# Supplementary material for: Exploring the influence of path environment factors on walking behavior in urban parks with configuration attribute control
Source: PLoS One. 2025 Jul 28;20(7):e0329278. doi: 10.1371/journal.pone.0329278 (PMC12303266; doi:10.1371/journal.pone.0329278)
Supplement: S2 File — (ZIP) [file pone.0329278.s002.zip]

Archive with 223 entries (220 files):
- S2 File/
- S2 File/Data Table.xlsx
- S2 File/Spatial syntactic data/
- S2 File/Spatial syntactic data/axis model.dwg
- S2 File/Trajectory data/
- S2 File/Trajectory data/F1.gpx
- S2 File/Trajectory data/F10.gpx
- S2 File/Trajectory data/F100.gpx
- S2 File/Trajectory data/F101.gpx
- S2 File/Trajectory data/F102.gpx
- S2 File/Trajectory data/F103.gpx
- S2 File/Trajectory data/F104.gpx
- S2 File/Trajectory data/F105.gpx
- S2 File/Trajectory data/F106.gpx
- S2 File/Trajectory data/F107.gpx
- S2 File/Trajectory data/F108.gpx
- S2 File/Trajectory data/F109.gpx
- S2 File/Trajectory data/F11.gpx
- S2 File/Trajectory data/F110.gpx
- S2 File/Trajectory data/F111.gpx
- S2 File/Trajectory data/F112.gpx
- S2 File/Trajectory data/F113.gpx
- S2 File/Trajectory data/F114.gpx
- S2 File/Trajectory data/F115.gpx
- S2 File/Trajectory data/F116.gpx
- S2 File/Trajectory data/F117.gpx
- S2 File/Trajectory data/F118.gpx
- S2 File/Trajectory data/F119.gpx
- S2 File/Trajectory data/F12.gpx
- S2 File/Trajectory data/F120.gpx
- S2 File/Trajectory data/F121.gpx
- S2 File/Trajectory data/F122.gpx
- S2 File/Trajectory data/F123.gpx
- S2 File/Trajectory data/F124.gpx
- S2 File/Trajectory data/F125.gpx
- S2 File/Trajectory data/F126.gpx
- S2 File/Trajectory data/F127.gpx
- S2 File/Trajectory data/F128.gpx
- S2 File/Trajectory data/F129.gpx
- S2 File/Trajectory data/F13.gpx
- S2 File/Trajectory data/F130.gpx
- S2 File/Trajectory data/F131.gpx
- S2 File/Trajectory data/F132.gpx
- S2 File/Trajectory data/F133.gpx
- S2 File/Trajectory data/F134.gpx
- S2 File/Trajectory data/F135.gpx
- S2 File/Trajectory data/F136.gpx
- S2 File/Trajectory data/F137.gpx
- S2 File/Trajectory data/F138.gpx
- S2 File/Trajectory data/F139.gpx
- S2 File/Trajectory data/F14.gpx
- S2 File/Trajectory data/F140.gpx
- S2 File/Trajectory data/F141.gpx
- S2 File/Trajectory data/F142.gpx
- S2 File/Trajectory data/F143.gpx
- S2 File/Trajectory data/F144.gpx
- S2 File/Trajectory data/F145.gpx
- S2 File/Trajectory data/F146.gpx
- S2 File/Trajectory data/F147.gpx
- S2 File/Trajectory data/F148.gpx
- S2 File/Trajectory data/F149.gpx
- S2 File/Trajectory data/F15.gpx
- S2 File/Trajectory data/F150.gpx
- S2 File/Trajectory data/F151.gpx
- S2 File/Trajectory data/F152.gpx
- S2 File/Trajectory data/F153.gpx
- S2 File/Trajectory data/F154.gpx
- S2 File/Trajectory data/F155.gpx
- S2 File/Trajectory data/F156.gpx
- S2 File/Trajectory data/F157.gpx
- S2 File/Trajectory data/F158.gpx
- S2 File/Trajectory data/F159.gpx
- S2 File/Trajectory data/F16.gpx
- S2 File/Trajectory data/F160.gpx
- S2 File/Trajectory data/F161.gpx
- S2 File/Trajectory data/F162.gpx
- S2 File/Trajectory data/F163.gpx
- S2 File/Trajectory data/F164.gpx
- S2 File/Trajectory data/F165.gpx
- S2 File/Trajectory data/F166.gpx
- S2 File/Trajectory data/F167.gpx
- S2 File/Trajectory data/F168.gpx
- S2 File/Trajectory data/F169.gpx
- S2 File/Trajectory data/F17.gpx
- S2 File/Trajectory data/F170.gpx
- S2 File/Trajectory data/F171.gpx
- S2 File/Trajectory data/F172.gpx
- S2 File/Trajectory data/F173.gpx
- S2 File/Trajectory data/F174.gpx
- S2 File/Trajectory data/F175.gpx
- S2 File/Trajectory data/F176.gpx
- S2 File/Trajectory data/F177.gpx
- S2 File/Trajectory data/F178.gpx
- S2 File/Trajectory data/F179.gpx
- S2 File/Trajectory data/F18.gpx
- S2 File/Trajectory data/F180.gpx
- S2 File/Trajectory data/F181.gpx
- S2 File/Trajectory data/F182.gpx
- S2 File/Trajectory data/F183.gpx
- S2 File/Trajectory data/F184.gpx
- S2 File/Trajectory data/F185.gpx
- S2 File/Trajectory data/F186.gpx
- S2 File/Trajectory data/F187.gpx
- S2 File/Trajectory data/F188.gpx
- S2 File/Trajectory data/F189.gpx
- S2 File/Trajectory data/F19.gpx
- S2 File/Trajectory data/F190.gpx
- S2 File/Trajectory data/F191.gpx
- S2 File/Trajectory data/F192.gpx
- S2 File/Trajectory data/F193.gpx
- S2 File/Trajectory data/F194.gpx
- S2 File/Trajectory data/F195.gpx
- S2 File/Trajectory data/F196.gpx
- S2 File/Trajectory data/F197.gpx
- S2 File/Trajectory data/F198.gpx
- S2 File/Trajectory data/F199.gpx
- S2 File/Trajectory data/F2.gpx
- S2 File/Trajectory data/F20.gpx
- S2 File/Trajectory data/F200.gpx
- S2 File/Trajectory data/F201.gpx
- S2 File/Trajectory data/F202.gpx
- S2 File/Trajectory data/F203.gpx
- S2 File/Trajectory data/F204.gpx
- S2 File/Trajectory data/F205.gpx
- S2 File/Trajectory data/F206.gpx
- S2 File/Trajectory data/F207.gpx
- S2 File/Trajectory data/F208.gpx
- S2 File/Trajectory data/F209.gpx
- S2 File/Trajectory data/F21.gpx
- S2 File/Trajectory data/F210.gpx
- S2 File/Trajectory data/F211.gpx
- S2 File/Trajectory data/F212.gpx
- S2 File/Trajectory data/F213.gpx
- S2 File/Trajectory data/F214.gpx
- S2 File/Trajectory data/F215.gpx
- S2 File/Trajectory data/F216.gpx
- S2 File/Trajectory data/F217.gpx
- S2 File/Trajectory data/F218.gpx
- S2 File/Trajectory data/F22.gpx
- S2 File/Trajectory data/F23.gpx
- S2 File/Trajectory data/F24.gpx
- S2 File/Trajectory data/F25.gpx
- S2 File/Trajectory data/F26.gpx
- S2 File/Trajectory data/F27.gpx
- S2 File/Trajectory data/F28.gpx
- S2 File/Trajectory data/F29.gpx
- S2 File/Trajectory data/F3.gpx
- S2 File/Trajectory data/F30.gpx
- S2 File/Trajectory data/F31.gpx
- S2 File/Trajectory data/F32.gpx
- S2 File/Trajectory data/F33.gpx
- S2 File/Trajectory data/F34.gpx
- S2 File/Trajectory data/F35.gpx
- S2 File/Trajectory data/F36.gpx
- S2 File/Trajectory data/F37.gpx
- S2 File/Trajectory data/F38.gpx
- S2 File/Trajectory data/F39.gpx
- S2 File/Trajectory data/F4.gpx
- S2 File/Trajectory data/F40.gpx
- S2 File/Trajectory data/F41.gpx
- S2 File/Trajectory data/F42.gpx
- S2 File/Trajectory data/F43.gpx
- S2 File/Trajectory data/F44.gpx
- S2 File/Trajectory data/F45.gpx
- S2 File/Trajectory data/F46.gpx
- S2 File/Trajectory data/F47.gpx
- S2 File/Trajectory data/F48.gpx
- S2 File/Trajectory data/F49.gpx
- S2 File/Trajectory data/F5.gpx
- S2 File/Trajectory data/F50.gpx
- S2 File/Trajectory data/F51.gpx
- S2 File/Trajectory data/F52.gpx
- S2 File/Trajectory data/F53.gpx
- S2 File/Trajectory data/F54.gpx
- S2 File/Trajectory data/F55.gpx
- S2 File/Trajectory data/F56.gpx
- S2 File/Trajectory data/F57.gpx
- S2 File/Trajectory data/F58.gpx
- S2 File/Trajectory data/F59.gpx
- S2 File/Trajectory data/F6.gpx
- S2 File/Trajectory data/F60.gpx
- S2 File/Trajectory data/F61.gpx
- S2 File/Trajectory data/F62.gpx
- S2 File/Trajectory data/F63.gpx
- S2 File/Trajectory data/F64.gpx
- S2 File/Trajectory data/F65.gpx
- S2 File/Trajectory data/F66.gpx
- S2 File/Trajectory data/F67.gpx
- S2 File/Trajectory data/F68.gpx
- S2 File/Trajectory data/F69.gpx
- S2 File/Trajectory data/F7.gpx
- S2 File/Trajectory data/F70.gpx
- S2 File/Trajectory data/F71.gpx
- S2 File/Trajectory data/F72.gpx
- S2 File/Trajectory data/F73.gpx
- S2 File/Trajectory data/F74.gpx
- S2 File/Trajectory data/F75.gpx
- S2 File/Trajectory data/F76.gpx
- S2 File/Trajectory data/F77.gpx
- S2 File/Trajectory data/F78.gpx
- S2 File/Trajectory data/F79.gpx
- S2 File/Trajectory data/F8.gpx
- S2 File/Trajectory data/F80.gpx
- S2 File/Trajectory data/F81.gpx
- S2 File/Trajectory data/F82.gpx
- S2 File/Trajectory data/F83.gpx
- S2 File/Trajectory data/F84.gpx
- S2 File/Trajectory data/F85.gpx
- S2 File/Trajectory data/F86.gpx
- S2 File/Trajectory data/F87.gpx
- S2 File/Trajectory data/F88.gpx
- S2 File/Trajectory data/F89.gpx
- S2 File/Trajectory data/F9.gpx
- S2 File/Trajectory data/F90.gpx
- S2 File/Trajectory data/F91.gpx
- S2 File/Trajectory data/F92.gpx
- S2 File/Trajectory data/F93.gpx
- S2 File/Trajectory data/F94.gpx
- S2 File/Trajectory data/F95.gpx
- S2 File/Trajectory data/F96.gpx
- S2 File/Trajectory data/F97.gpx
- S2 File/Trajectory data/F98.gpx
- S2 File/Trajectory data/F99.gpx
