# Supplementary material for: Exploring the influence of path environment factors on walking behavior in urban parks with configuration attribute control
Source: PLoS One. 2025 Jul 28;20(7):e0329278. doi: 10.1371/journal.pone.0329278 (PMC12303266; doi:10.1371/journal.pone.0329278)
Supplement: S2 File — (ZIP) [file pone.0329278.s002.zip › S2 File/Data Table.xlsx]

## Sheet: Dataset
Pathway code	Pathway Width	Pathway Length	Pavement Smoothness	Presence of benches	Presence of light fixtures	Presence of Signboards	Presence of Trash Cans	Presence of Water	Presence of Landscape Architecture	Pathway connection with activity zones）	Choice	Connectivity	Integration	Total depth	Pedestrian Count	Quantity of Flower Species	Large Canopy Tree Quantity Level	Quantity of green vegetation species	Lateral visibility	Degree of Tree Shade
FQ1	4	94	2	1	1	1	1	0	1	1	692	2	0.684162	1343	89	2	2	11	4	4
FQ2	2	35	2	1	1	1	1	0	0	0	0	1	0.547422	1637	2	2	2	15	2	4
FQ3	2	106	2	1	1	1	1	1	1	0	330	2	0.616584	1472	16	3	1	12	3	3
FQ4	4	39	2	1	1	1	1	0	0	1	773	3	0.74492	1247	74	1	3	14	4	3
FQ5	4	95	2	0	1	1	1	0	1	0	1689	4	0.79966	1173	78	1	1	15	3	3
FQ6	5	44	2	1	1	1	0	0	1	0	1950	5	0.918196	1043	74	1	3	14	2	2
FQ7	4	119	2	1	1	1	1	0	1	0	2244	5	0.939624	1023	63	2	2	13	3	3
FQ8	4	52	2	1	1	0	1	0	0	0	1790	4	0.867735	1094	61	2	3	7	3	4
FQ9	4	27	2	1	1	1	1	0	0	0	1556	5	0.823372	1144	62	0	3	11	2	4
FQ10	3	91	2	1	1	1	1	0	1	0	1630	4	0.790244	1185	85	1	3	6	3	3
FQ11	5	51	2	1	1	1	1	0	1	0	200	4	0.703282	1311	73	1	2	10	2	2
FQ12	5	51	2	1	1	1	1	0	1	0	571	6	0.689433	1334	74	0	2	5	3	4
FQ13	4	74	2	0	1	0	1	0	1	0	1043	5	0.720267	1284	77	1	3	6	1	5
FQ14	5	47	2	1	1	0	1	1	1	1	2193	6	0.761834	1223	91	1	3	7	2	4
FQ15	4	130	2	1	1	1	1	1	1	1	2872	5	0.775779	1204	84	2	3	6	4	2
FQ16	5	66	2	1	1	1	1	1	1	0	3816	5	0.808492	1162	84	2	2	7	2	2
FQ17	5	13	2	1	1	0	1	0	1	0	3871	3	0.96215	640	83	1	1	7	1	3
FQ18	3	90	2	1	1	1	1	0	1	0	4178	5	0.855747	1107	85	2	2	7	3	3
FQ19	5	27	2	0	1	1	1	0	1	0	4867	5	0.915066	1046	80	0	1	8	1	2
FQ20	5	26	2	0	1	1	1	1	1	0	2032	3	0.873382	1088	98	1	1	8	2	1
FQ21	5	161	2	1	1	1	1	0	1	0	1752	4	0.753987	1234	65	1	3	5	1	2
FQ23	5	110	2	1	1	1	1	1	1	0	0	2	0.655748	1394	97	1	2	8	3	2
FQ24	4	60	2	1	1	0	1	0	1	0	196	2	0.659507	1387	50	0	2	9	1	3
FQ25	4	41	2	1	1	1	1	0	0	0	32	3	0.561156	1601	59	0	1	8	3	2
FQ26	4	37	2	1	1	0	1	0	0	0	138	4	0.586069	1540	62	2	1	8	2	2
FQ27	4	53	2	1	1	1	1	0	1	0	668	4	0.658429	1389	56	1	2	6	2	3
FQ28	2	100	2	1	1	1	1	0	0	0	0	2	0.582676	1548	32	1	2	8	2	3
FQ29	4	332	2	1	1	1	1	1	1	1	7217	8	0.983221	985	116	1	2	7	3	4
FQ30	4	77	2	0	1	1	1	0	1	0	4321	4	1.05125	932	93	2	3	10	4	2
FQ31	4	39	2	0	1	0	1	0	0	0	1610	4	0.897724	1063	51	0	1	7	4	2
FQ32	2	33	2	1	0	0	0	0	1	0	325	3	0.761834	1223	43	0	2	7	2	5
FQ32.1	4	34	2	1	1	1	1	0	0	0	650	4	0.762555	1222	30	0	2	7	1	3
FQ33	2	44	2	1	1	0	1	0	0	0	2	2	0.660589	1385	50	0	2	6	3	5
FQ33.1	2	36	2	1	1	0	0	0	0	0	3	3	0.661131	1384	51	0	1	8	2	2
FQ34	4	62	2	0	1	1	1	0	1	0	0	2	0.660589	1385	13	3	1	8	5	1
FQ35	5	43	2	0	1	1	1	0	0	0	2955	5	1.01036	963	105	0	3	6	2	4
FQ36	5	37	2	0	1	1	1	0	1	0	2501	5	0.967858	998	105	1	2	6	3	3
FQ36.1	4	38	2	0	1	0	0	0	1	0	383	4	0.845859	1118	90	0	2	8	1	2
FQ37	5	16	2	0	1	1	1	0	1	0	93	3	0.732053	1266	87	0	2	6	2	3
FQ38	5	25	2	1	1	1	0	0	1	0	0	2	0.646794	1411	88	0	1	7	2	4
FQ39	5	23	2	0	1	1	1	0	0	0	198	4	0.667157	1373	79	1	2	6	3	3
FQ40	4	10	2	0	1	0	0	0	0	0	122	3	0.680692	1349	79	1	3	7	1	5
FQ41	4	55	2	0	0	0	0	0	1	0	260	2	0.727424	1273	78	0	2	7	3	5
FQ42	5	11	2	0	1	1	1	0	1	1	1828	4	0.786385	1190	29	0	1	8	2	4
FQ42.1	4	43	2	1	1	1	1	0	0	1	2016	4	0.880064	1081	30	2	3	8	3	3
FQ43	4	29	2	1	1	0	1	0	0	0	2400	4	0.980826	987	34	1	1	6	3	5
FQ43.1	4	118	2	0	1	1	1	0	0	0	2786	5	0.978442	989	26	3	1	10	3	3
FQ43.2	5	59	2	1	1	1	1	0	1	0	0	3	0.755402	1232	74	0	1	5	5	1
FQ44	2	60	2	0	0	1	1	0	0	0	656	2	0.704513	1309	19	0	1	6	5	4
FQ45	3	38	2	0	0	1	0	0	1	0	316	4	0.737416	1258	22	0	1	6	2	2
FQ46	3	51	2	0	0	1	1	0	0	0	1048	6	0.743544	1249	24	0	2	7	1	4
FQ46.1	3	31	2	0	0	0	1	0	0	0	353	5	0.705748	1307	5	2	2	10	2	2
FQ46.2	3	32	2	1	1	1	1	0	0	0	336	4	0.706367	1306	26	1	3	8	3	3
FQ47	2	46	2	1	1	1	1	0	0	0	65	3	0.704513	1309	20	0	2	9	2	5
FQ48	2	56	1	1	1	0	0	1	0	0	1436	5	0.779534	1199	4	1	3	7	3	5
FQ49	5	42	2	1	1	0	1	1	1	1	1373	4	0.773543	1207	13	0	3	6	5	1
FQ50	5	20	2	0	0	0	0	1	0	0	5	2	0.660589	1385	8	0	3	11	3	4
FQ50.1	2	19	1	0	0	0	0	1	0	0	124	3	0.705748	1307	8	1	2	9	4	2
FQ51	3	62	2	1	1	1	1	1	1	1	1155	5	0.754694	1233	5	1	1	6	5	1
FQ52	2	119	2	1	1	1	1	0	1	1	581	5	0.71706	1289	20	0	2	6	3	4
FQ53	1	32	1	0	0	0	1	0	1	0	0	2	0.728081	1272	10	1	3	5	4	4
FQ54	1	8	1	1	0	0	0	0	0	0	279	4	0.675552	1358	10	0	2	6	3	4
FQ55	1	31	1	0	0	0	0	0	0	0	650	5	0.699616	1317	17	1	3	6	4	4
FQ56	1	39	2	0	1	0	1	0	1	0	32	3	0.674421	1360	1	1	2	5	2	4
FQ57	1	41	2	1	1	0	1	0	0	0	0	3	0.614701	1476	4	0	2	6	1	5
FQ57.1	1	41	1	0	0	0	0	0	0	0	107	4	0.64164	1421	8	1	3	4	2	4
FQ58	1	163	2	0	1	0	1	0	0	0	219	3	0.669375	1369	9	1	3	8	3	5
FQ58.1	3	45	2	0	0	0	0	1	0	0	625	4	0.76911	1213	7	0	2	7	4	2
FQ59	3	69	2	1	1	0	1	0	0	0	108	3	0.735396	1261	21	2	2	6	2	3
FQ60	2	69	2	1	1	1	1	0	0	1	1812	5	0.819184	1149	13	3	3	5	5	3
FQ61	3	43	2	1	1	0	1	0	1	1	1069	3	0.711988	1297	23	0	3	6	3	3
FQ61.1	2	22	1	0	0	0	0	1	0	0	337	4	0.6296	1445	1	2	3	8	3	4
FQ62	3	61	1	1	1	1	1	1	1	0	321	3	0.627637	1449	19	2	2	9	3	5
FQ63	2	135	2	0	1	1	1	1	1	0	247	4	0.810119	1160	20	1	1	5	5	2
FQ64	3	141	2	1	1	1	1	1	0	0	211	3	0.853932	1109	25	0	1	6	5	1
FQ65	3	174	2	0	1	1	1	1	1	1	58	3	0.763278	1221	25	0	2	9	5	2
FQ66	4	56	2	0	1	0	0	0	0	0	5240	5	1.0941	902	74	0	2	8	5	2
FQ67	4	144	2	1	1	1	1	0	1	1	1464	4	1.054	930	66	0	2	7	4	3
FQ68	4	45	2	0	1	1	1	0	0	0	6660	5	1.16031	860	82	0	2	7	5	2
FQ69	4	51	2	0	1	1	0	0	0	0	5988	6	1.13737	874	41	6	1	10	5	2
FQ70	4	64	2	1	1	1	1	1	1	0	5456	6	1.14383	870	50	2	3	11	4	4
FQ71	4	46	2	1	1	1	0	0	0	0	4184	6	1.07511	915	48	0	3	8	3	4
FQ72	4	50	2	1	1	1	1	0	0	0	1446	7	0.946249	1017	44	0	4	6	2	3
FQ73	4	77	2	1	1	1	1	0	0	0	1509	5	0.886848	1074	50	0	4	10	2	4
FQ74	4	82	2	1	1	1	1	0	1	0	938	4	0.83102	1135	45	0	3	7	3	2
FQ75	3	37	2	1	1	0	1	0	0	0	244	5	0.77132	1210	39	0	3	5	3	3
FQ76	5	37	2	1	1	1	1	0	0	0	3383	4	1.13098	878	28	3	2	7	5	2
FQ77	5	31	2	1	1	0	1	0	0	0	3413	4	1.03637	943	22	2	1	6	4	3
FQ78	5	48	2	1	1	1	1	1	1	0	2474	4	0.941822	1021	18	1	2	6	5	2
FQ79	2	42	2	1	1	1	0	1	1	0	0	2	0.830163	1136	9	1	2	7	4	3
FQ80	2	132	2	0	1	1	1	1	1	0	2260	4	0.883928	1077	11	0	2	6	2	5
FQ81	3	43	2	1	1	1	1	0	0	0	2488	5	0.883928	1077	9	0	3	6	3	5
FQ82	5	28	2	0	1	1	1	1	1	0	0	2	0.806872	1164	15	0	2	9	5	2
FQ83	4	54	2	1	1	1	1	0	0	0	1522	5	0.844086	1120	21	1	3	7	2	3
FQ84	3	137	2	1	1	1	1	0	0	0	1372	6	0.800455	1172	37	2	3	11	3	5
FQ85	2	45	2	0	1	1	1	1	0	0	1610	5	0.766913	1216	22	2	3	7	4	2
FQ86	1	10	2	0	0	0	0	0	0	0	665	4	0.856658	1106	31	0	2	7	3	4
FQ87	1	155	1	0	1	0	1	0	1	0	685	5	0.885873	1075	14	0	3	5	1	5
FQ87.1	1	26	1	0	1	0	0	0	0	0	0	3	0.871491	1090	2	1	2	5	1	4
FQ88	3	81	2	1	0	1	0	0	1	0	2187	8	0.938529	1024	16	0	3	3	1	5
FQ89	1	34	2	1	0	1	0	0	1	0	92	4	0.80205	1170	6	1	3	4	5	3
FQ90	1	27	2	1	1	1	0	0	1	0	989	5	0.851224	1112	4	1	3	2	5	3
FQ91	1	31	2	1	1	0	0	0	0	0	867	6	0.744231	1248	10	1	3	4	5	3
FQ92	1	38	2	1	1	1	0	0	0	1	395	4	0.71898	1286	14	1	4	5	5	3
FQ93	1	23	2	0	0	0	0	0	0	0	0	2	0.628126	1448	14	0	2	4	5	3
FQ94	1	48	2	1	1	1	1	0	1	1	978	2	0.820018	1148	20	0	1	4	3	4
FQ95	1	33	2	1	1	0	1	0	1	0	874	4	0.782564	1195	11	1	2	7	4	5
FQ96	1	54	1	1	0	0	1	0	0	0	174	4	0.681267	1348	2	1	3	3	1	5
FQ97	1	39	1	1	1	1	0	0	0	0	0	2	0.62666	1451	4	0	2	5	1	4
FQ98	1	34	1	1	1	0	0	0	0	0	267	3	0.698403	1319	0	1	2	4	1	4
FQ99	1	26	1	1	0	0	0	0	1	0	529	3	0.798867	1174	1	1	3	3	1	5
FQ100	4	15	1	0	1	1	1	1	0	0	1258	4	0.773543	1207	2	0	1	4	5	4
FQ101	2	136	2	1	1	1	1	1	0	0	1688	3	0.83533	1130	8	3	1	5	5	5
FQ102	4	30	2	1	1	1	1	0	0	0	922	4	0.798075	1175	17	0	3	7	4	3
FQ103	2	28	2	0	0	0	0	1	0	0	747	4	0.826754	1140	14	1	4	6	5	3
FQ104	2	32	2	1	1	0	1	1	0	0	386	4	0.822531	1145	2	0	3	4	3	3
FQ105	2	81	2	1	1	1	1	1	0	0	375	4	0.79966	1173	11	1	3	5	5	4
FQ106	2	10	2	1	1	1	1	0	0	0	237	4	0.864011	1098	6	0	3	4	4	5
FQ107	2	88	2	1	1	1	1	1	1	0	275	4	0.845859	1118	7	2	2	5	4	5
FQ108	1	28	2	1	1	1	1	1	0	0	117	3	0.808492	1162	3	1	3	5	4	5
FQ109	2	21	1	0	1	0	0	1	1	0	237	2	0.893738	1067	8	1	4	5	4	5
FQ110	2	42	2	1	1	1	1	1	1	0	606	3	0.930934	1031	14	1	3	4	3	5
FQ111	2	75	2	1	1	1	1	0	0	1	734	6	0.912991	1048	10	0	2	4	5	4
FQ112	4	80	2	1	1	1	1	0	1	0	3157	9	1.02712	950	16	1	3	6	4	4
FQ113	2	32	2	1	1	1	1	0	0	0	688	5	0.919244	1042	1	0	4	4	3	5
FQ114	2	50	1	0	1	0	1	0	1	0	32	5	0.900736	1060	1	1	2	3	4	4
FQ115	2	26	1	0	1	0	1	0	1	0	414	6	0.867735	1094	1	0	1	3	3	4
FQ116	2	32	1	0	1	1	0	0	1	0	432	5	0.852125	1111	1	0	1	2	2	3
FQ117	1	47	1	1	1	0	1	0	1	0	150	5	0.83533	1130	2	0	1	3	3	1
FQ118	2	53	1	0	0	0	0	0	1	0	291	5	0.790244	1185	1	0	3	2	2	5
FQ119	2	16	1	0	1	1	1	0	1	0	30	4	0.779534	1199	1	0	1	4	2	3
FQ120	2	32	1	1	1	0	1	0	1	0	346	5	0.757533	1229	2	0	2	3	2	3
FQ121	2	36	2	1	1	1	1	0	0	0	1364	6	1.0219	954	1	1	1	4	4	5
FQ122	3	55	2	1	1	1	1	0	0	0	700	5	1.01803	957	1	2	1	3	3	5
FQ123	2	18	2	1	0	1	0	0	0	0	269	4	0.914027	1047	1	0	2	2	3	5
FQ124	1	35	1	1	1	0	0	0	0	1	241	4	0.889788	1071	0	0	2	3	2	4
FQ125	2	18	1	0	1	0	0	0	0	0	155	4	0.798867	1174	0	1	3	3	1	5
FQ126	1	32	1	1	1	0	1	0	0	1	102	4	0.791798	1183	0	1	2	2	3	5
FQ127	2	47	1	0	0	0	0	0	0	0	287	4	0.870549	1091	2	1	4	2	1	5
FQ128	2	14	1	0	0	0	0	0	0	0	51	3	0.728081	1272	2	1	1	3	2	5
FQ129	1	42	1	0	0	0	0	0	0	0	134	4	0.815864	1153	1	1	1	3	1	3
FQ130	1	25	1	1	1	0	0	0	0	1	547	5	0.911957	1049	1	2	1	2	2	4
FQ131	2	53	1	1	0	1	0	0	0	0	597	4	0.866801	1095	1	1	3	2	2	5
