# Supplementary material for: Exploring the influence of path environment factors on walking behavior in urban parks with configuration attribute control
Source: PLoS One. 2025 Jul 28;20(7):e0329278. doi: 10.1371/journal.pone.0329278 (PMC12303266; doi:10.1371/journal.pone.0329278)
Supplement: S2 File — (ZIP) [file pone.0329278.s002.zip › S2 File/Trajectory data/F1.gpx]

<?xml version="1.0" encoding="UTF-8"?><gpx xsi:schemaLocation="http://www.topografix.com/GPX/1/0 http://www.topografix.com/GPX/1/0/gpx.xsd" xmlns="http://www.topografix.com/GPX/1/0" xmlns:xsi="http://www.w3.org/2001/XMLSchema-instance" creator="SixFoot - http://www.foooooot.com/" version="1.0"><trk><trkseg><trkpt lon="108.89590353069737" lat="34.24893457119385"><ele>350.4820052467989</ele><time>2021-06-04T00:09:11Z</time><speed>0.3273627758026123</speed></trkpt><trkpt lon="108.89596544530926" lat="34.24901055319565"><ele>349.972056500044</ele><time>2021-06-04T00:09:24Z</time><speed>0.6194261312484741</speed></trkpt><trkpt lon="108.89599461989712" lat="34.249100491044516"><ele>350.3870728481624</ele><time>2021-06-04T00:09:40Z</time><speed>0.6681621670722961</speed></trkpt><trkpt lon="108.89600709410354" lat="34.2492246662681"><ele>353.9244014460382</ele><time>2021-06-04T00:09:46Z</time><speed>0.6092690229415894</speed></trkpt><trkpt lon="108.89595433519217" lat="34.24931526022956"><ele>354.7332606587998</ele><time>2021-06-04T00:09:57Z</time><speed>0.8050705790519714</speed></trkpt><trkpt lon="108.8959393389519" lat="34.24940484480034"><ele>354.7550829099415</ele><time>2021-06-04T00:10:07Z</time><speed>0.7011063694953918</speed></trkpt><trkpt lon="108.89591943455773" lat="34.24951137397588"><ele>354.771765769898</ele><time>2021-06-04T00:10:17Z</time><speed>0.9377408623695374</speed></trkpt><trkpt lon="108.89580779745296" lat="34.24959973467952"><ele>366.4468238127195</ele><time>2021-06-04T00:10:27Z</time><speed>0.24589814245700836</speed></trkpt><trkpt lon="108.89568396348345" lat="34.249637814752234"><ele>369.96478112052586</ele><time>2021-06-04T00:10:34Z</time><speed>1.1732906103134155</speed></trkpt><trkpt lon="108.89558925102772" lat="34.24969144827541"><ele>371.5016171440543</ele><time>2021-06-04T00:10:43Z</time><speed>1.143072247505188</speed></trkpt><trkpt lon="108.89558053176663" lat="34.249798435890355"><ele>373.27328000749895</ele><time>2021-06-04T00:10:53Z</time><speed>0.9958191514015198</speed></trkpt><trkpt lon="108.89558890693435" lat="34.249901904226206"><ele>375.59762997014707</ele><time>2021-06-04T00:11:03Z</time><speed>1.2340104579925537</speed></trkpt><trkpt lon="108.89563620993108" lat="34.250019202430124"><ele>375.79424507841185</ele><time>2021-06-04T00:11:12Z</time><speed>1.2851715087890625</speed></trkpt><trkpt lon="108.89571080983424" lat="34.25009839762969"><ele>376.66180275821694</ele><time>2021-06-04T00:11:23Z</time><speed>1.0826120376586914</speed></trkpt><trkpt lon="108.89580712419406" lat="34.250140248744145"><ele>374.9557801797967</ele><time>2021-06-04T00:11:30Z</time><speed>0.9509893655776978</speed></trkpt><trkpt lon="108.89588819119541" lat="34.25021707557545"><ele>375.20564716350435</ele><time>2021-06-04T00:11:39Z</time><speed>1.10025954246521</speed></trkpt><trkpt lon="108.89592865053955" lat="34.25031237862265"><ele>375.5233792701672</ele><time>2021-06-04T00:11:45Z</time><speed>1.2795546054840088</speed></trkpt><trkpt lon="108.89600961505474" lat="34.25038025126507"><ele>374.94565346721333</ele><time>2021-06-04T00:11:53Z</time><speed>1.035381555557251</speed></trkpt><trkpt lon="108.8960448874753" lat="34.2504836252094"><ele>376.3477733317132</ele><time>2021-06-04T00:12:03Z</time><speed>1.2197225093841553</speed></trkpt><trkpt lon="108.89604298590247" lat="34.25058299997445"><ele>376.4427654118309</ele><time>2021-06-04T00:12:10Z</time><speed>1.3229092359542847</speed></trkpt><trkpt lon="108.89600654688634" lat="34.25068862352719"><ele>377.20220778089185</ele><time>2021-06-04T00:12:19Z</time><speed>1.1070811748504639</speed></trkpt><trkpt lon="108.89601764185859" lat="34.250797377079444"><ele>376.0006627606254</ele><time>2021-06-04T00:12:27Z</time><speed>1.1535944938659668</speed></trkpt><trkpt lon="108.89601582257212" lat="34.25089021742979"><ele>375.74334888507184</ele><time>2021-06-04T00:12:35Z</time><speed>0.8996226191520691</speed></trkpt><trkpt lon="108.89595989044592" lat="34.250968573232186"><ele>376.13925466126284</ele><time>2021-06-04T00:12:43Z</time><speed>1.2813524007797241</speed></trkpt><trkpt lon="108.89590487981677" lat="34.25106215626042"><ele>376.59960047048963</ele><time>2021-06-04T00:12:51Z</time><speed>0.9027274250984192</speed></trkpt><trkpt lon="108.89585218646023" lat="34.251141014821336"><ele>376.4507063586882</ele><time>2021-06-04T00:12:59Z</time><speed>1.1838504076004028</speed></trkpt><trkpt lon="108.89584016236323" lat="34.25123580660602"><ele>376.6806481622917</ele><time>2021-06-04T00:13:07Z</time><speed>0.7766071557998657</speed></trkpt><trkpt lon="108.89582450959745" lat="34.251335417508876"><ele>377.8339427392539</ele><time>2021-06-04T00:13:17Z</time><speed>0.7443774938583374</speed></trkpt><trkpt lon="108.89578964043872" lat="34.25143825000382"><ele>378.189432753215</ele><time>2021-06-04T00:13:29Z</time><speed>1.3526071310043335</speed></trkpt><trkpt lon="108.89568909697775" lat="34.25149011592338"><ele>378.7678066704459</ele><time>2021-06-04T00:13:39Z</time><speed>1.1744016408920288</speed></trkpt><trkpt lon="108.895560986634" lat="34.25151274520065"><ele>379.8016181138158</ele><time>2021-06-04T00:13:47Z</time><speed>1.3672459125518799</speed></trkpt><trkpt lon="108.89545102651769" lat="34.25154711234261"><ele>379.6037925065705</ele><time>2021-06-04T00:13:55Z</time><speed>1.0905379056930542</speed></trkpt><trkpt lon="108.8953240452735" lat="34.25158885901372"><ele>380.21623936902455</ele><time>2021-06-04T00:14:03Z</time><speed>1.2325407266616821</speed></trkpt><trkpt lon="108.89522306507854" lat="34.251647253571555"><ele>378.518261993083</ele><time>2021-06-04T00:14:13Z</time><speed>1.3057204484939575</speed></trkpt><trkpt lon="108.89511853156107" lat="34.2516831305868"><ele>377.6941858300097</ele><time>2021-06-04T00:14:21Z</time><speed>0.7902711629867554</speed></trkpt><trkpt lon="108.89500656131665" lat="34.251677404772565"><ele>376.95157544138465</ele><time>2021-06-04T00:14:30Z</time><speed>1.0956339836120605</speed></trkpt><trkpt lon="108.89489045620782" lat="34.25168895929589"><ele>375.82827983939126</ele><time>2021-06-04T00:14:39Z</time><speed>1.2316349744796753</speed></trkpt><trkpt lon="108.89476539828321" lat="34.25169776799535"><ele>374.65338345770294</ele><time>2021-06-04T00:14:53Z</time><speed>0.9974856376647949</speed></trkpt><trkpt lon="108.89466169329359" lat="34.25173090674567"><ele>374.3185672069588</ele><time>2021-06-04T00:15:03Z</time><speed>0.7983290553092957</speed></trkpt><trkpt lon="108.89455474288947" lat="34.251770834590104"><ele>375.29201943256487</ele><time>2021-06-04T00:15:11Z</time><speed>1.1290146112442017</speed></trkpt><trkpt lon="108.89443837166209" lat="34.25179094471641"><ele>375.9386721860155</ele><time>2021-06-04T00:15:21Z</time><speed>0.9152345657348633</speed></trkpt><trkpt lon="108.8943298674559" lat="34.25176872108046"><ele>375.05401365094775</ele><time>2021-06-04T00:15:33Z</time><speed>0.7388762831687927</speed></trkpt><trkpt lon="108.89424633097507" lat="34.2517057292001"><ele>375.6345354882283</ele><time>2021-06-04T00:15:42Z</time><speed>1.0728368759155273</speed></trkpt><trkpt lon="108.89414490466159" lat="34.251637560346474"><ele>375.4569910847307</ele><time>2021-06-04T00:15:51Z</time><speed>1.136786699295044</speed></trkpt><trkpt lon="108.89403774310948" lat="34.25156925784526"><ele>375.8072207065316</ele><time>2021-06-04T00:16:01Z</time><speed>1.3048577308654785</speed></trkpt><trkpt lon="108.89393112837973" lat="34.25154449613867"><ele>375.25789561535424</ele><time>2021-06-04T00:16:09Z</time><speed>0.9237662553787231</speed></trkpt><trkpt lon="108.89379466432999" lat="34.25152552979816"><ele>375.8896879106055</ele><time>2021-06-04T00:16:19Z</time><speed>1.2478266954421997</speed></trkpt><trkpt lon="108.89367132628155" lat="34.251545828209515"><ele>376.9523358545623</ele><time>2021-06-04T00:16:27Z</time><speed>1.115667700767517</speed></trkpt><trkpt lon="108.89354965833695" lat="34.25154557224883"><ele>377.709784616918</ele><time>2021-06-04T00:16:35Z</time><speed>1.2889575958251953</speed></trkpt><trkpt lon="108.89341880600247" lat="34.25154515310317"><ele>378.35389384905227</ele><time>2021-06-04T00:16:45Z</time><speed>1.2292484045028687</speed></trkpt><trkpt lon="108.89331451490092" lat="34.25150375201994"><ele>378.5087646741313</ele><time>2021-06-04T00:16:53Z</time><speed>0.9617905020713806</speed></trkpt><trkpt lon="108.89320411304531" lat="34.251459490936774"><ele>378.3165489853721</ele><time>2021-06-04T00:17:01Z</time><speed>1.422240138053894</speed></trkpt><trkpt lon="108.89308784386837" lat="34.25143501875715"><ele>378.805829500744</ele><time>2021-06-04T00:17:11Z</time><speed>1.1048223972320557</speed></trkpt><trkpt lon="108.8929800734914" lat="34.251405308564145"><ele>379.0748413057779</ele><time>2021-06-04T00:17:19Z</time><speed>0.9239243865013123</speed></trkpt><trkpt lon="108.89285866954303" lat="34.25137594054478"><ele>380.533697354635</ele><time>2021-06-04T00:17:28Z</time><speed>1.3668599128723145</speed></trkpt><trkpt lon="108.89276350295492" lat="34.251310453019826"><ele>380.8987891887904</ele><time>2021-06-04T00:17:37Z</time><speed>1.321291446685791</speed></trkpt><trkpt lon="108.8926814280241" lat="34.251230632754904"><ele>380.20159714145115</ele><time>2021-06-04T00:17:44Z</time><speed>1.2250584363937378</speed></trkpt><trkpt lon="108.89260813061644" lat="34.251158191991685"><ele>380.26941267716785</ele><time>2021-06-04T00:17:52Z</time><speed>0.9549656510353088</speed></trkpt><trkpt lon="108.89249550186841" lat="34.251174702973024"><ele>380.85869737110903</ele><time>2021-06-04T00:18:00Z</time><speed>1.1679370403289795</speed></trkpt><trkpt lon="108.89238176409998" lat="34.25116490413211"><ele>381.9135147022523</ele><time>2021-06-04T00:18:08Z</time><speed>1.1207990646362305</speed></trkpt><trkpt lon="108.89224192812746" lat="34.25117023835383"><ele>382.1651915064504</ele><time>2021-06-04T00:18:17Z</time><speed>1.1613776683807373</speed></trkpt><trkpt lon="108.89212849526065" lat="34.251149651439526"><ele>382.0657082657095</ele><time>2021-06-04T00:18:25Z</time><speed>1.0683228969573975</speed></trkpt><trkpt lon="108.8920036883182" lat="34.25112196109361"><ele>382.0174375630913</ele><time>2021-06-04T00:18:34Z</time><speed>1.6305559873580933</speed></trkpt><trkpt lon="108.89189195463243" lat="34.25106642866872"><ele>382.01043767919754</ele><time>2021-06-04T00:18:45Z</time><speed>1.1148587465286255</speed></trkpt><trkpt lon="108.89181357383565" lat="34.25099286329141"><ele>382.1617858233317</ele><time>2021-06-04T00:18:51Z</time><speed>1.3500678539276123</speed></trkpt><trkpt lon="108.89172280529064" lat="34.25092443247502"><ele>381.3741928915017</ele><time>2021-06-04T00:18:59Z</time><speed>1.356637954711914</speed></trkpt><trkpt lon="108.89164788329266" lat="34.25084444182964"><ele>379.531328151402</ele><time>2021-06-04T00:19:09Z</time><speed>1.1143282651901245</speed></trkpt><trkpt lon="108.89155450833334" lat="34.250759703777426"><ele>379.8578525064256</ele><time>2021-06-04T00:19:19Z</time><speed>1.3860400915145874</speed></trkpt><trkpt lon="108.89147331720619" lat="34.25066788278372"><ele>380.1189260450357</ele><time>2021-06-04T00:19:27Z</time><speed>1.262752890586853</speed></trkpt><trkpt lon="108.8914106517604" lat="34.25058885575722"><ele>380.0628330570612</ele><time>2021-06-04T00:19:35Z</time><speed>0.9765637516975403</speed></trkpt><trkpt lon="108.89135348976" lat="34.25048898343173"><ele>378.89413024200144</ele><time>2021-06-04T00:19:45Z</time><speed>1.1324129104614258</speed></trkpt><trkpt lon="108.89126169212878" lat="34.25043861789948"><ele>379.2098323711713</ele><time>2021-06-04T00:19:51Z</time><speed>1.043948769569397</speed></trkpt><trkpt lon="108.89116008421257" lat="34.25038278142245"><ele>378.6181648394175</ele><time>2021-06-04T00:20:01Z</time><speed>1.1301870346069336</speed></trkpt><trkpt lon="108.89107572882125" lat="34.25029623925996"><ele>378.4354013450531</ele><time>2021-06-04T00:20:09Z</time><speed>1.2869733572006226</speed></trkpt><trkpt lon="108.8909778183957" lat="34.25022254541109"><ele>378.96343535531</ele><time>2021-06-04T00:20:17Z</time><speed>1.1778758764266968</speed></trkpt><trkpt lon="108.89088188134868" lat="34.25014429339686"><ele>378.53253212210143</ele><time>2021-06-04T00:20:25Z</time><speed>1.3590809106826782</speed></trkpt><trkpt lon="108.89080467696357" lat="34.25005689023642"><ele>377.8398984570843</ele><time>2021-06-04T00:20:33Z</time><speed>1.490643858909607</speed></trkpt><trkpt lon="108.89073939075924" lat="34.249955240808895"><ele>377.5840010651809</ele><time>2021-06-04T00:20:41Z</time><speed>1.427780032157898</speed></trkpt><trkpt lon="108.89071818475851" lat="34.249845319460285"><ele>377.3384364675093</ele><time>2021-06-04T00:20:49Z</time><speed>1.7870831489562988</speed></trkpt><trkpt lon="108.89069154819165" lat="34.24975775059723"><ele>377.6214800585499</ele><time>2021-06-04T00:20:55Z</time><speed>1.4576815366744995</speed></trkpt><trkpt lon="108.89069133319543" lat="34.24966358073646"><ele>378.9740670918769</ele><time>2021-06-04T00:21:03Z</time><speed>1.1466882228851318</speed></trkpt><trkpt lon="108.89067914830679" lat="34.24954699472283"><ele>378.95874285027855</ele><time>2021-06-04T00:21:11Z</time><speed>1.5307261943817139</speed></trkpt><trkpt lon="108.89067269098307" lat="34.24945216767075"><ele>378.80346328735965</ele><time>2021-06-04T00:21:17Z</time><speed>1.4864635467529297</speed></trkpt><trkpt lon="108.89068900180091" lat="34.24935870939024"><ele>378.17395608229685</ele><time>2021-06-04T00:21:25Z</time><speed>1.0183793306350708</speed></trkpt><trkpt lon="108.89069484208046" lat="34.24925179719819"><ele>378.95874575853793</ele><time>2021-06-04T00:21:33Z</time><speed>1.5842230319976807</speed></trkpt><trkpt lon="108.89066431195263" lat="34.24915768035828"><ele>378.90747644694574</ele><time>2021-06-04T00:21:41Z</time><speed>0.8415443301200867</speed></trkpt><trkpt lon="108.89069858051238" lat="34.24905401745616"><ele>378.3127633888867</ele><time>2021-06-04T00:21:51Z</time><speed>1.3891218900680542</speed></trkpt><trkpt lon="108.89075654402171" lat="34.24896173673634"><ele>378.1583154837666</ele><time>2021-06-04T00:22:01Z</time><speed>1.3756545782089233</speed></trkpt><trkpt lon="108.8908405946456" lat="34.24888684836712"><ele>378.01486255717066</ele><time>2021-06-04T00:22:09Z</time><speed>1.1092920303344727</speed></trkpt><trkpt lon="108.89093942335363" lat="34.24884408853328"><ele>378.3104191375264</ele><time>2021-06-04T00:22:17Z</time><speed>1.5053446292877197</speed></trkpt><trkpt lon="108.89103182036729" lat="34.24878150650399"><ele>378.5509016631425</ele><time>2021-06-04T00:22:24Z</time><speed>1.1142313480377197</speed></trkpt><trkpt lon="108.8911417077455" lat="34.24871951646739"><ele>378.8591744163553</ele><time>2021-06-04T00:22:33Z</time><speed>1.0340123176574707</speed></trkpt><trkpt lon="108.89126730062608" lat="34.248674378782475"><ele>378.6443453658576</ele><time>2021-06-04T00:22:43Z</time><speed>1.324812412261963</speed></trkpt><trkpt lon="108.89136912830728" lat="34.24863511921105"><ele>378.7105378475159</ele><time>2021-06-04T00:22:51Z</time><speed>1.0051839351654053</speed></trkpt><trkpt lon="108.89150549175551" lat="34.24863689095881"><ele>378.6453697493523</ele><time>2021-06-04T00:23:00Z</time><speed>1.1416699886322021</speed></trkpt><trkpt lon="108.89162291552546" lat="34.24864213751537"><ele>378.5160744231828</ele><time>2021-06-04T00:23:07Z</time><speed>1.1791839599609375</speed></trkpt><trkpt lon="108.89174861975553" lat="34.24864644919224"><ele>378.85652641833093</ele><time>2021-06-04T00:23:14Z</time><speed>1.249299168586731</speed></trkpt><trkpt lon="108.89186797459323" lat="34.24867219596264"><ele>378.44250914914045</ele><time>2021-06-04T00:23:21Z</time><speed>1.3633060455322266</speed></trkpt><trkpt lon="108.89198391360192" lat="34.24870408308223"><ele>378.5505472044057</ele><time>2021-06-04T00:23:31Z</time><speed>1.2959277629852295</speed></trkpt><trkpt lon="108.89210336682204" lat="34.248719767081"><ele>378.0432935327257</ele><time>2021-06-04T00:23:39Z</time><speed>1.255582571029663</speed></trkpt><trkpt lon="108.89224172951933" lat="34.24875222046279"><ele>376.84682488944384</ele><time>2021-06-04T00:23:49Z</time><speed>1.339767575263977</speed></trkpt><trkpt lon="108.89236564849932" lat="34.24877235823004"><ele>377.133893179387</ele><time>2021-06-04T00:23:56Z</time><speed>1.3210911750793457</speed></trkpt><trkpt lon="108.89247504134806" lat="34.24877586600693"><ele>378.23682562512147</ele><time>2021-06-04T00:24:05Z</time><speed>1.090368628501892</speed></trkpt><trkpt lon="108.89261092090057" lat="34.24877535743595"><ele>378.0022196106897</ele><time>2021-06-04T00:24:13Z</time><speed>1.43027925491333</speed></trkpt><trkpt lon="108.89272714466003" lat="34.248771480401615"><ele>377.6233439324036</ele><time>2021-06-04T00:24:21Z</time><speed>1.0691461563110352</speed></trkpt><trkpt lon="108.8928388904431" lat="34.24880015091727"><ele>377.44715942656126</ele><time>2021-06-04T00:24:29Z</time><speed>1.3195267915725708</speed></trkpt><trkpt lon="108.89296390581029" lat="34.248813037334244"><ele>376.9159419046577</ele><time>2021-06-04T00:24:39Z</time><speed>0.9208068251609802</speed></trkpt><trkpt lon="108.89309285145461" lat="34.24881604681832"><ele>377.08414976282177</ele><time>2021-06-04T00:24:47Z</time><speed>0.9931769371032715</speed></trkpt><trkpt lon="108.89322640115883" lat="34.24878738871813"><ele>377.71201613555485</ele><time>2021-06-04T00:24:57Z</time><speed>1.4010921716690063</speed></trkpt><trkpt lon="108.89335394187255" lat="34.24873962408619"><ele>377.6242580113622</ele><time>2021-06-04T00:25:07Z</time><speed>1.4187250137329102</speed></trkpt><trkpt lon="108.89344975816161" lat="34.2486686707742"><ele>376.81228325843006</ele><time>2021-06-04T00:25:15Z</time><speed>1.0652103424072266</speed></trkpt><trkpt lon="108.89352973311229" lat="34.24859541766711"><ele>377.97414225933454</ele><time>2021-06-04T00:25:23Z</time><speed>1.302782654762268</speed></trkpt><trkpt lon="108.89360162554202" lat="34.24852293632961"><ele>378.65980597251956</ele><time>2021-06-04T00:25:31Z</time><speed>1.146461009979248</speed></trkpt><trkpt lon="108.89367302916644" lat="34.24843254058488"><ele>378.59597993295165</ele><time>2021-06-04T00:25:39Z</time><speed>1.0910452604293823</speed></trkpt><trkpt lon="108.8937640220278" lat="34.24837261559036"><ele>377.45992561316757</ele><time>2021-06-04T00:25:46Z</time><speed>0.9671969413757324</speed></trkpt><trkpt lon="108.89389979665944" lat="34.248323820970796"><ele>376.70723613245104</ele><time>2021-06-04T00:25:56Z</time><speed>1.0657705068588257</speed></trkpt><trkpt lon="108.89403082147122" lat="34.24829215885148"><ele>375.5765748189233</ele><time>2021-06-04T00:26:06Z</time><speed>1.2936779260635376</speed></trkpt><trkpt lon="108.89415673236951" lat="34.24826463171394"><ele>375.1502576736141</ele><time>2021-06-04T00:26:15Z</time><speed>1.0885834693908691</speed></trkpt><trkpt lon="108.89427153402244" lat="34.248219249105375"><ele>374.2409309054254</ele><time>2021-06-04T00:26:24Z</time><speed>1.419531226158142</speed></trkpt><trkpt lon="108.8943405910216" lat="34.24814373163404"><ele>374.4900820153285</ele><time>2021-06-04T00:26:31Z</time><speed>1.1508283615112305</speed></trkpt><trkpt lon="108.89439287208157" lat="34.24806281688163"><ele>374.63319661571705</ele><time>2021-06-04T00:26:39Z</time><speed>1.106056571006775</speed></trkpt><trkpt lon="108.89451657818948" lat="34.24801306840205"><ele>374.8797409947253</ele><time>2021-06-04T00:26:47Z</time><speed>1.462700605392456</speed></trkpt><trkpt lon="108.89464252938276" lat="34.2479768537757"><ele>375.1677498166169</ele><time>2021-06-04T00:26:55Z</time><speed>1.3749371767044067</speed></trkpt><trkpt lon="108.8947595456861" lat="34.24799146636047"><ele>375.63615714199625</ele><time>2021-06-04T00:27:03Z</time><speed>1.2673454284667969</speed></trkpt><trkpt lon="108.89487367258086" lat="34.24803489405482"><ele>376.3048138055634</ele><time>2021-06-04T00:27:11Z</time><speed>1.2765097618103027</speed></trkpt><trkpt lon="108.89494371083558" lat="34.248126495490666"><ele>376.2353955283451</ele><time>2021-06-04T00:27:17Z</time><speed>1.5331867933273315</speed></trkpt><trkpt lon="108.89495766924055" lat="34.24823154650582"><ele>376.6983737959677</ele><time>2021-06-04T00:27:25Z</time><speed>1.2156192064285278</speed></trkpt><trkpt lon="108.89498708446148" lat="34.24833234457935"><ele>375.71218269775534</ele><time>2021-06-04T00:27:34Z</time><speed>1.1772069931030273</speed></trkpt><trkpt lon="108.89501028584692" lat="34.2484354917827"><ele>375.83096198307305</ele><time>2021-06-04T00:27:41Z</time><speed>1.4731075763702393</speed></trkpt><trkpt lon="108.89505034967678" lat="34.24854293373775"><ele>376.1944870343709</ele><time>2021-06-04T00:27:49Z</time><speed>1.4905725717544556</speed></trkpt><trkpt lon="108.89506626746787" lat="34.248645400302024"><ele>376.15164954817084</ele><time>2021-06-04T00:27:57Z</time><speed>1.3623223304748535</speed></trkpt><trkpt lon="108.89504777768636" lat="34.24873901548954"><ele>376.23594749377344</ele><time>2021-06-04T00:28:05Z</time><speed>1.0825004577636719</speed></trkpt><trkpt lon="108.89500098977815" lat="34.24882300603858"><ele>375.9438142137274</ele><time>2021-06-04T00:28:13Z</time><speed>1.1286585330963135</speed></trkpt><trkpt lon="108.89496775966497" lat="34.248910024970186"><ele>375.33094728274864</ele><time>2021-06-04T00:28:19Z</time><speed>1.467112421989441</speed></trkpt><trkpt lon="108.89496351227909" lat="34.249022556326445"><ele>375.0548328890049</ele><time>2021-06-04T00:28:27Z</time><speed>1.1532654762268066</speed></trkpt><trkpt lon="108.89497413858896" lat="34.24911379247689"><ele>375.15367867978586</ele><time>2021-06-04T00:28:35Z</time><speed>1.221821904182434</speed></trkpt><trkpt lon="108.89499210194992" lat="34.24921460412074"><ele>375.22313703654555</ele><time>2021-06-04T00:28:43Z</time><speed>1.0074752569198608</speed></trkpt><trkpt lon="108.89498174997894" lat="34.249320030009144"><ele>374.58462399961854</ele><time>2021-06-04T00:28:51Z</time><speed>1.3716355562210083</speed></trkpt><trkpt lon="108.89497787877079" lat="34.249423509580254"><ele>373.52720812197816</ele><time>2021-06-04T00:28:59Z</time><speed>1.218956470489502</speed></trkpt><trkpt lon="108.89493538231932" lat="34.2495299629069"><ele>374.2248951795731</ele><time>2021-06-04T00:29:09Z</time><speed>1.2030247449874878</speed></trkpt><trkpt lon="108.89484310188867" lat="34.2496052535617"><ele>374.77249684238075</ele><time>2021-06-04T00:29:17Z</time><speed>1.2679139375686646</speed></trkpt><trkpt lon="108.89478240190549" lat="34.24970630543623"><ele>374.3250716375846</ele><time>2021-06-04T00:29:25Z</time><speed>1.2051562070846558</speed></trkpt><trkpt lon="108.89480602035292" lat="34.24980582332116"><ele>375.1123785993374</ele><time>2021-06-04T00:29:35Z</time><speed>1.4183942079544067</speed></trkpt><trkpt lon="108.89483359851408" lat="34.24990315094016"><ele>375.3234199953545</ele><time>2021-06-04T00:29:43Z</time><speed>1.2609617710113525</speed></trkpt><trkpt lon="108.89488194267602" lat="34.24998634020051"><ele>376.7761053594484</ele><time>2021-06-04T00:29:53Z</time><speed>1.3225916624069214</speed></trkpt><trkpt lon="108.89500590271089" lat="34.2500242896815"><ele>376.33922748340734</ele><time>2021-06-04T00:30:01Z</time><speed>1.3070847988128662</speed></trkpt><trkpt lon="108.89513011094331" lat="34.25003449916833"><ele>374.69492669868856</ele><time>2021-06-04T00:30:11Z</time><speed>1.1883265972137451</speed></trkpt><trkpt lon="108.89525318604484" lat="34.250038816660236"><ele>373.5261065650868</ele><time>2021-06-04T00:30:21Z</time><speed>1.0822440385818481</speed></trkpt><trkpt lon="108.89536987324234" lat="34.25003042595969"><ele>373.5237802993557</ele><time>2021-06-04T00:30:29Z</time><speed>1.258435606956482</speed></trkpt><trkpt lon="108.89551753389826" lat="34.25007155776859"><ele>373.4560735551578</ele><time>2021-06-04T00:30:40Z</time><speed>1.1545884609222412</speed></trkpt><trkpt lon="108.89563671655664" lat="34.25008111229118"><ele>372.5079708802749</ele><time>2021-06-04T00:30:47Z</time><speed>1.5285342931747437</speed></trkpt><trkpt lon="108.89573591179138" lat="34.25011810907913"><ele>371.42613932781154</ele><time>2021-06-04T00:30:55Z</time><speed>1.124616265296936</speed></trkpt><trkpt lon="108.8958515460312" lat="34.25016729276661"><ele>371.2286911155533</ele><time>2021-06-04T00:31:03Z</time><speed>1.4139037132263184</speed></trkpt><trkpt lon="108.89592553402817" lat="34.2502557227407"><ele>371.0793652899357</ele><time>2021-06-04T00:31:11Z</time><speed>1.2336161136627197</speed></trkpt><trkpt lon="108.89598644076969" lat="34.250359025878005"><ele>370.99786696975366</ele><time>2021-06-04T00:31:21Z</time><speed>1.3020520210266113</speed></trkpt><trkpt lon="108.89604306649507" lat="34.25045071965064"><ele>370.49527136234485</ele><time>2021-06-04T00:31:31Z</time><speed>1.0421772003173828</speed></trkpt><trkpt lon="108.89605538147468" lat="34.250566404430806"><ele>370.8531443832289</ele><time>2021-06-04T00:31:41Z</time><speed>1.3078614473342896</speed></trkpt><trkpt lon="108.89599662993105" lat="34.25066532813468"><ele>371.54420880542386</ele><time>2021-06-04T00:31:52Z</time><speed>1.0999646186828613</speed></trkpt><trkpt lon="108.89602114129579" lat="34.250756383889524"><ele>373.27508733114587</ele><time>2021-06-04T00:31:56Z</time><speed>1.201283574104309</speed></trkpt><trkpt lon="108.89603368036266" lat="34.250861792402226"><ele>373.44896258023687</ele><time>2021-06-04T00:32:04Z</time><speed>1.2669200897216797</speed></trkpt><trkpt lon="108.895973884531" lat="34.25096481665969"><ele>374.73198085483415</ele><time>2021-06-04T00:32:13Z</time><speed>1.385595440864563</speed></trkpt><trkpt lon="108.8959112722826" lat="34.25104964229267"><ele>375.21714487292553</ele><time>2021-06-04T00:32:21Z</time><speed>0.9413617849349976</speed></trkpt><trkpt lon="108.89586541105096" lat="34.25113948923548"><ele>375.85516759307467</ele><time>2021-06-04T00:32:29Z</time><speed>1.0261929035186768</speed></trkpt><trkpt lon="108.89586255026589" lat="34.25124722471049"><ele>374.75988008759646</ele><time>2021-06-04T00:32:39Z</time><speed>1.3901787996292114</speed></trkpt><trkpt lon="108.89585314874763" lat="34.2513493754267"><ele>374.48861311258383</ele><time>2021-06-04T00:32:47Z</time><speed>1.146347165107727</speed></trkpt><trkpt lon="108.89582286419223" lat="34.25145618853424"><ele>375.44113358017864</ele><time>2021-06-04T00:32:55Z</time><speed>1.5210621356964111</speed></trkpt><trkpt lon="108.89572208775212" lat="34.25151240735055"><ele>375.11368377918905</ele><time>2021-06-04T00:33:01Z</time><speed>1.5489460229873657</speed></trkpt><trkpt lon="108.89558936629658" lat="34.25153837028391"><ele>375.93556011971793</ele><time>2021-06-04T00:33:11Z</time><speed>0.9701314568519592</speed></trkpt><trkpt lon="108.89546511334646" lat="34.25155115914944"><ele>374.2121954324242</ele><time>2021-06-04T00:33:19Z</time><speed>1.0418192148208618</speed></trkpt><trkpt lon="108.89528990654715" lat="34.25161114836625"><ele>372.4289967145331</ele><time>2021-06-04T00:33:30Z</time><speed>0.9752342104911804</speed></trkpt><trkpt lon="108.89518183954124" lat="34.25166811758248"><ele>372.4716675347012</ele><time>2021-06-04T00:33:39Z</time><speed>0.884758472442627</speed></trkpt><trkpt lon="108.89506016233923" lat="34.25167915516208"><ele>372.5399061168938</ele><time>2021-06-04T00:33:47Z</time><speed>1.244680643081665</speed></trkpt><trkpt lon="108.89491754455894" lat="34.25170435257307"><ele>372.431569487704</ele><time>2021-06-04T00:33:58Z</time><speed>1.337300181388855</speed></trkpt><trkpt lon="108.89479904286591" lat="34.251704337804824"><ele>371.27085560235884</ele><time>2021-06-04T00:34:08Z</time><speed>1.3981201648712158</speed></trkpt><trkpt lon="108.89468645845231" lat="34.25173479147199"><ele>371.562292708084</ele><time>2021-06-04T00:34:17Z</time><speed>1.203893780708313</speed></trkpt><trkpt lon="108.89458540438767" lat="34.2517904138507"><ele>371.3991528870891</ele><time>2021-06-04T00:34:25Z</time><speed>0.9929396510124207</speed></trkpt><trkpt lon="108.89443988049476" lat="34.25180114949759"><ele>372.49374214062914</ele><time>2021-06-04T00:34:35Z</time><speed>1.4504964351654053</speed></trkpt><trkpt lon="108.89431759397627" lat="34.251778251489704"><ele>373.16810381405753</ele><time>2021-06-04T00:34:43Z</time><speed>1.041504979133606</speed></trkpt><trkpt lon="108.89423178220446" lat="34.25169776613183"><ele>373.93054831163585</ele><time>2021-06-04T00:34:52Z</time><speed>1.2159754037857056</speed></trkpt><trkpt lon="108.89413536322026" lat="34.25161820200318"><ele>375.020347794964</ele><time>2021-06-04T00:35:01Z</time><speed>1.0733178853988647</speed></trkpt><trkpt lon="108.89405673636182" lat="34.251553333668326"><ele>375.68519938116555</ele><time>2021-06-04T00:35:08Z</time><speed>1.4283565282821655</speed></trkpt><trkpt lon="108.89394624849719" lat="34.25152947068548"><ele>376.62315982849844</ele><time>2021-06-04T00:35:16Z</time><speed>0.8516338467597961</speed></trkpt><trkpt lon="108.89383263321228" lat="34.25152302371771"><ele>375.14612201417367</ele><time>2021-06-04T00:35:25Z</time><speed>1.1843706369400024</speed></trkpt><trkpt lon="108.89368552606891" lat="34.251540773004194"><ele>375.17495830954005</ele><time>2021-06-04T00:35:34Z</time><speed>1.2350239753723145</speed></trkpt><trkpt lon="108.89355709869639" lat="34.25154473857143"><ele>375.4202691524569</ele><time>2021-06-04T00:35:43Z</time><speed>1.439509391784668</speed></trkpt><trkpt lon="108.89343591181664" lat="34.25154770484517"><ele>375.46403971783735</ele><time>2021-06-04T00:35:51Z</time><speed>1.3106310367584229</speed></trkpt><trkpt lon="108.89332115004426" lat="34.25149456874569"><ele>375.4764005260267</ele><time>2021-06-04T00:35:59Z</time><speed>1.372408390045166</speed></trkpt><trkpt lon="108.89321005085493" lat="34.2514450603047"><ele>375.7897509489398</ele><time>2021-06-04T00:36:08Z</time><speed>1.2999197244644165</speed></trkpt><trkpt lon="108.89308320014646" lat="34.25144464903587"><ele>375.20309239918106</ele><time>2021-06-04T00:36:17Z</time><speed>1.073626160621643</speed></trkpt><trkpt lon="108.89295912726334" lat="34.25143953235542"><ele>375.60327236966594</ele><time>2021-06-04T00:36:25Z</time><speed>1.2828289270401</speed></trkpt><trkpt lon="108.89284766334426" lat="34.25139895622692"><ele>376.72237948898953</ele><time>2021-06-04T00:36:34Z</time><speed>1.0348788499832153</speed></trkpt><trkpt lon="108.89274409556813" lat="34.25131018965572"><ele>376.29808804307305</ele><time>2021-06-04T00:36:42Z</time><speed>1.0168373584747314</speed></trkpt><trkpt lon="108.89269005376508" lat="34.25121705015136"><ele>376.01672533010515</ele><time>2021-06-04T00:36:51Z</time><speed>1.3921918869018555</speed></trkpt><trkpt lon="108.89257446672383" lat="34.25116724862217"><ele>377.20145333002824</ele><time>2021-06-04T00:37:01Z</time><speed>1.5642168521881104</speed></trkpt><trkpt lon="108.89245282036673" lat="34.25118464862035"><ele>377.29561470298876</ele><time>2021-06-04T00:37:11Z</time><speed>1.3579999208450317</speed></trkpt><trkpt lon="108.89234206495252" lat="34.25119270107898"><ele>377.1184730445707</ele><time>2021-06-04T00:37:19Z</time><speed>1.3738309144973755</speed></trkpt><trkpt lon="108.89223251854345" lat="34.25118688483699"><ele>378.20703304555633</ele><time>2021-06-04T00:37:27Z</time><speed>1.103028416633606</speed></trkpt><trkpt lon="108.89212321408591" lat="34.25118045246138"><ele>378.5582415482371</ele><time>2021-06-04T00:37:35Z</time><speed>1.3110591173171997</speed></trkpt><trkpt lon="108.89201230814989" lat="34.25117286917065"><ele>378.4562768081931</ele><time>2021-06-04T00:37:44Z</time><speed>1.1556148529052734</speed></trkpt><trkpt lon="108.8919076245137" lat="34.25110922683381"><ele>378.07063600758374</ele><time>2021-06-04T00:37:52Z</time><speed>1.2630295753479004</speed></trkpt><trkpt lon="108.8918511137812" lat="34.25101342846543"><ele>379.3598449211104</ele><time>2021-06-04T00:37:59Z</time><speed>1.627057671546936</speed></trkpt><trkpt lon="108.89176294715394" lat="34.250943480571486"><ele>378.00209228061794</ele><time>2021-06-04T00:38:09Z</time><speed>0.9841272830963135</speed></trkpt><trkpt lon="108.89169221024169" lat="34.2508683899218"><ele>376.5335066690744</ele><time>2021-06-04T00:38:17Z</time><speed>1.43230140209198</speed></trkpt><trkpt lon="108.89162034644127" lat="34.250796563302906"><ele>375.77842139344153</ele><time>2021-06-04T00:38:25Z</time><speed>1.1684863567352295</speed></trkpt><trkpt lon="108.89154026766005" lat="34.25071364132499"><ele>375.1306153878895</ele><time>2021-06-04T00:38:35Z</time><speed>1.2158445119857788</speed></trkpt><trkpt lon="108.89147731365769" lat="34.250633339673534"><ele>374.3762961903165</ele><time>2021-06-04T00:38:43Z</time><speed>1.5192586183547974</speed></trkpt><trkpt lon="108.89140935211044" lat="34.250535837867645"><ele>373.6457516630244</ele><time>2021-06-04T00:38:52Z</time><speed>0.9733887910842896</speed></trkpt><trkpt lon="108.89133195056752" lat="34.25045373720513"><ele>373.8476467646615</ele><time>2021-06-04T00:39:01Z</time><speed>1.351155161857605</speed></trkpt><trkpt lon="108.89122141590815" lat="34.250402791762355"><ele>373.42509865215567</ele><time>2021-06-04T00:39:11Z</time><speed>1.2493983507156372</speed></trkpt><trkpt lon="108.89112437070459" lat="34.250332132061146"><ele>373.9972993142407</ele><time>2021-06-04T00:39:21Z</time><speed>0.9333911538124084</speed></trkpt><trkpt lon="108.891052782667" lat="34.25025481865293"><ele>374.0412035176691</ele><time>2021-06-04T00:39:29Z</time><speed>1.2548850774765015</speed></trkpt><trkpt lon="108.8909391159619" lat="34.25020317065079"><ele>375.5683580983976</ele><time>2021-06-04T00:39:39Z</time><speed>1.3080898523330688</speed></trkpt><trkpt lon="108.89085473237606" lat="34.25011900781147"><ele>374.77365478835367</ele><time>2021-06-04T00:39:47Z</time><speed>1.297523021697998</speed></trkpt><trkpt lon="108.89078550437686" lat="34.25004094703976"><ele>374.71650207496646</ele><time>2021-06-04T00:39:53Z</time><speed>1.368214726448059</speed></trkpt><trkpt lon="108.89073589313801" lat="34.24993837217726"><ele>374.21159156494565</ele><time>2021-06-04T00:40:03Z</time><speed>1.364206314086914</speed></trkpt><trkpt lon="108.89072423820811" lat="34.249840144827346"><ele>374.1880212885154</ele><time>2021-06-04T00:40:11Z</time><speed>1.600239872932434</speed></trkpt><trkpt lon="108.89069630686872" lat="34.24974232229198"><ele>373.8719185783491</ele><time>2021-06-04T00:40:17Z</time><speed>1.488669991493225</speed></trkpt><trkpt lon="108.89072610800328" lat="34.24962818974913"><ele>374.1124747892237</ele><time>2021-06-04T00:40:25Z</time><speed>1.5088205337524414</speed></trkpt><trkpt lon="108.89073640275566" lat="34.24953313578683"><ele>374.2804731048357</ele><time>2021-06-04T00:40:33Z</time><speed>1.574273943901062</speed></trkpt><trkpt lon="108.89072851728397" lat="34.24943209159906"><ele>374.33468641605776</ele><time>2021-06-04T00:40:41Z</time><speed>1.1563246250152588</speed></trkpt><trkpt lon="108.89074813980348" lat="34.24933089426118"><ele>373.95924614490855</ele><time>2021-06-04T00:40:49Z</time><speed>1.4594026803970337</speed></trkpt><trkpt lon="108.89071252560647" lat="34.24923331364574"><ele>373.93340920128463</ele><time>2021-06-04T00:40:57Z</time><speed>1.1848787069320679</speed></trkpt><trkpt lon="108.89074048095155" lat="34.24912907615379"><ele>374.4099664478639</ele><time>2021-06-04T00:41:09Z</time><speed>1.1639361381530762</speed></trkpt><trkpt lon="108.89077519370736" lat="34.24903826295784"><ele>374.1838203608696</ele><time>2021-06-04T00:41:17Z</time><speed>1.2069556713104248</speed></trkpt><trkpt lon="108.89082474878327" lat="34.248955589313546"><ele>373.66370716632963</ele><time>2021-06-04T00:41:23Z</time><speed>1.3834494352340698</speed></trkpt><trkpt lon="108.89090487837716" lat="34.24887410740704"><ele>372.8035407742574</ele><time>2021-06-04T00:41:31Z</time><speed>1.4957575798034668</speed></trkpt><trkpt lon="108.8910060992871" lat="34.24882724654721"><ele>372.51424692253255</ele><time>2021-06-04T00:41:39Z</time><speed>1.3564139604568481</speed></trkpt><trkpt lon="108.89111139215052" lat="34.2487806694667"><ele>373.23060808686773</ele><time>2021-06-04T00:41:49Z</time><speed>1.070613145828247</speed></trkpt><trkpt lon="108.89121450508526" lat="34.24871820498482"><ele>374.11552137389356</ele><time>2021-06-04T00:41:57Z</time><speed>1.3760994672775269</speed></trkpt><trkpt lon="108.89131524596675" lat="34.24866795860372"><ele>373.79259127942044</ele><time>2021-06-04T00:42:05Z</time><speed>1.0445555448532104</speed></trkpt><trkpt lon="108.89142581981471" lat="34.24865551544933"><ele>373.9317905524123</ele><time>2021-06-04T00:42:13Z</time><speed>1.2092095613479614</speed></trkpt><trkpt lon="108.89153376959788" lat="34.248638746015885"><ele>372.7962245410987</ele><time>2021-06-04T00:42:21Z</time><speed>1.227464199066162</speed></trkpt><trkpt lon="108.89165228175351" lat="34.24865075003658"><ele>372.0069773717515</ele><time>2021-06-04T00:42:28Z</time><speed>1.3214889764785767</speed></trkpt><trkpt lon="108.89176876676505" lat="34.24866734639977"><ele>372.5772634192699</ele><time>2021-06-04T00:42:36Z</time><speed>1.1426615715026855</speed></trkpt><trkpt lon="108.89188100368129" lat="34.24867694779749"><ele>373.7295689072176</ele><time>2021-06-04T00:42:44Z</time><speed>1.1426138877868652</speed></trkpt><trkpt lon="108.89198912647711" lat="34.24871124437143"><ele>373.67846642198936</ele><time>2021-06-04T00:42:51Z</time><speed>1.090938687324524</speed></trkpt><trkpt lon="108.89211193966345" lat="34.248751958748635"><ele>374.93820584448747</ele><time>2021-06-04T00:43:01Z</time><speed>1.1088942289352417</speed></trkpt><trkpt lon="108.89222061399764" lat="34.24875415806962"><ele>375.23357874445725</ele><time>2021-06-04T00:43:09Z</time><speed>1.4532172679901123</speed></trkpt><trkpt lon="108.89233952931087" lat="34.24875997861196"><ele>375.19444245022174</ele><time>2021-06-04T00:43:17Z</time><speed>1.0265145301818848</speed></trkpt><trkpt lon="108.89247753018533" lat="34.24877475116149"><ele>376.0685508803134</ele><time>2021-06-04T00:43:27Z</time><speed>1.2300246953964233</speed></trkpt><trkpt lon="108.89260976393433" lat="34.248784602343264"><ele>375.47232730060693</ele><time>2021-06-04T00:43:34Z</time><speed>1.358386516571045</speed></trkpt><trkpt lon="108.89274773083358" lat="34.248800423058306"><ele>374.77315189964435</ele><time>2021-06-04T00:43:42Z</time><speed>1.3995966911315918</speed></trkpt><trkpt lon="108.89286406632597" lat="34.248833789481615"><ele>374.6383873632451</ele><time>2021-06-04T00:43:49Z</time><speed>1.5826654434204102</speed></trkpt><trkpt lon="108.89298498143411" lat="34.2488332245023"><ele>373.44840723375574</ele><time>2021-06-04T00:43:57Z</time><speed>1.563785195350647</speed></trkpt><trkpt lon="108.89310445398088" lat="34.248832737961095"><ele>373.1215886971579</ele><time>2021-06-04T00:44:05Z</time><speed>1.2160660028457642</speed></trkpt><trkpt lon="108.89321365700725" lat="34.248816448054356"><ele>373.04268737879596</ele><time>2021-06-04T00:44:13Z</time><speed>1.1675032377243042</speed></trkpt><trkpt lon="108.89332328258135" lat="34.24876224990903"><ele>373.5313686350586</ele><time>2021-06-04T00:44:21Z</time><speed>1.635831356048584</speed></trkpt><trkpt lon="108.8934225045811" lat="34.248686384412096"><ele>374.45812438098216</ele><time>2021-06-04T00:44:29Z</time><speed>1.4941695928573608</speed></trkpt><trkpt lon="108.89351077027978" lat="34.248618885310904"><ele>373.380969550415</ele><time>2021-06-04T00:44:37Z</time><speed>1.274772047996521</speed></trkpt><trkpt lon="108.89360173857122" lat="34.24854445662925"><ele>373.2071422097684</ele><time>2021-06-04T00:44:45Z</time><speed>1.2009377479553223</speed></trkpt><trkpt lon="108.8936979376281" lat="34.24846653704319"><ele>372.2802466960384</ele><time>2021-06-04T00:44:53Z</time><speed>1.2929067611694336</speed></trkpt><trkpt lon="108.89379583907197" lat="34.24840544774303"><ele>371.4956997565983</ele><time>2021-06-04T00:45:01Z</time><speed>1.1790803670883179</speed></trkpt><trkpt lon="108.8939115332712" lat="34.248357142263316"><ele>369.8144301278769</ele><time>2021-06-04T00:45:10Z</time><speed>1.1982988119125366</speed></trkpt><trkpt lon="108.89407143438063" lat="34.24833583780939"><ele>369.8253094237862</ele><time>2021-06-04T00:45:20Z</time><speed>1.1651426553726196</speed></trkpt><trkpt lon="108.89418631117323" lat="34.24830067408416"><ele>369.8183622173044</ele><time>2021-06-04T00:45:27Z</time><speed>1.2188713550567627</speed></trkpt><trkpt lon="108.89427759984014" lat="34.24825133918211"><ele>368.5624706499222</ele><time>2021-06-04T00:45:36Z</time><speed>1.0995615720748901</speed></trkpt><trkpt lon="108.89435546619185" lat="34.248171215664065"><ele>367.8166237380981</ele><time>2021-06-04T00:45:45Z</time><speed>1.0981961488723755</speed></trkpt><trkpt lon="108.89443907394235" lat="34.248086954056504"><ele>368.09549562474274</ele><time>2021-06-04T00:45:55Z</time><speed>1.284820318222046</speed></trkpt><trkpt lon="108.89456253091578" lat="34.248049647227425"><ele>369.51891891071324</ele><time>2021-06-04T00:46:02Z</time><speed>1.4726303815841675</speed></trkpt><trkpt lon="108.89467305242977" lat="34.248027903671925"><ele>370.298709222422</ele><time>2021-06-04T00:46:08Z</time><speed>1.2639586925506592</speed></trkpt><trkpt lon="108.89479399673269" lat="34.24805458348367"><ele>370.4483602942649</ele><time>2021-06-04T00:46:17Z</time><speed>1.228564977645874</speed></trkpt><trkpt lon="108.8949005141083" lat="34.248088956867136"><ele>370.22342850847724</ele><time>2021-06-04T00:46:25Z</time><speed>1.2462135553359985</speed></trkpt><trkpt lon="108.89494902050303" lat="34.248180248499565"><ele>370.8276243803441</ele><time>2021-06-04T00:46:34Z</time><speed>0.9568262696266174</speed></trkpt><trkpt lon="108.89494836573941" lat="34.24828437208214"><ele>370.4089640275627</ele><time>2021-06-04T00:46:43Z</time><speed>1.2872413396835327</speed></trkpt><trkpt lon="108.89496053750402" lat="34.24838009259072"><ele>370.9994315104347</ele><time>2021-06-04T00:46:49Z</time><speed>1.4792579412460327</speed></trkpt><trkpt lon="108.8950084002261" lat="34.24846269979566"><ele>371.1052030817745</ele><time>2021-06-04T00:46:57Z</time><speed>1.0362282991409302</speed></trkpt><trkpt lon="108.89503017145124" lat="34.24856619652453"><ele>371.750967114737</ele><time>2021-06-04T00:47:07Z</time><speed>1.1485772132873535</speed></trkpt><trkpt lon="108.89504530682687" lat="34.24867669440665"><ele>371.89608054058704</ele><time>2021-06-04T00:47:15Z</time><speed>1.1493299007415771</speed></trkpt><trkpt lon="108.89503214803935" lat="34.248773394826195"><ele>372.7004654243932</ele><time>2021-06-04T00:47:22Z</time><speed>1.317563772201538</speed></trkpt><trkpt lon="108.89499533181008" lat="34.248867532083494"><ele>371.8445838283066</ele><time>2021-06-04T00:47:31Z</time><speed>1.0924433469772339</speed></trkpt><trkpt lon="108.89497497311729" lat="34.248960773650495"><ele>370.93770514230505</ele><time>2021-06-04T00:47:39Z</time><speed>1.1852893829345703</speed></trkpt><trkpt lon="108.89498403153382" lat="34.249054021315494"><ele>368.6586747681658</ele><time>2021-06-04T00:47:47Z</time><speed>1.2212822437286377</speed></trkpt><trkpt lon="108.89500910923641" lat="34.24916803881997"><ele>368.5062198851318</ele><time>2021-06-04T00:47:55Z</time><speed>1.329788327217102</speed></trkpt><trkpt lon="108.89501355033849" lat="34.24927568220123"><ele>369.4271360747906</ele><time>2021-06-04T00:48:03Z</time><speed>1.1475229263305664</speed></trkpt><trkpt lon="108.89498439300112" lat="34.2493893539682"><ele>369.81145125571203</ele><time>2021-06-04T00:48:13Z</time><speed>0.9714075922966003</speed></trkpt><trkpt lon="108.89494617103215" lat="34.24949186043002"><ele>369.22808101408367</ele><time>2021-06-04T00:48:21Z</time><speed>1.6757779121398926</speed></trkpt><trkpt lon="108.89487351915048" lat="34.2495638259444"><ele>368.9577122424722</ele><time>2021-06-04T00:48:28Z</time><speed>1.281734585762024</speed></trkpt><trkpt lon="108.89480287169258" lat="34.249640677368824"><ele>368.7188047444646</ele><time>2021-06-04T00:48:35Z</time><speed>1.262710690498352</speed></trkpt><trkpt lon="108.89476217843644" lat="34.24974014100811"><ele>369.3025954909575</ele><time>2021-06-04T00:48:43Z</time><speed>1.5153642892837524</speed></trkpt><trkpt lon="108.8947904746799" lat="34.24984347346116"><ele>370.1735068153221</ele><time>2021-06-04T00:48:50Z</time><speed>1.30439031124115</speed></trkpt><trkpt lon="108.89481479828589" lat="34.24994314708875"><ele>370.70099956573034</ele><time>2021-06-04T00:48:57Z</time><speed>1.3380628824234009</speed></trkpt><trkpt lon="108.89486796051573" lat="34.25003106982701"><ele>371.53895615236286</ele><time>2021-06-04T00:49:05Z</time><speed>1.1531920433044434</speed></trkpt><trkpt lon="108.89499117825561" lat="34.25004882993946"><ele>371.88035732244543</ele><time>2021-06-04T00:49:15Z</time><speed>1.2552695274353027</speed></trkpt><trkpt lon="108.89510396675739" lat="34.250026102428116"><ele>370.241768092899</ele><time>2021-06-04T00:49:23Z</time><speed>1.3643074035644531</speed></trkpt><trkpt lon="108.89524307570647" lat="34.25003415352977"><ele>370.0477028520793</ele><time>2021-06-04T00:49:31Z</time><speed>1.421266794204712</speed></trkpt><trkpt lon="108.89535320483682" lat="34.250038715789785"><ele>370.57371773362854</ele><time>2021-06-04T00:49:39Z</time><speed>1.1538389921188354</speed></trkpt><trkpt lon="108.89547138993919" lat="34.25006885527261"><ele>371.226927213697</ele><time>2021-06-04T00:49:49Z</time><speed>1.1552311182022095</speed></trkpt><trkpt lon="108.89560942151353" lat="34.25007501402164"><ele>370.143241317631</ele><time>2021-06-04T00:49:58Z</time><speed>1.3496516942977905</speed></trkpt><trkpt lon="108.8957131172021" lat="34.25010392078113"><ele>370.07110510912077</ele><time>2021-06-04T00:50:05Z</time><speed>1.2385832071304321</speed></trkpt><trkpt lon="108.89581208339888" lat="34.25014509133655"><ele>369.86161198757446</ele><time>2021-06-04T00:50:13Z</time><speed>1.2136094570159912</speed></trkpt><trkpt lon="108.89588718675351" lat="34.250231104722815"><ele>370.23034999536816</ele><time>2021-06-04T00:50:23Z</time><speed>1.1415351629257202</speed></trkpt><trkpt lon="108.89593389920859" lat="34.250322215583665"><ele>371.20040179245717</ele><time>2021-06-04T00:50:31Z</time><speed>1.3248348236083984</speed></trkpt><trkpt lon="108.89599699439285" lat="34.25040342114682"><ele>371.976871377748</ele><time>2021-06-04T00:50:38Z</time><speed>1.3511300086975098</speed></trkpt><trkpt lon="108.89602977933804" lat="34.25049024608911"><ele>372.49252616937974</ele><time>2021-06-04T00:50:45Z</time><speed>1.294463038444519</speed></trkpt><trkpt lon="108.89603183778323" lat="34.25060526617693"><ele>372.0455912504446</ele><time>2021-06-04T00:50:54Z</time><speed>1.366010308265686</speed></trkpt><trkpt lon="108.89600503221678" lat="34.250699106797896"><ele>371.99199037003245</ele><time>2021-06-04T00:51:02Z</time><speed>1.2673468589782715</speed></trkpt><trkpt lon="108.89600992113836" lat="34.2508147304243"><ele>373.2979075491284</ele><time>2021-06-04T00:52:37Z</time><speed>0.8951278924942017</speed></trkpt><trkpt lon="108.89600474922672" lat="34.250925610053"><ele>371.96098408005844</ele><time>2021-06-04T00:52:49Z</time><speed>1.3577948808670044</speed></trkpt><trkpt lon="108.89593577390097" lat="34.251006615745766"><ele>371.8839233201399</ele><time>2021-06-04T00:52:57Z</time><speed>1.2194880247116089</speed></trkpt><trkpt lon="108.89587194008251" lat="34.25109061028275"><ele>371.81767591919055</ele><time>2021-06-04T00:53:05Z</time><speed>0.9079083204269409</speed></trkpt><trkpt lon="108.89584633929597" lat="34.25119593042642"><ele>371.55031726100117</ele><time>2021-06-04T00:53:14Z</time><speed>1.218112826347351</speed></trkpt><trkpt lon="108.89584338269374" lat="34.251296544977414"><ele>371.2546547265567</ele><time>2021-06-04T00:53:21Z</time><speed>1.3320366144180298</speed></trkpt><trkpt lon="108.89581182818185" lat="34.251385604176505"><ele>371.0229949502264</ele><time>2021-06-04T00:53:27Z</time><speed>1.3356446027755737</speed></trkpt><trkpt lon="108.89577187271388" lat="34.251480709379955"><ele>370.52539521300156</ele><time>2021-06-04T00:53:34Z</time><speed>1.312969446182251</speed></trkpt><trkpt lon="108.89564868949044" lat="34.25151352034514"><ele>371.15120494846605</ele><time>2021-06-04T00:53:42Z</time><speed>1.0846939086914062</speed></trkpt><trkpt lon="108.89553564785675" lat="34.251536414845305"><ele>370.40759045186115</ele><time>2021-06-04T00:53:51Z</time><speed>1.0499825477600098</speed></trkpt><trkpt lon="108.89540228150898" lat="34.25155651883099"><ele>369.87543242130477</ele><time>2021-06-04T00:54:01Z</time><speed>1.4945476055145264</speed></trkpt><trkpt lon="108.89530699461277" lat="34.251600929080006"><ele>370.14705269636886</ele><time>2021-06-04T00:54:08Z</time><speed>1.3193814754486084</speed></trkpt><trkpt lon="108.89520529907584" lat="34.25165814161689"><ele>370.0293049978208</ele><time>2021-06-04T00:54:15Z</time><speed>1.1812316179275513</speed></trkpt><trkpt lon="108.8950950261176" lat="34.25168487694235"><ele>369.7601225133583</ele><time>2021-06-04T00:54:25Z</time><speed>0.9948078989982605</speed></trkpt><trkpt lon="108.89498640266672" lat="34.251688542226354"><ele>369.108666598009</ele><time>2021-06-04T00:54:35Z</time><speed>0.9788493514060974</speed></trkpt><trkpt lon="108.8948739215793" lat="34.25169593627868"><ele>368.2131542900925</ele><time>2021-06-04T00:54:45Z</time><speed>0.9426063299179077</speed></trkpt><trkpt lon="108.89476356195831" lat="34.25172048229002"><ele>368.4813859980535</ele><time>2021-06-04T00:54:53Z</time><speed>1.4552172422409058</speed></trkpt><trkpt lon="108.89465226355263" lat="34.25174686555836"><ele>369.1112536953235</ele><time>2021-06-04T00:55:01Z</time><speed>1.1891371011734009</speed></trkpt><trkpt lon="108.8945430609348" lat="34.25177448743761"><ele>369.2181341087414</ele><time>2021-06-04T00:55:09Z</time><speed>1.296298861503601</speed></trkpt><trkpt lon="108.89441939116146" lat="34.251793560548364"><ele>369.4617581525531</ele><time>2021-06-04T00:55:17Z</time><speed>1.0237689018249512</speed></trkpt><trkpt lon="108.8943143550724" lat="34.251737924067044"><ele>369.51535428494213</ele><time>2021-06-04T00:55:27Z</time><speed>1.2786611318588257</speed></trkpt><trkpt lon="108.89423823633204" lat="34.25166553728766"><ele>369.7132625154186</ele><time>2021-06-04T00:55:34Z</time><speed>1.389647126197815</speed></trkpt><trkpt lon="108.89414181321428" lat="34.25161280878671"><ele>370.86587517777787</ele><time>2021-06-04T00:55:42Z</time><speed>1.2130863666534424</speed></trkpt><trkpt lon="108.89404603530828" lat="34.25154429155419"><ele>372.23169510236465</ele><time>2021-06-04T00:55:49Z</time><speed>1.2296696901321411</speed></trkpt><trkpt lon="108.89393128202288" lat="34.25153995467365"><ele>372.145573315317</ele><time>2021-06-04T00:55:57Z</time><speed>1.3806589841842651</speed></trkpt><trkpt lon="108.8937920714837" lat="34.25153453523109"><ele>371.39462053643695</ele><time>2021-06-04T00:56:07Z</time><speed>1.5256214141845703</speed></trkpt><trkpt lon="108.89366918554126" lat="34.25154586770149"><ele>370.2540266788541</ele><time>2021-06-04T00:56:15Z</time><speed>1.272995114326477</speed></trkpt><trkpt lon="108.8935510052129" lat="34.251543707350635"><ele>370.99250606121115</ele><time>2021-06-04T00:56:23Z</time><speed>1.0749205350875854</speed></trkpt><trkpt lon="108.89341430368381" lat="34.251534170354596"><ele>370.83210113051877</ele><time>2021-06-04T00:56:34Z</time><speed>1.4147675037384033</speed></trkpt><trkpt lon="108.89332563687553" lat="34.25147109137062"><ele>371.1368222286912</ele><time>2021-06-04T00:56:41Z</time><speed>1.2969969511032104</speed></trkpt><trkpt lon="108.89320398065533" lat="34.25145568243999"><ele>370.87923870125377</ele><time>2021-06-04T00:56:51Z</time><speed>0.9955300092697144</speed></trkpt><trkpt lon="108.89308741610176" lat="34.25146741285875"><ele>371.28079467146847</ele><time>2021-06-04T00:56:59Z</time><speed>0.9310529828071594</speed></trkpt><trkpt lon="108.89292719734445" lat="34.251448876153034"><ele>370.96213753632173</ele><time>2021-06-04T00:57:08Z</time><speed>1.298709750175476</speed></trkpt><trkpt lon="108.89281820477379" lat="34.25139096407609"><ele>370.63356289643076</ele><time>2021-06-04T00:57:17Z</time><speed>1.188294529914856</speed></trkpt><trkpt lon="108.89276451800676" lat="34.25129946742306"><ele>369.7240343686412</ele><time>2021-06-04T00:57:25Z</time><speed>1.302553653717041</speed></trkpt><trkpt lon="108.89267442914768" lat="34.25121053594197"><ele>370.18024699094</ele><time>2021-06-04T00:57:32Z</time><speed>1.341106653213501</speed></trkpt><trkpt lon="108.89254059532855" lat="34.25120573715046"><ele>369.8187940217123</ele><time>2021-06-04T00:57:41Z</time><speed>1.5911883115768433</speed></trkpt><trkpt lon="108.89241665497147" lat="34.25123027607282"><ele>369.91024071801115</ele><time>2021-06-04T00:57:49Z</time><speed>1.4061124324798584</speed></trkpt><trkpt lon="108.89229055649594" lat="34.25123677525658"><ele>370.17996501172723</ele><time>2021-06-04T00:57:59Z</time><speed>1.114084243774414</speed></trkpt><trkpt lon="108.89217482295575" lat="34.25120016788851"><ele>371.36189738066463</ele><time>2021-06-04T00:58:06Z</time><speed>1.3208566904067993</speed></trkpt><trkpt lon="108.89205075450259" lat="34.25118900656407"><ele>371.26192924243776</ele><time>2021-06-04T00:58:13Z</time><speed>1.5397732257843018</speed></trkpt><trkpt lon="108.89194253825939" lat="34.25115620635996"><ele>371.18180080945984</ele><time>2021-06-04T00:58:21Z</time><speed>1.2468777894973755</speed></trkpt><trkpt lon="108.89185430315989" lat="34.25108155837153"><ele>371.93900121233446</ele><time>2021-06-04T00:58:29Z</time><speed>1.103529453277588</speed></trkpt><trkpt lon="108.89176301553066" lat="34.25100753628892"><ele>372.6428218146499</ele><time>2021-06-04T00:58:37Z</time><speed>1.1395477056503296</speed></trkpt><trkpt lon="108.8916788715913" lat="34.25091103037531"><ele>372.43064967319447</ele><time>2021-06-04T00:58:46Z</time><speed>1.2251825332641602</speed></trkpt><trkpt lon="108.89160730268367" lat="34.25081684446977"><ele>372.3523805938637</ele><time>2021-06-04T00:58:55Z</time><speed>1.183894395828247</speed></trkpt><trkpt lon="108.89153184849474" lat="34.25070761493224"><ele>372.4777173270465</ele><time>2021-06-04T00:59:04Z</time><speed>0.9639065861701965</speed></trkpt><trkpt lon="108.89144027559074" lat="34.25063604912606"><ele>372.6792541163524</ele><time>2021-06-04T00:59:12Z</time><speed>1.1914513111114502</speed></trkpt><trkpt lon="108.89139869218258" lat="34.25054316130729"><ele>371.46120811686626</ele><time>2021-06-04T00:59:19Z</time><speed>1.240209698677063</speed></trkpt><trkpt lon="108.89133056711253" lat="34.25047020333225"><ele>370.78974664536406</ele><time>2021-06-04T00:59:25Z</time><speed>1.4547412395477295</speed></trkpt><trkpt lon="108.8912217232435" lat="34.25039865243829"><ele>371.5854797927118</ele><time>2021-06-04T00:59:33Z</time><speed>1.4554866552352905</speed></trkpt><trkpt lon="108.89112069765886" lat="34.250325034296864"><ele>372.1923162166961</ele><time>2021-06-04T00:59:41Z</time><speed>1.4497230052947998</speed></trkpt><trkpt lon="108.89103323399283" lat="34.250253063830264"><ele>373.71497498797766</ele><time>2021-06-04T00:59:50Z</time><speed>1.1770330667495728</speed></trkpt><trkpt lon="108.89095591993498" lat="34.25018436221166"><ele>373.74460113212115</ele><time>2021-06-04T01:00:01Z</time><speed>1.196346640586853</speed></trkpt><trkpt lon="108.89088451980761" lat="34.25010410999326"><ele>373.17073320585706</ele><time>2021-06-04T01:00:11Z</time><speed>0.8838528394699097</speed></trkpt><trkpt lon="108.8908175432721" lat="34.25002794601963"><ele>373.21416836701366</ele><time>2021-06-04T01:00:17Z</time><speed>1.1891624927520752</speed></trkpt><trkpt lon="108.89076654985273" lat="34.24993493295438"><ele>372.0221121993292</ele><time>2021-06-04T01:00:25Z</time><speed>1.1768354177474976</speed></trkpt><trkpt lon="108.89074942174821" lat="34.24984392191903"><ele>370.85104167593124</ele><time>2021-06-04T01:00:33Z</time><speed>1.2297523021697998</speed></trkpt><trkpt lon="108.890718875198" lat="34.2497545210062"><ele>371.5075634161657</ele><time>2021-06-04T01:00:41Z</time><speed>1.2164716720581055</speed></trkpt><trkpt lon="108.89071511598902" lat="34.249655215207014"><ele>371.58475767355327</ele><time>2021-06-04T01:00:49Z</time><speed>1.2136120796203613</speed></trkpt><trkpt lon="108.89071118526941" lat="34.249563334765696"><ele>370.88636990510685</ele><time>2021-06-04T01:00:55Z</time><speed>1.4133093357086182</speed></trkpt><trkpt lon="108.89072434711287" lat="34.24946939166454"><ele>370.41062814651633</ele><time>2021-06-04T01:01:01Z</time><speed>1.2569198608398438</speed></trkpt><trkpt lon="108.89072282206035" lat="34.249364409357824"><ele>369.1283446639828</ele><time>2021-06-04T01:01:09Z</time><speed>1.4426637887954712</speed></trkpt><trkpt lon="108.89070877079368" lat="34.24926236942981"><ele>369.5238246874251</ele><time>2021-06-04T01:01:21Z</time><speed>1.2248902320861816</speed></trkpt><trkpt lon="108.89070687940927" lat="34.24916331660536"><ele>367.9534930256196</ele><time>2021-06-04T01:01:29Z</time><speed>1.3548500537872314</speed></trkpt><trkpt lon="108.89071797204674" lat="34.24907052415108"><ele>366.78686891394267</ele><time>2021-06-04T01:01:37Z</time><speed>1.258794903755188</speed></trkpt><trkpt lon="108.89078752990474" lat="34.24896685686028"><ele>366.1607992190631</ele><time>2021-06-04T01:01:48Z</time><speed>1.0423415899276733</speed></trkpt><trkpt lon="108.8908690870751" lat="34.24889037439273"><ele>366.78189208019853</ele><time>2021-06-04T01:01:57Z</time><speed>1.0817850828170776</speed></trkpt><trkpt lon="108.89098408525246" lat="34.24883811944131"><ele>368.60554025884704</ele><time>2021-06-04T01:02:06Z</time><speed>1.1917184591293335</speed></trkpt><trkpt lon="108.89112848027193" lat="34.24879353831066"><ele>370.02248549579366</ele><time>2021-06-04T01:02:14Z</time><speed>0.7728781700134277</speed></trkpt><trkpt lon="108.89124879958003" lat="34.24876027991846"><ele>371.2350686271553</ele><time>2021-06-04T01:02:26Z</time><speed>1.027388572692871</speed></trkpt><trkpt lon="108.89141830230174" lat="34.24867999759351"><ele>370.56217621134545</ele><time>2021-06-04T01:02:36Z</time><speed>0.8900474905967712</speed></trkpt><trkpt lon="108.89154206429575" lat="34.248679226060695"><ele>369.09043438901875</ele><time>2021-06-04T01:02:44Z</time><speed>0.9885451197624207</speed></trkpt><trkpt lon="108.8916574226469" lat="34.24866683160724"><ele>367.7781113755201</ele><time>2021-06-04T01:02:51Z</time><speed>1.372473120689392</speed></trkpt><trkpt lon="108.89179259481743" lat="34.248701047253384"><ele>368.41657332761827</ele><time>2021-06-04T01:02:59Z</time><speed>1.4092096090316772</speed></trkpt><trkpt lon="108.89190182692495" lat="34.24871830308308"><ele>370.06580147585566</ele><time>2021-06-04T01:03:09Z</time><speed>1.0625065565109253</speed></trkpt><trkpt lon="108.89203389552931" lat="34.24875096261071"><ele>370.76825907587465</ele><time>2021-06-04T01:03:19Z</time><speed>1.162264108657837</speed></trkpt><trkpt lon="108.89215139882212" lat="34.24878809918993"><ele>371.1394865068573</ele><time>2021-06-04T01:03:29Z</time><speed>0.9432777166366577</speed></trkpt><trkpt lon="108.89226808580807" lat="34.24878166963412"><ele>374.2280797447962</ele><time>2021-06-04T01:03:35Z</time><speed>1.370826005935669</speed></trkpt><trkpt lon="108.8923813341706" lat="34.2488014477164"><ele>374.5026064275781</ele><time>2021-06-04T01:03:45Z</time><speed>0.8805784583091736</speed></trkpt><trkpt lon="108.89251336633393" lat="34.248798136597756"><ele>374.4022773517125</ele><time>2021-06-04T01:03:55Z</time><speed>1.1131021976470947</speed></trkpt><trkpt lon="108.89262763782624" lat="34.248790404585044"><ele>374.2524312832141</ele><time>2021-06-04T01:04:03Z</time><speed>1.1097406148910522</speed></trkpt><trkpt lon="108.892744480876" lat="34.24879470238672"><ele>374.736311930398</ele><time>2021-06-04T01:04:11Z</time><speed>1.2340470552444458</speed></trkpt><trkpt lon="108.89285709571656" lat="34.248830255723675"><ele>375.1346888916184</ele><time>2021-06-04T01:04:18Z</time><speed>1.3148313760757446</speed></trkpt><trkpt lon="108.8929693987184" lat="34.24885768117806"><ele>375.8621312605606</ele><time>2021-06-04T01:04:25Z</time><speed>1.223463773727417</speed></trkpt><trkpt lon="108.89308709239178" lat="34.24885296618991"><ele>374.649256728711</ele><time>2021-06-04T01:04:31Z</time><speed>1.418502926826477</speed></trkpt><trkpt lon="108.89321021990993" lat="34.24884452024283"><ele>374.12049503684074</ele><time>2021-06-04T01:04:39Z</time><speed>1.1114201545715332</speed></trkpt><trkpt lon="108.8933098110174" lat="34.24880014497354"><ele>372.6982306034538</ele><time>2021-06-04T01:04:49Z</time><speed>1.2474952936172485</speed></trkpt><trkpt lon="108.89340108843481" lat="34.24873348571332"><ele>372.7884022157893</ele><time>2021-06-04T01:04:59Z</time><speed>1.316307544708252</speed></trkpt><trkpt lon="108.89348496976329" lat="34.24867532796669"><ele>373.0304115477619</ele><time>2021-06-04T01:05:07Z</time><speed>1.137661337852478</speed></trkpt><trkpt lon="108.89357159705382" lat="34.2486154637851"><ele>372.21696332941934</ele><time>2021-06-04T01:05:14Z</time><speed>1.4423435926437378</speed></trkpt><trkpt lon="108.89365796615942" lat="34.248553265346246"><ele>371.7287054574131</ele><time>2021-06-04T01:05:23Z</time><speed>1.1096795797348022</speed></trkpt><trkpt lon="108.89377169724324" lat="34.24846545317957"><ele>371.36690308362904</ele><time>2021-06-04T01:05:34Z</time><speed>1.2941974401474</speed></trkpt><trkpt lon="108.89387030989624" lat="34.24841025061532"><ele>371.96665470018644</ele><time>2021-06-04T01:05:42Z</time><speed>1.4270970821380615</speed></trkpt><trkpt lon="108.89397704840835" lat="34.248383117052626"><ele>372.38977226473656</ele><time>2021-06-04T01:05:50Z</time><speed>1.0712970495224</speed></trkpt><trkpt lon="108.89409809504807" lat="34.24833486312329"><ele>371.66657199652417</ele><time>2021-06-04T01:06:00Z</time><speed>0.9278748035430908</speed></trkpt><trkpt lon="108.89421248422319" lat="34.24831857719051"><ele>373.44188090532543</ele><time>2021-06-04T01:06:07Z</time><speed>0.9146767258644104</speed></trkpt><trkpt lon="108.8943015800948" lat="34.248254742101324"><ele>373.11897435579726</ele><time>2021-06-04T01:06:17Z</time><speed>1.2772845029830933</speed></trkpt><trkpt lon="108.89436203549096" lat="34.248158896918255"><ele>371.27161514997795</ele><time>2021-06-04T01:06:25Z</time><speed>1.2665799856185913</speed></trkpt><trkpt lon="108.89442461909638" lat="34.24807886070731"><ele>371.51744725707994</ele><time>2021-06-04T01:06:33Z</time><speed>1.2719024419784546</speed></trkpt><trkpt lon="108.89453833203942" lat="34.24803810706214"><ele>371.8767216307795</ele><time>2021-06-04T01:06:41Z</time><speed>1.3279465436935425</speed></trkpt><trkpt lon="108.89466638849547" lat="34.24801251058913"><ele>371.8303503862746</ele><time>2021-06-04T01:06:50Z</time><speed>1.531873345375061</speed></trkpt><trkpt lon="108.89478023126074" lat="34.248010066921005"><ele>371.5855172345035</ele><time>2021-06-04T01:06:58Z</time><speed>1.2375209331512451</speed></trkpt><trkpt lon="108.89489538846978" lat="34.24808258044514"><ele>371.31540211372953</ele><time>2021-06-04T01:07:09Z</time><speed>1.1683108806610107</speed></trkpt><trkpt lon="108.89494058334812" lat="34.248169285593114"><ele>371.2587430381366</ele><time>2021-06-04T01:07:15Z</time><speed>1.438976526260376</speed></trkpt><trkpt lon="108.89497795046614" lat="34.248269347850275"><ele>371.64167310209604</ele><time>2021-06-04T01:07:23Z</time><speed>1.3477917909622192</speed></trkpt><trkpt lon="108.89499241586738" lat="34.2483625658145"><ele>371.6544405250546</ele><time>2021-06-04T01:07:31Z</time><speed>0.8834400177001953</speed></trkpt><trkpt lon="108.89499707368982" lat="34.248475143505864"><ele>371.65256748926816</ele><time>2021-06-04T01:07:41Z</time><speed>1.3026210069656372</speed></trkpt><trkpt lon="108.89503344118351" lat="34.24856405754406"><ele>371.10431893157056</ele><time>2021-06-04T01:07:51Z</time><speed>1.3941214084625244</speed></trkpt><trkpt lon="108.89503320498139" lat="34.24867775090462"><ele>370.38382830260116</ele><time>2021-06-04T01:08:02Z</time><speed>1.031121015548706</speed></trkpt><trkpt lon="108.89499133688614" lat="34.24877229101661"><ele>369.93319746266474</ele><time>2021-06-04T01:08:11Z</time><speed>1.2375248670578003</speed></trkpt><trkpt lon="108.89495028409613" lat="34.24886392817871"><ele>368.4432442861862</ele><time>2021-06-04T01:08:19Z</time><speed>1.2047566175460815</speed></trkpt><trkpt lon="108.89494721879687" lat="34.248977013793535"><ele>368.0358051427099</ele><time>2021-06-04T01:08:25Z</time><speed>1.168287754058838</speed></trkpt><trkpt lon="108.89495951767314" lat="34.24908390849226"><ele>368.40290158726265</ele><time>2021-06-04T01:08:33Z</time><speed>1.2599401473999023</speed></trkpt><trkpt lon="108.89499130429641" lat="34.249183343276755"><ele>368.9495757389745</ele><time>2021-06-04T01:08:43Z</time><speed>1.1744136810302734</speed></trkpt><trkpt lon="108.89499345559427" lat="34.24930161784138"><ele>367.28350353675165</ele><time>2021-06-04T01:08:54Z</time><speed>1.2428866624832153</speed></trkpt><trkpt lon="108.89496296786041" lat="34.24939914514514"><ele>366.7625185011121</ele><time>2021-06-04T01:09:02Z</time><speed>1.042728304862976</speed></trkpt><trkpt lon="108.89492865818417" lat="34.24948922075981"><ele>365.7512824979387</ele><time>2021-06-04T01:09:10Z</time><speed>1.0158358812332153</speed></trkpt><trkpt lon="108.89485649471804" lat="34.24958724588795"><ele>365.7015869489939</ele><time>2021-06-04T01:09:20Z</time><speed>1.0138790607452393</speed></trkpt><trkpt lon="108.89479591382806" lat="34.249663490769876"><ele>366.25658251741777</ele><time>2021-06-04T01:09:27Z</time><speed>1.1610761880874634</speed></trkpt><trkpt lon="108.89478264376386" lat="34.24977566260137"><ele>365.910234670748</ele><time>2021-06-04T01:09:38Z</time><speed>1.1417769193649292</speed></trkpt><trkpt lon="108.89481925214398" lat="34.249865503425845"><ele>366.54099786408494</ele><time>2021-06-04T01:09:46Z</time><speed>1.317217469215393</speed></trkpt><trkpt lon="108.89485010665422" lat="34.24997713334504"><ele>367.51228091582715</ele><time>2021-06-04T01:09:57Z</time><speed>1.0462942123413086</speed></trkpt><trkpt lon="108.8949344897503" lat="34.250036336934244"><ele>367.41170210956176</ele><time>2021-06-04T01:10:04Z</time><speed>1.1729055643081665</speed></trkpt><trkpt lon="108.89507731168904" lat="34.250030037670236"><ele>368.08477259318045</ele><time>2021-06-04T01:10:14Z</time><speed>1.4666321277618408</speed></trkpt><trkpt lon="108.89521278566674" lat="34.25003027657413"><ele>368.7890278757371</ele><time>2021-06-04T01:10:26Z</time><speed>1.5143306255340576</speed></trkpt><trkpt lon="108.89533400039798" lat="34.25002871149586"><ele>369.14188187721953</ele><time>2021-06-04T01:10:34Z</time><speed>1.109534740447998</speed></trkpt><trkpt lon="108.89546584221937" lat="34.25004894891695"><ele>369.7619337349672</ele><time>2021-06-04T01:10:44Z</time><speed>0.9818614721298218</speed></trkpt><trkpt lon="108.89558874018198" lat="34.25005528367818"><ele>371.3395446548222</ele><time>2021-06-04T01:10:52Z</time><speed>1.3601523637771606</speed></trkpt><trkpt lon="108.89570608251402" lat="34.250087217485365"><ele>370.9732689048597</ele><time>2021-06-04T01:11:00Z</time><speed>1.2708743810653687</speed></trkpt><trkpt lon="108.89580774137771" lat="34.25015266805258"><ele>371.6395804125947</ele><time>2021-06-04T01:11:10Z</time><speed>0.7805637121200562</speed></trkpt><trkpt lon="108.89588540478593" lat="34.25021869269968"><ele>371.2745461858589</ele><time>2021-06-04T01:11:18Z</time><speed>1.2492725849151611</speed></trkpt><trkpt lon="108.89595534354766" lat="34.250298334810076"><ele>370.2154636264056</ele><time>2021-06-04T01:11:25Z</time><speed>0.891480565071106</speed></trkpt><trkpt lon="108.89601571637664" lat="34.25038169003245"><ele>370.43321380598013</ele><time>2021-06-04T01:11:34Z</time><speed>0.9738407135009766</speed></trkpt><trkpt lon="108.89603353989759" lat="34.25048785137695"><ele>371.3667583396848</ele><time>2021-06-04T01:11:42Z</time><speed>1.1521868705749512</speed></trkpt><trkpt lon="108.89604466655818" lat="34.25059650459915"><ele>370.44360416360627</ele><time>2021-06-04T01:11:52Z</time><speed>1.3675869703292847</speed></trkpt><trkpt lon="108.89601274908382" lat="34.250704826435005"><ele>370.55253947102756</ele><time>2021-06-04T01:12:02Z</time><speed>0.8740077614784241</speed></trkpt><trkpt lon="108.89600804220694" lat="34.250797751519144"><ele>369.7782258765687</ele><time>2021-06-04T01:12:08Z</time><speed>1.374245524406433</speed></trkpt><trkpt lon="108.89601546759357" lat="34.25089660574806"><ele>369.658602534729</ele><time>2021-06-04T01:12:16Z</time><speed>0.9111878871917725</speed></trkpt><trkpt lon="108.89596977378973" lat="34.25099531704243"><ele>368.17316504278267</ele><time>2021-06-04T01:12:25Z</time><speed>1.038561463356018</speed></trkpt><trkpt lon="108.89590290471666" lat="34.251078073095165"><ele>368.25556665175014</ele><time>2021-06-04T01:12:34Z</time><speed>1.1905875205993652</speed></trkpt><trkpt lon="108.89584444566007" lat="34.25117114325714"><ele>367.74284826066184</ele><time>2021-06-04T01:12:44Z</time><speed>1.1489304304122925</speed></trkpt><trkpt lon="108.89584398121075" lat="34.25127046797879"><ele>367.3874749664343</ele><time>2021-06-04T01:12:54Z</time><speed>1.2150918245315552</speed></trkpt><trkpt lon="108.8958157922914" lat="34.251377622007375"><ele>368.2153706538315</ele><time>2021-06-04T01:13:02Z</time><speed>1.1407763957977295</speed></trkpt><trkpt lon="108.8957937399411" lat="34.25148265228032"><ele>367.87413268465866</ele><time>2021-06-04T01:13:12Z</time><speed>1.2832125425338745</speed></trkpt><trkpt lon="108.89568472363706" lat="34.25152846566451"><ele>367.36397640242683</ele><time>2021-06-04T01:13:20Z</time><speed>1.037267804145813</speed></trkpt><trkpt lon="108.8955655393787" lat="34.25154378270821"><ele>368.0757623914122</ele><time>2021-06-04T01:13:30Z</time><speed>1.3624507188796997</speed></trkpt><trkpt lon="108.89545913097162" lat="34.25157904471416"><ele>368.5259418131064</ele><time>2021-06-04T01:13:38Z</time><speed>1.0175745487213135</speed></trkpt><trkpt lon="108.89557731500575" lat="34.251522838344705"><ele>364.94675884145323</ele><time>2021-06-04T01:17:42Z</time><speed>1.0378600358963013</speed></trkpt><trkpt lon="108.89569016670312" lat="34.2514859154674"><ele>366.6658894144437</ele><time>2021-06-04T01:17:52Z</time><speed>1.2636231184005737</speed></trkpt><trkpt lon="108.89577383032434" lat="34.251427289372835"><ele>367.3342322979304</ele><time>2021-06-04T01:18:02Z</time><speed>1.0223207473754883</speed></trkpt><trkpt lon="108.89580080551414" lat="34.25133439400879"><ele>368.03054057798016</ele><time>2021-06-04T01:18:10Z</time><speed>0.9606546759605408</speed></trkpt><trkpt lon="108.8958019501478" lat="34.251240850997405"><ele>369.5613673958391</ele><time>2021-06-04T01:18:18Z</time><speed>1.1552221775054932</speed></trkpt><trkpt lon="108.8958317971123" lat="34.251132310113604"><ele>369.68062616391467</ele><time>2021-06-04T01:18:28Z</time><speed>1.0876383781433105</speed></trkpt><trkpt lon="108.89588634073309" lat="34.25104986330176"><ele>369.10052242630934</ele><time>2021-06-04T01:18:38Z</time><speed>1.038933277130127</speed></trkpt><trkpt lon="108.89594534056597" lat="34.25095891733977"><ele>370.4889202915251</ele><time>2021-06-04T01:18:48Z</time><speed>0.8571571707725525</speed></trkpt><trkpt lon="108.89599868869611" lat="34.25086127581273"><ele>369.32031190410646</ele><time>2021-06-04T01:18:58Z</time><speed>1.0979410409927368</speed></trkpt><trkpt lon="108.89598454729749" lat="34.25076777081214"><ele>369.2972771261127</ele><time>2021-06-04T01:19:10Z</time><speed>0.9772580862045288</speed></trkpt><trkpt lon="108.8960060583592" lat="34.250677888911596"><ele>370.1777631827672</ele><time>2021-06-04T01:19:18Z</time><speed>1.1115788221359253</speed></trkpt><trkpt lon="108.89601948524039" lat="34.250579404921886"><ele>370.8956471741836</ele><time>2021-06-04T01:19:26Z</time><speed>1.097212553024292</speed></trkpt><trkpt lon="108.8960105444609" lat="34.250477148953955"><ele>370.9987351500318</ele><time>2021-06-04T01:19:34Z</time><speed>1.1415348052978516</speed></trkpt><trkpt lon="108.8959570845478" lat="34.250377102427855"><ele>370.86936715353403</ele><time>2021-06-04T01:19:44Z</time><speed>1.0685566663742065</speed></trkpt><trkpt lon="108.89591465107988" lat="34.25028895610778"><ele>373.2539564794096</ele><time>2021-06-04T01:19:54Z</time><speed>1.0742018222808838</speed></trkpt><trkpt lon="108.89582134494007" lat="34.250238496497566"><ele>373.76326436884216</ele><time>2021-06-04T01:20:08Z</time><speed>1.5048964023590088</speed></trkpt><trkpt lon="108.89572234084872" lat="34.25017863816796"><ele>373.69683504600096</ele><time>2021-06-04T01:20:16Z</time><speed>1.1729711294174194</speed></trkpt><trkpt lon="108.89563934229062" lat="34.250110164677345"><ele>373.27523970374136</ele><time>2021-06-04T01:20:24Z</time><speed>1.1248886585235596</speed></trkpt><trkpt lon="108.8955906732955" lat="34.250003888391255"><ele>373.82614486623083</ele><time>2021-06-04T01:20:32Z</time><speed>1.3959486484527588</speed></trkpt><trkpt lon="108.8955855446809" lat="34.249887629617604"><ele>374.1330844811422</ele><time>2021-06-04T01:20:40Z</time><speed>1.4427947998046875</speed></trkpt><trkpt lon="108.8956787658122" lat="34.24982550411115"><ele>371.08091037912607</ele><time>2021-06-04T01:20:56Z</time><speed>1.1858731508255005</speed></trkpt><trkpt lon="108.89581203866915" lat="34.24985017136396"><ele>370.1821566842217</ele><time>2021-06-04T01:21:06Z</time><speed>0.9094707369804382</speed></trkpt><trkpt lon="108.89584509559826" lat="34.24974768389504"><ele>369.73651951303384</ele><time>2021-06-04T01:21:20Z</time><speed>1.2369794845581055</speed></trkpt><trkpt lon="108.89582681444018" lat="34.24965474875264"><ele>364.838479013611</ele><time>2021-06-04T01:21:33Z</time><speed>0.6014087796211243</speed></trkpt><trkpt lon="108.89585748443854" lat="34.2495168266721"><ele>360.24945195867116</ele><time>2021-06-04T01:21:42Z</time><speed>1.0953947305679321</speed></trkpt></trkseg></trk></gpx>
