# Supplementary material for: Exploring the influence of path environment factors on walking behavior in urban parks with configuration attribute control
Source: PLoS One. 2025 Jul 28;20(7):e0329278. doi: 10.1371/journal.pone.0329278 (PMC12303266; doi:10.1371/journal.pone.0329278)
Supplement: S2 File — (ZIP) [file pone.0329278.s002.zip › S2 File/Trajectory data/F10.gpx]

<?xml version="1.0" encoding="UTF-8"?><gpx xsi:schemaLocation="http://www.topografix.com/GPX/1/0 http://www.topografix.com/GPX/1/0/gpx.xsd" xmlns="http://www.topografix.com/GPX/1/0" xmlns:xsi="http://www.w3.org/2001/XMLSchema-instance" creator="SixFoot - http://www.foooooot.com/" version="1.0"><trk><trkseg><trkpt lon="108.89488296666666" lat="34.25190373333333"><ele>377.5</ele><time>2021-06-04T01:02:45Z</time><speed>0.25736111402511597</speed></trkpt><trkpt lon="108.89482446666668" lat="34.25181333333333"><ele>379.0</ele><time>2021-06-04T01:03:09Z</time><speed>0.4632500112056732</speed></trkpt><trkpt lon="108.89477980000001" lat="34.2517303"><ele>377.7</ele><time>2021-06-04T01:03:20Z</time><speed>0.5147222280502319</speed></trkpt><trkpt lon="108.89466079999998" lat="34.25176931666667"><ele>373.5</ele><time>2021-06-04T01:03:43Z</time><speed>0.7206110954284668</speed></trkpt><trkpt lon="108.89454231666666" lat="34.25181181666667"><ele>371.0</ele><time>2021-06-04T01:03:53Z</time><speed>0.6691389083862305</speed></trkpt><trkpt lon="108.89439133333332" lat="34.25179526666667"><ele>365.5</ele><time>2021-06-04T01:04:05Z</time><speed>1.286805510520935</speed></trkpt><trkpt lon="108.89432450000001" lat="34.251722816666664"><ele>362.8</ele><time>2021-06-04T01:04:14Z</time><speed>1.286805510520935</speed></trkpt><trkpt lon="108.89425046666665" lat="34.2516561"><ele>361.6</ele><time>2021-06-04T01:04:22Z</time><speed>0.8235555291175842</speed></trkpt><trkpt lon="108.89416045000002" lat="34.25160451666667"><ele>361.0</ele><time>2021-06-04T01:04:29Z</time><speed>0.6176666617393494</speed></trkpt><trkpt lon="108.89405291666665" lat="34.25156918333333"><ele>358.5</ele><time>2021-06-04T01:04:36Z</time><speed>1.1838611364364624</speed></trkpt><trkpt lon="108.89392621666666" lat="34.25156991666667"><ele>358.9</ele><time>2021-06-04T01:04:44Z</time><speed>0.7720833420753479</speed></trkpt><trkpt lon="108.89380768333334" lat="34.25158723333333"><ele>360.3</ele><time>2021-06-04T01:04:51Z</time><speed>1.4412221908569336</speed></trkpt><trkpt lon="108.89367875" lat="34.25158568333333"><ele>361.4</ele><time>2021-06-04T01:05:00Z</time><speed>1.0809166431427002</speed></trkpt><trkpt lon="108.89355339999999" lat="34.2515819"><ele>364.4</ele><time>2021-06-04T01:05:07Z</time><speed>1.4412221908569336</speed></trkpt><trkpt lon="108.89344273333333" lat="34.25155303333334"><ele>367.8</ele><time>2021-06-04T01:05:15Z</time><speed>0.7206110954284668</speed></trkpt><trkpt lon="108.89333923333334" lat="34.25148993333333"><ele>368.3</ele><time>2021-06-04T01:05:22Z</time><speed>1.5441666841506958</speed></trkpt><trkpt lon="108.89323471666667" lat="34.25146401666667"><ele>368.7</ele><time>2021-06-04T01:05:32Z</time><speed>1.0294444561004639</speed></trkpt><trkpt lon="108.89312853333334" lat="34.25142655"><ele>369.3</ele><time>2021-06-04T01:05:41Z</time><speed>0.5661944150924683</speed></trkpt><trkpt lon="108.89300595000002" lat="34.251428000000004"><ele>370.3</ele><time>2021-06-04T01:05:47Z</time><speed>1.286805510520935</speed></trkpt><trkpt lon="108.89288578333331" lat="34.25141296666666"><ele>372.5</ele><time>2021-06-04T01:05:54Z</time><speed>1.1838611364364624</speed></trkpt><trkpt lon="108.89280031666667" lat="34.25135576666666"><ele>376.5</ele><time>2021-06-04T01:06:00Z</time><speed>0.5661944150924683</speed></trkpt><trkpt lon="108.89273893333332" lat="34.25125516666667"><ele>377.7</ele><time>2021-06-04T01:06:07Z</time><speed>1.338277816772461</speed></trkpt><trkpt lon="108.89271686666667" lat="34.25115423333333"><ele>377.9</ele><time>2021-06-04T01:06:14Z</time><speed>1.2353333234786987</speed></trkpt><trkpt lon="108.89278496666665" lat="34.2510793"><ele>377.1</ele><time>2021-06-04T01:06:21Z</time><speed>1.1838611364364624</speed></trkpt><trkpt lon="108.89291051666666" lat="34.25103296666667"><ele>375.4</ele><time>2021-06-04T01:06:30Z</time><speed>1.4412221908569336</speed></trkpt><trkpt lon="108.8930334" lat="34.25099901666667"><ele>375.0</ele><time>2021-06-04T01:06:39Z</time><speed>1.5956388711929321</speed></trkpt><trkpt lon="108.89311903333333" lat="34.250935649999995"><ele>375.3</ele><time>2021-06-04T01:06:46Z</time><speed>1.1838611364364624</speed></trkpt><trkpt lon="108.89320206666667" lat="34.250868583333336"><ele>376.5</ele><time>2021-06-04T01:06:53Z</time><speed>1.1323888301849365</speed></trkpt><trkpt lon="108.89319288333333" lat="34.250775383333334"><ele>375.8</ele><time>2021-06-04T01:07:05Z</time><speed>0.8750277757644653</speed></trkpt><trkpt lon="108.89306749999999" lat="34.2507532"><ele>374.1</ele><time>2021-06-04T01:07:14Z</time><speed>1.2353333234786987</speed></trkpt><trkpt lon="108.892936" lat="34.250758850000004"><ele>372.5</ele><time>2021-06-04T01:07:24Z</time><speed>0.8750277757644653</speed></trkpt><trkpt lon="108.89282736666668" lat="34.25075303333333"><ele>372.0</ele><time>2021-06-04T01:07:32Z</time><speed>0.15441666543483734</speed></trkpt><trkpt lon="108.89271155" lat="34.250717200000004"><ele>371.3</ele><time>2021-06-04T01:07:39Z</time><speed>0.9779722094535828</speed></trkpt><trkpt lon="108.89257655000002" lat="34.250685966666666"><ele>370.9</ele><time>2021-06-04T01:07:48Z</time><speed>1.4926944971084595</speed></trkpt><trkpt lon="108.89245610000002" lat="34.25064471666667"><ele>371.7</ele><time>2021-06-04T01:07:58Z</time><speed>1.3897500038146973</speed></trkpt><trkpt lon="108.89233399999999" lat="34.2506214"><ele>372.1</ele><time>2021-06-04T01:08:03Z</time><speed>1.5441666841506958</speed></trkpt><trkpt lon="108.89217976666666" lat="34.25058513333333"><ele>370.9</ele><time>2021-06-04T01:08:13Z</time><speed>1.5441666841506958</speed></trkpt><trkpt lon="108.89206379999999" lat="34.25056756666667"><ele>370.1</ele><time>2021-06-04T01:08:19Z</time><speed>1.286805510520935</speed></trkpt><trkpt lon="108.89193373333335" lat="34.250553133333334"><ele>368.0</ele><time>2021-06-04T01:08:29Z</time><speed>1.0294444561004639</speed></trkpt><trkpt lon="108.89180215" lat="34.25052946666666"><ele>368.6</ele><time>2021-06-04T01:08:37Z</time><speed>1.4412221908569336</speed></trkpt><trkpt lon="108.89170386666667" lat="34.25047745"><ele>369.6</ele><time>2021-06-04T01:08:47Z</time><speed>0.0</speed></trkpt><trkpt lon="108.89167459999999" lat="34.25036625"><ele>369.4</ele><time>2021-06-04T01:08:57Z</time><speed>0.8235555291175842</speed></trkpt><trkpt lon="108.89160338333335" lat="34.25028005"><ele>368.1</ele><time>2021-06-04T01:09:08Z</time><speed>1.6471110582351685</speed></trkpt><trkpt lon="108.89147611666667" lat="34.250245650000004"><ele>366.5</ele><time>2021-06-04T01:09:15Z</time><speed>1.6471110582351685</speed></trkpt><trkpt lon="108.8913414" lat="34.25017776666667"><ele>363.3</ele><time>2021-06-04T01:09:27Z</time><speed>1.1838611364364624</speed></trkpt><trkpt lon="108.89125408333332" lat="34.250106933333335"><ele>362.6</ele><time>2021-06-04T01:09:36Z</time><speed>0.7206110954284668</speed></trkpt><trkpt lon="108.89117399999999" lat="34.250029016666666"><ele>363.2</ele><time>2021-06-04T01:09:41Z</time><speed>1.2353333234786987</speed></trkpt><trkpt lon="108.89111053333333" lat="34.24992653333334"><ele>365.7</ele><time>2021-06-04T01:09:52Z</time><speed>0.5147222280502319</speed></trkpt><trkpt lon="108.8910881" lat="34.24978855"><ele>366.4</ele><time>2021-06-04T01:09:59Z</time><speed>1.286805510520935</speed></trkpt><trkpt lon="108.89109814999999" lat="34.24968168333333"><ele>367.1</ele><time>2021-06-04T01:10:06Z</time><speed>2.2133054733276367</speed></trkpt><trkpt lon="108.89111371666668" lat="34.24956411666667"><ele>370.7</ele><time>2021-06-04T01:10:15Z</time><speed>1.286805510520935</speed></trkpt><trkpt lon="108.89107388333332" lat="34.24946365"><ele>370.8</ele><time>2021-06-04T01:10:21Z</time><speed>0.8235555291175842</speed></trkpt><trkpt lon="108.89110206666668" lat="34.2493674"><ele>370.6</ele><time>2021-06-04T01:10:31Z</time><speed>1.3897500038146973</speed></trkpt><trkpt lon="108.89108511666667" lat="34.249256149999994"><ele>370.2</ele><time>2021-06-04T01:10:38Z</time><speed>1.1838611364364624</speed></trkpt><trkpt lon="108.89108683333333" lat="34.24916335"><ele>370.9</ele><time>2021-06-04T01:10:46Z</time><speed>0.6176666617393494</speed></trkpt><trkpt lon="108.89111276666667" lat="34.249052633333335"><ele>373.9</ele><time>2021-06-04T01:10:56Z</time><speed>0.3088333308696747</speed></trkpt><trkpt lon="108.89116735" lat="34.24897445"><ele>375.9</ele><time>2021-06-04T01:11:01Z</time><speed>0.8235555291175842</speed></trkpt><trkpt lon="108.89124698333332" lat="34.248891416666666"><ele>378.0</ele><time>2021-06-04T01:11:10Z</time><speed>2.0074167251586914</speed></trkpt><trkpt lon="108.8913741" lat="34.248846883333336"><ele>381.3</ele><time>2021-06-04T01:11:23Z</time><speed>0.6176666617393494</speed></trkpt><trkpt lon="108.89146950000001" lat="34.24880345"><ele>382.9</ele><time>2021-06-04T01:11:30Z</time><speed>1.1838611364364624</speed></trkpt><trkpt lon="108.89157138333333" lat="34.24875913333334"><ele>385.6</ele><time>2021-06-04T01:11:37Z</time><speed>0.7720833420753479</speed></trkpt><trkpt lon="108.89172023333334" lat="34.24874436666666"><ele>384.2</ele><time>2021-06-04T01:11:43Z</time><speed>1.9559444189071655</speed></trkpt><trkpt lon="108.89183213333332" lat="34.248706266666666"><ele>381.6</ele><time>2021-06-04T01:11:51Z</time><speed>0.6691389083862305</speed></trkpt><trkpt lon="108.8919636" lat="34.24869555"><ele>377.8</ele><time>2021-06-04T01:12:01Z</time><speed>0.7206110954284668</speed></trkpt><trkpt lon="108.89211548333333" lat="34.2486928"><ele>375.6</ele><time>2021-06-04T01:12:08Z</time><speed>1.1838611364364624</speed></trkpt><trkpt lon="108.89223591666665" lat="34.248738483333334"><ele>375.2</ele><time>2021-06-04T01:12:14Z</time><speed>1.1838611364364624</speed></trkpt><trkpt lon="108.89235098333332" lat="34.248776783333334"><ele>376.6</ele><time>2021-06-04T01:12:23Z</time><speed>1.6985833644866943</speed></trkpt><trkpt lon="108.89249978333334" lat="34.24875196666667"><ele>376.9</ele><time>2021-06-04T01:12:32Z</time><speed>1.1323888301849365</speed></trkpt><trkpt lon="108.89262581666665" lat="34.24875023333333"><ele>375.5</ele><time>2021-06-04T01:12:36Z</time><speed>2.0074167251586914</speed></trkpt><trkpt lon="108.89274608333332" lat="34.248785033333334"><ele>373.5</ele><time>2021-06-04T01:12:45Z</time><speed>1.2353333234786987</speed></trkpt><trkpt lon="108.89285861666667" lat="34.24882096666667"><ele>371.2</ele><time>2021-06-04T01:12:57Z</time><speed>0.8750277757644653</speed></trkpt><trkpt lon="108.89295373333334" lat="34.24886788333333"><ele>370.9</ele><time>2021-06-04T01:13:03Z</time><speed>1.1838611364364624</speed></trkpt><trkpt lon="108.89307778333333" lat="34.24887775"><ele>370.9</ele><time>2021-06-04T01:13:12Z</time><speed>0.8235555291175842</speed></trkpt><trkpt lon="108.89318263333334" lat="34.24883751666667"><ele>370.4</ele><time>2021-06-04T01:13:19Z</time><speed>0.9265000224113464</speed></trkpt><trkpt lon="108.89328425000001" lat="34.24877071666666"><ele>370.6</ele><time>2021-06-04T01:13:25Z</time><speed>1.0294444561004639</speed></trkpt><trkpt lon="108.89338431666665" lat="34.2487336"><ele>370.6</ele><time>2021-06-04T01:13:32Z</time><speed>1.5441666841506958</speed></trkpt><trkpt lon="108.8934635" lat="34.24865906666666"><ele>370.9</ele><time>2021-06-04T01:13:40Z</time><speed>1.286805510520935</speed></trkpt><trkpt lon="108.89354669999999" lat="34.248598783333335"><ele>370.7</ele><time>2021-06-04T01:13:44Z</time><speed>1.7500555515289307</speed></trkpt><trkpt lon="108.89366655" lat="34.24851065"><ele>370.3</ele><time>2021-06-04T01:13:56Z</time><speed>2.0588889122009277</speed></trkpt><trkpt lon="108.89377095" lat="34.2484464"><ele>370.0</ele><time>2021-06-04T01:14:06Z</time><speed>1.0809166431427002</speed></trkpt><trkpt lon="108.89390851666667" lat="34.248385766666665"><ele>370.3</ele><time>2021-06-04T01:14:14Z</time><speed>0.4632500112056732</speed></trkpt><trkpt lon="108.89400896666666" lat="34.24833943333333"><ele>370.5</ele><time>2021-06-04T01:14:18Z</time><speed>1.5441666841506958</speed></trkpt><trkpt lon="108.89408454999999" lat="34.248268116666665"><ele>370.4</ele><time>2021-06-04T01:14:25Z</time><speed>1.4926944971084595</speed></trkpt><trkpt lon="108.8942037" lat="34.24826826666666"><ele>369.9</ele><time>2021-06-04T01:14:31Z</time><speed>1.4926944971084595</speed></trkpt><trkpt lon="108.89428760000001" lat="34.24820115"><ele>371.9</ele><time>2021-06-04T01:14:42Z</time><speed>1.286805510520935</speed></trkpt><trkpt lon="108.89439258333331" lat="34.24813053333333"><ele>372.7</ele><time>2021-06-04T01:14:52Z</time><speed>0.6691389083862305</speed></trkpt><trkpt lon="108.89449673333333" lat="34.24803633333333"><ele>373.6</ele><time>2021-06-04T01:14:58Z</time><speed>1.801527738571167</speed></trkpt><trkpt lon="108.89462011666667" lat="34.24797336666666"><ele>375.5</ele><time>2021-06-04T01:15:03Z</time><speed>2.522138833999634</speed></trkpt><trkpt lon="108.89474030000001" lat="34.24799853333333"><ele>376.7</ele><time>2021-06-04T01:15:16Z</time><speed>0.6176666617393494</speed></trkpt><trkpt lon="108.89486026666667" lat="34.24802401666667"><ele>376.7</ele><time>2021-06-04T01:15:21Z</time><speed>1.338277816772461</speed></trkpt><trkpt lon="108.89497346666667" lat="34.24816311666667"><ele>374.3</ele><time>2021-06-04T01:15:31Z</time><speed>2.110361099243164</speed></trkpt><trkpt lon="108.89501491666667" lat="34.248276866666664"><ele>370.1</ele><time>2021-06-04T01:15:40Z</time><speed>1.4412221908569336</speed></trkpt><trkpt lon="108.89505033333334" lat="34.24836546666667"><ele>368.8</ele><time>2021-06-04T01:15:44Z</time><speed>1.9044722318649292</speed></trkpt><trkpt lon="108.89506515" lat="34.24845933333334"><ele>370.2</ele><time>2021-06-04T01:15:54Z</time><speed>0.8750277757644653</speed></trkpt><trkpt lon="108.89505331666666" lat="34.24855405"><ele>370.8</ele><time>2021-06-04T01:16:02Z</time><speed>0.8750277757644653</speed></trkpt><trkpt lon="108.89507311666667" lat="34.248658983333335"><ele>371.4</ele><time>2021-06-04T01:16:08Z</time><speed>1.7500555515289307</speed></trkpt><trkpt lon="108.89507311666667" lat="34.24875651666667"><ele>371.1</ele><time>2021-06-04T01:16:20Z</time><speed>0.9779722094535828</speed></trkpt><trkpt lon="108.89505063333333" lat="34.248851800000004"><ele>372.0</ele><time>2021-06-04T01:16:25Z</time><speed>1.1323888301849365</speed></trkpt><trkpt lon="108.89498441666667" lat="34.248932599999996"><ele>371.7</ele><time>2021-06-04T01:16:33Z</time><speed>0.8750277757644653</speed></trkpt><trkpt lon="108.89501326666665" lat="34.249046783333334"><ele>370.8</ele><time>2021-06-04T01:16:38Z</time><speed>1.9044722318649292</speed></trkpt><trkpt lon="108.89500935" lat="34.2491523"><ele>370.9</ele><time>2021-06-04T01:16:47Z</time><speed>1.0294444561004639</speed></trkpt><trkpt lon="108.8950014" lat="34.249256700000004"><ele>371.3</ele><time>2021-06-04T01:16:55Z</time><speed>1.286805510520935</speed></trkpt><trkpt lon="108.89499588333335" lat="34.249348250000004"><ele>371.7</ele><time>2021-06-04T01:17:04Z</time><speed>1.0809166431427002</speed></trkpt><trkpt lon="108.89496818333333" lat="34.249472383333334"><ele>371.1</ele><time>2021-06-04T01:17:13Z</time><speed>1.1838611364364624</speed></trkpt><trkpt lon="108.89490568333333" lat="34.249560816666666"><ele>371.3</ele><time>2021-06-04T01:17:18Z</time><speed>1.7500555515289307</speed></trkpt><trkpt lon="108.89485318333332" lat="34.24965865"><ele>369.3</ele><time>2021-06-04T01:17:27Z</time><speed>0.9779722094535828</speed></trkpt><trkpt lon="108.89484496666667" lat="34.24977171666667"><ele>366.8</ele><time>2021-06-04T01:17:37Z</time><speed>1.4412221908569336</speed></trkpt><trkpt lon="108.89483105" lat="34.249865033333336"><ele>366.0</ele><time>2021-06-04T01:17:44Z</time><speed>1.6471110582351685</speed></trkpt><trkpt lon="108.89486655" lat="34.249967133333335"><ele>365.3</ele><time>2021-06-04T01:17:54Z</time><speed>0.4632500112056732</speed></trkpt><trkpt lon="108.89493986666666" lat="34.2500383"><ele>367.7</ele><time>2021-06-04T01:18:00Z</time><speed>2.3162500858306885</speed></trkpt><trkpt lon="108.89496223333332" lat="34.25014375"><ele>368.3</ele><time>2021-06-04T01:18:05Z</time><speed>1.286805510520935</speed></trkpt><trkpt lon="108.89487745" lat="34.250226633333334"><ele>369.0</ele><time>2021-06-04T01:18:15Z</time><speed>1.4926944971084595</speed></trkpt><trkpt lon="108.89480755000001" lat="34.25029796666667"><ele>370.2</ele><time>2021-06-04T01:18:20Z</time><speed>1.2353333234786987</speed></trkpt><trkpt lon="108.89472296666666" lat="34.250361"><ele>370.3</ele><time>2021-06-04T01:18:45Z</time><speed>0.8235555291175842</speed></trkpt><trkpt lon="108.89482501666667" lat="34.25041703333333"><ele>370.0</ele><time>2021-06-04T01:18:59Z</time><speed>1.0294444561004639</speed></trkpt><trkpt lon="108.89492711666665" lat="34.25038636666667"><ele>371.2</ele><time>2021-06-04T01:19:08Z</time><speed>0.9265000224113464</speed></trkpt><trkpt lon="108.89503776666668" lat="34.250348816666666"><ele>372.2</ele><time>2021-06-04T01:19:17Z</time><speed>0.20588888227939606</speed></trkpt><trkpt lon="108.89516081666667" lat="34.250315"><ele>375.4</ele><time>2021-06-04T01:19:27Z</time><speed>1.0294444561004639</speed></trkpt><trkpt lon="108.8952686" lat="34.25032776666667"><ele>377.0</ele><time>2021-06-04T01:19:33Z</time><speed>1.2353333234786987</speed></trkpt><trkpt lon="108.89540854999998" lat="34.2503252"><ele>374.9</ele><time>2021-06-04T01:19:41Z</time><speed>0.6691389083862305</speed></trkpt><trkpt lon="108.89552433333334" lat="34.25030593333334"><ele>374.2</ele><time>2021-06-04T01:19:47Z</time><speed>2.110361099243164</speed></trkpt><trkpt lon="108.89567556666667" lat="34.25029645"><ele>372.9</ele><time>2021-06-04T01:19:58Z</time><speed>1.5441666841506958</speed></trkpt><trkpt lon="108.89581115000001" lat="34.25028833333333"><ele>373.0</ele><time>2021-06-04T01:20:07Z</time><speed>1.1838611364364624</speed></trkpt><trkpt lon="108.89591681666667" lat="34.25031233333333"><ele>373.4</ele><time>2021-06-04T01:20:14Z</time><speed>1.3897500038146973</speed></trkpt><trkpt lon="108.89599414999999" lat="34.25038598333333"><ele>374.8</ele><time>2021-06-04T01:20:23Z</time><speed>0.8235555291175842</speed></trkpt><trkpt lon="108.89604426666668" lat="34.25047448333333"><ele>374.4</ele><time>2021-06-04T01:20:31Z</time><speed>0.7720833420753479</speed></trkpt><trkpt lon="108.8960101" lat="34.25056098333334"><ele>373.7</ele><time>2021-06-04T01:20:40Z</time><speed>1.5956388711929321</speed></trkpt><trkpt lon="108.89602340000002" lat="34.25068243333333"><ele>373.2</ele><time>2021-06-04T01:20:46Z</time><speed>1.2353333234786987</speed></trkpt><trkpt lon="108.89603340000001" lat="34.250791783333334"><ele>373.1</ele><time>2021-06-04T01:20:56Z</time><speed>0.0</speed></trkpt><trkpt lon="108.89599798333332" lat="34.2508932"><ele>373.7</ele><time>2021-06-04T01:21:06Z</time><speed>1.2353333234786987</speed></trkpt><trkpt lon="108.89591460000001" lat="34.250957383333336"><ele>373.4</ele><time>2021-06-04T01:21:16Z</time><speed>1.338277816772461</speed></trkpt><trkpt lon="108.89581458333332" lat="34.25100713333333"><ele>376.2</ele><time>2021-06-04T01:21:34Z</time><speed>0.9779722094535828</speed></trkpt><trkpt lon="108.89577705000002" lat="34.25111096666667"><ele>375.6</ele><time>2021-06-04T01:21:49Z</time><speed>0.3603055477142334</speed></trkpt><trkpt lon="108.89581193333333" lat="34.25120726666667"><ele>376.4</ele><time>2021-06-04T01:27:35Z</time><speed>0.7720833420753479</speed></trkpt><trkpt lon="108.89587306666665" lat="34.2512829"><ele>377.7</ele><time>2021-06-04T01:27:48Z</time><speed>0.3088333308696747</speed></trkpt><trkpt lon="108.89584323333332" lat="34.25138701666666"><ele>377.6</ele><time>2021-06-04T01:27:57Z</time><speed>0.7720833420753479</speed></trkpt><trkpt lon="108.89594156666665" lat="34.25144128333333"><ele>378.5</ele><time>2021-06-04T01:28:14Z</time><speed>0.9779722094535828</speed></trkpt><trkpt lon="108.89605376666665" lat="34.25142413333333"><ele>377.5</ele><time>2021-06-04T01:28:24Z</time><speed>1.0809166431427002</speed></trkpt></trkseg></trk></gpx>
