# Supplementary material for: Exploring the influence of path environment factors on walking behavior in urban parks with configuration attribute control
Source: PLoS One. 2025 Jul 28;20(7):e0329278. doi: 10.1371/journal.pone.0329278 (PMC12303266; doi:10.1371/journal.pone.0329278)
Supplement: S2 File — (ZIP) [file pone.0329278.s002.zip › S2 File/Trajectory data/F100.gpx]

<?xml version="1.0" encoding="UTF-8"?><gpx xsi:schemaLocation="http://www.topografix.com/GPX/1/0 http://www.topografix.com/GPX/1/0/gpx.xsd" xmlns="http://www.topografix.com/GPX/1/0" xmlns:xsi="http://www.w3.org/2001/XMLSchema-instance" creator="SixFoot - http://www.foooooot.com/" version="1.0"><trk><trkseg><trkpt lon="108.89471371838737" lat="34.24612846443397"><ele>369.0684418575838</ele><time>2021-06-04T01:31:25Z</time><speed>0.17475362122058868</speed></trkpt><trkpt lon="108.89480058578549" lat="34.2462136416287"><ele>369.2366615142673</ele><time>2021-06-04T01:31:35Z</time><speed>0.6767533421516418</speed></trkpt><trkpt lon="108.89487761019498" lat="34.24629827432219"><ele>376.0423108106479</ele><time>2021-06-04T01:31:47Z</time><speed>0.859454870223999</speed></trkpt><trkpt lon="108.89493750543438" lat="34.24637498352484"><ele>371.29818562679253</ele><time>2021-06-04T01:31:57Z</time><speed>0.8049020171165466</speed></trkpt><trkpt lon="108.89495098233057" lat="34.24650516426023"><ele>375.2939728496459</ele><time>2021-06-04T01:32:09Z</time><speed>0.8491528630256653</speed></trkpt><trkpt lon="108.89502492890354" lat="34.24660805526561"><ele>377.10746460752335</ele><time>2021-06-04T01:32:17Z</time><speed>0.9572793245315552</speed></trkpt><trkpt lon="108.8950932458757" lat="34.24669295224931"><ele>376.69510415664627</ele><time>2021-06-04T01:32:25Z</time><speed>0.8300002217292786</speed></trkpt><trkpt lon="108.8951961203925" lat="34.24675427440688"><ele>375.3520766434295</ele><time>2021-06-04T01:32:36Z</time><speed>0.6741189956665039</speed></trkpt><trkpt lon="108.8952070874751" lat="34.246848077279836"><ele>377.0877857269317</ele><time>2021-06-04T01:32:46Z</time><speed>0.8612614274024963</speed></trkpt><trkpt lon="108.8952119598631" lat="34.24694419562002"><ele>373.7187545096753</ele><time>2021-06-04T01:32:56Z</time><speed>0.6173790693283081</speed></trkpt><trkpt lon="108.89519422862735" lat="34.2470392031765"><ele>373.65798518406575</ele><time>2021-06-04T01:33:04Z</time><speed>0.9674249291419983</speed></trkpt><trkpt lon="108.89526988583006" lat="34.24711942974208"><ele>376.63391841289433</ele><time>2021-06-04T01:33:12Z</time><speed>0.9461546540260315</speed></trkpt><trkpt lon="108.89531118847998" lat="34.24720441139989"><ele>379.3336267976276</ele><time>2021-06-04T01:33:20Z</time><speed>1.0838648080825806</speed></trkpt><trkpt lon="108.89526869859937" lat="34.247306695771854"><ele>380.3986716725678</ele><time>2021-06-04T01:33:30Z</time><speed>1.2882778644561768</speed></trkpt><trkpt lon="108.89528186476535" lat="34.24741221744728"><ele>379.45692549799645</ele><time>2021-06-04T01:33:40Z</time><speed>1.0800514221191406</speed></trkpt><trkpt lon="108.89526776644044" lat="34.24751907838838"><ele>379.93500065908387</ele><time>2021-06-04T01:33:50Z</time><speed>1.005580186843872</speed></trkpt><trkpt lon="108.89522580294845" lat="34.247623930129556"><ele>377.60792830503954</ele><time>2021-06-04T01:33:56Z</time><speed>1.0821911096572876</speed></trkpt><trkpt lon="108.89510449583187" lat="34.2476519287457"><ele>376.29713596945857</ele><time>2021-06-04T01:34:08Z</time><speed>1.2192325592041016</speed></trkpt><trkpt lon="108.89498717779887" lat="34.2477306070316"><ele>376.2298490815522</ele><time>2021-06-04T01:34:14Z</time><speed>2.323758363723755</speed></trkpt><trkpt lon="108.89490085387376" lat="34.24778703964103"><ele>375.84796141073053</ele><time>2021-06-04T01:34:18Z</time><speed>1.9295036792755127</speed></trkpt><trkpt lon="108.8948161842705" lat="34.24784749567965"><ele>375.19729804015105</ele><time>2021-06-04T01:34:24Z</time><speed>1.724368691444397</speed></trkpt><trkpt lon="108.89476673676383" lat="34.247965080237734"><ele>375.2308268545337</ele><time>2021-06-04T01:34:30Z</time><speed>2.2534561157226562</speed></trkpt><trkpt lon="108.89482300174615" lat="34.24805228537524"><ele>376.8153914186878</ele><time>2021-06-04T01:34:36Z</time><speed>1.3640522956848145</speed></trkpt><trkpt lon="108.89491253858995" lat="34.2481062276725"><ele>379.4574402824808</ele><time>2021-06-04T01:34:42Z</time><speed>1.259033203125</speed></trkpt><trkpt lon="108.89497352753395" lat="34.24820210050764"><ele>380.12329169189866</ele><time>2021-06-04T01:34:50Z</time><speed>1.0567200183868408</speed></trkpt><trkpt lon="108.89497720387212" lat="34.24830241905509"><ele>380.6313262551987</ele><time>2021-06-04T01:34:59Z</time><speed>1.3000530004501343</speed></trkpt><trkpt lon="108.89499151708407" lat="34.24840624349142"><ele>379.70175717660624</ele><time>2021-06-04T01:35:07Z</time><speed>1.083549976348877</speed></trkpt><trkpt lon="108.89503001788235" lat="34.248520714214095"><ele>378.69134584709167</ele><time>2021-06-04T01:35:14Z</time><speed>1.523855447769165</speed></trkpt><trkpt lon="108.8950316142823" lat="34.248627802653324"><ele>378.002627658754</ele><time>2021-06-04T01:35:22Z</time><speed>1.2608624696731567</speed></trkpt><trkpt lon="108.8950021447717" lat="34.24871520102897"><ele>377.78459149532216</ele><time>2021-06-04T01:35:28Z</time><speed>1.1273508071899414</speed></trkpt><trkpt lon="108.89496435001408" lat="34.24880579523272"><ele>377.56039246314396</ele><time>2021-06-04T01:35:34Z</time><speed>1.3612356185913086</speed></trkpt><trkpt lon="108.89492973843468" lat="34.2489010636062"><ele>376.90205929464395</ele><time>2021-06-04T01:35:42Z</time><speed>1.7787433862686157</speed></trkpt><trkpt lon="108.89491832500467" lat="34.24901358583724"><ele>378.0743250755119</ele><time>2021-06-04T01:35:50Z</time><speed>1.4523999691009521</speed></trkpt><trkpt lon="108.89493959308318" lat="34.249113232561186"><ele>378.0001030319614</ele><time>2021-06-04T01:35:56Z</time><speed>1.3608815670013428</speed></trkpt><trkpt lon="108.89496854787228" lat="34.2492120242834"><ele>376.5722273403904</ele><time>2021-06-04T01:36:02Z</time><speed>1.1647226810455322</speed></trkpt><trkpt lon="108.89496641332607" lat="34.249312958082776"><ele>373.6005695434868</ele><time>2021-06-04T01:36:08Z</time><speed>1.4084309339523315</speed></trkpt><trkpt lon="108.89494150051188" lat="34.24941201420548"><ele>370.94770402377185</ele><time>2021-06-04T01:36:14Z</time><speed>2.027703046798706</speed></trkpt><trkpt lon="108.89490086867079" lat="34.249497017210864"><ele>371.81290901929094</ele><time>2021-06-04T01:36:18Z</time><speed>2.3321681022644043</speed></trkpt><trkpt lon="108.89484514176358" lat="34.2495799475606"><ele>371.9430107881589</ele><time>2021-06-04T01:36:24Z</time><speed>2.1225414276123047</speed></trkpt><trkpt lon="108.89478311266141" lat="34.24966615674814"><ele>372.60893771774755</ele><time>2021-06-04T01:36:28Z</time><speed>1.5371427536010742</speed></trkpt><trkpt lon="108.89476645383962" lat="34.24976635552459"><ele>372.83030815118616</ele><time>2021-06-04T01:36:34Z</time><speed>1.3241817951202393</speed></trkpt><trkpt lon="108.89479837435994" lat="34.24987001673641"><ele>373.9641329771565</ele><time>2021-06-04T01:36:42Z</time><speed>1.4529937505722046</speed></trkpt><trkpt lon="108.89481182222845" lat="34.24998523385686"><ele>376.2652112723543</ele><time>2021-06-04T01:36:50Z</time><speed>1.4958490133285522</speed></trkpt><trkpt lon="108.89490978210355" lat="34.25006006626071"><ele>374.4103612559695</ele><time>2021-06-04T01:36:56Z</time><speed>1.6405116319656372</speed></trkpt><trkpt lon="108.89501352440536" lat="34.25008740736258"><ele>373.652227485036</ele><time>2021-06-04T01:37:09Z</time><speed>1.0298069715499878</speed></trkpt><trkpt lon="108.89512983001417" lat="34.250047493688925"><ele>375.3983295806435</ele><time>2021-06-04T01:37:26Z</time><speed>3.2201361656188965</speed></trkpt><trkpt lon="108.89526219875255" lat="34.25003510088449"><ele>373.41196135804057</ele><time>2021-06-04T01:37:30Z</time><speed>2.5916199684143066</speed></trkpt><trkpt lon="108.89539145823301" lat="34.25004535763956"><ele>372.3461301047355</ele><time>2021-06-04T01:37:34Z</time><speed>2.4740073680877686</speed></trkpt><trkpt lon="108.89559398325349" lat="34.250077382517965"><ele>371.48608130495995</ele><time>2021-06-04T01:37:38Z</time><speed>2.3385345935821533</speed></trkpt><trkpt lon="108.89571770493012" lat="34.25010050511194"><ele>370.30959403235465</ele><time>2021-06-04T01:37:46Z</time><speed>1.0385328531265259</speed></trkpt><trkpt lon="108.89582857599419" lat="34.25020066808679"><ele>367.6376505013721</ele><time>2021-06-04T01:37:54Z</time><speed>1.4964783191680908</speed></trkpt><trkpt lon="108.89591928838902" lat="34.250263661968475"><ele>369.3894317831137</ele><time>2021-06-04T01:37:58Z</time><speed>1.6470376253128052</speed></trkpt><trkpt lon="108.8958567715363" lat="34.250347087040204"><ele>373.2111807009154</ele><time>2021-06-04T01:38:06Z</time><speed>1.3864880800247192</speed></trkpt><trkpt lon="108.89573941203479" lat="34.25034297741435"><ele>372.37842429758535</ele><time>2021-06-04T01:38:14Z</time><speed>1.0885837078094482</speed></trkpt><trkpt lon="108.89562178739554" lat="34.25033388729872"><ele>371.7433447174147</ele><time>2021-06-04T01:38:20Z</time><speed>1.1770007610321045</speed></trkpt><trkpt lon="108.89550787164896" lat="34.250336061314506"><ele>371.79687305067154</ele><time>2021-06-04T01:38:26Z</time><speed>1.1391208171844482</speed></trkpt><trkpt lon="108.89539133664968" lat="34.25033193623322"><ele>372.9109333372996</ele><time>2021-06-04T01:38:33Z</time><speed>1.0805085897445679</speed></trkpt><trkpt lon="108.89525376591102" lat="34.25031079788031"><ele>375.7375077738899</ele><time>2021-06-04T01:38:39Z</time><speed>1.1365265846252441</speed></trkpt><trkpt lon="108.89511459042063" lat="34.25031313168713"><ele>377.16157167711333</ele><time>2021-06-04T01:38:49Z</time><speed>1.2123147249221802</speed></trkpt><trkpt lon="108.8950013531082" lat="34.250356434006456"><ele>375.6952806654017</ele><time>2021-06-04T01:38:56Z</time><speed>1.2188856601715088</speed></trkpt><trkpt lon="108.89489722944899" lat="34.25038683518165"><ele>374.2058388148759</ele><time>2021-06-04T01:39:03Z</time><speed>1.2641489505767822</speed></trkpt><trkpt lon="108.89478861923487" lat="34.25040469341264"><ele>373.9924078768033</ele><time>2021-06-04T01:39:07Z</time><speed>1.1025618314743042</speed></trkpt><trkpt lon="108.89473811516376" lat="34.25048509139311"><ele>371.579617555643</ele><time>2021-06-04T01:40:02Z</time><speed>0.6551478505134583</speed></trkpt><trkpt lon="108.8946389910022" lat="34.25042281316945"><ele>368.50229775166366</ele><time>2021-06-04T01:48:00Z</time><speed>0.5981170535087585</speed></trkpt><trkpt lon="108.89463258685768" lat="34.250515405736365"><ele>372.06239982125555</ele><time>2021-06-04T01:48:38Z</time><speed>0.11016974598169327</speed></trkpt><trkpt lon="108.89474409982913" lat="34.250534921353605"><ele>374.30137673972865</ele><time>2021-06-04T02:04:46Z</time><speed>1.2700544595718384</speed></trkpt><trkpt lon="108.89464695744147" lat="34.25048819399283"><ele>375.45853913737216</ele><time>2021-06-04T02:11:54Z</time><speed>0.6983158588409424</speed></trkpt><trkpt lon="108.89457573525051" lat="34.25055778883769"><ele>373.1013731353536</ele><time>2021-06-04T02:54:41Z</time><speed>1.117142915725708</speed></trkpt><trkpt lon="108.89447785562878" lat="34.25059798721141"><ele>374.9648524779538</ele><time>2021-06-04T02:55:33Z</time><speed>0.6032342314720154</speed></trkpt><trkpt lon="108.89442920218215" lat="34.25067966417469"><ele>374.87229973999285</ele><time>2021-06-04T02:59:51Z</time><speed>0.6026744246482849</speed></trkpt><trkpt lon="108.89454543111631" lat="34.25064242505081"><ele>373.35309808828674</ele><time>2021-06-04T03:00:01Z</time><speed>0.8363209962844849</speed></trkpt><trkpt lon="108.89462067497853" lat="34.25057305682201"><ele>375.51756185044115</ele><time>2021-06-04T03:00:14Z</time><speed>0.4645575284957886</speed></trkpt><trkpt lon="108.8945856052058" lat="34.250478620954496"><ele>374.719050048084</ele><time>2021-06-04T03:00:28Z</time><speed>0.4748510420322418</speed></trkpt><trkpt lon="108.8945041635142" lat="34.250408289198944"><ele>372.38676906908387</ele><time>2021-06-04T03:02:03Z</time><speed>0.8677605986595154</speed></trkpt><trkpt lon="108.89436558757276" lat="34.250433214277685"><ele>373.3080460886251</ele><time>2021-06-04T03:02:42Z</time><speed>0.1658405214548111</speed></trkpt><trkpt lon="108.89428820290175" lat="34.2504997796683"><ele>373.1812879166582</ele><time>2021-06-04T03:02:52Z</time><speed>0.8205412030220032</speed></trkpt><trkpt lon="108.89440417389307" lat="34.25047285998329"><ele>374.1033305451046</ele><time>2021-06-04T03:04:23Z</time><speed>0.9994228482246399</speed></trkpt><trkpt lon="108.89451683129019" lat="34.250420909535855"><ele>372.12490740864894</ele><time>2021-06-04T03:04:35Z</time><speed>0.7234172224998474</speed></trkpt><trkpt lon="108.89462148136312" lat="34.25037952395514"><ele>371.56377516725735</ele><time>2021-06-04T03:04:47Z</time><speed>0.4611615538597107</speed></trkpt><trkpt lon="108.89469985930423" lat="34.25029877977605"><ele>371.28047210169075</ele><time>2021-06-04T03:05:00Z</time><speed>0.7685397267341614</speed></trkpt><trkpt lon="108.89480140050834" lat="34.250252519729365"><ele>368.7982557933639</ele><time>2021-06-04T03:05:11Z</time><speed>0.7464051842689514</speed></trkpt><trkpt lon="108.8948820725484" lat="34.250174587701075"><ele>371.62433336214997</ele><time>2021-06-04T03:05:23Z</time><speed>0.5931957960128784</speed></trkpt><trkpt lon="108.89495337863104" lat="34.25009306609565"><ele>370.9589889863217</ele><time>2021-06-04T03:05:34Z</time><speed>0.7266850471496582</speed></trkpt><trkpt lon="108.89489057997613" lat="34.25001682921793"><ele>370.3035626876515</ele><time>2021-06-04T03:05:48Z</time><speed>0.9993417859077454</speed></trkpt><trkpt lon="108.89481745381318" lat="34.249942984877386"><ele>368.0669399498146</ele><time>2021-06-04T03:06:00Z</time><speed>1.0943137407302856</speed></trkpt><trkpt lon="108.89482875328608" lat="34.249850046869845"><ele>364.5948449182302</ele><time>2021-06-04T03:06:07Z</time><speed>0.8096966743469238</speed></trkpt><trkpt lon="108.8947751316952" lat="34.24973462568753"><ele>366.6811578645463</ele><time>2021-06-04T03:06:19Z</time><speed>0.9658635258674622</speed></trkpt><trkpt lon="108.89477958053624" lat="34.249642932914796"><ele>367.2215178976836</ele><time>2021-06-04T03:06:29Z</time><speed>0.8710171580314636</speed></trkpt><trkpt lon="108.8948770041431" lat="34.24954742713132"><ele>362.7042623449621</ele><time>2021-06-04T03:06:44Z</time><speed>0.8403875827789307</speed></trkpt><trkpt lon="108.89496371622336" lat="34.24945627208593"><ele>361.7069607010492</ele><time>2021-06-04T03:06:54Z</time><speed>0.7785898447036743</speed></trkpt><trkpt lon="108.89494020141983" lat="34.249355427632395"><ele>363.16592121615935</ele><time>2021-06-04T03:07:04Z</time><speed>0.9825785160064697</speed></trkpt><trkpt lon="108.89495525007513" lat="34.24925815774697"><ele>362.9146594842828</ele><time>2021-06-04T03:07:14Z</time><speed>1.0802597999572754</speed></trkpt><trkpt lon="108.8949427210081" lat="34.24916797720976"><ele>363.65579062501286</ele><time>2021-06-04T03:07:21Z</time><speed>1.2206670045852661</speed></trkpt><trkpt lon="108.89493510961407" lat="34.249054432774905"><ele>365.8135181592405</ele><time>2021-06-04T03:07:32Z</time><speed>1.1083139181137085</speed></trkpt><trkpt lon="108.89495217770784" lat="34.2489409063109"><ele>368.22536165438555</ele><time>2021-06-04T03:07:44Z</time><speed>0.9083575010299683</speed></trkpt><trkpt lon="108.89496392106511" lat="34.24882596833976"><ele>368.0262164013515</ele><time>2021-06-04T03:07:54Z</time><speed>0.884601891040802</speed></trkpt><trkpt lon="108.89498572867502" lat="34.24872059027902"><ele>365.69127993997256</ele><time>2021-06-04T03:08:05Z</time><speed>0.929518461227417</speed></trkpt><trkpt lon="108.89502158735752" lat="34.24862423110635"><ele>364.7339685249886</ele><time>2021-06-04T03:08:15Z</time><speed>0.7813775539398193</speed></trkpt><trkpt lon="108.8950270761377" lat="34.24852141519353"><ele>364.65929855071914</ele><time>2021-06-04T03:08:25Z</time><speed>1.0670058727264404</speed></trkpt><trkpt lon="108.89500205107413" lat="34.248428942194536"><ele>366.90903840782715</ele><time>2021-06-04T03:08:33Z</time><speed>0.6448021531105042</speed></trkpt><trkpt lon="108.89498559514445" lat="34.248316681530994"><ele>367.84138074846237</ele><time>2021-06-04T03:08:44Z</time><speed>1.1245195865631104</speed></trkpt><trkpt lon="108.8949618172985" lat="34.24821376462709"><ele>366.51321846437946</ele><time>2021-06-04T03:08:55Z</time><speed>0.9835429787635803</speed></trkpt><trkpt lon="108.89494008925841" lat="34.248107437009445"><ele>366.5719381977784</ele><time>2021-06-04T03:09:05Z</time><speed>0.9039568901062012</speed></trkpt><trkpt lon="108.8949294838063" lat="34.248009148417204"><ele>370.0545817134515</ele><time>2021-06-04T03:09:19Z</time><speed>0.7753719091415405</speed></trkpt><trkpt lon="108.89495186686567" lat="34.24791808504842"><ele>367.94379134252114</ele><time>2021-06-04T03:09:33Z</time><speed>0.2871198058128357</speed></trkpt><trkpt lon="108.89496439629353" lat="34.247821544635194"><ele>366.76750302234376</ele><time>2021-06-04T03:09:45Z</time><speed>0.8183674216270447</speed></trkpt><trkpt lon="108.89499321075301" lat="34.247714673571906"><ele>366.1324840751851</ele><time>2021-06-04T03:10:00Z</time><speed>0.9427871108055115</speed></trkpt><trkpt lon="108.89507911557547" lat="34.2476501933826"><ele>370.847067648531</ele><time>2021-06-04T03:10:07Z</time><speed>0.9601387977600098</speed></trkpt><trkpt lon="108.89519027562969" lat="34.247614692620985"><ele>368.058573064743</ele><time>2021-06-04T03:10:17Z</time><speed>1.1561623811721802</speed></trkpt><trkpt lon="108.89527711964153" lat="34.24755506922946"><ele>366.4492770928167</ele><time>2021-06-04T03:10:25Z</time><speed>0.6941505074501038</speed></trkpt><trkpt lon="108.89527811717512" lat="34.247437331679876"><ele>368.16968540523214</ele><time>2021-06-04T03:10:35Z</time><speed>1.0695228576660156</speed></trkpt><trkpt lon="108.89528918159628" lat="34.247331427067955"><ele>368.4431153412551</ele><time>2021-06-04T03:10:44Z</time><speed>1.0044727325439453</speed></trkpt><trkpt lon="108.8953095562107" lat="34.24722221021251"><ele>366.3142673811663</ele><time>2021-06-04T03:10:54Z</time><speed>1.0809463262557983</speed></trkpt><trkpt lon="108.89527021474241" lat="34.24712255521177"><ele>366.60679822004954</ele><time>2021-06-04T03:11:02Z</time><speed>1.0493721961975098</speed></trkpt><trkpt lon="108.89521163173742" lat="34.24702308866835"><ele>367.92967041080067</ele><time>2021-06-04T03:11:12Z</time><speed>0.767455518245697</speed></trkpt><trkpt lon="108.89520869268905" lat="34.24692426815273"><ele>368.3509787193243</ele><time>2021-06-04T03:11:19Z</time><speed>1.1140344142913818</speed></trkpt><trkpt lon="108.89522520297375" lat="34.24682236151021"><ele>371.39692829839873</ele><time>2021-06-04T03:11:32Z</time><speed>0.8138920068740845</speed></trkpt><trkpt lon="108.89523826795691" lat="34.246729941383364"><ele>369.92525454313795</ele><time>2021-06-04T03:11:40Z</time><speed>1.0822521448135376</speed></trkpt><trkpt lon="108.89514754587336" lat="34.24666831294053"><ele>367.85928823702915</ele><time>2021-06-04T03:11:50Z</time><speed>0.7398204803466797</speed></trkpt><trkpt lon="108.89506095243425" lat="34.246597205286314"><ele>368.2614556042432</ele><time>2021-06-04T03:12:02Z</time><speed>0.9989712834358215</speed></trkpt><trkpt lon="108.89499498429647" lat="34.246519263325425"><ele>368.9946365425442</ele><time>2021-06-04T03:12:11Z</time><speed>0.8571752905845642</speed></trkpt><trkpt lon="108.8949645257852" lat="34.246430806416186"><ele>368.42599822223275</ele><time>2021-06-04T03:12:19Z</time><speed>0.8151707053184509</speed></trkpt><trkpt lon="108.89493053365895" lat="34.2463294533389"><ele>369.0345623207486</ele><time>2021-06-04T03:12:27Z</time><speed>0.9208279848098755</speed></trkpt><trkpt lon="108.8948790996501" lat="34.246235166124514"><ele>369.9248509666911</ele><time>2021-06-04T03:12:38Z</time><speed>1.145244836807251</speed></trkpt></trkseg></trk></gpx>
