# Supplementary material for: Exploring the influence of path environment factors on walking behavior in urban parks with configuration attribute control
Source: PLoS One. 2025 Jul 28;20(7):e0329278. doi: 10.1371/journal.pone.0329278 (PMC12303266; doi:10.1371/journal.pone.0329278)
Supplement: S2 File — (ZIP) [file pone.0329278.s002.zip › S2 File/Trajectory data/F101.gpx]

<?xml version="1.0" encoding="UTF-8"?>
<gpx xmlns:xsi="http://www.w3.org/2001/XMLSchema-instance" xmlns="http://www.topografix.com/GPX/1/1" xsi:schemaLocation="http://www.topografix.com/GPX/1/1 http://www.topografix.com/GPX/1/1/gpx.xsd" version="1.1" creator="foooooot.com">
<metadata>
         <copyright author="foooooot.com"> <license>foooooot.com</license></copyright>
         <time>1622738175.7214022</time>
         <name>1905FQ2501</name>
</metadata>
<trk>
    <name>1905FQ2501</name>
    <type>trip#track</type>
    <src>手机客户端软件/六只脚iPhone版</src>
    <trkseg> 
<trkpt lat="34.24623339440138" lon="108.89465644965776">
   <ele>409.29017639160156</ele>
   <time>2021-06-04T00:36:16.586Z</time>
</trkpt>  
<trkpt lat="34.24621790995196" lon="108.8946839457513">
   <ele>410.27870178222656</ele>
   <time>2021-06-04T00:36:19.586Z</time>
</trkpt>  
<trkpt lat="34.24620481161901" lon="108.89471793043835">
   <ele>411.73951721191406</ele>
   <time>2021-06-04T00:36:24.586Z</time>
</trkpt>  
<trkpt lat="34.2462069271595" lon="108.89475088010091">
   <ele>411.47377014160156</ele>
   <time>2021-06-04T00:36:30.586Z</time>
</trkpt>  
<trkpt lat="34.246223619324084" lon="108.89478035129379">
   <ele>410.94764709472656</ele>
   <time>2021-06-04T00:36:37.586Z</time>
</trkpt>  
<trkpt lat="34.246248912612174" lon="108.89479946388285">
   <ele>410.93434143066406</ele>
   <time>2021-06-04T00:36:43.586Z</time>
</trkpt>  
<trkpt lat="34.24627713418631" lon="108.89482136533675">
   <ele>411.04603576660156</ele>
   <time>2021-06-04T00:36:48.586Z</time>
</trkpt>  
<trkpt lat="34.24630384214361" lon="108.8948436970815">
   <ele>410.95570373535156</ele>
   <time>2021-06-04T00:36:52.586Z</time>
</trkpt>  
<trkpt lat="34.24632934453041" lon="108.8948624425698">
   <ele>410.84596252441406</ele>
   <time>2021-06-04T00:36:55.586Z</time>
</trkpt>  
<trkpt lat="34.24635732269862" lon="108.89488077276052">
   <ele>411.42774963378906</ele>
   <time>2021-06-04T00:36:58.586Z</time>
</trkpt>  
<trkpt lat="34.246384189289074" lon="108.89489880859809">
   <ele>411.5415802001953</ele>
   <time>2021-06-04T00:37:01.586Z</time>
</trkpt>  
<trkpt lat="34.246409686966224" lon="108.89491620788799">
   <ele>411.4104766845703</ele>
   <time>2021-06-04T00:37:04.586Z</time>
</trkpt>  
<trkpt lat="34.24643718020344" lon="108.89493381655736">
   <ele>411.43458557128906</ele>
   <time>2021-06-04T00:37:07.586Z</time>
</trkpt>  
<trkpt lat="34.24646832402152" lon="108.89495302610685">
   <ele>411.6911163330078</ele>
   <time>2021-06-04T00:37:10.586Z</time>
</trkpt>  
<trkpt lat="34.2465008662175" lon="108.89497524197465">
   <ele>411.7025909423828</ele>
   <time>2021-06-04T00:37:13.586Z</time>
</trkpt>  
<trkpt lat="34.24653340019747" lon="108.8949972821155">
   <ele>412.3091583251953</ele>
   <time>2021-06-04T00:37:16.586Z</time>
</trkpt>  
<trkpt lat="34.246564806356346" lon="108.89501814151707">
   <ele>412.15065002441406</ele>
   <time>2021-06-04T00:37:19.586Z</time>
</trkpt>  
<trkpt lat="34.246597260496884" lon="108.89503991341127">
   <ele>411.61012268066406</ele>
   <time>2021-06-04T00:37:22.586Z</time>
</trkpt>  
<trkpt lat="34.246633749450886" lon="108.8950627798701">
   <ele>411.54859924316406</ele>
   <time>2021-06-04T00:37:25.586Z</time>
</trkpt>  
<trkpt lat="34.246660610181756" lon="108.89507799793185">
   <ele>411.60694885253906</ele>
   <time>2021-06-04T00:37:27.586Z</time>
</trkpt>  
<trkpt lat="34.24669623089603" lon="108.89509405490324">
   <ele>411.91163635253906</ele>
   <time>2021-06-04T00:37:30.586Z</time>
</trkpt>  
<trkpt lat="34.24672824115873" lon="108.89510253528995">
   <ele>411.97291564941406</ele>
   <time>2021-06-04T00:37:33.586Z</time>
</trkpt>  
<trkpt lat="34.24675989328819" lon="108.89510762997216">
   <ele>412.25611877441406</ele>
   <time>2021-06-04T00:37:37.586Z</time>
</trkpt>  
<trkpt lat="34.24678846042408" lon="108.89511088211843">
   <ele>412.6734161376953</ele>
   <time>2021-06-04T00:37:41.586Z</time>
</trkpt>  
<trkpt lat="34.246817603207774" lon="108.89511125294136">
   <ele>412.64967346191406</ele>
   <time>2021-06-04T00:37:44.586Z</time>
</trkpt>  
<trkpt lat="34.246846797461906" lon="108.8951104892831">
   <ele>413.5008087158203</ele>
   <time>2021-06-04T00:37:47.586Z</time>
</trkpt>  
<trkpt lat="34.246883483461595" lon="108.89511351897866">
   <ele>414.62184143066406</ele>
   <time>2021-06-04T00:37:50.586Z</time>
</trkpt>  
<trkpt lat="34.24692299582339" lon="108.89512509564388">
   <ele>413.94520568847656</ele>
   <time>2021-06-04T00:37:53.586Z</time>
</trkpt>  
<trkpt lat="34.24694999196723" lon="108.89513896253465">
   <ele>414.0988311767578</ele>
   <time>2021-06-04T00:37:55.586Z</time>
</trkpt>  
<trkpt lat="34.246976673202276" lon="108.89515327226769">
   <ele>414.12794494628906</ele>
   <time>2021-06-04T00:37:57.586Z</time>
</trkpt>  
<trkpt lat="34.24701058628964" lon="108.8951709259922">
   <ele>414.4606475830078</ele>
   <time>2021-06-04T00:38:00.586Z</time>
</trkpt>  
<trkpt lat="34.24704495075904" lon="108.89518781801442">
   <ele>414.27076721191406</ele>
   <time>2021-06-04T00:38:03.586Z</time>
</trkpt>  
<trkpt lat="34.247080257153584" lon="108.89520494920309">
   <ele>414.37062072753906</ele>
   <time>2021-06-04T00:38:06.586Z</time>
</trkpt>  
<trkpt lat="34.24711329575908" lon="108.89521820450896">
   <ele>414.69776916503906</ele>
   <time>2021-06-04T00:38:09.586Z</time>
</trkpt>  
<trkpt lat="34.24714008737315" lon="108.89522593791028">
   <ele>414.77430725097656</ele>
   <time>2021-06-04T00:38:12.586Z</time>
</trkpt>  
<trkpt lat="34.24716791545697" lon="108.89522746886409">
   <ele>414.94544982910156</ele>
   <time>2021-06-04T00:38:15.586Z</time>
</trkpt>  
<trkpt lat="34.24719597308921" lon="108.89522194924362">
   <ele>413.99610900878906</ele>
   <time>2021-06-04T00:38:18.586Z</time>
</trkpt>  
<trkpt lat="34.24722412138387" lon="108.89521617197148">
   <ele>414.6446075439453</ele>
   <time>2021-06-04T00:38:21.586Z</time>
</trkpt>  
<trkpt lat="34.24725442534852" lon="108.89521162254913">
   <ele>414.93458557128906</ele>
   <time>2021-06-04T00:38:24.586Z</time>
</trkpt>  
<trkpt lat="34.24729070120169" lon="108.89520643172428">
   <ele>413.47743225097656</ele>
   <time>2021-06-04T00:38:27.586Z</time>
</trkpt>  
<trkpt lat="34.2473226110915" lon="108.89520630058878">
   <ele>412.65541076660156</ele>
   <time>2021-06-04T00:38:30.586Z</time>
</trkpt>  
<trkpt lat="34.24734932787402" lon="108.8952122865309">
   <ele>412.28211975097656</ele>
   <time>2021-06-04T00:38:33.586Z</time>
</trkpt>  
<trkpt lat="34.24738571790386" lon="108.89522510938704">
   <ele>411.51136779785156</ele>
   <time>2021-06-04T00:38:36.586Z</time>
</trkpt>  
<trkpt lat="34.247413425933495" lon="108.89523439512155">
   <ele>411.28089904785156</ele>
   <time>2021-06-04T00:38:38.586Z</time>
</trkpt>  
<trkpt lat="34.247449902436294" lon="108.89524321435657">
   <ele>411.54627990722656</ele>
   <time>2021-06-04T00:38:41.586Z</time>
</trkpt>  
<trkpt lat="34.24748260537044" lon="108.89523845353538">
   <ele>412.1309356689453</ele>
   <time>2021-06-04T00:38:44.586Z</time>
</trkpt>  
<trkpt lat="34.24750758854564" lon="108.89522264066149">
   <ele>412.02137756347656</ele>
   <time>2021-06-04T00:38:47.586Z</time>
</trkpt>  
<trkpt lat="34.247529476515126" lon="108.89519774565781">
   <ele>411.69276428222656</ele>
   <time>2021-06-04T00:38:50.586Z</time>
</trkpt>  
<trkpt lat="34.247546269394405" lon="108.89517219547984">
   <ele>411.92909240722656</ele>
   <time>2021-06-04T00:38:52.586Z</time>
</trkpt>  
<trkpt lat="34.24756832169949" lon="108.89513596252512">
   <ele>411.6571807861328</ele>
   <time>2021-06-04T00:38:55.586Z</time>
</trkpt>  
<trkpt lat="34.24758829369846" lon="108.89510186005417">
   <ele>411.46986389160156</ele>
   <time>2021-06-04T00:38:58.586Z</time>
</trkpt>  
<trkpt lat="34.24760894058017" lon="108.89507295636122">
   <ele>410.9530792236328</ele>
   <time>2021-06-04T00:39:01.586Z</time>
</trkpt>  
<trkpt lat="34.24762911491702" lon="108.89504594245423">
   <ele>410.7982940673828</ele>
   <time>2021-06-04T00:39:04.586Z</time>
</trkpt>  
<trkpt lat="34.24765730519955" lon="108.89500797383607">
   <ele>410.4496612548828</ele>
   <time>2021-06-04T00:39:07.586Z</time>
</trkpt>  
<trkpt lat="34.24768419415813" lon="108.89497285648532">
   <ele>410.2818145751953</ele>
   <time>2021-06-04T00:39:10.586Z</time>
</trkpt>  
<trkpt lat="34.247705029607175" lon="108.89494424303838">
   <ele>409.92018127441406</ele>
   <time>2021-06-04T00:39:12.586Z</time>
</trkpt>  
<trkpt lat="34.24772490316713" lon="108.8949121162909">
   <ele>409.8278350830078</ele>
   <time>2021-06-04T00:39:14.586Z</time>
</trkpt>  
<trkpt lat="34.24774180590355" lon="108.89488066313154">
   <ele>409.86280822753906</ele>
   <time>2021-06-04T00:39:16.586Z</time>
</trkpt>  
<trkpt lat="34.24776308226379" lon="108.89484271012934">
   <ele>409.94227600097656</ele>
   <time>2021-06-04T00:39:19.586Z</time>
</trkpt>  
<trkpt lat="34.247781201543695" lon="108.89481796149458">
   <ele>410.12550354003906</ele>
   <time>2021-06-04T00:39:21.586Z</time>
</trkpt>  
<trkpt lat="34.247812103905794" lon="108.89478725286018">
   <ele>410.38502502441406</ele>
   <time>2021-06-04T00:39:24.586Z</time>
</trkpt>  
<trkpt lat="34.2478464489103" lon="108.89476716853557">
   <ele>410.65309143066406</ele>
   <time>2021-06-04T00:39:27.586Z</time>
</trkpt>  
<trkpt lat="34.24788630149326" lon="108.89475711999506">
   <ele>410.5276641845703</ele>
   <time>2021-06-04T00:39:30.586Z</time>
</trkpt>  
<trkpt lat="34.24792291340061" lon="108.89476494453481">
   <ele>410.1161651611328</ele>
   <time>2021-06-04T00:39:33.586Z</time>
</trkpt>  
<trkpt lat="34.24795083408301" lon="108.89478822069066">
   <ele>409.8544464111328</ele>
   <time>2021-06-04T00:39:36.586Z</time>
</trkpt>  
<trkpt lat="34.24797523473611" lon="108.89481910916257">
   <ele>409.63233947753906</ele>
   <time>2021-06-04T00:39:39.586Z</time>
</trkpt>  
<trkpt lat="34.248001720859705" lon="108.89485336258">
   <ele>408.8358917236328</ele>
   <time>2021-06-04T00:39:42.586Z</time>
</trkpt>  
<trkpt lat="34.2480295369303" lon="108.89488462121285">
   <ele>408.43238830566406</ele>
   <time>2021-06-04T00:39:45.586Z</time>
</trkpt>  
<trkpt lat="34.24805681670152" lon="108.89490921004884">
   <ele>408.69898986816406</ele>
   <time>2021-06-04T00:39:48.586Z</time>
</trkpt>  
<trkpt lat="34.248088781462464" lon="108.8949262353559">
   <ele>408.33168029785156</ele>
   <time>2021-06-04T00:39:51.586Z</time>
</trkpt>  
<trkpt lat="34.24811690461572" lon="108.89493519551694">
   <ele>408.57484436035156</ele>
   <time>2021-06-04T00:39:54.586Z</time>
</trkpt>  
<trkpt lat="34.24814375062575" lon="108.89494251666876">
   <ele>408.71168518066406</ele>
   <time>2021-06-04T00:39:57.586Z</time>
</trkpt>  
<trkpt lat="34.24817655013642" lon="108.89494710746845">
   <ele>409.27467346191406</ele>
   <time>2021-06-04T00:40:00.586Z</time>
</trkpt>  
<trkpt lat="34.24820779519932" lon="108.89494585577769">
   <ele>409.03724670410156</ele>
   <time>2021-06-04T00:40:03.586Z</time>
</trkpt>  
<trkpt lat="34.248238811638544" lon="108.8949448831927">
   <ele>409.4442901611328</ele>
   <time>2021-06-04T00:40:06.586Z</time>
</trkpt>  
<trkpt lat="34.24826835915751" lon="108.8949481370562">
   <ele>408.8810577392578</ele>
   <time>2021-06-04T00:40:09.586Z</time>
</trkpt>  
<trkpt lat="34.24829718780019" lon="108.89495638526591">
   <ele>408.02821350097656</ele>
   <time>2021-06-04T00:40:12.586Z</time>
</trkpt>  
<trkpt lat="34.24833073039984" lon="108.89497102333006">
   <ele>408.12074279785156</ele>
   <time>2021-06-04T00:40:15.586Z</time>
</trkpt>  
<trkpt lat="34.248363058049556" lon="108.8949844548321">
   <ele>408.0847930908203</ele>
   <time>2021-06-04T00:40:18.586Z</time>
</trkpt>  
<trkpt lat="34.24840109733017" lon="108.89499563311337">
   <ele>408.12184143066406</ele>
   <time>2021-06-04T00:40:21.586Z</time>
</trkpt>  
<trkpt lat="34.2484336836381" lon="108.89499926692321">
   <ele>408.21766662597656</ele>
   <time>2021-06-04T00:40:24.586Z</time>
</trkpt>  
<trkpt lat="34.24846381845056" lon="108.89500102737755">
   <ele>408.07337951660156</ele>
   <time>2021-06-04T00:40:26.586Z</time>
</trkpt>  
<trkpt lat="34.24849676964976" lon="108.89500044332713">
   <ele>407.89698791503906</ele>
   <time>2021-06-04T00:40:28.586Z</time>
</trkpt>  
<trkpt lat="34.24853361540526" lon="108.89499157980079">
   <ele>408.1785430908203</ele>
   <time>2021-06-04T00:40:31.586Z</time>
</trkpt>  
<trkpt lat="34.2485692810626" lon="108.89498036159127">
   <ele>408.6475372314453</ele>
   <time>2021-06-04T00:40:34.586Z</time>
</trkpt>  
<trkpt lat="34.24859512586502" lon="108.89496950853994">
   <ele>408.6026153564453</ele>
   <time>2021-06-04T00:40:36.586Z</time>
</trkpt>  
<trkpt lat="34.248630484612036" lon="108.89495603215241">
   <ele>408.62135314941406</ele>
   <time>2021-06-04T00:40:39.586Z</time>
</trkpt>  
<trkpt lat="34.24866584848172" lon="108.89494856579849">
   <ele>409.06056213378906</ele>
   <time>2021-06-04T00:40:42.586Z</time>
</trkpt>  
<trkpt lat="34.24869276860218" lon="108.89494339318725">
   <ele>408.96107482910156</ele>
   <time>2021-06-04T00:40:44.586Z</time>
</trkpt>  
<trkpt lat="34.24872598568953" lon="108.8949349423073">
   <ele>408.66993713378906</ele>
   <time>2021-06-04T00:40:46.586Z</time>
</trkpt>  
<trkpt lat="34.24875892033972" lon="108.89492367012551">
   <ele>408.13734436035156</ele>
   <time>2021-06-04T00:40:48.586Z</time>
</trkpt>  
<trkpt lat="34.24879199460331" lon="108.89491254944048">
   <ele>407.80873107910156</ele>
   <time>2021-06-04T00:40:50.586Z</time>
</trkpt>  
<trkpt lat="34.24882426939873" lon="108.89490437931867">
   <ele>407.7399444580078</ele>
   <time>2021-06-04T00:40:52.586Z</time>
</trkpt>  
<trkpt lat="34.24885672203974" lon="108.89489847472095">
   <ele>407.66419982910156</ele>
   <time>2021-06-04T00:40:54.586Z</time>
</trkpt>  
<trkpt lat="34.24888822617067" lon="108.89489413616428">
   <ele>407.41175842285156</ele>
   <time>2021-06-04T00:40:56.586Z</time>
</trkpt>  
<trkpt lat="34.248917520187454" lon="108.89489244878897">
   <ele>406.98011779785156</ele>
   <time>2021-06-04T00:40:58.586Z</time>
</trkpt>  
<trkpt lat="34.24894698399711" lon="108.89489333853754">
   <ele>406.6337432861328</ele>
   <time>2021-06-04T00:41:00.586Z</time>
</trkpt>  
<trkpt lat="34.2489774092812" lon="108.89489384315756">
   <ele>406.66529846191406</ele>
   <time>2021-06-04T00:41:02.586Z</time>
</trkpt>  
<trkpt lat="34.24900677557003" lon="108.89489411232422">
   <ele>406.98316955566406</ele>
   <time>2021-06-04T00:41:04.586Z</time>
</trkpt>  
<trkpt lat="34.249035209410444" lon="108.89489475368427">
   <ele>407.40345764160156</ele>
   <time>2021-06-04T00:41:06.586Z</time>
</trkpt>  
<trkpt lat="34.249062221306595" lon="108.89489661287588">
   <ele>407.67506408691406</ele>
   <time>2021-06-04T00:41:08.586Z</time>
</trkpt>  
<trkpt lat="34.24910190896906" lon="108.89489759573505">
   <ele>408.03224182128906</ele>
   <time>2021-06-04T00:41:11.586Z</time>
</trkpt>  
<trkpt lat="34.24913309792768" lon="108.89489586022266">
   <ele>407.9450225830078</ele>
   <time>2021-06-04T00:41:13.586Z</time>
</trkpt>  
<trkpt lat="34.249162765862856" lon="108.89489568612773">
   <ele>408.01332092285156</ele>
   <time>2021-06-04T00:41:15.586Z</time>
</trkpt>  
<trkpt lat="34.24919047378035" lon="108.89489607762145">
   <ele>408.15724182128906</ele>
   <time>2021-06-04T00:41:17.586Z</time>
</trkpt>  
<trkpt lat="34.249228257927875" lon="108.89489654148439">
   <ele>408.21974182128906</ele>
   <time>2021-06-04T00:41:20.586Z</time>
</trkpt>  
<trkpt lat="34.24926380205734" lon="108.89489700153389">
   <ele>407.9300079345703</ele>
   <time>2021-06-04T00:41:23.586Z</time>
</trkpt>  
<trkpt lat="34.24929802535955" lon="108.89489666822682">
   <ele>407.11732482910156</ele>
   <time>2021-06-04T00:41:27.586Z</time>
</trkpt>  
<trkpt lat="34.24932651397445" lon="108.89489890518612">
   <ele>407.2654571533203</ele>
   <time>2021-06-04T00:41:30.586Z</time>
</trkpt>  
<trkpt lat="34.24936283613904" lon="108.89489561756534">
   <ele>406.87318420410156</ele>
   <time>2021-06-04T00:41:33.586Z</time>
</trkpt>  
<trkpt lat="34.24939873532333" lon="108.89488899097394">
   <ele>406.60975646972656</ele>
   <time>2021-06-04T00:41:36.586Z</time>
</trkpt>  
<trkpt lat="34.249425180243925" lon="108.89488088061316">
   <ele>406.63307189941406</ele>
   <time>2021-06-04T00:41:38.586Z</time>
</trkpt>  
<trkpt lat="34.24945162492768" lon="108.8948712128755">
   <ele>406.69483947753906</ele>
   <time>2021-06-04T00:41:40.586Z</time>
</trkpt>  
<trkpt lat="34.249478670246205" lon="108.89485690580791">
   <ele>406.67298889160156</ele>
   <time>2021-06-04T00:41:42.586Z</time>
</trkpt>  
<trkpt lat="34.24950481028326" lon="108.89483834491928">
   <ele>406.86183166503906</ele>
   <time>2021-06-04T00:41:44.586Z</time>
</trkpt>  
<trkpt lat="34.249528279762245" lon="108.89482091119064">
   <ele>406.81849670410156</ele>
   <time>2021-06-04T00:41:46.586Z</time>
</trkpt>  
<trkpt lat="34.24956199992964" lon="108.89479647355004">
   <ele>407.0298614501953</ele>
   <time>2021-06-04T00:41:49.586Z</time>
</trkpt>  
<trkpt lat="34.249595059960264" lon="108.89477858269099">
   <ele>406.98353576660156</ele>
   <time>2021-06-04T00:41:52.586Z</time>
</trkpt>  
<trkpt lat="34.249626860567275" lon="108.89477154056804">
   <ele>406.95655822753906</ele>
   <time>2021-06-04T00:41:55.586Z</time>
</trkpt>  
<trkpt lat="34.249654650444505" lon="108.89476606630741">
   <ele>407.4485626220703</ele>
   <time>2021-06-04T00:41:58.586Z</time>
</trkpt>  
<trkpt lat="34.24968748296777" lon="108.89476021184147">
   <ele>407.77772521972656</ele>
   <time>2021-06-04T00:42:01.586Z</time>
</trkpt>  
<trkpt lat="34.24971451873703" lon="108.89476149654817">
   <ele>407.92469787597656</ele>
   <time>2021-06-04T00:42:03.586Z</time>
</trkpt>  
<trkpt lat="34.24974540820561" lon="108.89476845139743">
   <ele>407.78041076660156</ele>
   <time>2021-06-04T00:42:05.586Z</time>
</trkpt>  
<trkpt lat="34.24977463522614" lon="108.89477727429228">
   <ele>407.77272033691406</ele>
   <time>2021-06-04T00:42:07.586Z</time>
</trkpt>  
<trkpt lat="34.249812912930665" lon="108.89478908708752">
   <ele>407.80665588378906</ele>
   <time>2021-06-04T00:42:10.586Z</time>
</trkpt>  
<trkpt lat="34.24984596107562" lon="108.89479735016764">
   <ele>408.04298400878906</ele>
   <time>2021-06-04T00:42:12.586Z</time>
</trkpt>  
<trkpt lat="34.24987449841115" lon="108.89480188369204">
   <ele>408.1409454345703</ele>
   <time>2021-06-04T00:42:14.586Z</time>
</trkpt>  
<trkpt lat="34.24990942157253" lon="108.89480286676152">
   <ele>408.24134826660156</ele>
   <time>2021-06-04T00:42:17.586Z</time>
</trkpt>  
<trkpt lat="34.249948840486866" lon="108.89480507488244">
   <ele>407.82093811035156</ele>
   <time>2021-06-04T00:42:20.586Z</time>
</trkpt>  
<trkpt lat="34.24997480343636" lon="108.89481593423638">
   <ele>407.55775451660156</ele>
   <time>2021-06-04T00:42:22.586Z</time>
</trkpt>  
<trkpt lat="34.25000020875594" lon="108.894846416914">
   <ele>407.72218322753906</ele>
   <time>2021-06-04T00:42:25.586Z</time>
</trkpt>  
<trkpt lat="34.25001458446851" lon="108.8948847811498">
   <ele>407.64723205566406</ele>
   <time>2021-06-04T00:42:28.586Z</time>
</trkpt>  
<trkpt lat="34.25002631827419" lon="108.89492864652391">
   <ele>407.4262237548828</ele>
   <time>2021-06-04T00:42:31.586Z</time>
</trkpt>  
<trkpt lat="34.25003207097882" lon="108.89497684628928">
   <ele>406.66725158691406</ele>
   <time>2021-06-04T00:42:34.586Z</time>
</trkpt>  
<trkpt lat="34.250032168114544" lon="108.8950225676689">
   <ele>406.61524963378906</ele>
   <time>2021-06-04T00:42:37.586Z</time>
</trkpt>  
<trkpt lat="34.250036834983604" lon="108.8950692484348">
   <ele>406.56861877441406</ele>
   <time>2021-06-04T00:42:40.586Z</time>
</trkpt>  
<trkpt lat="34.25004445675522" lon="108.8951092409004">
   <ele>406.51136779785156</ele>
   <time>2021-06-04T00:42:43.586Z</time>
</trkpt>  
<trkpt lat="34.25004925666496" lon="108.89514291514786">
   <ele>406.18128967285156</ele>
   <time>2021-06-04T00:42:46.586Z</time>
</trkpt>  
<trkpt lat="34.25004519001823" lon="108.8951870756018">
   <ele>406.61842346191406</ele>
   <time>2021-06-04T00:42:50.586Z</time>
</trkpt>  
<trkpt lat="34.25003913222586" lon="108.8952214229811">
   <ele>406.02467346191406</ele>
   <time>2021-06-04T00:42:53.586Z</time>
</trkpt>  
<trkpt lat="34.25004077338101" lon="108.8952586522771">
   <ele>405.93873596191406</ele>
   <time>2021-06-04T00:42:56.586Z</time>
</trkpt>  
<trkpt lat="34.25004786365922" lon="108.89529989546382">
   <ele>406.2631378173828</ele>
   <time>2021-06-04T00:42:59.586Z</time>
</trkpt>  
<trkpt lat="34.25005122298989" lon="108.8953326400142">
   <ele>406.54481506347656</ele>
   <time>2021-06-04T00:43:02.586Z</time>
</trkpt>  
<trkpt lat="34.25005583161389" lon="108.89536500710376">
   <ele>406.3199005126953</ele>
   <time>2021-06-04T00:43:05.586Z</time>
</trkpt>  
<trkpt lat="34.25006521608351" lon="108.89539599726174">
   <ele>406.50526428222656</ele>
   <time>2021-06-04T00:43:08.586Z</time>
</trkpt>  
<trkpt lat="34.25007918886869" lon="108.89542839806816">
   <ele>406.11878967285156</ele>
   <time>2021-06-04T00:43:12.586Z</time>
</trkpt>  
<trkpt lat="34.250084138311216" lon="108.8954711598151">
   <ele>406.04200744628906</ele>
   <time>2021-06-04T00:43:15.586Z</time>
</trkpt>  
<trkpt lat="34.25008314188922" lon="108.89550402998483">
   <ele>406.1227569580078</ele>
   <time>2021-06-04T00:43:17.586Z</time>
</trkpt>  
<trkpt lat="34.250084277541326" lon="108.89553893599316">
   <ele>406.25782775878906</ele>
   <time>2021-06-04T00:43:19.586Z</time>
</trkpt>  
<trkpt lat="34.250093824671666" lon="108.89558097875356">
   <ele>406.3811798095703</ele>
   <time>2021-06-04T00:43:22.586Z</time>
</trkpt>  
<trkpt lat="34.25010703798038" lon="108.89561812134477">
   <ele>406.34596252441406</ele>
   <time>2021-06-04T00:43:25.586Z</time>
</trkpt>  
<trkpt lat="34.25012558544237" lon="108.8956608169341">
   <ele>406.38648986816406</ele>
   <time>2021-06-04T00:43:28.587Z</time>
</trkpt>  
<trkpt lat="34.2501425885523" lon="108.89569090407643">
   <ele>406.42897033691406</ele>
   <time>2021-06-04T00:43:30.587Z</time>
</trkpt>  
<trkpt lat="34.25016686575288" lon="108.89573057502916">
   <ele>406.33998107910156</ele>
   <time>2021-06-04T00:43:32.587Z</time>
</trkpt>  
<trkpt lat="34.25018747710345" lon="108.89576423837697">
   <ele>406.46009826660156</ele>
   <time>2021-06-04T00:43:34.587Z</time>
</trkpt>  
<trkpt lat="34.25020548312605" lon="108.89578945076322">
   <ele>406.5713653564453</ele>
   <time>2021-06-04T00:43:36.587Z</time>
</trkpt>  
<trkpt lat="34.250235244948236" lon="108.89581647422024">
   <ele>406.70765686035156</ele>
   <time>2021-06-04T00:43:39.587Z</time>
</trkpt>  
<trkpt lat="34.25026224213386" lon="108.89583777118985">
   <ele>406.7256622314453</ele>
   <time>2021-06-04T00:43:41.587Z</time>
</trkpt>  
<trkpt lat="34.250294293369215" lon="108.8958662231152">
   <ele>406.6824493408203</ele>
   <time>2021-06-04T00:43:44.587Z</time>
</trkpt>  
<trkpt lat="34.25031700824101" lon="108.89588719892025">
   <ele>406.7062530517578</ele>
   <time>2021-06-04T00:43:46.587Z</time>
</trkpt>  
<trkpt lat="34.25034804141902" lon="108.8959141394063">
   <ele>406.73793029785156</ele>
   <time>2021-06-04T00:43:49.587Z</time>
</trkpt>  
<trkpt lat="34.2503715484418" lon="108.89593511857466">
   <ele>406.6553497314453</ele>
   <time>2021-06-04T00:43:52.587Z</time>
</trkpt>  
<trkpt lat="34.25040095758223" lon="108.8959572404535">
   <ele>407.36317443847656</ele>
   <time>2021-06-04T00:43:55.587Z</time>
</trkpt>  
<trkpt lat="34.250433314577805" lon="108.89597112754952">
   <ele>407.56446838378906</ele>
   <time>2021-06-04T00:43:58.587Z</time>
</trkpt>  
<trkpt lat="34.250467143454216" lon="108.89597841896612">
   <ele>407.48060607910156</ele>
   <time>2021-06-04T00:44:01.587Z</time>
</trkpt>  
<trkpt lat="34.25050718311623" lon="108.89598188180823">
   <ele>407.48377990722656</ele>
   <time>2021-06-04T00:44:04.587Z</time>
</trkpt>  
<trkpt lat="34.250543877609466" lon="108.89597814255407">
   <ele>407.94313049316406</ele>
   <time>2021-06-04T00:44:07.587Z</time>
</trkpt>  
<trkpt lat="34.250575729809746" lon="108.8959709669363">
   <ele>408.41810607910156</ele>
   <time>2021-06-04T00:44:10.587Z</time>
</trkpt>  
<trkpt lat="34.250607269769745" lon="108.89596640916709">
   <ele>408.68092346191406</ele>
   <time>2021-06-04T00:44:13.587Z</time>
</trkpt>  
<trkpt lat="34.25064089048617" lon="108.89596786233331">
   <ele>408.8394317626953</ele>
   <time>2021-06-04T00:44:16.587Z</time>
</trkpt>  
<trkpt lat="34.250678509143356" lon="108.89596221163089">
   <ele>408.96888732910156</ele>
   <time>2021-06-04T00:44:19.587Z</time>
</trkpt>  
<trkpt lat="34.2507104614677" lon="108.8959544237329">
   <ele>409.06825256347656</ele>
   <time>2021-06-04T00:44:22.587Z</time>
</trkpt>  
<trkpt lat="34.25073946440361" lon="108.89595879554527">
   <ele>409.10279846191406</ele>
   <time>2021-06-04T00:44:26.587Z</time>
</trkpt>  
<trkpt lat="34.250773858226644" lon="108.89598568468894">
   <ele>409.36109924316406</ele>
   <time>2021-06-04T00:44:31.587Z</time>
</trkpt>  
<trkpt lat="34.25080198911085" lon="108.89600343722324">
   <ele>409.42347717285156</ele>
   <time>2021-06-04T00:44:33.587Z</time>
</trkpt>  
<trkpt lat="34.25084062701919" lon="108.89600766971918">
   <ele>409.98255920410156</ele>
   <time>2021-06-04T00:44:36.587Z</time>
</trkpt>  
<trkpt lat="34.25087189122351" lon="108.89600149350035">
   <ele>409.70619201660156</ele>
   <time>2021-06-04T00:44:38.587Z</time>
</trkpt>  
<trkpt lat="34.250904712123486" lon="108.89598997842614">
   <ele>409.82728576660156</ele>
   <time>2021-06-04T00:44:40.587Z</time>
</trkpt>  
<trkpt lat="34.25094217361927" lon="108.89597502232677">
   <ele>409.4712677001953</ele>
   <time>2021-06-04T00:44:42.587Z</time>
</trkpt>  
<trkpt lat="34.25097745447159" lon="108.89596490419376">
   <ele>409.77174377441406</ele>
   <time>2021-06-04T00:44:44.587Z</time>
</trkpt>  
<trkpt lat="34.25100774826411" lon="108.89595211740331">
   <ele>409.79383850097656</ele>
   <time>2021-06-04T00:44:46.587Z</time>
</trkpt>  
<trkpt lat="34.25104019084552" lon="108.89593067865285">
   <ele>410.05860900878906</ele>
   <time>2021-06-04T00:44:48.587Z</time>
</trkpt>  
<trkpt lat="34.25107387042343" lon="108.8959123956964">
   <ele>410.3357696533203</ele>
   <time>2021-06-04T00:44:50.587Z</time>
</trkpt>  
<trkpt lat="34.251109938587895" lon="108.89589018896588">
   <ele>410.62477111816406</ele>
   <time>2021-06-04T00:44:52.587Z</time>
</trkpt>  
<trkpt lat="34.25113658113645" lon="108.8958752268635">
   <ele>410.77333068847656</ele>
   <time>2021-06-04T00:44:54.587Z</time>
</trkpt>  
<trkpt lat="34.25116987069306" lon="108.89586180023602">
   <ele>410.90663146972656</ele>
   <time>2021-06-04T00:44:57.587Z</time>
</trkpt>  
<trkpt lat="34.2512003437703" lon="108.89585362145925">
   <ele>410.65296936035156</ele>
   <time>2021-06-04T00:45:00.587Z</time>
</trkpt>  
<trkpt lat="34.25123186156056" lon="108.89584959263588">
   <ele>410.90785217285156</ele>
   <time>2021-06-04T00:45:03.587Z</time>
</trkpt>  
<trkpt lat="34.25126118102441" lon="108.89584548982054">
   <ele>411.58619689941406</ele>
   <time>2021-06-04T00:45:06.587Z</time>
</trkpt>  
<trkpt lat="34.251288031595614" lon="108.89583207148293">
   <ele>410.7740020751953</ele>
   <time>2021-06-04T00:45:09.587Z</time>
</trkpt>  
<trkpt lat="34.25131767148088" lon="108.8958144886627">
   <ele>409.79188537597656</ele>
   <time>2021-06-04T00:45:13.587Z</time>
</trkpt>  
<trkpt lat="34.251351789890805" lon="108.89579723403845">
   <ele>410.03297424316406</ele>
   <time>2021-06-04T00:45:16.587Z</time>
</trkpt>  
<trkpt lat="34.25138206770358" lon="108.8957913171949">
   <ele>409.77369689941406</ele>
   <time>2021-06-04T00:45:19.587Z</time>
</trkpt>  
<trkpt lat="34.25140878222867" lon="108.89578284495423">
   <ele>409.6197052001953</ele>
   <time>2021-06-04T00:45:22.587Z</time>
</trkpt>  
<trkpt lat="34.251431616311045" lon="108.89575500671482">
   <ele>409.6150665283203</ele>
   <time>2021-06-04T00:45:27.587Z</time>
</trkpt>  
<trkpt lat="34.25144569289233" lon="108.89572315518757">
   <ele>409.2378692626953</ele>
   <time>2021-06-04T00:45:31.587Z</time>
</trkpt>  
<trkpt lat="34.251457902498075" lon="108.89568890760582">
   <ele>408.80445861816406</ele>
   <time>2021-06-04T00:45:33.587Z</time>
</trkpt>  
<trkpt lat="34.251473980009685" lon="108.89563516284126">
   <ele>409.45765686035156</ele>
   <time>2021-06-04T00:45:35.587Z</time>
</trkpt>  
<trkpt lat="34.251484657852124" lon="108.895589273699">
   <ele>409.04908752441406</ele>
   <time>2021-06-04T00:45:37.587Z</time>
</trkpt>  
<trkpt lat="34.25149505816412" lon="108.89554188883302">
   <ele>409.0391387939453</ele>
   <time>2021-06-04T00:45:39.587Z</time>
</trkpt>  
<trkpt lat="34.2515024026695" lon="108.89549939022149">
   <ele>409.31727600097656</ele>
   <time>2021-06-04T00:45:42.587Z</time>
</trkpt>  
<trkpt lat="34.25150593120794" lon="108.895462621034">
   <ele>408.95216369628906</ele>
   <time>2021-06-04T00:45:45.587Z</time>
</trkpt>  
<trkpt lat="34.251513766619524" lon="108.89542157636889">
   <ele>408.35633850097656</ele>
   <time>2021-06-04T00:45:49.587Z</time>
</trkpt>  
<trkpt lat="34.2515088662403" lon="108.89538263580413">
   <ele>408.23280334472656</ele>
   <time>2021-06-04T00:45:53.587Z</time>
</trkpt>  
<trkpt lat="34.25149286103375" lon="108.89535314860545">
   <ele>407.96888732910156</ele>
   <time>2021-06-04T00:45:56.587Z</time>
</trkpt>  
<trkpt lat="34.25146941445602" lon="108.89533237690583">
   <ele>408.00941467285156</ele>
   <time>2021-06-04T00:45:59.587Z</time>
</trkpt>  
<trkpt lat="34.251444210450465" lon="108.89531128450767">
   <ele>408.09767150878906</ele>
   <time>2021-06-04T00:46:02.587Z</time>
</trkpt>  
<trkpt lat="34.25141699814941" lon="108.89528272835409">
   <ele>408.22023010253906</ele>
   <time>2021-06-04T00:46:05.587Z</time>
</trkpt>  
<trkpt lat="34.251394667862535" lon="108.89524636724285">
   <ele>408.33619689941406</ele>
   <time>2021-06-04T00:46:08.587Z</time>
</trkpt>  
<trkpt lat="34.2513744857458" lon="108.89521358707331">
   <ele>408.2406768798828</ele>
   <time>2021-06-04T00:46:11.587Z</time>
</trkpt>  
<trkpt lat="34.25135727136528" lon="108.89517768429444">
   <ele>407.54908752441406</ele>
   <time>2021-06-04T00:46:14.587Z</time>
</trkpt>  
<trkpt lat="34.25134428318716" lon="108.89514563849814">
   <ele>407.68153381347656</ele>
   <time>2021-06-04T00:46:17.587Z</time>
</trkpt>  
<trkpt lat="34.251330203999395" lon="108.89510804829536">
   <ele>407.68397521972656</ele>
   <time>2021-06-04T00:46:20.587Z</time>
</trkpt>  
<trkpt lat="34.25131762530044" lon="108.89507577767075">
   <ele>407.64283752441406</ele>
   <time>2021-06-04T00:46:22.587Z</time>
</trkpt>  
<trkpt lat="34.251303478698254" lon="108.89504345162032">
   <ele>407.59352111816406</ele>
   <time>2021-06-04T00:46:24.587Z</time>
</trkpt>  
<trkpt lat="34.251282377818946" lon="108.89500485271562">
   <ele>407.49476623535156</ele>
   <time>2021-06-04T00:46:27.587Z</time>
</trkpt>  
<trkpt lat="34.251259478985794" lon="108.8949691575515">
   <ele>407.19667053222656</ele>
   <time>2021-06-04T00:46:30.587Z</time>
</trkpt>  
<trkpt lat="34.251237935521495" lon="108.89493329809655">
   <ele>407.03395080566406</ele>
   <time>2021-06-04T00:46:33.587Z</time>
</trkpt>  
<trkpt lat="34.251225090079046" lon="108.89490186815587">
   <ele>407.37232971191406</ele>
   <time>2021-06-04T00:46:35.587Z</time>
</trkpt>  
<trkpt lat="34.251209530520484" lon="108.8948705428747">
   <ele>407.54530334472656</ele>
   <time>2021-06-04T00:46:38.587Z</time>
</trkpt>  
<trkpt lat="34.25118925322239" lon="108.89484543027119">
   <ele>407.50758361816406</ele>
   <time>2021-06-04T00:46:41.587Z</time>
</trkpt>  
<trkpt lat="34.251170949354076" lon="108.89481991254868">
   <ele>407.82850646972656</ele>
   <time>2021-06-04T00:46:44.587Z</time>
</trkpt>  
<trkpt lat="34.251151397050926" lon="108.89479357027517">
   <ele>408.02345275878906</ele>
   <time>2021-06-04T00:46:47.587Z</time>
</trkpt>  
<trkpt lat="34.25113023871078" lon="108.89476888790496">
   <ele>407.98683166503906</ele>
   <time>2021-06-04T00:46:50.587Z</time>
</trkpt>  
<trkpt lat="34.25110893092523" lon="108.8947429914878">
   <ele>407.93641662597656</ele>
   <time>2021-06-04T00:46:53.587Z</time>
</trkpt>  
<trkpt lat="34.25108550274349" lon="108.89470897818649">
   <ele>408.23085021972656</ele>
   <time>2021-06-04T00:46:56.587Z</time>
</trkpt>  
<trkpt lat="34.25106198529856" lon="108.89467829891205">
   <ele>408.16273498535156</ele>
   <time>2021-06-04T00:46:59.587Z</time>
</trkpt>  
<trkpt lat="34.251040095679635" lon="108.8946472362113">
   <ele>408.53907775878906</ele>
   <time>2021-06-04T00:47:02.587Z</time>
</trkpt>  
<trkpt lat="34.25101680396383" lon="108.89461422663395">
   <ele>408.75367736816406</ele>
   <time>2021-06-04T00:47:05.587Z</time>
</trkpt>  
<trkpt lat="34.25099864133593" lon="108.89458821830334">
   <ele>409.0767364501953</ele>
   <time>2021-06-04T00:47:07.587Z</time>
</trkpt>  
<trkpt lat="34.2509825496644" lon="108.8945596653487">
   <ele>409.93678283691406</ele>
   <time>2021-06-04T00:47:09.587Z</time>
</trkpt>  
<trkpt lat="34.25096924795583" lon="108.89452917130589">
   <ele>409.8180694580078</ele>
   <time>2021-06-04T00:47:11.587Z</time>
</trkpt>  
<trkpt lat="34.250952584397375" lon="108.89448910169904">
   <ele>410.3260040283203</ele>
   <time>2021-06-04T00:47:14.587Z</time>
</trkpt>  
<trkpt lat="34.250940815349146" lon="108.89445658687676">
   <ele>410.48341369628906</ele>
   <time>2021-06-04T00:47:16.587Z</time>
</trkpt>  
<trkpt lat="34.25092921033803" lon="108.89442295258954">
   <ele>410.35658264160156</ele>
   <time>2021-06-04T00:47:18.587Z</time>
</trkpt>  
<trkpt lat="34.250912714830385" lon="108.89438366583158">
   <ele>409.06385803222656</ele>
   <time>2021-06-04T00:47:21.587Z</time>
</trkpt>  
<trkpt lat="34.25088762466883" lon="108.89435476615579">
   <ele>409.2158966064453</ele>
   <time>2021-06-04T00:47:24.587Z</time>
</trkpt>  
<trkpt lat="34.25086022627016" lon="108.89433732312149">
   <ele>408.93470764160156</ele>
   <time>2021-06-04T00:47:27.587Z</time>
</trkpt>  
<trkpt lat="34.2508225301535" lon="108.89432507701952">
   <ele>408.84730529785156</ele>
   <time>2021-06-04T00:47:30.587Z</time>
</trkpt>  
<trkpt lat="34.250786574906186" lon="108.89431156354142">
   <ele>409.31007385253906</ele>
   <time>2021-06-04T00:47:33.587Z</time>
</trkpt>  
<trkpt lat="34.250751839272226" lon="108.89430340440721">
   <ele>409.3745880126953</ele>
   <time>2021-06-04T00:47:36.587Z</time>
</trkpt>  
<trkpt lat="34.2507231023711" lon="108.89428674965777">
   <ele>409.45033264160156</ele>
   <time>2021-06-04T00:47:39.587Z</time>
</trkpt>  
<trkpt lat="34.25070171431956" lon="108.89426677396719">
   <ele>409.33485412597656</ele>
   <time>2021-06-04T00:47:41.587Z</time>
</trkpt>  
<trkpt lat="34.250674331201914" lon="108.89423872412634">
   <ele>409.52394104003906</ele>
   <time>2021-06-04T00:47:43.587Z</time>
</trkpt>  
<trkpt lat="34.250652630532194" lon="108.89421031752428">
   <ele>409.57496643066406</ele>
   <time>2021-06-04T00:47:45.587Z</time>
</trkpt>  
<trkpt lat="34.25063367656996" lon="108.89418590393431">
   <ele>409.44984436035156</ele>
   <time>2021-06-04T00:47:47.587Z</time>
</trkpt>  
<trkpt lat="34.25060724434871" lon="108.89415315909118">
   <ele>409.08204650878906</ele>
   <time>2021-06-04T00:47:50.587Z</time>
</trkpt>  
<trkpt lat="34.25058952002116" lon="108.89412547181065">
   <ele>409.04689025878906</ele>
   <time>2021-06-04T00:47:53.587Z</time>
</trkpt>  
<trkpt lat="34.25058184548144" lon="108.89408544588125">
   <ele>409.51600646972656</ele>
   <time>2021-06-04T00:47:57.587Z</time>
</trkpt>  
<trkpt lat="34.250584573575914" lon="108.89405142646292">
   <ele>410.1433868408203</ele>
   <time>2021-06-04T00:48:01.587Z</time>
</trkpt>  
<trkpt lat="34.25059998580386" lon="108.89401792713">
   <ele>410.06495666503906</ele>
   <time>2021-06-04T00:48:04.587Z</time>
</trkpt>  
<trkpt lat="34.25062038287272" lon="108.89398729845949">
   <ele>410.25257873535156</ele>
   <time>2021-06-04T00:48:06.587Z</time>
</trkpt>  
<trkpt lat="34.25063660451283" lon="108.89396113706442">
   <ele>410.48402404785156</ele>
   <time>2021-06-04T00:48:08.587Z</time>
</trkpt>  
<trkpt lat="34.250652780898584" lon="108.89391716644866">
   <ele>410.5323028564453</ele>
   <time>2021-06-04T00:48:10.587Z</time>
</trkpt>  
<trkpt lat="34.25066227207481" lon="108.89388477075049">
   <ele>410.61647033691406</ele>
   <time>2021-06-04T00:48:11.587Z</time>
</trkpt>  
<trkpt lat="34.25067548633068" lon="108.89383843116718">
   <ele>410.83583068847656</ele>
   <time>2021-06-04T00:48:13.587Z</time>
</trkpt>  
<trkpt lat="34.250680341937425" lon="108.8938055834011">
   <ele>410.89198303222656</ele>
   <time>2021-06-04T00:48:16.587Z</time>
</trkpt>  
<trkpt lat="34.250694137638654" lon="108.89376483701217">
   <ele>410.88514709472656</ele>
   <time>2021-06-04T00:48:20.587Z</time>
</trkpt>  
<trkpt lat="34.25071207037665" lon="108.89372304055904">
   <ele>410.57582092285156</ele>
   <time>2021-06-04T00:48:23.587Z</time>
</trkpt>  
<trkpt lat="34.25073129261638" lon="108.8936820786735">
   <ele>410.67030334472656</ele>
   <time>2021-06-04T00:48:25.587Z</time>
</trkpt>  
<trkpt lat="34.25074334830772" lon="108.89365136320286">
   <ele>410.2797393798828</ele>
   <time>2021-06-04T00:48:27.587Z</time>
</trkpt>  
<trkpt lat="34.250755162710085" lon="108.89361462733191">
   <ele>410.60157775878906</ele>
   <time>2021-06-04T00:48:30.587Z</time>
</trkpt>  
<trkpt lat="34.25076041497181" lon="108.89357453425248">
   <ele>409.7417755126953</ele>
   <time>2021-06-04T00:48:34.587Z</time>
</trkpt>  
<trkpt lat="34.25076343563923" lon="108.89353285545774">
   <ele>409.43678283691406</ele>
   <time>2021-06-04T00:48:37.587Z</time>
</trkpt>  
<trkpt lat="34.25076261596283" lon="108.89349342791883">
   <ele>409.28834533691406</ele>
   <time>2021-06-04T00:48:40.587Z</time>
</trkpt>  
<trkpt lat="34.25076223464523" lon="108.89345080236264">
   <ele>409.03529357910156</ele>
   <time>2021-06-04T00:48:43.587Z</time>
</trkpt>  
<trkpt lat="34.25076415180359" lon="108.89341448476989">
   <ele>408.7834014892578</ele>
   <time>2021-06-04T00:48:45.587Z</time>
</trkpt>  
<trkpt lat="34.250772698561576" lon="108.89336818425465">
   <ele>408.52552795410156</ele>
   <time>2021-06-04T00:48:48.587Z</time>
</trkpt>  
<trkpt lat="34.25078020777334" lon="108.89333443790137">
   <ele>408.2201690673828</ele>
   <time>2021-06-04T00:48:50.587Z</time>
</trkpt>  
<trkpt lat="34.25078531591538" lon="108.89330203622674">
   <ele>408.5313262939453</ele>
   <time>2021-06-04T00:48:52.587Z</time>
</trkpt>  
<trkpt lat="34.25078621932501" lon="108.8932591215976">
   <ele>408.59791564941406</ele>
   <time>2021-06-04T00:48:55.587Z</time>
</trkpt>  
<trkpt lat="34.25078309908415" lon="108.8932197571074">
   <ele>408.83729553222656</ele>
   <time>2021-06-04T00:48:58.587Z</time>
</trkpt>  
<trkpt lat="34.25078184089846" lon="108.89318504916322">
   <ele>409.04725646972656</ele>
   <time>2021-06-04T00:49:01.587Z</time>
</trkpt>  
<trkpt lat="34.250775637854154" lon="108.89314502700438">
   <ele>410.03053283691406</ele>
   <time>2021-06-04T00:49:05.587Z</time>
</trkpt>  
<trkpt lat="34.25076345275407" lon="108.89311207241263">
   <ele>410.4290313720703</ele>
   <time>2021-06-04T00:49:08.587Z</time>
</trkpt>  
<trkpt lat="34.250748306535584" lon="108.89307879713871">
   <ele>410.77284240722656</ele>
   <time>2021-06-04T00:49:11.587Z</time>
</trkpt>  
<trkpt lat="34.25073337893917" lon="108.89303931237566">
   <ele>410.55982971191406</ele>
   <time>2021-06-04T00:49:14.587Z</time>
</trkpt>  
<trkpt lat="34.25072489640815" lon="108.8930045726471">
   <ele>410.91847229003906</ele>
   <time>2021-06-04T00:49:17.587Z</time>
</trkpt>  
<trkpt lat="34.25072210356969" lon="108.89296215636321">
   <ele>410.2969512939453</ele>
   <time>2021-06-04T00:49:21.587Z</time>
</trkpt>  
<trkpt lat="34.25072225037447" lon="108.89292238835169">
   <ele>409.9695587158203</ele>
   <time>2021-06-04T00:49:24.587Z</time>
</trkpt>  
<trkpt lat="34.250722766337496" lon="108.89288612505568">
   <ele>409.9768829345703</ele>
   <time>2021-06-04T00:49:27.587Z</time>
</trkpt>  
<trkpt lat="34.25072138990845" lon="108.89284652624491">
   <ele>410.1074981689453</ele>
   <time>2021-06-04T00:49:30.587Z</time>
</trkpt>  
<trkpt lat="34.250719589381255" lon="108.89281279713981">
   <ele>410.60340881347656</ele>
   <time>2021-06-04T00:49:33.587Z</time>
</trkpt>  
<trkpt lat="34.25071676718229" lon="108.8927793496779">
   <ele>410.53004455566406</ele>
   <time>2021-06-04T00:49:36.587Z</time>
</trkpt>  
<trkpt lat="34.250710941607245" lon="108.89273333988658">
   <ele>410.49354553222656</ele>
   <time>2021-06-04T00:49:39.587Z</time>
</trkpt>  
<trkpt lat="34.250704064846474" lon="108.892693583258">
   <ele>410.4529571533203</ele>
   <time>2021-06-04T00:49:42.587Z</time>
</trkpt>  
<trkpt lat="34.250697384536984" lon="108.8926527292485">
   <ele>410.47535705566406</ele>
   <time>2021-06-04T00:49:45.587Z</time>
</trkpt>  
<trkpt lat="34.250690701581284" lon="108.89261940607233">
   <ele>410.44898986816406</ele>
   <time>2021-06-04T00:49:47.587Z</time>
</trkpt>  
<trkpt lat="34.250682444645676" lon="108.89258724969372">
   <ele>410.62330627441406</ele>
   <time>2021-06-04T00:49:49.587Z</time>
</trkpt>  
<trkpt lat="34.25067031747431" lon="108.89254313552428">
   <ele>410.87782287597656</ele>
   <time>2021-06-04T00:49:51.587Z</time>
</trkpt>  
<trkpt lat="34.250657813904745" lon="108.89249496505141">
   <ele>410.62586975097656</ele>
   <time>2021-06-04T00:49:53.587Z</time>
</trkpt>  
<trkpt lat="34.25064904062936" lon="108.8924612216167">
   <ele>410.32618713378906</ele>
   <time>2021-06-04T00:49:55.587Z</time>
</trkpt>  
<trkpt lat="34.250630377606385" lon="108.89242753130164">
   <ele>410.49720764160156</ele>
   <time>2021-06-04T00:49:58.587Z</time>
</trkpt>  
<trkpt lat="34.25061210416223" lon="108.89240181309113">
   <ele>410.08155822753906</ele>
   <time>2021-06-04T00:50:00.587Z</time>
</trkpt>  
<trkpt lat="34.250591718732515" lon="108.8923746126634">
   <ele>410.1159210205078</ele>
   <time>2021-06-04T00:50:02.587Z</time>
</trkpt>  
<trkpt lat="34.25056382082456" lon="108.89233744409535">
   <ele>409.86781311035156</ele>
   <time>2021-06-04T00:50:05.587Z</time>
</trkpt>  
<trkpt lat="34.250539603652896" lon="108.89231080656992">
   <ele>410.1000518798828</ele>
   <time>2021-06-04T00:50:07.587Z</time>
</trkpt>  
<trkpt lat="34.25051675764685" lon="108.89227359554975">
   <ele>410.35340881347656</ele>
   <time>2021-06-04T00:50:10.587Z</time>
</trkpt>  
<trkpt lat="34.2505076332161" lon="108.89223598969926">
   <ele>410.42018127441406</ele>
   <time>2021-06-04T00:50:13.587Z</time>
</trkpt>  
<trkpt lat="34.250503516971804" lon="108.89219245264083">
   <ele>410.88661193847656</ele>
   <time>2021-06-04T00:50:16.587Z</time>
</trkpt>  
<trkpt lat="34.25049981700614" lon="108.89215222966571">
   <ele>411.33717346191406</ele>
   <time>2021-06-04T00:50:19.587Z</time>
</trkpt>  
<trkpt lat="34.250498488603924" lon="108.8921118126523">
   <ele>410.1154327392578</ele>
   <time>2021-06-04T00:50:22.587Z</time>
</trkpt>  
<trkpt lat="34.25049813160482" lon="108.8920711547218">
   <ele>409.9236602783203</ele>
   <time>2021-06-04T00:50:25.587Z</time>
</trkpt>  
<trkpt lat="34.2504969639972" lon="108.89203562440663">
   <ele>409.92579650878906</ele>
   <time>2021-06-04T00:50:27.587Z</time>
</trkpt>  
<trkpt lat="34.25049675604064" lon="108.8920006498374">
   <ele>409.97792053222656</ele>
   <time>2021-06-04T00:50:29.587Z</time>
</trkpt>  
<trkpt lat="34.250499786474286" lon="108.89195917840091">
   <ele>410.11293029785156</ele>
   <time>2021-06-04T00:50:32.587Z</time>
</trkpt>  
<trkpt lat="34.25050543326274" lon="108.89192249117283">
   <ele>410.28993225097656</ele>
   <time>2021-06-04T00:50:35.587Z</time>
</trkpt>  
<trkpt lat="34.25050846929829" lon="108.89188326564138">
   <ele>410.1472930908203</ele>
   <time>2021-06-04T00:50:39.587Z</time>
</trkpt>  
<trkpt lat="34.25050505454015" lon="108.89184310267466">
   <ele>410.29640197753906</ele>
   <time>2021-06-04T00:50:42.587Z</time>
</trkpt>  
<trkpt lat="34.25049845871193" lon="108.8918075823398">
   <ele>410.20570373535156</ele>
   <time>2021-06-04T00:50:44.587Z</time>
</trkpt>  
<trkpt lat="34.25048131883158" lon="108.89176868098868">
   <ele>409.9932403564453</ele>
   <time>2021-06-04T00:50:47.587Z</time>
</trkpt>  
<trkpt lat="34.25045793663068" lon="108.89174505352636">
   <ele>410.5750274658203</ele>
   <time>2021-06-04T00:50:51.587Z</time>
</trkpt>  
<trkpt lat="34.250428444609376" lon="108.89173140266286">
   <ele>410.17506408691406</ele>
   <time>2021-06-04T00:50:55.587Z</time>
</trkpt>  
<trkpt lat="34.25040059274099" lon="108.89171368043426">
   <ele>410.50807189941406</ele>
   <time>2021-06-04T00:50:59.587Z</time>
</trkpt>  
<trkpt lat="34.25037139591219" lon="108.89170344698506">
   <ele>410.92176818847656</ele>
   <time>2021-06-04T00:51:02.587Z</time>
</trkpt>  
<trkpt lat="34.2503321092153" lon="108.89168862084567">
   <ele>410.68885803222656</ele>
   <time>2021-06-04T00:51:05.587Z</time>
</trkpt>  
<trkpt lat="34.25030537559595" lon="108.89166846185047">
   <ele>411.4583282470703</ele>
   <time>2021-06-04T00:51:08.587Z</time>
</trkpt>  
<trkpt lat="34.25028526066559" lon="108.89163686241778">
   <ele>411.27870178222656</ele>
   <time>2021-06-04T00:51:11.587Z</time>
</trkpt>  
<trkpt lat="34.2502705930471" lon="108.89159886987522">
   <ele>411.44630432128906</ele>
   <time>2021-06-04T00:51:14.587Z</time>
</trkpt>  
<trkpt lat="34.25025990615338" lon="108.8915654993598">
   <ele>410.6956329345703</ele>
   <time>2021-06-04T00:51:17.587Z</time>
</trkpt>  
<trkpt lat="34.250252002209926" lon="108.89152969007249">
   <ele>410.54017639160156</ele>
   <time>2021-06-04T00:51:20.587Z</time>
</trkpt>  
<trkpt lat="34.25024249008258" lon="108.89149183558152">
   <ele>410.12538146972656</ele>
   <time>2021-06-04T00:51:22.587Z</time>
</trkpt>  
<trkpt lat="34.250231181327024" lon="108.89144933416586">
   <ele>409.8527374267578</ele>
   <time>2021-06-04T00:51:25.587Z</time>
</trkpt>  
<trkpt lat="34.250217471472006" lon="108.89141592177657">
   <ele>410.02833557128906</ele>
   <time>2021-06-04T00:51:28.587Z</time>
</trkpt>  
<trkpt lat="34.25019899697886" lon="108.89138114879577">
   <ele>409.76454162597656</ele>
   <time>2021-06-04T00:51:32.587Z</time>
</trkpt>  
<trkpt lat="34.25018094659976" lon="108.89135614065827">
   <ele>409.6718292236328</ele>
   <time>2021-06-04T00:51:35.587Z</time>
</trkpt>  
<trkpt lat="34.250160619853894" lon="108.89133015223302">
   <ele>409.43653869628906</ele>
   <time>2021-06-04T00:51:37.587Z</time>
</trkpt>  
<trkpt lat="34.25013800417854" lon="108.89130479562117">
   <ele>409.2843780517578</ele>
   <time>2021-06-04T00:51:39.587Z</time>
</trkpt>  
<trkpt lat="34.25011515931662" lon="108.8912849517939">
   <ele>409.3008575439453</ele>
   <time>2021-06-04T00:51:41.587Z</time>
</trkpt>  
<trkpt lat="34.2500878690877" lon="108.89126367764086">
   <ele>409.0761260986328</ele>
   <time>2021-06-04T00:51:43.587Z</time>
</trkpt>  
<trkpt lat="34.25006422594602" lon="108.89124476367482">
   <ele>408.98854064941406</ele>
   <time>2021-06-04T00:51:45.587Z</time>
</trkpt>  
<trkpt lat="34.25004215235538" lon="108.89122199133242">
   <ele>409.19215393066406</ele>
   <time>2021-06-04T00:51:47.587Z</time>
</trkpt>  
<trkpt lat="34.25002601950132" lon="108.89119034596013">
   <ele>409.28700256347656</ele>
   <time>2021-06-04T00:51:51.587Z</time>
</trkpt>  
<trkpt lat="34.25000827965022" lon="108.8911597212158">
   <ele>409.82643127441406</ele>
   <time>2021-06-04T00:51:55.587Z</time>
</trkpt>  
<trkpt lat="34.249989528068895" lon="108.89113338867688">
   <ele>409.81092834472656</ele>
   <time>2021-06-04T00:51:57.587Z</time>
</trkpt>  
<trkpt lat="34.24996137470895" lon="108.89110714833909">
   <ele>409.3738555908203</ele>
   <time>2021-06-04T00:52:00.587Z</time>
</trkpt>  
<trkpt lat="34.24992835378802" lon="108.89107644013774">
   <ele>409.40419006347656</ele>
   <time>2021-06-04T00:52:02.587Z</time>
</trkpt>  
<trkpt lat="34.249894023535695" lon="108.89105257536544">
   <ele>409.4622344970703</ele>
   <time>2021-06-04T00:52:04.587Z</time>
</trkpt>  
<trkpt lat="34.2498647857975" lon="108.89103964459915">
   <ele>409.54713439941406</ele>
   <time>2021-06-04T00:52:06.587Z</time>
</trkpt>  
<trkpt lat="34.24982809620124" lon="108.89103193503334">
   <ele>409.5550079345703</ele>
   <time>2021-06-04T00:52:09.587Z</time>
</trkpt>  
<trkpt lat="34.24979606084741" lon="108.89103289449996">
   <ele>409.6945343017578</ele>
   <time>2021-06-04T00:52:11.587Z</time>
</trkpt>  
<trkpt lat="34.24975563376653" lon="108.8910343180727">
   <ele>409.2283477783203</ele>
   <time>2021-06-04T00:52:14.587Z</time>
</trkpt>  
<trkpt lat="34.249727511097404" lon="108.89103731750713">
   <ele>409.24000549316406</ele>
   <time>2021-06-04T00:52:16.587Z</time>
</trkpt>  
<trkpt lat="34.249699053839684" lon="108.89104767396245">
   <ele>409.0774688720703</ele>
   <time>2021-06-04T00:52:21.587Z</time>
</trkpt>  
<trkpt lat="34.249672037141465" lon="108.89105782054045">
   <ele>409.34913635253906</ele>
   <time>2021-06-04T00:52:25.587Z</time>
</trkpt>  
<trkpt lat="34.24964356115665" lon="108.89105581685848">
   <ele>409.82875061035156</ele>
   <time>2021-06-04T00:52:28.587Z</time>
</trkpt>  
<trkpt lat="34.24962243627837" lon="108.89102831892994">
   <ele>409.70692443847656</ele>
   <time>2021-06-04T00:52:33.587Z</time>
</trkpt>  
<trkpt lat="34.249628484688124" lon="108.89099146234634">
   <ele>410.3852081298828</ele>
   <time>2021-06-04T00:52:37.587Z</time>
</trkpt>  
<trkpt lat="34.24963777821921" lon="108.89095766364814">
   <ele>411.04115295410156</ele>
   <time>2021-06-04T00:52:40.587Z</time>
</trkpt>  
<trkpt lat="34.24965867887026" lon="108.89092379340175">
   <ele>411.3268585205078</ele>
   <time>2021-06-04T00:52:43.587Z</time>
</trkpt>  
<trkpt lat="34.24968692118376" lon="108.8908974683069">
   <ele>411.81520080566406</ele>
   <time>2021-06-04T00:52:47.587Z</time>
</trkpt>  
<trkpt lat="34.24970129789507" lon="108.89085871015753">
   <ele>411.9329376220703</ele>
   <time>2021-06-04T00:52:51.587Z</time>
</trkpt>  
<trkpt lat="34.24969155259037" lon="108.8908241053178">
   <ele>411.79786682128906</ele>
   <time>2021-06-04T00:52:53.587Z</time>
</trkpt>  
<trkpt lat="34.24967047878047" lon="108.89078359964552">
   <ele>411.60939025878906</ele>
   <time>2021-06-04T00:52:55.587Z</time>
</trkpt>  
<trkpt lat="34.24964368970102" lon="108.89074842223232">
   <ele>411.3836212158203</ele>
   <time>2021-06-04T00:52:58.587Z</time>
</trkpt>  
<trkpt lat="34.24961949567955" lon="108.89072437672752">
   <ele>411.50465393066406</ele>
   <time>2021-06-04T00:53:00.587Z</time>
</trkpt>  
<trkpt lat="34.2495947082045" lon="108.89070395841644">
   <ele>411.45216369628906</ele>
   <time>2021-06-04T00:53:02.587Z</time>
</trkpt>  
<trkpt lat="34.24956694270344" lon="108.89068249743659">
   <ele>411.64588928222656</ele>
   <time>2021-06-04T00:53:04.587Z</time>
</trkpt>  
<trkpt lat="34.24953834131319" lon="108.89065625787352">
   <ele>411.86134338378906</ele>
   <time>2021-06-04T00:53:06.587Z</time>
</trkpt>  
<trkpt lat="34.24950443633326" lon="108.89062360970945">
   <ele>412.10682678222656</ele>
   <time>2021-06-04T00:53:08.587Z</time>
</trkpt>  
<trkpt lat="34.24947539705057" lon="108.89058572739823">
   <ele>411.66468811035156</ele>
   <time>2021-06-04T00:53:10.587Z</time>
</trkpt>  
<trkpt lat="34.24945939789091" lon="108.89054733901254">
   <ele>411.48109436035156</ele>
   <time>2021-06-04T00:53:12.587Z</time>
</trkpt>  
<trkpt lat="34.24945304914142" lon="108.89051560965852">
   <ele>411.41993713378906</ele>
   <time>2021-06-04T00:53:15.587Z</time>
</trkpt>  
<trkpt lat="34.24945705392237" lon="108.89047041261642">
   <ele>411.48451232910156</ele>
   <time>2021-06-04T00:53:17.587Z</time>
</trkpt>  
<trkpt lat="34.249461531581595" lon="108.89043474384444">
   <ele>411.51478576660156</ele>
   <time>2021-06-04T00:53:19.587Z</time>
</trkpt>  
<trkpt lat="34.24946816925362" lon="108.89039303936619">
   <ele>410.9315948486328</ele>
   <time>2021-06-04T00:53:21.587Z</time>
</trkpt>  
<trkpt lat="34.249483530607435" lon="108.89031141761176">
   <ele>410.11805725097656</ele>
   <time>2021-06-04T00:53:23.587Z</time>
</trkpt>  
<trkpt lat="34.249488880989844" lon="108.89025145401367">
   <ele>410.1610870361328</ele>
   <time>2021-06-04T00:53:24.587Z</time>
</trkpt>  
<trkpt lat="34.24949830000402" lon="108.89019384862367">
   <ele>410.43397521972656</ele>
   <time>2021-06-04T00:53:26.587Z</time>
</trkpt>  
<trkpt lat="34.24952885287715" lon="108.8902028252055">
   <ele>410.87428283691406</ele>
   <time>2021-06-04T00:53:32.587Z</time>
</trkpt>  
<trkpt lat="34.24956059474483" lon="108.89021676607328">
   <ele>410.40284729003906</ele>
   <time>2021-06-04T00:53:35.587Z</time>
</trkpt>  
<trkpt lat="34.24958764203717" lon="108.89023193222721">
   <ele>410.55397033691406</ele>
   <time>2021-06-04T00:53:38.587Z</time>
</trkpt>  
<trkpt lat="34.24960538967631" lon="108.89025716132639">
   <ele>410.62330627441406</ele>
   <time>2021-06-04T00:53:43.587Z</time>
</trkpt>  
<trkpt lat="34.249610362353025" lon="108.89021442948669">
   <ele>410.79444885253906</ele>
   <time>2021-06-04T00:53:47.587Z</time>
</trkpt>  
<trkpt lat="34.24960831783989" lon="108.89015560218868">
   <ele>410.80824279785156</ele>
   <time>2021-06-04T00:53:48.587Z</time>
</trkpt>  
<trkpt lat="34.2496118693789" lon="108.89009974968299">
   <ele>410.52442932128906</ele>
   <time>2021-06-04T00:53:50.587Z</time>
</trkpt>  
<trkpt lat="34.24961343220255" lon="108.89014090405021">
   <ele>409.31446838378906</ele>
   <time>2021-06-04T00:54:06.587Z</time>
</trkpt>  
<trkpt lat="34.2495868731877" lon="108.89014983506051">
   <ele>408.73500061035156</ele>
   <time>2021-06-04T00:54:11.587Z</time>
</trkpt>  
<trkpt lat="34.24957784725625" lon="108.89018373622513">
   <ele>408.93824768066406</ele>
   <time>2021-06-04T00:54:37.587Z</time>
</trkpt>  
<trkpt lat="34.2495945848515" lon="108.89021370761824">
   <ele>408.37220764160156</ele>
   <time>2021-06-04T00:54:42.587Z</time>
</trkpt>  
<trkpt lat="34.249563290016184" lon="108.89021134153488">
   <ele>409.11463928222656</ele>
   <time>2021-06-04T00:54:58.587Z</time>
</trkpt>  
       </trkseg>
   </trk>
</gpx>
