# Supplementary material for: Exploring the influence of path environment factors on walking behavior in urban parks with configuration attribute control
Source: PLoS One. 2025 Jul 28;20(7):e0329278. doi: 10.1371/journal.pone.0329278 (PMC12303266; doi:10.1371/journal.pone.0329278)
Supplement: S2 File — (ZIP) [file pone.0329278.s002.zip › S2 File/Trajectory data/F102.gpx]

<?xml version="1.0" encoding="UTF-8"?>
<gpx xmlns:xsi="http://www.w3.org/2001/XMLSchema-instance" xmlns="http://www.topografix.com/GPX/1/1" xsi:schemaLocation="http://www.topografix.com/GPX/1/1 http://www.topografix.com/GPX/1/1/gpx.xsd" version="1.1" creator="foooooot.com">
<metadata>
         <copyright author="foooooot.com"> <license>foooooot.com</license></copyright>
         <time>1622742725.716711</time>
         <name>1905FQ2502</name>
</metadata>
<trk>
    <name>1905FQ2502</name>
    <type>trip#track</type>
    <src>手机客户端软件/六只脚iPhone版</src>
    <trkseg> 
<trkpt lat="34.24624823036999" lon="108.8946562820197">
   <ele>408.93312072753906</ele>
   <time>2021-06-04T01:52:06.638Z</time>
</trkpt>  
<trkpt lat="34.2462731486157" lon="108.89467727592705">
   <ele>409.11097717285156</ele>
   <time>2021-06-04T01:52:13.638Z</time>
</trkpt>  
<trkpt lat="34.24630436361252" lon="108.89468980832972">
   <ele>409.23915100097656</ele>
   <time>2021-06-04T01:52:18.638Z</time>
</trkpt>  
<trkpt lat="34.246333710484365" lon="108.89469576301472">
   <ele>409.22377014160156</ele>
   <time>2021-06-04T01:52:22.638Z</time>
</trkpt>  
<trkpt lat="34.24636950477325" lon="108.89469838461206">
   <ele>408.8893585205078</ele>
   <time>2021-06-04T01:52:26.638Z</time>
</trkpt>  
<trkpt lat="34.246401039631415" lon="108.89470263123354">
   <ele>408.5114288330078</ele>
   <time>2021-06-04T01:52:29.638Z</time>
</trkpt>  
<trkpt lat="34.24643423842025" lon="108.89471057998479">
   <ele>408.21034240722656</ele>
   <time>2021-06-04T01:52:32.638Z</time>
</trkpt>  
<trkpt lat="34.24646731068923" lon="108.89472345139149">
   <ele>408.12672424316406</ele>
   <time>2021-06-04T01:52:35.638Z</time>
</trkpt>  
<trkpt lat="34.24649219970477" lon="108.89473645357477">
   <ele>408.31288146972656</ele>
   <time>2021-06-04T01:52:37.638Z</time>
</trkpt>  
<trkpt lat="34.24651948247245" lon="108.89475368351289">
   <ele>408.12928771972656</ele>
   <time>2021-06-04T01:52:39.638Z</time>
</trkpt>  
<trkpt lat="34.24654599812763" lon="108.894773100049">
   <ele>408.24427795410156</ele>
   <time>2021-06-04T01:52:41.638Z</time>
</trkpt>  
<trkpt lat="34.24657140489826" lon="108.89479273046352">
   <ele>408.05519104003906</ele>
   <time>2021-06-04T01:52:43.638Z</time>
</trkpt>  
<trkpt lat="34.246596783715866" lon="108.89481284722508">
   <ele>408.25550842285156</ele>
   <time>2021-06-04T01:52:45.638Z</time>
</trkpt>  
<trkpt lat="34.24662238007403" lon="108.89483516510649">
   <ele>408.13441467285156</ele>
   <time>2021-06-04T01:52:47.638Z</time>
</trkpt>  
<trkpt lat="34.24664756006784" lon="108.89485925091995">
   <ele>407.76075744628906</ele>
   <time>2021-06-04T01:52:49.638Z</time>
</trkpt>  
<trkpt lat="34.24667101706988" lon="108.89488347654833">
   <ele>407.78407287597656</ele>
   <time>2021-06-04T01:52:51.638Z</time>
</trkpt>  
<trkpt lat="34.246692203120425" lon="108.89490749414544">
   <ele>408.0454864501953</ele>
   <time>2021-06-04T01:52:53.640Z</time>
</trkpt>  
<trkpt lat="34.24671191490534" lon="108.89493128413376">
   <ele>408.1709747314453</ele>
   <time>2021-06-04T01:52:55.638Z</time>
</trkpt>  
<trkpt lat="34.24673169142472" lon="108.89495480495275">
   <ele>408.24684143066406</ele>
   <time>2021-06-04T01:52:57.638Z</time>
</trkpt>  
<trkpt lat="34.24676051185635" lon="108.8949881996672">
   <ele>408.5458526611328</ele>
   <time>2021-06-04T01:53:00.638Z</time>
</trkpt>  
<trkpt lat="34.24678276239292" lon="108.89501429082098">
   <ele>408.5015411376953</ele>
   <time>2021-06-04T01:53:03.638Z</time>
</trkpt>  
<trkpt lat="34.246803593342264" lon="108.89504097700835">
   <ele>408.88270568847656</ele>
   <time>2021-06-04T01:53:07.638Z</time>
</trkpt>  
<trkpt lat="34.24682707139639" lon="108.89506726827808">
   <ele>409.33631896972656</ele>
   <time>2021-06-04T01:53:12.638Z</time>
</trkpt>  
<trkpt lat="34.24685214772012" lon="108.89508748571787">
   <ele>409.95692443847656</ele>
   <time>2021-06-04T01:53:17.638Z</time>
</trkpt>  
<trkpt lat="34.24688159506679" lon="108.89510554536129">
   <ele>410.8854522705078</ele>
   <time>2021-06-04T01:53:22.638Z</time>
</trkpt>  
<trkpt lat="34.2469111857813" lon="108.8951212943558">
   <ele>411.64588928222656</ele>
   <time>2021-06-04T01:53:27.638Z</time>
</trkpt>  
<trkpt lat="34.246942320127864" lon="108.89513792298591">
   <ele>411.9943389892578</ele>
   <time>2021-06-04T01:53:31.638Z</time>
</trkpt>  
<trkpt lat="34.24697234797635" lon="108.89515661281177">
   <ele>411.65333557128906</ele>
   <time>2021-06-04T01:53:34.638Z</time>
</trkpt>  
<trkpt lat="34.246999354200824" lon="108.8951744307436">
   <ele>412.12855529785156</ele>
   <time>2021-06-04T01:53:37.638Z</time>
</trkpt>  
<trkpt lat="34.2470271677295" lon="108.8951946085275">
   <ele>411.78028869628906</ele>
   <time>2021-06-04T01:53:41.638Z</time>
</trkpt>  
<trkpt lat="34.247052330179244" lon="108.89521401751789">
   <ele>412.10829162597656</ele>
   <time>2021-06-04T01:53:45.638Z</time>
</trkpt>  
<trkpt lat="34.24708124708075" lon="108.89523080487632">
   <ele>412.1328887939453</ele>
   <time>2021-06-04T01:53:49.638Z</time>
</trkpt>  
<trkpt lat="34.24711235259375" lon="108.89524490795438">
   <ele>412.6958770751953</ele>
   <time>2021-06-04T01:53:52.638Z</time>
</trkpt>  
<trkpt lat="34.24714341740353" lon="108.89525799000153">
   <ele>412.62257385253906</ele>
   <time>2021-06-04T01:53:54.638Z</time>
</trkpt>  
<trkpt lat="34.247174247387576" lon="108.89526757384115">
   <ele>412.96192932128906</ele>
   <time>2021-06-04T01:53:56.638Z</time>
</trkpt>  
<trkpt lat="34.247223661191505" lon="108.89527656721016">
   <ele>412.86622619628906</ele>
   <time>2021-06-04T01:53:58.638Z</time>
</trkpt>  
<trkpt lat="34.24725828918328" lon="108.89527212906252">
   <ele>412.89344787597656</ele>
   <time>2021-06-04T01:54:01.638Z</time>
</trkpt>  
<trkpt lat="34.24728935221646" lon="108.89526498054884">
   <ele>413.0160675048828</ele>
   <time>2021-06-04T01:54:05.638Z</time>
</trkpt>  
<trkpt lat="34.24731932074891" lon="108.89526000790202">
   <ele>413.48292541503906</ele>
   <time>2021-06-04T01:54:10.638Z</time>
</trkpt>  
<trkpt lat="34.24735021639423" lon="108.89525201046956">
   <ele>413.9959259033203</ele>
   <time>2021-06-04T01:54:15.638Z</time>
</trkpt>  
<trkpt lat="34.24737726276195" lon="108.89524580975369">
   <ele>414.16236877441406</ele>
   <time>2021-06-04T01:54:19.638Z</time>
</trkpt>  
<trkpt lat="34.24740662707388" lon="108.8952339676054">
   <ele>414.70033264160156</ele>
   <time>2021-06-04T01:54:24.638Z</time>
</trkpt>  
<trkpt lat="34.24743574919953" lon="108.89522645692125">
   <ele>414.60719299316406</ele>
   <time>2021-06-04T01:54:28.638Z</time>
</trkpt>  
<trkpt lat="34.24746444832572" lon="108.89521799907018">
   <ele>414.62025451660156</ele>
   <time>2021-06-04T01:54:31.638Z</time>
</trkpt>  
<trkpt lat="34.247495686926854" lon="108.89520103323356">
   <ele>414.64100646972656</ele>
   <time>2021-06-04T01:54:35.638Z</time>
</trkpt>  
<trkpt lat="34.24752343245856" lon="108.89517941447492">
   <ele>414.2611846923828</ele>
   <time>2021-06-04T01:54:39.638Z</time>
</trkpt>  
<trkpt lat="34.24754291797712" lon="108.89515495886371">
   <ele>414.52711486816406</ele>
   <time>2021-06-04T01:54:43.638Z</time>
</trkpt>  
<trkpt lat="34.247562192510756" lon="108.89512713107361">
   <ele>413.78883361816406</ele>
   <time>2021-06-04T01:54:48.638Z</time>
</trkpt>  
<trkpt lat="34.24758493175647" lon="108.89510078029608">
   <ele>413.20741271972656</ele>
   <time>2021-06-04T01:54:53.638Z</time>
</trkpt>  
<trkpt lat="34.24760750913929" lon="108.89507455556833">
   <ele>413.07948303222656</ele>
   <time>2021-06-04T01:54:56.638Z</time>
</trkpt>  
<trkpt lat="34.24763461264334" lon="108.89505505238984">
   <ele>412.27027893066406</ele>
   <time>2021-06-04T01:55:02.638Z</time>
</trkpt>  
<trkpt lat="34.24765544292781" lon="108.89503247940742">
   <ele>412.61940002441406</ele>
   <time>2021-06-04T01:55:06.638Z</time>
</trkpt>  
<trkpt lat="34.24767842426828" lon="108.89501390856569">
   <ele>412.5432891845703</ele>
   <time>2021-06-04T01:55:09.638Z</time>
</trkpt>  
<trkpt lat="34.24769976108131" lon="108.89499080013468">
   <ele>412.85975646972656</ele>
   <time>2021-06-04T01:55:12.638Z</time>
</trkpt>  
<trkpt lat="34.24772116413559" lon="108.89495874305216">
   <ele>412.91932678222656</ele>
   <time>2021-06-04T01:55:15.638Z</time>
</trkpt>  
<trkpt lat="34.24773743425173" lon="108.8949326774626">
   <ele>412.37538146972656</ele>
   <time>2021-06-04T01:55:17.638Z</time>
</trkpt>  
<trkpt lat="34.2477541102758" lon="108.89490525865239">
   <ele>411.8964385986328</ele>
   <time>2021-06-04T01:55:19.638Z</time>
</trkpt>  
<trkpt lat="34.247769857226714" lon="108.89487748345034">
   <ele>412.21742248535156</ele>
   <time>2021-06-04T01:55:21.638Z</time>
</trkpt>  
<trkpt lat="34.24778537044843" lon="108.89484919188567">
   <ele>412.47706604003906</ele>
   <time>2021-06-04T01:55:23.638Z</time>
</trkpt>  
<trkpt lat="34.247808359409824" lon="108.89481099360233">
   <ele>413.18690490722656</ele>
   <time>2021-06-04T01:55:26.638Z</time>
</trkpt>  
<trkpt lat="34.24782937572693" lon="108.89478568293296">
   <ele>413.4344024658203</ele>
   <time>2021-06-04T01:55:28.638Z</time>
</trkpt>  
<trkpt lat="34.24785292115649" lon="108.89476313654897">
   <ele>413.14198303222656</ele>
   <time>2021-06-04T01:55:30.638Z</time>
</trkpt>  
<trkpt lat="34.247883649627745" lon="108.89474610406427">
   <ele>412.80543518066406</ele>
   <time>2021-06-04T01:55:33.638Z</time>
</trkpt>  
<trkpt lat="34.24791220116516" lon="108.89473611650705">
   <ele>413.2580108642578</ele>
   <time>2021-06-04T01:55:36.638Z</time>
</trkpt>  
<trkpt lat="34.247941088422046" lon="108.89473289860894">
   <ele>413.52735900878906</ele>
   <time>2021-06-04T01:55:39.638Z</time>
</trkpt>  
<trkpt lat="34.24796779400849" lon="108.89473895912437">
   <ele>413.6658477783203</ele>
   <time>2021-06-04T01:55:42.638Z</time>
</trkpt>  
<trkpt lat="34.24799238682819" lon="108.89475826454006">
   <ele>413.0037384033203</ele>
   <time>2021-06-04T01:55:46.638Z</time>
</trkpt>  
<trkpt lat="34.248007697648646" lon="108.89478652863413">
   <ele>412.52174377441406</ele>
   <time>2021-06-04T01:55:50.638Z</time>
</trkpt>  
<trkpt lat="34.24802367154529" lon="108.89481850849005">
   <ele>412.50782775878906</ele>
   <time>2021-06-04T01:55:54.638Z</time>
</trkpt>  
<trkpt lat="34.248042042066025" lon="108.89485446320734">
   <ele>412.56507873535156</ele>
   <time>2021-06-04T01:55:58.638Z</time>
</trkpt>  
<trkpt lat="34.24806283784113" lon="108.89487926730536">
   <ele>412.29737854003906</ele>
   <time>2021-06-04T01:56:01.638Z</time>
</trkpt>  
<trkpt lat="34.24808487597629" lon="108.8948982716081">
   <ele>411.9801788330078</ele>
   <time>2021-06-04T01:56:04.638Z</time>
</trkpt>  
<trkpt lat="34.24811149001811" lon="108.89491706658947">
   <ele>410.96571350097656</ele>
   <time>2021-06-04T01:56:08.638Z</time>
</trkpt>  
<trkpt lat="34.24813771935028" lon="108.89493111054088">
   <ele>410.98915100097656</ele>
   <time>2021-06-04T01:56:11.638Z</time>
</trkpt>  
<trkpt lat="34.24816449736986" lon="108.8949448556158">
   <ele>410.60755920410156</ele>
   <time>2021-06-04T01:56:14.638Z</time>
</trkpt>  
<trkpt lat="34.24819231297133" lon="108.89495749803886">
   <ele>410.61207580566406</ele>
   <time>2021-06-04T01:56:17.638Z</time>
</trkpt>  
<trkpt lat="34.248222274237854" lon="108.89496583492382">
   <ele>410.23133850097656</ele>
   <time>2021-06-04T01:56:20.638Z</time>
</trkpt>  
<trkpt lat="34.248252757553324" lon="108.89497179056684">
   <ele>410.17042541503906</ele>
   <time>2021-06-04T01:56:23.638Z</time>
</trkpt>  
<trkpt lat="34.248279878621695" lon="108.89497794735452">
   <ele>409.83692932128906</ele>
   <time>2021-06-04T01:56:26.638Z</time>
</trkpt>  
<trkpt lat="34.24831192829118" lon="108.89498568776622">
   <ele>409.68788146972656</ele>
   <time>2021-06-04T01:56:29.638Z</time>
</trkpt>  
<trkpt lat="34.248339712757" lon="108.89499352068852">
   <ele>409.5014190673828</ele>
   <time>2021-06-04T01:56:32.638Z</time>
</trkpt>  
<trkpt lat="34.24836952113752" lon="108.8950036017599">
   <ele>409.2807159423828</ele>
   <time>2021-06-04T01:56:36.638Z</time>
</trkpt>  
<trkpt lat="34.248400929377134" lon="108.89501630287654">
   <ele>409.2218780517578</ele>
   <time>2021-06-04T01:56:41.638Z</time>
</trkpt>  
<trkpt lat="34.248428481839866" lon="108.89502673934643">
   <ele>410.11134338378906</ele>
   <time>2021-06-04T01:56:46.638Z</time>
</trkpt>  
<trkpt lat="34.248461475294306" lon="108.89503037360298">
   <ele>410.19996643066406</ele>
   <time>2021-06-04T01:56:50.638Z</time>
</trkpt>  
<trkpt lat="34.24849648208461" lon="108.89503077697779">
   <ele>410.2172393798828</ele>
   <time>2021-06-04T01:56:53.638Z</time>
</trkpt>  
<trkpt lat="34.248526486291894" lon="108.89503209398184">
   <ele>410.88331604003906</ele>
   <time>2021-06-04T01:56:56.638Z</time>
</trkpt>  
<trkpt lat="34.248553524786004" lon="108.89503332297937">
   <ele>411.20350646972656</ele>
   <time>2021-06-04T01:56:59.638Z</time>
</trkpt>  
<trkpt lat="34.24858732925126" lon="108.89503256152106">
   <ele>410.80714416503906</ele>
   <time>2021-06-04T01:57:04.638Z</time>
</trkpt>  
<trkpt lat="34.24864042699725" lon="108.89502994223461">
   <ele>410.73622131347656</ele>
   <time>2021-06-04T01:57:06.638Z</time>
</trkpt>  
<trkpt lat="34.248668756917624" lon="108.89502128847418">
   <ele>410.51649475097656</ele>
   <time>2021-06-04T01:57:11.638Z</time>
</trkpt>  
<trkpt lat="34.24870333191796" lon="108.89501339929188">
   <ele>409.85609436035156</ele>
   <time>2021-06-04T01:57:16.638Z</time>
</trkpt>  
<trkpt lat="34.248735924427635" lon="108.89500466983087">
   <ele>409.66017150878906</ele>
   <time>2021-06-04T01:57:19.638Z</time>
</trkpt>  
<trkpt lat="34.24877186447636" lon="108.89499432654111">
   <ele>409.67054748535156</ele>
   <time>2021-06-04T01:57:22.638Z</time>
</trkpt>  
<trkpt lat="34.24880366984967" lon="108.89498235414256">
   <ele>409.62623596191406</ele>
   <time>2021-06-04T01:57:25.638Z</time>
</trkpt>  
<trkpt lat="34.24883512151542" lon="108.89496869290252">
   <ele>409.70631408691406</ele>
   <time>2021-06-04T01:57:28.638Z</time>
</trkpt>  
<trkpt lat="34.24886949067816" lon="108.89495744147402">
   <ele>409.7777862548828</ele>
   <time>2021-06-04T01:57:31.638Z</time>
</trkpt>  
<trkpt lat="34.24890501316908" lon="108.89495336490157">
   <ele>409.55238342285156</ele>
   <time>2021-06-04T01:57:34.638Z</time>
</trkpt>  
<trkpt lat="34.24893257943428" lon="108.89495360016713">
   <ele>409.65748596191406</ele>
   <time>2021-06-04T01:57:36.638Z</time>
</trkpt>  
<trkpt lat="34.24896769881349" lon="108.89494946559796">
   <ele>409.16651916503906</ele>
   <time>2021-06-04T01:57:39.638Z</time>
</trkpt>  
<trkpt lat="34.24900026733333" lon="108.89494122675232">
   <ele>408.72865295410156</ele>
   <time>2021-06-04T01:57:43.638Z</time>
</trkpt>  
<trkpt lat="34.24903147520533" lon="108.89493275488613">
   <ele>409.29542541503906</ele>
   <time>2021-06-04T01:57:47.638Z</time>
</trkpt>  
<trkpt lat="34.24906047442731" lon="108.8949327422011">
   <ele>409.69911193847656</ele>
   <time>2021-06-04T01:57:51.638Z</time>
</trkpt>  
<trkpt lat="34.24908767478824" lon="108.89493959135797">
   <ele>410.0615997314453</ele>
   <time>2021-06-04T01:57:56.638Z</time>
</trkpt>  
<trkpt lat="34.249115597672784" lon="108.89494391616017">
   <ele>410.3321075439453</ele>
   <time>2021-06-04T01:58:02.638Z</time>
</trkpt>  
<trkpt lat="34.24914540041289" lon="108.89494512295171">
   <ele>410.38490295410156</ele>
   <time>2021-06-04T01:58:07.638Z</time>
</trkpt>  
<trkpt lat="34.24917574368234" lon="108.89494658414404">
   <ele>410.4688262939453</ele>
   <time>2021-06-04T01:58:12.638Z</time>
</trkpt>  
<trkpt lat="34.24920579958938" lon="108.89495097647176">
   <ele>410.4510040283203</ele>
   <time>2021-06-04T01:58:16.638Z</time>
</trkpt>  
<trkpt lat="34.24923348038932" lon="108.89495777926886">
   <ele>410.0108184814453</ele>
   <time>2021-06-04T01:58:19.638Z</time>
</trkpt>  
<trkpt lat="34.249261106116805" lon="108.89496111334341">
   <ele>409.69093322753906</ele>
   <time>2021-06-04T01:58:22.638Z</time>
</trkpt>  
<trkpt lat="34.24929843006671" lon="108.89496228057965">
   <ele>409.6573028564453</ele>
   <time>2021-06-04T01:58:24.638Z</time>
</trkpt>  
<trkpt lat="34.24932906973992" lon="108.89495630471913">
   <ele>408.98963928222656</ele>
   <time>2021-06-04T01:58:29.638Z</time>
</trkpt>  
<trkpt lat="34.24935692118834" lon="108.89494748487765">
   <ele>408.61402893066406</ele>
   <time>2021-06-04T01:58:33.638Z</time>
</trkpt>  
<trkpt lat="34.24938961836761" lon="108.89493826890605">
   <ele>408.83863830566406</ele>
   <time>2021-06-04T01:58:37.638Z</time>
</trkpt>  
<trkpt lat="34.24941764486125" lon="108.89493198850492">
   <ele>409.2082061767578</ele>
   <time>2021-06-04T01:58:40.638Z</time>
</trkpt>  
<trkpt lat="34.249449073827186" lon="108.89492956552604">
   <ele>408.65065002441406</ele>
   <time>2021-06-04T01:58:43.638Z</time>
</trkpt>  
<trkpt lat="34.24947771420949" lon="108.89492825536057">
   <ele>408.92152404785156</ele>
   <time>2021-06-04T01:58:47.638Z</time>
</trkpt>  
<trkpt lat="34.249506880819126" lon="108.89492036271662">
   <ele>408.97401428222656</ele>
   <time>2021-06-04T01:58:50.638Z</time>
</trkpt>  
<trkpt lat="34.24953523421568" lon="108.89490552978249">
   <ele>408.7470245361328</ele>
   <time>2021-06-04T01:58:53.638Z</time>
</trkpt>  
<trkpt lat="34.24957251392313" lon="108.89488611252168">
   <ele>408.76002502441406</ele>
   <time>2021-06-04T01:58:57.638Z</time>
</trkpt>  
<trkpt lat="34.24960165947062" lon="108.8948837723352">
   <ele>408.8694610595703</ele>
   <time>2021-06-04T01:58:59.638Z</time>
</trkpt>  
<trkpt lat="34.249631157533884" lon="108.89487367254225">
   <ele>409.1714630126953</ele>
   <time>2021-06-04T01:59:02.638Z</time>
</trkpt>  
<trkpt lat="34.24965525536977" lon="108.89485738786317">
   <ele>409.25892639160156</ele>
   <time>2021-06-04T01:59:05.638Z</time>
</trkpt>  
<trkpt lat="34.24968233041683" lon="108.89483935408019">
   <ele>409.0890655517578</ele>
   <time>2021-06-04T01:59:08.638Z</time>
</trkpt>  
<trkpt lat="34.249706284368216" lon="108.89482073107507">
   <ele>409.17201232910156</ele>
   <time>2021-06-04T01:59:11.638Z</time>
</trkpt>  
<trkpt lat="34.249740014079826" lon="108.89480348588921">
   <ele>409.5072784423828</ele>
   <time>2021-06-04T01:59:14.638Z</time>
</trkpt>  
<trkpt lat="34.249773831563296" lon="108.89479541098432">
   <ele>409.26820373535156</ele>
   <time>2021-06-04T01:59:17.638Z</time>
</trkpt>  
<trkpt lat="34.249801617077935" lon="108.8947850689569">
   <ele>409.22901916503906</ele>
   <time>2021-06-04T01:59:20.638Z</time>
</trkpt>  
<trkpt lat="34.24982957343671" lon="108.89477508121323">
   <ele>409.57264709472656</ele>
   <time>2021-06-04T01:59:26.638Z</time>
</trkpt>  
<trkpt lat="34.24986274153737" lon="108.89478346521274">
   <ele>409.3822784423828</ele>
   <time>2021-06-04T01:59:31.638Z</time>
</trkpt>  
<trkpt lat="34.24989340113806" lon="108.89478989300787">
   <ele>409.33839416503906</ele>
   <time>2021-06-04T01:59:34.638Z</time>
</trkpt>  
<trkpt lat="34.24992486105369" lon="108.89479669613291">
   <ele>409.48707580566406</ele>
   <time>2021-06-04T01:59:36.638Z</time>
</trkpt>  
<trkpt lat="34.24995228759112" lon="108.89480338494648">
   <ele>409.2810821533203</ele>
   <time>2021-06-04T01:59:38.638Z</time>
</trkpt>  
<trkpt lat="34.2499788393963" lon="108.89481375518598">
   <ele>409.46632385253906</ele>
   <time>2021-06-04T01:59:40.638Z</time>
</trkpt>  
<trkpt lat="34.25000849259282" lon="108.89484011434257">
   <ele>409.60597229003906</ele>
   <time>2021-06-04T01:59:43.638Z</time>
</trkpt>  
<trkpt lat="34.250026805615924" lon="108.89487900439364">
   <ele>409.5021514892578</ele>
   <time>2021-06-04T01:59:46.638Z</time>
</trkpt>  
<trkpt lat="34.250040392552016" lon="108.89491351129469">
   <ele>409.6554718017578</ele>
   <time>2021-06-04T01:59:49.638Z</time>
</trkpt>  
<trkpt lat="34.25005226217909" lon="108.89494899188936">
   <ele>409.31727600097656</ele>
   <time>2021-06-04T01:59:52.638Z</time>
</trkpt>  
<trkpt lat="34.25005825547964" lon="108.89498134051681">
   <ele>409.69813537597656</ele>
   <time>2021-06-04T01:59:55.638Z</time>
</trkpt>  
<trkpt lat="34.250061068742276" lon="108.89501409753089">
   <ele>409.69618225097656</ele>
   <time>2021-06-04T01:59:58.638Z</time>
</trkpt>  
<trkpt lat="34.250061760554075" lon="108.89505459325443">
   <ele>409.30799865722656</ele>
   <time>2021-06-04T02:00:01.638Z</time>
</trkpt>  
<trkpt lat="34.250065998434636" lon="108.89509956294675">
   <ele>408.65980529785156</ele>
   <time>2021-06-04T02:00:04.638Z</time>
</trkpt>  
<trkpt lat="34.250070653177914" lon="108.8951375295214">
   <ele>408.54444885253906</ele>
   <time>2021-06-04T02:00:07.638Z</time>
</trkpt>  
<trkpt lat="34.25006288198487" lon="108.89518458022458">
   <ele>408.81947326660156</ele>
   <time>2021-06-04T02:00:10.638Z</time>
</trkpt>  
<trkpt lat="34.25006065123307" lon="108.89522564903668">
   <ele>408.91065979003906</ele>
   <time>2021-06-04T02:00:13.638Z</time>
</trkpt>  
<trkpt lat="34.25006043192849" lon="108.89525987277695">
   <ele>409.43165588378906</ele>
   <time>2021-06-04T02:00:16.638Z</time>
</trkpt>  
<trkpt lat="34.25006099019399" lon="108.89530186366801">
   <ele>409.54298400878906</ele>
   <time>2021-06-04T02:00:19.638Z</time>
</trkpt>  
<trkpt lat="34.25006040881981" lon="108.89534681563389">
   <ele>409.54627990722656</ele>
   <time>2021-06-04T02:00:23.638Z</time>
</trkpt>  
<trkpt lat="34.25006269526443" lon="108.89538951664346">
   <ele>409.9518585205078</ele>
   <time>2021-06-04T02:00:26.638Z</time>
</trkpt>  
<trkpt lat="34.25007012102232" lon="108.89543735359952">
   <ele>409.62025451660156</ele>
   <time>2021-06-04T02:00:29.638Z</time>
</trkpt>  
<trkpt lat="34.250076306317204" lon="108.89547188796608">
   <ele>409.81251525878906</ele>
   <time>2021-06-04T02:00:31.638Z</time>
</trkpt>  
<trkpt lat="34.25008930617795" lon="108.89550898895298">
   <ele>409.83900451660156</ele>
   <time>2021-06-04T02:00:33.638Z</time>
</trkpt>  
<trkpt lat="34.25010608655473" lon="108.89554246205239">
   <ele>409.93678283691406</ele>
   <time>2021-06-04T02:00:35.638Z</time>
</trkpt>  
<trkpt lat="34.25012210287751" lon="108.89558080125347">
   <ele>409.7937774658203</ele>
   <time>2021-06-04T02:00:38.638Z</time>
</trkpt>  
<trkpt lat="34.25013035461168" lon="108.89561529324578">
   <ele>410.3267364501953</ele>
   <time>2021-06-04T02:00:42.638Z</time>
</trkpt>  
<trkpt lat="34.25014305250162" lon="108.89565147387101">
   <ele>410.20997619628906</ele>
   <time>2021-06-04T02:00:46.638Z</time>
</trkpt>  
<trkpt lat="34.25015158369606" lon="108.89568247832227">
   <ele>409.93263244628906</ele>
   <time>2021-06-04T02:00:49.638Z</time>
</trkpt>  
<trkpt lat="34.250168022823786" lon="108.8957220099401">
   <ele>410.15357971191406</ele>
   <time>2021-06-04T02:00:52.638Z</time>
</trkpt>  
<trkpt lat="34.25018570478684" lon="108.89574989336231">
   <ele>410.36427307128906</ele>
   <time>2021-06-04T02:00:54.638Z</time>
</trkpt>  
<trkpt lat="34.25020754820814" lon="108.8957872630384">
   <ele>410.55848693847656</ele>
   <time>2021-06-04T02:00:57.638Z</time>
</trkpt>  
<trkpt lat="34.250228195698526" lon="108.89581778648493">
   <ele>410.5906524658203</ele>
   <time>2021-06-04T02:00:59.638Z</time>
</trkpt>  
<trkpt lat="34.25024707758883" lon="108.89584316969594">
   <ele>410.6065216064453</ele>
   <time>2021-06-04T02:01:01.638Z</time>
</trkpt>  
<trkpt lat="34.2502705055147" lon="108.89586663695654">
   <ele>410.42994689941406</ele>
   <time>2021-06-04T02:01:04.638Z</time>
</trkpt>  
<trkpt lat="34.25030270167892" lon="108.89587208758608">
   <ele>410.2383575439453</ele>
   <time>2021-06-04T02:01:09.638Z</time>
</trkpt>  
<trkpt lat="34.25032391255413" lon="108.89585010563071">
   <ele>409.83265686035156</ele>
   <time>2021-06-04T02:01:13.638Z</time>
</trkpt>  
<trkpt lat="34.2503380340106" lon="108.89581743530447">
   <ele>410.20973205566406</ele>
   <time>2021-06-04T02:01:16.638Z</time>
</trkpt>  
<trkpt lat="34.25034527855133" lon="108.89578551472827">
   <ele>410.09327697753906</ele>
   <time>2021-06-04T02:01:19.638Z</time>
</trkpt>  
<trkpt lat="34.250353547244636" lon="108.89574742585292">
   <ele>409.37269592285156</ele>
   <time>2021-06-04T02:01:23.638Z</time>
</trkpt>  
<trkpt lat="34.250358869691276" lon="108.89571403439686">
   <ele>409.5512237548828</ele>
   <time>2021-06-04T02:01:26.638Z</time>
</trkpt>  
<trkpt lat="34.250356538486564" lon="108.89567499027926">
   <ele>409.2544708251953</ele>
   <time>2021-06-04T02:01:30.638Z</time>
</trkpt>  
<trkpt lat="34.2503508404965" lon="108.89564073325944">
   <ele>409.1817169189453</ele>
   <time>2021-06-04T02:01:32.638Z</time>
</trkpt>  
<trkpt lat="34.250345590320336" lon="108.89560845057463">
   <ele>409.15174865722656</ele>
   <time>2021-06-04T02:01:34.638Z</time>
</trkpt>  
<trkpt lat="34.250345091150805" lon="108.89557512021307">
   <ele>408.85743713378906</ele>
   <time>2021-06-04T02:01:37.638Z</time>
</trkpt>  
<trkpt lat="34.25034641271255" lon="108.89553178053839">
   <ele>408.91163635253906</ele>
   <time>2021-06-04T02:01:41.638Z</time>
</trkpt>  
<trkpt lat="34.250340393946594" lon="108.89549647862486">
   <ele>408.75086975097656</ele>
   <time>2021-06-04T02:01:45.638Z</time>
</trkpt>  
<trkpt lat="34.25033839367724" lon="108.8954610590474">
   <ele>409.36268615722656</ele>
   <time>2021-06-04T02:01:51.638Z</time>
</trkpt>  
<trkpt lat="34.250333158990145" lon="108.8954238144043">
   <ele>408.93690490722656</ele>
   <time>2021-06-04T02:01:57.638Z</time>
</trkpt>  
<trkpt lat="34.250333610305134" lon="108.89538713932312">
   <ele>409.14918518066406</ele>
   <time>2021-06-04T02:02:03.638Z</time>
</trkpt>  
<trkpt lat="34.25033839277638" lon="108.89535219311561">
   <ele>408.91188049316406</ele>
   <time>2021-06-04T02:02:08.638Z</time>
</trkpt>  
<trkpt lat="34.2503339505723" lon="108.89531675072699">
   <ele>408.72596740722656</ele>
   <time>2021-06-04T02:02:14.638Z</time>
</trkpt>  
<trkpt lat="34.25032161013512" lon="108.89527940716646">
   <ele>408.14540100097656</ele>
   <time>2021-06-04T02:02:16.638Z</time>
</trkpt>  
<trkpt lat="34.25031681256377" lon="108.89524142931198">
   <ele>407.55299377441406</ele>
   <time>2021-06-04T02:02:21.638Z</time>
</trkpt>  
<trkpt lat="34.25031911963948" lon="108.89520096323288">
   <ele>407.29652404785156</ele>
   <time>2021-06-04T02:02:26.638Z</time>
</trkpt>  
<trkpt lat="34.250321472511644" lon="108.89516082761124">
   <ele>407.30421447753906</ele>
   <time>2021-06-04T02:02:30.638Z</time>
</trkpt>  
<trkpt lat="34.25032608027662" lon="108.89512065714699">
   <ele>407.1996612548828</ele>
   <time>2021-06-04T02:02:34.638Z</time>
</trkpt>  
<trkpt lat="34.2503340689203" lon="108.89508125253025">
   <ele>407.22804260253906</ele>
   <time>2021-06-04T02:02:38.638Z</time>
</trkpt>  
<trkpt lat="34.25034258873454" lon="108.89504840861684">
   <ele>407.45277404785156</ele>
   <time>2021-06-04T02:02:42.638Z</time>
</trkpt>  
<trkpt lat="34.25035724894851" lon="108.89501156484201">
   <ele>407.69361877441406</ele>
   <time>2021-06-04T02:02:46.638Z</time>
</trkpt>  
<trkpt lat="34.25037088754458" lon="108.89498248198396">
   <ele>407.6641387939453</ele>
   <time>2021-06-04T02:02:49.638Z</time>
</trkpt>  
<trkpt lat="34.25039170066557" lon="108.89494612665536">
   <ele>407.78150939941406</ele>
   <time>2021-06-04T02:02:52.638Z</time>
</trkpt>  
<trkpt lat="34.25040289674191" lon="108.8949101123171">
   <ele>407.81813049316406</ele>
   <time>2021-06-04T02:02:56.638Z</time>
</trkpt>  
<trkpt lat="34.25040027538769" lon="108.89487289873037">
   <ele>408.06410217285156</ele>
   <time>2021-06-04T02:03:01.638Z</time>
</trkpt>  
<trkpt lat="34.25040083518745" lon="108.89483877233972">
   <ele>408.20448303222656</ele>
   <time>2021-06-04T02:03:06.638Z</time>
</trkpt>  
<trkpt lat="34.25042122898446" lon="108.89481647520351">
   <ele>407.07044982910156</ele>
   <time>2021-06-04T02:03:18.638Z</time>
</trkpt>  
<trkpt lat="34.25042794500623" lon="108.89478292523765">
   <ele>407.13624572753906</ele>
   <time>2021-06-04T02:03:36.638Z</time>
</trkpt>  
<trkpt lat="34.250428312686765" lon="108.89474358530735">
   <ele>406.91578674316406</ele>
   <time>2021-06-04T02:03:43.638Z</time>
</trkpt>  
<trkpt lat="34.25044515931228" lon="108.89470315974184">
   <ele>406.94960021972656</ele>
   <time>2021-06-04T02:03:46.638Z</time>
</trkpt>  
<trkpt lat="34.25046302137314" lon="108.89467035845207">
   <ele>407.34913635253906</ele>
   <time>2021-06-04T02:03:50.638Z</time>
</trkpt>  
<trkpt lat="34.25048863096173" lon="108.89465777393778">
   <ele>407.0817413330078</ele>
   <time>2021-06-04T02:04:01.638Z</time>
</trkpt>  
<trkpt lat="34.25051227323589" lon="108.89467519240931">
   <ele>407.79884338378906</ele>
   <time>2021-06-04T02:04:11.638Z</time>
</trkpt>  
<trkpt lat="34.2505250821773" lon="108.89470401830295">
   <ele>408.29298400878906</ele>
   <time>2021-06-04T02:04:19.638Z</time>
</trkpt>  
<trkpt lat="34.2505521630186" lon="108.89469615367469">
   <ele>409.25135803222656</ele>
   <time>2021-06-04T02:04:30.638Z</time>
</trkpt>  
<trkpt lat="34.25057973273998" lon="108.89469790684957">
   <ele>410.14479064941406</ele>
   <time>2021-06-04T02:04:39.638Z</time>
</trkpt>  
<trkpt lat="34.25055313359081" lon="108.89470701851641">
   <ele>408.44923400878906</ele>
   <time>2021-06-04T02:05:06.638Z</time>
</trkpt>  
<trkpt lat="34.250580180190624" lon="108.89470898867515">
   <ele>410.50526428222656</ele>
   <time>2021-06-04T02:05:40.638Z</time>
</trkpt>  
<trkpt lat="34.25060497530051" lon="108.89472265233944">
   <ele>408.39515686035156</ele>
   <time>2021-06-04T02:06:37.638Z</time>
</trkpt>  
<trkpt lat="34.25061517233545" lon="108.8947540263605">
   <ele>409.28211975097656</ele>
   <time>2021-06-04T02:06:51.638Z</time>
</trkpt>  
<trkpt lat="34.2505987166125" lon="108.89472781840472">
   <ele>409.07362365722656</ele>
   <time>2021-06-04T02:07:36.638Z</time>
</trkpt>  
<trkpt lat="34.25057479967835" lon="108.89471239011822">
   <ele>408.55653381347656</ele>
   <time>2021-06-04T02:07:58.638Z</time>
</trkpt>  
<trkpt lat="34.25055418702338" lon="108.89473430894905">
   <ele>407.4894561767578</ele>
   <time>2021-06-04T02:09:19.638Z</time>
</trkpt>  
<trkpt lat="34.250550260184305" lon="108.8946996340687">
   <ele>406.68067932128906</ele>
   <time>2021-06-04T02:09:43.638Z</time>
</trkpt>  
<trkpt lat="34.250537283936815" lon="108.89466889774377">
   <ele>406.50038146972656</ele>
   <time>2021-06-04T02:09:46.638Z</time>
</trkpt>  
<trkpt lat="34.25051653156554" lon="108.89464357166155">
   <ele>406.67091369628906</ele>
   <time>2021-06-04T02:09:49.638Z</time>
</trkpt>  
<trkpt lat="34.250506433626335" lon="108.89461271775072">
   <ele>408.51124572753906</ele>
   <time>2021-06-04T02:10:04.638Z</time>
</trkpt>  
<trkpt lat="34.25052777700724" lon="108.89464644365992">
   <ele>409.7143096923828</ele>
   <time>2021-06-04T02:10:16.638Z</time>
</trkpt>  
<trkpt lat="34.250543673104126" lon="108.89467761314168">
   <ele>409.68397521972656</ele>
   <time>2021-06-04T02:10:18.638Z</time>
</trkpt>  
<trkpt lat="34.25054950033526" lon="108.89463800508315">
   <ele>409.0822296142578</ele>
   <time>2021-06-04T02:10:26.638Z</time>
</trkpt>  
<trkpt lat="34.25052670209275" lon="108.894614913127">
   <ele>409.12696838378906</ele>
   <time>2021-06-04T02:10:31.638Z</time>
</trkpt>  
<trkpt lat="34.25049957851097" lon="108.89461862931167">
   <ele>408.6190948486328</ele>
   <time>2021-06-04T02:10:48.638Z</time>
</trkpt>  
<trkpt lat="34.25052568339551" lon="108.89460964897789">
   <ele>407.32191467285156</ele>
   <time>2021-06-04T02:11:22.638Z</time>
</trkpt>  
<trkpt lat="34.25054906347833" lon="108.89462617833809">
   <ele>408.97816467285156</ele>
   <time>2021-06-04T02:11:37.638Z</time>
</trkpt>  
<trkpt lat="34.250593473744686" lon="108.89464758728084">
   <ele>409.47328186035156</ele>
   <time>2021-06-04T02:11:40.638Z</time>
</trkpt>  
<trkpt lat="34.25063592797014" lon="108.89464070835515">
   <ele>409.63795471191406</ele>
   <time>2021-06-04T02:11:42.638Z</time>
</trkpt>  
<trkpt lat="34.25061407532428" lon="108.89461868063584">
   <ele>409.63160705566406</ele>
   <time>2021-06-04T02:11:50.638Z</time>
</trkpt>  
<trkpt lat="34.250583455290645" lon="108.8946394209343">
   <ele>409.47669982910156</ele>
   <time>2021-06-04T02:11:54.638Z</time>
</trkpt>  
<trkpt lat="34.250564444374064" lon="108.89467070988987">
   <ele>408.77772521972656</ele>
   <time>2021-06-04T02:11:57.638Z</time>
</trkpt>  
<trkpt lat="34.25055590043937" lon="108.8947096647655">
   <ele>408.69288635253906</ele>
   <time>2021-06-04T02:12:02.638Z</time>
</trkpt>  
<trkpt lat="34.25053671744619" lon="108.8946854404521">
   <ele>408.30775451660156</ele>
   <time>2021-06-04T02:12:11.638Z</time>
</trkpt>  
<trkpt lat="34.250526083063285" lon="108.8946533691631">
   <ele>407.75282287597656</ele>
   <time>2021-06-04T02:12:16.638Z</time>
</trkpt>  
<trkpt lat="34.25051737397699" lon="108.89462211018672">
   <ele>407.32667541503906</ele>
   <time>2021-06-04T02:12:33.638Z</time>
</trkpt>  
<trkpt lat="34.250493417744245" lon="108.89463719298034">
   <ele>407.04762268066406</ele>
   <time>2021-06-04T02:14:43.638Z</time>
</trkpt>  
<trkpt lat="34.25051911270472" lon="108.89464755732361">
   <ele>405.80201721191406</ele>
   <time>2021-06-04T02:16:22.638Z</time>
</trkpt>  
<trkpt lat="34.25055091344469" lon="108.89465238612972">
   <ele>405.50257873535156</ele>
   <time>2021-06-04T02:16:32.638Z</time>
</trkpt>  
<trkpt lat="34.250574536247974" lon="108.89468093443536">
   <ele>405.96876525878906</ele>
   <time>2021-06-04T02:16:36.638Z</time>
</trkpt>  
<trkpt lat="34.25057639604464" lon="108.8947166461972">
   <ele>406.09510803222656</ele>
   <time>2021-06-04T02:16:40.638Z</time>
</trkpt>  
<trkpt lat="34.25054135537418" lon="108.8947153927106">
   <ele>405.61940002441406</ele>
   <time>2021-06-04T02:16:50.638Z</time>
</trkpt>  
<trkpt lat="34.25051791167961" lon="108.89468536619732">
   <ele>405.58558654785156</ele>
   <time>2021-06-04T02:16:53.638Z</time>
</trkpt>  
<trkpt lat="34.25050719576776" lon="108.89465291679169">
   <ele>405.0983428955078</ele>
   <time>2021-06-04T02:17:01.638Z</time>
</trkpt>  
<trkpt lat="34.250525518400536" lon="108.89467744072444">
   <ele>404.49378967285156</ele>
   <time>2021-06-04T02:18:02.638Z</time>
</trkpt>  
<trkpt lat="34.25055135767581" lon="108.89469366337761">
   <ele>404.90138244628906</ele>
   <time>2021-06-04T02:18:06.638Z</time>
</trkpt>  
<trkpt lat="34.25053341736301" lon="108.89466750406692">
   <ele>404.84461975097656</ele>
   <time>2021-06-04T02:18:29.638Z</time>
</trkpt>  
<trkpt lat="34.250507581151" lon="108.8946571175308">
   <ele>405.11463928222656</ele>
   <time>2021-06-04T02:19:08.638Z</time>
</trkpt>  
<trkpt lat="34.250489109779295" lon="108.89468287460308">
   <ele>405.03956604003906</ele>
   <time>2021-06-04T02:19:59.639Z</time>
</trkpt>  
<trkpt lat="34.25047096640877" lon="108.89470783632544">
   <ele>405.26014709472656</ele>
   <time>2021-06-04T02:20:11.639Z</time>
</trkpt>  
<trkpt lat="34.25043758944287" lon="108.89470506997382">
   <ele>404.56593322753906</ele>
   <time>2021-06-04T02:20:17.639Z</time>
</trkpt>  
<trkpt lat="34.25042035726169" lon="108.89467994533335">
   <ele>405.4535675048828</ele>
   <time>2021-06-04T02:20:20.639Z</time>
</trkpt>  
<trkpt lat="34.250436269816134" lon="108.89464627249019">
   <ele>405.01734924316406</ele>
   <time>2021-06-04T02:20:25.639Z</time>
</trkpt>  
<trkpt lat="34.25044290153055" lon="108.89461006463753">
   <ele>404.92933654785156</ele>
   <time>2021-06-04T02:20:29.639Z</time>
</trkpt>  
<trkpt lat="34.250429078534424" lon="108.89458099255681">
   <ele>404.90126037597656</ele>
   <time>2021-06-04T02:20:38.639Z</time>
</trkpt>  
<trkpt lat="34.25043374743953" lon="108.89454149763584">
   <ele>404.72950744628906</ele>
   <time>2021-06-04T02:20:43.639Z</time>
</trkpt>  
<trkpt lat="34.25044025772681" lon="108.8945028686719">
   <ele>405.0785675048828</ele>
   <time>2021-06-04T02:20:47.639Z</time>
</trkpt>  
<trkpt lat="34.25044378210555" lon="108.89446372767004">
   <ele>404.80372619628906</ele>
   <time>2021-06-04T02:20:50.639Z</time>
</trkpt>  
<trkpt lat="34.25044792749756" lon="108.89443117551974">
   <ele>404.65260314941406</ele>
   <time>2021-06-04T02:20:53.639Z</time>
</trkpt>  
<trkpt lat="34.250457114153015" lon="108.8943989780292">
   <ele>404.65174865722656</ele>
   <time>2021-06-04T02:20:56.639Z</time>
</trkpt>  
<trkpt lat="34.25047954224876" lon="108.89436947628741">
   <ele>404.7796173095703</ele>
   <time>2021-06-04T02:20:59.639Z</time>
</trkpt>  
<trkpt lat="34.2504993578762" lon="108.89433647230675">
   <ele>404.81666564941406</ele>
   <time>2021-06-04T02:21:03.639Z</time>
</trkpt>  
<trkpt lat="34.25051111652426" lon="108.89429338269824">
   <ele>405.11524963378906</ele>
   <time>2021-06-04T02:21:07.639Z</time>
</trkpt>  
<trkpt lat="34.25052277673438" lon="108.8942563640926">
   <ele>405.10939025878906</ele>
   <time>2021-06-04T02:21:10.639Z</time>
</trkpt>  
<trkpt lat="34.250537291774286" lon="108.89422167911283">
   <ele>405.23890686035156</ele>
   <time>2021-06-04T02:21:13.639Z</time>
</trkpt>  
<trkpt lat="34.25056072471024" lon="108.89419026966172">
   <ele>405.34901428222656</ele>
   <time>2021-06-04T02:21:16.639Z</time>
</trkpt>  
<trkpt lat="34.25057785781237" lon="108.89415996783505">
   <ele>405.76283264160156</ele>
   <time>2021-06-04T02:21:19.639Z</time>
</trkpt>  
<trkpt lat="34.25059187274818" lon="108.89412746533226">
   <ele>406.68971252441406</ele>
   <time>2021-06-04T02:21:23.639Z</time>
</trkpt>  
<trkpt lat="34.25060024122184" lon="108.89408651553248">
   <ele>406.53358459472656</ele>
   <time>2021-06-04T02:21:27.639Z</time>
</trkpt>  
<trkpt lat="34.250606743007296" lon="108.89405099338882">
   <ele>407.06654357910156</ele>
   <time>2021-06-04T02:21:31.639Z</time>
</trkpt>  
<trkpt lat="34.250615521683784" lon="108.894015542364">
   <ele>406.45802307128906</ele>
   <time>2021-06-04T02:21:34.639Z</time>
</trkpt>  
<trkpt lat="34.25062281288403" lon="108.89397713032653">
   <ele>406.13624572753906</ele>
   <time>2021-06-04T02:21:38.639Z</time>
</trkpt>  
<trkpt lat="34.25062778427388" lon="108.89393748961523">
   <ele>406.38526916503906</ele>
   <time>2021-06-04T02:21:43.639Z</time>
</trkpt>  
<trkpt lat="34.2506388684978" lon="108.89390082532537">
   <ele>406.42555236816406</ele>
   <time>2021-06-04T02:21:47.639Z</time>
</trkpt>  
<trkpt lat="34.25064481957282" lon="108.8938588164467">
   <ele>406.5624542236328</ele>
   <time>2021-06-04T02:21:51.639Z</time>
</trkpt>  
<trkpt lat="34.250652472644134" lon="108.89382211193983">
   <ele>406.43775939941406</ele>
   <time>2021-06-04T02:21:54.639Z</time>
</trkpt>  
<trkpt lat="34.250656031920975" lon="108.89378371637653">
   <ele>406.2508087158203</ele>
   <time>2021-06-04T02:21:57.639Z</time>
</trkpt>  
<trkpt lat="34.25066013552688" lon="108.89374524708265">
   <ele>406.48902893066406</ele>
   <time>2021-06-04T02:22:00.639Z</time>
</trkpt>  
<trkpt lat="34.25066376455487" lon="108.89370696439262">
   <ele>406.8274688720703</ele>
   <time>2021-06-04T02:22:03.639Z</time>
</trkpt>  
<trkpt lat="34.25067050882684" lon="108.89367017288487">
   <ele>406.63722229003906</ele>
   <time>2021-06-04T02:22:06.639Z</time>
</trkpt>  
<trkpt lat="34.25067836106711" lon="108.89363626354758">
   <ele>406.28993225097656</ele>
   <time>2021-06-04T02:22:10.639Z</time>
</trkpt>  
<trkpt lat="34.25067455190519" lon="108.89360159875437">
   <ele>406.49049377441406</ele>
   <time>2021-06-04T02:22:13.639Z</time>
</trkpt>  
<trkpt lat="34.25067790721479" lon="108.8935682600224">
   <ele>406.38270568847656</ele>
   <time>2021-06-04T02:22:16.639Z</time>
</trkpt>  
<trkpt lat="34.250689893216645" lon="108.89352699467794">
   <ele>406.56251525878906</ele>
   <time>2021-06-04T02:22:19.639Z</time>
</trkpt>  
<trkpt lat="34.250701777964494" lon="108.89348819207306">
   <ele>406.86488342285156</ele>
   <time>2021-06-04T02:22:22.639Z</time>
</trkpt>  
<trkpt lat="34.25070725024389" lon="108.8934443233444">
   <ele>406.45155334472656</ele>
   <time>2021-06-04T02:22:25.639Z</time>
</trkpt>  
<trkpt lat="34.25071279827784" lon="108.89340690265618">
   <ele>406.15382385253906</ele>
   <time>2021-06-04T02:22:30.639Z</time>
</trkpt>  
<trkpt lat="34.25071216024908" lon="108.89337327172008">
   <ele>405.63343811035156</ele>
   <time>2021-06-04T02:22:49.639Z</time>
</trkpt>  
<trkpt lat="34.25068004283656" lon="108.89335809893">
   <ele>405.8145294189453</ele>
   <time>2021-06-04T02:22:52.639Z</time>
</trkpt>  
<trkpt lat="34.2506455471704" lon="108.89334429755125">
   <ele>405.59071350097656</ele>
   <time>2021-06-04T02:22:55.639Z</time>
</trkpt>  
<trkpt lat="34.250621278911574" lon="108.8933229571213">
   <ele>405.68092346191406</ele>
   <time>2021-06-04T02:23:00.639Z</time>
</trkpt>  
<trkpt lat="34.250619928750346" lon="108.89328931557009">
   <ele>405.99256896972656</ele>
   <time>2021-06-04T02:23:57.639Z</time>
</trkpt>  
<trkpt lat="34.25062898474156" lon="108.89332046427721">
   <ele>406.06214904785156</ele>
   <time>2021-06-04T02:24:36.639Z</time>
</trkpt>  
<trkpt lat="34.250604403650726" lon="108.89334306086259">
   <ele>405.10011291503906</ele>
   <time>2021-06-04T02:24:41.639Z</time>
</trkpt>  
<trkpt lat="34.25058278307869" lon="108.89332324007923">
   <ele>405.09925842285156</ele>
   <time>2021-06-04T02:25:32.639Z</time>
</trkpt>  
<trkpt lat="34.250601016182266" lon="108.89329891266476">
   <ele>404.9943389892578</ele>
   <time>2021-06-04T02:27:32.639Z</time>
</trkpt>  
<trkpt lat="34.250590468350296" lon="108.89326851303848">
   <ele>405.48475646972656</ele>
   <time>2021-06-04T02:28:20.639Z</time>
</trkpt>  
<trkpt lat="34.2506222411534" lon="108.89325453372751">
   <ele>406.66651916503906</ele>
   <time>2021-06-04T02:29:14.639Z</time>
</trkpt>  
<trkpt lat="34.250659178959566" lon="108.89326177263604">
   <ele>406.66835021972656</ele>
   <time>2021-06-04T02:29:15.639Z</time>
</trkpt>  
<trkpt lat="34.250685779368425" lon="108.89324629366878">
   <ele>406.5119171142578</ele>
   <time>2021-06-04T02:29:20.639Z</time>
</trkpt>  
<trkpt lat="34.25066999443782" lon="108.89321032053384">
   <ele>406.05921936035156</ele>
   <time>2021-06-04T02:29:25.639Z</time>
</trkpt>  
<trkpt lat="34.25068628668122" lon="108.89318194304322">
   <ele>405.45082092285156</ele>
   <time>2021-06-04T02:29:31.639Z</time>
</trkpt>  
<trkpt lat="34.25071083487978" lon="108.89316592840044">
   <ele>405.15492248535156</ele>
   <time>2021-06-04T02:29:41.639Z</time>
</trkpt>  
<trkpt lat="34.25073370449564" lon="108.89314485855982">
   <ele>405.4058380126953</ele>
   <time>2021-06-04T02:29:45.639Z</time>
</trkpt>  
<trkpt lat="34.25071069495912" lon="108.89317208906353">
   <ele>405.27967834472656</ele>
   <time>2021-06-04T02:30:04.639Z</time>
</trkpt>  
<trkpt lat="34.250691334736864" lon="108.89320115027354">
   <ele>404.9475860595703</ele>
   <time>2021-06-04T02:30:07.639Z</time>
</trkpt>  
<trkpt lat="34.25066467192385" lon="108.89322988188644">
   <ele>404.08900451660156</ele>
   <time>2021-06-04T02:30:11.639Z</time>
</trkpt>  
<trkpt lat="34.25064956158648" lon="108.89325947148848">
   <ele>403.8438262939453</ele>
   <time>2021-06-04T02:30:15.639Z</time>
</trkpt>  
<trkpt lat="34.250657752885004" lon="108.89329980987903">
   <ele>403.79481506347656</ele>
   <time>2021-06-04T02:30:19.639Z</time>
</trkpt>  
<trkpt lat="34.25068845426347" lon="108.89332183498342">
   <ele>404.01637268066406</ele>
   <time>2021-06-04T02:30:24.639Z</time>
</trkpt>  
<trkpt lat="34.250715181788685" lon="108.89334049886652">
   <ele>403.8617706298828</ele>
   <time>2021-06-04T02:30:27.639Z</time>
</trkpt>  
<trkpt lat="34.25074291730027" lon="108.8933478793522">
   <ele>403.63807678222656</ele>
   <time>2021-06-04T02:30:31.639Z</time>
</trkpt>  
<trkpt lat="34.250770019041795" lon="108.893341806485">
   <ele>403.53541564941406</ele>
   <time>2021-06-04T02:30:35.639Z</time>
</trkpt>  
<trkpt lat="34.25077729359584" lon="108.89329745727757">
   <ele>403.9677276611328</ele>
   <time>2021-06-04T02:30:41.639Z</time>
</trkpt>  
<trkpt lat="34.250771903785584" lon="108.8932533597484">
   <ele>404.45045471191406</ele>
   <time>2021-06-04T02:30:44.639Z</time>
</trkpt>  
<trkpt lat="34.250775540355896" lon="108.89321736566171">
   <ele>404.77186584472656</ele>
   <time>2021-06-04T02:30:47.639Z</time>
</trkpt>  
<trkpt lat="34.25077238523862" lon="108.89317816584706">
   <ele>404.73573303222656</ele>
   <time>2021-06-04T02:30:50.639Z</time>
</trkpt>  
<trkpt lat="34.250763355111246" lon="108.89314689879924">
   <ele>404.5764923095703</ele>
   <time>2021-06-04T02:30:53.639Z</time>
</trkpt>  
<trkpt lat="34.25075647506637" lon="108.89310481322067">
   <ele>404.3866729736328</ele>
   <time>2021-06-04T02:30:57.639Z</time>
</trkpt>  
<trkpt lat="34.25075575017696" lon="108.89306391197972">
   <ele>404.35597229003906</ele>
   <time>2021-06-04T02:31:01.639Z</time>
</trkpt>  
<trkpt lat="34.25075532247156" lon="108.89302074037647">
   <ele>404.15931701660156</ele>
   <time>2021-06-04T02:31:05.639Z</time>
</trkpt>  
<trkpt lat="34.25075332127099" lon="108.89298332725377">
   <ele>404.37513732910156</ele>
   <time>2021-06-04T02:31:08.639Z</time>
</trkpt>  
<trkpt lat="34.250747705534614" lon="108.89294445288529">
   <ele>404.2886505126953</ele>
   <time>2021-06-04T02:31:11.639Z</time>
</trkpt>  
<trkpt lat="34.250749851273575" lon="108.89290397037539">
   <ele>404.1427764892578</ele>
   <time>2021-06-04T02:31:15.639Z</time>
</trkpt>  
<trkpt lat="34.25075985574795" lon="108.89286696305032">
   <ele>404.29164123535156</ele>
   <time>2021-06-04T02:31:18.639Z</time>
</trkpt>  
<trkpt lat="34.25076321936302" lon="108.8928341253442">
   <ele>404.68019104003906</ele>
   <time>2021-06-04T02:31:21.639Z</time>
</trkpt>  
<trkpt lat="34.2507536642993" lon="108.89279381212312">
   <ele>404.59596252441406</ele>
   <time>2021-06-04T02:31:24.639Z</time>
</trkpt>  
<trkpt lat="34.25073686642755" lon="108.89276225537948">
   <ele>404.53773498535156</ele>
   <time>2021-06-04T02:31:27.639Z</time>
</trkpt>  
<trkpt lat="34.25071978957617" lon="108.89273696818053">
   <ele>404.59754943847656</ele>
   <time>2021-06-04T02:31:30.639Z</time>
</trkpt>  
<trkpt lat="34.25070196124987" lon="108.892709935608">
   <ele>404.3389434814453</ele>
   <time>2021-06-04T02:31:33.639Z</time>
</trkpt>  
<trkpt lat="34.25068956984658" lon="108.89267185299101">
   <ele>404.93080139160156</ele>
   <time>2021-06-04T02:31:36.639Z</time>
</trkpt>  
<trkpt lat="34.250683882287525" lon="108.89262934446982">
   <ele>405.2591094970703</ele>
   <time>2021-06-04T02:31:39.639Z</time>
</trkpt>  
<trkpt lat="34.25067695307649" lon="108.89259421871832">
   <ele>405.19227600097656</ele>
   <time>2021-06-04T02:31:42.639Z</time>
</trkpt>  
<trkpt lat="34.250667584647644" lon="108.89255422363044">
   <ele>405.58106994628906</ele>
   <time>2021-06-04T02:31:46.639Z</time>
</trkpt>  
<trkpt lat="34.25066688331281" lon="108.89251842588173">
   <ele>405.92897033691406</ele>
   <time>2021-06-04T02:31:50.639Z</time>
</trkpt>  
<trkpt lat="34.250661935717595" lon="108.89248150689643">
   <ele>405.72694396972656</ele>
   <time>2021-06-04T02:31:54.639Z</time>
</trkpt>  
<trkpt lat="34.250650853606174" lon="108.89245011333354">
   <ele>405.45960998535156</ele>
   <time>2021-06-04T02:31:57.639Z</time>
</trkpt>  
<trkpt lat="34.25063111317652" lon="108.89241863602027">
   <ele>405.3588409423828</ele>
   <time>2021-06-04T02:32:00.639Z</time>
</trkpt>  
<trkpt lat="34.25060775675315" lon="108.89238659503272">
   <ele>405.83705139160156</ele>
   <time>2021-06-04T02:32:04.639Z</time>
</trkpt>  
<trkpt lat="34.25058902694305" lon="108.89235191651605">
   <ele>405.98060607910156</ele>
   <time>2021-06-04T02:32:08.639Z</time>
</trkpt>  
<trkpt lat="34.25058136321222" lon="108.89231320436049">
   <ele>405.60218811035156</ele>
   <time>2021-06-04T02:32:13.639Z</time>
</trkpt>  
<trkpt lat="34.25057485176278" lon="108.89228010856905">
   <ele>405.99208068847656</ele>
   <time>2021-06-04T02:32:16.639Z</time>
</trkpt>  
<trkpt lat="34.25056382032419" lon="108.89224926989496">
   <ele>406.10621643066406</ele>
   <time>2021-06-04T02:32:19.639Z</time>
</trkpt>  
<trkpt lat="34.250552798811846" lon="108.8922121382122">
   <ele>406.3703155517578</ele>
   <time>2021-06-04T02:32:22.639Z</time>
</trkpt>  
<trkpt lat="34.250544994272985" lon="108.89218069227104">
   <ele>406.28956604003906</ele>
   <time>2021-06-04T02:32:25.639Z</time>
</trkpt>  
<trkpt lat="34.25053785096656" lon="108.89214122079966">
   <ele>407.2318878173828</ele>
   <time>2021-06-04T02:32:29.639Z</time>
</trkpt>  
<trkpt lat="34.25054500559047" lon="108.89210106192071">
   <ele>407.79054260253906</ele>
   <time>2021-06-04T02:32:33.639Z</time>
</trkpt>  
<trkpt lat="34.25054795462806" lon="108.8920652485167">
   <ele>408.38160705566406</ele>
   <time>2021-06-04T02:32:36.639Z</time>
</trkpt>  
<trkpt lat="34.25054785412858" lon="108.89203159674096">
   <ele>408.39283752441406</ele>
   <time>2021-06-04T02:32:39.639Z</time>
</trkpt>  
<trkpt lat="34.25054798268646" lon="108.89198948727956">
   <ele>408.95228576660156</ele>
   <time>2021-06-04T02:32:43.639Z</time>
</trkpt>  
<trkpt lat="34.25054801940855" lon="108.89194909721945">
   <ele>409.07398986816406</ele>
   <time>2021-06-04T02:32:47.639Z</time>
</trkpt>  
<trkpt lat="34.250541703779255" lon="108.89190861447472">
   <ele>408.93910217285156</ele>
   <time>2021-06-04T02:32:50.639Z</time>
</trkpt>  
<trkpt lat="34.25053655533373" lon="108.8918740083677">
   <ele>408.95472717285156</ele>
   <time>2021-06-04T02:32:53.639Z</time>
</trkpt>  
<trkpt lat="34.25052989638603" lon="108.89183683405732">
   <ele>408.54139709472656</ele>
   <time>2021-06-04T02:32:57.639Z</time>
</trkpt>  
<trkpt lat="34.250530824998414" lon="108.89179948898676">
   <ele>408.57301330566406</ele>
   <time>2021-06-04T02:33:01.639Z</time>
</trkpt>  
<trkpt lat="34.250523065967066" lon="108.89176474376704">
   <ele>408.64295959472656</ele>
   <time>2021-06-04T02:33:04.639Z</time>
</trkpt>  
<trkpt lat="34.250513080085696" lon="108.8917282379588">
   <ele>408.77760314941406</ele>
   <time>2021-06-04T02:33:07.639Z</time>
</trkpt>  
<trkpt lat="34.250505894516266" lon="108.89169652861843">
   <ele>408.39405822753906</ele>
   <time>2021-06-04T02:33:09.639Z</time>
</trkpt>  
<trkpt lat="34.25048571903656" lon="108.89166476369543">
   <ele>408.55726623535156</ele>
   <time>2021-06-04T02:33:13.639Z</time>
</trkpt>  
<trkpt lat="34.25048031478048" lon="108.89162572494408">
   <ele>408.89051818847656</ele>
   <time>2021-06-04T02:33:17.639Z</time>
</trkpt>  
<trkpt lat="34.25048217006494" lon="108.89158532506394">
   <ele>408.79847717285156</ele>
   <time>2021-06-04T02:33:21.639Z</time>
</trkpt>  
<trkpt lat="34.25047208497688" lon="108.89154046428811">
   <ele>408.84352111816406</ele>
   <time>2021-06-04T02:33:24.639Z</time>
</trkpt>  
<trkpt lat="34.250460469292996" lon="108.89149884929328">
   <ele>408.76148986816406</ele>
   <time>2021-06-04T02:33:28.639Z</time>
</trkpt>  
<trkpt lat="34.250447371083176" lon="108.89146939961849">
   <ele>408.99183654785156</ele>
   <time>2021-06-04T02:33:30.639Z</time>
</trkpt>  
<trkpt lat="34.250433804371966" lon="108.89143715681669">
   <ele>409.38514709472656</ele>
   <time>2021-06-04T02:33:32.639Z</time>
</trkpt>  
<trkpt lat="34.250414208878134" lon="108.89141072911055">
   <ele>409.1222686767578</ele>
   <time>2021-06-04T02:33:36.639Z</time>
</trkpt>  
<trkpt lat="34.25041223494576" lon="108.89137556156918">
   <ele>408.56800842285156</ele>
   <time>2021-06-04T02:33:49.639Z</time>
</trkpt>  
<trkpt lat="34.250406445516695" lon="108.8913387960898">
   <ele>408.7248077392578</ele>
   <time>2021-06-04T02:33:54.639Z</time>
</trkpt>  
<trkpt lat="34.2503874438249" lon="108.89131237775172">
   <ele>408.39442443847656</ele>
   <time>2021-06-04T02:34:00.639Z</time>
</trkpt>  
<trkpt lat="34.250364969746705" lon="108.89128550641254">
   <ele>408.37001037597656</ele>
   <time>2021-06-04T02:34:07.639Z</time>
</trkpt>  
<trkpt lat="34.250346362735584" lon="108.89125718359392">
   <ele>408.4827423095703</ele>
   <time>2021-06-04T02:34:13.639Z</time>
</trkpt>  
<trkpt lat="34.2503378439745" lon="108.891219512701">
   <ele>408.22853088378906</ele>
   <time>2021-06-04T02:34:19.639Z</time>
</trkpt>  
<trkpt lat="34.25031407739474" lon="108.89119610584812">
   <ele>408.15980529785156</ele>
   <time>2021-06-04T02:34:23.639Z</time>
</trkpt>  
<trkpt lat="34.25029753165251" lon="108.891169260194">
   <ele>407.85206604003906</ele>
   <time>2021-06-04T02:34:28.639Z</time>
</trkpt>  
<trkpt lat="34.25028524695353" lon="108.89113359705719">
   <ele>407.85047912597656</ele>
   <time>2021-06-04T02:34:31.639Z</time>
</trkpt>  
<trkpt lat="34.250257304244236" lon="108.89110351816238">
   <ele>407.70082092285156</ele>
   <time>2021-06-04T02:34:34.639Z</time>
</trkpt>  
<trkpt lat="34.250229560538614" lon="108.89108397535776">
   <ele>407.78224182128906</ele>
   <time>2021-06-04T02:34:36.639Z</time>
</trkpt>  
<trkpt lat="34.25020829798006" lon="108.8910622214958">
   <ele>407.66322326660156</ele>
   <time>2021-06-04T02:34:38.639Z</time>
</trkpt>  
<trkpt lat="34.25018798551382" lon="108.89103948910531">
   <ele>407.73658752441406</ele>
   <time>2021-06-04T02:34:40.639Z</time>
</trkpt>  
<trkpt lat="34.2501634123124" lon="108.89101664459055">
   <ele>407.11097717285156</ele>
   <time>2021-06-04T02:34:44.639Z</time>
</trkpt>  
<trkpt lat="34.25014510450212" lon="108.89099106926265">
   <ele>406.6715850830078</ele>
   <time>2021-06-04T02:34:48.639Z</time>
</trkpt>  
<trkpt lat="34.250131669847306" lon="108.89095708005792">
   <ele>406.31642150878906</ele>
   <time>2021-06-04T02:34:52.639Z</time>
</trkpt>  
<trkpt lat="34.25010642077874" lon="108.89092552406802">
   <ele>407.0244903564453</ele>
   <time>2021-06-04T02:34:57.639Z</time>
</trkpt>  
<trkpt lat="34.25008570315298" lon="108.89090099527667">
   <ele>406.91835021972656</ele>
   <time>2021-06-04T02:35:00.639Z</time>
</trkpt>  
<trkpt lat="34.250063536937425" lon="108.89087496221306">
   <ele>406.9590606689453</ele>
   <time>2021-06-04T02:35:04.639Z</time>
</trkpt>  
<trkpt lat="34.25003451805011" lon="108.89087372083296">
   <ele>407.10096740722656</ele>
   <time>2021-06-04T02:35:07.639Z</time>
</trkpt>  
<trkpt lat="34.25000892950033" lon="108.89085613554887">
   <ele>407.58216857910156</ele>
   <time>2021-06-04T02:35:13.639Z</time>
</trkpt>  
<trkpt lat="34.24998730908411" lon="108.89083338856062">
   <ele>407.73634338378906</ele>
   <time>2021-06-04T02:35:19.639Z</time>
</trkpt>  
<trkpt lat="34.249959439242566" lon="108.89081270827509">
   <ele>407.4091339111328</ele>
   <time>2021-06-04T02:35:23.639Z</time>
</trkpt>  
<trkpt lat="34.24992816275552" lon="108.89079502790916">
   <ele>407.37477111816406</ele>
   <time>2021-06-04T02:35:26.639Z</time>
</trkpt>  
<trkpt lat="34.24989539051578" lon="108.89079677936135">
   <ele>407.23377990722656</ele>
   <time>2021-06-04T02:35:31.639Z</time>
</trkpt>  
<trkpt lat="34.24986789996149" lon="108.89078906128267">
   <ele>407.5814971923828</ele>
   <time>2021-06-04T02:35:37.639Z</time>
</trkpt>  
<trkpt lat="34.249832145407716" lon="108.89077445809438">
   <ele>407.79798889160156</ele>
   <time>2021-06-04T02:35:41.639Z</time>
</trkpt>  
<trkpt lat="34.249801749132715" lon="108.89076552374432">
   <ele>408.12391662597656</ele>
   <time>2021-06-04T02:35:45.639Z</time>
</trkpt>  
<trkpt lat="34.24977478768795" lon="108.890756554769">
   <ele>407.81385803222656</ele>
   <time>2021-06-04T02:35:53.639Z</time>
</trkpt>  
<trkpt lat="34.249745506513456" lon="108.89075793231083">
   <ele>408.51051330566406</ele>
   <time>2021-06-04T02:35:57.639Z</time>
</trkpt>  
<trkpt lat="34.249712770351366" lon="108.89075424389333">
   <ele>408.70497131347656</ele>
   <time>2021-06-04T02:36:02.639Z</time>
</trkpt>  
<trkpt lat="34.2496779640816" lon="108.8907316931492">
   <ele>408.57203674316406</ele>
   <time>2021-06-04T02:36:05.639Z</time>
</trkpt>  
<trkpt lat="34.24965273012122" lon="108.89071821442084">
   <ele>407.90968322753906</ele>
   <time>2021-06-04T02:36:08.639Z</time>
</trkpt>  
<trkpt lat="34.249628827438734" lon="108.89069308948179">
   <ele>408.0662384033203</ele>
   <time>2021-06-04T02:36:12.639Z</time>
</trkpt>  
<trkpt lat="34.249618044245366" lon="108.89065537499003">
   <ele>407.7919464111328</ele>
   <time>2021-06-04T02:36:16.639Z</time>
</trkpt>  
<trkpt lat="34.24959495727667" lon="108.89062515647836">
   <ele>408.04029846191406</ele>
   <time>2021-06-04T02:36:24.639Z</time>
</trkpt>  
<trkpt lat="34.249617599681365" lon="108.89064660018622">
   <ele>407.35609436035156</ele>
   <time>2021-06-04T02:36:41.639Z</time>
</trkpt>  
<trkpt lat="34.24962735426289" lon="108.8906791716962">
   <ele>407.2124786376953</ele>
   <time>2021-06-04T02:36:43.639Z</time>
</trkpt>  
<trkpt lat="34.24964426952142" lon="108.89070641691082">
   <ele>406.7230987548828</ele>
   <time>2021-06-04T02:36:47.639Z</time>
</trkpt>  
<trkpt lat="34.249680830868506" lon="108.89070586851899">
   <ele>406.9658966064453</ele>
   <time>2021-06-04T02:36:50.639Z</time>
</trkpt>  
<trkpt lat="34.2497092133446" lon="108.89069887994187">
   <ele>406.77833557128906</ele>
   <time>2021-06-04T02:36:54.639Z</time>
</trkpt>  
<trkpt lat="34.24973360614902" lon="108.89071488348569">
   <ele>407.25599670410156</ele>
   <time>2021-06-04T02:37:00.639Z</time>
</trkpt>  
<trkpt lat="34.249702280866536" lon="108.89071559553611">
   <ele>408.06764221191406</ele>
   <time>2021-06-04T02:37:13.639Z</time>
</trkpt>  
<trkpt lat="34.24966611502466" lon="108.89071001273372">
   <ele>407.68922424316406</ele>
   <time>2021-06-04T02:37:16.639Z</time>
</trkpt>  
<trkpt lat="34.24963154274442" lon="108.89070304747433">
   <ele>407.9456329345703</ele>
   <time>2021-06-04T02:37:19.639Z</time>
</trkpt>  
<trkpt lat="34.24960578423097" lon="108.89068184623576">
   <ele>407.64894104003906</ele>
   <time>2021-06-04T02:37:22.639Z</time>
</trkpt>  
<trkpt lat="34.24957900107166" lon="108.89065200890306">
   <ele>407.7077178955078</ele>
   <time>2021-06-04T02:37:25.639Z</time>
</trkpt>  
<trkpt lat="34.24956206979851" lon="108.89062576640735">
   <ele>407.6331329345703</ele>
   <time>2021-06-04T02:37:27.639Z</time>
</trkpt>  
<trkpt lat="34.249548736611025" lon="108.89059585394523">
   <ele>407.63258361816406</ele>
   <time>2021-06-04T02:37:29.639Z</time>
</trkpt>  
<trkpt lat="34.249528525223475" lon="108.89056418005747">
   <ele>407.41871643066406</ele>
   <time>2021-06-04T02:37:32.639Z</time>
</trkpt>  
<trkpt lat="34.24950312787526" lon="108.89053706714472">
   <ele>407.5347442626953</ele>
   <time>2021-06-04T02:37:35.639Z</time>
</trkpt>  
<trkpt lat="34.24948270551322" lon="108.89051501277379">
   <ele>407.39283752441406</ele>
   <time>2021-06-04T02:37:38.639Z</time>
</trkpt>  
<trkpt lat="34.24945916531501" lon="108.8904990368563">
   <ele>407.2006378173828</ele>
   <time>2021-06-04T02:37:44.639Z</time>
</trkpt>  
<trkpt lat="34.24942872976909" lon="108.89049337901568">
   <ele>407.1293487548828</ele>
   <time>2021-06-04T02:37:52.639Z</time>
</trkpt>  
<trkpt lat="34.24943557853986" lon="108.89045736778375">
   <ele>406.75392150878906</ele>
   <time>2021-06-04T02:37:56.639Z</time>
</trkpt>  
<trkpt lat="34.24946498049689" lon="108.89044581410793">
   <ele>406.74403381347656</ele>
   <time>2021-06-04T02:38:01.639Z</time>
</trkpt>  
<trkpt lat="34.249475645295696" lon="108.89048358047994">
   <ele>406.57850646972656</ele>
   <time>2021-06-04T02:38:06.639Z</time>
</trkpt>  
<trkpt lat="34.24947394000006" lon="108.89052045606216">
   <ele>406.40711975097656</ele>
   <time>2021-06-04T02:38:09.639Z</time>
</trkpt>  
       </trkseg>
   </trk>
</gpx>
