# Supplementary material for: Exploring the influence of path environment factors on walking behavior in urban parks with configuration attribute control
Source: PLoS One. 2025 Jul 28;20(7):e0329278. doi: 10.1371/journal.pone.0329278 (PMC12303266; doi:10.1371/journal.pone.0329278)
Supplement: S2 File — (ZIP) [file pone.0329278.s002.zip › S2 File/Trajectory data/F103.gpx]

<?xml version="1.0" encoding="UTF-8"?><gpx xsi:schemaLocation="http://www.topografix.com/GPX/1/0 http://www.topografix.com/GPX/1/0/gpx.xsd" xmlns="http://www.topografix.com/GPX/1/0" xmlns:xsi="http://www.w3.org/2001/XMLSchema-instance" creator="SixFoot - http://www.foooooot.com/" version="1.0"><trk><trkseg><trkpt lon="108.89474634" lat="34.24610075"><ele>368.0869140625</ele><time>2021-06-04T00:30:13Z</time><speed>0.0</speed></trkpt><trkpt lon="108.89481831" lat="34.24618488"><ele>370.351318359375</ele><time>2021-06-04T00:30:23Z</time><speed>0.949999988079071</speed></trkpt><trkpt lon="108.89487804" lat="34.24628021"><ele>374.810791015625</ele><time>2021-06-04T00:30:32Z</time><speed>0.9700000286102295</speed></trkpt><trkpt lon="108.89492799" lat="34.2463628"><ele>375.2227783203125</ele><time>2021-06-04T00:30:42Z</time><speed>0.8999999761581421</speed></trkpt><trkpt lon="108.89497405" lat="34.24644467"><ele>375.8212890625</ele><time>2021-06-04T00:30:52Z</time><speed>0.9200000166893005</speed></trkpt><trkpt lon="108.89503514" lat="34.24652725"><ele>375.2469482421875</ele><time>2021-06-04T00:31:02Z</time><speed>0.9399999976158142</speed></trkpt><trkpt lon="108.89510726" lat="34.24660694"><ele>374.935302734375</ele><time>2021-06-04T00:31:12Z</time><speed>0.9900000095367432</speed></trkpt><trkpt lon="108.89517812" lat="34.24668961"><ele>374.20208740234375</ele><time>2021-06-04T00:31:22Z</time><speed>1.0299999713897705</speed></trkpt><trkpt lon="108.89518955" lat="34.24678284"><ele>373.98260498046875</ele><time>2021-06-04T00:31:32Z</time><speed>0.9900000095367432</speed></trkpt><trkpt lon="108.89511186" lat="34.24684694"><ele>372.5107421875</ele><time>2021-06-04T00:31:42Z</time><speed>0.9700000286102295</speed></trkpt><trkpt lon="108.89500844" lat="34.24687813"><ele>368.79736328125</ele><time>2021-06-04T00:31:52Z</time><speed>0.9900000095367432</speed></trkpt><trkpt lon="108.89490255" lat="34.24692457"><ele>366.190673828125</ele><time>2021-06-04T00:32:02Z</time><speed>0.9700000286102295</speed></trkpt><trkpt lon="108.89487025" lat="34.24694844"><ele>366.713134765625</ele><time>2021-06-04T00:32:06Z</time><speed>0.9100000262260437</speed></trkpt><trkpt lon="108.89479952" lat="34.24702925"><ele>367.181884765625</ele><time>2021-06-04T00:32:16Z</time><speed>1.0700000524520874</speed></trkpt><trkpt lon="108.89473985" lat="34.24710746"><ele>366.1585693359375</ele><time>2021-06-04T00:32:26Z</time><speed>0.9599999785423279</speed></trkpt><trkpt lon="108.8946903" lat="34.24719456"><ele>367.371826171875</ele><time>2021-06-04T00:32:36Z</time><speed>1.0299999713897705</speed></trkpt><trkpt lon="108.89461096" lat="34.24727635"><ele>371.149658203125</ele><time>2021-06-04T00:32:46Z</time><speed>0.9700000286102295</speed></trkpt><trkpt lon="108.8945981" lat="34.24737335"><ele>371.4609375</ele><time>2021-06-04T00:32:54Z</time><speed>1.0399999618530273</speed></trkpt><trkpt lon="108.89459695" lat="34.24747159"><ele>371.70452880859375</ele><time>2021-06-04T00:33:04Z</time><speed>0.8999999761581421</speed></trkpt><trkpt lon="108.89465665" lat="34.2475559"><ele>370.53515625</ele><time>2021-06-04T00:33:14Z</time><speed>0.9200000166893005</speed></trkpt><trkpt lon="108.89469862" lat="34.24765161"><ele>375.359375</ele><time>2021-06-04T00:33:24Z</time><speed>1.0099999904632568</speed></trkpt><trkpt lon="108.89477572" lat="34.24775489"><ele>375.6171875</ele><time>2021-06-04T00:33:33Z</time><speed>1.1799999475479126</speed></trkpt><trkpt lon="108.89477513" lat="34.24785954"><ele>374.5999755859375</ele><time>2021-06-04T00:33:42Z</time><speed>1.090000033378601</speed></trkpt><trkpt lon="108.89475927" lat="34.24795411"><ele>375.53759765625</ele><time>2021-06-04T00:33:50Z</time><speed>1.0499999523162842</speed></trkpt><trkpt lon="108.89471838" lat="34.24804657"><ele>374.376220703125</ele><time>2021-06-04T00:34:00Z</time><speed>1.100000023841858</speed></trkpt><trkpt lon="108.89471716" lat="34.24814406"><ele>372.6575927734375</ele><time>2021-06-04T00:34:12Z</time><speed>1.149999976158142</speed></trkpt><trkpt lon="108.8947356" lat="34.24823811"><ele>371.34765625</ele><time>2021-06-04T00:34:24Z</time><speed>0.949999988079071</speed></trkpt><trkpt lon="108.89470777" lat="34.24833097"><ele>369.00543212890625</ele><time>2021-06-04T00:34:36Z</time><speed>0.8299999833106995</speed></trkpt><trkpt lon="108.89464348" lat="34.24841107"><ele>368.4017333984375</ele><time>2021-06-04T00:34:46Z</time><speed>1.0</speed></trkpt><trkpt lon="108.89455751" lat="34.24847042"><ele>366.72467041015625</ele><time>2021-06-04T00:34:56Z</time><speed>1.4600000381469727</speed></trkpt><trkpt lon="108.89450693" lat="34.24855286"><ele>365.1590576171875</ele><time>2021-06-04T00:35:06Z</time><speed>1.159999966621399</speed></trkpt><trkpt lon="108.89452211" lat="34.24865221"><ele>366.23046875</ele><time>2021-06-04T00:35:14Z</time><speed>1.2100000381469727</speed></trkpt><trkpt lon="108.89455301" lat="34.24874302"><ele>367.249267578125</ele><time>2021-06-04T00:35:22Z</time><speed>0.9700000286102295</speed></trkpt><trkpt lon="108.89463913" lat="34.24882222"><ele>368.52978515625</ele><time>2021-06-04T00:35:32Z</time><speed>1.159999966621399</speed></trkpt><trkpt lon="108.8946849" lat="34.24890629"><ele>369.81243896484375</ele><time>2021-06-04T00:35:40Z</time><speed>1.059999942779541</speed></trkpt><trkpt lon="108.89457201" lat="34.24894174"><ele>370.2427978515625</ele><time>2021-06-04T00:35:50Z</time><speed>1.0299999713897705</speed></trkpt><trkpt lon="108.89449596" lat="34.24901777"><ele>371.6982421875</ele><time>2021-06-04T00:36:02Z</time><speed>1.0299999713897705</speed></trkpt><trkpt lon="108.89441357" lat="34.24909512"><ele>373.9486083984375</ele><time>2021-06-04T00:36:16Z</time><speed>1.0199999809265137</speed></trkpt><trkpt lon="108.89430122" lat="34.24914624"><ele>373.9364013671875</ele><time>2021-06-04T00:36:36Z</time><speed>1.690000057220459</speed></trkpt><trkpt lon="108.89424332" lat="34.24923143"><ele>374.0789794921875</ele><time>2021-06-04T00:36:44Z</time><speed>1.3899999856948853</speed></trkpt><trkpt lon="108.89423433" lat="34.24932652"><ele>373.33294677734375</ele><time>2021-06-04T00:36:52Z</time><speed>1.2000000476837158</speed></trkpt><trkpt lon="108.89418274" lat="34.24940677"><ele>372.397216796875</ele><time>2021-06-04T00:37:02Z</time><speed>1.0099999904632568</speed></trkpt><trkpt lon="108.89407941" lat="34.24944222"><ele>371.96014404296875</ele><time>2021-06-04T00:37:12Z</time><speed>1.0700000524520874</speed></trkpt><trkpt lon="108.89396764" lat="34.24945177"><ele>373.1513671875</ele><time>2021-06-04T00:38:06Z</time><speed>1.350000023841858</speed></trkpt><trkpt lon="108.89386913" lat="34.24949534"><ele>373.25830078125</ele><time>2021-06-04T00:47:00Z</time><speed>1.659999966621399</speed></trkpt><trkpt lon="108.89394816" lat="34.24957007"><ele>372.77154541015625</ele><time>2021-06-04T00:57:10Z</time><speed>0.5299999713897705</speed></trkpt><trkpt lon="108.89396129" lat="34.24946136"><ele>373.706787109375</ele><time>2021-06-04T01:10:44Z</time><speed>1.2899999618530273</speed></trkpt><trkpt lon="108.89387105" lat="34.249514"><ele>373.4786376953125</ele><time>2021-06-04T01:11:18Z</time><speed>0.23999999463558197</speed></trkpt><trkpt lon="108.89418021" lat="34.24976298"><ele>330.68243408203125</ele><time>2021-06-04T01:23:22Z</time><speed>0.23999999463558197</speed></trkpt><trkpt lon="108.89397362" lat="34.24953714"><ele>369.9285888671875</ele><time>2021-06-04T01:23:27Z</time><speed>0.0</speed></trkpt><trkpt lon="108.89387936" lat="34.24949235"><ele>383.467529296875</ele><time>2021-06-04T01:27:56Z</time><speed>0.0</speed></trkpt><trkpt lon="108.89398005" lat="34.24945693"><ele>378.2899169921875</ele><time>2021-06-04T01:40:00Z</time><speed>0.5</speed></trkpt><trkpt lon="108.89411251" lat="34.24945428"><ele>378.08477783203125</ele><time>2021-06-04T01:40:10Z</time><speed>1.0700000524520874</speed></trkpt><trkpt lon="108.89418516" lat="34.24936069"><ele>377.32275390625</ele><time>2021-06-04T01:40:22Z</time><speed>1.1299999952316284</speed></trkpt><trkpt lon="108.8941947" lat="34.24925869"><ele>377.221435546875</ele><time>2021-06-04T01:40:32Z</time><speed>0.5899999737739563</speed></trkpt><trkpt lon="108.89422898" lat="34.24916886"><ele>377.30303955078125</ele><time>2021-06-04T01:40:42Z</time><speed>0.9900000095367432</speed></trkpt><trkpt lon="108.89432488" lat="34.24910107"><ele>377.8935546875</ele><time>2021-06-04T01:40:54Z</time><speed>1.2699999809265137</speed></trkpt><trkpt lon="108.89443394" lat="34.24909431"><ele>379.18505859375</ele><time>2021-06-04T01:41:04Z</time><speed>0.8100000023841858</speed></trkpt><trkpt lon="108.89450473" lat="34.24902254"><ele>379.27056884765625</ele><time>2021-06-04T01:41:18Z</time><speed>0.9700000286102295</speed></trkpt><trkpt lon="108.89458935" lat="34.24895983"><ele>379.63653564453125</ele><time>2021-06-04T01:41:30Z</time><speed>0.9900000095367432</speed></trkpt><trkpt lon="108.89470649" lat="34.24894289"><ele>378.2449951171875</ele><time>2021-06-04T01:41:40Z</time><speed>1.0</speed></trkpt><trkpt lon="108.89481514" lat="34.24893369"><ele>378.950927734375</ele><time>2021-06-04T01:41:48Z</time><speed>1.440000057220459</speed></trkpt><trkpt lon="108.89492895" lat="34.2489388"><ele>379.111572265625</ele><time>2021-06-04T01:41:58Z</time><speed>1.0399999618530273</speed></trkpt><trkpt lon="108.89495364" lat="34.24884955"><ele>377.0982666015625</ele><time>2021-06-04T01:42:26Z</time><speed>0.6100000143051147</speed></trkpt><trkpt lon="108.89488052" lat="34.24895138"><ele>377.5467529296875</ele><time>2021-06-04T01:43:00Z</time><speed>1.7799999713897705</speed></trkpt><trkpt lon="108.89497531" lat="34.24889967"><ele>377.7242431640625</ele><time>2021-06-04T01:45:58Z</time><speed>0.9200000166893005</speed></trkpt><trkpt lon="108.8949789" lat="34.24880003"><ele>378.4552001953125</ele><time>2021-06-04T01:46:06Z</time><speed>1.1200000047683716</speed></trkpt><trkpt lon="108.89497597" lat="34.24870973"><ele>375.8837890625</ele><time>2021-06-04T01:46:12Z</time><speed>1.3799999952316284</speed></trkpt><trkpt lon="108.89499312" lat="34.24847645"><ele>374.33306884765625</ele><time>2021-06-04T01:46:29Z</time><speed>1.2300000190734863</speed></trkpt><trkpt lon="108.89496691" lat="34.24838605"><ele>376.4918212890625</ele><time>2021-06-04T01:46:34Z</time><speed>1.3600000143051147</speed></trkpt><trkpt lon="108.8949812" lat="34.24827916"><ele>376.515380859375</ele><time>2021-06-04T01:46:44Z</time><speed>1.0700000524520874</speed></trkpt><trkpt lon="108.89495038" lat="34.24817752"><ele>376.9693603515625</ele><time>2021-06-04T01:46:52Z</time><speed>1.2899999618530273</speed></trkpt><trkpt lon="108.89491213" lat="34.24809259"><ele>376.23516845703125</ele><time>2021-06-04T01:46:58Z</time><speed>1.5</speed></trkpt><trkpt lon="108.89479967" lat="34.24802796"><ele>374.4644775390625</ele><time>2021-06-04T01:47:06Z</time><speed>1.4900000095367432</speed></trkpt><trkpt lon="108.89475962" lat="34.24792348"><ele>375.7841796875</ele><time>2021-06-04T01:47:14Z</time><speed>1.7400000095367432</speed></trkpt><trkpt lon="108.89479717" lat="34.24783674"><ele>376.1605224609375</ele><time>2021-06-04T01:47:20Z</time><speed>1.7899999618530273</speed></trkpt><trkpt lon="108.8947463" lat="34.24775015"><ele>376.8485107421875</ele><time>2021-06-04T01:47:26Z</time><speed>1.6200000047683716</speed></trkpt><trkpt lon="108.89469927" lat="34.2476658"><ele>375.59967041015625</ele><time>2021-06-04T01:47:32Z</time><speed>1.6399999856948853</speed></trkpt><trkpt lon="108.89465689" lat="34.247575"><ele>377.479736328125</ele><time>2021-06-04T01:47:38Z</time><speed>1.7699999809265137</speed></trkpt><trkpt lon="108.89461205" lat="34.24748939"><ele>378.78363037109375</ele><time>2021-06-04T01:47:44Z</time><speed>1.7300000190734863</speed></trkpt><trkpt lon="108.89459732" lat="34.24739725"><ele>378.589111328125</ele><time>2021-06-04T01:47:50Z</time><speed>1.659999966621399</speed></trkpt><trkpt lon="108.89460772" lat="34.24730398"><ele>378.9168701171875</ele><time>2021-06-04T01:47:56Z</time><speed>1.690000057220459</speed></trkpt><trkpt lon="108.89465874" lat="34.24721861"><ele>378.95428466796875</ele><time>2021-06-04T01:48:02Z</time><speed>1.690000057220459</speed></trkpt><trkpt lon="108.89471764" lat="34.24713466"><ele>379.2415771484375</ele><time>2021-06-04T01:48:08Z</time><speed>1.6399999856948853</speed></trkpt><trkpt lon="108.89476727" lat="34.24704864"><ele>378.681640625</ele><time>2021-06-04T01:48:14Z</time><speed>1.5099999904632568</speed></trkpt><trkpt lon="108.89483639" lat="34.24697407"><ele>378.98681640625</ele><time>2021-06-04T01:48:20Z</time><speed>1.5700000524520874</speed></trkpt><trkpt lon="108.89495967" lat="34.24691464"><ele>378.569091796875</ele><time>2021-06-04T01:48:28Z</time><speed>1.7699999809265137</speed></trkpt><trkpt lon="108.89508276" lat="34.24687532"><ele>377.26220703125</ele><time>2021-06-04T01:48:36Z</time><speed>1.590000033378601</speed></trkpt><trkpt lon="108.89519665" lat="34.24686267"><ele>379.1839599609375</ele><time>2021-06-04T01:48:42Z</time><speed>1.9500000476837158</speed></trkpt><trkpt lon="108.89521408" lat="34.24677125"><ele>380.0562744140625</ele><time>2021-06-04T01:48:48Z</time><speed>1.5499999523162842</speed></trkpt><trkpt lon="108.89513397" lat="34.24668825"><ele>377.6728515625</ele><time>2021-06-04T01:48:52Z</time><speed>2.5899999141693115</speed></trkpt><trkpt lon="108.89505748" lat="34.24656869"><ele>377.283447265625</ele><time>2021-06-04T01:48:56Z</time><speed>3.2300000190734863</speed></trkpt><trkpt lon="108.8950044" lat="34.24648023"><ele>379.4246826171875</ele><time>2021-06-04T01:49:00Z</time><speed>1.75</speed></trkpt><trkpt lon="108.89495171" lat="34.24638724"><ele>380.7308349609375</ele><time>2021-06-04T01:49:06Z</time><speed>1.6799999475479126</speed></trkpt><trkpt lon="108.89489492" lat="34.24630664"><ele>382.0350341796875</ele><time>2021-06-04T01:49:12Z</time><speed>1.5399999618530273</speed></trkpt><trkpt lon="108.89481056" lat="34.24622064"><ele>383.8798828125</ele><time>2021-06-04T01:49:20Z</time><speed>1.4700000286102295</speed></trkpt><trkpt lon="108.89473765" lat="34.24612098"><ele>382.04095458984375</ele><time>2021-06-04T01:49:28Z</time><speed>1.5399999618530273</speed></trkpt></trkseg></trk></gpx>
