# Supplementary material for: Exploring the influence of path environment factors on walking behavior in urban parks with configuration attribute control
Source: PLoS One. 2025 Jul 28;20(7):e0329278. doi: 10.1371/journal.pone.0329278 (PMC12303266; doi:10.1371/journal.pone.0329278)
Supplement: S2 File — (ZIP) [file pone.0329278.s002.zip › S2 File/Trajectory data/F104.gpx]

<?xml version="1.0" encoding="UTF-8"?><gpx xsi:schemaLocation="http://www.topografix.com/GPX/1/0 http://www.topografix.com/GPX/1/0/gpx.xsd" xmlns="http://www.topografix.com/GPX/1/0" xmlns:xsi="http://www.w3.org/2001/XMLSchema-instance" creator="SixFoot - http://www.foooooot.com/" version="1.0"><trk><trkseg><trkpt lon="108.89485384" lat="34.24615043"><ele>386.560791015625</ele><time>2021-06-04T01:51:28Z</time><speed>0.4399999976158142</speed></trkpt><trkpt lon="108.89482198" lat="34.2462542"><ele>378.4727783203125</ele><time>2021-06-04T01:51:46Z</time><speed>0.8899999856948853</speed></trkpt><trkpt lon="108.89486834" lat="34.24635148"><ele>380.37261962890625</ele><time>2021-06-04T01:51:56Z</time><speed>0.9200000166893005</speed></trkpt><trkpt lon="108.89492092" lat="34.2464396"><ele>379.857421875</ele><time>2021-06-04T01:52:11Z</time><speed>0.6100000143051147</speed></trkpt><trkpt lon="108.89499589" lat="34.24652885"><ele>371.0545654296875</ele><time>2021-06-04T01:52:21Z</time><speed>1.4500000476837158</speed></trkpt><trkpt lon="108.895073" lat="34.24661469"><ele>372.16949462890625</ele><time>2021-06-04T01:52:27Z</time><speed>1.1200000047683716</speed></trkpt><trkpt lon="108.89513537" lat="34.24672172"><ele>376.82550048828125</ele><time>2021-06-04T01:52:36Z</time><speed>0.6000000238418579</speed></trkpt><trkpt lon="108.89522437" lat="34.24679141"><ele>378.07318115234375</ele><time>2021-06-04T01:52:45Z</time><speed>0.8500000238418579</speed></trkpt><trkpt lon="108.89513542" lat="34.24685546"><ele>380.25469970703125</ele><time>2021-06-04T01:53:01Z</time><speed>1.3600000143051147</speed></trkpt><trkpt lon="108.89503167" lat="34.24689672"><ele>380.81854248046875</ele><time>2021-06-04T01:53:11Z</time><speed>1.0700000524520874</speed></trkpt><trkpt lon="108.89490413" lat="34.24692442"><ele>377.22509765625</ele><time>2021-06-04T01:53:21Z</time><speed>1.100000023841858</speed></trkpt><trkpt lon="108.89502526" lat="34.24690195"><ele>373.658203125</ele><time>2021-06-04T01:53:39Z</time><speed>1.3899999856948853</speed></trkpt><trkpt lon="108.89513632" lat="34.2468668"><ele>376.55279541015625</ele><time>2021-06-04T01:53:47Z</time><speed>1.2200000286102295</speed></trkpt><trkpt lon="108.89521256" lat="34.24693149"><ele>374.0064697265625</ele><time>2021-06-04T01:53:57Z</time><speed>1.1699999570846558</speed></trkpt><trkpt lon="108.89520192" lat="34.24702817"><ele>376.88623046875</ele><time>2021-06-04T01:54:05Z</time><speed>1.159999966621399</speed></trkpt><trkpt lon="108.89526157" lat="34.24711294"><ele>378.49365234375</ele><time>2021-06-04T01:54:13Z</time><speed>0.7900000214576721</speed></trkpt><trkpt lon="108.89529152" lat="34.24722682"><ele>377.92132568359375</ele><time>2021-06-04T01:54:21Z</time><speed>1.4199999570846558</speed></trkpt><trkpt lon="108.8952764" lat="34.24733878"><ele>377.96234130859375</ele><time>2021-06-04T01:54:29Z</time><speed>1.2999999523162842</speed></trkpt><trkpt lon="108.89527031" lat="34.24745059"><ele>378.02880859375</ele><time>2021-06-04T01:54:37Z</time><speed>1.3200000524520874</speed></trkpt><trkpt lon="108.89526148" lat="34.24755091"><ele>380.8658447265625</ele><time>2021-06-04T01:54:45Z</time><speed>1.3300000429153442</speed></trkpt><trkpt lon="108.89518257" lat="34.24763752"><ele>380.384521484375</ele><time>2021-06-04T01:54:53Z</time><speed>1.25</speed></trkpt><trkpt lon="108.89506148" lat="34.24765437"><ele>380.18731689453125</ele><time>2021-06-04T01:55:03Z</time><speed>1.0499999523162842</speed></trkpt><trkpt lon="108.8949482" lat="34.24770745"><ele>376.8411865234375</ele><time>2021-06-04T01:55:21Z</time><speed>1.059999942779541</speed></trkpt><trkpt lon="108.89487753" lat="34.24779334"><ele>378.1993408203125</ele><time>2021-06-04T01:55:31Z</time><speed>0.9399999976158142</speed></trkpt><trkpt lon="108.89479112" lat="34.24785461"><ele>378.8004150390625</ele><time>2021-06-04T01:55:39Z</time><speed>1.309999942779541</speed></trkpt><trkpt lon="108.89474442" lat="34.24795291"><ele>378.0916748046875</ele><time>2021-06-04T01:55:49Z</time><speed>1.1299999952316284</speed></trkpt><trkpt lon="108.89480615" lat="34.24802827"><ele>378.016845703125</ele><time>2021-06-04T01:55:59Z</time><speed>1.25</speed></trkpt><trkpt lon="108.89488132" lat="34.24809808"><ele>374.2584228515625</ele><time>2021-06-04T01:56:09Z</time><speed>1.2799999713897705</speed></trkpt><trkpt lon="108.89492948" lat="34.2481901"><ele>370.5128173828125</ele><time>2021-06-04T01:56:23Z</time><speed>0.9900000095367432</speed></trkpt><trkpt lon="108.89495158" lat="34.24828284"><ele>374.3853759765625</ele><time>2021-06-04T01:56:33Z</time><speed>1.0800000429153442</speed></trkpt><trkpt lon="108.89496748" lat="34.24837306"><ele>376.86572265625</ele><time>2021-06-04T01:56:43Z</time><speed>0.9900000095367432</speed></trkpt><trkpt lon="108.89500782" lat="34.24845884"><ele>374.3035888671875</ele><time>2021-06-04T01:56:55Z</time><speed>0.9399999976158142</speed></trkpt><trkpt lon="108.89501945" lat="34.24855956"><ele>376.19146728515625</ele><time>2021-06-04T01:57:07Z</time><speed>0.9399999976158142</speed></trkpt><trkpt lon="108.89504102" lat="34.24866088"><ele>376.1964111328125</ele><time>2021-06-04T01:57:17Z</time><speed>0.9900000095367432</speed></trkpt><trkpt lon="108.89500825" lat="34.24876281"><ele>376.11187744140625</ele><time>2021-06-04T01:57:27Z</time><speed>1.0199999809265137</speed></trkpt><trkpt lon="108.89496981" lat="34.24886212"><ele>375.9766845703125</ele><time>2021-06-04T01:57:39Z</time><speed>0.7200000286102295</speed></trkpt><trkpt lon="108.89495863" lat="34.24896097"><ele>377.6552734375</ele><time>2021-06-04T01:57:51Z</time><speed>0.7699999809265137</speed></trkpt><trkpt lon="108.89496328" lat="34.2490531"><ele>377.53271484375</ele><time>2021-06-04T01:58:03Z</time><speed>0.8199999928474426</speed></trkpt><trkpt lon="108.89497762" lat="34.24915176"><ele>377.37646484375</ele><time>2021-06-04T01:58:15Z</time><speed>0.800000011920929</speed></trkpt><trkpt lon="108.89499755" lat="34.24924164"><ele>378.0472412109375</ele><time>2021-06-04T01:58:25Z</time><speed>0.6600000262260437</speed></trkpt><trkpt lon="108.89497512" lat="34.24934427"><ele>377.3309326171875</ele><time>2021-06-04T01:58:37Z</time><speed>0.8500000238418579</speed></trkpt><trkpt lon="108.89494653" lat="34.2494482"><ele>373.6722412109375</ele><time>2021-06-04T01:58:49Z</time><speed>0.8500000238418579</speed></trkpt><trkpt lon="108.89491294" lat="34.24953783"><ele>375.018798828125</ele><time>2021-06-04T01:58:59Z</time><speed>0.8999999761581421</speed></trkpt><trkpt lon="108.89483324" lat="34.24962118"><ele>376.09942626953125</ele><time>2021-06-04T01:59:11Z</time><speed>0.949999988079071</speed></trkpt><trkpt lon="108.89478484" lat="34.24970758"><ele>377.096435546875</ele><time>2021-06-04T01:59:21Z</time><speed>1.0299999713897705</speed></trkpt><trkpt lon="108.89479577" lat="34.24980169"><ele>376.897216796875</ele><time>2021-06-04T01:59:31Z</time><speed>1.100000023841858</speed></trkpt><trkpt lon="108.89481378" lat="34.24989619"><ele>377.91162109375</ele><time>2021-06-04T01:59:41Z</time><speed>1.0399999618530273</speed></trkpt><trkpt lon="108.89484268" lat="34.24999353"><ele>373.89697265625</ele><time>2021-06-04T01:59:51Z</time><speed>1.1399999856948853</speed></trkpt><trkpt lon="108.89496093" lat="34.25003659"><ele>374.51904296875</ele><time>2021-06-04T02:00:01Z</time><speed>1.1200000047683716</speed></trkpt><trkpt lon="108.89509193" lat="34.25002418"><ele>374.8143310546875</ele><time>2021-06-04T02:00:11Z</time><speed>1.0800000429153442</speed></trkpt><trkpt lon="108.89522203" lat="34.25002478"><ele>375.3494873046875</ele><time>2021-06-04T02:00:21Z</time><speed>1.1299999952316284</speed></trkpt><trkpt lon="108.89534602" lat="34.25002788"><ele>376.5927734375</ele><time>2021-06-04T02:00:31Z</time><speed>1.1299999952316284</speed></trkpt><trkpt lon="108.89547131" lat="34.2500578"><ele>375.01666259765625</ele><time>2021-06-04T02:00:41Z</time><speed>1.309999942779541</speed></trkpt><trkpt lon="108.89558186" lat="34.2500724"><ele>374.7427978515625</ele><time>2021-06-04T02:00:49Z</time><speed>1.4900000095367432</speed></trkpt><trkpt lon="108.89569134" lat="34.25010386"><ele>376.4676513671875</ele><time>2021-06-04T02:00:57Z</time><speed>1.2999999523162842</speed></trkpt><trkpt lon="108.89579741" lat="34.25015674"><ele>376.39813232421875</ele><time>2021-06-04T02:01:05Z</time><speed>1.2899999618530273</speed></trkpt><trkpt lon="108.89588374" lat="34.25022831"><ele>376.23675537109375</ele><time>2021-06-04T02:01:13Z</time><speed>1.340000033378601</speed></trkpt><trkpt lon="108.89584905" lat="34.25031803"><ele>378.2083740234375</ele><time>2021-06-04T02:01:23Z</time><speed>1.1699999570846558</speed></trkpt><trkpt lon="108.89572093" lat="34.25031157"><ele>378.09814453125</ele><time>2021-06-04T02:01:33Z</time><speed>1.2599999904632568</speed></trkpt><trkpt lon="108.8955979" lat="34.25034156"><ele>375.294677734375</ele><time>2021-06-04T02:01:43Z</time><speed>1.190000057220459</speed></trkpt><trkpt lon="108.89548917" lat="34.25034946"><ele>376.931640625</ele><time>2021-06-04T02:01:53Z</time><speed>0.9599999785423279</speed></trkpt><trkpt lon="108.89535653" lat="34.25038055"><ele>377.12353515625</ele><time>2021-06-04T02:02:05Z</time><speed>1.809999942779541</speed></trkpt><trkpt lon="108.89524605" lat="34.25040515"><ele>377.35107421875</ele><time>2021-06-04T02:02:15Z</time><speed>1.1100000143051147</speed></trkpt><trkpt lon="108.89512688" lat="34.25039779"><ele>376.99114990234375</ele><time>2021-06-04T02:02:35Z</time><speed>0.7400000095367432</speed></trkpt><trkpt lon="108.89501782" lat="34.25039537"><ele>376.1138916015625</ele><time>2021-06-04T02:02:49Z</time><speed>0.949999988079071</speed></trkpt><trkpt lon="108.89490881" lat="34.25041599"><ele>377.801025390625</ele><time>2021-06-04T02:03:03Z</time><speed>0.7900000214576721</speed></trkpt><trkpt lon="108.8947899" lat="34.25042577"><ele>378.2779541015625</ele><time>2021-06-04T02:03:17Z</time><speed>0.5600000023841858</speed></trkpt><trkpt lon="108.89468425" lat="34.2504645"><ele>379.091796875</ele><time>2021-06-04T02:03:33Z</time><speed>0.9599999785423279</speed></trkpt><trkpt lon="108.89463912" lat="34.25044463"><ele>363.79510498046875</ele><time>2021-06-04T02:04:02Z</time><speed>0.0</speed></trkpt><trkpt lon="108.89471282" lat="34.25053014"><ele>369.41796875</ele><time>2021-06-04T02:07:24Z</time><speed>1.2799999713897705</speed></trkpt><trkpt lon="108.89457865" lat="34.25046578"><ele>388.4844970703125</ele><time>2021-06-04T02:31:37Z</time><speed>0.550000011920929</speed></trkpt><trkpt lon="108.89506742" lat="34.25035771"><ele>365.3321533203125</ele><time>2021-06-04T02:41:55Z</time><speed>0.0</speed></trkpt><trkpt lon="108.89518535" lat="34.25036963"><ele>373.27191162109375</ele><time>2021-06-04T02:42:10Z</time><speed>1.190000057220459</speed></trkpt><trkpt lon="108.89530385" lat="34.25035541"><ele>372.9658203125</ele><time>2021-06-04T02:42:22Z</time><speed>0.6299999952316284</speed></trkpt><trkpt lon="108.89543044" lat="34.25035495"><ele>369.024169921875</ele><time>2021-06-04T02:42:40Z</time><speed>0.9399999976158142</speed></trkpt><trkpt lon="108.89556404" lat="34.25034582"><ele>372.65863037109375</ele><time>2021-06-04T02:42:57Z</time><speed>0.0</speed></trkpt><trkpt lon="108.89568312" lat="34.25032558"><ele>372.7420654296875</ele><time>2021-06-04T02:43:14Z</time><speed>0.949999988079071</speed></trkpt><trkpt lon="108.89579844" lat="34.25031285"><ele>371.83648681640625</ele><time>2021-06-04T02:43:26Z</time><speed>0.5299999713897705</speed></trkpt><trkpt lon="108.89586733" lat="34.2502336"><ele>371.97564697265625</ele><time>2021-06-04T02:43:38Z</time><speed>1.059999942779541</speed></trkpt><trkpt lon="108.89595869" lat="34.25017651"><ele>372.39337158203125</ele><time>2021-06-04T02:43:54Z</time><speed>0.8399999737739563</speed></trkpt><trkpt lon="108.89605839" lat="34.25012597"><ele>372.4976806640625</ele><time>2021-06-04T02:44:10Z</time><speed>0.4000000059604645</speed></trkpt><trkpt lon="108.89603461" lat="34.25003323"><ele>369.7667236328125</ele><time>2021-06-04T02:44:26Z</time><speed>0.7300000190734863</speed></trkpt><trkpt lon="108.89598334" lat="34.24994002"><ele>370.2242431640625</ele><time>2021-06-04T02:44:38Z</time><speed>1.190000057220459</speed></trkpt><trkpt lon="108.8959468" lat="34.24981842"><ele>367.641357421875</ele><time>2021-06-04T02:44:46Z</time><speed>4.099999904632568</speed></trkpt><trkpt lon="108.89585702" lat="34.24976564"><ele>359.6099853515625</ele><time>2021-06-04T02:45:00Z</time><speed>1.1399999856948853</speed></trkpt><trkpt lon="108.89584845" lat="34.24966411"><ele>363.994873046875</ele><time>2021-06-04T02:45:24Z</time><speed>2.3499999046325684</speed></trkpt><trkpt lon="108.89578026" lat="34.24956722"><ele>366.27392578125</ele><time>2021-06-04T02:45:40Z</time><speed>1.4800000190734863</speed></trkpt><trkpt lon="108.89574204" lat="34.24947686"><ele>373.731201171875</ele><time>2021-06-04T02:45:52Z</time><speed>0.8700000047683716</speed></trkpt><trkpt lon="108.89582183" lat="34.24940253"><ele>371.156005859375</ele><time>2021-06-04T02:46:02Z</time><speed>0.949999988079071</speed></trkpt><trkpt lon="108.89590169" lat="34.24933245"><ele>364.572265625</ele><time>2021-06-04T02:46:12Z</time><speed>1.0800000429153442</speed></trkpt><trkpt lon="108.89595754" lat="34.24925258"><ele>364.3211669921875</ele><time>2021-06-04T02:46:26Z</time><speed>0.47999998927116394</speed></trkpt><trkpt lon="108.89596338" lat="34.24915952"><ele>370.5048828125</ele><time>2021-06-04T02:47:12Z</time><speed>0.47999998927116394</speed></trkpt><trkpt lon="108.89592958" lat="34.24905786"><ele>369.2296142578125</ele><time>2021-06-04T02:47:27Z</time><speed>0.5400000214576721</speed></trkpt><trkpt lon="108.89602383" lat="34.24897203"><ele>365.82012939453125</ele><time>2021-06-04T02:47:35Z</time><speed>1.2300000190734863</speed></trkpt></trkseg></trk></gpx>
