# Supplementary material for: Exploring the influence of path environment factors on walking behavior in urban parks with configuration attribute control
Source: PLoS One. 2025 Jul 28;20(7):e0329278. doi: 10.1371/journal.pone.0329278 (PMC12303266; doi:10.1371/journal.pone.0329278)
Supplement: S2 File — (ZIP) [file pone.0329278.s002.zip › S2 File/Trajectory data/F105.gpx]

<?xml version="1.0" encoding="UTF-8"?><gpx xsi:schemaLocation="http://www.topografix.com/GPX/1/0 http://www.topografix.com/GPX/1/0/gpx.xsd" xmlns="http://www.topografix.com/GPX/1/0" xmlns:xsi="http://www.w3.org/2001/XMLSchema-instance" creator="SixFoot - http://www.foooooot.com/" version="1.0"><trk><trkseg><trkpt lon="108.89071120385147" lat="34.249514181023834"><ele>403.3485376322642</ele><time>2021-06-04T00:21:48Z</time><speed>1.2862012386322021</speed></trkpt><trkpt lon="108.89059107007436" lat="34.24951659894411"><ele>392.4777012411505</ele><time>2021-06-04T00:21:52Z</time><speed>0.9048782587051392</speed></trkpt><trkpt lon="108.89065780854888" lat="34.24944389800214"><ele>390.62661102972925</ele><time>2021-06-04T00:21:59Z</time><speed>0.0</speed></trkpt><trkpt lon="108.89075381538308" lat="34.24937168893319"><ele>398.1872717430815</ele><time>2021-06-04T00:22:07Z</time><speed>1.1019996404647827</speed></trkpt><trkpt lon="108.89084875400262" lat="34.249323802703074"><ele>397.345857122913</ele><time>2021-06-04T00:22:19Z</time><speed>1.1233419179916382</speed></trkpt><trkpt lon="108.8909607114635" lat="34.249297431059034"><ele>396.4062289297581</ele><time>2021-06-04T00:22:31Z</time><speed>1.0740461349487305</speed></trkpt><trkpt lon="108.89107132580678" lat="34.24928821839344"><ele>398.3066163910553</ele><time>2021-06-04T00:22:46Z</time><speed>0.7728742361068726</speed></trkpt><trkpt lon="108.89109395282934" lat="34.24919857436776"><ele>405.66128166299313</ele><time>2021-06-04T00:23:03Z</time><speed>1.4192613363265991</speed></trkpt><trkpt lon="108.89115249096933" lat="34.24909426610737"><ele>403.9443121952936</ele><time>2021-06-04T00:23:12Z</time><speed>1.5726860761642456</speed></trkpt><trkpt lon="108.89120291362985" lat="34.24898766562633"><ele>404.3209681631997</ele><time>2021-06-04T00:23:19Z</time><speed>1.615025281906128</speed></trkpt><trkpt lon="108.89125825647147" lat="34.248900584212606"><ele>402.8554376652464</ele><time>2021-06-04T00:23:30Z</time><speed>0.9099133014678955</speed></trkpt><trkpt lon="108.89136056647878" lat="34.24884021247357"><ele>403.3645799336955</ele><time>2021-06-04T00:23:36Z</time><speed>0.8429841995239258</speed></trkpt><trkpt lon="108.8914781151459" lat="34.24880387176708"><ele>402.37197580654174</ele><time>2021-06-04T00:24:04Z</time><speed>0.9049955010414124</speed></trkpt><trkpt lon="108.89161759611083" lat="34.24877059929038"><ele>403.5006872685626</ele><time>2021-06-04T00:24:11Z</time><speed>0.7360034584999084</speed></trkpt><trkpt lon="108.89171447655627" lat="34.24872203398428"><ele>404.3567311363295</ele><time>2021-06-04T00:24:20Z</time><speed>0.0</speed></trkpt><trkpt lon="108.89183298145429" lat="34.24870934535946"><ele>403.6036918265745</ele><time>2021-06-04T00:24:37Z</time><speed>0.0</speed></trkpt><trkpt lon="108.8919293676092" lat="34.24866432509541"><ele>400.76366853900254</ele><time>2021-06-04T00:24:46Z</time><speed>0.7102671265602112</speed></trkpt><trkpt lon="108.89207549356131" lat="34.24872104891909"><ele>397.89573614206165</ele><time>2021-06-04T00:25:02Z</time><speed>1.0226787328720093</speed></trkpt><trkpt lon="108.89222348988673" lat="34.24871710557254"><ele>395.67152562271804</ele><time>2021-06-04T00:25:14Z</time><speed>1.1303893327713013</speed></trkpt><trkpt lon="108.8923533679153" lat="34.24870810886223"><ele>391.57126296684146</ele><time>2021-06-04T00:25:35Z</time><speed>1.1353657245635986</speed></trkpt><trkpt lon="108.89248296715154" lat="34.24870278970142"><ele>390.37348487693816</ele><time>2021-06-04T00:25:47Z</time><speed>0.9246955513954163</speed></trkpt><trkpt lon="108.89261982893545" lat="34.248717290360645"><ele>386.37467160075903</ele><time>2021-06-04T00:25:52Z</time><speed>0.0</speed></trkpt><trkpt lon="108.89271463172295" lat="34.24879679243976"><ele>386.06757953297347</ele><time>2021-06-04T00:26:04Z</time><speed>1.2561005353927612</speed></trkpt><trkpt lon="108.8928455027373" lat="34.24876594254614"><ele>384.78041490353644</ele><time>2021-06-04T00:26:36Z</time><speed>0.4929794669151306</speed></trkpt><trkpt lon="108.89296348343574" lat="34.24875435359065"><ele>381.5123539781198</ele><time>2021-06-04T00:26:52Z</time><speed>0.532061755657196</speed></trkpt><trkpt lon="108.89307939043219" lat="34.24874469879106"><ele>383.0510457744822</ele><time>2021-06-04T00:27:04Z</time><speed>0.8473767638206482</speed></trkpt><trkpt lon="108.89319374240996" lat="34.2487589945977"><ele>384.3941843993962</ele><time>2021-06-04T00:27:16Z</time><speed>1.0575761795043945</speed></trkpt><trkpt lon="108.89331236469597" lat="34.24875310307677"><ele>385.1459506433457</ele><time>2021-06-04T00:27:25Z</time><speed>0.7877354621887207</speed></trkpt><trkpt lon="108.89343427975088" lat="34.248689961127745"><ele>386.8188136154786</ele><time>2021-06-04T00:27:50Z</time><speed>0.9465329647064209</speed></trkpt><trkpt lon="108.89351764452185" lat="34.248615529535535"><ele>386.55813169293106</ele><time>2021-06-04T00:28:00Z</time><speed>0.8882571458816528</speed></trkpt><trkpt lon="108.89359969454927" lat="34.248526849963255"><ele>384.329482100904</ele><time>2021-06-04T00:28:39Z</time><speed>0.7244442701339722</speed></trkpt><trkpt lon="108.89372277301945" lat="34.24846164452415"><ele>385.5983370617032</ele><time>2021-06-04T00:29:14Z</time><speed>1.1348973512649536</speed></trkpt><trkpt lon="108.89383307759692" lat="34.248427146605195"><ele>392.9731643181294</ele><time>2021-06-04T00:29:27Z</time><speed>0.5946786999702454</speed></trkpt><trkpt lon="108.89395476242306" lat="34.2483643554305"><ele>400.35978049132973</ele><time>2021-06-04T00:29:46Z</time><speed>1.250274896621704</speed></trkpt><trkpt lon="108.89410532325611" lat="34.248348913983605"><ele>403.2301074722782</ele><time>2021-06-04T00:29:58Z</time><speed>1.0969570875167847</speed></trkpt><trkpt lon="108.8942337552092" lat="34.248341033105156"><ele>405.18007408455014</ele><time>2021-06-04T00:30:10Z</time><speed>1.0190587043762207</speed></trkpt><trkpt lon="108.89427372611573" lat="34.24825318231431"><ele>400.25943697523326</ele><time>2021-06-04T00:30:31Z</time><speed>0.8373739123344421</speed></trkpt><trkpt lon="108.8943453586857" lat="34.24817337718579"><ele>398.29391764383763</ele><time>2021-06-04T00:30:39Z</time><speed>0.0</speed></trkpt><trkpt lon="108.89444042780181" lat="34.24811397936409"><ele>397.81385716516525</ele><time>2021-06-04T00:30:56Z</time><speed>1.2115429639816284</speed></trkpt><trkpt lon="108.89454837230879" lat="34.24805553902272"><ele>397.1032190453261</ele><time>2021-06-04T00:31:02Z</time><speed>1.302127480506897</speed></trkpt><trkpt lon="108.89468084934703" lat="34.248028409245755"><ele>396.89895084965974</ele><time>2021-06-04T00:31:08Z</time><speed>1.504233956336975</speed></trkpt><trkpt lon="108.89479222407756" lat="34.24800958133765"><ele>396.9278908809647</ele><time>2021-06-04T00:31:14Z</time><speed>1.1503660678863525</speed></trkpt><trkpt lon="108.8948552709096" lat="34.247932265504694"><ele>394.97757560480386</ele><time>2021-06-04T00:31:21Z</time><speed>1.2699329853057861</speed></trkpt><trkpt lon="108.89486731188592" lat="34.24784205101011"><ele>394.83372030965984</ele><time>2021-06-04T00:31:29Z</time><speed>0.9682301878929138</speed></trkpt><trkpt lon="108.89493773544173" lat="34.24777204019202"><ele>396.0234072105959</ele><time>2021-06-04T00:31:38Z</time><speed>1.1153150796890259</speed></trkpt><trkpt lon="108.89478699106554" lat="34.24778468990031"><ele>398.1631324822083</ele><time>2021-06-04T00:31:46Z</time><speed>1.8557868003845215</speed></trkpt><trkpt lon="108.89489936751549" lat="34.247717123965145"><ele>400.30128437280655</ele><time>2021-06-04T00:32:05Z</time><speed>1.6388905048370361</speed></trkpt><trkpt lon="108.8948492913215" lat="34.247628019190756"><ele>400.048186654225</ele><time>2021-06-04T00:32:14Z</time><speed>0.919838547706604</speed></trkpt><trkpt lon="108.89474914948573" lat="34.24755815954755"><ele>399.1978881433606</ele><time>2021-06-04T00:32:22Z</time><speed>0.8711710572242737</speed></trkpt><trkpt lon="108.89473727791064" lat="34.247459492272604"><ele>397.4746931763366</ele><time>2021-06-04T00:32:28Z</time><speed>1.5030180215835571</speed></trkpt><trkpt lon="108.89475848377809" lat="34.24737079236023"><ele>396.16318091377616</ele><time>2021-06-04T00:32:35Z</time><speed>1.56050443649292</speed></trkpt><trkpt lon="108.89472852283541" lat="34.247253372433796"><ele>399.66811584774405</ele><time>2021-06-04T00:32:44Z</time><speed>1.343934416770935</speed></trkpt><trkpt lon="108.89475645946321" lat="34.247147966138776"><ele>403.94421632308513</ele><time>2021-06-04T00:32:52Z</time><speed>0.7061425447463989</speed></trkpt><trkpt lon="108.89476792045099" lat="34.24703882263254"><ele>405.92014947347343</ele><time>2021-06-04T00:33:09Z</time><speed>1.2226042747497559</speed></trkpt><trkpt lon="108.8947804702228" lat="34.246932877292416"><ele>403.8367030620575</ele><time>2021-06-04T00:33:17Z</time><speed>1.4754379987716675</speed></trkpt><trkpt lon="108.89484106605268" lat="34.24685448747935"><ele>406.1903374576941</ele><time>2021-06-04T00:33:26Z</time><speed>0.8420283794403076</speed></trkpt><trkpt lon="108.89498862499886" lat="34.24683396737346"><ele>406.3486018422991</ele><time>2021-06-04T00:33:38Z</time><speed>1.0916931629180908</speed></trkpt><trkpt lon="108.89512272692207" lat="34.24679468230847"><ele>410.1485897200182</ele><time>2021-06-04T00:33:49Z</time><speed>1.6053136587142944</speed></trkpt><trkpt lon="108.89523929522638" lat="34.246831564464095"><ele>411.3248712643981</ele><time>2021-06-04T00:33:57Z</time><speed>1.0535876750946045</speed></trkpt><trkpt lon="108.8953371094284" lat="34.246902973043554"><ele>411.7242692904547</ele><time>2021-06-04T00:34:02Z</time><speed>1.3438096046447754</speed></trkpt><trkpt lon="108.89541739654128" lat="34.24698236543456"><ele>408.30913098342717</ele><time>2021-06-04T00:34:16Z</time><speed>0.9853296875953674</speed></trkpt><trkpt lon="108.89548829946126" lat="34.24708199154202"><ele>402.0312537709251</ele><time>2021-06-04T00:34:28Z</time><speed>1.3538626432418823</speed></trkpt><trkpt lon="108.89542844771248" lat="34.247177156853425"><ele>396.23591472487897</ele><time>2021-06-04T00:34:38Z</time><speed>0.9830958247184753</speed></trkpt><trkpt lon="108.89540019354715" lat="34.24730124115256"><ele>391.83937082160264</ele><time>2021-06-04T00:34:52Z</time><speed>1.0221775770187378</speed></trkpt><trkpt lon="108.8953683174821" lat="34.24739285144246"><ele>393.3000567238778</ele><time>2021-06-04T00:35:01Z</time><speed>1.0873829126358032</speed></trkpt><trkpt lon="108.89533873146122" lat="34.24748288332755"><ele>395.16330782230943</ele><time>2021-06-04T00:35:14Z</time><speed>0.9642797708511353</speed></trkpt><trkpt lon="108.89523262603701" lat="34.24753365797272"><ele>399.98800648003817</ele><time>2021-06-04T00:35:25Z</time><speed>0.9988488554954529</speed></trkpt><trkpt lon="108.89510647769016" lat="34.24760099273211"><ele>398.607105913572</ele><time>2021-06-04T00:35:32Z</time><speed>1.421554684638977</speed></trkpt><trkpt lon="108.89498024661134" lat="34.24766328404365"><ele>397.41551307495683</ele><time>2021-06-04T00:35:42Z</time><speed>0.6373658776283264</speed></trkpt><trkpt lon="108.89486761116665" lat="34.24772558294635"><ele>395.28249040059745</ele><time>2021-06-04T00:35:49Z</time><speed>1.3620212078094482</speed></trkpt><trkpt lon="108.89480223063681" lat="34.247861446371736"><ele>394.4256822094321</ele><time>2021-06-04T00:36:00Z</time><speed>1.4172717332839966</speed></trkpt><trkpt lon="108.89483871365404" lat="34.24794827660492"><ele>393.13953566830605</ele><time>2021-06-04T00:36:12Z</time><speed>1.02652108669281</speed></trkpt><trkpt lon="108.89495235760029" lat="34.24797221297739"><ele>391.12048140447587</ele><time>2021-06-04T00:36:24Z</time><speed>0.8631075024604797</speed></trkpt><trkpt lon="108.89499083333" lat="34.24806460525804"><ele>389.88641374371946</ele><time>2021-06-04T00:36:35Z</time><speed>1.394587755203247</speed></trkpt><trkpt lon="108.89499081664663" lat="34.248173224483786"><ele>386.0563573045656</ele><time>2021-06-04T00:36:46Z</time><speed>0.8907725811004639</speed></trkpt><trkpt lon="108.89505859438086" lat="34.248246826767485"><ele>386.50446208845824</ele><time>2021-06-04T00:36:56Z</time><speed>0.949732780456543</speed></trkpt><trkpt lon="108.89504351707653" lat="34.248350301961764"><ele>384.8145853905007</ele><time>2021-06-04T00:37:03Z</time><speed>1.0853071212768555</speed></trkpt><trkpt lon="108.8950495531785" lat="34.24844771379255"><ele>385.2525139786303</ele><time>2021-06-04T00:37:08Z</time><speed>1.2832083702087402</speed></trkpt><trkpt lon="108.89506410798074" lat="34.248539774355905"><ele>385.0813222276047</ele><time>2021-06-04T00:37:20Z</time><speed>0.7247546315193176</speed></trkpt><trkpt lon="108.89506967856015" lat="34.24866145696942"><ele>386.91777686495334</ele><time>2021-06-04T00:37:32Z</time><speed>1.1548742055892944</speed></trkpt><trkpt lon="108.89504678098098" lat="34.24875031704474"><ele>388.6272171838209</ele><time>2021-06-04T00:37:41Z</time><speed>0.7117456793785095</speed></trkpt><trkpt lon="108.89500233355943" lat="34.24884277736701"><ele>388.00020518619567</ele><time>2021-06-04T00:37:52Z</time><speed>1.6474593877792358</speed></trkpt><trkpt lon="108.89503224829828" lat="34.2489370652047"><ele>387.5749181546271</ele><time>2021-06-04T00:37:58Z</time><speed>1.1953239440917969</speed></trkpt><trkpt lon="108.89501705021867" lat="34.24902979795206"><ele>386.73497593495995</ele><time>2021-06-04T00:38:04Z</time><speed>1.1093956232070923</speed></trkpt><trkpt lon="108.89502191959477" lat="34.249153131447194"><ele>387.008898017928</ele><time>2021-06-04T00:38:14Z</time><speed>1.8678843975067139</speed></trkpt><trkpt lon="108.89495112299772" lat="34.24922619945071"><ele>379.2527253050357</ele><time>2021-06-04T00:38:32Z</time><speed>1.0744365453720093</speed></trkpt><trkpt lon="108.89487107701589" lat="34.24930940059138"><ele>382.624850791879</ele><time>2021-06-04T00:38:42Z</time><speed>0.6766251921653748</speed></trkpt><trkpt lon="108.89477679059598" lat="34.2493845748121"><ele>382.24069577269256</ele><time>2021-06-04T00:39:00Z</time><speed>1.4961692094802856</speed></trkpt><trkpt lon="108.89464576369926" lat="34.24946804315033"><ele>382.93349561467767</ele><time>2021-06-04T00:39:08Z</time><speed>1.5055853128433228</speed></trkpt><trkpt lon="108.89454574850835" lat="34.2495488756415"><ele>385.22133306693286</ele><time>2021-06-04T00:39:14Z</time><speed>1.1454132795333862</speed></trkpt><trkpt lon="108.89450019769397" lat="34.249654164837985"><ele>384.909040665254</ele><time>2021-06-04T00:39:26Z</time><speed>0.6830870509147644</speed></trkpt><trkpt lon="108.89453721957109" lat="34.24975537033082"><ele>382.57504616398364</ele><time>2021-06-04T00:39:56Z</time><speed>0.4457527995109558</speed></trkpt><trkpt lon="108.89407326037926" lat="34.249695365882324"><ele>381.116265184246</ele><time>2021-06-04T00:40:34Z</time><speed>0.6380115747451782</speed></trkpt><trkpt lon="108.89420036877864" lat="34.249749767486165"><ele>381.02009690366685</ele><time>2021-06-04T00:40:44Z</time><speed>0.1714654117822647</speed></trkpt><trkpt lon="108.89446372579874" lat="34.24971659288206"><ele>363.8238596925512</ele><time>2021-06-04T00:41:16Z</time><speed>0.17666594684123993</speed></trkpt><trkpt lon="108.89406833077004" lat="34.249700067496036"><ele>381.035298618488</ele><time>2021-06-04T00:41:19Z</time><speed>0.0</speed></trkpt><trkpt lon="108.8941745210413" lat="34.249728148084465"><ele>378.5599758932367</ele><time>2021-06-04T00:41:22Z</time><speed>0.42682939767837524</speed></trkpt><trkpt lon="108.89454654175907" lat="34.25003113235984"><ele>377.6353543838486</ele><time>2021-06-04T00:41:59Z</time><speed>0.0</speed></trkpt><trkpt lon="108.89449687131236" lat="34.24992532510641"><ele>375.9164414200932</ele><time>2021-06-04T00:42:18Z</time><speed>0.14895641803741455</speed></trkpt><trkpt lon="108.89457567688854" lat="34.24985106328439"><ele>369.3435758976266</ele><time>2021-06-04T00:42:28Z</time><speed>0.34517064690589905</speed></trkpt><trkpt lon="108.89466979569725" lat="34.24990460902102"><ele>370.2079769708216</ele><time>2021-06-04T00:43:04Z</time><speed>2.0945820808410645</speed></trkpt><trkpt lon="108.89473223044901" lat="34.24982180648872"><ele>375.8289846824482</ele><time>2021-06-04T00:48:12Z</time><speed>0.0</speed></trkpt><trkpt lon="108.89478806222678" lat="34.24995318565485"><ele>376.8347620945424</ele><time>2021-06-04T00:48:30Z</time><speed>1.3092470169067383</speed></trkpt><trkpt lon="108.89488211995682" lat="34.250014722794035"><ele>381.9482324142009</ele><time>2021-06-04T00:48:37Z</time><speed>1.4473693370819092</speed></trkpt><trkpt lon="108.89499439722667" lat="34.25005325380209"><ele>386.9445968978107</ele><time>2021-06-04T00:48:43Z</time><speed>1.3090150356292725</speed></trkpt><trkpt lon="108.89510314630019" lat="34.25005225495427"><ele>387.4382726177573</ele><time>2021-06-04T00:48:52Z</time><speed>1.1550960540771484</speed></trkpt><trkpt lon="108.8952115547923" lat="34.250046907294056"><ele>384.97788173984736</ele><time>2021-06-04T00:49:01Z</time><speed>1.4112545251846313</speed></trkpt><trkpt lon="108.89532525569825" lat="34.250031927204276"><ele>383.20224910229445</ele><time>2021-06-04T00:49:10Z</time><speed>1.177235722541809</speed></trkpt><trkpt lon="108.89548099638243" lat="34.2500390528697"><ele>383.3690142631531</ele><time>2021-06-04T00:49:18Z</time><speed>1.6178834438323975</speed></trkpt><trkpt lon="108.89559417712186" lat="34.250069477538226"><ele>380.591826797463</ele><time>2021-06-04T00:49:30Z</time><speed>0.5810980796813965</speed></trkpt><trkpt lon="108.89569577587648" lat="34.250126305488"><ele>378.67909052222967</ele><time>2021-06-04T00:49:40Z</time><speed>0.42827630043029785</speed></trkpt><trkpt lon="108.8958160260149" lat="34.25015805310998"><ele>380.12126205768436</ele><time>2021-06-04T00:49:58Z</time><speed>0.7647113800048828</speed></trkpt><trkpt lon="108.89586122638353" lat="34.25024045502138"><ele>377.86855398956686</ele><time>2021-06-04T00:50:23Z</time><speed>0.7526955604553223</speed></trkpt><trkpt lon="108.89588694079295" lat="34.25034396992115"><ele>377.5747496113181</ele><time>2021-06-04T00:50:42Z</time><speed>1.181565284729004</speed></trkpt><trkpt lon="108.89596875143945" lat="34.25044041446843"><ele>376.15958007983863</ele><time>2021-06-04T00:50:52Z</time><speed>1.383753776550293</speed></trkpt><trkpt lon="108.89602044257508" lat="34.25052969560417"><ele>375.1380118355155</ele><time>2021-06-04T00:51:04Z</time><speed>1.1876475811004639</speed></trkpt><trkpt lon="108.89602603018979" lat="34.250634075259356"><ele>374.8653114521876</ele><time>2021-06-04T00:51:14Z</time><speed>1.0653761625289917</speed></trkpt><trkpt lon="108.89600514281602" lat="34.25073223448278"><ele>377.3374353153631</ele><time>2021-06-04T00:51:25Z</time><speed>0.9949439764022827</speed></trkpt><trkpt lon="108.89604115795075" lat="34.25082190853705"><ele>378.39057338424027</ele><time>2021-06-04T00:51:31Z</time><speed>1.6932337284088135</speed></trkpt><trkpt lon="108.8959774370462" lat="34.25091238437483"><ele>375.6590783810243</ele><time>2021-06-04T00:52:00Z</time><speed>0.5038475394248962</speed></trkpt><trkpt lon="108.89592047918836" lat="34.25100022427776"><ele>373.81346240919083</ele><time>2021-06-04T00:52:15Z</time><speed>1.0095734596252441</speed></trkpt><trkpt lon="108.89584732873497" lat="34.251071585281835"><ele>371.4958619903773</ele><time>2021-06-04T00:52:24Z</time><speed>0.9732224941253662</speed></trkpt><trkpt lon="108.89582931539104" lat="34.251173052812135"><ele>369.9011934688315</ele><time>2021-06-04T00:52:38Z</time><speed>1.0167983770370483</speed></trkpt><trkpt lon="108.89583347277384" lat="34.251267762097136"><ele>370.3727605510503</ele><time>2021-06-04T00:52:46Z</time><speed>0.9982380270957947</speed></trkpt><trkpt lon="108.89579961499851" lat="34.25135977152559"><ele>371.9166783383116</ele><time>2021-06-04T00:52:59Z</time><speed>0.6830712556838989</speed></trkpt><trkpt lon="108.89575109079128" lat="34.25144671398386"><ele>374.19436401408166</ele><time>2021-06-04T00:53:15Z</time><speed>1.2970263957977295</speed></trkpt><trkpt lon="108.89563661685979" lat="34.25147780758579"><ele>375.18154321145266</ele><time>2021-06-04T00:53:27Z</time><speed>0.7571237087249756</speed></trkpt><trkpt lon="108.8955128796244" lat="34.2515018120779"><ele>377.83175521250814</ele><time>2021-06-04T00:53:49Z</time><speed>0.8228225708007812</speed></trkpt><trkpt lon="108.89540661189626" lat="34.25152461177432"><ele>377.6213480383158</ele><time>2021-06-04T00:53:55Z</time><speed>1.0690432786941528</speed></trkpt><trkpt lon="108.89527311111866" lat="34.25160626566047"><ele>374.72540360316634</ele><time>2021-06-04T00:54:04Z</time><speed>1.217557668685913</speed></trkpt><trkpt lon="108.89518269158019" lat="34.25166213922988"><ele>373.6919625280425</ele><time>2021-06-04T00:54:25Z</time><speed>0.7851741909980774</speed></trkpt><trkpt lon="108.89505595426235" lat="34.25168542750549"><ele>374.5252816155553</ele><time>2021-06-04T00:54:33Z</time><speed>1.154354214668274</speed></trkpt><trkpt lon="108.89492990059364" lat="34.25173757013323"><ele>374.20108453463763</ele><time>2021-06-04T00:54:42Z</time><speed>0.8033691644668579</speed></trkpt><trkpt lon="108.89489581023854" lat="34.251833232737624"><ele>374.10787615180016</ele><time>2021-06-04T00:54:58Z</time><speed>1.2803999185562134</speed></trkpt><trkpt lon="108.89492213268385" lat="34.25193826259668"><ele>373.3429345935583</ele><time>2021-06-04T00:55:08Z</time><speed>1.0793755054473877</speed></trkpt><trkpt lon="108.89493560863585" lat="34.25203456554041"><ele>372.0546598797664</ele><time>2021-06-04T00:55:14Z</time><speed>0.0</speed></trkpt><trkpt lon="108.89498153432005" lat="34.25212006911287"><ele>370.84069875627756</ele><time>2021-06-04T00:55:26Z</time><speed>0.7309067845344543</speed></trkpt></trkseg></trk></gpx>
