# Supplementary material for: Exploring the influence of path environment factors on walking behavior in urban parks with configuration attribute control
Source: PLoS One. 2025 Jul 28;20(7):e0329278. doi: 10.1371/journal.pone.0329278 (PMC12303266; doi:10.1371/journal.pone.0329278)
Supplement: S2 File — (ZIP) [file pone.0329278.s002.zip › S2 File/Trajectory data/F106.gpx]

<?xml version="1.0" encoding="UTF-8"?><gpx xsi:schemaLocation="http://www.topografix.com/GPX/1/0 http://www.topografix.com/GPX/1/0/gpx.xsd" xmlns="http://www.topografix.com/GPX/1/0" xmlns:xsi="http://www.w3.org/2001/XMLSchema-instance" creator="SixFoot - http://www.foooooot.com/" version="1.0"><trk><trkseg><trkpt lon="108.89502266911809" lat="34.25213434416345"><ele>358.4923823699355</ele><time>2021-06-04T01:04:56Z</time><speed>0.0</speed></trkpt><trkpt lon="108.89492504142508" lat="34.25202903718075"><ele>361.9548388822004</ele><time>2021-06-04T01:05:13Z</time><speed>1.3939149379730225</speed></trkpt><trkpt lon="108.89493135331023" lat="34.251937843632426"><ele>364.1497451933101</ele><time>2021-06-04T01:05:22Z</time><speed>1.628955364227295</speed></trkpt><trkpt lon="108.89493928571011" lat="34.251837221937066"><ele>368.9887321488932</ele><time>2021-06-04T01:05:27Z</time><speed>1.744003176689148</speed></trkpt><trkpt lon="108.8948764956578" lat="34.25173190562592"><ele>377.9274381836876</ele><time>2021-06-04T01:05:35Z</time><speed>1.5970882177352905</speed></trkpt><trkpt lon="108.8947164732113" lat="34.251704567388124"><ele>378.395863388665</ele><time>2021-06-04T01:05:43Z</time><speed>1.4456157684326172</speed></trkpt><trkpt lon="108.8946026995219" lat="34.25171841049525"><ele>379.2420521210879</ele><time>2021-06-04T01:05:50Z</time><speed>0.9349252581596375</speed></trkpt><trkpt lon="108.89449093439607" lat="34.25178349299598"><ele>378.5483140880242</ele><time>2021-06-04T01:05:59Z</time><speed>1.1304326057434082</speed></trkpt><trkpt lon="108.89438803905557" lat="34.25174989157328"><ele>378.41648173797876</ele><time>2021-06-04T01:06:05Z</time><speed>1.7804903984069824</speed></trkpt><trkpt lon="108.89427049622003" lat="34.251685718071286"><ele>375.00771985016763</ele><time>2021-06-04T01:06:16Z</time><speed>1.2131778001785278</speed></trkpt><trkpt lon="108.89414200352297" lat="34.251629642636935"><ele>373.3941155048087</ele><time>2021-06-04T01:06:25Z</time><speed>0.8798695802688599</speed></trkpt><trkpt lon="108.89403531030082" lat="34.25159822690238"><ele>373.2572587709874</ele><time>2021-06-04T01:06:32Z</time><speed>1.1689584255218506</speed></trkpt><trkpt lon="108.89395809123452" lat="34.25152884179474"><ele>373.6234999457374</ele><time>2021-06-04T01:06:43Z</time><speed>0.44419577717781067</speed></trkpt><trkpt lon="108.89383973406521" lat="34.25154045858089"><ele>374.16836363077164</ele><time>2021-06-04T01:06:50Z</time><speed>0.9204792976379395</speed></trkpt><trkpt lon="108.89370086240632" lat="34.25150161822033"><ele>374.4451129352674</ele><time>2021-06-04T01:06:55Z</time><speed>1.5153999328613281</speed></trkpt><trkpt lon="108.89359028338158" lat="34.251491175965924"><ele>376.2011234536767</ele><time>2021-06-04T01:07:01Z</time><speed>1.0984700918197632</speed></trkpt><trkpt lon="108.89346531790734" lat="34.25145349388366"><ele>377.6484154574573</ele><time>2021-06-04T01:07:09Z</time><speed>1.0945782661437988</speed></trkpt><trkpt lon="108.89335117985397" lat="34.251403300565556"><ele>381.9087680708617</ele><time>2021-06-04T01:07:18Z</time><speed>1.0707194805145264</speed></trkpt><trkpt lon="108.8932311678089" lat="34.25139733108532"><ele>385.95809597801417</ele><time>2021-06-04T01:07:28Z</time><speed>0.8129306435585022</speed></trkpt><trkpt lon="108.89308693189147" lat="34.25138276844758"><ele>390.62624234426767</ele><time>2021-06-04T01:07:43Z</time><speed>0.607408344745636</speed></trkpt><trkpt lon="108.89297838234413" lat="34.25128519352871"><ele>391.8328652791679</ele><time>2021-06-04T01:07:51Z</time><speed>1.1938536167144775</speed></trkpt><trkpt lon="108.89291850990578" lat="34.25118057127288"><ele>394.63879100978374</ele><time>2021-06-04T01:07:59Z</time><speed>1.2946346998214722</speed></trkpt><trkpt lon="108.89282790249933" lat="34.25112547946814"><ele>395.3699994152412</ele><time>2021-06-04T01:08:09Z</time><speed>1.043333649635315</speed></trkpt><trkpt lon="108.89272266225457" lat="34.251076925139074"><ele>397.07597856223583</ele><time>2021-06-04T01:08:22Z</time><speed>0.5318068265914917</speed></trkpt><trkpt lon="108.89256465051159" lat="34.25106170692842"><ele>400.50769920740277</ele><time>2021-06-04T01:08:31Z</time><speed>1.2315655946731567</speed></trkpt><trkpt lon="108.89246063005317" lat="34.25109916508329"><ele>402.9240155732259</ele><time>2021-06-04T01:08:44Z</time><speed>0.0</speed></trkpt><trkpt lon="108.89235410452596" lat="34.2510813282325"><ele>405.0452243434265</ele><time>2021-06-04T01:08:49Z</time><speed>1.391300082206726</speed></trkpt><trkpt lon="108.89226609859531" lat="34.25101512737989"><ele>406.48750196862966</ele><time>2021-06-04T01:09:28Z</time><speed>0.9268447756767273</speed></trkpt><trkpt lon="108.8921413780282" lat="34.25100528101888"><ele>403.160413348116</ele><time>2021-06-04T01:09:35Z</time><speed>1.3314894437789917</speed></trkpt><trkpt lon="108.89203834554746" lat="34.25095432294944"><ele>399.7816839572042</ele><time>2021-06-04T01:09:44Z</time><speed>1.2210955619812012</speed></trkpt><trkpt lon="108.8919471432725" lat="34.250884494737036"><ele>397.8373574446887</ele><time>2021-06-04T01:09:57Z</time><speed>1.6069555282592773</speed></trkpt><trkpt lon="108.89184526918781" lat="34.250825141922405"><ele>398.8650410780683</ele><time>2021-06-04T01:10:03Z</time><speed>1.550124168395996</speed></trkpt><trkpt lon="108.89170842090861" lat="34.250737215105644"><ele>399.04871070291847</ele><time>2021-06-04T01:10:09Z</time><speed>2.117710590362549</speed></trkpt><trkpt lon="108.89165454976379" lat="34.25064497671807"><ele>400.16466181539</ele><time>2021-06-04T01:10:17Z</time><speed>1.346652626991272</speed></trkpt><trkpt lon="108.89161358405018" lat="34.250539871358036"><ele>399.8224696684629</ele><time>2021-06-04T01:10:25Z</time><speed>1.487756371498108</speed></trkpt><trkpt lon="108.89153672823169" lat="34.250459746335416"><ele>399.6107914997265</ele><time>2021-06-04T01:10:31Z</time><speed>1.5699385404586792</speed></trkpt><trkpt lon="108.89140474982516" lat="34.2503963485539"><ele>398.3614339232445</ele><time>2021-06-04T01:10:39Z</time><speed>1.332490086555481</speed></trkpt><trkpt lon="108.89130165030426" lat="34.25031381380472"><ele>399.71061770338565</ele><time>2021-06-04T01:10:49Z</time><speed>1.1293758153915405</speed></trkpt><trkpt lon="108.89123702336987" lat="34.250233922595335"><ele>399.18149929400533</ele><time>2021-06-04T01:10:54Z</time><speed>1.6129034757614136</speed></trkpt><trkpt lon="108.8911867775146" lat="34.250150678885944"><ele>400.6154118757695</ele><time>2021-06-04T01:10:59Z</time><speed>1.6828199625015259</speed></trkpt><trkpt lon="108.8910827854057" lat="34.2500898709037"><ele>400.57941332738847</ele><time>2021-06-04T01:11:04Z</time><speed>1.4142825603485107</speed></trkpt><trkpt lon="108.89098242125586" lat="34.25003536916982"><ele>397.59309670701623</ele><time>2021-06-04T01:11:11Z</time><speed>1.7334651947021484</speed></trkpt><trkpt lon="108.89086582242085" lat="34.249947552143766"><ele>397.80534172430634</ele><time>2021-06-04T01:11:19Z</time><speed>1.2317808866500854</speed></trkpt><trkpt lon="108.89081052878032" lat="34.2498629617841"><ele>397.2179154949263</ele><time>2021-06-04T01:11:25Z</time><speed>1.4765573740005493</speed></trkpt><trkpt lon="108.89082292773037" lat="34.249753689025574"><ele>397.5308734914288</ele><time>2021-06-04T01:11:32Z</time><speed>1.2733051776885986</speed></trkpt><trkpt lon="108.89080277615822" lat="34.24966349438148"><ele>397.7364135924727</ele><time>2021-06-04T01:11:37Z</time><speed>1.6567399501800537</speed></trkpt><trkpt lon="108.89084867958911" lat="34.24955866750189"><ele>400.2374990051612</ele><time>2021-06-04T01:11:43Z</time><speed>1.9749141931533813</speed></trkpt><trkpt lon="108.89092385704967" lat="34.24946282057491"><ele>402.32406281866133</ele><time>2021-06-04T01:11:50Z</time><speed>1.6766520738601685</speed></trkpt><trkpt lon="108.89095788374857" lat="34.24934077649332"><ele>401.4561245916411</ele><time>2021-06-04T01:11:59Z</time><speed>1.7273615598678589</speed></trkpt><trkpt lon="108.89094590827558" lat="34.24922403777831"><ele>402.57757556810975</ele><time>2021-06-04T01:12:07Z</time><speed>1.678518533706665</speed></trkpt><trkpt lon="108.89091571332808" lat="34.2491338766824"><ele>401.1058445814997</ele><time>2021-06-04T01:12:14Z</time><speed>1.2960330247879028</speed></trkpt><trkpt lon="108.89086585454352" lat="34.2490121966338"><ele>393.8208961831406</ele><time>2021-06-04T01:12:23Z</time><speed>1.636207938194275</speed></trkpt><trkpt lon="108.89087703519229" lat="34.24892249962984"><ele>390.3853482529521</ele><time>2021-06-04T01:12:29Z</time><speed>1.366253137588501</speed></trkpt><trkpt lon="108.89094267548481" lat="34.24883246070515"><ele>391.3026389684528</ele><time>2021-06-04T01:12:38Z</time><speed>1.4742897748947144</speed></trkpt><trkpt lon="108.89105054838059" lat="34.24876664795623"><ele>390.24974020104855</ele><time>2021-06-04T01:12:49Z</time><speed>1.6235744953155518</speed></trkpt><trkpt lon="108.89116851514248" lat="34.248695536250864"><ele>388.2897786917165</ele><time>2021-06-04T01:12:57Z</time><speed>2.027923583984375</speed></trkpt><trkpt lon="108.89130033027432" lat="34.24868285853526"><ele>386.138183102943</ele><time>2021-06-04T01:13:02Z</time><speed>2.323698043823242</speed></trkpt><trkpt lon="108.89143231277858" lat="34.24864762256447"><ele>382.53294665459543</ele><time>2021-06-04T01:13:11Z</time><speed>1.4057108163833618</speed></trkpt><trkpt lon="108.89157635018688" lat="34.24863087839216"><ele>381.01382542960346</ele><time>2021-06-04T01:13:18Z</time><speed>1.444303274154663</speed></trkpt><trkpt lon="108.8917160454667" lat="34.248637874938574"><ele>379.54841140285134</ele><time>2021-06-04T01:13:25Z</time><speed>1.4671955108642578</speed></trkpt><trkpt lon="108.89183822660245" lat="34.248653821701296"><ele>379.7068646866828</ele><time>2021-06-04T01:13:33Z</time><speed>1.1217963695526123</speed></trkpt><trkpt lon="108.89195608415703" lat="34.24872548161519"><ele>378.2438114406541</ele><time>2021-06-04T01:13:43Z</time><speed>1.5429868698120117</speed></trkpt><trkpt lon="108.89210177015673" lat="34.24875030918895"><ele>375.3371099065989</ele><time>2021-06-04T01:13:49Z</time><speed>1.3723760843276978</speed></trkpt><trkpt lon="108.89223738550395" lat="34.24874809347393"><ele>370.85835091769695</ele><time>2021-06-04T01:13:57Z</time><speed>1.077188491821289</speed></trkpt><trkpt lon="108.89238028707689" lat="34.24872699500289"><ele>366.23281854763627</ele><time>2021-06-04T01:14:05Z</time><speed>1.3220466375350952</speed></trkpt><trkpt lon="108.89250106590887" lat="34.24870739952593"><ele>366.281813965179</ele><time>2021-06-04T01:14:13Z</time><speed>1.8251447677612305</speed></trkpt><trkpt lon="108.89263108891151" lat="34.24871620357172"><ele>364.98727109469473</ele><time>2021-06-04T01:14:19Z</time><speed>1.495834231376648</speed></trkpt><trkpt lon="108.89274925738006" lat="34.24871470022273"><ele>365.44364049844444</ele><time>2021-06-04T01:14:24Z</time><speed>1.5116552114486694</speed></trkpt><trkpt lon="108.8928894126645" lat="34.248732618428846"><ele>364.4462608899921</ele><time>2021-06-04T01:14:31Z</time><speed>1.925121784210205</speed></trkpt><trkpt lon="108.8930013914333" lat="34.248786392808114"><ele>363.46675459854305</ele><time>2021-06-04T01:14:39Z</time><speed>0.9620142579078674</speed></trkpt><trkpt lon="108.89311211418014" lat="34.248831361620454"><ele>363.4121643900871</ele><time>2021-06-04T01:14:48Z</time><speed>1.1474858522415161</speed></trkpt><trkpt lon="108.89323870809567" lat="34.24875779002426"><ele>361.95181802194566</ele><time>2021-06-04T01:14:55Z</time><speed>1.6033635139465332</speed></trkpt><trkpt lon="108.89334300880346" lat="34.248695138759565"><ele>361.26158874761313</ele><time>2021-06-04T01:15:01Z</time><speed>1.185545802116394</speed></trkpt><trkpt lon="108.89343046175591" lat="34.24862167942156"><ele>360.55425234977156</ele><time>2021-06-04T01:15:12Z</time><speed>1.634565830230713</speed></trkpt><trkpt lon="108.89351061206477" lat="34.24853147594121"><ele>360.0789817245677</ele><time>2021-06-04T01:15:18Z</time><speed>1.39516282081604</speed></trkpt><trkpt lon="108.8935998320668" lat="34.24844998478038"><ele>359.4485091082752</ele><time>2021-06-04T01:15:24Z</time><speed>1.5589977502822876</speed></trkpt><trkpt lon="108.89373800152825" lat="34.24840228868834"><ele>360.65453460626304</ele><time>2021-06-04T01:15:31Z</time><speed>1.0487509965896606</speed></trkpt><trkpt lon="108.8938564500597" lat="34.24839573371569"><ele>361.00749834720045</ele><time>2021-06-04T01:15:40Z</time><speed>1.1376131772994995</speed></trkpt><trkpt lon="108.8942769069427" lat="34.24818112340483"><ele>360.6617525490001</ele><time>2021-06-04T01:15:55Z</time><speed>1.691612958908081</speed></trkpt><trkpt lon="108.8943924949928" lat="34.24815535558689"><ele>363.18920694850385</ele><time>2021-06-04T01:16:03Z</time><speed>1.738027811050415</speed></trkpt><trkpt lon="108.89447329205986" lat="34.2480343524615"><ele>366.58833385724574</ele><time>2021-06-04T01:16:13Z</time><speed>2.1169917583465576</speed></trkpt><trkpt lon="108.89460599409765" lat="34.24797723260186"><ele>368.438852885738</ele><time>2021-06-04T01:16:23Z</time><speed>1.6029613018035889</speed></trkpt><trkpt lon="108.89474973063118" lat="34.24796850540513"><ele>371.17848509084433</ele><time>2021-06-04T01:16:34Z</time><speed>1.370460033416748</speed></trkpt><trkpt lon="108.89488231135837" lat="34.24799691812833"><ele>370.77105574216694</ele><time>2021-06-04T01:16:39Z</time><speed>2.342099905014038</speed></trkpt><trkpt lon="108.89502989940716" lat="34.24811658029207"><ele>370.6729409629479</ele><time>2021-06-04T01:16:45Z</time><speed>2.5257763862609863</speed></trkpt><trkpt lon="108.89507222321065" lat="34.248224865040605"><ele>370.5134412571788</ele><time>2021-06-04T01:16:51Z</time><speed>1.4697965383529663</speed></trkpt><trkpt lon="108.89507550800494" lat="34.24833266495084"><ele>372.59269555751234</ele><time>2021-06-04T01:16:57Z</time><speed>1.223705768585205</speed></trkpt><trkpt lon="108.89506205454595" lat="34.248432957221404"><ele>373.1012109583244</ele><time>2021-06-04T01:17:04Z</time><speed>1.2218432426452637</speed></trkpt><trkpt lon="108.8950778576232" lat="34.24854032721429"><ele>376.18994800839573</ele><time>2021-06-04T01:17:10Z</time><speed>1.6496059894561768</speed></trkpt><trkpt lon="108.89514004969001" lat="34.24865626059548"><ele>377.0132589256391</ele><time>2021-06-04T01:17:16Z</time><speed>1.9829095602035522</speed></trkpt><trkpt lon="108.89515442310481" lat="34.248766498411925"><ele>378.58050807658583</ele><time>2021-06-04T01:17:23Z</time><speed>1.3880131244659424</speed></trkpt><trkpt lon="108.89513805270413" lat="34.24889662758219"><ele>377.0614428902045</ele><time>2021-06-04T01:17:29Z</time><speed>2.3584537506103516</speed></trkpt><trkpt lon="108.89507917420458" lat="34.24897581293991"><ele>375.90005200821906</ele><time>2021-06-04T01:17:33Z</time><speed>1.6055629253387451</speed></trkpt><trkpt lon="108.89506814473252" lat="34.249075297681074"><ele>376.825612410903</ele><time>2021-06-04T01:17:40Z</time><speed>1.3975807428359985</speed></trkpt><trkpt lon="108.89506758736049" lat="34.24919192557807"><ele>375.62931394483894</ele><time>2021-06-04T01:17:48Z</time><speed>1.4721198081970215</speed></trkpt><trkpt lon="108.89507466374988" lat="34.24929780503381"><ele>377.10447720624506</ele><time>2021-06-04T01:17:55Z</time><speed>1.3209208250045776</speed></trkpt><trkpt lon="108.89504513234627" lat="34.249394471942885"><ele>376.54546825401485</ele><time>2021-06-04T01:18:01Z</time><speed>1.4271713495254517</speed></trkpt><trkpt lon="108.89505081011447" lat="34.24949250548335"><ele>376.0239404933527</ele><time>2021-06-04T01:18:08Z</time><speed>1.4342631101608276</speed></trkpt><trkpt lon="108.89495521370552" lat="34.24957931589886"><ele>375.60674759652466</ele><time>2021-06-04T01:18:17Z</time><speed>1.2063815593719482</speed></trkpt><trkpt lon="108.89491784172795" lat="34.249671313697974"><ele>375.13854071404785</ele><time>2021-06-04T01:18:22Z</time><speed>1.6042793989181519</speed></trkpt><trkpt lon="108.89487894791047" lat="34.249772265567415"><ele>376.2381338905543</ele><time>2021-06-04T01:18:30Z</time><speed>1.733933925628662</speed></trkpt><trkpt lon="108.89490877771911" lat="34.249883593465"><ele>376.2513372823596</ele><time>2021-06-04T01:18:39Z</time><speed>1.8681788444519043</speed></trkpt><trkpt lon="108.8949517288022" lat="34.25000057452026"><ele>375.42022006958723</ele><time>2021-06-04T01:18:45Z</time><speed>1.0544956922531128</speed></trkpt><trkpt lon="108.89506500939368" lat="34.25006349496508"><ele>371.95625383220613</ele><time>2021-06-04T01:18:59Z</time><speed>1.8032433986663818</speed></trkpt><trkpt lon="108.89523282338013" lat="34.25006236255952"><ele>372.2252619722858</ele><time>2021-06-04T01:19:06Z</time><speed>2.1067955493927</speed></trkpt><trkpt lon="108.89535718413484" lat="34.250046095716975"><ele>372.5769360428676</ele><time>2021-06-04T01:19:13Z</time><speed>1.4076160192489624</speed></trkpt><trkpt lon="108.89551305715132" lat="34.2500449227157"><ele>373.18688159715384</ele><time>2021-06-04T01:19:23Z</time><speed>1.4324840307235718</speed></trkpt><trkpt lon="108.89565026700303" lat="34.2500377753251"><ele>371.3241348238662</ele><time>2021-06-04T01:19:31Z</time><speed>1.3371918201446533</speed></trkpt><trkpt lon="108.89565556340182" lat="34.24994010163272"><ele>371.6235529920086</ele><time>2021-06-04T01:19:42Z</time><speed>1.359015703201294</speed></trkpt><trkpt lon="108.89565570676837" lat="34.24983609238131"><ele>372.09087844379246</ele><time>2021-06-04T01:19:47Z</time><speed>1.6894367933273315</speed></trkpt><trkpt lon="108.89564728672285" lat="34.24974099556366"><ele>369.5936000328511</ele><time>2021-06-04T01:19:55Z</time><speed>1.4055149555206299</speed></trkpt><trkpt lon="108.89567584082515" lat="34.24964539329923"><ele>368.86633156612515</ele><time>2021-06-04T01:20:03Z</time><speed>0.9989557862281799</speed></trkpt><trkpt lon="108.8956887344316" lat="34.24952632214351"><ele>368.89414373319596</ele><time>2021-06-04T01:20:13Z</time><speed>0.8818470239639282</speed></trkpt><trkpt lon="108.89562396977571" lat="34.2494008967903"><ele>368.6930340323597</ele><time>2021-06-04T01:20:17Z</time><speed>1.4759138822555542</speed></trkpt><trkpt lon="108.89569366598575" lat="34.24932602947006"><ele>370.2503262804821</ele><time>2021-06-04T01:20:23Z</time><speed>1.0247446298599243</speed></trkpt><trkpt lon="108.89576939402741" lat="34.249236939554706"><ele>367.9981035888195</ele><time>2021-06-04T01:20:31Z</time><speed>1.2674694061279297</speed></trkpt><trkpt lon="108.89566185483062" lat="34.249216565585336"><ele>362.6580391386524</ele><time>2021-06-04T01:20:43Z</time><speed>1.0830132961273193</speed></trkpt><trkpt lon="108.89558294313775" lat="34.249147351048656"><ele>361.81015913840383</ele><time>2021-06-04T01:20:49Z</time><speed>0.5275276899337769</speed></trkpt><trkpt lon="108.89558048008487" lat="34.24901356241696"><ele>358.07144097518176</ele><time>2021-06-04T01:21:01Z</time><speed>0.9825600385665894</speed></trkpt><trkpt lon="108.8955531093431" lat="34.248886527859085"><ele>358.9365873914212</ele><time>2021-06-04T01:21:05Z</time><speed>1.492479681968689</speed></trkpt><trkpt lon="108.89566994276208" lat="34.24890672983522"><ele>358.284451819025</ele><time>2021-06-04T01:21:15Z</time><speed>1.0133576393127441</speed></trkpt><trkpt lon="108.89583754291428" lat="34.24893156863841"><ele>360.3974134903401</ele><time>2021-06-04T01:21:21Z</time><speed>1.2856823205947876</speed></trkpt><trkpt lon="108.89595026056249" lat="34.248891102354825"><ele>362.0725885136053</ele><time>2021-06-04T01:21:24Z</time><speed>0.6597326397895813</speed></trkpt></trkseg></trk></gpx>
