# Supplementary material for: Exploring the influence of path environment factors on walking behavior in urban parks with configuration attribute control
Source: PLoS One. 2025 Jul 28;20(7):e0329278. doi: 10.1371/journal.pone.0329278 (PMC12303266; doi:10.1371/journal.pone.0329278)
Supplement: S2 File — (ZIP) [file pone.0329278.s002.zip › S2 File/Trajectory data/F107.gpx]

<?xml version="1.0" encoding="UTF-8"?><gpx xsi:schemaLocation="http://www.topografix.com/GPX/1/0 http://www.topografix.com/GPX/1/0/gpx.xsd" xmlns="http://www.topografix.com/GPX/1/0" xmlns:xsi="http://www.w3.org/2001/XMLSchema-instance" creator="SixFoot - http://www.foooooot.com/" version="1.0"><trk><trkseg><trkpt lon="108.89603779669214" lat="34.25072975579441"><ele>388.09953583870083</ele><time>2021-06-04T02:16:25Z</time><speed>4.5012617111206055</speed></trkpt><trkpt lon="108.8961329630545" lat="34.251017251497714"><ele>366.399932728149</ele><time>2021-06-04T02:16:29Z</time><speed>1.3827418088912964</speed></trkpt><trkpt lon="108.89610250198463" lat="34.25070081116235"><ele>410.1287769963965</ele><time>2021-06-04T02:16:45Z</time><speed>0.0</speed></trkpt><trkpt lon="108.89593305715884" lat="34.25044956690996"><ele>378.45705979317427</ele><time>2021-06-04T02:17:04Z</time><speed>1.401480793952942</speed></trkpt><trkpt lon="108.89582007826547" lat="34.25039692456331"><ele>375.6069752238691</ele><time>2021-06-04T02:17:10Z</time><speed>1.1726493835449219</speed></trkpt><trkpt lon="108.89568959989089" lat="34.25035331970916"><ele>370.0662428177893</ele><time>2021-06-04T02:17:16Z</time><speed>1.3551005125045776</speed></trkpt><trkpt lon="108.89557964261552" lat="34.25031156787959"><ele>370.30607180297375</ele><time>2021-06-04T02:17:22Z</time><speed>0.920525848865509</speed></trkpt><trkpt lon="108.89545667853704" lat="34.25032568870575"><ele>369.5235350197181</ele><time>2021-06-04T02:17:29Z</time><speed>1.2007747888565063</speed></trkpt><trkpt lon="108.8953586418028" lat="34.25038039903753"><ele>363.9267690507695</ele><time>2021-06-04T02:17:39Z</time><speed>1.2391207218170166</speed></trkpt><trkpt lon="108.89532333249791" lat="34.25048164424153"><ele>355.928892753087</ele><time>2021-06-04T02:17:46Z</time><speed>1.1104449033737183</speed></trkpt><trkpt lon="108.89521386305293" lat="34.25041696802453"><ele>343.15030584763736</ele><time>2021-06-04T02:17:54Z</time><speed>1.6899057626724243</speed></trkpt><trkpt lon="108.89515471494919" lat="34.2503127938866"><ele>338.6644107354805</ele><time>2021-06-04T02:18:01Z</time><speed>1.36992609500885</speed></trkpt><trkpt lon="108.89502837893879" lat="34.250294451359224"><ele>339.03514894563705</ele><time>2021-06-04T02:18:07Z</time><speed>1.2450917959213257</speed></trkpt><trkpt lon="108.89495846375705" lat="34.25039202269888"><ele>349.65974415745586</ele><time>2021-06-04T02:18:16Z</time><speed>0.0</speed></trkpt><trkpt lon="108.89483873318619" lat="34.250410821223596"><ele>355.0343706244603</ele><time>2021-06-04T02:18:36Z</time><speed>0.8603115677833557</speed></trkpt><trkpt lon="108.8948258014849" lat="34.25029660315667"><ele>359.09901060163975</ele><time>2021-06-04T02:18:53Z</time><speed>1.8732753992080688</speed></trkpt><trkpt lon="108.89475424916466" lat="34.25021185119837"><ele>362.5390995517373</ele><time>2021-06-04T02:18:59Z</time><speed>1.8343371152877808</speed></trkpt><trkpt lon="108.8948615874756" lat="34.250130550033816"><ele>369.5796233275905</ele><time>2021-06-04T02:19:14Z</time><speed>0.8870391249656677</speed></trkpt><trkpt lon="108.89477749651103" lat="34.25006217272222"><ele>377.6882019918412</ele><time>2021-06-04T02:19:35Z</time><speed>1.0419812202453613</speed></trkpt><trkpt lon="108.8947359887346" lat="34.24996287987051"><ele>374.95598896127194</ele><time>2021-06-04T02:19:44Z</time><speed>0.8827462196350098</speed></trkpt><trkpt lon="108.89470051123149" lat="34.24987550751208"><ele>372.41420687921345</ele><time>2021-06-04T02:19:52Z</time><speed>1.1070209741592407</speed></trkpt><trkpt lon="108.89463477514941" lat="34.249784864117586"><ele>370.9424330499023</ele><time>2021-06-04T02:19:57Z</time><speed>1.668952226638794</speed></trkpt><trkpt lon="108.89470152659838" lat="34.24966459153293"><ele>370.36641028989106</ele><time>2021-06-04T02:20:04Z</time><speed>1.302807331085205</speed></trkpt><trkpt lon="108.89482313532478" lat="34.24956990467262"><ele>371.2958872457966</ele><time>2021-06-04T02:20:14Z</time><speed>1.4751540422439575</speed></trkpt><trkpt lon="108.89481474858172" lat="34.24946206984534"><ele>369.28552929125726</ele><time>2021-06-04T02:20:24Z</time><speed>2.05043625831604</speed></trkpt><trkpt lon="108.89476374676904" lat="34.24936474085257"><ele>368.0131589593366</ele><time>2021-06-04T02:20:30Z</time><speed>1.0978831052780151</speed></trkpt><trkpt lon="108.89486358101888" lat="34.24929994008995"><ele>370.3179480051622</ele><time>2021-06-04T02:20:44Z</time><speed>1.876792311668396</speed></trkpt><trkpt lon="108.89499986716464" lat="34.24926716669081"><ele>373.7308699572459</ele><time>2021-06-04T02:20:50Z</time><speed>1.5117626190185547</speed></trkpt><trkpt lon="108.89508856489338" lat="34.2492151344269"><ele>375.6705562630668</ele><time>2021-06-04T02:20:57Z</time><speed>1.3301234245300293</speed></trkpt><trkpt lon="108.89519368122977" lat="34.2491607468628"><ele>372.43057119939476</ele><time>2021-06-04T02:21:07Z</time><speed>0.894650399684906</speed></trkpt><trkpt lon="108.89507725843343" lat="34.249071986629055"><ele>366.7091478621587</ele><time>2021-06-04T02:21:16Z</time><speed>0.6915094256401062</speed></trkpt><trkpt lon="108.89499697622264" lat="34.24900541937608"><ele>365.47455229982734</ele><time>2021-06-04T02:21:20Z</time><speed>1.1267203092575073</speed></trkpt><trkpt lon="108.89494184709774" lat="34.2489188382153"><ele>368.2713894546032</ele><time>2021-06-04T02:21:30Z</time><speed>0.8061521053314209</speed></trkpt><trkpt lon="108.89503768046502" lat="34.24885774123393"><ele>368.6716867471114</ele><time>2021-06-04T02:21:39Z</time><speed>0.9231389164924622</speed></trkpt><trkpt lon="108.89503506101497" lat="34.24875800706625"><ele>367.3580479994416</ele><time>2021-06-04T02:21:45Z</time><speed>2.885852098464966</speed></trkpt><trkpt lon="108.89484209440221" lat="34.248614165652825"><ele>366.953895653598</ele><time>2021-06-04T02:21:50Z</time><speed>3.579329490661621</speed></trkpt><trkpt lon="108.89495034987095" lat="34.24859241730211"><ele>365.728444788605</ele><time>2021-06-04T02:21:54Z</time><speed>1.7853310108184814</speed></trkpt><trkpt lon="108.89511855372508" lat="34.24860210824467"><ele>364.4220218285918</ele><time>2021-06-04T02:21:58Z</time><speed>2.0410401821136475</speed></trkpt><trkpt lon="108.89511580046374" lat="34.24848042923566"><ele>358.9526060502976</ele><time>2021-06-04T02:22:07Z</time><speed>1.379368543624878</speed></trkpt><trkpt lon="108.89502605819763" lat="34.24841603174003"><ele>356.7957355696708</ele><time>2021-06-04T02:22:18Z</time><speed>1.0507667064666748</speed></trkpt><trkpt lon="108.89511611290467" lat="34.24828981380344"><ele>355.1682899883017</ele><time>2021-06-04T02:22:26Z</time><speed>2.536067008972168</speed></trkpt><trkpt lon="108.89509347932908" lat="34.24817154515048"><ele>353.5906842974946</ele><time>2021-06-04T02:22:31Z</time><speed>1.5215065479278564</speed></trkpt><trkpt lon="108.89495371576355" lat="34.24815860311913"><ele>355.0029444145039</ele><time>2021-06-04T02:22:40Z</time><speed>0.858072817325592</speed></trkpt><trkpt lon="108.89498191241621" lat="34.24825505609853"><ele>362.6005077660084</ele><time>2021-06-04T02:23:06Z</time><speed>0.9640530347824097</speed></trkpt><trkpt lon="108.89503492600895" lat="34.24834343743775"><ele>362.9969303160906</ele><time>2021-06-04T02:23:11Z</time><speed>1.1078616380691528</speed></trkpt><trkpt lon="108.8949698325397" lat="34.248452165002234"><ele>363.7080715028569</ele><time>2021-06-04T02:23:18Z</time><speed>1.2229633331298828</speed></trkpt><trkpt lon="108.89486258577816" lat="34.248492073700646"><ele>358.96718914899975</ele><time>2021-06-04T02:23:24Z</time><speed>0.6450390815734863</speed></trkpt><trkpt lon="108.89491080403192" lat="34.248576104621534"><ele>354.21200525946915</ele><time>2021-06-04T02:23:32Z</time><speed>1.4075536727905273</speed></trkpt><trkpt lon="108.8949446021415" lat="34.24867522110976"><ele>350.412532646209</ele><time>2021-06-04T02:23:47Z</time><speed>0.7989637851715088</speed></trkpt><trkpt lon="108.89499640053752" lat="34.24877200921014"><ele>358.6203283686191</ele><time>2021-06-04T02:23:58Z</time><speed>1.2588350772857666</speed></trkpt><trkpt lon="108.89500982984141" lat="34.24889319066746"><ele>366.1426593037322</ele><time>2021-06-04T02:24:04Z</time><speed>0.9488629102706909</speed></trkpt><trkpt lon="108.89501177136067" lat="34.24899490992384"><ele>370.6660466818139</ele><time>2021-06-04T02:24:12Z</time><speed>0.9018676280975342</speed></trkpt><trkpt lon="108.89502659810321" lat="34.249097479109196"><ele>374.2020897939801</ele><time>2021-06-04T02:24:20Z</time><speed>1.271865963935852</speed></trkpt><trkpt lon="108.89508667706849" lat="34.249248155999766"><ele>374.7293532192707</ele><time>2021-06-04T02:24:28Z</time><speed>1.572049617767334</speed></trkpt><trkpt lon="108.89505906556546" lat="34.24938756977256"><ele>377.430287739262</ele><time>2021-06-04T02:24:38Z</time><speed>1.2598079442977905</speed></trkpt><trkpt lon="108.89499619281372" lat="34.24948054878314"><ele>378.4846174241975</ele><time>2021-06-04T02:24:43Z</time><speed>1.196492314338684</speed></trkpt><trkpt lon="108.89490959428763" lat="34.249552622190585"><ele>379.21107895765454</ele><time>2021-06-04T02:24:53Z</time><speed>0.6566462516784668</speed></trkpt><trkpt lon="108.89483016708643" lat="34.24965400821942"><ele>375.7570386324078</ele><time>2021-06-04T02:25:07Z</time><speed>1.1866217851638794</speed></trkpt><trkpt lon="108.89478148052635" lat="34.249756331753744"><ele>374.60110598243773</ele><time>2021-06-04T02:25:14Z</time><speed>0.8478250503540039</speed></trkpt><trkpt lon="108.89473550466073" lat="34.249844449146224"><ele>372.56402586679906</ele><time>2021-06-04T02:25:21Z</time><speed>1.5129456520080566</speed></trkpt><trkpt lon="108.89478852747148" lat="34.249926473451865"><ele>372.0258329939097</ele><time>2021-06-04T02:25:34Z</time><speed>1.4158974885940552</speed></trkpt><trkpt lon="108.89489047743312" lat="34.250003366842535"><ele>370.3461533682421</ele><time>2021-06-04T02:25:43Z</time><speed>1.0602703094482422</speed></trkpt><trkpt lon="108.89500051211456" lat="34.25003584647564"><ele>367.27626440953463</ele><time>2021-06-04T02:25:50Z</time><speed>1.417748212814331</speed></trkpt><trkpt lon="108.89512499066073" lat="34.24999835764618"><ele>365.95467726979405</ele><time>2021-06-04T02:26:01Z</time><speed>1.2967541217803955</speed></trkpt><trkpt lon="108.89523691193415" lat="34.25000258418762"><ele>367.4677563123405</ele><time>2021-06-04T02:26:11Z</time><speed>0.9253012537956238</speed></trkpt><trkpt lon="108.8953879619399" lat="34.25006557684582"><ele>362.09936654847115</ele><time>2021-06-04T02:26:20Z</time><speed>1.487415075302124</speed></trkpt><trkpt lon="108.89552193842775" lat="34.250077351661304"><ele>360.4243221692741</ele><time>2021-06-04T02:26:30Z</time><speed>0.8883926272392273</speed></trkpt><trkpt lon="108.89565661872692" lat="34.250060504470206"><ele>358.1541599519551</ele><time>2021-06-04T02:26:38Z</time><speed>1.2011373043060303</speed></trkpt><trkpt lon="108.89576225106504" lat="34.25011978966814"><ele>364.211557934992</ele><time>2021-06-04T02:26:56Z</time><speed>2.249150514602661</speed></trkpt><trkpt lon="108.89584154732597" lat="34.25020078496525"><ele>362.6967994328588</ele><time>2021-06-04T02:27:01Z</time><speed>1.7703285217285156</speed></trkpt><trkpt lon="108.8958751507638" lat="34.25029654652043"><ele>359.65494821127504</ele><time>2021-06-04T02:27:16Z</time><speed>0.973495602607727</speed></trkpt><trkpt lon="108.89597305861975" lat="34.250341848850205"><ele>360.44613701757044</ele><time>2021-06-04T02:27:21Z</time><speed>1.6958160400390625</speed></trkpt><trkpt lon="108.89600970394883" lat="34.250444065230404"><ele>361.4020743491128</ele><time>2021-06-04T02:27:29Z</time><speed>1.4228953123092651</speed></trkpt><trkpt lon="108.89609147533734" lat="34.250505970064566"><ele>360.2166051957756</ele><time>2021-06-04T02:27:35Z</time><speed>1.4549167156219482</speed></trkpt><trkpt lon="108.89614636110818" lat="34.250606852280484"><ele>361.7344981189817</ele><time>2021-06-04T02:27:49Z</time><speed>0.721948504447937</speed></trkpt><trkpt lon="108.89614364924061" lat="34.25071472742074"><ele>368.503655561246</ele><time>2021-06-04T02:27:59Z</time><speed>0.9229522347450256</speed></trkpt><trkpt lon="108.89610933603795" lat="34.250833861178066"><ele>372.91409457754344</ele><time>2021-06-04T02:28:07Z</time><speed>1.2704485654830933</speed></trkpt><trkpt lon="108.89600932087667" lat="34.25090349820177"><ele>375.908804317005</ele><time>2021-06-04T02:28:16Z</time><speed>1.1079089641571045</speed></trkpt><trkpt lon="108.89571719953759" lat="34.25141937265215"><ele>367.2725047748536</ele><time>2021-06-04T02:28:46Z</time><speed>1.54397714138031</speed></trkpt><trkpt lon="108.89581622903708" lat="34.25147599847298"><ele>363.0810993472114</ele><time>2021-06-04T02:28:54Z</time><speed>1.1511603593826294</speed></trkpt><trkpt lon="108.89579620772614" lat="34.25157243666299"><ele>369.1798886982724</ele><time>2021-06-04T02:29:08Z</time><speed>0.7216113805770874</speed></trkpt><trkpt lon="108.89568234710752" lat="34.25156271695714"><ele>370.27809614501894</ele><time>2021-06-04T02:29:15Z</time><speed>1.3739584684371948</speed></trkpt><trkpt lon="108.8955547907853" lat="34.25150537781324"><ele>370.8712859340012</ele><time>2021-06-04T02:29:20Z</time><speed>1.625363826751709</speed></trkpt><trkpt lon="108.89544326132872" lat="34.251503353333895"><ele>371.8040262684226</ele><time>2021-06-04T02:29:26Z</time><speed>0.6257936358451843</speed></trkpt><trkpt lon="108.89534097691455" lat="34.25156668524053"><ele>376.24890126660466</ele><time>2021-06-04T02:29:36Z</time><speed>1.1142042875289917</speed></trkpt><trkpt lon="108.89525844729978" lat="34.251475149847934"><ele>370.5035238713026</ele><time>2021-06-04T02:29:41Z</time><speed>1.6597270965576172</speed></trkpt><trkpt lon="108.89522769732193" lat="34.25137306269556"><ele>367.3600974595174</ele><time>2021-06-04T02:29:52Z</time><speed>1.475231647491455</speed></trkpt><trkpt lon="108.89512305320495" lat="34.25129664460737"><ele>372.07352033257484</ele><time>2021-06-04T02:30:07Z</time><speed>2.2767481803894043</speed></trkpt><trkpt lon="108.89504866225838" lat="34.25120574017782"><ele>372.68814404215664</ele><time>2021-06-04T02:30:14Z</time><speed>1.3477450609207153</speed></trkpt><trkpt lon="108.89492276348231" lat="34.25120215606125"><ele>368.9441075157374</ele><time>2021-06-04T02:30:27Z</time><speed>1.2263309955596924</speed></trkpt><trkpt lon="108.89482265971073" lat="34.25116178588184"><ele>367.457259722054</ele><time>2021-06-04T02:30:35Z</time><speed>0.7065772414207458</speed></trkpt><trkpt lon="108.89469883113564" lat="34.25111226270099"><ele>366.5029860092327</ele><time>2021-06-04T02:30:46Z</time><speed>1.1954091787338257</speed></trkpt><trkpt lon="108.89463440655142" lat="34.25102410545106"><ele>367.1989526459947</ele><time>2021-06-04T02:30:55Z</time><speed>1.3365472555160522</speed></trkpt><trkpt lon="108.89452522235715" lat="34.250994639077966"><ele>366.72958742268384</ele><time>2021-06-04T02:31:04Z</time><speed>0.853480339050293</speed></trkpt><trkpt lon="108.89442614799225" lat="34.2509156196473"><ele>367.97516615036875</ele><time>2021-06-04T02:31:12Z</time><speed>2.1412878036499023</speed></trkpt><trkpt lon="108.89430141826003" lat="34.25087993571594"><ele>367.9390943692997</ele><time>2021-06-04T02:31:20Z</time><speed>0.9937954545021057</speed></trkpt><trkpt lon="108.89424463894564" lat="34.25097760188497"><ele>366.12649248261005</ele><time>2021-06-04T02:31:26Z</time><speed>0.609239935874939</speed></trkpt><trkpt lon="108.89427838495543" lat="34.251082685410935"><ele>366.4680189099163</ele><time>2021-06-04T02:31:36Z</time><speed>1.4361671209335327</speed></trkpt><trkpt lon="108.89420983698423" lat="34.25116154475193"><ele>365.6716431612149</ele><time>2021-06-04T02:31:53Z</time><speed>1.289297342300415</speed></trkpt><trkpt lon="108.89410062030439" lat="34.251236396042984"><ele>364.3030286850408</ele><time>2021-06-04T02:31:59Z</time><speed>1.9984054565429688</speed></trkpt><trkpt lon="108.89409223381406" lat="34.251326401037176"><ele>363.8576849475503</ele><time>2021-06-04T02:32:07Z</time><speed>1.0919585227966309</speed></trkpt><trkpt lon="108.8942170050897" lat="34.25143393090919"><ele>363.8411049153656</ele><time>2021-06-04T02:32:14Z</time><speed>2.00773024559021</speed></trkpt><trkpt lon="108.89411997609284" lat="34.25151621459447"><ele>360.5526340836659</ele><time>2021-06-04T02:32:23Z</time><speed>1.1851322650909424</speed></trkpt><trkpt lon="108.89401101110113" lat="34.25159225526023"><ele>361.66848687268794</ele><time>2021-06-04T02:32:31Z</time><speed>1.0188188552856445</speed></trkpt><trkpt lon="108.89388243749224" lat="34.251608549400245"><ele>365.96958099957556</ele><time>2021-06-04T02:32:38Z</time><speed>0.7356909513473511</speed></trkpt><trkpt lon="108.89376998502362" lat="34.25161285199228"><ele>362.9824948552996</ele><time>2021-06-04T02:32:47Z</time><speed>0.7666788697242737</speed></trkpt><trkpt lon="108.89364220978383" lat="34.251613231495014"><ele>359.9396368889138</ele><time>2021-06-04T02:32:56Z</time><speed>1.015108585357666</speed></trkpt><trkpt lon="108.89352507851636" lat="34.251609936854436"><ele>361.8464448833838</ele><time>2021-06-04T02:33:03Z</time><speed>1.2217013835906982</speed></trkpt><trkpt lon="108.89342668484954" lat="34.251529052424196"><ele>364.2917246678844</ele><time>2021-06-04T02:33:16Z</time><speed>0.7931159734725952</speed></trkpt><trkpt lon="108.89333086054036" lat="34.251479732047464"><ele>363.7002000324428</ele><time>2021-06-04T02:33:24Z</time><speed>0.6683705449104309</speed></trkpt><trkpt lon="108.89321463460779" lat="34.25146278729384"><ele>363.1558419140056</ele><time>2021-06-04T02:33:31Z</time><speed>0.9592816233634949</speed></trkpt><trkpt lon="108.8931183019961" lat="34.25138570246692"><ele>363.69089964032173</ele><time>2021-06-04T02:33:36Z</time><speed>1.1810452938079834</speed></trkpt><trkpt lon="108.89299703010899" lat="34.251256550330694"><ele>370.09463263396174</ele><time>2021-06-04T02:33:42Z</time><speed>1.7148748636245728</speed></trkpt><trkpt lon="108.89286545336549" lat="34.25130105761472"><ele>368.823831721209</ele><time>2021-06-04T02:33:52Z</time><speed>0.8618314266204834</speed></trkpt><trkpt lon="108.89277015084303" lat="34.25125666013953"><ele>365.0682662213221</ele><time>2021-06-04T02:34:06Z</time><speed>1.310854196548462</speed></trkpt><trkpt lon="108.89268054551705" lat="34.251146109776926"><ele>365.05438742320985</ele><time>2021-06-04T02:34:12Z</time><speed>1.6671851873397827</speed></trkpt><trkpt lon="108.89263460119538" lat="34.251057651135724"><ele>367.40400042012334</ele><time>2021-06-04T02:34:19Z</time><speed>0.5608437657356262</speed></trkpt><trkpt lon="108.892710567921" lat="34.250961171046505"><ele>368.45393142756075</ele><time>2021-06-04T02:34:29Z</time><speed>1.1501965522766113</speed></trkpt><trkpt lon="108.89285773560803" lat="34.25095760223831"><ele>367.5211855713278</ele><time>2021-06-04T02:34:36Z</time><speed>1.4024784564971924</speed></trkpt><trkpt lon="108.8929522193569" lat="34.25087568261433"><ele>366.4550610380247</ele><time>2021-06-04T02:34:41Z</time><speed>1.5056703090667725</speed></trkpt><trkpt lon="108.89307456653144" lat="34.250847721264265"><ele>374.8171656290069</ele><time>2021-06-04T02:34:50Z</time><speed>0.9639962315559387</speed></trkpt><trkpt lon="108.89308190266534" lat="34.25073378896293"><ele>377.3807341316715</ele><time>2021-06-04T02:34:58Z</time><speed>1.4527056217193604</speed></trkpt><trkpt lon="108.89319980268142" lat="34.250709156255624"><ele>378.8093674480915</ele><time>2021-06-04T02:35:08Z</time><speed>1.0621463060379028</speed></trkpt><trkpt lon="108.89330761591101" lat="34.25065547269328"><ele>378.8256472395733</ele><time>2021-06-04T02:35:12Z</time><speed>1.884362816810608</speed></trkpt><trkpt lon="108.8931856482485" lat="34.250637302253665"><ele>379.3756978707388</ele><time>2021-06-04T02:35:21Z</time><speed>1.9996730089187622</speed></trkpt><trkpt lon="108.89307484299766" lat="34.25065415911986"><ele>377.6257261177525</ele><time>2021-06-04T02:35:25Z</time><speed>2.466999053955078</speed></trkpt><trkpt lon="108.89295822699066" lat="34.25069312409174"><ele>375.7213305365294</ele><time>2021-06-04T02:35:31Z</time><speed>1.3869917392730713</speed></trkpt><trkpt lon="108.89279929116363" lat="34.25073273295804"><ele>375.72339479997754</ele><time>2021-06-04T02:35:36Z</time><speed>0.0</speed></trkpt><trkpt lon="108.89268497318301" lat="34.2506806470152"><ele>377.86757173389196</ele><time>2021-06-04T02:35:44Z</time><speed>1.1806071996688843</speed></trkpt><trkpt lon="108.89257582764418" lat="34.2506383930338"><ele>380.0588846458122</ele><time>2021-06-04T02:35:49Z</time><speed>1.7051187753677368</speed></trkpt><trkpt lon="108.89247649464693" lat="34.250687481632255"><ele>381.69405473582447</ele><time>2021-06-04T02:36:05Z</time><speed>1.0253736972808838</speed></trkpt><trkpt lon="108.89236652587331" lat="34.250669931143435"><ele>377.0226315045729</ele><time>2021-06-04T02:36:15Z</time><speed>0.9328785538673401</speed></trkpt><trkpt lon="108.89228062151507" lat="34.25060398782847"><ele>375.391154541634</ele><time>2021-06-04T02:36:20Z</time><speed>1.002326488494873</speed></trkpt><trkpt lon="108.8922083577155" lat="34.25052607228897"><ele>381.1672631697729</ele><time>2021-06-04T02:36:28Z</time><speed>0.5965763330459595</speed></trkpt><trkpt lon="108.89209663207043" lat="34.25050411299606"><ele>383.7680976605043</ele><time>2021-06-04T02:36:33Z</time><speed>1.253222107887268</speed></trkpt><trkpt lon="108.89195213484193" lat="34.250486880222894"><ele>372.03753735963255</ele><time>2021-06-04T02:36:48Z</time><speed>0.6336254477500916</speed></trkpt><trkpt lon="108.89184914272867" lat="34.250456822057075"><ele>373.7136293593794</ele><time>2021-06-04T02:36:55Z</time><speed>0.7399965524673462</speed></trkpt><trkpt lon="108.89173587364127" lat="34.25050095303438"><ele>375.5797996055335</ele><time>2021-06-04T02:37:07Z</time><speed>1.276334524154663</speed></trkpt><trkpt lon="108.89170582091923" lat="34.250405012193944"><ele>378.3024050882086</ele><time>2021-06-04T02:37:27Z</time><speed>1.0129505395889282</speed></trkpt><trkpt lon="108.89166306148931" lat="34.250312209004335"><ele>378.2328501418233</ele><time>2021-06-04T02:37:31Z</time><speed>1.1086288690567017</speed></trkpt><trkpt lon="108.89160183670079" lat="34.250226807415984"><ele>380.49030649196357</ele><time>2021-06-04T02:37:38Z</time><speed>0.8415930271148682</speed></trkpt><trkpt lon="108.89146445917439" lat="34.250166733177245"><ele>381.9104369273409</ele><time>2021-06-04T02:37:42Z</time><speed>1.2338824272155762</speed></trkpt><trkpt lon="108.89133133390106" lat="34.25013852460489"><ele>379.148985914886</ele><time>2021-06-04T02:37:47Z</time><speed>1.008975625038147</speed></trkpt><trkpt lon="108.89121904707676" lat="34.25013083910025"><ele>372.02911499980837</ele><time>2021-06-04T02:38:02Z</time><speed>0.0</speed></trkpt><trkpt lon="108.89112860882095" lat="34.25001865497832"><ele>374.1746903657913</ele><time>2021-06-04T02:38:16Z</time><speed>1.6876171827316284</speed></trkpt><trkpt lon="108.89110480419478" lat="34.24992880684166"><ele>368.7015956733376</ele><time>2021-06-04T02:38:27Z</time><speed>0.18501727283000946</speed></trkpt><trkpt lon="108.89106976826237" lat="34.2498143255621"><ele>369.9752562092617</ele><time>2021-06-04T02:38:37Z</time><speed>1.3837121725082397</speed></trkpt><trkpt lon="108.89100629083805" lat="34.24971295417528"><ele>370.35352088231593</ele><time>2021-06-04T02:38:41Z</time><speed>1.6942660808563232</speed></trkpt><trkpt lon="108.8909970398631" lat="34.24961706404505"><ele>370.20062566176057</ele><time>2021-06-04T02:38:45Z</time><speed>1.7795827388763428</speed></trkpt><trkpt lon="108.89097084134474" lat="34.249509769813464"><ele>374.91111386567354</ele><time>2021-06-04T02:38:59Z</time><speed>1.2547143697738647</speed></trkpt><trkpt lon="108.89109113310234" lat="34.24945983924622"><ele>379.5425292579457</ele><time>2021-06-04T02:39:14Z</time><speed>0.5624815225601196</speed></trkpt><trkpt lon="108.89119649275118" lat="34.24939666906554"><ele>380.8789301244542</ele><time>2021-06-04T02:39:19Z</time><speed>1.247657060623169</speed></trkpt><trkpt lon="108.89109311868765" lat="34.24931561915891"><ele>383.07542556803674</ele><time>2021-06-04T02:39:24Z</time><speed>1.4180930852890015</speed></trkpt><trkpt lon="108.8909997492146" lat="34.24925651999878"><ele>384.23394650314003</ele><time>2021-06-04T02:39:32Z</time><speed>1.5669890642166138</speed></trkpt><trkpt lon="108.89089922808301" lat="34.24918544529895"><ele>384.05826033558697</ele><time>2021-06-04T02:39:35Z</time><speed>2.0097830295562744</speed></trkpt><trkpt lon="108.89095857274116" lat="34.249085694419186"><ele>384.31700721383095</ele><time>2021-06-04T02:39:48Z</time><speed>1.181460976600647</speed></trkpt><trkpt lon="108.89096362867446" lat="34.24898517860886"><ele>385.0276104323566</ele><time>2021-06-04T02:39:54Z</time><speed>1.2205759286880493</speed></trkpt><trkpt lon="108.89101184390833" lat="34.248893076204745"><ele>385.95044630393386</ele><time>2021-06-04T02:39:58Z</time><speed>1.0396900177001953</speed></trkpt><trkpt lon="108.89111137790134" lat="34.24882562613046"><ele>390.0176367126405</ele><time>2021-06-04T02:40:10Z</time><speed>1.035763144493103</speed></trkpt><trkpt lon="108.891240894991" lat="34.24883542834436"><ele>391.39558610878885</ele><time>2021-06-04T02:40:15Z</time><speed>1.0655850172042847</speed></trkpt><trkpt lon="108.89136737987072" lat="34.24882597134412"><ele>389.988686978817</ele><time>2021-06-04T02:40:23Z</time><speed>1.127318263053894</speed></trkpt><trkpt lon="108.89149169473872" lat="34.24886249708722"><ele>391.83305042795837</ele><time>2021-06-04T02:40:29Z</time><speed>1.4210327863693237</speed></trkpt><trkpt lon="108.89160446914124" lat="34.248852560701934"><ele>391.55315546970814</ele><time>2021-06-04T02:40:42Z</time><speed>0.6568061113357544</speed></trkpt><trkpt lon="108.89172331353109" lat="34.24888232953156"><ele>389.971476287581</ele><time>2021-06-04T02:40:48Z</time><speed>0.9676938056945801</speed></trkpt><trkpt lon="108.89170315266801" lat="34.248777504332836"><ele>389.20861862786114</ele><time>2021-06-04T02:40:56Z</time><speed>1.1898654699325562</speed></trkpt><trkpt lon="108.89176950702816" lat="34.248702771797916"><ele>386.9590792628005</ele><time>2021-06-04T02:41:01Z</time><speed>1.3289990425109863</speed></trkpt><trkpt lon="108.89188538320614" lat="34.24868840044801"><ele>386.890629241243</ele><time>2021-06-04T02:41:08Z</time><speed>1.5448906421661377</speed></trkpt><trkpt lon="108.89198921683135" lat="34.24873028331777"><ele>382.7732282523066</ele><time>2021-06-04T02:41:13Z</time><speed>1.0208168029785156</speed></trkpt><trkpt lon="108.89210356086917" lat="34.248721086736644"><ele>371.3298813998699</ele><time>2021-06-04T02:41:20Z</time><speed>0.5168833136558533</speed></trkpt><trkpt lon="108.89219811811913" lat="34.2487734672187"><ele>363.00582709535956</ele><time>2021-06-04T02:41:28Z</time><speed>0.9941476583480835</speed></trkpt><trkpt lon="108.89230751629638" lat="34.24880874802278"><ele>355.62054506875575</ele><time>2021-06-04T02:41:33Z</time><speed>1.4680086374282837</speed></trkpt><trkpt lon="108.89244191255067" lat="34.24872763470003"><ele>349.106967555359</ele><time>2021-06-04T02:41:45Z</time><speed>0.6270187497138977</speed></trkpt><trkpt lon="108.89255926798434" lat="34.248711400348746"><ele>349.4374660141766</ele><time>2021-06-04T02:41:56Z</time><speed>0.7693254351615906</speed></trkpt><trkpt lon="108.89256765100816" lat="34.2485893208255"><ele>348.6009645173326</ele><time>2021-06-04T02:42:08Z</time><speed>0.7727218866348267</speed></trkpt><trkpt lon="108.89281229535244" lat="34.24831977367075"><ele>340.501909378916</ele><time>2021-06-04T02:42:37Z</time><speed>1.3582314252853394</speed></trkpt><trkpt lon="108.89320479143902" lat="34.24836363159667"><ele>357.51730903610587</ele><time>2021-06-04T02:43:08Z</time><speed>1.824777364730835</speed></trkpt><trkpt lon="108.89323976323125" lat="34.248458677519686"><ele>361.9035530332476</ele><time>2021-06-04T02:43:12Z</time><speed>1.1309459209442139</speed></trkpt><trkpt lon="108.89327631261156" lat="34.24835288018787"><ele>364.39977360889316</ele><time>2021-06-04T02:43:27Z</time><speed>1.7172757387161255</speed></trkpt><trkpt lon="108.89380317044504" lat="34.24815248209252"><ele>363.8219071114436</ele><time>2021-06-04T02:44:16Z</time><speed>0.6583088636398315</speed></trkpt><trkpt lon="108.89394713160831" lat="34.24812923149953"><ele>365.9710729205981</ele><time>2021-06-04T02:44:28Z</time><speed>1.5278254747390747</speed></trkpt><trkpt lon="108.8938902008148" lat="34.24802229824571"><ele>361.70656670909375</ele><time>2021-06-04T02:44:36Z</time><speed>0.5562298893928528</speed></trkpt><trkpt lon="108.89394635880411" lat="34.24794388326571"><ele>362.03620882704854</ele><time>2021-06-04T02:44:41Z</time><speed>1.2447081804275513</speed></trkpt><trkpt lon="108.8939602726253" lat="34.24779227546787"><ele>364.51200094725937</ele><time>2021-06-04T02:44:46Z</time><speed>1.9789135456085205</speed></trkpt><trkpt lon="108.89375764979303" lat="34.24775944834097"><ele>371.07804751675576</ele><time>2021-06-04T02:45:13Z</time><speed>0.9014200568199158</speed></trkpt><trkpt lon="108.8938295229281" lat="34.24757966196785"><ele>372.73068862967193</ele><time>2021-06-04T02:45:20Z</time><speed>0.9195384979248047</speed></trkpt><trkpt lon="108.89393313811249" lat="34.24750378869604"><ele>374.75468654185534</ele><time>2021-06-04T02:45:28Z</time><speed>0.5622286796569824</speed></trkpt><trkpt lon="108.89398108545304" lat="34.247417110881564"><ele>376.0619739657268</ele><time>2021-06-04T02:45:32Z</time><speed>0.4796239137649536</speed></trkpt><trkpt lon="108.8944616390334" lat="34.24688952667752"><ele>352.56631306931376</ele><time>2021-06-04T02:46:40Z</time><speed>1.0616685152053833</speed></trkpt><trkpt lon="108.8945867956571" lat="34.24687735837788"><ele>354.74564432911575</ele><time>2021-06-04T02:46:44Z</time><speed>0.9097701907157898</speed></trkpt><trkpt lon="108.89472178955403" lat="34.24689264158799"><ele>359.5728471018374</ele><time>2021-06-04T02:46:46Z</time><speed>0.9062004089355469</speed></trkpt><trkpt lon="108.89483387586684" lat="34.246857436989266"><ele>362.9983512433246</ele><time>2021-06-04T02:46:56Z</time><speed>0.9154606461524963</speed></trkpt><trkpt lon="108.89492542202001" lat="34.246731452009705"><ele>364.98839564062655</ele><time>2021-06-04T02:47:16Z</time><speed>2.018549919128418</speed></trkpt><trkpt lon="108.89505629285485" lat="34.24678187957754"><ele>366.0054441783577</ele><time>2021-06-04T02:47:22Z</time><speed>0.9673371315002441</speed></trkpt><trkpt lon="108.89514169334103" lat="34.246848237466615"><ele>364.5009591160342</ele><time>2021-06-04T02:47:32Z</time><speed>1.372223138809204</speed></trkpt><trkpt lon="108.89526304388865" lat="34.24687112508644"><ele>362.15976475086063</ele><time>2021-06-04T02:47:40Z</time><speed>1.4209600687026978</speed></trkpt><trkpt lon="108.89535844626498" lat="34.246938142653036"><ele>362.1651070713997</ele><time>2021-06-04T02:47:48Z</time><speed>0.38074204325675964</speed></trkpt><trkpt lon="108.89543818299015" lat="34.24703749071815"><ele>362.6487148189917</ele><time>2021-06-04T02:47:58Z</time><speed>0.6838729977607727</speed></trkpt><trkpt lon="108.89543099931103" lat="34.247129587400224"><ele>356.6149089867249</ele><time>2021-06-04T02:48:12Z</time><speed>0.7916916608810425</speed></trkpt><trkpt lon="108.89537183456726" lat="34.247243738702224"><ele>353.54498833883554</ele><time>2021-06-04T02:48:18Z</time><speed>1.9937522411346436</speed></trkpt><trkpt lon="108.89528497004515" lat="34.247330143907774"><ele>353.30916164349765</ele><time>2021-06-04T02:48:26Z</time><speed>0.0</speed></trkpt><trkpt lon="108.89526732752674" lat="34.24742913662173"><ele>352.41908297967166</ele><time>2021-06-04T02:48:37Z</time><speed>0.6036863923072815</speed></trkpt><trkpt lon="108.89523275252289" lat="34.24753652839707"><ele>353.4136081216857</ele><time>2021-06-04T02:48:43Z</time><speed>1.5821696519851685</speed></trkpt><trkpt lon="108.89510128609392" lat="34.24759537323042"><ele>355.71776564698666</ele><time>2021-06-04T02:48:50Z</time><speed>1.153222680091858</speed></trkpt><trkpt lon="108.89503346373401" lat="34.247681627355604"><ele>356.01892221253365</ele><time>2021-06-04T02:48:57Z</time><speed>1.2783020734786987</speed></trkpt><trkpt lon="108.89493443831434" lat="34.24773873083025"><ele>354.71442857943475</ele><time>2021-06-04T02:49:15Z</time><speed>0.8086445331573486</speed></trkpt><trkpt lon="108.89482087465024" lat="34.24782249843422"><ele>352.2904878426343</ele><time>2021-06-04T02:49:26Z</time><speed>0.9598743915557861</speed></trkpt><trkpt lon="108.89477812823446" lat="34.24792549865382"><ele>351.2481445008889</ele><time>2021-06-04T02:49:37Z</time><speed>1.640755534172058</speed></trkpt><trkpt lon="108.89489033133734" lat="34.24792079284754"><ele>352.76693168096244</ele><time>2021-06-04T02:49:44Z</time><speed>0.9114584922790527</speed></trkpt><trkpt lon="108.89495861144405" lat="34.24802707848762"><ele>355.16798320878297</ele><time>2021-06-04T02:49:56Z</time><speed>1.3138432502746582</speed></trkpt><trkpt lon="108.89497121092748" lat="34.24812011168368"><ele>358.25602903869003</ele><time>2021-06-04T02:50:01Z</time><speed>1.3509868383407593</speed></trkpt><trkpt lon="108.89504515882545" lat="34.2482359918494"><ele>359.1490642661229</ele><time>2021-06-04T02:50:08Z</time><speed>1.6756842136383057</speed></trkpt><trkpt lon="108.89512050750216" lat="34.2483493750112"><ele>360.7265587840229</ele><time>2021-06-04T02:50:15Z</time><speed>1.9536240100860596</speed></trkpt><trkpt lon="108.8950455184374" lat="34.2484424771286"><ele>361.10046423599124</ele><time>2021-06-04T02:50:20Z</time><speed>1.344120740890503</speed></trkpt><trkpt lon="108.89503345573314" lat="34.24858453994596"><ele>354.96628429647535</ele><time>2021-06-04T02:50:49Z</time><speed>1.4028069972991943</speed></trkpt><trkpt lon="108.89502839824587" lat="34.2487244921252"><ele>354.93685262743384</ele><time>2021-06-04T02:50:53Z</time><speed>1.9061189889907837</speed></trkpt><trkpt lon="108.89507533309651" lat="34.248822796659"><ele>355.25220010243356</ele><time>2021-06-04T02:50:59Z</time><speed>1.5503915548324585</speed></trkpt><trkpt lon="108.89502775609928" lat="34.24892687200797"><ele>353.2815435063094</ele><time>2021-06-04T02:51:12Z</time><speed>2.1773765087127686</speed></trkpt><trkpt lon="108.89495025989206" lat="34.24900394742444"><ele>355.796498243697</ele><time>2021-06-04T02:51:26Z</time><speed>0.7406824827194214</speed></trkpt><trkpt lon="108.89487589933665" lat="34.24907757671483"><ele>357.2066192664206</ele><time>2021-06-04T02:51:31Z</time><speed>1.1574779748916626</speed></trkpt><trkpt lon="108.89494793505028" lat="34.24916122398977"><ele>357.91851295158267</ele><time>2021-06-04T02:51:38Z</time><speed>1.2238082885742188</speed></trkpt><trkpt lon="108.89488871506559" lat="34.249260963848485"><ele>363.6257178708911</ele><time>2021-06-04T02:51:58Z</time><speed>2.6119792461395264</speed></trkpt><trkpt lon="108.89488646002596" lat="34.249365385042054"><ele>365.9597449535504</ele><time>2021-06-04T02:52:02Z</time><speed>1.3540432453155518</speed></trkpt><trkpt lon="108.89488893784477" lat="34.249471162786904"><ele>368.1816976191476</ele><time>2021-06-04T02:52:12Z</time><speed>0.0</speed></trkpt><trkpt lon="108.89486973976439" lat="34.249587446136545"><ele>365.1415294194594</ele><time>2021-06-04T02:52:22Z</time><speed>1.2721048593521118</speed></trkpt><trkpt lon="108.89477930138483" lat="34.24969145433102"><ele>368.97664959542453</ele><time>2021-06-04T02:52:34Z</time><speed>1.0997992753982544</speed></trkpt><trkpt lon="108.89479242450757" lat="34.24978230941738"><ele>368.78345874417573</ele><time>2021-06-04T02:52:43Z</time><speed>1.5011709928512573</speed></trkpt><trkpt lon="108.89471777170932" lat="34.24989679990294"><ele>368.9779308075085</ele><time>2021-06-04T02:52:55Z</time><speed>1.266219139099121</speed></trkpt><trkpt lon="108.8948474716018" lat="34.24999268026182"><ele>372.78890940360725</ele><time>2021-06-04T02:53:10Z</time><speed>1.3524940013885498</speed></trkpt><trkpt lon="108.89496240868453" lat="34.25004421006165"><ele>373.5311836749315</ele><time>2021-06-04T02:53:15Z</time><speed>1.646860957145691</speed></trkpt><trkpt lon="108.89504437961506" lat="34.25011648606243"><ele>372.06520608626306</ele><time>2021-06-04T02:53:21Z</time><speed>1.1110872030258179</speed></trkpt><trkpt lon="108.89491759345239" lat="34.25015217707933"><ele>371.66164728906006</ele><time>2021-06-04T02:53:28Z</time><speed>3.076775074005127</speed></trkpt><trkpt lon="108.89479227799251" lat="34.25022929999666"><ele>371.8159979628399</ele><time>2021-06-04T02:53:32Z</time><speed>3.1106138229370117</speed></trkpt><trkpt lon="108.89468034343452" lat="34.2502559263269"><ele>371.8734384449199</ele><time>2021-06-04T02:53:35Z</time><speed>3.155757188796997</speed></trkpt><trkpt lon="108.89480907822269" lat="34.250235689699664"><ele>366.82216340489686</ele><time>2021-06-04T02:54:04Z</time><speed>0.6382198333740234</speed></trkpt><trkpt lon="108.89492163050883" lat="34.25024636446703"><ele>367.0915983123705</ele><time>2021-06-04T02:54:09Z</time><speed>1.2017500400543213</speed></trkpt><trkpt lon="108.89500271893087" lat="34.25031268146027"><ele>368.28909631911665</ele><time>2021-06-04T02:54:16Z</time><speed>0.7292572855949402</speed></trkpt><trkpt lon="108.8951055366943" lat="34.25034327832249"><ele>369.14125469047576</ele><time>2021-06-04T02:54:25Z</time><speed>0.827454686164856</speed></trkpt><trkpt lon="108.89516582786264" lat="34.25026627186724"><ele>370.8600360490382</ele><time>2021-06-04T02:54:33Z</time><speed>0.5393073558807373</speed></trkpt><trkpt lon="108.89501641771659" lat="34.25028498187249"><ele>367.2665851218626</ele><time>2021-06-04T02:54:40Z</time><speed>2.0931434631347656</speed></trkpt><trkpt lon="108.89507936085356" lat="34.250372690537915"><ele>363.8242373224348</ele><time>2021-06-04T02:57:34Z</time><speed>1.2674801349639893</speed></trkpt><trkpt lon="108.89515258250289" lat="34.25046285465504"><ele>363.83483928535134</ele><time>2021-06-04T02:57:41Z</time><speed>1.6868445873260498</speed></trkpt><trkpt lon="108.89519328320361" lat="34.2505635972668"><ele>366.81406132876873</ele><time>2021-06-04T02:58:07Z</time><speed>1.0241574048995972</speed></trkpt><trkpt lon="108.895161253561" lat="34.250671690252304"><ele>368.46714439149946</ele><time>2021-06-04T02:58:12Z</time><speed>0.9291618466377258</speed></trkpt><trkpt lon="108.89529022589119" lat="34.25060347076093"><ele>365.242794001475</ele><time>2021-06-04T02:58:34Z</time><speed>0.5165348649024963</speed></trkpt><trkpt lon="108.8953992616156" lat="34.2506212352449"><ele>370.01488875132054</ele><time>2021-06-04T02:59:06Z</time><speed>1.3507122993469238</speed></trkpt><trkpt lon="108.89550968051547" lat="34.25062788236058"><ele>369.10429578926414</ele><time>2021-06-04T02:59:11Z</time><speed>1.654310703277588</speed></trkpt><trkpt lon="108.89561775627672" lat="34.25060222844782"><ele>368.9016084782779</ele><time>2021-06-04T02:59:18Z</time><speed>1.0382580757141113</speed></trkpt><trkpt lon="108.89572532989604" lat="34.250657660682464"><ele>364.1063042646274</ele><time>2021-06-04T02:59:34Z</time><speed>1.3410764932632446</speed></trkpt><trkpt lon="108.89584257404003" lat="34.25074981816663"><ele>366.4490689514205</ele><time>2021-06-04T02:59:44Z</time><speed>0.7500954270362854</speed></trkpt><trkpt lon="108.89596108986949" lat="34.25076808166453"><ele>366.0423775790259</ele><time>2021-06-04T02:59:53Z</time><speed>0.6254551410675049</speed></trkpt></trkseg></trk></gpx>
