# Supplementary material for: Exploring the influence of path environment factors on walking behavior in urban parks with configuration attribute control
Source: PLoS One. 2025 Jul 28;20(7):e0329278. doi: 10.1371/journal.pone.0329278 (PMC12303266; doi:10.1371/journal.pone.0329278)
Supplement: S2 File — (ZIP) [file pone.0329278.s002.zip › S2 File/Trajectory data/F108.gpx]

<?xml version="1.0" encoding="UTF-8"?><gpx xsi:schemaLocation="http://www.topografix.com/GPX/1/0 http://www.topografix.com/GPX/1/0/gpx.xsd" xmlns="http://www.topografix.com/GPX/1/0" xmlns:xsi="http://www.w3.org/2001/XMLSchema-instance" creator="SixFoot - http://www.foooooot.com/" version="1.0"><trk><trkseg><trkpt lon="108.8903217" lat="34.24946278"><ele>360.99951171875</ele><time>2021-06-04T00:26:18Z</time><speed>0.3700000047683716</speed></trkpt><trkpt lon="108.89037307" lat="34.24938073"><ele>361.65966796875</ele><time>2021-06-04T00:26:24Z</time><speed>1.309999942779541</speed></trkpt><trkpt lon="108.89050248" lat="34.24935717"><ele>375.2886962890625</ele><time>2021-06-04T00:26:39Z</time><speed>0.9700000286102295</speed></trkpt><trkpt lon="108.89061736" lat="34.24930621"><ele>378.0831298828125</ele><time>2021-06-04T00:26:53Z</time><speed>1.0099999904632568</speed></trkpt><trkpt lon="108.89067797" lat="34.2492238"><ele>378.197021484375</ele><time>2021-06-04T00:27:04Z</time><speed>0.8600000143051147</speed></trkpt><trkpt lon="108.89065413" lat="34.249133"><ele>377.99993896484375</ele><time>2021-06-04T00:27:11Z</time><speed>1.2400000095367432</speed></trkpt><trkpt lon="108.89067203" lat="34.24904362"><ele>375.7283935546875</ele><time>2021-06-04T00:27:19Z</time><speed>1.1799999475479126</speed></trkpt><trkpt lon="108.89073312" lat="34.24896744"><ele>374.28082275390625</ele><time>2021-06-04T00:27:28Z</time><speed>1.6799999475479126</speed></trkpt><trkpt lon="108.8908244" lat="34.24890847"><ele>375.5042724609375</ele><time>2021-06-04T00:27:42Z</time><speed>0.800000011920929</speed></trkpt><trkpt lon="108.89092014" lat="34.24886121"><ele>378.53515625</ele><time>2021-06-04T00:27:52Z</time><speed>0.9599999785423279</speed></trkpt><trkpt lon="108.89103969" lat="34.24881792"><ele>380.59893798828125</ele><time>2021-06-04T00:28:04Z</time><speed>1.0700000524520874</speed></trkpt><trkpt lon="108.89114611" lat="34.24877268"><ele>379.04052734375</ele><time>2021-06-04T00:28:17Z</time><speed>0.8600000143051147</speed></trkpt><trkpt lon="108.8912683" lat="34.24873691"><ele>382.604248046875</ele><time>2021-06-04T00:28:28Z</time><speed>0.8799999952316284</speed></trkpt><trkpt lon="108.89137602" lat="34.24869383"><ele>381.36590576171875</ele><time>2021-06-04T00:28:38Z</time><speed>1.0</speed></trkpt><trkpt lon="108.89148422" lat="34.24865449"><ele>380.9599609375</ele><time>2021-06-04T00:28:50Z</time><speed>0.8399999737739563</speed></trkpt><trkpt lon="108.89159423" lat="34.24865325"><ele>379.8475341796875</ele><time>2021-06-04T00:29:00Z</time><speed>0.8100000023841858</speed></trkpt><trkpt lon="108.89170059" lat="34.24867147"><ele>378.5023193359375</ele><time>2021-06-04T00:29:10Z</time><speed>0.8399999737739563</speed></trkpt><trkpt lon="108.89182502" lat="34.24870574"><ele>377.4630126953125</ele><time>2021-06-04T00:29:22Z</time><speed>0.8600000143051147</speed></trkpt><trkpt lon="108.89193368" lat="34.24871543"><ele>378.924560546875</ele><time>2021-06-04T00:29:32Z</time><speed>0.9700000286102295</speed></trkpt><trkpt lon="108.89204642" lat="34.24874398"><ele>379.59820556640625</ele><time>2021-06-04T00:29:42Z</time><speed>0.9700000286102295</speed></trkpt><trkpt lon="108.89216688" lat="34.24875398"><ele>377.1466064453125</ele><time>2021-06-04T00:29:54Z</time><speed>0.9900000095367432</speed></trkpt><trkpt lon="108.89227718" lat="34.2487557"><ele>375.10491943359375</ele><time>2021-06-04T00:30:04Z</time><speed>0.8999999761581421</speed></trkpt><trkpt lon="108.892391" lat="34.24875759"><ele>375.25152587890625</ele><time>2021-06-04T00:30:16Z</time><speed>1.059999942779541</speed></trkpt><trkpt lon="108.89248367" lat="34.24870609"><ele>376.156005859375</ele><time>2021-06-04T00:30:30Z</time><speed>0.6899999976158142</speed></trkpt><trkpt lon="108.89252826" lat="34.24861427"><ele>375.8106689453125</ele><time>2021-06-04T00:30:50Z</time><speed>0.6499999761581421</speed></trkpt><trkpt lon="108.8926307" lat="34.24856758"><ele>378.6680908203125</ele><time>2021-06-04T00:31:02Z</time><speed>0.9100000262260437</speed></trkpt><trkpt lon="108.89274735" lat="34.24857309"><ele>377.8240966796875</ele><time>2021-06-04T00:31:14Z</time><speed>0.8899999856948853</speed></trkpt><trkpt lon="108.892854" lat="34.24853599"><ele>378.8597412109375</ele><time>2021-06-04T00:31:28Z</time><speed>0.6600000262260437</speed></trkpt><trkpt lon="108.89295591" lat="34.24850487"><ele>380.5406494140625</ele><time>2021-06-04T00:31:44Z</time><speed>0.7900000214576721</speed></trkpt><trkpt lon="108.89307267" lat="34.24850139"><ele>379.6566162109375</ele><time>2021-06-04T00:31:58Z</time><speed>0.6899999976158142</speed></trkpt><trkpt lon="108.89318178" lat="34.2485162"><ele>380.429931640625</ele><time>2021-06-04T00:32:10Z</time><speed>0.7599999904632568</speed></trkpt><trkpt lon="108.89327127" lat="34.24846445"><ele>380.6746826171875</ele><time>2021-06-04T00:32:24Z</time><speed>0.699999988079071</speed></trkpt><trkpt lon="108.89329107" lat="34.24836433"><ele>380.47296142578125</ele><time>2021-06-04T00:32:36Z</time><speed>0.7400000095367432</speed></trkpt><trkpt lon="108.89338743" lat="34.24830362"><ele>382.7664794921875</ele><time>2021-06-04T00:32:50Z</time><speed>0.6399999856948853</speed></trkpt><trkpt lon="108.89348028" lat="34.24823756"><ele>385.6754150390625</ele><time>2021-06-04T00:33:02Z</time><speed>0.7200000286102295</speed></trkpt><trkpt lon="108.89361472" lat="34.24823585"><ele>385.30340576171875</ele><time>2021-06-04T00:33:16Z</time><speed>0.7099999785423279</speed></trkpt><trkpt lon="108.8937525" lat="34.2482526"><ele>381.6845703125</ele><time>2021-06-04T00:33:29Z</time><speed>0.6399999856948853</speed></trkpt><trkpt lon="108.89385398" lat="34.24819391"><ele>383.7039794921875</ele><time>2021-06-04T00:33:47Z</time><speed>0.5</speed></trkpt><trkpt lon="108.89395218" lat="34.24814462"><ele>385.02777099609375</ele><time>2021-06-04T00:34:02Z</time><speed>0.9800000190734863</speed></trkpt><trkpt lon="108.89406085" lat="34.24811585"><ele>387.6845703125</ele><time>2021-06-04T00:34:10Z</time><speed>1.0700000524520874</speed></trkpt><trkpt lon="108.8941335" lat="34.24804138"><ele>385.4744873046875</ele><time>2021-06-04T00:34:20Z</time><speed>1.0499999523162842</speed></trkpt><trkpt lon="108.8942081" lat="34.24795444"><ele>389.41937255859375</ele><time>2021-06-04T00:34:30Z</time><speed>1.2599999904632568</speed></trkpt><trkpt lon="108.89422445" lat="34.2478558"><ele>390.1585693359375</ele><time>2021-06-04T00:34:40Z</time><speed>0.9399999976158142</speed></trkpt><trkpt lon="108.89424749" lat="34.24776602"><ele>388.2855224609375</ele><time>2021-06-04T00:34:50Z</time><speed>0.9900000095367432</speed></trkpt><trkpt lon="108.89424947" lat="34.24767428"><ele>387.10516357421875</ele><time>2021-06-04T00:35:00Z</time><speed>0.8899999856948853</speed></trkpt><trkpt lon="108.89425242" lat="34.24757676"><ele>385.5194091796875</ele><time>2021-06-04T00:35:11Z</time><speed>0.8399999737739563</speed></trkpt><trkpt lon="108.89431132" lat="34.24747753"><ele>386.189697265625</ele><time>2021-06-04T00:35:24Z</time><speed>1.3300000429153442</speed></trkpt><trkpt lon="108.89433686" lat="34.24738523"><ele>386.0635986328125</ele><time>2021-06-04T00:35:34Z</time><speed>0.9100000262260437</speed></trkpt><trkpt lon="108.89435202" lat="34.24729438"><ele>380.6051025390625</ele><time>2021-06-04T00:35:48Z</time><speed>1.25</speed></trkpt><trkpt lon="108.89437384" lat="34.24719276"><ele>378.6640625</ele><time>2021-06-04T00:35:58Z</time><speed>0.9200000166893005</speed></trkpt><trkpt lon="108.89441129" lat="34.24709992"><ele>374.47430419921875</ele><time>2021-06-04T00:36:10Z</time><speed>0.8100000023841858</speed></trkpt><trkpt lon="108.89453012" lat="34.24705535"><ele>376.0220947265625</ele><time>2021-06-04T00:36:24Z</time><speed>0.7300000190734863</speed></trkpt><trkpt lon="108.89464864" lat="34.24707195"><ele>376.9652099609375</ele><time>2021-06-04T00:36:34Z</time><speed>0.9100000262260437</speed></trkpt><trkpt lon="108.89476982" lat="34.24707123"><ele>377.33551025390625</ele><time>2021-06-04T00:36:46Z</time><speed>0.7799999713897705</speed></trkpt><trkpt lon="108.89483457" lat="34.24699558"><ele>375.4014892578125</ele><time>2021-06-04T00:37:00Z</time><speed>0.7900000214576721</speed></trkpt><trkpt lon="108.89493931" lat="34.24694584"><ele>375.12109375</ele><time>2021-06-04T00:37:14Z</time><speed>0.5299999713897705</speed></trkpt><trkpt lon="108.89488659" lat="34.24686171"><ele>374.6954345703125</ele><time>2021-06-04T00:37:34Z</time><speed>0.7200000286102295</speed></trkpt><trkpt lon="108.89478978" lat="34.24680615"><ele>373.0869140625</ele><time>2021-06-04T00:37:46Z</time><speed>0.9300000071525574</speed></trkpt><trkpt lon="108.89473686" lat="34.24671308"><ele>372.89630126953125</ele><time>2021-06-04T00:38:00Z</time><speed>0.8799999952316284</speed></trkpt><trkpt lon="108.8946836" lat="34.24661321"><ele>372.3031005859375</ele><time>2021-06-04T00:38:12Z</time><speed>0.9100000262260437</speed></trkpt><trkpt lon="108.89462851" lat="34.24653057"><ele>373.405029296875</ele><time>2021-06-04T00:38:23Z</time><speed>0.7699999809265137</speed></trkpt><trkpt lon="108.89454094" lat="34.24647552"><ele>373.04248046875</ele><time>2021-06-04T00:38:32Z</time><speed>0.9599999785423279</speed></trkpt><trkpt lon="108.89448228" lat="34.24639711"><ele>374.0989990234375</ele><time>2021-06-04T00:38:44Z</time><speed>0.8799999952316284</speed></trkpt><trkpt lon="108.89439931" lat="34.24632864"><ele>372.3419189453125</ele><time>2021-06-04T00:38:56Z</time><speed>0.8500000238418579</speed></trkpt><trkpt lon="108.89443951" lat="34.24622521"><ele>376.30255126953125</ele><time>2021-06-04T00:39:05Z</time><speed>0.7799999713897705</speed></trkpt><trkpt lon="108.89451588" lat="34.24615512"><ele>376.7552490234375</ele><time>2021-06-04T00:39:14Z</time><speed>0.6000000238418579</speed></trkpt><trkpt lon="108.89458722" lat="34.24607436"><ele>378.22607421875</ele><time>2021-06-04T00:39:26Z</time><speed>0.7599999904632568</speed></trkpt><trkpt lon="108.89470026" lat="34.24606674"><ele>375.9595947265625</ele><time>2021-06-04T00:39:36Z</time><speed>0.8799999952316284</speed></trkpt><trkpt lon="108.89477581" lat="34.24615388"><ele>373.81622314453125</ele><time>2021-06-04T00:39:45Z</time><speed>0.8399999737739563</speed></trkpt><trkpt lon="108.89481896" lat="34.24623746"><ele>373.84124755859375</ele><time>2021-06-04T00:39:53Z</time><speed>0.800000011920929</speed></trkpt><trkpt lon="108.89486699" lat="34.24633768"><ele>373.4774169921875</ele><time>2021-06-04T00:40:05Z</time><speed>0.7400000095367432</speed></trkpt><trkpt lon="108.89493783" lat="34.2464189"><ele>378.27978515625</ele><time>2021-06-04T00:40:16Z</time><speed>0.9300000071525574</speed></trkpt><trkpt lon="108.89499426" lat="34.24649891"><ele>377.16326904296875</ele><time>2021-06-04T00:40:28Z</time><speed>0.8299999833106995</speed></trkpt><trkpt lon="108.89505516" lat="34.24657545"><ele>379.04931640625</ele><time>2021-06-04T00:40:38Z</time><speed>0.8100000023841858</speed></trkpt><trkpt lon="108.8951402" lat="34.24665545"><ele>376.57208251953125</ele><time>2021-06-04T00:40:50Z</time><speed>0.9900000095367432</speed></trkpt><trkpt lon="108.89521146" lat="34.24672396"><ele>376.0194091796875</ele><time>2021-06-04T00:41:00Z</time><speed>0.8899999856948853</speed></trkpt><trkpt lon="108.89520613" lat="34.24681556"><ele>374.971923828125</ele><time>2021-06-04T00:41:10Z</time><speed>0.9800000190734863</speed></trkpt><trkpt lon="108.89518614" lat="34.24691558"><ele>371.79925537109375</ele><time>2021-06-04T00:41:20Z</time><speed>0.9800000190734863</speed></trkpt><trkpt lon="108.8951818" lat="34.24701514"><ele>372.97918701171875</ele><time>2021-06-04T00:41:32Z</time><speed>0.8399999737739563</speed></trkpt><trkpt lon="108.89524635" lat="34.24710357"><ele>375.2017822265625</ele><time>2021-06-04T00:41:46Z</time><speed>0.6899999976158142</speed></trkpt><trkpt lon="108.89528636" lat="34.24719247"><ele>377.0677490234375</ele><time>2021-06-04T00:42:00Z</time><speed>0.8299999833106995</speed></trkpt><trkpt lon="108.89524818" lat="34.24727932"><ele>377.8046875</ele><time>2021-06-04T00:42:10Z</time><speed>0.8600000143051147</speed></trkpt><trkpt lon="108.89524406" lat="34.24737236"><ele>377.97296142578125</ele><time>2021-06-04T00:42:20Z</time><speed>0.9200000166893005</speed></trkpt><trkpt lon="108.89522928" lat="34.24747209"><ele>380.650634765625</ele><time>2021-06-04T00:42:32Z</time><speed>0.75</speed></trkpt><trkpt lon="108.89520525" lat="34.24756217"><ele>381.478759765625</ele><time>2021-06-04T00:42:44Z</time><speed>0.8500000238418579</speed></trkpt><trkpt lon="108.89509525" lat="34.2476045"><ele>380.6263427734375</ele><time>2021-06-04T00:42:56Z</time><speed>0.9399999976158142</speed></trkpt><trkpt lon="108.8949772" lat="34.2476358"><ele>377.29498291015625</ele><time>2021-06-04T00:43:08Z</time><speed>1.0299999713897705</speed></trkpt><trkpt lon="108.89490298" lat="34.24770544"><ele>374.5191650390625</ele><time>2021-06-04T00:43:30Z</time><speed>0.6399999856948853</speed></trkpt><trkpt lon="108.89483021" lat="34.2477996"><ele>373.6783447265625</ele><time>2021-06-04T00:43:46Z</time><speed>1.0700000524520874</speed></trkpt><trkpt lon="108.89474422" lat="34.24787151"><ele>371.580078125</ele><time>2021-06-04T00:43:56Z</time><speed>1.0299999713897705</speed></trkpt><trkpt lon="108.89475404" lat="34.247963"><ele>374.03155517578125</ele><time>2021-06-04T00:44:05Z</time><speed>0.9599999785423279</speed></trkpt><trkpt lon="108.89486808" lat="34.2480045"><ele>374.46539306640625</ele><time>2021-06-04T00:44:17Z</time><speed>0.9399999976158142</speed></trkpt><trkpt lon="108.89492541" lat="34.24809405"><ele>379.211669921875</ele><time>2021-06-04T00:44:28Z</time><speed>0.8799999952316284</speed></trkpt><trkpt lon="108.89494345" lat="34.2481978"><ele>377.83837890625</ele><time>2021-06-04T00:44:42Z</time><speed>0.8199999928474426</speed></trkpt><trkpt lon="108.89495523" lat="34.24828894"><ele>376.6761474609375</ele><time>2021-06-04T00:44:54Z</time><speed>0.7300000190734863</speed></trkpt><trkpt lon="108.89498299" lat="34.24837979"><ele>375.62713623046875</ele><time>2021-06-04T00:45:06Z</time><speed>0.7300000190734863</speed></trkpt><trkpt lon="108.89500196" lat="34.24848098"><ele>375.7265625</ele><time>2021-06-04T00:45:19Z</time><speed>0.7699999809265137</speed></trkpt><trkpt lon="108.89501014" lat="34.2485789"><ele>377.9620361328125</ele><time>2021-06-04T00:45:29Z</time><speed>0.75</speed></trkpt><trkpt lon="108.89498858" lat="34.24867943"><ele>374.5186767578125</ele><time>2021-06-04T00:45:39Z</time><speed>0.7900000214576721</speed></trkpt><trkpt lon="108.89497199" lat="34.24877819"><ele>371.017822265625</ele><time>2021-06-04T00:45:50Z</time><speed>0.8299999833106995</speed></trkpt><trkpt lon="108.89495591" lat="34.24886993"><ele>370.3238525390625</ele><time>2021-06-04T00:46:01Z</time><speed>0.8100000023841858</speed></trkpt><trkpt lon="108.89495179" lat="34.24896208"><ele>370.8372802734375</ele><time>2021-06-04T00:46:12Z</time><speed>0.7900000214576721</speed></trkpt><trkpt lon="108.89496101" lat="34.24905948"><ele>375.23583984375</ele><time>2021-06-04T00:46:23Z</time><speed>0.800000011920929</speed></trkpt><trkpt lon="108.89498871" lat="34.24914882"><ele>375.8834228515625</ele><time>2021-06-04T00:46:33Z</time><speed>0.800000011920929</speed></trkpt><trkpt lon="108.89502007" lat="34.249239"><ele>375.3475341796875</ele><time>2021-06-04T00:46:43Z</time><speed>0.8399999737739563</speed></trkpt><trkpt lon="108.89501188" lat="34.2493356"><ele>375.80987548828125</ele><time>2021-06-04T00:46:53Z</time><speed>0.8500000238418579</speed></trkpt><trkpt lon="108.89497064" lat="34.24942905"><ele>372.40362548828125</ele><time>2021-06-04T00:47:03Z</time><speed>0.8500000238418579</speed></trkpt><trkpt lon="108.89491121" lat="34.24951276"><ele>371.5806884765625</ele><time>2021-06-04T00:47:13Z</time><speed>0.9200000166893005</speed></trkpt><trkpt lon="108.89485677" lat="34.24960789"><ele>374.365478515625</ele><time>2021-06-04T00:47:25Z</time><speed>0.8700000047683716</speed></trkpt><trkpt lon="108.89480254" lat="34.24969837"><ele>373.450927734375</ele><time>2021-06-04T00:47:37Z</time><speed>0.7699999809265137</speed></trkpt><trkpt lon="108.89479616" lat="34.24979648"><ele>373.10650634765625</ele><time>2021-06-04T00:47:51Z</time><speed>0.7799999713897705</speed></trkpt><trkpt lon="108.89480967" lat="34.24988766"><ele>374.9661865234375</ele><time>2021-06-04T00:48:01Z</time><speed>0.8500000238418579</speed></trkpt><trkpt lon="108.89482548" lat="34.24998404"><ele>371.36407470703125</ele><time>2021-06-04T00:48:11Z</time><speed>0.8700000047683716</speed></trkpt><trkpt lon="108.89492625" lat="34.25003144"><ele>372.55010986328125</ele><time>2021-06-04T00:48:23Z</time><speed>1.0499999523162842</speed></trkpt><trkpt lon="108.89505283" lat="34.25002408"><ele>371.0595703125</ele><time>2021-06-04T00:48:35Z</time><speed>0.9100000262260437</speed></trkpt><trkpt lon="108.89516197" lat="34.25002988"><ele>369.614013671875</ele><time>2021-06-04T00:48:45Z</time><speed>1.0499999523162842</speed></trkpt><trkpt lon="108.89528759" lat="34.25003047"><ele>371.884765625</ele><time>2021-06-04T00:48:59Z</time><speed>0.7900000214576721</speed></trkpt><trkpt lon="108.89539814" lat="34.2500553"><ele>370.5496826171875</ele><time>2021-06-04T00:49:11Z</time><speed>0.7099999785423279</speed></trkpt><trkpt lon="108.89550795" lat="34.25008355"><ele>369.8690185546875</ele><time>2021-06-04T00:49:23Z</time><speed>1.0</speed></trkpt><trkpt lon="108.89561713" lat="34.25008726"><ele>370.500244140625</ele><time>2021-06-04T00:49:35Z</time><speed>0.8600000143051147</speed></trkpt><trkpt lon="108.89572192" lat="34.25013578"><ele>372.4110107421875</ele><time>2021-06-04T00:49:47Z</time><speed>0.8600000143051147</speed></trkpt><trkpt lon="108.89581056" lat="34.25019192"><ele>373.35797119140625</ele><time>2021-06-04T00:49:59Z</time><speed>0.8899999856948853</speed></trkpt><trkpt lon="108.89586354" lat="34.250276"><ele>373.96630859375</ele><time>2021-06-04T00:50:11Z</time><speed>0.8299999833106995</speed></trkpt><trkpt lon="108.89579206" lat="34.25035365"><ele>371.521484375</ele><time>2021-06-04T00:50:31Z</time><speed>0.7099999785423279</speed></trkpt><trkpt lon="108.89567333" lat="34.25034146"><ele>370.69927978515625</ele><time>2021-06-04T00:50:45Z</time><speed>0.6800000071525574</speed></trkpt><trkpt lon="108.8955534" lat="34.25035066"><ele>367.382080078125</ele><time>2021-06-04T00:50:59Z</time><speed>0.8700000047683716</speed></trkpt><trkpt lon="108.89542975" lat="34.2503644"><ele>366.8707275390625</ele><time>2021-06-04T00:51:13Z</time><speed>0.7799999713897705</speed></trkpt><trkpt lon="108.89531028" lat="34.25036638"><ele>368.1729736328125</ele><time>2021-06-04T00:51:25Z</time><speed>0.8700000047683716</speed></trkpt><trkpt lon="108.89518741" lat="34.25036152"><ele>367.35516357421875</ele><time>2021-06-04T00:51:37Z</time><speed>0.8399999737739563</speed></trkpt><trkpt lon="108.89507109" lat="34.25034573"><ele>371.48468017578125</ele><time>2021-06-04T00:51:49Z</time><speed>0.9100000262260437</speed></trkpt><trkpt lon="108.89495542" lat="34.2503769"><ele>374.3692626953125</ele><time>2021-06-04T00:52:03Z</time><speed>0.8500000238418579</speed></trkpt><trkpt lon="108.89484581" lat="34.25040458"><ele>375.7607421875</ele><time>2021-06-04T00:52:13Z</time><speed>1.7300000190734863</speed></trkpt><trkpt lon="108.89472719" lat="34.25039215"><ele>378.2725830078125</ele><time>2021-06-04T00:52:39Z</time><speed>0.8999999761581421</speed></trkpt><trkpt lon="108.89459952" lat="34.25038187"><ele>377.1904296875</ele><time>2021-06-04T00:52:57Z</time><speed>1.0299999713897705</speed></trkpt><trkpt lon="108.89447005" lat="34.25040898"><ele>375.28253173828125</ele><time>2021-06-04T00:53:17Z</time><speed>1.3899999856948853</speed></trkpt><trkpt lon="108.89438292" lat="34.25046949"><ele>371.739013671875</ele><time>2021-06-04T00:53:33Z</time><speed>1.600000023841858</speed></trkpt><trkpt lon="108.89428178" lat="34.25051096"><ele>369.9150390625</ele><time>2021-06-04T00:53:57Z</time><speed>0.8299999833106995</speed></trkpt><trkpt lon="108.89423222" lat="34.25042959"><ele>375.78955078125</ele><time>2021-06-04T00:59:31Z</time><speed>0.0</speed></trkpt><trkpt lon="108.89434172" lat="34.25046739"><ele>374.54937744140625</ele><time>2021-06-04T01:13:07Z</time><speed>1.0399999618530273</speed></trkpt><trkpt lon="108.89446297" lat="34.25046659"><ele>374.5745849609375</ele><time>2021-06-04T01:13:17Z</time><speed>0.8899999856948853</speed></trkpt><trkpt lon="108.89456724" lat="34.25042043"><ele>373.78759765625</ele><time>2021-06-04T01:13:31Z</time><speed>0.8799999952316284</speed></trkpt><trkpt lon="108.89467593" lat="34.25044322"><ele>369.75628662109375</ele><time>2021-06-04T01:13:53Z</time><speed>0.9100000262260437</speed></trkpt><trkpt lon="108.8947853" lat="34.25043864"><ele>371.21527099609375</ele><time>2021-06-04T01:14:05Z</time><speed>0.6700000166893005</speed></trkpt><trkpt lon="108.89490506" lat="34.25041466"><ele>372.05517578125</ele><time>2021-06-04T01:14:21Z</time><speed>0.8100000023841858</speed></trkpt><trkpt lon="108.89502039" lat="34.2503869"><ele>371.3001708984375</ele><time>2021-06-04T01:14:35Z</time><speed>0.8199999928474426</speed></trkpt><trkpt lon="108.89513743" lat="34.25037041"><ele>371.7467041015625</ele><time>2021-06-04T01:14:47Z</time><speed>0.9800000190734863</speed></trkpt><trkpt lon="108.89525382" lat="34.25035548"><ele>375.9329833984375</ele><time>2021-06-04T01:15:01Z</time><speed>0.6800000071525574</speed></trkpt><trkpt lon="108.89537363" lat="34.25035589"><ele>373.9827880859375</ele><time>2021-06-04T01:15:13Z</time><speed>0.800000011920929</speed></trkpt><trkpt lon="108.89548627" lat="34.25034591"><ele>369.9337158203125</ele><time>2021-06-04T01:15:27Z</time><speed>1.0099999904632568</speed></trkpt><trkpt lon="108.8955946" lat="34.25035609"><ele>370.277587890625</ele><time>2021-06-04T01:15:41Z</time><speed>0.8299999833106995</speed></trkpt><trkpt lon="108.89569758" lat="34.25031522"><ele>373.2181396484375</ele><time>2021-06-04T01:15:55Z</time><speed>0.8899999856948853</speed></trkpt><trkpt lon="108.89580843" lat="34.2503028"><ele>372.99169921875</ele><time>2021-06-04T01:16:07Z</time><speed>0.8899999856948853</speed></trkpt><trkpt lon="108.89591354" lat="34.25033606"><ele>371.77587890625</ele><time>2021-06-04T01:16:21Z</time><speed>0.75</speed></trkpt><trkpt lon="108.89598588" lat="34.25041643"><ele>376.0872802734375</ele><time>2021-06-04T01:16:35Z</time><speed>1.309999942779541</speed></trkpt><trkpt lon="108.89601965" lat="34.25050555"><ele>378.0797119140625</ele><time>2021-06-04T01:16:47Z</time><speed>0.9200000166893005</speed></trkpt><trkpt lon="108.89602002" lat="34.25060856"><ele>376.3544921875</ele><time>2021-06-04T01:16:59Z</time><speed>0.8999999761581421</speed></trkpt><trkpt lon="108.8960058" lat="34.25070566"><ele>375.306396484375</ele><time>2021-06-04T01:17:13Z</time><speed>0.8999999761581421</speed></trkpt><trkpt lon="108.89601972" lat="34.25080688"><ele>376.7254638671875</ele><time>2021-06-04T01:17:25Z</time><speed>0.9800000190734863</speed></trkpt><trkpt lon="108.89601814" lat="34.25090692"><ele>376.6070556640625</ele><time>2021-06-04T01:17:41Z</time><speed>0.8500000238418579</speed></trkpt><trkpt lon="108.89597061" lat="34.2510064"><ele>375.3001708984375</ele><time>2021-06-04T01:17:55Z</time><speed>0.9399999976158142</speed></trkpt><trkpt lon="108.89590936" lat="34.25110577"><ele>376.3856201171875</ele><time>2021-06-04T01:18:07Z</time><speed>1.690000057220459</speed></trkpt><trkpt lon="108.89585374" lat="34.25119451"><ele>376.75030517578125</ele><time>2021-06-04T01:18:23Z</time><speed>0.9399999976158142</speed></trkpt><trkpt lon="108.8958208" lat="34.25128168"><ele>375.7764892578125</ele><time>2021-06-04T01:18:35Z</time><speed>0.8399999737739563</speed></trkpt><trkpt lon="108.89581267" lat="34.25137979"><ele>371.850830078125</ele><time>2021-06-04T01:18:51Z</time><speed>0.8799999952316284</speed></trkpt><trkpt lon="108.89578153" lat="34.2514726"><ele>369.5179443359375</ele><time>2021-06-04T01:19:07Z</time><speed>0.6800000071525574</speed></trkpt><trkpt lon="108.89567193" lat="34.25151803"><ele>369.705810546875</ele><time>2021-06-04T01:19:21Z</time><speed>0.7900000214576721</speed></trkpt><trkpt lon="108.89554799" lat="34.25152768"><ele>372.4884033203125</ele><time>2021-06-04T01:19:33Z</time><speed>0.7699999809265137</speed></trkpt><trkpt lon="108.89544013" lat="34.25153828"><ele>374.2344970703125</ele><time>2021-06-04T01:19:45Z</time><speed>0.8199999928474426</speed></trkpt><trkpt lon="108.89532594" lat="34.25157885"><ele>373.200439453125</ele><time>2021-06-04T01:19:59Z</time><speed>0.699999988079071</speed></trkpt><trkpt lon="108.89523735" lat="34.25164004"><ele>370.6861572265625</ele><time>2021-06-04T01:20:11Z</time><speed>0.7599999904632568</speed></trkpt><trkpt lon="108.89513308" lat="34.25167598"><ele>370.72052001953125</ele><time>2021-06-04T01:20:23Z</time><speed>0.7300000190734863</speed></trkpt><trkpt lon="108.89502413" lat="34.25168642"><ele>370.30615234375</ele><time>2021-06-04T01:20:35Z</time><speed>0.7900000214576721</speed></trkpt><trkpt lon="108.89490819" lat="34.25169928"><ele>368.015380859375</ele><time>2021-06-04T01:20:47Z</time><speed>0.7099999785423279</speed></trkpt><trkpt lon="108.89478654" lat="34.25169518"><ele>367.8350830078125</ele><time>2021-06-04T01:21:01Z</time><speed>0.6700000166893005</speed></trkpt><trkpt lon="108.89467359" lat="34.25171629"><ele>369.2032470703125</ele><time>2021-06-04T01:21:15Z</time><speed>0.7799999713897705</speed></trkpt><trkpt lon="108.89455184" lat="34.25173799"><ele>375.9268798828125</ele><time>2021-06-04T01:21:23Z</time><speed>1.6699999570846558</speed></trkpt><trkpt lon="108.89444219" lat="34.2517754"><ele>378.1202392578125</ele><time>2021-06-04T01:21:37Z</time><speed>0.800000011920929</speed></trkpt><trkpt lon="108.89433386" lat="34.25174676"><ele>377.27001953125</ele><time>2021-06-04T01:21:51Z</time><speed>0.800000011920929</speed></trkpt><trkpt lon="108.89425054" lat="34.25167112"><ele>373.36834716796875</ele><time>2021-06-04T01:22:11Z</time><speed>0.7099999785423279</speed></trkpt><trkpt lon="108.89418022" lat="34.25158693"><ele>370.14056396484375</ele><time>2021-06-04T01:22:31Z</time><speed>1.659999966621399</speed></trkpt><trkpt lon="108.89405916" lat="34.25155241"><ele>371.2496337890625</ele><time>2021-06-04T01:22:41Z</time><speed>1.3300000429153442</speed></trkpt><trkpt lon="108.89395831" lat="34.25151417"><ele>371.70416259765625</ele><time>2021-06-04T01:22:49Z</time><speed>1.3600000143051147</speed></trkpt><trkpt lon="108.89382601" lat="34.2515042"><ele>371.562255859375</ele><time>2021-06-04T01:22:59Z</time><speed>1.0099999904632568</speed></trkpt><trkpt lon="108.89371327" lat="34.25150052"><ele>374.2470703125</ele><time>2021-06-04T01:23:09Z</time><speed>0.9399999976158142</speed></trkpt><trkpt lon="108.89358285" lat="34.2515024"><ele>376.543701171875</ele><time>2021-06-04T01:23:19Z</time><speed>0.9900000095367432</speed></trkpt><trkpt lon="108.8934624" lat="34.25148618"><ele>374.55517578125</ele><time>2021-06-04T01:23:31Z</time><speed>1.4500000476837158</speed></trkpt><trkpt lon="108.89334771" lat="34.25144905"><ele>368.26416015625</ele><time>2021-06-04T01:23:39Z</time><speed>1.7000000476837158</speed></trkpt><trkpt lon="108.89322719" lat="34.25142158"><ele>372.142578125</ele><time>2021-06-04T01:23:59Z</time><speed>1.190000057220459</speed></trkpt><trkpt lon="108.89312228" lat="34.2513885"><ele>374.04534912109375</ele><time>2021-06-04T01:24:11Z</time><speed>0.8700000047683716</speed></trkpt><trkpt lon="108.89302055" lat="34.25142857"><ele>370.5556640625</ele><time>2021-06-04T01:24:27Z</time><speed>0.8600000143051147</speed></trkpt><trkpt lon="108.89290245" lat="34.25140006"><ele>376.50726318359375</ele><time>2021-06-04T01:24:39Z</time><speed>0.75</speed></trkpt><trkpt lon="108.89281934" lat="34.25133594"><ele>371.32568359375</ele><time>2021-06-04T01:24:53Z</time><speed>0.7900000214576721</speed></trkpt><trkpt lon="108.89276304" lat="34.25125601"><ele>375.246826171875</ele><time>2021-06-04T01:25:09Z</time><speed>0.8700000047683716</speed></trkpt><trkpt lon="108.89269364" lat="34.25117206"><ele>372.8587646484375</ele><time>2021-06-04T01:25:21Z</time><speed>0.9399999976158142</speed></trkpt><trkpt lon="108.89257401" lat="34.25114826"><ele>372.26385498046875</ele><time>2021-06-04T01:25:33Z</time><speed>0.9200000166893005</speed></trkpt><trkpt lon="108.89246628" lat="34.25116485"><ele>373.8955078125</ele><time>2021-06-04T01:25:43Z</time><speed>0.8600000143051147</speed></trkpt><trkpt lon="108.89234129" lat="34.2511802"><ele>374.86346435546875</ele><time>2021-06-04T01:25:55Z</time><speed>0.9300000071525574</speed></trkpt><trkpt lon="108.89223152" lat="34.25117957"><ele>374.0577392578125</ele><time>2021-06-04T01:26:07Z</time><speed>0.8399999737739563</speed></trkpt><trkpt lon="108.89211505" lat="34.25116085"><ele>374.7398681640625</ele><time>2021-06-04T01:26:21Z</time><speed>0.8700000047683716</speed></trkpt><trkpt lon="108.89200382" lat="34.251124"><ele>377.551513671875</ele><time>2021-06-04T01:26:33Z</time><speed>0.8600000143051147</speed></trkpt><trkpt lon="108.89190856" lat="34.2510536"><ele>374.011474609375</ele><time>2021-06-04T01:26:47Z</time><speed>0.9599999785423279</speed></trkpt><trkpt lon="108.89182115" lat="34.25098143"><ele>372.669921875</ele><time>2021-06-04T01:27:01Z</time><speed>0.8399999737739563</speed></trkpt><trkpt lon="108.89175297" lat="34.25090125"><ele>370.7235107421875</ele><time>2021-06-04T01:27:13Z</time><speed>0.8500000238418579</speed></trkpt><trkpt lon="108.89167223" lat="34.25082612"><ele>368.17822265625</ele><time>2021-06-04T01:27:25Z</time><speed>0.8199999928474426</speed></trkpt><trkpt lon="108.89159255" lat="34.25076305"><ele>366.66748046875</ele><time>2021-06-04T01:27:37Z</time><speed>0.8199999928474426</speed></trkpt><trkpt lon="108.89152502" lat="34.2506871"><ele>368.9737548828125</ele><time>2021-06-04T01:27:47Z</time><speed>0.9200000166893005</speed></trkpt><trkpt lon="108.89145704" lat="34.2506102"><ele>371.2769775390625</ele><time>2021-06-04T01:27:57Z</time><speed>0.9399999976158142</speed></trkpt><trkpt lon="108.89141533" lat="34.25051598"><ele>376.1800537109375</ele><time>2021-06-04T01:28:09Z</time><speed>0.8999999761581421</speed></trkpt><trkpt lon="108.89152366" lat="34.25047889"><ele>377.7821044921875</ele><time>2021-06-04T01:28:27Z</time><speed>0.9900000095367432</speed></trkpt><trkpt lon="108.89164163" lat="34.2504762"><ele>375.3511962890625</ele><time>2021-06-04T01:28:39Z</time><speed>0.8799999952316284</speed></trkpt><trkpt lon="108.89168454" lat="34.25037579"><ele>373.75836181640625</ele><time>2021-06-04T01:28:53Z</time><speed>0.9900000095367432</speed></trkpt><trkpt lon="108.89172611" lat="34.25028249"><ele>372.625</ele><time>2021-06-04T01:29:07Z</time><speed>0.8500000238418579</speed></trkpt><trkpt lon="108.89182911" lat="34.25022886"><ele>370.81622314453125</ele><time>2021-06-04T01:29:21Z</time><speed>0.8100000023841858</speed></trkpt><trkpt lon="108.89193182" lat="34.25019504"><ele>373.997802734375</ele><time>2021-06-04T01:29:33Z</time><speed>0.800000011920929</speed></trkpt><trkpt lon="108.89203349" lat="34.25015536"><ele>373.16290283203125</ele><time>2021-06-04T01:29:45Z</time><speed>1.0399999618530273</speed></trkpt><trkpt lon="108.89212114" lat="34.25008786"><ele>374.3251953125</ele><time>2021-06-04T01:29:53Z</time><speed>1.75</speed></trkpt><trkpt lon="108.89205127" lat="34.25000711"><ele>377.60626220703125</ele><time>2021-06-04T01:30:03Z</time><speed>0.7300000190734863</speed></trkpt><trkpt lon="108.89196537" lat="34.249931"><ele>387.8837890625</ele><time>2021-06-04T01:30:13Z</time><speed>1.2799999713897705</speed></trkpt><trkpt lon="108.89186563" lat="34.24989298"><ele>386.11273193359375</ele><time>2021-06-04T01:30:25Z</time><speed>0.8500000238418579</speed></trkpt><trkpt lon="108.89175141" lat="34.24988907"><ele>384.775634765625</ele><time>2021-06-04T01:30:37Z</time><speed>0.9100000262260437</speed></trkpt><trkpt lon="108.89163141" lat="34.24990144"><ele>382.5054931640625</ele><time>2021-06-04T01:30:49Z</time><speed>0.9200000166893005</speed></trkpt><trkpt lon="108.89151251" lat="34.24987931"><ele>380.7022705078125</ele><time>2021-06-04T01:31:01Z</time><speed>0.8899999856948853</speed></trkpt><trkpt lon="108.89140277" lat="34.24985111"><ele>377.2286376953125</ele><time>2021-06-04T01:31:13Z</time><speed>0.8899999856948853</speed></trkpt><trkpt lon="108.89131121" lat="34.2497978"><ele>374.245361328125</ele><time>2021-06-04T01:31:27Z</time><speed>0.800000011920929</speed></trkpt><trkpt lon="108.89123169" lat="34.24972552"><ele>372.62994384765625</ele><time>2021-06-04T01:31:41Z</time><speed>0.800000011920929</speed></trkpt><trkpt lon="108.89121814" lat="34.24963248"><ele>368.080078125</ele><time>2021-06-04T01:39:07Z</time><speed>0.800000011920929</speed></trkpt><trkpt lon="108.89122151" lat="34.24952774"><ele>368.8271484375</ele><time>2021-06-04T01:39:21Z</time><speed>1.25</speed></trkpt><trkpt lon="108.89129953" lat="34.2494577"><ele>374.19805908203125</ele><time>2021-06-04T01:39:37Z</time><speed>0.8899999856948853</speed></trkpt><trkpt lon="108.89139281" lat="34.24940366"><ele>375.0887451171875</ele><time>2021-06-04T01:39:49Z</time><speed>0.9200000166893005</speed></trkpt><trkpt lon="108.89150675" lat="34.24936937"><ele>373.9644775390625</ele><time>2021-06-04T01:40:13Z</time><speed>1.0299999713897705</speed></trkpt><trkpt lon="108.89159243" lat="34.24929922"><ele>373.5372314453125</ele><time>2021-06-04T01:40:27Z</time><speed>0.8799999952316284</speed></trkpt><trkpt lon="108.89163937" lat="34.24921229"><ele>372.44561767578125</ele><time>2021-06-04T01:40:41Z</time><speed>0.9200000166893005</speed></trkpt><trkpt lon="108.89164848" lat="34.24912087"><ele>372.8492431640625</ele><time>2021-06-04T01:40:53Z</time><speed>0.800000011920929</speed></trkpt><trkpt lon="108.8916796" lat="34.24902137"><ele>373.01239013671875</ele><time>2021-06-04T01:41:19Z</time><speed>0.9100000262260437</speed></trkpt><trkpt lon="108.8917635" lat="34.24896116"><ele>369.18603515625</ele><time>2021-06-04T01:41:29Z</time><speed>0.949999988079071</speed></trkpt><trkpt lon="108.89183715" lat="34.24888741"><ele>370.5194091796875</ele><time>2021-06-04T01:41:41Z</time><speed>1.0700000524520874</speed></trkpt><trkpt lon="108.89182424" lat="34.24879439"><ele>371.54632568359375</ele><time>2021-06-04T01:41:59Z</time><speed>0.7900000214576721</speed></trkpt><trkpt lon="108.89170563" lat="34.24879796"><ele>372.4085693359375</ele><time>2021-06-04T01:42:11Z</time><speed>0.8999999761581421</speed></trkpt><trkpt lon="108.89158411" lat="34.24880971"><ele>375.3387451171875</ele><time>2021-06-04T01:42:23Z</time><speed>0.8999999761581421</speed></trkpt><trkpt lon="108.89147205" lat="34.24883146"><ele>376.356201171875</ele><time>2021-06-04T01:42:33Z</time><speed>0.6899999976158142</speed></trkpt><trkpt lon="108.89136043" lat="34.24885767"><ele>376.5911865234375</ele><time>2021-06-04T01:42:43Z</time><speed>0.9300000071525574</speed></trkpt><trkpt lon="108.89124367" lat="34.24889597"><ele>377.041259765625</ele><time>2021-06-04T01:42:57Z</time><speed>0.8999999761581421</speed></trkpt><trkpt lon="108.89112472" lat="34.2489455"><ele>375.0926513671875</ele><time>2021-06-04T01:43:07Z</time><speed>0.8799999952316284</speed></trkpt><trkpt lon="108.89105635" lat="34.24901699"><ele>372.1478271484375</ele><time>2021-06-04T01:43:23Z</time><speed>0.7900000214576721</speed></trkpt><trkpt lon="108.89099001" lat="34.2490944"><ele>369.8505859375</ele><time>2021-06-04T01:43:35Z</time><speed>2.5399999618530273</speed></trkpt><trkpt lon="108.89100804" lat="34.24919165"><ele>373.589599609375</ele><time>2021-06-04T01:43:45Z</time><speed>0.7099999785423279</speed></trkpt><trkpt lon="108.89102575" lat="34.24929344"><ele>374.256591796875</ele><time>2021-06-04T01:44:01Z</time><speed>0.7099999785423279</speed></trkpt><trkpt lon="108.89104789" lat="34.24938942"><ele>374.759765625</ele><time>2021-06-04T01:44:11Z</time><speed>1.059999942779541</speed></trkpt><trkpt lon="108.89106343" lat="34.2494881"><ele>375.105224609375</ele><time>2021-06-04T01:44:25Z</time><speed>1.1299999952316284</speed></trkpt><trkpt lon="108.89108251" lat="34.24958848"><ele>372.2733154296875</ele><time>2021-06-04T01:44:43Z</time><speed>1.0499999523162842</speed></trkpt><trkpt lon="108.89107927" lat="34.24968629"><ele>370.8099365234375</ele><time>2021-06-04T01:44:53Z</time><speed>0.8799999952316284</speed></trkpt><trkpt lon="108.89106029" lat="34.24978587"><ele>367.3919677734375</ele><time>2021-06-04T01:45:15Z</time><speed>0.9100000262260437</speed></trkpt><trkpt lon="108.89105775" lat="34.24988898"><ele>370.3885498046875</ele><time>2021-06-04T01:45:29Z</time><speed>0.9700000286102295</speed></trkpt><trkpt lon="108.89110334" lat="34.24997368"><ele>370.33477783203125</ele><time>2021-06-04T01:45:45Z</time><speed>0.75</speed></trkpt><trkpt lon="108.89116396" lat="34.25005718"><ele>373.9708251953125</ele><time>2021-06-04T01:45:57Z</time><speed>0.7200000286102295</speed></trkpt><trkpt lon="108.89124638" lat="34.25012797"><ele>375.2227783203125</ele><time>2021-06-04T01:46:13Z</time><speed>0.7699999809265137</speed></trkpt><trkpt lon="108.89134582" lat="34.25018011"><ele>370.1324462890625</ele><time>2021-06-04T01:46:25Z</time><speed>0.6800000071525574</speed></trkpt><trkpt lon="108.89145043" lat="34.25021771"><ele>366.697509765625</ele><time>2021-06-04T01:46:39Z</time><speed>0.6700000166893005</speed></trkpt><trkpt lon="108.89156368" lat="34.25024234"><ele>366.43212890625</ele><time>2021-06-04T01:46:53Z</time><speed>0.7200000286102295</speed></trkpt><trkpt lon="108.89163871" lat="34.25031812"><ele>367.51171875</ele><time>2021-06-04T01:47:07Z</time><speed>0.7300000190734863</speed></trkpt><trkpt lon="108.89165125" lat="34.25042182"><ele>369.6484375</ele><time>2021-06-04T01:47:19Z</time><speed>0.7099999785423279</speed></trkpt><trkpt lon="108.89157075" lat="34.25049695"><ele>368.44866943359375</ele><time>2021-06-04T01:47:35Z</time><speed>1.2100000381469727</speed></trkpt><trkpt lon="108.89146131" lat="34.25048725"><ele>368.15667724609375</ele><time>2021-06-04T01:48:05Z</time><speed>1.190000057220459</speed></trkpt><trkpt lon="108.89134469" lat="34.2504474"><ele>368.135498046875</ele><time>2021-06-04T01:48:13Z</time><speed>1.2599999904632568</speed></trkpt><trkpt lon="108.89124688" lat="34.25040791"><ele>367.599853515625</ele><time>2021-06-04T01:48:21Z</time><speed>1.2899999618530273</speed></trkpt><trkpt lon="108.89116499" lat="34.25032193"><ele>373.464599609375</ele><time>2021-06-04T01:48:31Z</time><speed>1.2300000190734863</speed></trkpt><trkpt lon="108.89109781" lat="34.25024613"><ele>372.8902587890625</ele><time>2021-06-04T01:48:39Z</time><speed>1.2200000286102295</speed></trkpt><trkpt lon="108.89100243" lat="34.25016677"><ele>374.63616943359375</ele><time>2021-06-04T01:48:49Z</time><speed>1.3700000047683716</speed></trkpt><trkpt lon="108.89092533" lat="34.25009084"><ele>373.90679931640625</ele><time>2021-06-04T01:48:59Z</time><speed>1.2100000381469727</speed></trkpt><trkpt lon="108.89084847" lat="34.25001453"><ele>373.89404296875</ele><time>2021-06-04T01:49:11Z</time><speed>0.949999988079071</speed></trkpt><trkpt lon="108.89079494" lat="34.24992935"><ele>374.9296875</ele><time>2021-06-04T01:49:23Z</time><speed>1.340000033378601</speed></trkpt><trkpt lon="108.89076685" lat="34.24984173"><ele>374.8223876953125</ele><time>2021-06-04T01:49:33Z</time><speed>1.1799999475479126</speed></trkpt><trkpt lon="108.89073478" lat="34.24973586"><ele>374.87677001953125</ele><time>2021-06-04T01:49:45Z</time><speed>1.059999942779541</speed></trkpt><trkpt lon="108.8907101" lat="34.24963969"><ele>374.7069091796875</ele><time>2021-06-04T01:49:55Z</time><speed>1.0299999713897705</speed></trkpt><trkpt lon="108.89067277" lat="34.24955277"><ele>374.9788818359375</ele><time>2021-06-04T01:50:05Z</time><speed>1.100000023841858</speed></trkpt><trkpt lon="108.89057958" lat="34.24948219"><ele>373.682861328125</ele><time>2021-06-04T01:50:17Z</time><speed>0.9800000190734863</speed></trkpt><trkpt lon="108.89046516" lat="34.24944992"><ele>371.45172119140625</ele><time>2021-06-04T01:50:29Z</time><speed>1.1299999952316284</speed></trkpt></trkseg></trk></gpx>
