# Supplementary material for: Exploring the influence of path environment factors on walking behavior in urban parks with configuration attribute control
Source: PLoS One. 2025 Jul 28;20(7):e0329278. doi: 10.1371/journal.pone.0329278 (PMC12303266; doi:10.1371/journal.pone.0329278)
Supplement: S2 File — (ZIP) [file pone.0329278.s002.zip › S2 File/Trajectory data/F109.gpx]

<?xml version="1.0" encoding="UTF-8"?><gpx xsi:schemaLocation="http://www.topografix.com/GPX/1/0 http://www.topografix.com/GPX/1/0/gpx.xsd" xmlns="http://www.topografix.com/GPX/1/0" xmlns:xsi="http://www.w3.org/2001/XMLSchema-instance" creator="SixFoot - http://www.foooooot.com/" version="1.0"><trk><trkseg><trkpt lon="108.88991996" lat="34.24961385"><ele>413.504638671875</ele><time>2021-06-04T01:58:19Z</time><speed>0.0</speed></trkpt><trkpt lon="108.89030215" lat="34.24955118"><ele>386.8077392578125</ele><time>2021-06-04T01:58:31Z</time><speed>1.7300000190734863</speed></trkpt><trkpt lon="108.89044524" lat="34.24949087"><ele>379.56103515625</ele><time>2021-06-04T01:58:35Z</time><speed>1.3899999856948853</speed></trkpt><trkpt lon="108.89054545" lat="34.2495376"><ele>379.56817626953125</ele><time>2021-06-04T01:58:40Z</time><speed>1.75</speed></trkpt><trkpt lon="108.89064629" lat="34.24958068"><ele>376.25836181640625</ele><time>2021-06-04T01:58:46Z</time><speed>1.1699999570846558</speed></trkpt><trkpt lon="108.89070904" lat="34.24965616"><ele>377.4931640625</ele><time>2021-06-04T01:58:56Z</time><speed>1.0199999809265137</speed></trkpt><trkpt lon="108.89070029" lat="34.24975398"><ele>374.5863037109375</ele><time>2021-06-04T01:59:06Z</time><speed>1.100000023841858</speed></trkpt><trkpt lon="108.89072762" lat="34.2498648"><ele>373.489013671875</ele><time>2021-06-04T01:59:16Z</time><speed>1.5800000429153442</speed></trkpt><trkpt lon="108.89078627" lat="34.24994507"><ele>373.160888671875</ele><time>2021-06-04T01:59:28Z</time><speed>1.059999942779541</speed></trkpt><trkpt lon="108.89086886" lat="34.25002519"><ele>374.43768310546875</ele><time>2021-06-04T01:59:38Z</time><speed>1.2000000476837158</speed></trkpt><trkpt lon="108.89095751" lat="34.25010362"><ele>371.11376953125</ele><time>2021-06-04T01:59:50Z</time><speed>1.090000033378601</speed></trkpt><trkpt lon="108.89104126" lat="34.25018843"><ele>375.315185546875</ele><time>2021-06-04T02:00:00Z</time><speed>1.090000033378601</speed></trkpt><trkpt lon="108.89112657" lat="34.25026973"><ele>374.74267578125</ele><time>2021-06-04T02:00:08Z</time><speed>1.190000057220459</speed></trkpt><trkpt lon="108.89119646" lat="34.25034601"><ele>372.35845947265625</ele><time>2021-06-04T02:00:16Z</time><speed>1.2599999904632568</speed></trkpt><trkpt lon="108.89129083" lat="34.25040678"><ele>370.8087158203125</ele><time>2021-06-04T02:00:24Z</time><speed>1.2699999809265137</speed></trkpt><trkpt lon="108.89138649" lat="34.25047174"><ele>370.32562255859375</ele><time>2021-06-04T02:00:34Z</time><speed>1.1699999570846558</speed></trkpt><trkpt lon="108.89148604" lat="34.25051133"><ele>373.463134765625</ele><time>2021-06-04T02:00:42Z</time><speed>1.2300000190734863</speed></trkpt><trkpt lon="108.89161366" lat="34.25052524"><ele>377.4146728515625</ele><time>2021-06-04T02:00:52Z</time><speed>1.0700000524520874</speed></trkpt><trkpt lon="108.89173599" lat="34.2505312"><ele>376.57794189453125</ele><time>2021-06-04T02:01:02Z</time><speed>1.1200000047683716</speed></trkpt><trkpt lon="108.89186268" lat="34.25052675"><ele>375.953857421875</ele><time>2021-06-04T02:01:12Z</time><speed>1.0199999809265137</speed></trkpt><trkpt lon="108.8919821" lat="34.2505194"><ele>372.29498291015625</ele><time>2021-06-04T02:01:22Z</time><speed>1.1100000143051147</speed></trkpt><trkpt lon="108.89209994" lat="34.25049931"><ele>370.47021484375</ele><time>2021-06-04T02:01:32Z</time><speed>1.0499999523162842</speed></trkpt><trkpt lon="108.8922173" lat="34.25050467"><ele>371.440185546875</ele><time>2021-06-04T02:01:42Z</time><speed>1.0299999713897705</speed></trkpt><trkpt lon="108.89231553" lat="34.25054455"><ele>373.524169921875</ele><time>2021-06-04T02:01:50Z</time><speed>0.8999999761581421</speed></trkpt><trkpt lon="108.89239861" lat="34.25060764"><ele>372.8187255859375</ele><time>2021-06-04T02:01:58Z</time><speed>1.090000033378601</speed></trkpt><trkpt lon="108.89247719" lat="34.25067715"><ele>372.027587890625</ele><time>2021-06-04T02:02:06Z</time><speed>1.059999942779541</speed></trkpt><trkpt lon="108.89259405" lat="34.25069218"><ele>372.6322021484375</ele><time>2021-06-04T02:02:14Z</time><speed>1.3899999856948853</speed></trkpt><trkpt lon="108.89271016" lat="34.25069696"><ele>372.2969970703125</ele><time>2021-06-04T02:02:22Z</time><speed>1.2599999904632568</speed></trkpt><trkpt lon="108.89282166" lat="34.25070846"><ele>373.41400146484375</ele><time>2021-06-04T02:02:32Z</time><speed>1.1399999856948853</speed></trkpt><trkpt lon="108.89293956" lat="34.25073532"><ele>369.4866943359375</ele><time>2021-06-04T02:02:42Z</time><speed>0.9599999785423279</speed></trkpt><trkpt lon="108.89306265" lat="34.25074544"><ele>369.43359375</ele><time>2021-06-04T02:02:50Z</time><speed>1.350000023841858</speed></trkpt><trkpt lon="108.89318403" lat="34.25075725"><ele>372.8321533203125</ele><time>2021-06-04T02:03:00Z</time><speed>1.1200000047683716</speed></trkpt><trkpt lon="108.89323033" lat="34.25085737"><ele>370.3114013671875</ele><time>2021-06-04T02:03:12Z</time><speed>1.4800000190734863</speed></trkpt><trkpt lon="108.89332541" lat="34.25090228"><ele>371.8909912109375</ele><time>2021-06-04T02:03:20Z</time><speed>1.0499999523162842</speed></trkpt><trkpt lon="108.89339162" lat="34.25098002"><ele>371.4644775390625</ele><time>2021-06-04T02:03:28Z</time><speed>1.059999942779541</speed></trkpt><trkpt lon="108.89348701" lat="34.25103699"><ele>374.821044921875</ele><time>2021-06-04T02:03:38Z</time><speed>1.149999976158142</speed></trkpt><trkpt lon="108.89353657" lat="34.25113132"><ele>372.0343017578125</ele><time>2021-06-04T02:03:50Z</time><speed>0.6499999761581421</speed></trkpt><trkpt lon="108.89357409" lat="34.25121853"><ele>371.0042724609375</ele><time>2021-06-04T02:04:02Z</time><speed>0.8700000047683716</speed></trkpt><trkpt lon="108.89359389" lat="34.25131887"><ele>368.9088134765625</ele><time>2021-06-04T02:04:23Z</time><speed>1.1699999570846558</speed></trkpt><trkpt lon="108.89360385" lat="34.25142037"><ele>369.7158203125</ele><time>2021-06-04T02:04:31Z</time><speed>1.100000023841858</speed></trkpt><trkpt lon="108.89369208" lat="34.25148057"><ele>367.04541015625</ele><time>2021-06-04T02:04:43Z</time><speed>1.0099999904632568</speed></trkpt><trkpt lon="108.89382152" lat="34.25152455"><ele>370.498291015625</ele><time>2021-06-04T02:04:52Z</time><speed>1.2100000381469727</speed></trkpt><trkpt lon="108.89392929" lat="34.25150263"><ele>369.2353515625</ele><time>2021-06-04T02:05:02Z</time><speed>1.2200000286102295</speed></trkpt><trkpt lon="108.89405221" lat="34.2515097"><ele>367.548828125</ele><time>2021-06-04T02:05:14Z</time><speed>0.8600000143051147</speed></trkpt><trkpt lon="108.8941474" lat="34.25157633"><ele>369.28485107421875</ele><time>2021-06-04T02:05:24Z</time><speed>0.8600000143051147</speed></trkpt><trkpt lon="108.89425527" lat="34.25164505"><ele>368.2608642578125</ele><time>2021-06-04T02:05:34Z</time><speed>0.9900000095367432</speed></trkpt><trkpt lon="108.89436218" lat="34.25170983"><ele>367.9134521484375</ele><time>2021-06-04T02:05:42Z</time><speed>0.9900000095367432</speed></trkpt><trkpt lon="108.89449249" lat="34.2517216"><ele>372.1370849609375</ele><time>2021-06-04T02:05:54Z</time><speed>1.0399999618530273</speed></trkpt><trkpt lon="108.89459783" lat="34.25169439"><ele>372.5875244140625</ele><time>2021-06-04T02:06:02Z</time><speed>1.0700000524520874</speed></trkpt><trkpt lon="108.8947152" lat="34.25171346"><ele>372.3780517578125</ele><time>2021-06-04T02:06:10Z</time><speed>1.1799999475479126</speed></trkpt><trkpt lon="108.89478437" lat="34.25178764"><ele>369.9451904296875</ele><time>2021-06-04T02:06:20Z</time><speed>0.9200000166893005</speed></trkpt><trkpt lon="108.89482926" lat="34.25188561"><ele>368.612548828125</ele><time>2021-06-04T02:06:28Z</time><speed>1.090000033378601</speed></trkpt><trkpt lon="108.89490672" lat="34.25196933"><ele>369.1766357421875</ele><time>2021-06-04T02:06:38Z</time><speed>1.0399999618530273</speed></trkpt><trkpt lon="108.89497053" lat="34.25205781"><ele>369.148681640625</ele><time>2021-06-04T02:06:48Z</time><speed>0.9800000190734863</speed></trkpt></trkseg></trk></gpx>
