# Supplementary material for: Exploring the influence of path environment factors on walking behavior in urban parks with configuration attribute control
Source: PLoS One. 2025 Jul 28;20(7):e0329278. doi: 10.1371/journal.pone.0329278 (PMC12303266; doi:10.1371/journal.pone.0329278)
Supplement: S2 File — (ZIP) [file pone.0329278.s002.zip › S2 File/Trajectory data/F11.gpx]

<?xml version="1.0" encoding="UTF-8"?><gpx xsi:schemaLocation="http://www.topografix.com/GPX/1/0 http://www.topografix.com/GPX/1/0/gpx.xsd" xmlns="http://www.topografix.com/GPX/1/0" xmlns:xsi="http://www.w3.org/2001/XMLSchema-instance" creator="SixFoot - http://www.foooooot.com/" version="1.0"><trk><trkseg><trkpt lon="108.89594578189241" lat="34.24901958407767"><ele>378.93897159025073</ele><time>2021-06-04T00:19:46Z</time><speed>0.7978766560554504</speed></trkpt><trkpt lon="108.89596651245176" lat="34.24914096602478"><ele>380.0696105957031</ele><time>2021-06-04T00:19:58Z</time><speed>1.2346696853637695</speed></trkpt><trkpt lon="108.89599009019109" lat="34.24923060618095"><ele>369.20281982421875</ele><time>2021-06-04T00:20:21Z</time><speed>1.6222240924835205</speed></trkpt><trkpt lon="108.89594203602586" lat="34.2493198634605"><ele>369.9022521972656</ele><time>2021-06-04T00:20:43Z</time><speed>1.1165851354599</speed></trkpt><trkpt lon="108.8959342890921" lat="34.24941530361299"><ele>366.9820861816406</ele><time>2021-06-04T00:20:55Z</time><speed>1.4563066959381104</speed></trkpt><trkpt lon="108.8959134115389" lat="34.24953363220733"><ele>367.0190734863281</ele><time>2021-06-04T00:21:02Z</time><speed>1.729673981666565</speed></trkpt><trkpt lon="108.89589390229999" lat="34.24963920285618"><ele>369.9247131347656</ele><time>2021-06-04T00:21:13Z</time><speed>1.5643664598464966</speed></trkpt><trkpt lon="108.8958154858809" lat="34.24973644341478"><ele>375.9111633300781</ele><time>2021-06-04T00:21:22Z</time><speed>1.3856171369552612</speed></trkpt><trkpt lon="108.89571549387388" lat="34.24978341494283"><ele>381.6605529785156</ele><time>2021-06-04T00:21:31Z</time><speed>1.0909940004348755</speed></trkpt><trkpt lon="108.89560427353493" lat="34.24980847248997"><ele>381.3539733886719</ele><time>2021-06-04T00:21:44Z</time><speed>1.5888035297393799</speed></trkpt><trkpt lon="108.89561336903745" lat="34.24990735989577"><ele>384.1813049316406</ele><time>2021-06-04T00:21:56Z</time><speed>0.9457796216011047</speed></trkpt><trkpt lon="108.89566209631491" lat="34.24999560679478"><ele>383.6590881347656</ele><time>2021-06-04T00:22:07Z</time><speed>1.3461352586746216</speed></trkpt><trkpt lon="108.89574504641799" lat="34.250058085645115"><ele>380.3255920410156</ele><time>2021-06-04T00:22:17Z</time><speed>1.3863856792449951</speed></trkpt><trkpt lon="108.89585281616968" lat="34.25012867752422"><ele>376.58941650390625</ele><time>2021-06-04T00:22:26Z</time><speed>1.4113881587982178</speed></trkpt><trkpt lon="108.89589409506283" lat="34.25021699344927"><ele>375.8478698730469</ele><time>2021-06-04T00:22:40Z</time><speed>1.1759555339813232</speed></trkpt><trkpt lon="108.89575529320057" lat="34.25026537013049"><ele>376.3259582519531</ele><time>2021-06-04T00:22:50Z</time><speed>1.1612792015075684</speed></trkpt><trkpt lon="108.89562087242496" lat="34.25027769079675"><ele>377.2810363769531</ele><time>2021-06-04T00:23:04Z</time><speed>1.1646523475646973</speed></trkpt><trkpt lon="108.89551248925942" lat="34.25028886258441"><ele>374.87158203125</ele><time>2021-06-04T00:23:19Z</time><speed>1.458828330039978</speed></trkpt><trkpt lon="108.89550486555176" lat="34.250390822266134"><ele>378.9367370605469</ele><time>2021-06-04T00:57:17Z</time><speed>0.41555434465408325</speed></trkpt><trkpt lon="108.89539825628883" lat="34.250430347559615"><ele>369.06292724609375</ele><time>2021-06-04T02:11:34Z</time><speed>1.2062897682189941</speed></trkpt><trkpt lon="108.89530350414374" lat="34.25036448492423"><ele>365.0788269042969</ele><time>2021-06-04T02:32:06Z</time><speed>1.6893757581710815</speed></trkpt><trkpt lon="108.89519363519649" lat="34.25037104322056"><ele>364.5179138183594</ele><time>2021-06-04T02:32:21Z</time><speed>1.0418609380722046</speed></trkpt><trkpt lon="108.89533747846403" lat="34.25039089883974"><ele>364.83953857421875</ele><time>2021-06-04T02:33:47Z</time><speed>1.9211452007293701</speed></trkpt><trkpt lon="108.89543550818168" lat="34.250431741803105"><ele>365.292236328125</ele><time>2021-06-04T02:34:00Z</time><speed>0.6919664144515991</speed></trkpt><trkpt lon="108.8955498091538" lat="34.250433519556964"><ele>366.4622694440186</ele><time>2021-06-04T02:40:19Z</time><speed>1.0699255466461182</speed></trkpt><trkpt lon="108.89568325608322" lat="34.2504118412463"><ele>367.3577857511118</ele><time>2021-06-04T02:40:29Z</time><speed>0.0</speed></trkpt><trkpt lon="108.8957984841779" lat="34.25039566927691"><ele>370.73468017578125</ele><time>2021-06-04T02:40:51Z</time><speed>1.1591482162475586</speed></trkpt><trkpt lon="108.89590736478146" lat="34.25038941824849"><ele>371.5525207519531</ele><time>2021-06-04T02:41:03Z</time><speed>1.3143516778945923</speed></trkpt><trkpt lon="108.89601486423909" lat="34.25041158164757"><ele>370.7256164550781</ele><time>2021-06-04T02:41:15Z</time><speed>1.4668467044830322</speed></trkpt><trkpt lon="108.89606427858652" lat="34.25050485253108"><ele>368.8546142578125</ele><time>2021-06-04T02:41:27Z</time><speed>1.4776321649551392</speed></trkpt><trkpt lon="108.89606528185831" lat="34.250595460964306"><ele>366.3220520019531</ele><time>2021-06-04T02:41:33Z</time><speed>1.754892349243164</speed></trkpt><trkpt lon="108.89607359385465" lat="34.25071089089418"><ele>365.81884765625</ele><time>2021-06-04T02:41:43Z</time><speed>1.5911833047866821</speed></trkpt><trkpt lon="108.896116207225" lat="34.250797444494076"><ele>366.1504821777344</ele><time>2021-06-04T02:41:55Z</time><speed>1.448914885520935</speed></trkpt></trkseg></trk></gpx>
