# Supplementary material for: Exploring the influence of path environment factors on walking behavior in urban parks with configuration attribute control
Source: PLoS One. 2025 Jul 28;20(7):e0329278. doi: 10.1371/journal.pone.0329278 (PMC12303266; doi:10.1371/journal.pone.0329278)
Supplement: S2 File — (ZIP) [file pone.0329278.s002.zip › S2 File/Trajectory data/F110.gpx]

<?xml version="1.0" encoding="UTF-8"?><gpx xsi:schemaLocation="http://www.topografix.com/GPX/1/0 http://www.topografix.com/GPX/1/0/gpx.xsd" xmlns="http://www.topografix.com/GPX/1/0" xmlns:xsi="http://www.w3.org/2001/XMLSchema-instance" creator="SixFoot - http://www.foooooot.com/" version="1.0"><trk><trkseg><trkpt lon="108.89498027" lat="34.25215583"><ele>365.47784423828125</ele><time>2021-06-04T02:19:56Z</time><speed>0.46000000834465027</speed></trkpt><trkpt lon="108.89496785" lat="34.25205479"><ele>363.2681884765625</ele><time>2021-06-04T02:20:09Z</time><speed>1.2599999904632568</speed></trkpt><trkpt lon="108.89488878" lat="34.25199065"><ele>366.43701171875</ele><time>2021-06-04T02:20:41Z</time><speed>0.6600000262260437</speed></trkpt><trkpt lon="108.89485612" lat="34.25189612"><ele>368.537109375</ele><time>2021-06-04T02:20:55Z</time><speed>0.75</speed></trkpt><trkpt lon="108.89484225" lat="34.25179345"><ele>368.9681396484375</ele><time>2021-06-04T02:21:09Z</time><speed>0.9399999976158142</speed></trkpt><trkpt lon="108.89477237" lat="34.25171855"><ele>370.1585693359375</ele><time>2021-06-04T02:21:19Z</time><speed>0.949999988079071</speed></trkpt><trkpt lon="108.89465575" lat="34.25174019"><ele>368.73358154296875</ele><time>2021-06-04T02:21:29Z</time><speed>0.9399999976158142</speed></trkpt><trkpt lon="108.89453578" lat="34.2517583"><ele>369.91387939453125</ele><time>2021-06-04T02:21:47Z</time><speed>0.6700000166893005</speed></trkpt><trkpt lon="108.894438" lat="34.25182623"><ele>366.67010498046875</ele><time>2021-06-04T02:22:03Z</time><speed>0.6800000071525574</speed></trkpt><trkpt lon="108.89434928" lat="34.25189005"><ele>365.21746826171875</ele><time>2021-06-04T02:22:13Z</time><speed>1.340000033378601</speed></trkpt><trkpt lon="108.89424921" lat="34.25194755"><ele>363.68994140625</ele><time>2021-06-04T02:22:23Z</time><speed>0.7699999809265137</speed></trkpt><trkpt lon="108.89413156" lat="34.2519398"><ele>367.5914306640625</ele><time>2021-06-04T02:22:35Z</time><speed>0.9399999976158142</speed></trkpt><trkpt lon="108.89401711" lat="34.25195528"><ele>370.43115234375</ele><time>2021-06-04T02:23:25Z</time><speed>0.7799999713897705</speed></trkpt><trkpt lon="108.89390554" lat="34.25194974"><ele>371.41607666015625</ele><time>2021-06-04T02:23:37Z</time><speed>1.0399999618530273</speed></trkpt><trkpt lon="108.89378232" lat="34.25195149"><ele>378.984130859375</ele><time>2021-06-04T02:30:55Z</time><speed>0.8399999737739563</speed></trkpt><trkpt lon="108.89367151" lat="34.25193521"><ele>378.315185546875</ele><time>2021-06-04T02:31:07Z</time><speed>0.9300000071525574</speed></trkpt><trkpt lon="108.89378053" lat="34.25199449"><ele>372.16259765625</ele><time>2021-06-04T02:32:59Z</time><speed>1.0700000524520874</speed></trkpt><trkpt lon="108.89388967" lat="34.25201693"><ele>380.5238037109375</ele><time>2021-06-04T03:23:06Z</time><speed>0.949999988079071</speed></trkpt><trkpt lon="108.89400603" lat="34.25200131"><ele>379.22845458984375</ele><time>2021-06-04T03:23:16Z</time><speed>0.9100000262260437</speed></trkpt><trkpt lon="108.89407324" lat="34.25190626"><ele>374.229248046875</ele><time>2021-06-04T03:23:26Z</time><speed>1.0099999904632568</speed></trkpt><trkpt lon="108.89410836" lat="34.25181974"><ele>372.2510986328125</ele><time>2021-06-04T03:23:34Z</time><speed>1.0199999809265137</speed></trkpt><trkpt lon="108.89420335" lat="34.25176323"><ele>371.9189453125</ele><time>2021-06-04T03:23:44Z</time><speed>0.9800000190734863</speed></trkpt><trkpt lon="108.89431848" lat="34.25176183"><ele>373.88214111328125</ele><time>2021-06-04T03:24:10Z</time><speed>0.9700000286102295</speed></trkpt><trkpt lon="108.89443117" lat="34.25181466"><ele>378.921142578125</ele><time>2021-06-04T03:24:20Z</time><speed>1.0499999523162842</speed></trkpt><trkpt lon="108.89453591" lat="34.25185575"><ele>375.513916015625</ele><time>2021-06-04T03:24:30Z</time><speed>0.0</speed></trkpt><trkpt lon="108.89457398" lat="34.25176237"><ele>373.0640869140625</ele><time>2021-06-04T03:26:26Z</time><speed>1.5099999904632568</speed></trkpt><trkpt lon="108.89468219" lat="34.25173987"><ele>370.112060546875</ele><time>2021-06-04T03:26:42Z</time><speed>0.5400000214576721</speed></trkpt><trkpt lon="108.8947905" lat="34.25171353"><ele>370.59521484375</ele><time>2021-06-04T03:26:58Z</time><speed>0.8600000143051147</speed></trkpt><trkpt lon="108.89490074" lat="34.25171668"><ele>369.80096435546875</ele><time>2021-06-04T03:27:26Z</time><speed>1.25</speed></trkpt><trkpt lon="108.89490805" lat="34.25161994"><ele>369.93768310546875</ele><time>2021-06-04T03:27:36Z</time><speed>1.1100000143051147</speed></trkpt><trkpt lon="108.89493635" lat="34.25151235"><ele>369.270751953125</ele><time>2021-06-04T03:27:46Z</time><speed>0.9900000095367432</speed></trkpt><trkpt lon="108.89501718" lat="34.2514303"><ele>368.942626953125</ele><time>2021-06-04T03:27:56Z</time><speed>1.0299999713897705</speed></trkpt><trkpt lon="108.89513298" lat="34.25140857"><ele>368.314208984375</ele><time>2021-06-04T03:29:42Z</time><speed>1.1299999952316284</speed></trkpt><trkpt lon="108.89502473" lat="34.25142136"><ele>369.34423828125</ele><time>2021-06-04T03:30:32Z</time><speed>0.0</speed></trkpt><trkpt lon="108.89500554" lat="34.25152474"><ele>373.65234375</ele><time>2021-06-04T03:35:19Z</time><speed>0.0</speed></trkpt><trkpt lon="108.89505416" lat="34.25144009"><ele>376.792724609375</ele><time>2021-06-04T03:35:50Z</time><speed>0.5699999928474426</speed></trkpt><trkpt lon="108.89514527" lat="34.25138754"><ele>374.6978759765625</ele><time>2021-06-04T03:36:08Z</time><speed>0.6800000071525574</speed></trkpt><trkpt lon="108.89507239" lat="34.25131274"><ele>373.578369140625</ele><time>2021-06-04T03:37:04Z</time><speed>1.2000000476837158</speed></trkpt><trkpt lon="108.894969" lat="34.25124676"><ele>372.2435302734375</ele><time>2021-06-04T03:37:14Z</time><speed>1.1299999952316284</speed></trkpt><trkpt lon="108.89488214" lat="34.25117674"><ele>371.53948974609375</ele><time>2021-06-04T03:37:24Z</time><speed>1.1200000047683716</speed></trkpt><trkpt lon="108.89478696" lat="34.25113232"><ele>371.117919921875</ele><time>2021-06-04T03:37:32Z</time><speed>1.1399999856948853</speed></trkpt><trkpt lon="108.89470991" lat="34.25105875"><ele>373.966064453125</ele><time>2021-06-04T03:37:40Z</time><speed>1.3600000143051147</speed></trkpt><trkpt lon="108.89462499" lat="34.25099163"><ele>374.07025146484375</ele><time>2021-06-04T03:37:48Z</time><speed>1.159999966621399</speed></trkpt><trkpt lon="108.89453527" lat="34.25093791"><ele>374.281982421875</ele><time>2021-06-04T03:38:12Z</time><speed>2.75</speed></trkpt><trkpt lon="108.89448225" lat="34.25102355"><ele>373.6817626953125</ele><time>2021-06-04T03:38:34Z</time><speed>0.6600000262260437</speed></trkpt><trkpt lon="108.89447582" lat="34.25112659"><ele>371.9906005859375</ele><time>2021-06-04T03:39:12Z</time><speed>1.2400000095367432</speed></trkpt><trkpt lon="108.89455343" lat="34.25119912"><ele>371.830078125</ele><time>2021-06-04T03:39:30Z</time><speed>1.0700000524520874</speed></trkpt><trkpt lon="108.89465494" lat="34.25125067"><ele>374.0433349609375</ele><time>2021-06-04T03:39:42Z</time><speed>0.8100000023841858</speed></trkpt><trkpt lon="108.89474117" lat="34.25132265"><ele>372.332763671875</ele><time>2021-06-04T03:41:36Z</time><speed>0.7699999809265137</speed></trkpt><trkpt lon="108.89476484" lat="34.25141865"><ele>371.5518798828125</ele><time>2021-06-04T03:41:52Z</time><speed>0.7900000214576721</speed></trkpt><trkpt lon="108.89488785" lat="34.25140196"><ele>370.87554931640625</ele><time>2021-06-04T03:43:08Z</time><speed>1.2100000381469727</speed></trkpt><trkpt lon="108.89496713" lat="34.25133539"><ele>368.3165283203125</ele><time>2021-06-04T03:43:16Z</time><speed>1.2000000476837158</speed></trkpt><trkpt lon="108.89508803" lat="34.25131083"><ele>371.8856201171875</ele><time>2021-06-04T03:43:28Z</time><speed>1.1399999856948853</speed></trkpt><trkpt lon="108.89516804" lat="34.25137255"><ele>370.3292236328125</ele><time>2021-06-04T03:43:36Z</time><speed>1.2699999809265137</speed></trkpt><trkpt lon="108.89526692" lat="34.25143977"><ele>371.211181640625</ele><time>2021-06-04T03:43:46Z</time><speed>1.2599999904632568</speed></trkpt><trkpt lon="108.89527579" lat="34.25153569"><ele>371.31195068359375</ele><time>2021-06-04T03:43:56Z</time><speed>1.0399999618530273</speed></trkpt><trkpt lon="108.89538618" lat="34.25155422"><ele>368.7633056640625</ele><time>2021-06-04T03:44:32Z</time><speed>1.090000033378601</speed></trkpt><trkpt lon="108.89550262" lat="34.25152672"><ele>366.43084716796875</ele><time>2021-06-04T03:44:42Z</time><speed>1.0</speed></trkpt><trkpt lon="108.89561624" lat="34.25155239"><ele>367.93194580078125</ele><time>2021-06-04T03:45:00Z</time><speed>0.23000000417232513</speed></trkpt><trkpt lon="108.89572536" lat="34.2515005"><ele>367.57940673828125</ele><time>2021-06-04T03:45:50Z</time><speed>0.8299999833106995</speed></trkpt><trkpt lon="108.89582131" lat="34.25144662"><ele>366.61376953125</ele><time>2021-06-04T03:46:04Z</time><speed>0.7799999713897705</speed></trkpt><trkpt lon="108.89568821" lat="34.25149255"><ele>370.93280029296875</ele><time>2021-06-04T03:46:50Z</time><speed>1.9700000286102295</speed></trkpt><trkpt lon="108.89557637" lat="34.25149491"><ele>375.8704833984375</ele><time>2021-06-04T03:46:58Z</time><speed>1.2400000095367432</speed></trkpt><trkpt lon="108.89569458" lat="34.25150804"><ele>374.72076416015625</ele><time>2021-06-04T03:49:00Z</time><speed>1.0700000524520874</speed></trkpt><trkpt lon="108.89580445" lat="34.25151777"><ele>375.20947265625</ele><time>2021-06-04T03:49:16Z</time><speed>0.7900000214576721</speed></trkpt><trkpt lon="108.89591336" lat="34.25151129"><ele>375.6148681640625</ele><time>2021-06-04T03:49:26Z</time><speed>1.1200000047683716</speed></trkpt><trkpt lon="108.89603902" lat="34.25151445"><ele>373.2178955078125</ele><time>2021-06-04T03:49:36Z</time><speed>1.1100000143051147</speed></trkpt><trkpt lon="108.89614622" lat="34.25149461"><ele>373.0491943359375</ele><time>2021-06-04T03:49:44Z</time><speed>1.0</speed></trkpt></trkseg></trk></gpx>
