# Supplementary material for: Exploring the influence of path environment factors on walking behavior in urban parks with configuration attribute control
Source: PLoS One. 2025 Jul 28;20(7):e0329278. doi: 10.1371/journal.pone.0329278 (PMC12303266; doi:10.1371/journal.pone.0329278)
Supplement: S2 File — (ZIP) [file pone.0329278.s002.zip › S2 File/Trajectory data/F111.gpx]

<?xml version="1.0" encoding="UTF-8"?><gpx xsi:schemaLocation="http://www.topografix.com/GPX/1/0 http://www.topografix.com/GPX/1/0/gpx.xsd" xmlns="http://www.topografix.com/GPX/1/0" xmlns:xsi="http://www.w3.org/2001/XMLSchema-instance" creator="SixFoot - http://www.foooooot.com/" version="1.0"><trk><trkseg><trkpt lon="108.89056744" lat="34.24945958"><ele>377.8475341796875</ele><time>2021-06-04T00:26:44Z</time><speed>1.3700000047683716</speed></trkpt><trkpt lon="108.89060304" lat="34.24954628"><ele>375.2158203125</ele><time>2021-06-04T00:26:52Z</time><speed>1.3600000143051147</speed></trkpt><trkpt lon="108.89067325" lat="34.24963079"><ele>371.8165283203125</ele><time>2021-06-04T00:27:06Z</time><speed>1.25</speed></trkpt><trkpt lon="108.89067841" lat="34.24972998"><ele>371.884521484375</ele><time>2021-06-04T00:27:18Z</time><speed>1.0299999713897705</speed></trkpt><trkpt lon="108.89067284" lat="34.24982464"><ele>373.2506103515625</ele><time>2021-06-04T00:27:28Z</time><speed>0.6800000071525574</speed></trkpt><trkpt lon="108.89071126" lat="34.2499123"><ele>371.546875</ele><time>2021-06-04T00:27:38Z</time><speed>1.0399999618530273</speed></trkpt><trkpt lon="108.8907695" lat="34.25000663"><ele>372.9268798828125</ele><time>2021-06-04T00:27:48Z</time><speed>1.059999942779541</speed></trkpt><trkpt lon="108.89084681" lat="34.2500748"><ele>373.5828857421875</ele><time>2021-06-04T00:28:00Z</time><speed>0.6700000166893005</speed></trkpt><trkpt lon="108.89093558" lat="34.25013567"><ele>374.23883056640625</ele><time>2021-06-04T00:28:10Z</time><speed>1.0800000429153442</speed></trkpt><trkpt lon="108.89104427" lat="34.25015015"><ele>369.45697021484375</ele><time>2021-06-04T00:28:22Z</time><speed>0.5099999904632568</speed></trkpt><trkpt lon="108.8911568" lat="34.25014179"><ele>370.190673828125</ele><time>2021-06-04T00:28:32Z</time><speed>1.0299999713897705</speed></trkpt><trkpt lon="108.89105007" lat="34.25016657"><ele>384.205810546875</ele><time>2021-06-04T00:44:16Z</time><speed>0.0</speed></trkpt><trkpt lon="108.8911005" lat="34.25036038"><ele>385.86138916015625</ele><time>2021-06-04T00:50:55Z</time><speed>0.0</speed></trkpt><trkpt lon="108.89107154" lat="34.2502578"><ele>362.8863525390625</ele><time>2021-06-04T00:51:06Z</time><speed>0.0</speed></trkpt><trkpt lon="108.89114381" lat="34.25017233"><ele>374.9564208984375</ele><time>2021-06-04T00:53:00Z</time><speed>0.0</speed></trkpt><trkpt lon="108.89103518" lat="34.25018356"><ele>369.9898681640625</ele><time>2021-06-04T01:02:17Z</time><speed>0.0</speed></trkpt><trkpt lon="108.89114812" lat="34.2501643"><ele>374.5506591796875</ele><time>2021-06-04T01:48:25Z</time><speed>2.5899999141693115</speed></trkpt><trkpt lon="108.89129227" lat="34.25015555"><ele>376.35028076171875</ele><time>2021-06-04T01:48:50Z</time><speed>1.0499999523162842</speed></trkpt><trkpt lon="108.89139631" lat="34.25018811"><ele>375.7548828125</ele><time>2021-06-04T01:49:01Z</time><speed>1.0700000524520874</speed></trkpt><trkpt lon="108.89151219" lat="34.25022925"><ele>374.3939208984375</ele><time>2021-06-04T01:49:11Z</time><speed>1.059999942779541</speed></trkpt><trkpt lon="108.89162085" lat="34.25025417"><ele>373.864501953125</ele><time>2021-06-04T01:49:21Z</time><speed>1.0800000429153442</speed></trkpt><trkpt lon="108.89168007" lat="34.25035063"><ele>374.558349609375</ele><time>2021-06-04T01:49:31Z</time><speed>1.0299999713897705</speed></trkpt><trkpt lon="108.89171738" lat="34.25043767"><ele>373.259765625</ele><time>2021-06-04T01:49:41Z</time><speed>1.1100000143051147</speed></trkpt><trkpt lon="108.89177704" lat="34.25052971"><ele>375.32818603515625</ele><time>2021-06-04T01:49:53Z</time><speed>1.190000057220459</speed></trkpt><trkpt lon="108.89189434" lat="34.25049592"><ele>376.2623291015625</ele><time>2021-06-04T01:50:07Z</time><speed>1.059999942779541</speed></trkpt><trkpt lon="108.89201635" lat="34.25051704"><ele>376.6773681640625</ele><time>2021-06-04T01:50:21Z</time><speed>0.8600000143051147</speed></trkpt><trkpt lon="108.89211929" lat="34.25054767"><ele>375.007080078125</ele><time>2021-06-04T01:50:33Z</time><speed>0.949999988079071</speed></trkpt><trkpt lon="108.89223641" lat="34.25055539"><ele>375.00146484375</ele><time>2021-06-04T01:50:45Z</time><speed>0.47999998927116394</speed></trkpt><trkpt lon="108.89234264" lat="34.25059553"><ele>377.2454833984375</ele><time>2021-06-04T01:50:59Z</time><speed>0.8999999761581421</speed></trkpt><trkpt lon="108.89245435" lat="34.25062816"><ele>375.93878173828125</ele><time>2021-06-04T01:51:13Z</time><speed>0.9300000071525574</speed></trkpt><trkpt lon="108.89255132" lat="34.25067489"><ele>376.322021484375</ele><time>2021-06-04T01:51:25Z</time><speed>1.0700000524520874</speed></trkpt><trkpt lon="108.89265472" lat="34.25071965"><ele>375.9798583984375</ele><time>2021-06-04T01:51:37Z</time><speed>0.7099999785423279</speed></trkpt><trkpt lon="108.89277141" lat="34.25074749"><ele>375.7569580078125</ele><time>2021-06-04T01:51:49Z</time><speed>0.20999999344348907</speed></trkpt><trkpt lon="108.89289202" lat="34.2507399"><ele>378.06658935546875</ele><time>2021-06-04T01:52:05Z</time><speed>0.7699999809265137</speed></trkpt><trkpt lon="108.89299921" lat="34.25077116"><ele>376.32830810546875</ele><time>2021-06-04T01:52:15Z</time><speed>0.5699999928474426</speed></trkpt><trkpt lon="108.89311804" lat="34.25080981"><ele>376.0721435546875</ele><time>2021-06-04T01:52:27Z</time><speed>0.8600000143051147</speed></trkpt><trkpt lon="108.8932389" lat="34.25080572"><ele>375.633056640625</ele><time>2021-06-04T01:52:37Z</time><speed>0.6899999976158142</speed></trkpt><trkpt lon="108.89335896" lat="34.25079078"><ele>372.343017578125</ele><time>2021-06-04T01:52:51Z</time><speed>1.0399999618530273</speed></trkpt><trkpt lon="108.8934751" lat="34.25077123"><ele>375.81787109375</ele><time>2021-06-04T01:53:05Z</time><speed>0.8500000238418579</speed></trkpt><trkpt lon="108.89360232" lat="34.25075149"><ele>376.5947265625</ele><time>2021-06-04T01:53:15Z</time><speed>0.7900000214576721</speed></trkpt><trkpt lon="108.89370406" lat="34.25071676"><ele>373.191650390625</ele><time>2021-06-04T01:53:27Z</time><speed>0.8299999833106995</speed></trkpt><trkpt lon="108.89381406" lat="34.25067265"><ele>372.06646728515625</ele><time>2021-06-04T01:53:39Z</time><speed>0.8500000238418579</speed></trkpt><trkpt lon="108.89392052" lat="34.25063602"><ele>370.9119873046875</ele><time>2021-06-04T01:53:49Z</time><speed>0.8399999737739563</speed></trkpt><trkpt lon="108.89405051" lat="34.25062443"><ele>371.6793212890625</ele><time>2021-06-04T01:53:57Z</time><speed>0.8500000238418579</speed></trkpt><trkpt lon="108.89414035" lat="34.25057316"><ele>372.33837890625</ele><time>2021-06-04T01:54:09Z</time><speed>0.6100000143051147</speed></trkpt><trkpt lon="108.89411295" lat="34.25047925"><ele>372.231689453125</ele><time>2021-06-04T01:54:33Z</time><speed>0.17000000178813934</speed></trkpt><trkpt lon="108.89417861" lat="34.2503988"><ele>370.6651611328125</ele><time>2021-06-04T01:54:49Z</time><speed>0.75</speed></trkpt><trkpt lon="108.89429219" lat="34.25043731"><ele>371.29937744140625</ele><time>2021-06-04T01:55:01Z</time><speed>0.9300000071525574</speed></trkpt><trkpt lon="108.89441012" lat="34.25044588"><ele>372.0135498046875</ele><time>2021-06-04T01:55:11Z</time><speed>0.9800000190734863</speed></trkpt><trkpt lon="108.89452428" lat="34.25044323"><ele>372.269775390625</ele><time>2021-06-04T01:55:21Z</time><speed>1.0199999809265137</speed></trkpt><trkpt lon="108.89464103" lat="34.25044307"><ele>375.32861328125</ele><time>2021-06-04T01:55:31Z</time><speed>1.0</speed></trkpt><trkpt lon="108.8947605" lat="34.25045424"><ele>373.9964599609375</ele><time>2021-06-04T01:55:43Z</time><speed>1.0</speed></trkpt><trkpt lon="108.89487822" lat="34.2504517"><ele>369.390869140625</ele><time>2021-06-04T01:55:51Z</time><speed>1.0099999904632568</speed></trkpt><trkpt lon="108.89500961" lat="34.2504398"><ele>370.3201904296875</ele><time>2021-06-04T01:56:01Z</time><speed>1.0</speed></trkpt><trkpt lon="108.89512277" lat="34.25042992"><ele>372.0037841796875</ele><time>2021-06-04T01:56:11Z</time><speed>1.0</speed></trkpt><trkpt lon="108.89524396" lat="34.25040427"><ele>368.1123046875</ele><time>2021-06-04T01:56:23Z</time><speed>1.1699999570846558</speed></trkpt><trkpt lon="108.89535668" lat="34.25039175"><ele>369.62554931640625</ele><time>2021-06-04T01:56:35Z</time><speed>0.8999999761581421</speed></trkpt><trkpt lon="108.8954799" lat="34.25039366"><ele>370.02392578125</ele><time>2021-06-04T01:56:47Z</time><speed>1.1699999570846558</speed></trkpt><trkpt lon="108.89558696" lat="34.25036851"><ele>370.0179443359375</ele><time>2021-06-04T01:56:57Z</time><speed>0.6499999761581421</speed></trkpt><trkpt lon="108.8956988" lat="34.25034273"><ele>371.40203857421875</ele><time>2021-06-04T01:57:07Z</time><speed>1.1200000047683716</speed></trkpt><trkpt lon="108.89580786" lat="34.25034842"><ele>374.65936279296875</ele><time>2021-06-04T01:57:19Z</time><speed>0.4000000059604645</speed></trkpt><trkpt lon="108.89591099" lat="34.25039846"><ele>373.99365234375</ele><time>2021-06-04T01:57:35Z</time><speed>1.0199999809265137</speed></trkpt><trkpt lon="108.89596339" lat="34.25048656"><ele>376.9547119140625</ele><time>2021-06-04T01:57:51Z</time><speed>1.0499999523162842</speed></trkpt><trkpt lon="108.89596262" lat="34.25058059"><ele>376.7298583984375</ele><time>2021-06-04T01:58:03Z</time><speed>0.9800000190734863</speed></trkpt><trkpt lon="108.89595454" lat="34.25067401"><ele>373.178466796875</ele><time>2021-06-04T01:58:13Z</time><speed>1.090000033378601</speed></trkpt><trkpt lon="108.89588807" lat="34.25075177"><ele>374.758056640625</ele><time>2021-06-04T01:58:31Z</time><speed>0.9599999785423279</speed></trkpt><trkpt lon="108.89577857" lat="34.25079137"><ele>337.08514404296875</ele><time>2021-06-04T02:02:22Z</time><speed>0.23000000417232513</speed></trkpt><trkpt lon="108.89588357" lat="34.25083224"><ele>381.38153076171875</ele><time>2021-06-04T02:07:25Z</time><speed>0.0</speed></trkpt><trkpt lon="108.89600409" lat="34.25077478"><ele>375.7774658203125</ele><time>2021-06-04T02:33:25Z</time><speed>1.4299999475479126</speed></trkpt><trkpt lon="108.8961733" lat="34.25079623"><ele>374.7210693359375</ele><time>2021-06-04T02:33:34Z</time><speed>0.8600000143051147</speed></trkpt></trkseg></trk></gpx>
