# Supplementary material for: Exploring the influence of path environment factors on walking behavior in urban parks with configuration attribute control
Source: PLoS One. 2025 Jul 28;20(7):e0329278. doi: 10.1371/journal.pone.0329278 (PMC12303266; doi:10.1371/journal.pone.0329278)
Supplement: S2 File — (ZIP) [file pone.0329278.s002.zip › S2 File/Trajectory data/F112.gpx]

<?xml version="1.0" encoding="UTF-8"?><gpx xsi:schemaLocation="http://www.topografix.com/GPX/1/0 http://www.topografix.com/GPX/1/0/gpx.xsd" xmlns="http://www.topografix.com/GPX/1/0" xmlns:xsi="http://www.w3.org/2001/XMLSchema-instance" creator="SixFoot - http://www.foooooot.com/" version="1.0"><trk><trkseg><trkpt lon="108.89062860602962" lat="34.2494359860107"><ele>368.5846279963516</ele><time>2021-06-04T00:19:37Z</time><speed>0.04549287259578705</speed></trkpt><trkpt lon="108.89070684646612" lat="34.249366855900185"><ele>369.16090593610255</ele><time>2021-06-04T00:19:50Z</time><speed>1.5906623601913452</speed></trkpt><trkpt lon="108.89068297867013" lat="34.24926693817987"><ele>371.5692775970556</ele><time>2021-06-04T00:20:00Z</time><speed>0.9973101019859314</speed></trkpt><trkpt lon="108.89067692333921" lat="34.249164264239084"><ele>372.6789299240679</ele><time>2021-06-04T00:20:11Z</time><speed>0.9237916469573975</speed></trkpt><trkpt lon="108.89070912153596" lat="34.249075409894196"><ele>372.3608642949771</ele><time>2021-06-04T00:20:18Z</time><speed>0.8712002635002136</speed></trkpt><trkpt lon="108.89079009313946" lat="34.24898272186508"><ele>372.6814391212271</ele><time>2021-06-04T00:20:27Z</time><speed>1.0695059299468994</speed></trkpt><trkpt lon="108.89086718529255" lat="34.24890644260999"><ele>371.5152343636725</ele><time>2021-06-04T00:20:34Z</time><speed>1.0078411102294922</speed></trkpt><trkpt lon="108.89096115918261" lat="34.24886024458278"><ele>371.1673102796801</ele><time>2021-06-04T00:20:42Z</time><speed>1.1768677234649658</speed></trkpt><trkpt lon="108.891060147008" lat="34.248808577418906"><ele>371.4325142855341</ele><time>2021-06-04T00:20:51Z</time><speed>1.0944725275039673</speed></trkpt><trkpt lon="108.89117426028389" lat="34.24876637753813"><ele>371.7909235648561</ele><time>2021-06-04T00:21:00Z</time><speed>1.2730613946914673</speed></trkpt><trkpt lon="108.8913072344505" lat="34.24871261378339"><ele>371.8487427241718</ele><time>2021-06-04T00:21:09Z</time><speed>1.1254222393035889</speed></trkpt><trkpt lon="108.8914314124026" lat="34.248684499946386"><ele>372.16950923597784</ele><time>2021-06-04T00:21:18Z</time><speed>1.0207425355911255</speed></trkpt><trkpt lon="108.89157000008882" lat="34.24867945078475"><ele>372.08409846358694</ele><time>2021-06-04T00:21:26Z</time><speed>1.1850435733795166</speed></trkpt><trkpt lon="108.89169400845361" lat="34.24866805470163"><ele>375.05882337046984</ele><time>2021-06-04T00:21:30Z</time><speed>1.077943205833435</speed></trkpt><trkpt lon="108.89182828516591" lat="34.24867680321828"><ele>375.7127828336075</ele><time>2021-06-04T00:21:40Z</time><speed>1.0978714227676392</speed></trkpt><trkpt lon="108.89195192043009" lat="34.248711982658165"><ele>376.6937946289084</ele><time>2021-06-04T00:21:49Z</time><speed>1.2198435068130493</speed></trkpt><trkpt lon="108.89206235428409" lat="34.248768862040585"><ele>377.0638128475962</ele><time>2021-06-04T00:21:58Z</time><speed>1.2477535009384155</speed></trkpt><trkpt lon="108.8921696785301" lat="34.24879785891568"><ele>376.315501277495</ele><time>2021-06-04T00:22:05Z</time><speed>1.24149489402771</speed></trkpt><trkpt lon="108.89229782021638" lat="34.24880265788122"><ele>376.24944949602616</ele><time>2021-06-04T00:22:14Z</time><speed>0.8161556720733643</speed></trkpt><trkpt lon="108.89240993034824" lat="34.24881799105277"><ele>378.7370438939178</ele><time>2021-06-04T00:22:21Z</time><speed>1.1296712160110474</speed></trkpt><trkpt lon="108.89253251726016" lat="34.24884024589428"><ele>377.5303583810298</ele><time>2021-06-04T00:22:30Z</time><speed>0.995621919631958</speed></trkpt><trkpt lon="108.89267951349812" lat="34.24883465195068"><ele>373.69970428617836</ele><time>2021-06-04T00:22:39Z</time><speed>0.9438450336456299</speed></trkpt><trkpt lon="108.89282342887277" lat="34.248834796971984"><ele>374.25666761014145</ele><time>2021-06-04T00:22:47Z</time><speed>1.0858938694000244</speed></trkpt><trkpt lon="108.89295042408848" lat="34.24887855115537"><ele>374.42434520167353</ele><time>2021-06-04T00:22:56Z</time><speed>1.0928000211715698</speed></trkpt><trkpt lon="108.89306183917206" lat="34.24889006161756"><ele>374.78906621508855</ele><time>2021-06-04T00:23:05Z</time><speed>1.1481014490127563</speed></trkpt><trkpt lon="108.89318638071197" lat="34.248864395492795"><ele>377.8340848980366</ele><time>2021-06-04T00:23:13Z</time><speed>0.9397745132446289</speed></trkpt><trkpt lon="108.89329821826858" lat="34.24880942106347"><ele>378.1139914463911</ele><time>2021-06-04T00:23:23Z</time><speed>1.2744839191436768</speed></trkpt><trkpt lon="108.89338822996018" lat="34.24873563696787"><ele>377.1971922540607</ele><time>2021-06-04T00:23:31Z</time><speed>1.0591046810150146</speed></trkpt><trkpt lon="108.89346682900587" lat="34.24866432720748"><ele>376.73652226904073</ele><time>2021-06-04T00:23:40Z</time><speed>1.122934341430664</speed></trkpt><trkpt lon="108.89354728271023" lat="34.2485902379251"><ele>374.853643437972</ele><time>2021-06-04T00:23:47Z</time><speed>0.8626129627227783</speed></trkpt><trkpt lon="108.89364756864425" lat="34.24847728611101"><ele>369.48757669035444</ele><time>2021-06-04T00:23:57Z</time><speed>1.1925568580627441</speed></trkpt><trkpt lon="108.89375285606596" lat="34.24844065594"><ele>367.75084003862327</ele><time>2021-06-04T00:24:05Z</time><speed>1.2057228088378906</speed></trkpt><trkpt lon="108.89387175747781" lat="34.248389843641334"><ele>367.31885177862335</ele><time>2021-06-04T00:24:13Z</time><speed>1.311356782913208</speed></trkpt><trkpt lon="108.8939892373974" lat="34.24835633979174"><ele>367.77969006310286</ele><time>2021-06-04T00:24:22Z</time><speed>0.9469031095504761</speed></trkpt><trkpt lon="108.89409803220146" lat="34.24834951399232"><ele>374.942745037219</ele><time>2021-06-04T00:24:27Z</time><speed>1.0439236164093018</speed></trkpt><trkpt lon="108.8942075934512" lat="34.24831494724221"><ele>376.5797304162357</ele><time>2021-06-04T00:24:36Z</time><speed>1.035380244255066</speed></trkpt><trkpt lon="108.8943013697869" lat="34.248254428533095"><ele>375.3859834644088</ele><time>2021-06-04T00:24:45Z</time><speed>1.2265515327453613</speed></trkpt><trkpt lon="108.89434678369643" lat="34.24814339990641"><ele>374.1116135362076</ele><time>2021-06-04T00:24:55Z</time><speed>1.1627897024154663</speed></trkpt><trkpt lon="108.89440729139127" lat="34.248059683285405"><ele>373.14450583521744</ele><time>2021-06-04T00:25:05Z</time><speed>0.9574531316757202</speed></trkpt><trkpt lon="108.89452977366211" lat="34.248040268603276"><ele>372.2133583683262</ele><time>2021-06-04T00:25:13Z</time><speed>1.204563021659851</speed></trkpt><trkpt lon="108.89465161014358" lat="34.24799527990131"><ele>372.0965027243896</ele><time>2021-06-04T00:25:21Z</time><speed>1.2853857278823853</speed></trkpt><trkpt lon="108.8947239346732" lat="34.2479196986195"><ele>372.2841389372742</ele><time>2021-06-04T00:25:28Z</time><speed>1.2198705673217773</speed></trkpt><trkpt lon="108.8947964194364" lat="34.24784899669707"><ele>370.657537123654</ele><time>2021-06-04T00:25:36Z</time><speed>1.2384546995162964</speed></trkpt><trkpt lon="108.89492584131594" lat="34.247774847405765"><ele>369.3112578640159</ele><time>2021-06-04T00:25:45Z</time><speed>0.7819512486457825</speed></trkpt><trkpt lon="108.89498439929942" lat="34.247696514770304"><ele>371.94330766780996</ele><time>2021-06-04T00:26:03Z</time><speed>0.7534609436988831</speed></trkpt><trkpt lon="108.89491440352488" lat="34.247769860950406"><ele>365.39514526001807</ele><time>2021-06-04T00:30:34Z</time><speed>0.8384509682655334</speed></trkpt><trkpt lon="108.89482113801499" lat="34.247831428499815"><ele>365.9143797216533</ele><time>2021-06-04T00:30:50Z</time><speed>1.32635498046875</speed></trkpt><trkpt lon="108.89474794181622" lat="34.24790919469051"><ele>367.0860531120109</ele><time>2021-06-04T00:31:14Z</time><speed>0.8388765454292297</speed></trkpt><trkpt lon="108.89468420564182" lat="34.24798223855702"><ele>367.48375092668834</ele><time>2021-06-04T00:31:26Z</time><speed>0.8999627232551575</speed></trkpt><trkpt lon="108.89467716559737" lat="34.248080489252104"><ele>368.1437300624094</ele><time>2021-06-04T00:31:50Z</time><speed>1.0378682613372803</speed></trkpt><trkpt lon="108.89465956147745" lat="34.248180424392174"><ele>368.6800726451293</ele><time>2021-06-04T00:32:11Z</time><speed>1.1620395183563232</speed></trkpt><trkpt lon="108.89469399919497" lat="34.24826680393964"><ele>368.03020952268014</ele><time>2021-06-04T00:33:07Z</time><speed>0.8117961287498474</speed></trkpt><trkpt lon="108.89468504291715" lat="34.248360895117145"><ele>367.59349286891256</ele><time>2021-06-04T00:33:20Z</time><speed>0.5118280649185181</speed></trkpt><trkpt lon="108.89463697272869" lat="34.248445782897306"><ele>369.52261302926667</ele><time>2021-06-04T00:33:38Z</time><speed>0.6754071712493896</speed></trkpt><trkpt lon="108.89455785598874" lat="34.24851059897666"><ele>368.02707221845407</ele><time>2021-06-04T00:33:51Z</time><speed>0.9378101825714111</speed></trkpt><trkpt lon="108.89447992049789" lat="34.24857366450705"><ele>368.24303685842864</ele><time>2021-06-04T00:34:03Z</time><speed>0.9793069958686829</speed></trkpt><trkpt lon="108.89448218277664" lat="34.248668831701956"><ele>369.1796532119228</ele><time>2021-06-04T00:34:31Z</time><speed>0.5170097947120667</speed></trkpt><trkpt lon="108.89449930516204" lat="34.248763190863436"><ele>368.2757675876174</ele><time>2021-06-04T00:34:48Z</time><speed>0.7832981944084167</speed></trkpt><trkpt lon="108.89457256924861" lat="34.24883490392884"><ele>368.4763751247743</ele><time>2021-06-04T00:35:09Z</time><speed>1.1244606971740723</speed></trkpt><trkpt lon="108.8946403250113" lat="34.24891333939226"><ele>367.90851413055253</ele><time>2021-06-04T00:35:19Z</time><speed>1.2181293964385986</speed></trkpt><trkpt lon="108.89471690357782" lat="34.248989819510335"><ele>368.24241165475485</ele><time>2021-06-04T00:35:33Z</time><speed>0.722167432308197</speed></trkpt><trkpt lon="108.8947732821704" lat="34.24907476115958"><ele>368.8963539360407</ele><time>2021-06-04T00:35:51Z</time><speed>0.9537298083305359</speed></trkpt><trkpt lon="108.89477665508873" lat="34.24917176908474"><ele>369.9895989849517</ele><time>2021-06-04T00:36:08Z</time><speed>0.47130534052848816</speed></trkpt><trkpt lon="108.89474767240263" lat="34.24927955006"><ele>370.116476608306</ele><time>2021-06-04T00:36:29Z</time><speed>0.3173329532146454</speed></trkpt><trkpt lon="108.89474573126117" lat="34.24937529890885"><ele>369.7712817752233</ele><time>2021-06-04T00:36:44Z</time><speed>0.864086389541626</speed></trkpt><trkpt lon="108.8946791366456" lat="34.249461893515765"><ele>368.5908696013713</ele><time>2021-06-04T00:37:01Z</time><speed>0.7937921285629272</speed></trkpt><trkpt lon="108.89459811723027" lat="34.249534599318366"><ele>367.7328040292189</ele><time>2021-06-04T00:37:13Z</time><speed>0.8049383759498596</speed></trkpt><trkpt lon="108.89450403672777" lat="34.249604015425554"><ele>369.6308291358805</ele><time>2021-06-04T00:37:30Z</time><speed>0.8704679012298584</speed></trkpt><trkpt lon="108.89445648634339" lat="34.24970263119708"><ele>368.837946036965</ele><time>2021-06-04T00:37:44Z</time><speed>1.0150283575057983</speed></trkpt><trkpt lon="108.89441793380063" lat="34.24979475983817"><ele>367.9386474403846</ele><time>2021-06-04T00:38:13Z</time><speed>1.002821922302246</speed></trkpt><trkpt lon="108.89436473473134" lat="34.249881320860446"><ele>368.82218603593395</ele><time>2021-06-04T00:38:25Z</time><speed>0.6044743061065674</speed></trkpt><trkpt lon="108.89440116648001" lat="34.24998409646733"><ele>368.75955382566883</ele><time>2021-06-04T00:44:00Z</time><speed>1.0085217952728271</speed></trkpt><trkpt lon="108.89440621197528" lat="34.250096463081384"><ele>369.60712263624765</ele><time>2021-06-04T00:44:16Z</time><speed>1.0525563955307007</speed></trkpt><trkpt lon="108.89434780745981" lat="34.25017283504288"><ele>370.4280334376405</ele><time>2021-06-04T00:44:24Z</time><speed>1.4130182266235352</speed></trkpt><trkpt lon="108.89431309040542" lat="34.25026077146604"><ele>369.96734641021663</ele><time>2021-06-04T00:44:38Z</time><speed>0.9489461779594421</speed></trkpt><trkpt lon="108.89420119627502" lat="34.250265451164715"><ele>368.169299085011</ele><time>2021-06-04T00:44:48Z</time><speed>0.7759521007537842</speed></trkpt><trkpt lon="108.89422785938088" lat="34.2501552713298"><ele>367.27014614933273</ele><time>2021-06-04T00:48:43Z</time><speed>0.9442998766899109</speed></trkpt><trkpt lon="108.89417793089036" lat="34.25023726350932"><ele>366.33175862718167</ele><time>2021-06-04T00:53:08Z</time><speed>0.8026753067970276</speed></trkpt><trkpt lon="108.89406745987934" lat="34.25023565100115"><ele>366.91403777615733</ele><time>2021-06-04T00:53:26Z</time><speed>0.5721094608306885</speed></trkpt><trkpt lon="108.89395418173874" lat="34.25020703343729"><ele>365.381862943776</ele><time>2021-06-04T00:53:44Z</time><speed>0.639830470085144</speed></trkpt><trkpt lon="108.89384656399962" lat="34.25022269973112"><ele>366.8131384798681</ele><time>2021-06-04T00:53:56Z</time><speed>0.8543906211853027</speed></trkpt><trkpt lon="108.89387083183757" lat="34.25031426671102"><ele>363.7878742997535</ele><time>2021-06-04T00:54:30Z</time><speed>0.3886469304561615</speed></trkpt><trkpt lon="108.89397170657891" lat="34.25036835768735"><ele>365.67552241661457</ele><time>2021-06-04T00:54:48Z</time><speed>0.6817774772644043</speed></trkpt><trkpt lon="108.89405472584711" lat="34.25043245156525"><ele>367.1664540129927</ele><time>2021-06-04T00:55:06Z</time><speed>0.6964163184165955</speed></trkpt><trkpt lon="108.89415615830596" lat="34.250490138398476"><ele>368.0058348694099</ele><time>2021-06-04T00:55:21Z</time><speed>0.6948636770248413</speed></trkpt><trkpt lon="108.8942724024055" lat="34.250507535735814"><ele>368.8343098302933</ele><time>2021-06-04T00:55:41Z</time><speed>0.7432396411895752</speed></trkpt><trkpt lon="108.89438031687511" lat="34.25045827601712"><ele>368.37029449321227</ele><time>2021-06-04T00:55:58Z</time><speed>0.5510334372520447</speed></trkpt><trkpt lon="108.89449635779842" lat="34.25043478918982"><ele>368.4473407404901</ele><time>2021-06-04T00:56:13Z</time><speed>0.6404094099998474</speed></trkpt><trkpt lon="108.894602638337" lat="34.250400649270325"><ele>368.26270376599865</ele><time>2021-06-04T00:56:24Z</time><speed>0.7686138153076172</speed></trkpt><trkpt lon="108.89472003785076" lat="34.250401953477976"><ele>369.82075067773286</ele><time>2021-06-04T00:56:41Z</time><speed>0.7830103039741516</speed></trkpt><trkpt lon="108.89483983948652" lat="34.250373167789455"><ele>369.78339271845425</ele><time>2021-06-04T00:56:56Z</time><speed>0.7204360961914062</speed></trkpt><trkpt lon="108.89496508792855" lat="34.2503704045256"><ele>369.65432923723165</ele><time>2021-06-04T00:57:10Z</time><speed>0.8003064393997192</speed></trkpt><trkpt lon="108.89507623030637" lat="34.25036062614597"><ele>367.4384343037942</ele><time>2021-06-04T00:57:24Z</time><speed>0.6289798021316528</speed></trkpt><trkpt lon="108.8951903768543" lat="34.25035022862347"><ele>366.59420458967315</ele><time>2021-06-04T00:57:38Z</time><speed>0.6493166089057922</speed></trkpt><trkpt lon="108.89529825985872" lat="34.250333875715285"><ele>365.86289486988346</ele><time>2021-06-04T00:57:50Z</time><speed>0.6750372052192688</speed></trkpt><trkpt lon="108.89541457521496" lat="34.25033700445133"><ele>367.43415079663015</ele><time>2021-06-04T00:58:05Z</time><speed>0.6083863377571106</speed></trkpt><trkpt lon="108.89553338328051" lat="34.250330477203654"><ele>369.74331384272006</ele><time>2021-06-04T00:58:20Z</time><speed>1.0203694105148315</speed></trkpt><trkpt lon="108.8956607639794" lat="34.25032103818247"><ele>366.9710869717158</ele><time>2021-06-04T00:58:37Z</time><speed>0.5401949286460876</speed></trkpt><trkpt lon="108.89577722805988" lat="34.250325841622264"><ele>366.4776847298746</ele><time>2021-06-04T00:58:50Z</time><speed>0.8473495244979858</speed></trkpt><trkpt lon="108.89589106435409" lat="34.25032465729597"><ele>367.26266649994994</ele><time>2021-06-04T00:59:02Z</time><speed>0.6178019642829895</speed></trkpt><trkpt lon="108.89597783422289" lat="34.250379310428734"><ele>366.3578399813896</ele><time>2021-06-04T00:59:17Z</time><speed>0.7382317781448364</speed></trkpt><trkpt lon="108.89605391619762" lat="34.25044966870165"><ele>367.0690488180333</ele><time>2021-06-04T00:59:30Z</time><speed>0.780444324016571</speed></trkpt><trkpt lon="108.89608940626141" lat="34.25055109488394"><ele>366.2002790070137</ele><time>2021-06-04T00:59:43Z</time><speed>0.6508236527442932</speed></trkpt><trkpt lon="108.89605502048971" lat="34.25063946213638"><ele>365.12900421382926</ele><time>2021-06-04T00:59:53Z</time><speed>0.8690732717514038</speed></trkpt><trkpt lon="108.8960304027743" lat="34.25074415696426"><ele>364.6624179285844</ele><time>2021-06-04T01:00:09Z</time><speed>0.6196815967559814</speed></trkpt><trkpt lon="108.89612964094752" lat="34.25078345374941"><ele>366.5094139437675</ele><time>2021-06-04T01:02:22Z</time><speed>1.01868736743927</speed></trkpt><trkpt lon="108.89624803058119" lat="34.250793727296895"><ele>366.73402473303616</ele><time>2021-06-04T01:02:32Z</time><speed>1.7536168098449707</speed></trkpt></trkseg></trk></gpx>
