# Supplementary material for: Exploring the influence of path environment factors on walking behavior in urban parks with configuration attribute control
Source: PLoS One. 2025 Jul 28;20(7):e0329278. doi: 10.1371/journal.pone.0329278 (PMC12303266; doi:10.1371/journal.pone.0329278)
Supplement: S2 File — (ZIP) [file pone.0329278.s002.zip › S2 File/Trajectory data/F113.gpx]

<?xml version="1.0" encoding="UTF-8"?><gpx xsi:schemaLocation="http://www.topografix.com/GPX/1/0 http://www.topografix.com/GPX/1/0/gpx.xsd" xmlns="http://www.topografix.com/GPX/1/0" xmlns:xsi="http://www.w3.org/2001/XMLSchema-instance" creator="SixFoot - http://www.foooooot.com/" version="1.0"><trk><trkseg><trkpt lon="108.89069394705078" lat="34.24955739466626"><ele>371.77115280833095</ele><time>2021-06-04T01:15:21Z</time><speed>0.25238847732543945</speed></trkpt><trkpt lon="108.89057397738617" lat="34.24942128131215"><ele>370.59432521276176</ele><time>2021-06-04T01:15:26Z</time><speed>1.195033073425293</speed></trkpt><trkpt lon="108.89066707239364" lat="34.24948401096866"><ele>372.13533516873923</ele><time>2021-06-04T01:15:57Z</time><speed>0.7785130739212036</speed></trkpt><trkpt lon="108.89070895382639" lat="34.24956766316233"><ele>370.21071000503844</ele><time>2021-06-04T01:16:19Z</time><speed>0.6830753684043884</speed></trkpt><trkpt lon="108.8907324978226" lat="34.2496568770424"><ele>370.04581207830086</ele><time>2021-06-04T01:16:33Z</time><speed>0.7234779596328735</speed></trkpt><trkpt lon="108.8907279143028" lat="34.24975085855294"><ele>366.43281793507606</ele><time>2021-06-04T01:16:45Z</time><speed>0.8361854553222656</speed></trkpt><trkpt lon="108.89077067047005" lat="34.24984203650263"><ele>365.99343598440976</ele><time>2021-06-04T01:17:01Z</time><speed>0.7954317927360535</speed></trkpt><trkpt lon="108.89081931378585" lat="34.249930355880615"><ele>366.0611365538009</ele><time>2021-06-04T01:17:13Z</time><speed>0.6345918774604797</speed></trkpt><trkpt lon="108.89089385187276" lat="34.250016299405246"><ele>366.92316016191705</ele><time>2021-06-04T01:17:31Z</time><speed>1.0790146589279175</speed></trkpt><trkpt lon="108.89096833527742" lat="34.250087537239374"><ele>369.7090788074175</ele><time>2021-06-04T01:17:42Z</time><speed>0.7573848962783813</speed></trkpt><trkpt lon="108.89106399405163" lat="34.25016024642337"><ele>367.1977499409083</ele><time>2021-06-04T01:17:52Z</time><speed>0.7877059578895569</speed></trkpt><trkpt lon="108.89111861551764" lat="34.25024180173711"><ele>368.3642204930611</ele><time>2021-06-04T01:18:05Z</time><speed>0.6673175096511841</speed></trkpt><trkpt lon="108.89118376281401" lat="34.25032220451925"><ele>371.2916843124542</ele><time>2021-06-04T01:18:20Z</time><speed>0.857000470161438</speed></trkpt><trkpt lon="108.89128862817782" lat="34.25037875105549"><ele>370.4220673683949</ele><time>2021-06-04T01:18:33Z</time><speed>0.6230033040046692</speed></trkpt><trkpt lon="108.89139342237061" lat="34.25041874293432"><ele>369.31963733212746</ele><time>2021-06-04T01:18:52Z</time><speed>0.5693244934082031</speed></trkpt><trkpt lon="108.89147444305699" lat="34.25048170605977"><ele>365.6198185059604</ele><time>2021-06-04T01:19:11Z</time><speed>0.708056628704071</speed></trkpt><trkpt lon="108.89159620569818" lat="34.250498330261436"><ele>366.0176627891677</ele><time>2021-06-04T01:19:32Z</time><speed>0.6842275857925415</speed></trkpt><trkpt lon="108.89172421657817" lat="34.2505074431173"><ele>366.46341347141134</ele><time>2021-06-04T01:19:46Z</time><speed>0.7269309163093567</speed></trkpt><trkpt lon="108.89183297354256" lat="34.25050939376706"><ele>368.4798381349437</ele><time>2021-06-04T01:20:19Z</time><speed>0.37023797631263733</speed></trkpt><trkpt lon="108.89195602241625" lat="34.25051027531732"><ele>369.40111551619106</ele><time>2021-06-04T01:20:43Z</time><speed>0.6556396484375</speed></trkpt><trkpt lon="108.89207307285582" lat="34.25050840350296"><ele>372.998439601196</ele><time>2021-06-04T01:20:59Z</time><speed>0.45399266481399536</speed></trkpt><trkpt lon="108.8921824896877" lat="34.250536633660495"><ele>372.05353023957724</ele><time>2021-06-04T01:21:12Z</time><speed>0.7957730293273926</speed></trkpt><trkpt lon="108.89230498991799" lat="34.25054912861272"><ele>367.80676444559833</ele><time>2021-06-04T01:21:25Z</time><speed>0.9177586436271667</speed></trkpt><trkpt lon="108.89241299881367" lat="34.2505908316277"><ele>369.34903036719777</ele><time>2021-06-04T01:21:40Z</time><speed>0.7509632706642151</speed></trkpt><trkpt lon="108.89251267565696" lat="34.250654443934074"><ele>369.96584938131565</ele><time>2021-06-04T01:22:02Z</time><speed>0.5904440879821777</speed></trkpt><trkpt lon="108.8926239030908" lat="34.25069958080143"><ele>368.48593908914575</ele><time>2021-06-04T01:22:20Z</time><speed>0.8178794384002686</speed></trkpt><trkpt lon="108.89274801164684" lat="34.25071509327044"><ele>368.55243581102263</ele><time>2021-06-04T01:22:34Z</time><speed>0.5905000567436218</speed></trkpt><trkpt lon="108.89286368018776" lat="34.250722477876415"><ele>368.83925057356595</ele><time>2021-06-04T01:22:52Z</time><speed>0.43204498291015625</speed></trkpt><trkpt lon="108.89298142239359" lat="34.250728088332664"><ele>369.67872625991373</ele><time>2021-06-04T01:23:08Z</time><speed>0.7107647061347961</speed></trkpt><trkpt lon="108.89309671502991" lat="34.250769614573926"><ele>367.65719291057445</ele><time>2021-06-04T01:23:26Z</time><speed>0.4925457835197449</speed></trkpt><trkpt lon="108.89321050167376" lat="34.250757868442825"><ele>368.49054744629535</ele><time>2021-06-04T01:23:41Z</time><speed>0.18387854099273682</speed></trkpt><trkpt lon="108.89332921510596" lat="34.25074308990488"><ele>371.05442453017804</ele><time>2021-06-04T01:24:16Z</time><speed>0.7881284356117249</speed></trkpt><trkpt lon="108.89344339930473" lat="34.25075875407882"><ele>369.67858225110393</ele><time>2021-06-04T01:24:32Z</time><speed>0.5752675533294678</speed></trkpt><trkpt lon="108.89355437454962" lat="34.250725037087065"><ele>369.4207850499133</ele><time>2021-06-04T01:24:56Z</time><speed>0.26956304907798767</speed></trkpt><trkpt lon="108.89361914471864" lat="34.25065190842414"><ele>371.2429842247089</ele><time>2021-06-04T01:25:30Z</time><speed>0.1900581568479538</speed></trkpt><trkpt lon="108.89354885527351" lat="34.250727921331034"><ele>369.6317286878798</ele><time>2021-06-04T01:28:29Z</time><speed>0.8149532079696655</speed></trkpt><trkpt lon="108.89342415524874" lat="34.250740802953445"><ele>370.4103158182484</ele><time>2021-06-04T01:28:41Z</time><speed>0.7069765329360962</speed></trkpt><trkpt lon="108.89331051001442" lat="34.25075148056861"><ele>372.7260504624912</ele><time>2021-06-04T01:28:58Z</time><speed>0.46366971731185913</speed></trkpt><trkpt lon="108.89326720275305" lat="34.25083522648541"><ele>369.91771712824806</ele><time>2021-06-04T01:32:00Z</time><speed>0.4172767102718353</speed></trkpt><trkpt lon="108.89333819112655" lat="34.2509207998037"><ele>369.7525083919064</ele><time>2021-06-04T01:32:12Z</time><speed>0.4320632517337799</speed></trkpt><trkpt lon="108.8934035370578" lat="34.25101958969115"><ele>370.436962325297</ele><time>2021-06-04T01:32:26Z</time><speed>0.63346266746521</speed></trkpt><trkpt lon="108.89353665889702" lat="34.25105695433492"><ele>369.44132493749044</ele><time>2021-06-04T01:32:36Z</time><speed>0.7900874018669128</speed></trkpt><trkpt lon="108.89361974369959" lat="34.25113475767163"><ele>367.3306413412462</ele><time>2021-06-04T01:32:47Z</time><speed>0.9047987461090088</speed></trkpt><trkpt lon="108.89371564649232" lat="34.25108618541366"><ele>367.67273318320696</ele><time>2021-06-04T01:32:57Z</time><speed>0.8177004456520081</speed></trkpt><trkpt lon="108.89377041920478" lat="34.25100575482693"><ele>370.68297325196517</ele><time>2021-06-04T01:33:07Z</time><speed>0.8110464811325073</speed></trkpt><trkpt lon="108.8938199720162" lat="34.250904393613084"><ele>371.80654823665816</ele><time>2021-06-04T01:33:19Z</time><speed>0.7936185598373413</speed></trkpt><trkpt lon="108.89392023139612" lat="34.250837039881226"><ele>372.5991509463711</ele><time>2021-06-04T01:33:28Z</time><speed>0.5872721672058105</speed></trkpt><trkpt lon="108.89402771625274" lat="34.25080400930917"><ele>372.1556258875266</ele><time>2021-06-04T01:33:40Z</time><speed>0.5261722207069397</speed></trkpt><trkpt lon="108.89413908781019" lat="34.25084334789393"><ele>372.75676489327776</ele><time>2021-06-04T01:36:29Z</time><speed>0.5750784277915955</speed></trkpt><trkpt lon="108.89425035250989" lat="34.25083355201781"><ele>371.276568847982</ele><time>2021-06-04T01:36:43Z</time><speed>0.7159326076507568</speed></trkpt><trkpt lon="108.89430721078205" lat="34.250756437477435"><ele>368.91423079308817</ele><time>2021-06-04T01:44:43Z</time><speed>0.11085566133260727</speed></trkpt><trkpt lon="108.89423038813571" lat="34.250685095132006"><ele>368.782820444769</ele><time>2021-06-04T01:46:37Z</time><speed>0.8607128262519836</speed></trkpt><trkpt lon="108.89415462949833" lat="34.25060309719488"><ele>369.1662572286208</ele><time>2021-06-04T01:46:49Z</time><speed>0.9869492053985596</speed></trkpt><trkpt lon="108.89421188177678" lat="34.25068021535832"><ele>368.9365944822954</ele><time>2021-06-04T01:47:32Z</time><speed>0.8880674839019775</speed></trkpt><trkpt lon="108.89429763227736" lat="34.25074580955924"><ele>367.30380403948345</ele><time>2021-06-04T01:48:01Z</time><speed>0.4212978780269623</speed></trkpt><trkpt lon="108.8942963488598" lat="34.250758895456414"><ele>366.8348645470785</ele><time>2021-06-04T01:48:14Z</time><speed>0.1390695571899414</speed></trkpt><trkpt lon="108.89431251688231" lat="34.25085991691779"><ele>369.42923122829876</ele><time>2021-06-04T01:51:15Z</time><speed>0.05505286902189255</speed></trkpt><trkpt lon="108.89442085229744" lat="34.25090711433613"><ele>365.8572191984037</ele><time>2021-06-04T01:53:12Z</time><speed>0.31780532002449036</speed></trkpt><trkpt lon="108.89452475505455" lat="34.25095640618396"><ele>365.73675697387534</ele><time>2021-06-04T01:53:52Z</time><speed>0.6582753658294678</speed></trkpt><trkpt lon="108.89462112456214" lat="34.25099882710998"><ele>367.25464033553453</ele><time>2021-06-04T01:54:26Z</time><speed>0.25487732887268066</speed></trkpt><trkpt lon="108.89472365983296" lat="34.25103473163746"><ele>367.9189721049333</ele><time>2021-06-04T01:54:47Z</time><speed>0.4879424273967743</speed></trkpt><trkpt lon="108.89480212448746" lat="34.25110054191955"><ele>365.01528247663543</ele><time>2021-06-04T01:56:26Z</time><speed>0.8156192302703857</speed></trkpt><trkpt lon="108.89488372261758" lat="34.25116258234773"><ele>364.8611291673161</ele><time>2021-06-04T01:56:36Z</time><speed>0.7856181859970093</speed></trkpt><trkpt lon="108.89499592161556" lat="34.25120963012639"><ele>363.7240290969551</ele><time>2021-06-04T01:56:50Z</time><speed>0.5316041707992554</speed></trkpt><trkpt lon="108.89507726589783" lat="34.25128033798377"><ele>363.16191427071817</ele><time>2021-06-04T01:57:05Z</time><speed>0.2384427934885025</speed></trkpt><trkpt lon="108.8952123532093" lat="34.25105202915905"><ele>363.74712112545967</ele><time>2021-06-04T01:59:23Z</time><speed>0.0</speed></trkpt><trkpt lon="108.89514734472804" lat="34.25124345774299"><ele>363.2936745804371</ele><time>2021-06-04T01:59:32Z</time><speed>0.01502344198524952</speed></trkpt><trkpt lon="108.89510309614758" lat="34.251329710277965"><ele>365.7542641956793</ele><time>2021-06-04T02:04:58Z</time><speed>0.27680936455726624</speed></trkpt><trkpt lon="108.89520259374645" lat="34.251376825903776"><ele>365.1915814838639</ele><time>2021-06-04T02:12:55Z</time><speed>1.276882290840149</speed></trkpt><trkpt lon="108.89528179137866" lat="34.25144411418086"><ele>364.77474148629386</ele><time>2021-06-04T02:13:05Z</time><speed>0.7837371826171875</speed></trkpt><trkpt lon="108.89531970044801" lat="34.2515498293491"><ele>364.189508810074</ele><time>2021-06-04T02:13:14Z</time><speed>0.9768568873405457</speed></trkpt><trkpt lon="108.89544402128415" lat="34.25154172442584"><ele>364.4536259508979</ele><time>2021-06-04T02:13:28Z</time><speed>1.1433998346328735</speed></trkpt><trkpt lon="108.89556588293699" lat="34.251506712890176"><ele>364.189241179833</ele><time>2021-06-04T02:13:36Z</time><speed>0.9972312450408936</speed></trkpt><trkpt lon="108.89569280399455" lat="34.25148787702162"><ele>363.00995703289215</ele><time>2021-06-04T02:13:45Z</time><speed>0.8759351372718811</speed></trkpt><trkpt lon="108.89558699979345" lat="34.251524084343146"><ele>363.5592116812204</ele><time>2021-06-04T02:13:58Z</time><speed>0.7730349898338318</speed></trkpt><trkpt lon="108.89549720066631" lat="34.25158687658031"><ele>367.1307268671054</ele><time>2021-06-04T02:15:39Z</time><speed>0.3153090476989746</speed></trkpt><trkpt lon="108.89545056793312" lat="34.25150087210212"><ele>373.5325079682749</ele><time>2021-06-04T02:18:15Z</time><speed>0.29280534386634827</speed></trkpt><trkpt lon="108.89556421024126" lat="34.25149212803268"><ele>372.8587010496518</ele><time>2021-06-04T02:19:22Z</time><speed>0.6177407503128052</speed></trkpt><trkpt lon="108.89544897229918" lat="34.251530111707275"><ele>371.2751164467298</ele><time>2021-06-04T02:19:51Z</time><speed>0.755699634552002</speed></trkpt><trkpt lon="108.8953286230176" lat="34.25156108875273"><ele>371.40509803105124</ele><time>2021-06-04T02:20:02Z</time><speed>0.8835062384605408</speed></trkpt><trkpt lon="108.8952615195687" lat="34.25164424883642"><ele>368.1562722689159</ele><time>2021-06-04T02:20:11Z</time><speed>0.894668698310852</speed></trkpt><trkpt lon="108.895172683559" lat="34.25170270488971"><ele>365.170326981189</ele><time>2021-06-04T02:21:08Z</time><speed>0.31233319640159607</speed></trkpt><trkpt lon="108.89523959862338" lat="34.25160674523543"><ele>367.3564843931758</ele><time>2021-06-04T02:22:44Z</time><speed>0.972528874874115</speed></trkpt><trkpt lon="108.8953554023066" lat="34.25159728763897"><ele>364.044291891993</ele><time>2021-06-04T02:23:13Z</time><speed>0.5637430548667908</speed></trkpt><trkpt lon="108.8952851829218" lat="34.251523506472715"><ele>364.2754458245218</ele><time>2021-06-04T02:23:51Z</time><speed>1.0845081806182861</speed></trkpt><trkpt lon="108.895250982579" lat="34.2514218230829"><ele>367.17095317351334</ele><time>2021-06-04T02:27:54Z</time><speed>0.8493242263793945</speed></trkpt><trkpt lon="108.89516846255187" lat="34.251360814022725"><ele>367.36363860781603</ele><time>2021-06-04T02:28:11Z</time><speed>0.41403812170028687</speed></trkpt><trkpt lon="108.89507162294467" lat="34.25131025903495"><ele>367.51949562011777</ele><time>2021-06-04T02:28:27Z</time><speed>0.5745485424995422</speed></trkpt><trkpt lon="108.89507730808761" lat="34.25121811873384"><ele>367.30941055085947</ele><time>2021-06-04T02:28:35Z</time><speed>0.9939150214195251</speed></trkpt><trkpt lon="108.89510722120353" lat="34.251308860794545"><ele>364.49363644557485</ele><time>2021-06-04T02:29:22Z</time><speed>0.7518166303634644</speed></trkpt><trkpt lon="108.8952148915193" lat="34.25129279487137"><ele>366.24890895783636</ele><time>2021-06-04T02:29:37Z</time><speed>0.9013724327087402</speed></trkpt><trkpt lon="108.89524765384787" lat="34.25119099230874"><ele>366.7670597512199</ele><time>2021-06-04T02:29:46Z</time><speed>2.124236822128296</speed></trkpt><trkpt lon="108.89529222033275" lat="34.25108247053611"><ele>367.34568745929306</ele><time>2021-06-04T02:29:53Z</time><speed>0.9506201148033142</speed></trkpt><trkpt lon="108.89529462992388" lat="34.250991535578194"><ele>368.2859471083235</ele><time>2021-06-04T02:30:03Z</time><speed>1.4014397859573364</speed></trkpt><trkpt lon="108.89532739700749" lat="34.251079300942656"><ele>370.24363321219886</ele><time>2021-06-04T02:32:11Z</time><speed>0.45478561520576477</speed></trkpt><trkpt lon="108.89529619968717" lat="34.251168308034046"><ele>370.03846182287157</ele><time>2021-06-04T02:32:22Z</time><speed>0.485331654548645</speed></trkpt><trkpt lon="108.8952524894858" lat="34.25127010945303"><ele>368.24401247650496</ele><time>2021-06-04T02:32:35Z</time><speed>0.6940857768058777</speed></trkpt><trkpt lon="108.89519246384548" lat="34.25135390857573"><ele>368.1777656143543</ele><time>2021-06-04T02:32:43Z</time><speed>0.9526797533035278</speed></trkpt><trkpt lon="108.89508237086179" lat="34.251319074540945"><ele>366.6294987879414</ele><time>2021-06-04T02:34:11Z</time><speed>0.1423300951719284</speed></trkpt><trkpt lon="108.89497753314228" lat="34.25123582527434"><ele>368.6484457656752</ele><time>2021-06-04T02:53:45Z</time><speed>0.9418570399284363</speed></trkpt><trkpt lon="108.89486979181734" lat="34.25119277082286"><ele>367.46982508532716</ele><time>2021-06-04T02:53:54Z</time><speed>0.9460854530334473</speed></trkpt><trkpt lon="108.89476801871967" lat="34.25111807614217"><ele>365.75741235563714</ele><time>2021-06-04T02:54:05Z</time><speed>0.7682307958602905</speed></trkpt><trkpt lon="108.89467432791223" lat="34.25106731699626"><ele>364.5871339972191</ele><time>2021-06-04T02:54:16Z</time><speed>0.8945680856704712</speed></trkpt><trkpt lon="108.89457432760847" lat="34.25100417328705"><ele>363.87020018617613</ele><time>2021-06-04T02:54:27Z</time><speed>0.9419946670532227</speed></trkpt><trkpt lon="108.89447819413549" lat="34.25096186512036"><ele>364.4726804065033</ele><time>2021-06-04T02:54:38Z</time><speed>1.1328788995742798</speed></trkpt><trkpt lon="108.89437353453579" lat="34.25092923326748"><ele>364.45988660336747</ele><time>2021-06-04T02:54:48Z</time><speed>0.9122381806373596</speed></trkpt><trkpt lon="108.89431006370594" lat="34.250855609209864"><ele>364.79383114938065</ele><time>2021-06-04T02:54:58Z</time><speed>0.9067720174789429</speed></trkpt><trkpt lon="108.89428421696505" lat="34.25075454253036"><ele>365.16311564962564</ele><time>2021-06-04T02:55:10Z</time><speed>0.889446496963501</speed></trkpt><trkpt lon="108.89421891407513" lat="34.25066347116962"><ele>366.25458192459973</ele><time>2021-06-04T02:55:22Z</time><speed>0.8469858169555664</speed></trkpt><trkpt lon="108.89413051716976" lat="34.250600408606275"><ele>366.2181868614149</ele><time>2021-06-04T02:55:33Z</time><speed>0.8759512305259705</speed></trkpt><trkpt lon="108.89401956896987" lat="34.250617319718465"><ele>366.4127281064185</ele><time>2021-06-04T02:55:44Z</time><speed>0.6999671459197998</speed></trkpt><trkpt lon="108.89391002413369" lat="34.25066349337103"><ele>365.6274629589705</ele><time>2021-06-04T02:55:57Z</time><speed>0.6295536160469055</speed></trkpt><trkpt lon="108.89379477870895" lat="34.25069735197481"><ele>366.8201035823853</ele><time>2021-06-04T02:56:10Z</time><speed>1.02122962474823</speed></trkpt><trkpt lon="108.89368834866602" lat="34.250737972853045"><ele>367.3446765460131</ele><time>2021-06-04T02:56:22Z</time><speed>0.6465915441513062</speed></trkpt><trkpt lon="108.89357201149107" lat="34.25072344099986"><ele>366.8899200949095</ele><time>2021-06-04T02:56:37Z</time><speed>0.6029962301254272</speed></trkpt><trkpt lon="108.89344618127217" lat="34.25076688855898"><ele>365.63154201963505</ele><time>2021-06-04T02:56:59Z</time><speed>0.625401496887207</speed></trkpt><trkpt lon="108.89332510047343" lat="34.25077969038441"><ele>367.8956228903223</ele><time>2021-06-04T02:57:08Z</time><speed>0.8552946448326111</speed></trkpt><trkpt lon="108.89319412223665" lat="34.25080820416891"><ele>365.07936947196447</ele><time>2021-06-04T02:58:15Z</time><speed>0.8829033374786377</speed></trkpt><trkpt lon="108.89307527443184" lat="34.250785062392495"><ele>364.6027374966012</ele><time>2021-06-04T02:58:27Z</time><speed>0.7119756937026978</speed></trkpt><trkpt lon="108.89296161090704" lat="34.25075904011767"><ele>364.48642043431084</ele><time>2021-06-04T02:58:37Z</time><speed>0.5655324459075928</speed></trkpt><trkpt lon="108.89284099600486" lat="34.250751513200214"><ele>365.2627547147058</ele><time>2021-06-04T02:58:48Z</time><speed>0.5383409857749939</speed></trkpt><trkpt lon="108.89272078694937" lat="34.25073970614014"><ele>365.20835330694547</ele><time>2021-06-04T02:58:59Z</time><speed>0.6141148209571838</speed></trkpt><trkpt lon="108.8926096608246" lat="34.250722713034705"><ele>366.07052129405776</ele><time>2021-06-04T02:59:15Z</time><speed>0.6596988439559937</speed></trkpt><trkpt lon="108.89271958148113" lat="34.250711341888554"><ele>361.4801539977576</ele><time>2021-06-04T02:59:31Z</time><speed>0.9280985593795776</speed></trkpt><trkpt lon="108.89283847925402" lat="34.25072484594079"><ele>368.4815235719112</ele><time>2021-06-04T02:59:46Z</time><speed>0.6943749189376831</speed></trkpt><trkpt lon="108.89295775657365" lat="34.25074371119403"><ele>370.43856451171916</ele><time>2021-06-04T02:59:58Z</time><speed>0.827618420124054</speed></trkpt><trkpt lon="108.8928471660919" lat="34.25075102102942"><ele>368.4704437474945</ele><time>2021-06-04T03:00:31Z</time><speed>0.56697678565979</speed></trkpt><trkpt lon="108.89272773996917" lat="34.25075353592519"><ele>368.4713282135356</ele><time>2021-06-04T03:00:48Z</time><speed>0.8943468928337097</speed></trkpt><trkpt lon="108.8926063734635" lat="34.25074585156115"><ele>370.3010277156688</ele><time>2021-06-04T03:01:04Z</time><speed>0.5668162703514099</speed></trkpt><trkpt lon="108.89249092699379" lat="34.250723511211774"><ele>374.80835549208354</ele><time>2021-06-04T03:01:18Z</time><speed>0.5271637439727783</speed></trkpt><trkpt lon="108.89239907228965" lat="34.25065570454104"><ele>375.1201824340517</ele><time>2021-06-04T03:01:28Z</time><speed>0.8210362195968628</speed></trkpt><trkpt lon="108.89229899293683" lat="34.25060614393764"><ele>373.62527764990256</ele><time>2021-06-04T03:01:43Z</time><speed>0.9313259720802307</speed></trkpt><trkpt lon="108.89217631600677" lat="34.250584420864215"><ele>371.39293225575597</ele><time>2021-06-04T03:01:55Z</time><speed>0.8968989849090576</speed></trkpt><trkpt lon="108.89206872036041" lat="34.25060431914111"><ele>367.48273550273865</ele><time>2021-06-04T03:02:50Z</time><speed>0.06601832807064056</speed></trkpt><trkpt lon="108.89209829344878" lat="34.250509481211566"><ele>365.96028243840465</ele><time>2021-06-04T03:03:49Z</time><speed>0.47854238748550415</speed></trkpt><trkpt lon="108.89196655511707" lat="34.250555171767765"><ele>374.34845310934145</ele><time>2021-06-04T03:04:01Z</time><speed>0.48750337958335876</speed></trkpt><trkpt lon="108.89185006826501" lat="34.25051627171841"><ele>375.01181142225255</ele><time>2021-06-04T03:04:21Z</time><speed>0.4573203921318054</speed></trkpt><trkpt lon="108.89171461234305" lat="34.25048964310683"><ele>374.90045248878437</ele><time>2021-06-04T03:04:37Z</time><speed>0.6053778529167175</speed></trkpt><trkpt lon="108.89161588064654" lat="34.25053656250176"><ele>372.85265122399124</ele><time>2021-06-04T03:06:31Z</time><speed>0.868905782699585</speed></trkpt><trkpt lon="108.89151348393447" lat="34.25050595793425"><ele>372.4686046694604</ele><time>2021-06-04T03:06:40Z</time><speed>0.8020925521850586</speed></trkpt><trkpt lon="108.89139210269279" lat="34.250468544908564"><ele>372.29663179120183</ele><time>2021-06-04T03:06:55Z</time><speed>0.8650712966918945</speed></trkpt><trkpt lon="108.89129680198494" lat="34.25042089291533"><ele>371.4681623569192</ele><time>2021-06-04T03:07:09Z</time><speed>0.8001420497894287</speed></trkpt><trkpt lon="108.8912108612583" lat="34.25035465206862"><ele>368.66958490454914</ele><time>2021-06-04T03:07:25Z</time><speed>0.7273926734924316</speed></trkpt><trkpt lon="108.89111159125574" lat="34.25028080889495"><ele>367.28661011317325</ele><time>2021-06-04T03:07:45Z</time><speed>0.917576253414154</speed></trkpt><trkpt lon="108.89100039845093" lat="34.25024420768059"><ele>369.2166195542862</ele><time>2021-06-04T03:08:07Z</time><speed>0.7569669485092163</speed></trkpt><trkpt lon="108.89092446758491" lat="34.25015638153748"><ele>368.7690500126479</ele><time>2021-06-04T03:08:16Z</time><speed>0.8391609191894531</speed></trkpt><trkpt lon="108.89086705585727" lat="34.25006398059002"><ele>367.49834581289537</ele><time>2021-06-04T03:08:27Z</time><speed>0.8613947033882141</speed></trkpt><trkpt lon="108.89083775106712" lat="34.24997623368619"><ele>367.9173177747468</ele><time>2021-06-04T03:08:43Z</time><speed>0.466108500957489</speed></trkpt><trkpt lon="108.89077858134375" lat="34.24988898451647"><ele>372.31734993616607</ele><time>2021-06-04T03:08:53Z</time><speed>0.5232421159744263</speed></trkpt><trkpt lon="108.89075710269503" lat="34.249798594422494"><ele>372.54918146899183</ele><time>2021-06-04T03:09:10Z</time><speed>0.5212934017181396</speed></trkpt><trkpt lon="108.89073484381802" lat="34.249705397093834"><ele>374.97059363348967</ele><time>2021-06-04T03:09:25Z</time><speed>0.7402210235595703</speed></trkpt><trkpt lon="108.89072280609948" lat="34.24961475704249"><ele>373.92735131988036</ele><time>2021-06-04T03:09:37Z</time><speed>0.6996294856071472</speed></trkpt><trkpt lon="108.89066923249399" lat="34.249530950773654"><ele>372.68073596259643</ele><time>2021-06-04T03:09:49Z</time><speed>0.5402213931083679</speed></trkpt><trkpt lon="108.89056390879719" lat="34.24948657431394"><ele>371.1204177958898</ele><time>2021-06-04T03:10:03Z</time><speed>0.8107880353927612</speed></trkpt></trkseg></trk></gpx>
