# Supplementary material for: Exploring the influence of path environment factors on walking behavior in urban parks with configuration attribute control
Source: PLoS One. 2025 Jul 28;20(7):e0329278. doi: 10.1371/journal.pone.0329278 (PMC12303266; doi:10.1371/journal.pone.0329278)
Supplement: S2 File — (ZIP) [file pone.0329278.s002.zip › S2 File/Trajectory data/F114.gpx]

<?xml version="1.0" encoding="UTF-8"?><gpx xsi:schemaLocation="http://www.topografix.com/GPX/1/0 http://www.topografix.com/GPX/1/0/gpx.xsd" xmlns="http://www.topografix.com/GPX/1/0" xmlns:xsi="http://www.w3.org/2001/XMLSchema-instance" creator="SixFoot - http://www.foooooot.com/" version="1.0"><trk><trkseg><trkpt lon="108.89059625" lat="34.24954795"><ele>373.7646484375</ele><time>2021-06-04T00:27:02Z</time><speed>0.800000011920929</speed></trkpt><trkpt lon="108.89068016" lat="34.24960634"><ele>373.35595703125</ele><time>2021-06-04T00:27:12Z</time><speed>0.8600000143051147</speed></trkpt><trkpt lon="108.8907153" lat="34.24970914"><ele>376.6932373046875</ele><time>2021-06-04T00:27:26Z</time><speed>0.9700000286102295</speed></trkpt><trkpt lon="108.89072833" lat="34.24981479"><ele>376.839111328125</ele><time>2021-06-04T00:27:38Z</time><speed>1.559999942779541</speed></trkpt><trkpt lon="108.89076059" lat="34.2499018"><ele>374.9085693359375</ele><time>2021-06-04T00:27:46Z</time><speed>1.059999942779541</speed></trkpt><trkpt lon="108.89079927" lat="34.24999022"><ele>376.5135498046875</ele><time>2021-06-04T00:27:54Z</time><speed>1.5099999904632568</speed></trkpt><trkpt lon="108.89086996" lat="34.25005957"><ele>375.142822265625</ele><time>2021-06-04T00:28:02Z</time><speed>1.2000000476837158</speed></trkpt><trkpt lon="108.89095809" lat="34.25013487"><ele>375.9256591796875</ele><time>2021-06-04T00:28:12Z</time><speed>1.0700000524520874</speed></trkpt><trkpt lon="108.8910431" lat="34.25022631"><ele>375.4244384765625</ele><time>2021-06-04T00:28:22Z</time><speed>1.6200000047683716</speed></trkpt><trkpt lon="108.89113131" lat="34.25029451"><ele>376.50128173828125</ele><time>2021-06-04T00:28:32Z</time><speed>0.8999999761581421</speed></trkpt><trkpt lon="108.89122582" lat="34.25034822"><ele>376.0321044921875</ele><time>2021-06-04T00:28:42Z</time><speed>1.309999942779541</speed></trkpt><trkpt lon="108.89132929" lat="34.25042025"><ele>372.5025634765625</ele><time>2021-06-04T00:28:52Z</time><speed>1.2100000381469727</speed></trkpt><trkpt lon="108.89144841" lat="34.25048082"><ele>373.6202392578125</ele><time>2021-06-04T00:29:02Z</time><speed>1.2799999713897705</speed></trkpt><trkpt lon="108.89158027" lat="34.25049765"><ele>375.5504150390625</ele><time>2021-06-04T00:29:12Z</time><speed>1.2599999904632568</speed></trkpt><trkpt lon="108.89170793" lat="34.25052032"><ele>375.218994140625</ele><time>2021-06-04T00:29:22Z</time><speed>1.2200000286102295</speed></trkpt><trkpt lon="108.89183183" lat="34.25053994"><ele>374.68115234375</ele><time>2021-06-04T00:29:32Z</time><speed>1.2100000381469727</speed></trkpt><trkpt lon="108.89195037" lat="34.25052197"><ele>377.25555419921875</ele><time>2021-06-04T00:29:40Z</time><speed>1.2899999618530273</speed></trkpt><trkpt lon="108.89208281" lat="34.25053259"><ele>376.278076171875</ele><time>2021-06-04T00:29:50Z</time><speed>1.1699999570846558</speed></trkpt><trkpt lon="108.89221216" lat="34.25053625"><ele>378.571533203125</ele><time>2021-06-04T00:30:00Z</time><speed>1.3600000143051147</speed></trkpt><trkpt lon="108.89233322" lat="34.25057436"><ele>377.40228271484375</ele><time>2021-06-04T00:30:10Z</time><speed>1.309999942779541</speed></trkpt><trkpt lon="108.89242816" lat="34.25063658"><ele>376.4842529296875</ele><time>2021-06-04T00:30:18Z</time><speed>1.4199999570846558</speed></trkpt><trkpt lon="108.89253954" lat="34.25068152"><ele>375.53167724609375</ele><time>2021-06-04T00:30:26Z</time><speed>1.4199999570846558</speed></trkpt><trkpt lon="108.89265322" lat="34.25069113"><ele>377.3724365234375</ele><time>2021-06-04T00:30:34Z</time><speed>1.3300000429153442</speed></trkpt><trkpt lon="108.89277181" lat="34.25071222"><ele>375.558837890625</ele><time>2021-06-04T00:30:42Z</time><speed>1.2699999809265137</speed></trkpt><trkpt lon="108.89288841" lat="34.25074506"><ele>377.168701171875</ele><time>2021-06-04T00:30:52Z</time><speed>1.0099999904632568</speed></trkpt><trkpt lon="108.89302994" lat="34.25075765"><ele>375.113037109375</ele><time>2021-06-04T00:31:02Z</time><speed>1.1200000047683716</speed></trkpt><trkpt lon="108.8931535" lat="34.25077419"><ele>375.23675537109375</ele><time>2021-06-04T00:31:10Z</time><speed>1.4800000190734863</speed></trkpt><trkpt lon="108.89327622" lat="34.25077597"><ele>375.785888671875</ele><time>2021-06-04T00:31:18Z</time><speed>1.7599999904632568</speed></trkpt><trkpt lon="108.89338814" lat="34.25076377"><ele>376.47271728515625</ele><time>2021-06-04T00:31:26Z</time><speed>1.4600000381469727</speed></trkpt><trkpt lon="108.89350068" lat="34.25075312"><ele>376.9962158203125</ele><time>2021-06-04T00:31:34Z</time><speed>1.399999976158142</speed></trkpt><trkpt lon="108.89360383" lat="34.25071931"><ele>377.9139404296875</ele><time>2021-06-04T00:31:42Z</time><speed>1.2000000476837158</speed></trkpt><trkpt lon="108.89370998" lat="34.25069486"><ele>376.9217529296875</ele><time>2021-06-04T00:31:50Z</time><speed>1.2799999713897705</speed></trkpt><trkpt lon="108.8938202" lat="34.25066609"><ele>377.016357421875</ele><time>2021-06-04T00:31:58Z</time><speed>1.2799999713897705</speed></trkpt><trkpt lon="108.89393338" lat="34.25063032"><ele>376.6005859375</ele><time>2021-06-04T00:32:06Z</time><speed>1.4199999570846558</speed></trkpt><trkpt lon="108.89405276" lat="34.25059431"><ele>378.7110595703125</ele><time>2021-06-04T00:32:14Z</time><speed>1.1799999475479126</speed></trkpt><trkpt lon="108.89415911" lat="34.25055903"><ele>377.7037353515625</ele><time>2021-06-04T00:32:22Z</time><speed>1.3799999952316284</speed></trkpt><trkpt lon="108.8942717" lat="34.25052439"><ele>378.447265625</ele><time>2021-06-04T00:32:32Z</time><speed>0.8700000047683716</speed></trkpt><trkpt lon="108.89439048" lat="34.25047735"><ele>377.577880859375</ele><time>2021-06-04T00:32:40Z</time><speed>1.25</speed></trkpt><trkpt lon="108.89450281" lat="34.25043371"><ele>375.83917236328125</ele><time>2021-06-04T00:32:48Z</time><speed>1.4800000190734863</speed></trkpt><trkpt lon="108.89461064" lat="34.25041308"><ele>375.134765625</ele><time>2021-06-04T00:32:56Z</time><speed>1.2899999618530273</speed></trkpt><trkpt lon="108.89472564" lat="34.25041554"><ele>373.98077392578125</ele><time>2021-06-04T00:33:04Z</time><speed>1.350000023841858</speed></trkpt><trkpt lon="108.89486332" lat="34.25043089"><ele>371.38714599609375</ele><time>2021-06-04T00:33:14Z</time><speed>1.059999942779541</speed></trkpt><trkpt lon="108.89499289" lat="34.25039669"><ele>371.111328125</ele><time>2021-06-04T00:33:22Z</time><speed>1.5299999713897705</speed></trkpt><trkpt lon="108.89510115" lat="34.25036561"><ele>373.61419677734375</ele><time>2021-06-04T00:33:30Z</time><speed>1.3700000047683716</speed></trkpt><trkpt lon="108.89522434" lat="34.25034911"><ele>372.301025390625</ele><time>2021-06-04T00:33:38Z</time><speed>1.440000057220459</speed></trkpt><trkpt lon="108.89534152" lat="34.25034701"><ele>371.060791015625</ele><time>2021-06-04T00:33:46Z</time><speed>1.5</speed></trkpt><trkpt lon="108.89541738" lat="34.25041486"><ele>372.45703125</ele><time>2021-06-04T00:34:00Z</time><speed>0.0</speed></trkpt><trkpt lon="108.89534413" lat="34.25034617"><ele>368.3582763671875</ele><time>2021-06-04T02:55:44Z</time><speed>0.6299999952316284</speed></trkpt><trkpt lon="108.89522583" lat="34.25034313"><ele>367.39501953125</ele><time>2021-06-04T02:56:10Z</time><speed>0.3199999928474426</speed></trkpt><trkpt lon="108.89510963" lat="34.2503499"><ele>366.9210205078125</ele><time>2021-06-04T02:56:32Z</time><speed>0.4300000071525574</speed></trkpt><trkpt lon="108.89499983" lat="34.25037505"><ele>366.3702392578125</ele><time>2021-06-04T02:56:52Z</time><speed>0.5199999809265137</speed></trkpt><trkpt lon="108.89488948" lat="34.25038917"><ele>367.35382080078125</ele><time>2021-06-04T02:57:12Z</time><speed>0.5899999737739563</speed></trkpt><trkpt lon="108.8947831" lat="34.25041116"><ele>367.699462890625</ele><time>2021-06-04T02:57:36Z</time><speed>0.4300000071525574</speed></trkpt><trkpt lon="108.89467302" lat="34.25038552"><ele>367.40472412109375</ele><time>2021-06-04T02:57:56Z</time><speed>0.46000000834465027</speed></trkpt><trkpt lon="108.89456478" lat="34.25040028"><ele>369.208740234375</ele><time>2021-06-04T02:58:16Z</time><speed>0.5199999809265137</speed></trkpt><trkpt lon="108.89446214" lat="34.25043934"><ele>369.03564453125</ele><time>2021-06-04T02:58:40Z</time><speed>0.28999999165534973</speed></trkpt><trkpt lon="108.8943541" lat="34.25048372"><ele>369.21124267578125</ele><time>2021-06-04T02:58:58Z</time><speed>1.100000023841858</speed></trkpt><trkpt lon="108.89425772" lat="34.25053307"><ele>371.9517822265625</ele><time>2021-06-04T02:59:20Z</time><speed>0.4699999988079071</speed></trkpt><trkpt lon="108.89415017" lat="34.25057278"><ele>368.838134765625</ele><time>2021-06-04T02:59:40Z</time><speed>0.5299999713897705</speed></trkpt><trkpt lon="108.8940427" lat="34.25059618"><ele>368.3939208984375</ele><time>2021-06-04T03:00:00Z</time><speed>0.47999998927116394</speed></trkpt><trkpt lon="108.89392765" lat="34.25062082"><ele>370.13885498046875</ele><time>2021-06-04T03:00:22Z</time><speed>0.8199999928474426</speed></trkpt><trkpt lon="108.8938319" lat="34.25067391"><ele>369.9161376953125</ele><time>2021-06-04T03:00:42Z</time><speed>0.49000000953674316</speed></trkpt><trkpt lon="108.89371569" lat="34.25070043"><ele>368.3978271484375</ele><time>2021-06-04T03:01:04Z</time><speed>0.3700000047683716</speed></trkpt><trkpt lon="108.89360744" lat="34.25073395"><ele>368.0018310546875</ele><time>2021-06-04T03:01:26Z</time><speed>0.4300000071525574</speed></trkpt><trkpt lon="108.89350053" lat="34.25076162"><ele>369.1295166015625</ele><time>2021-06-04T03:01:44Z</time><speed>0.3100000023841858</speed></trkpt><trkpt lon="108.89338957" lat="34.25078014"><ele>370.3607177734375</ele><time>2021-06-04T03:02:06Z</time><speed>0.4099999964237213</speed></trkpt><trkpt lon="108.89328031" lat="34.25076045"><ele>371.1156005859375</ele><time>2021-06-04T03:02:26Z</time><speed>0.6399999856948853</speed></trkpt><trkpt lon="108.89316932" lat="34.25074239"><ele>370.83001708984375</ele><time>2021-06-04T03:02:44Z</time><speed>0.6600000262260437</speed></trkpt><trkpt lon="108.89305328" lat="34.25073687"><ele>371.3905029296875</ele><time>2021-06-04T03:03:02Z</time><speed>0.6299999952316284</speed></trkpt><trkpt lon="108.8929371" lat="34.25072797"><ele>372.7210693359375</ele><time>2021-06-04T03:03:22Z</time><speed>0.5699999928474426</speed></trkpt><trkpt lon="108.8928216" lat="34.2507114"><ele>371.2823486328125</ele><time>2021-06-04T03:03:36Z</time><speed>0.6700000166893005</speed></trkpt><trkpt lon="108.89271134" lat="34.25069114"><ele>372.19940185546875</ele><time>2021-06-04T03:03:50Z</time><speed>0.6299999952316284</speed></trkpt><trkpt lon="108.89259173" lat="34.25067208"><ele>373.994873046875</ele><time>2021-06-04T03:04:06Z</time><speed>0.5899999737739563</speed></trkpt><trkpt lon="108.89248397" lat="34.25063564"><ele>374.2044677734375</ele><time>2021-06-04T03:04:22Z</time><speed>0.75</speed></trkpt><trkpt lon="108.89237974" lat="34.25058931"><ele>372.9892578125</ele><time>2021-06-04T03:04:38Z</time><speed>0.6299999952316284</speed></trkpt><trkpt lon="108.89228338" lat="34.25054267"><ele>372.92791748046875</ele><time>2021-06-04T03:04:54Z</time><speed>0.6200000047683716</speed></trkpt><trkpt lon="108.89217036" lat="34.25051947"><ele>371.966064453125</ele><time>2021-06-04T03:05:08Z</time><speed>0.6800000071525574</speed></trkpt><trkpt lon="108.89205472" lat="34.2505061"><ele>372.2227783203125</ele><time>2021-06-04T03:05:22Z</time><speed>0.7400000095367432</speed></trkpt><trkpt lon="108.8919346" lat="34.25051216"><ele>370.15423583984375</ele><time>2021-06-04T03:05:38Z</time><speed>1.1200000047683716</speed></trkpt><trkpt lon="108.89181812" lat="34.2505038"><ele>370.9449462890625</ele><time>2021-06-04T03:05:54Z</time><speed>0.6399999856948853</speed></trkpt><trkpt lon="108.89170233" lat="34.25050106"><ele>372.702880859375</ele><time>2021-06-04T03:06:12Z</time><speed>0.7099999785423279</speed></trkpt><trkpt lon="108.89158655" lat="34.25050064"><ele>372.060791015625</ele><time>2021-06-04T03:06:28Z</time><speed>0.6100000143051147</speed></trkpt><trkpt lon="108.8914763" lat="34.25046821"><ele>373.6363525390625</ele><time>2021-06-04T03:06:44Z</time><speed>0.6200000047683716</speed></trkpt><trkpt lon="108.89138028" lat="34.25042566"><ele>372.7972412109375</ele><time>2021-06-04T03:06:58Z</time><speed>0.7400000095367432</speed></trkpt><trkpt lon="108.89127643" lat="34.2503796"><ele>369.9888916015625</ele><time>2021-06-04T03:07:16Z</time><speed>0.6700000166893005</speed></trkpt><trkpt lon="108.89119529" lat="34.25031108"><ele>370.24267578125</ele><time>2021-06-04T03:07:34Z</time><speed>0.5600000023841858</speed></trkpt><trkpt lon="108.89110149" lat="34.25025218"><ele>370.75567626953125</ele><time>2021-06-04T03:07:48Z</time><speed>0.6200000047683716</speed></trkpt><trkpt lon="108.89102004" lat="34.25018782"><ele>372.2310791015625</ele><time>2021-06-04T03:08:04Z</time><speed>0.7400000095367432</speed></trkpt><trkpt lon="108.89094856" lat="34.25011706"><ele>371.3221435546875</ele><time>2021-06-04T03:08:20Z</time><speed>0.7400000095367432</speed></trkpt><trkpt lon="108.89087498" lat="34.2500468"><ele>370.0081787109375</ele><time>2021-06-04T03:08:34Z</time><speed>0.5600000023841858</speed></trkpt><trkpt lon="108.89081421" lat="34.249972"><ele>370.38958740234375</ele><time>2021-06-04T03:08:48Z</time><speed>0.6299999952316284</speed></trkpt><trkpt lon="108.89077609" lat="34.24987925"><ele>371.8284912109375</ele><time>2021-06-04T03:09:02Z</time><speed>0.550000011920929</speed></trkpt><trkpt lon="108.89076497" lat="34.24978148"><ele>373.35357666015625</ele><time>2021-06-04T03:09:16Z</time><speed>0.6800000071525574</speed></trkpt><trkpt lon="108.89072931" lat="34.24968238"><ele>373.72802734375</ele><time>2021-06-04T03:09:30Z</time><speed>0.8600000143051147</speed></trkpt><trkpt lon="108.89068711" lat="34.24959076"><ele>373.2957763671875</ele><time>2021-06-04T03:09:44Z</time><speed>0.699999988079071</speed></trkpt><trkpt lon="108.89060779" lat="34.2495173"><ele>372.2520751953125</ele><time>2021-06-04T03:09:58Z</time><speed>0.8999999761581421</speed></trkpt><trkpt lon="108.89050522" lat="34.24947869"><ele>372.67474365234375</ele><time>2021-06-04T03:10:12Z</time><speed>0.6000000238418579</speed></trkpt><trkpt lon="108.89040074" lat="34.24943486"><ele>369.54736328125</ele><time>2021-06-04T03:10:22Z</time><speed>0.6200000047683716</speed></trkpt></trkseg></trk></gpx>
