# Supplementary material for: Exploring the influence of path environment factors on walking behavior in urban parks with configuration attribute control
Source: PLoS One. 2025 Jul 28;20(7):e0329278. doi: 10.1371/journal.pone.0329278 (PMC12303266; doi:10.1371/journal.pone.0329278)
Supplement: S2 File — (ZIP) [file pone.0329278.s002.zip › S2 File/Trajectory data/F115.gpx]

<?xml version="1.0" encoding="UTF-8"?><gpx xsi:schemaLocation="http://www.topografix.com/GPX/1/0 http://www.topografix.com/GPX/1/0/gpx.xsd" xmlns="http://www.topografix.com/GPX/1/0" xmlns:xsi="http://www.w3.org/2001/XMLSchema-instance" creator="SixFoot - http://www.foooooot.com/" version="1.0"><trk><trkseg><trkpt lon="108.89077615" lat="34.24894273"><ele>422.8843994140625</ele><time>2021-06-04T00:20:28Z</time><speed>1.1200000047683716</speed></trkpt><trkpt lon="108.89085875" lat="34.24887301"><ele>371.62432861328125</ele><time>2021-06-04T00:20:42Z</time><speed>1.100000023841858</speed></trkpt><trkpt lon="108.89096738" lat="34.24882898"><ele>380.56463623046875</ele><time>2021-06-04T00:20:51Z</time><speed>1.4500000476837158</speed></trkpt><trkpt lon="108.89108508" lat="34.24877483"><ele>388.50738525390625</ele><time>2021-06-04T00:21:01Z</time><speed>1.4600000381469727</speed></trkpt><trkpt lon="108.89119278" lat="34.24874639"><ele>389.994140625</ele><time>2021-06-04T00:21:18Z</time><speed>1.690000057220459</speed></trkpt><trkpt lon="108.89131705" lat="34.24872958"><ele>387.502197265625</ele><time>2021-06-04T00:21:27Z</time><speed>1.340000033378601</speed></trkpt><trkpt lon="108.89142553" lat="34.2486839"><ele>389.208984375</ele><time>2021-06-04T00:21:36Z</time><speed>0.5600000023841858</speed></trkpt><trkpt lon="108.89154928" lat="34.24868347"><ele>388.82696533203125</ele><time>2021-06-04T00:21:43Z</time><speed>1.0099999904632568</speed></trkpt><trkpt lon="108.89168595" lat="34.24872103"><ele>389.7108154296875</ele><time>2021-06-04T00:21:51Z</time><speed>0.9200000166893005</speed></trkpt><trkpt lon="108.89180467" lat="34.24875589"><ele>389.00244140625</ele><time>2021-06-04T00:21:58Z</time><speed>1.309999942779541</speed></trkpt><trkpt lon="108.89191608" lat="34.24875754"><ele>384.2633056640625</ele><time>2021-06-04T00:22:13Z</time><speed>0.0</speed></trkpt><trkpt lon="108.89205132" lat="34.2487983"><ele>385.8358154296875</ele><time>2021-06-04T00:22:22Z</time><speed>1.0399999618530273</speed></trkpt><trkpt lon="108.89219172" lat="34.24881441"><ele>379.870849609375</ele><time>2021-06-04T00:22:32Z</time><speed>1.5</speed></trkpt><trkpt lon="108.89231143" lat="34.24881811"><ele>377.13092041015625</ele><time>2021-06-04T00:22:42Z</time><speed>0.9700000286102295</speed></trkpt><trkpt lon="108.89242514" lat="34.24884879"><ele>377.2835693359375</ele><time>2021-06-04T00:22:56Z</time><speed>0.6100000143051147</speed></trkpt><trkpt lon="108.89255033" lat="34.24883234"><ele>376.5233154296875</ele><time>2021-06-04T00:23:02Z</time><speed>1.2999999523162842</speed></trkpt><trkpt lon="108.89266063" lat="34.24883455"><ele>377.1177978515625</ele><time>2021-06-04T00:23:11Z</time><speed>1.149999976158142</speed></trkpt><trkpt lon="108.89278757" lat="34.24883803"><ele>375.19366455078125</ele><time>2021-06-04T00:23:21Z</time><speed>1.1399999856948853</speed></trkpt><trkpt lon="108.89291458" lat="34.24885631"><ele>377.15435791015625</ele><time>2021-06-04T00:23:31Z</time><speed>1.0700000524520874</speed></trkpt><trkpt lon="108.89302655" lat="34.24884829"><ele>375.1141357421875</ele><time>2021-06-04T00:23:41Z</time><speed>1.1299999952316284</speed></trkpt><trkpt lon="108.89314351" lat="34.24883303"><ele>374.3548583984375</ele><time>2021-06-04T00:23:51Z</time><speed>1.0199999809265137</speed></trkpt><trkpt lon="108.89324328" lat="34.24877817"><ele>375.261474609375</ele><time>2021-06-04T00:24:01Z</time><speed>1.059999942779541</speed></trkpt><trkpt lon="108.89332585" lat="34.24870893"><ele>376.87554931640625</ele><time>2021-06-04T00:24:11Z</time><speed>1.0299999713897705</speed></trkpt><trkpt lon="108.89342518" lat="34.24863703"><ele>377.7744140625</ele><time>2021-06-04T00:24:23Z</time><speed>1.0099999904632568</speed></trkpt><trkpt lon="108.89351775" lat="34.24858408"><ele>380.54364013671875</ele><time>2021-06-04T00:24:31Z</time><speed>0.9399999976158142</speed></trkpt><trkpt lon="108.8935914" lat="34.24851473"><ele>382.50311279296875</ele><time>2021-06-04T00:24:41Z</time><speed>1.0700000524520874</speed></trkpt><trkpt lon="108.89368155" lat="34.24844976"><ele>381.740234375</ele><time>2021-06-04T00:24:51Z</time><speed>1.1200000047683716</speed></trkpt><trkpt lon="108.89377395" lat="34.24839913"><ele>380.9486083984375</ele><time>2021-06-04T00:24:59Z</time><speed>1.25</speed></trkpt><trkpt lon="108.89388519" lat="34.24835828"><ele>379.498046875</ele><time>2021-06-04T00:25:09Z</time><speed>0.7599999904632568</speed></trkpt><trkpt lon="108.89401351" lat="34.24834156"><ele>378.61651611328125</ele><time>2021-06-04T00:25:21Z</time><speed>0.9599999785423279</speed></trkpt><trkpt lon="108.89413881" lat="34.24830458"><ele>383.96533203125</ele><time>2021-06-04T00:25:34Z</time><speed>0.9100000262260437</speed></trkpt><trkpt lon="108.89424111" lat="34.24824215"><ele>383.20098876953125</ele><time>2021-06-04T00:25:42Z</time><speed>1.090000033378601</speed></trkpt><trkpt lon="108.89428468" lat="34.24815132"><ele>385.031494140625</ele><time>2021-06-04T00:25:54Z</time><speed>0.0</speed></trkpt><trkpt lon="108.89439376" lat="34.24809819"><ele>385.83984375</ele><time>2021-06-04T00:26:11Z</time><speed>0.9900000095367432</speed></trkpt><trkpt lon="108.89452797" lat="34.24807121"><ele>386.729736328125</ele><time>2021-06-04T00:26:19Z</time><speed>1.1699999570846558</speed></trkpt><trkpt lon="108.89463608" lat="34.2480282"><ele>387.034423828125</ele><time>2021-06-04T00:26:25Z</time><speed>1.2599999904632568</speed></trkpt><trkpt lon="108.89472992" lat="34.24796219"><ele>386.745849609375</ele><time>2021-06-04T00:26:33Z</time><speed>1.1699999570846558</speed></trkpt><trkpt lon="108.89478759" lat="34.24786745"><ele>388.8109130859375</ele><time>2021-06-04T00:26:43Z</time><speed>1.090000033378601</speed></trkpt><trkpt lon="108.89486109" lat="34.24779707"><ele>388.88287353515625</ele><time>2021-06-04T00:26:55Z</time><speed>0.6600000262260437</speed></trkpt><trkpt lon="108.8949451" lat="34.24772942"><ele>390.02239990234375</ele><time>2021-06-04T00:27:09Z</time><speed>0.8100000023841858</speed></trkpt><trkpt lon="108.89496372" lat="34.24763178"><ele>388.26904296875</ele><time>2021-06-04T00:28:49Z</time><speed>0.2800000011920929</speed></trkpt><trkpt lon="108.89499822" lat="34.24772952"><ele>382.56500244140625</ele><time>2021-06-04T00:29:13Z</time><speed>0.0</speed></trkpt><trkpt lon="108.89489559" lat="34.24776869"><ele>383.2147216796875</ele><time>2021-06-04T00:30:09Z</time><speed>1.2799999713897705</speed></trkpt><trkpt lon="108.8947733" lat="34.24783244"><ele>384.5733642578125</ele><time>2021-06-04T00:30:17Z</time><speed>1.159999966621399</speed></trkpt><trkpt lon="108.89468919" lat="34.24789061"><ele>385.38348388671875</ele><time>2021-06-04T00:30:24Z</time><speed>0.9800000190734863</speed></trkpt><trkpt lon="108.89469669" lat="34.24798641"><ele>388.937744140625</ele><time>2021-06-04T00:30:35Z</time><speed>1.0399999618530273</speed></trkpt><trkpt lon="108.8948175" lat="34.24802916"><ele>385.40521240234375</ele><time>2021-06-04T00:30:43Z</time><speed>1.2799999713897705</speed></trkpt><trkpt lon="108.89492593" lat="34.24808535"><ele>382.360107421875</ele><time>2021-06-04T00:30:52Z</time><speed>0.9300000071525574</speed></trkpt><trkpt lon="108.89493909" lat="34.24818003"><ele>381.53070068359375</ele><time>2021-06-04T00:31:00Z</time><speed>1.159999966621399</speed></trkpt><trkpt lon="108.89498176" lat="34.2482755"><ele>377.34228515625</ele><time>2021-06-04T00:31:11Z</time><speed>0.8500000238418579</speed></trkpt><trkpt lon="108.89496518" lat="34.24836727"><ele>374.52154541015625</ele><time>2021-06-04T00:31:21Z</time><speed>0.9599999785423279</speed></trkpt><trkpt lon="108.89497765" lat="34.24845767"><ele>374.9007568359375</ele><time>2021-06-04T00:31:29Z</time><speed>1.409999966621399</speed></trkpt><trkpt lon="108.8950117" lat="34.24855939"><ele>375.85272216796875</ele><time>2021-06-04T00:31:39Z</time><speed>0.9200000166893005</speed></trkpt><trkpt lon="108.89501926" lat="34.24865749"><ele>375.90411376953125</ele><time>2021-06-04T00:31:49Z</time><speed>0.8299999833106995</speed></trkpt><trkpt lon="108.89500217" lat="34.24876343"><ele>376.992431640625</ele><time>2021-06-04T00:32:03Z</time><speed>0.8199999928474426</speed></trkpt><trkpt lon="108.89496247" lat="34.24885498"><ele>373.0894775390625</ele><time>2021-06-04T00:32:13Z</time><speed>0.0</speed></trkpt><trkpt lon="108.89494699" lat="34.24895493"><ele>373.13116455078125</ele><time>2021-06-04T00:32:21Z</time><speed>1.0499999523162842</speed></trkpt><trkpt lon="108.89496137" lat="34.249054"><ele>372.73443603515625</ele><time>2021-06-04T00:32:29Z</time><speed>1.100000023841858</speed></trkpt><trkpt lon="108.89497987" lat="34.24914377"><ele>372.98175048828125</ele><time>2021-06-04T00:32:39Z</time><speed>0.9900000095367432</speed></trkpt><trkpt lon="108.8949799" lat="34.2492425"><ele>375.79736328125</ele><time>2021-06-04T00:32:51Z</time><speed>0.949999988079071</speed></trkpt><trkpt lon="108.8949574" lat="34.24933495"><ele>378.4283447265625</ele><time>2021-06-04T00:33:01Z</time><speed>1.1399999856948853</speed></trkpt><trkpt lon="108.89493833" lat="34.24943705"><ele>379.07635498046875</ele><time>2021-06-04T00:33:11Z</time><speed>1.1399999856948853</speed></trkpt><trkpt lon="108.89489089" lat="34.24952759"><ele>376.42120361328125</ele><time>2021-06-04T00:33:21Z</time><speed>1.0700000524520874</speed></trkpt><trkpt lon="108.89481786" lat="34.24962036"><ele>375.3380126953125</ele><time>2021-06-04T00:33:31Z</time><speed>1.1299999952316284</speed></trkpt><trkpt lon="108.89477317" lat="34.24971093"><ele>373.8521728515625</ele><time>2021-06-04T00:33:41Z</time><speed>1.0499999523162842</speed></trkpt><trkpt lon="108.89479636" lat="34.2498016"><ele>375.5057373046875</ele><time>2021-06-04T00:33:49Z</time><speed>1.2200000286102295</speed></trkpt><trkpt lon="108.89482392" lat="34.24989754"><ele>373.7691650390625</ele><time>2021-06-04T00:33:59Z</time><speed>0.8600000143051147</speed></trkpt><trkpt lon="108.89483924" lat="34.24999635"><ele>373.8380126953125</ele><time>2021-06-04T00:34:09Z</time><speed>1.2300000190734863</speed></trkpt><trkpt lon="108.89493363" lat="34.25004794"><ele>368.944580078125</ele><time>2021-06-04T00:34:19Z</time><speed>1.1200000047683716</speed></trkpt><trkpt lon="108.8949236" lat="34.25014949"><ele>369.67095947265625</ele><time>2021-06-04T00:34:31Z</time><speed>1.0700000524520874</speed></trkpt><trkpt lon="108.89482526" lat="34.25022583"><ele>370.7777099609375</ele><time>2021-06-04T00:34:41Z</time><speed>0.9900000095367432</speed></trkpt><trkpt lon="108.89474426" lat="34.25030778"><ele>371.0745849609375</ele><time>2021-06-04T00:34:51Z</time><speed>0.7400000095367432</speed></trkpt><trkpt lon="108.89467918" lat="34.2503803"><ele>374.541015625</ele><time>2021-06-04T00:35:01Z</time><speed>0.9200000166893005</speed></trkpt><trkpt lon="108.89458667" lat="34.2504343"><ele>374.4078369140625</ele><time>2021-06-04T00:35:15Z</time><speed>0.9300000071525574</speed></trkpt><trkpt lon="108.89463364" lat="34.25051569"><ele>373.2794189453125</ele><time>2021-06-04T00:52:25Z</time><speed>0.0</speed></trkpt><trkpt lon="108.89458982" lat="34.25042936"><ele>373.1480712890625</ele><time>2021-06-04T01:10:23Z</time><speed>0.9300000071525574</speed></trkpt><trkpt lon="108.89446394" lat="34.25044785"><ele>375.420654296875</ele><time>2021-06-04T01:10:39Z</time><speed>0.6200000047683716</speed></trkpt><trkpt lon="108.89434797" lat="34.25046386"><ele>375.392578125</ele><time>2021-06-04T01:10:51Z</time><speed>0.7599999904632568</speed></trkpt><trkpt lon="108.89422469" lat="34.25049235"><ele>381.1419677734375</ele><time>2021-06-04T01:11:03Z</time><speed>1.1399999856948853</speed></trkpt><trkpt lon="108.89413114" lat="34.25055153"><ele>379.72271728515625</ele><time>2021-06-04T01:11:13Z</time><speed>0.9399999976158142</speed></trkpt><trkpt lon="108.89401859" lat="34.25059116"><ele>378.4248046875</ele><time>2021-06-04T01:11:25Z</time><speed>1.1799999475479126</speed></trkpt><trkpt lon="108.89391" lat="34.25061588"><ele>378.1456298828125</ele><time>2021-06-04T01:11:35Z</time><speed>0.8399999737739563</speed></trkpt><trkpt lon="108.89379024" lat="34.25065113"><ele>378.61065673828125</ele><time>2021-06-04T01:11:47Z</time><speed>1.2699999809265137</speed></trkpt><trkpt lon="108.89367982" lat="34.2506696"><ele>378.30426025390625</ele><time>2021-06-04T01:11:55Z</time><speed>1.0299999713897705</speed></trkpt><trkpt lon="108.89356757" lat="34.25068916"><ele>377.5247802734375</ele><time>2021-06-04T01:12:05Z</time><speed>0.9800000190734863</speed></trkpt><trkpt lon="108.89345971" lat="34.25073052"><ele>378.5635986328125</ele><time>2021-06-04T01:12:17Z</time><speed>0.8500000238418579</speed></trkpt><trkpt lon="108.89335124" lat="34.25074964"><ele>377.11041259765625</ele><time>2021-06-04T01:12:27Z</time><speed>1.0800000429153442</speed></trkpt><trkpt lon="108.89322688" lat="34.25074892"><ele>381.98480224609375</ele><time>2021-06-04T01:12:37Z</time><speed>1.1299999952316284</speed></trkpt><trkpt lon="108.89310625" lat="34.25072137"><ele>383.860107421875</ele><time>2021-06-04T01:12:51Z</time><speed>1.2200000286102295</speed></trkpt><trkpt lon="108.89299368" lat="34.2506868"><ele>383.69769287109375</ele><time>2021-06-04T01:13:03Z</time><speed>0.6399999856948853</speed></trkpt><trkpt lon="108.89288235" lat="34.25067459"><ele>384.2076416015625</ele><time>2021-06-04T01:13:13Z</time><speed>0.9800000190734863</speed></trkpt><trkpt lon="108.89277436" lat="34.2506572"><ele>383.3486328125</ele><time>2021-06-04T01:13:23Z</time><speed>1.1299999952316284</speed></trkpt><trkpt lon="108.89266058" lat="34.25066748"><ele>375.5234375</ele><time>2021-06-04T01:13:33Z</time><speed>0.7599999904632568</speed></trkpt><trkpt lon="108.89255215" lat="34.25065068"><ele>377.422119140625</ele><time>2021-06-04T01:13:43Z</time><speed>0.8399999737739563</speed></trkpt><trkpt lon="108.8924439" lat="34.25060629"><ele>377.6474609375</ele><time>2021-06-04T01:13:55Z</time><speed>1.0800000429153442</speed></trkpt><trkpt lon="108.8923495" lat="34.25052748"><ele>381.35882568359375</ele><time>2021-06-04T01:14:07Z</time><speed>0.9599999785423279</speed></trkpt><trkpt lon="108.8922225" lat="34.25052689"><ele>378.13232421875</ele><time>2021-06-04T01:14:17Z</time><speed>0.9100000262260437</speed></trkpt><trkpt lon="108.89210997" lat="34.25051324"><ele>377.837890625</ele><time>2021-06-04T01:14:27Z</time><speed>0.8700000047683716</speed></trkpt><trkpt lon="108.89198276" lat="34.25048209"><ele>380.51715087890625</ele><time>2021-06-04T01:14:37Z</time><speed>0.9700000286102295</speed></trkpt><trkpt lon="108.89186171" lat="34.25046751"><ele>383.96124267578125</ele><time>2021-06-04T01:14:47Z</time><speed>1.0</speed></trkpt><trkpt lon="108.891741" lat="34.25044988"><ele>387.3477783203125</ele><time>2021-06-04T01:14:57Z</time><speed>1.0399999618530273</speed></trkpt><trkpt lon="108.89161208" lat="34.25044053"><ele>389.28125</ele><time>2021-06-04T01:15:07Z</time><speed>1.190000057220459</speed></trkpt><trkpt lon="108.89148762" lat="34.2504116"><ele>388.92559814453125</ele><time>2021-06-04T01:15:17Z</time><speed>1.149999976158142</speed></trkpt><trkpt lon="108.89136617" lat="34.25037264"><ele>383.4583740234375</ele><time>2021-06-04T01:15:29Z</time><speed>1.1299999952316284</speed></trkpt><trkpt lon="108.89126666" lat="34.25033316"><ele>381.8546142578125</ele><time>2021-06-04T01:15:37Z</time><speed>1.0700000524520874</speed></trkpt><trkpt lon="108.89117105" lat="34.25027677"><ele>380.6624755859375</ele><time>2021-06-04T01:15:49Z</time><speed>1.0099999904632568</speed></trkpt><trkpt lon="108.89111574" lat="34.25019041"><ele>387.1412353515625</ele><time>2021-06-04T01:16:01Z</time><speed>1.159999966621399</speed></trkpt><trkpt lon="108.89100336" lat="34.25012595"><ele>382.9666748046875</ele><time>2021-06-04T01:16:11Z</time><speed>1.3799999952316284</speed></trkpt><trkpt lon="108.89091274" lat="34.25004865"><ele>375.01751708984375</ele><time>2021-06-04T01:16:25Z</time><speed>0.9800000190734863</speed></trkpt><trkpt lon="108.89083246" lat="34.24996631"><ele>375.5087890625</ele><time>2021-06-04T01:16:35Z</time><speed>1.0399999618530273</speed></trkpt><trkpt lon="108.89078772" lat="34.24986036"><ele>376.11553955078125</ele><time>2021-06-04T01:16:45Z</time><speed>1.100000023841858</speed></trkpt><trkpt lon="108.8907663" lat="34.24975848"><ele>372.774169921875</ele><time>2021-06-04T01:16:55Z</time><speed>1.0800000429153442</speed></trkpt><trkpt lon="108.89078847" lat="34.24966969"><ele>372.1614990234375</ele><time>2021-06-04T01:17:01Z</time><speed>1.6299999952316284</speed></trkpt><trkpt lon="108.89075741" lat="34.24957755"><ele>374.2041015625</ele><time>2021-06-04T01:17:09Z</time><speed>1.3899999856948853</speed></trkpt><trkpt lon="108.89067198" lat="34.24951253"><ele>376.5509033203125</ele><time>2021-06-04T01:17:17Z</time><speed>1.149999976158142</speed></trkpt><trkpt lon="108.89056808" lat="34.24945822"><ele>377.424072265625</ele><time>2021-06-04T01:17:25Z</time><speed>1.5800000429153442</speed></trkpt><trkpt lon="108.89040672" lat="34.24951527"><ele>373.04541015625</ele><time>2021-06-04T01:17:36Z</time><speed>0.30000001192092896</speed></trkpt></trkseg></trk></gpx>
