# Supplementary material for: Exploring the influence of path environment factors on walking behavior in urban parks with configuration attribute control
Source: PLoS One. 2025 Jul 28;20(7):e0329278. doi: 10.1371/journal.pone.0329278 (PMC12303266; doi:10.1371/journal.pone.0329278)
Supplement: S2 File — (ZIP) [file pone.0329278.s002.zip › S2 File/Trajectory data/F116.gpx]

<?xml version="1.0" encoding="UTF-8"?><gpx xsi:schemaLocation="http://www.topografix.com/GPX/1/0 http://www.topografix.com/GPX/1/0/gpx.xsd" xmlns="http://www.topografix.com/GPX/1/0" xmlns:xsi="http://www.w3.org/2001/XMLSchema-instance" creator="SixFoot - http://www.foooooot.com/" version="1.0"><trk><trkseg><trkpt lon="108.88993814" lat="34.24942569"><ele>375.2642822265625</ele><time>2021-06-04T01:19:45Z</time><speed>0.2199999988079071</speed></trkpt><trkpt lon="108.89008074" lat="34.24946702"><ele>361.257080078125</ele><time>2021-06-04T01:19:51Z</time><speed>1.0399999618530273</speed></trkpt><trkpt lon="108.89021906" lat="34.24950316"><ele>353.48974609375</ele><time>2021-06-04T01:19:56Z</time><speed>1.559999942779541</speed></trkpt><trkpt lon="108.89033541" lat="34.24951862"><ele>371.34588623046875</ele><time>2021-06-04T01:20:00Z</time><speed>1.4299999475479126</speed></trkpt><trkpt lon="108.8904537" lat="34.24946493"><ele>367.5439453125</ele><time>2021-06-04T01:20:19Z</time><speed>0.8100000023841858</speed></trkpt><trkpt lon="108.89057356" lat="34.24949391"><ele>371.0321044921875</ele><time>2021-06-04T01:20:24Z</time><speed>0.0</speed></trkpt><trkpt lon="108.89064012" lat="34.24956922"><ele>374.9716796875</ele><time>2021-06-04T01:20:36Z</time><speed>0.8500000238418579</speed></trkpt><trkpt lon="108.89068609" lat="34.24965844"><ele>379.7626953125</ele><time>2021-06-04T01:20:48Z</time><speed>0.8100000023841858</speed></trkpt><trkpt lon="108.89069214" lat="34.2497643"><ele>377.57012939453125</ele><time>2021-06-04T01:21:00Z</time><speed>0.7099999785423279</speed></trkpt><trkpt lon="108.89069718" lat="34.24985518"><ele>376.88177490234375</ele><time>2021-06-04T01:21:14Z</time><speed>0.0</speed></trkpt><trkpt lon="108.89074105" lat="34.24993871"><ele>375.40728759765625</ele><time>2021-06-04T01:21:40Z</time><speed>0.9599999785423279</speed></trkpt><trkpt lon="108.89083041" lat="34.25001319"><ele>373.854736328125</ele><time>2021-06-04T01:21:52Z</time><speed>0.8199999928474426</speed></trkpt><trkpt lon="108.89089564" lat="34.2500949"><ele>373.0941162109375</ele><time>2021-06-04T01:22:02Z</time><speed>0.7099999785423279</speed></trkpt><trkpt lon="108.89097215" lat="34.25016229"><ele>371.91943359375</ele><time>2021-06-04T01:22:12Z</time><speed>0.9300000071525574</speed></trkpt><trkpt lon="108.8910688" lat="34.25023455"><ele>371.63262939453125</ele><time>2021-06-04T01:22:24Z</time><speed>0.9100000262260437</speed></trkpt><trkpt lon="108.89114276" lat="34.25030561"><ele>372.138427734375</ele><time>2021-06-04T01:22:34Z</time><speed>0.9200000166893005</speed></trkpt><trkpt lon="108.89117839" lat="34.25040335"><ele>366.9833984375</ele><time>2021-06-04T01:22:57Z</time><speed>0.4699999988079071</speed></trkpt><trkpt lon="108.89128114" lat="34.25044362"><ele>375.822509765625</ele><time>2021-06-04T01:23:06Z</time><speed>0.6700000166893005</speed></trkpt><trkpt lon="108.89140123" lat="34.25045236"><ele>373.2261962890625</ele><time>2021-06-04T01:23:18Z</time><speed>0.9599999785423279</speed></trkpt><trkpt lon="108.89151632" lat="34.25046628"><ele>371.073974609375</ele><time>2021-06-04T01:23:38Z</time><speed>0.9100000262260437</speed></trkpt><trkpt lon="108.8916351" lat="34.25048087"><ele>371.8233642578125</ele><time>2021-06-04T01:23:50Z</time><speed>0.8399999737739563</speed></trkpt><trkpt lon="108.89174955" lat="34.25051593"><ele>371.47674560546875</ele><time>2021-06-04T01:24:04Z</time><speed>1.0499999523162842</speed></trkpt><trkpt lon="108.89186234" lat="34.250494"><ele>371.291748046875</ele><time>2021-06-04T01:24:14Z</time><speed>1.25</speed></trkpt><trkpt lon="108.89242782" lat="34.25072445"><ele>366.1956787109375</ele><time>2021-06-04T01:26:15Z</time><speed>0.2800000011920929</speed></trkpt><trkpt lon="108.89255758" lat="34.25075154"><ele>372.460205078125</ele><time>2021-06-04T01:26:21Z</time><speed>1.2999999523162842</speed></trkpt><trkpt lon="108.89266618" lat="34.25073564"><ele>370.654052734375</ele><time>2021-06-04T01:26:30Z</time><speed>1.0199999809265137</speed></trkpt><trkpt lon="108.89277562" lat="34.25074386"><ele>371.2987060546875</ele><time>2021-06-04T01:26:40Z</time><speed>1.0099999904632568</speed></trkpt><trkpt lon="108.8929021" lat="34.25075826"><ele>373.1746826171875</ele><time>2021-06-04T01:26:52Z</time><speed>1.2899999618530273</speed></trkpt><trkpt lon="108.89303736" lat="34.25078144"><ele>373.874755859375</ele><time>2021-06-04T01:27:04Z</time><speed>1.1100000143051147</speed></trkpt><trkpt lon="108.89314735" lat="34.25078674"><ele>375.8443603515625</ele><time>2021-06-04T01:27:12Z</time><speed>1.1699999570846558</speed></trkpt><trkpt lon="108.89326184" lat="34.25080616"><ele>374.279052734375</ele><time>2021-06-04T01:27:22Z</time><speed>1.2599999904632568</speed></trkpt><trkpt lon="108.89337684" lat="34.25078782"><ele>372.406005859375</ele><time>2021-06-04T01:27:32Z</time><speed>1.1100000143051147</speed></trkpt><trkpt lon="108.89349372" lat="34.25078615"><ele>374.0013427734375</ele><time>2021-06-04T01:27:42Z</time><speed>1.0399999618530273</speed></trkpt><trkpt lon="108.89359176" lat="34.25074673"><ele>372.6629638671875</ele><time>2021-06-04T01:27:50Z</time><speed>1.059999942779541</speed></trkpt><trkpt lon="108.89370483" lat="34.25070589"><ele>373.57733154296875</ele><time>2021-06-04T01:28:02Z</time><speed>0.8799999952316284</speed></trkpt><trkpt lon="108.89382888" lat="34.25069409"><ele>372.765380859375</ele><time>2021-06-04T01:28:12Z</time><speed>0.8299999833106995</speed></trkpt><trkpt lon="108.89393255" lat="34.25065758"><ele>372.802978515625</ele><time>2021-06-04T01:28:22Z</time><speed>0.699999988079071</speed></trkpt><trkpt lon="108.89404069" lat="34.25061821"><ele>371.4989013671875</ele><time>2021-06-04T01:28:34Z</time><speed>1.0</speed></trkpt><trkpt lon="108.89414621" lat="34.25057199"><ele>372.2908935546875</ele><time>2021-06-04T01:28:44Z</time><speed>1.2799999713897705</speed></trkpt><trkpt lon="108.89425501" lat="34.25052421"><ele>372.56951904296875</ele><time>2021-06-04T01:28:56Z</time><speed>1.0499999523162842</speed></trkpt><trkpt lon="108.89436041" lat="34.25048132"><ele>370.389404296875</ele><time>2021-06-04T01:29:08Z</time><speed>0.6899999976158142</speed></trkpt><trkpt lon="108.89446635" lat="34.25043321"><ele>371.34429931640625</ele><time>2021-06-04T01:29:22Z</time><speed>0.8299999833106995</speed></trkpt><trkpt lon="108.89456986" lat="34.2503752"><ele>372.32708740234375</ele><time>2021-06-04T01:29:34Z</time><speed>0.7599999904632568</speed></trkpt><trkpt lon="108.89467845" lat="34.2503708"><ele>373.4005126953125</ele><time>2021-06-04T01:29:44Z</time><speed>0.8100000023841858</speed></trkpt><trkpt lon="108.89479392" lat="34.25039232"><ele>374.43585205078125</ele><time>2021-06-04T01:29:52Z</time><speed>1.3200000524520874</speed></trkpt><trkpt lon="108.89490708" lat="34.25040553"><ele>373.3585205078125</ele><time>2021-06-04T01:30:04Z</time><speed>0.7300000190734863</speed></trkpt><trkpt lon="108.89502763" lat="34.25038262"><ele>374.8681640625</ele><time>2021-06-04T01:30:18Z</time><speed>1.0199999809265137</speed></trkpt><trkpt lon="108.89514057" lat="34.25037243"><ele>373.791259765625</ele><time>2021-06-04T01:30:28Z</time><speed>1.2599999904632568</speed></trkpt><trkpt lon="108.89524299" lat="34.25033327"><ele>370.4781494140625</ele><time>2021-06-04T01:30:38Z</time><speed>0.9100000262260437</speed></trkpt><trkpt lon="108.89535495" lat="34.25036865"><ele>370.048828125</ele><time>2021-06-04T01:38:13Z</time><speed>0.6200000047683716</speed></trkpt><trkpt lon="108.89547239" lat="34.25037666"><ele>372.52886962890625</ele><time>2021-06-04T01:38:29Z</time><speed>0.6100000143051147</speed></trkpt><trkpt lon="108.89558568" lat="34.25034622"><ele>373.07635498046875</ele><time>2021-06-04T01:38:43Z</time><speed>1.1100000143051147</speed></trkpt><trkpt lon="108.89570117" lat="34.25034104"><ele>372.4124755859375</ele><time>2021-06-04T01:38:57Z</time><speed>1.149999976158142</speed></trkpt><trkpt lon="108.89582881" lat="34.25032812"><ele>375.586181640625</ele><time>2021-06-04T01:39:11Z</time><speed>0.7699999809265137</speed></trkpt><trkpt lon="108.89582631" lat="34.25023193"><ele>376.80291748046875</ele><time>2021-06-04T01:39:23Z</time><speed>0.800000011920929</speed></trkpt><trkpt lon="108.89574454" lat="34.25015589"><ele>372.16156005859375</ele><time>2021-06-04T01:39:35Z</time><speed>0.699999988079071</speed></trkpt><trkpt lon="108.89565554" lat="34.25010097"><ele>373.722900390625</ele><time>2021-06-04T01:39:45Z</time><speed>0.8199999928474426</speed></trkpt><trkpt lon="108.89554445" lat="34.25008769"><ele>371.062744140625</ele><time>2021-06-04T01:39:55Z</time><speed>0.9300000071525574</speed></trkpt><trkpt lon="108.89543394" lat="34.25006659"><ele>374.005615234375</ele><time>2021-06-04T01:40:05Z</time><speed>0.8899999856948853</speed></trkpt><trkpt lon="108.89531947" lat="34.25006229"><ele>375.5716552734375</ele><time>2021-06-04T01:40:15Z</time><speed>0.800000011920929</speed></trkpt><trkpt lon="108.89519621" lat="34.25006022"><ele>376.641845703125</ele><time>2021-06-04T01:40:25Z</time><speed>0.9300000071525574</speed></trkpt><trkpt lon="108.8950721" lat="34.25005268"><ele>378.5728759765625</ele><time>2021-06-04T01:40:35Z</time><speed>1.1100000143051147</speed></trkpt><trkpt lon="108.89498059" lat="34.25011225"><ele>382.1890869140625</ele><time>2021-06-04T01:40:45Z</time><speed>1.090000033378601</speed></trkpt><trkpt lon="108.8949002" lat="34.25017976"><ele>383.41748046875</ele><time>2021-06-04T01:40:55Z</time><speed>0.9900000095367432</speed></trkpt><trkpt lon="108.89479145" lat="34.25024544"><ele>379.0994873046875</ele><time>2021-06-04T01:41:05Z</time><speed>0.8899999856948853</speed></trkpt><trkpt lon="108.89471409" lat="34.25032037"><ele>374.246337890625</ele><time>2021-06-04T01:41:15Z</time><speed>0.9200000166893005</speed></trkpt><trkpt lon="108.89462375" lat="34.25037214"><ele>375.7449951171875</ele><time>2021-06-04T01:41:23Z</time><speed>1.090000033378601</speed></trkpt><trkpt lon="108.89452169" lat="34.25041206"><ele>376.3525390625</ele><time>2021-06-04T01:41:33Z</time><speed>1.0499999523162842</speed></trkpt><trkpt lon="108.89442065" lat="34.25045292"><ele>375.280517578125</ele><time>2021-06-04T01:41:43Z</time><speed>1.0399999618530273</speed></trkpt><trkpt lon="108.89430994" lat="34.25047814"><ele>376.62164306640625</ele><time>2021-06-04T01:41:53Z</time><speed>1.1399999856948853</speed></trkpt><trkpt lon="108.89420034" lat="34.25050892"><ele>380.33270263671875</ele><time>2021-06-04T01:42:01Z</time><speed>1.0199999809265137</speed></trkpt><trkpt lon="108.89408289" lat="34.25054428"><ele>382.2205810546875</ele><time>2021-06-04T01:42:11Z</time><speed>1.2300000190734863</speed></trkpt><trkpt lon="108.89395766" lat="34.25056423"><ele>383.657958984375</ele><time>2021-06-04T01:42:21Z</time><speed>1.0199999809265137</speed></trkpt><trkpt lon="108.89384987" lat="34.25060119"><ele>382.446044921875</ele><time>2021-06-04T01:42:31Z</time><speed>0.9900000095367432</speed></trkpt><trkpt lon="108.8937285" lat="34.25063058"><ele>384.8741455078125</ele><time>2021-06-04T01:42:41Z</time><speed>1.0700000524520874</speed></trkpt><trkpt lon="108.89361344" lat="34.25066066"><ele>384.49615478515625</ele><time>2021-06-04T01:42:51Z</time><speed>1.1399999856948853</speed></trkpt><trkpt lon="108.89348717" lat="34.25067116"><ele>385.69879150390625</ele><time>2021-06-04T01:43:01Z</time><speed>1.0499999523162842</speed></trkpt><trkpt lon="108.89336881" lat="34.25068115"><ele>386.82830810546875</ele><time>2021-06-04T01:43:11Z</time><speed>1.0399999618530273</speed></trkpt><trkpt lon="108.89324859" lat="34.25071925"><ele>385.896240234375</ele><time>2021-06-04T01:43:21Z</time><speed>1.059999942779541</speed></trkpt><trkpt lon="108.89313615" lat="34.25071578"><ele>387.4449462890625</ele><time>2021-06-04T01:43:31Z</time><speed>1.0</speed></trkpt><trkpt lon="108.89301069" lat="34.25071002"><ele>387.04571533203125</ele><time>2021-06-04T01:43:43Z</time><speed>0.8299999833106995</speed></trkpt><trkpt lon="108.89288732" lat="34.25070547"><ele>384.4052734375</ele><time>2021-06-04T01:43:55Z</time><speed>0.8700000047683716</speed></trkpt><trkpt lon="108.89276294" lat="34.25069578"><ele>383.3865966796875</ele><time>2021-06-04T01:44:05Z</time><speed>1.0299999713897705</speed></trkpt><trkpt lon="108.89263219" lat="34.25066046"><ele>383.76177978515625</ele><time>2021-06-04T01:44:15Z</time><speed>1.25</speed></trkpt><trkpt lon="108.89251213" lat="34.25062484"><ele>384.6654052734375</ele><time>2021-06-04T01:44:25Z</time><speed>1.0299999713897705</speed></trkpt><trkpt lon="108.89239902" lat="34.25058869"><ele>384.50244140625</ele><time>2021-06-04T01:44:35Z</time><speed>0.9100000262260437</speed></trkpt><trkpt lon="108.89226055" lat="34.25055215"><ele>384.92803955078125</ele><time>2021-06-04T01:44:45Z</time><speed>1.2899999618530273</speed></trkpt><trkpt lon="108.89215258" lat="34.25051856"><ele>387.4373779296875</ele><time>2021-06-04T01:44:53Z</time><speed>1.0099999904632568</speed></trkpt><trkpt lon="108.89202926" lat="34.25052957"><ele>387.97967529296875</ele><time>2021-06-04T01:45:03Z</time><speed>1.0299999713897705</speed></trkpt><trkpt lon="108.89189225" lat="34.25052478"><ele>388.27099609375</ele><time>2021-06-04T01:45:13Z</time><speed>1.2100000381469727</speed></trkpt><trkpt lon="108.89177286" lat="34.25051369"><ele>383.5164794921875</ele><time>2021-06-04T01:45:23Z</time><speed>1.1699999570846558</speed></trkpt><trkpt lon="108.89163827" lat="34.25048545"><ele>381.4859619140625</ele><time>2021-06-04T01:45:33Z</time><speed>1.2599999904632568</speed></trkpt><trkpt lon="108.89152932" lat="34.2504683"><ele>381.45672607421875</ele><time>2021-06-04T01:45:41Z</time><speed>1.4299999475479126</speed></trkpt><trkpt lon="108.89140888" lat="34.25044429"><ele>383.5810546875</ele><time>2021-06-04T01:45:49Z</time><speed>1.2699999809265137</speed></trkpt><trkpt lon="108.89129279" lat="34.25040559"><ele>382.6749267578125</ele><time>2021-06-04T01:45:59Z</time><speed>1.2400000095367432</speed></trkpt><trkpt lon="108.89119006" lat="34.25036041"><ele>377.8116455078125</ele><time>2021-06-04T01:46:09Z</time><speed>1.149999976158142</speed></trkpt><trkpt lon="108.89108862" lat="34.25028905"><ele>378.60357666015625</ele><time>2021-06-04T01:46:19Z</time><speed>1.25</speed></trkpt><trkpt lon="108.89103135" lat="34.25020864"><ele>380.59722900390625</ele><time>2021-06-04T01:46:27Z</time><speed>1.3600000143051147</speed></trkpt><trkpt lon="108.89092799" lat="34.25015233"><ele>378.89691162109375</ele><time>2021-06-04T01:46:35Z</time><speed>1.3700000047683716</speed></trkpt><trkpt lon="108.8908473" lat="34.25007433"><ele>376.314208984375</ele><time>2021-06-04T01:46:45Z</time><speed>1.190000057220459</speed></trkpt><trkpt lon="108.89078893" lat="34.24998414"><ele>376.5980224609375</ele><time>2021-06-04T01:46:55Z</time><speed>1.2200000286102295</speed></trkpt><trkpt lon="108.89076436" lat="34.24989569"><ele>379.366943359375</ele><time>2021-06-04T01:47:03Z</time><speed>1.4299999475479126</speed></trkpt><trkpt lon="108.89074104" lat="34.24980093"><ele>378.153076171875</ele><time>2021-06-04T01:47:11Z</time><speed>1.2799999713897705</speed></trkpt><trkpt lon="108.89072656" lat="34.24969387"><ele>378.051513671875</ele><time>2021-06-04T01:47:19Z</time><speed>1.5399999618530273</speed></trkpt><trkpt lon="108.89067283" lat="34.24960081"><ele>381.0711669921875</ele><time>2021-06-04T01:47:27Z</time><speed>1.3200000524520874</speed></trkpt><trkpt lon="108.89059715" lat="34.24952835"><ele>382.82958984375</ele><time>2021-06-04T01:47:35Z</time><speed>1.190000057220459</speed></trkpt><trkpt lon="108.8904789" lat="34.24948145"><ele>380.947021484375</ele><time>2021-06-04T01:47:43Z</time><speed>1.4600000381469727</speed></trkpt><trkpt lon="108.89036311" lat="34.24948833"><ele>381.9931640625</ele><time>2021-06-04T01:47:49Z</time><speed>1.1100000143051147</speed></trkpt></trkseg></trk></gpx>
