# Supplementary material for: Exploring the influence of path environment factors on walking behavior in urban parks with configuration attribute control
Source: PLoS One. 2025 Jul 28;20(7):e0329278. doi: 10.1371/journal.pone.0329278 (PMC12303266; doi:10.1371/journal.pone.0329278)
Supplement: S2 File — (ZIP) [file pone.0329278.s002.zip › S2 File/Trajectory data/F117.gpx]

<?xml version="1.0" encoding="UTF-8"?><gpx xsi:schemaLocation="http://www.topografix.com/GPX/1/0 http://www.topografix.com/GPX/1/0/gpx.xsd" xmlns="http://www.topografix.com/GPX/1/0" xmlns:xsi="http://www.w3.org/2001/XMLSchema-instance" creator="SixFoot - http://www.foooooot.com/" version="1.0"><trk><trkseg><trkpt lon="108.8903015" lat="34.24948992"><ele>375.5390625</ele><time>2021-06-04T01:49:14Z</time><speed>0.0</speed></trkpt><trkpt lon="108.89040183" lat="34.24955957"><ele>364.57568359375</ele><time>2021-06-04T01:49:27Z</time><speed>1.2000000476837158</speed></trkpt><trkpt lon="108.89051653" lat="34.24952335"><ele>369.8309326171875</ele><time>2021-06-04T01:49:36Z</time><speed>1.100000023841858</speed></trkpt><trkpt lon="108.89061982" lat="34.2495792"><ele>373.525390625</ele><time>2021-06-04T01:49:45Z</time><speed>1.0700000524520874</speed></trkpt><trkpt lon="108.89069047" lat="34.24964895"><ele>373.654296875</ele><time>2021-06-04T01:49:55Z</time><speed>1.2400000095367432</speed></trkpt><trkpt lon="108.89078279" lat="34.24971856"><ele>371.63946533203125</ele><time>2021-06-04T01:50:07Z</time><speed>1.059999942779541</speed></trkpt><trkpt lon="108.89088821" lat="34.2496947"><ele>373.00836181640625</ele><time>2021-06-04T01:50:15Z</time><speed>1.1200000047683716</speed></trkpt><trkpt lon="108.89100027" lat="34.24965557"><ele>375.6802978515625</ele><time>2021-06-04T01:50:23Z</time><speed>1.1200000047683716</speed></trkpt><trkpt lon="108.89105483" lat="34.24974657"><ele>381.1370849609375</ele><time>2021-06-04T01:50:35Z</time><speed>1.5800000429153442</speed></trkpt><trkpt lon="108.89104429" lat="34.249847"><ele>379.2708740234375</ele><time>2021-06-04T01:50:43Z</time><speed>1.5</speed></trkpt><trkpt lon="108.89105592" lat="34.24994445"><ele>381.0791015625</ele><time>2021-06-04T01:50:51Z</time><speed>1.440000057220459</speed></trkpt><trkpt lon="108.89111707" lat="34.25004256"><ele>383.1961669921875</ele><time>2021-06-04T01:50:59Z</time><speed>1.2899999618530273</speed></trkpt><trkpt lon="108.89118204" lat="34.2501369"><ele>381.46142578125</ele><time>2021-06-04T01:51:09Z</time><speed>1.2400000095367432</speed></trkpt><trkpt lon="108.89127077" lat="34.25020911"><ele>380.046142578125</ele><time>2021-06-04T01:51:17Z</time><speed>1.340000033378601</speed></trkpt><trkpt lon="108.89138218" lat="34.2502683"><ele>376.7518310546875</ele><time>2021-06-04T01:51:27Z</time><speed>1.159999966621399</speed></trkpt><trkpt lon="108.89150988" lat="34.25027761"><ele>377.74542236328125</ele><time>2021-06-04T01:51:37Z</time><speed>1.059999942779541</speed></trkpt><trkpt lon="108.89165718" lat="34.25030209"><ele>378.5531005859375</ele><time>2021-06-04T01:51:48Z</time><speed>1.1699999570846558</speed></trkpt><trkpt lon="108.89177386" lat="34.25026273"><ele>379.4798583984375</ele><time>2021-06-04T01:51:57Z</time><speed>1.2100000381469727</speed></trkpt><trkpt lon="108.89188817" lat="34.25021765"><ele>377.1220703125</ele><time>2021-06-04T01:52:05Z</time><speed>1.1699999570846558</speed></trkpt><trkpt lon="108.89199838" lat="34.25018189"><ele>372.9390869140625</ele><time>2021-06-04T01:52:14Z</time><speed>1.1299999952316284</speed></trkpt><trkpt lon="108.89209465" lat="34.25013102"><ele>371.4854736328125</ele><time>2021-06-04T01:52:23Z</time><speed>1.0800000429153442</speed></trkpt><trkpt lon="108.89218692" lat="34.25006061"><ele>373.9022216796875</ele><time>2021-06-04T01:52:36Z</time><speed>0.7099999785423279</speed></trkpt><trkpt lon="108.89229363" lat="34.25003126"><ele>372.01123046875</ele><time>2021-06-04T01:52:48Z</time><speed>1.1200000047683716</speed></trkpt><trkpt lon="108.89239409" lat="34.2500897"><ele>372.55419921875</ele><time>2021-06-04T01:53:00Z</time><speed>1.2799999713897705</speed></trkpt><trkpt lon="108.89250654" lat="34.25011981"><ele>372.5419921875</ele><time>2021-06-04T01:53:12Z</time><speed>0.20000000298023224</speed></trkpt><trkpt lon="108.89261503" lat="34.25009907"><ele>374.3214111328125</ele><time>2021-06-04T01:53:23Z</time><speed>1.3300000429153442</speed></trkpt><trkpt lon="108.89271305" lat="34.25016535"><ele>371.27490234375</ele><time>2021-06-04T01:53:46Z</time><speed>0.7300000190734863</speed></trkpt><trkpt lon="108.89281366" lat="34.25020174"><ele>370.8280029296875</ele><time>2021-06-04T01:53:56Z</time><speed>1.4700000286102295</speed></trkpt><trkpt lon="108.89295175" lat="34.25019945"><ele>371.1202392578125</ele><time>2021-06-04T01:54:06Z</time><speed>1.6100000143051147</speed></trkpt><trkpt lon="108.89306541" lat="34.25019237"><ele>371.9552001953125</ele><time>2021-06-04T01:54:13Z</time><speed>1.2100000381469727</speed></trkpt><trkpt lon="108.89317536" lat="34.25015771"><ele>372.7626953125</ele><time>2021-06-04T01:54:24Z</time><speed>1.100000023841858</speed></trkpt><trkpt lon="108.89326643" lat="34.25008453"><ele>369.736572265625</ele><time>2021-06-04T01:54:34Z</time><speed>1.0800000429153442</speed></trkpt><trkpt lon="108.89338171" lat="34.25006318"><ele>372.009521484375</ele><time>2021-06-04T01:54:44Z</time><speed>0.8399999737739563</speed></trkpt><trkpt lon="108.8934382" lat="34.24998063"><ele>371.53265380859375</ele><time>2021-06-04T01:54:55Z</time><speed>1.4299999475479126</speed></trkpt><trkpt lon="108.89350273" lat="34.25005424"><ele>373.3485107421875</ele><time>2021-06-04T01:55:20Z</time><speed>0.9599999785423279</speed></trkpt><trkpt lon="108.89358492" lat="34.25013567"><ele>374.302001953125</ele><time>2021-06-04T01:55:30Z</time><speed>1.4800000190734863</speed></trkpt><trkpt lon="108.89367938" lat="34.25019847"><ele>372.994384765625</ele><time>2021-06-04T01:55:44Z</time><speed>1.2899999618530273</speed></trkpt><trkpt lon="108.89377091" lat="34.25025308"><ele>372.7415771484375</ele><time>2021-06-04T01:55:54Z</time><speed>0.8299999833106995</speed></trkpt><trkpt lon="108.8938297" lat="34.25034313"><ele>374.826416015625</ele><time>2021-06-04T01:56:26Z</time><speed>1.2100000381469727</speed></trkpt><trkpt lon="108.89392359" lat="34.25040506"><ele>376.581298828125</ele><time>2021-06-04T01:56:36Z</time><speed>0.9200000166893005</speed></trkpt><trkpt lon="108.89404252" lat="34.25040771"><ele>376.3421630859375</ele><time>2021-06-04T01:56:48Z</time><speed>0.8999999761581421</speed></trkpt><trkpt lon="108.89416175" lat="34.25038146"><ele>373.599853515625</ele><time>2021-06-04T01:57:00Z</time><speed>1.0</speed></trkpt><trkpt lon="108.89425945" lat="34.2504214"><ele>372.49072265625</ele><time>2021-06-04T01:57:10Z</time><speed>0.9599999785423279</speed></trkpt><trkpt lon="108.89438353" lat="34.2504578"><ele>371.92108154296875</ele><time>2021-06-04T01:57:22Z</time><speed>1.0</speed></trkpt><trkpt lon="108.89449075" lat="34.25043036"><ele>375.05609130859375</ele><time>2021-06-04T01:57:36Z</time><speed>0.9100000262260437</speed></trkpt><trkpt lon="108.89459827" lat="34.25046622"><ele>376.95233154296875</ele><time>2021-06-04T01:57:50Z</time><speed>0.8899999856948853</speed></trkpt><trkpt lon="108.89471364" lat="34.25055093"><ele>376.756103515625</ele><time>2021-06-04T02:00:11Z</time><speed>0.0</speed></trkpt><trkpt lon="108.89477906" lat="34.25040145"><ele>347.781982421875</ele><time>2021-06-04T02:08:17Z</time><speed>0.0</speed></trkpt><trkpt lon="108.89473338" lat="34.25048661"><ele>362.1798095703125</ele><time>2021-06-04T02:09:08Z</time><speed>0.0</speed></trkpt><trkpt lon="108.8946221" lat="34.2504052"><ele>359.0567626953125</ele><time>2021-06-04T02:18:05Z</time><speed>0.0</speed></trkpt><trkpt lon="108.89468129" lat="34.25048628"><ele>373.8485107421875</ele><time>2021-06-04T02:18:16Z</time><speed>0.0</speed></trkpt><trkpt lon="108.89480303" lat="34.25046265"><ele>364.25921630859375</ele><time>2021-06-04T02:26:21Z</time><speed>0.0</speed></trkpt><trkpt lon="108.89470438" lat="34.25050632"><ele>372.94549560546875</ele><time>2021-06-04T02:33:54Z</time><speed>0.0</speed></trkpt><trkpt lon="108.89461749" lat="34.25059371"><ele>382.1585693359375</ele><time>2021-06-04T02:41:52Z</time><speed>0.20999999344348907</speed></trkpt><trkpt lon="108.89465701" lat="34.25048752"><ele>371.45703125</ele><time>2021-06-04T02:41:59Z</time><speed>0.0</speed></trkpt><trkpt lon="108.89476219" lat="34.25042967"><ele>366.3775634765625</ele><time>2021-06-04T03:03:52Z</time><speed>0.9900000095367432</speed></trkpt><trkpt lon="108.89466003" lat="34.25036911"><ele>370.59918212890625</ele><time>2021-06-04T03:04:06Z</time><speed>0.9800000190734863</speed></trkpt><trkpt lon="108.89474043" lat="34.25043279"><ele>364.888671875</ele><time>2021-06-04T03:04:14Z</time><speed>1.2000000476837158</speed></trkpt><trkpt lon="108.89486354" lat="34.25043042"><ele>364.6683349609375</ele><time>2021-06-04T03:04:28Z</time><speed>0.7900000214576721</speed></trkpt><trkpt lon="108.89497934" lat="34.25008174"><ele>318.7110595703125</ele><time>2021-06-04T03:05:48Z</time><speed>0.30000001192092896</speed></trkpt><trkpt lon="108.89486696" lat="34.25030419"><ele>357.01483154296875</ele><time>2021-06-04T03:05:53Z</time><speed>0.0</speed></trkpt><trkpt lon="108.89487747" lat="34.25039481"><ele>375.989013671875</ele><time>2021-06-04T03:06:56Z</time><speed>0.0</speed></trkpt><trkpt lon="108.8947658" lat="34.25045782"><ele>389.672607421875</ele><time>2021-06-04T03:09:54Z</time><speed>0.3199999928474426</speed></trkpt><trkpt lon="108.89487154" lat="34.25043051"><ele>367.08538818359375</ele><time>2021-06-04T03:12:12Z</time><speed>1.0299999713897705</speed></trkpt><trkpt lon="108.89461707" lat="34.2505067"><ele>363.142822265625</ele><time>2021-06-04T03:12:30Z</time><speed>0.6100000143051147</speed></trkpt><trkpt lon="108.89468106" lat="34.25042051"><ele>355.5860595703125</ele><time>2021-06-04T03:12:35Z</time><speed>0.4000000059604645</speed></trkpt><trkpt lon="108.8948021" lat="34.25046286"><ele>369.0455322265625</ele><time>2021-06-04T03:13:50Z</time><speed>1.2599999904632568</speed></trkpt><trkpt lon="108.89496493" lat="34.25042928"><ele>368.78179931640625</ele><time>2021-06-04T03:13:58Z</time><speed>3.069999933242798</speed></trkpt><trkpt lon="108.89512652" lat="34.25041669"><ele>370.37835693359375</ele><time>2021-06-04T03:14:02Z</time><speed>3.1700000762939453</speed></trkpt><trkpt lon="108.89529353" lat="34.25040275"><ele>372.77020263671875</ele><time>2021-06-04T03:14:06Z</time><speed>3.4100000858306885</speed></trkpt><trkpt lon="108.89542049" lat="34.25038159"><ele>371.32135009765625</ele><time>2021-06-04T03:14:10Z</time><speed>3.190000057220459</speed></trkpt><trkpt lon="108.89551789" lat="34.25026678"><ele>372.2198486328125</ele><time>2021-06-04T03:14:14Z</time><speed>3.640000104904175</speed></trkpt><trkpt lon="108.8956129" lat="34.25032039"><ele>373.0460205078125</ele><time>2021-06-04T03:14:24Z</time><speed>1.4500000476837158</speed></trkpt><trkpt lon="108.89573063" lat="34.25033636"><ele>374.30682373046875</ele><time>2021-06-04T03:14:32Z</time><speed>1.3200000524520874</speed></trkpt><trkpt lon="108.89586188" lat="34.2503363"><ele>375.59033203125</ele><time>2021-06-04T03:14:42Z</time><speed>1.1299999952316284</speed></trkpt><trkpt lon="108.89596963" lat="34.25039634"><ele>374.8829345703125</ele><time>2021-06-04T03:14:52Z</time><speed>1.149999976158142</speed></trkpt><trkpt lon="108.89603292" lat="34.25048583"><ele>374.96099853515625</ele><time>2021-06-04T03:15:02Z</time><speed>1.1200000047683716</speed></trkpt><trkpt lon="108.89605784" lat="34.25039806"><ele>380.591064453125</ele><time>2021-06-04T03:15:16Z</time><speed>0.9599999785423279</speed></trkpt><trkpt lon="108.89596847" lat="34.25032641"><ele>376.8502197265625</ele><time>2021-06-04T03:15:24Z</time><speed>0.9700000286102295</speed></trkpt><trkpt lon="108.89591057" lat="34.25024153"><ele>375.764892578125</ele><time>2021-06-04T03:15:32Z</time><speed>1.190000057220459</speed></trkpt><trkpt lon="108.89582633" lat="34.25016706"><ele>373.66455078125</ele><time>2021-06-04T03:15:40Z</time><speed>0.9599999785423279</speed></trkpt><trkpt lon="108.89571632" lat="34.25010933"><ele>370.9339599609375</ele><time>2021-06-04T03:15:50Z</time><speed>1.1100000143051147</speed></trkpt><trkpt lon="108.89502789" lat="34.25021382"><ele>370.7432861328125</ele><time>2021-06-04T03:16:42Z</time><speed>1.2599999904632568</speed></trkpt><trkpt lon="108.89490524" lat="34.25005303"><ele>373.0499267578125</ele><time>2021-06-04T03:16:45Z</time><speed>1.5</speed></trkpt><trkpt lon="108.89481662" lat="34.24998606"><ele>372.97796630859375</ele><time>2021-06-04T03:16:54Z</time><speed>1.1699999570846558</speed></trkpt><trkpt lon="108.89480185" lat="34.24989654"><ele>373.0130615234375</ele><time>2021-06-04T03:17:02Z</time><speed>1.2200000286102295</speed></trkpt><trkpt lon="108.89478692" lat="34.24979542"><ele>372.81610107421875</ele><time>2021-06-04T03:17:12Z</time><speed>1.2899999618530273</speed></trkpt><trkpt lon="108.89479326" lat="34.24970031"><ele>374.4678955078125</ele><time>2021-06-04T03:17:20Z</time><speed>1.2999999523162842</speed></trkpt><trkpt lon="108.89485096" lat="34.24960448"><ele>372.2315673828125</ele><time>2021-06-04T03:17:30Z</time><speed>1.25</speed></trkpt><trkpt lon="108.8949218" lat="34.24951071"><ele>371.767333984375</ele><time>2021-06-04T03:17:40Z</time><speed>1.1399999856948853</speed></trkpt><trkpt lon="108.89495923" lat="34.24938912"><ele>368.525390625</ele><time>2021-06-04T03:17:50Z</time><speed>1.659999966621399</speed></trkpt><trkpt lon="108.89485507" lat="34.24935481"><ele>369.70245361328125</ele><time>2021-06-04T03:17:58Z</time><speed>1.3899999856948853</speed></trkpt><trkpt lon="108.89480913" lat="34.24924522"><ele>372.9500732421875</ele><time>2021-06-04T03:18:06Z</time><speed>1.4800000190734863</speed></trkpt><trkpt lon="108.89479244" lat="34.24913226"><ele>374.7879638671875</ele><time>2021-06-04T03:18:14Z</time><speed>1.5299999713897705</speed></trkpt><trkpt lon="108.89475065" lat="34.24903163"><ele>373.65313720703125</ele><time>2021-06-04T03:18:22Z</time><speed>1.2100000381469727</speed></trkpt><trkpt lon="108.89464661" lat="34.24897356"><ele>373.93951416015625</ele><time>2021-06-04T03:18:32Z</time><speed>1.25</speed></trkpt><trkpt lon="108.89451299" lat="34.24898118"><ele>371.841064453125</ele><time>2021-06-04T03:18:40Z</time><speed>1.25</speed></trkpt><trkpt lon="108.89442626" lat="34.24905955"><ele>370.605224609375</ele><time>2021-06-04T03:18:52Z</time><speed>1.4800000190734863</speed></trkpt><trkpt lon="108.89434932" lat="34.2491268"><ele>366.89306640625</ele><time>2021-06-04T03:19:02Z</time><speed>1.2699999809265137</speed></trkpt><trkpt lon="108.89424031" lat="34.24919052"><ele>368.24139404296875</ele><time>2021-06-04T03:19:12Z</time><speed>1.6399999856948853</speed></trkpt><trkpt lon="108.89423701" lat="34.24928427"><ele>369.81982421875</ele><time>2021-06-04T03:19:20Z</time><speed>1.25</speed></trkpt><trkpt lon="108.89421795" lat="34.24938114"><ele>369.90679931640625</ele><time>2021-06-04T03:19:28Z</time><speed>1.340000033378601</speed></trkpt><trkpt lon="108.89413935" lat="34.2494556"><ele>369.19970703125</ele><time>2021-06-04T03:19:36Z</time><speed>1.399999976158142</speed></trkpt><trkpt lon="108.89401094" lat="34.2494598"><ele>368.2052001953125</ele><time>2021-06-04T03:19:44Z</time><speed>1.2599999904632568</speed></trkpt><trkpt lon="108.89388509" lat="34.24942707"><ele>370.7440185546875</ele><time>2021-06-04T03:19:54Z</time><speed>0.9700000286102295</speed></trkpt><trkpt lon="108.89400108" lat="34.24947543"><ele>372.98712158203125</ele><time>2021-06-04T03:20:18Z</time><speed>1.6699999570846558</speed></trkpt><trkpt lon="108.89412031" lat="34.24946429"><ele>373.92724609375</ele><time>2021-06-04T03:20:26Z</time><speed>1.6100000143051147</speed></trkpt><trkpt lon="108.89421944" lat="34.24940238"><ele>371.820556640625</ele><time>2021-06-04T03:20:34Z</time><speed>1.0700000524520874</speed></trkpt><trkpt lon="108.89424273" lat="34.2492913"><ele>370.290283203125</ele><time>2021-06-04T03:20:42Z</time><speed>1.4900000095367432</speed></trkpt><trkpt lon="108.89424875" lat="34.2491974"><ele>370.427490234375</ele><time>2021-06-04T03:20:48Z</time><speed>1.4299999475479126</speed></trkpt><trkpt lon="108.89426725" lat="34.24908298"><ele>371.23193359375</ele><time>2021-06-04T03:20:56Z</time><speed>1.2899999618530273</speed></trkpt><trkpt lon="108.89439229" lat="34.24911007"><ele>373.33197021484375</ele><time>2021-06-04T03:21:04Z</time><speed>1.75</speed></trkpt><trkpt lon="108.89443085" lat="34.24900327"><ele>372.205078125</ele><time>2021-06-04T03:21:14Z</time><speed>1.2000000476837158</speed></trkpt><trkpt lon="108.89453513" lat="34.24896937"><ele>372.1705322265625</ele><time>2021-06-04T03:21:24Z</time><speed>1.1699999570846558</speed></trkpt><trkpt lon="108.89465152" lat="34.24897277"><ele>373.03466796875</ele><time>2021-06-04T03:21:32Z</time><speed>1.3300000429153442</speed></trkpt><trkpt lon="108.89467077" lat="34.24887025"><ele>371.73272705078125</ele><time>2021-06-04T03:21:44Z</time><speed>1.3899999856948853</speed></trkpt><trkpt lon="108.89458296" lat="34.24880121"><ele>371.43060302734375</ele><time>2021-06-04T03:21:52Z</time><speed>1.0800000429153442</speed></trkpt><trkpt lon="108.89452746" lat="34.24870449"><ele>371.34521484375</ele><time>2021-06-04T03:22:02Z</time><speed>1.159999966621399</speed></trkpt><trkpt lon="108.89452211" lat="34.24859517"><ele>371.4500732421875</ele><time>2021-06-04T03:22:10Z</time><speed>1.309999942779541</speed></trkpt><trkpt lon="108.89457396" lat="34.24851356"><ele>370.482666015625</ele><time>2021-06-04T03:22:16Z</time><speed>1.3700000047683716</speed></trkpt><trkpt lon="108.89465518" lat="34.24844385"><ele>373.6180419921875</ele><time>2021-06-04T03:22:24Z</time><speed>1.1100000143051147</speed></trkpt><trkpt lon="108.89469274" lat="34.24834352"><ele>377.7908935546875</ele><time>2021-06-04T03:22:32Z</time><speed>1.2599999904632568</speed></trkpt><trkpt lon="108.89469548" lat="34.24825275"><ele>381.275634765625</ele><time>2021-06-04T03:22:40Z</time><speed>1.2999999523162842</speed></trkpt><trkpt lon="108.89468145" lat="34.24813754"><ele>379.88946533203125</ele><time>2021-06-04T03:22:48Z</time><speed>1.5399999618530273</speed></trkpt><trkpt lon="108.8946974" lat="34.24802291"><ele>379.07806396484375</ele><time>2021-06-04T03:22:56Z</time><speed>1.2400000095367432</speed></trkpt><trkpt lon="108.89455861" lat="34.24802606"><ele>379.6123046875</ele><time>2021-06-04T03:23:06Z</time><speed>1.2799999713897705</speed></trkpt><trkpt lon="108.8944553" lat="34.24806354"><ele>380.599853515625</ele><time>2021-06-04T03:23:14Z</time><speed>1.3899999856948853</speed></trkpt><trkpt lon="108.89437945" lat="34.24815168"><ele>384.935546875</ele><time>2021-06-04T03:23:22Z</time><speed>1.350000023841858</speed></trkpt><trkpt lon="108.89429565" lat="34.24824063"><ele>380.86810302734375</ele><time>2021-06-04T03:23:30Z</time><speed>1.3300000429153442</speed></trkpt><trkpt lon="108.89420316" lat="34.24830529"><ele>384.6204833984375</ele><time>2021-06-04T03:23:38Z</time><speed>1.3600000143051147</speed></trkpt><trkpt lon="108.89408341" lat="34.24835081"><ele>380.0721435546875</ele><time>2021-06-04T03:23:46Z</time><speed>1.149999976158142</speed></trkpt><trkpt lon="108.89394538" lat="34.24838144"><ele>377.7353515625</ele><time>2021-06-04T03:23:53Z</time><speed>1.4900000095367432</speed></trkpt><trkpt lon="108.89382429" lat="34.2483951"><ele>378.7279052734375</ele><time>2021-06-04T03:24:00Z</time><speed>1.440000057220459</speed></trkpt><trkpt lon="108.89369318" lat="34.24842579"><ele>380.84014892578125</ele><time>2021-06-04T03:24:08Z</time><speed>1.5</speed></trkpt><trkpt lon="108.89360715" lat="34.24851169"><ele>376.7822265625</ele><time>2021-06-04T03:24:16Z</time><speed>1.4500000476837158</speed></trkpt><trkpt lon="108.89351763" lat="34.2485924"><ele>375.1424560546875</ele><time>2021-06-04T03:24:24Z</time><speed>1.5199999809265137</speed></trkpt><trkpt lon="108.89341641" lat="34.24867669"><ele>374.7606201171875</ele><time>2021-06-04T03:24:32Z</time><speed>1.6200000047683716</speed></trkpt><trkpt lon="108.89331564" lat="34.24875012"><ele>376.54278564453125</ele><time>2021-06-04T03:24:40Z</time><speed>1.5</speed></trkpt><trkpt lon="108.89322055" lat="34.24882931"><ele>375.62158203125</ele><time>2021-06-04T03:24:48Z</time><speed>1.5</speed></trkpt><trkpt lon="108.89308578" lat="34.24883267"><ele>374.707763671875</ele><time>2021-06-04T03:24:56Z</time><speed>1.5399999618530273</speed></trkpt><trkpt lon="108.89295148" lat="34.24884008"><ele>375.3511962890625</ele><time>2021-06-04T03:25:04Z</time><speed>1.5499999523162842</speed></trkpt><trkpt lon="108.892819" lat="34.24882928"><ele>375.049072265625</ele><time>2021-06-04T03:25:12Z</time><speed>1.4600000381469727</speed></trkpt><trkpt lon="108.89269401" lat="34.24880585"><ele>377.36865234375</ele><time>2021-06-04T03:25:20Z</time><speed>1.5399999618530273</speed></trkpt><trkpt lon="108.89255636" lat="34.24880196"><ele>380.4560546875</ele><time>2021-06-04T03:25:28Z</time><speed>1.4500000476837158</speed></trkpt><trkpt lon="108.89243217" lat="34.24880484"><ele>379.1177978515625</ele><time>2021-06-04T03:25:36Z</time><speed>1.440000057220459</speed></trkpt><trkpt lon="108.89231391" lat="34.24881536"><ele>383.35809326171875</ele><time>2021-06-04T03:25:45Z</time><speed>1.6100000143051147</speed></trkpt><trkpt lon="108.8922113" lat="34.24877704"><ele>385.2816162109375</ele><time>2021-06-04T03:25:52Z</time><speed>0.0</speed></trkpt><trkpt lon="108.8920916" lat="34.2487104"><ele>383.35205078125</ele><time>2021-06-04T03:25:59Z</time><speed>1.350000023841858</speed></trkpt><trkpt lon="108.89197072" lat="34.2486733"><ele>382.9072265625</ele><time>2021-06-04T03:26:06Z</time><speed>1.350000023841858</speed></trkpt><trkpt lon="108.89184538" lat="34.24864758"><ele>383.56781005859375</ele><time>2021-06-04T03:26:14Z</time><speed>1.25</speed></trkpt><trkpt lon="108.89173042" lat="34.24865067"><ele>379.1883544921875</ele><time>2021-06-04T03:26:22Z</time><speed>1.190000057220459</speed></trkpt><trkpt lon="108.8915946" lat="34.24864983"><ele>378.787353515625</ele><time>2021-06-04T03:26:30Z</time><speed>1.309999942779541</speed></trkpt><trkpt lon="108.89147477" lat="34.24866281"><ele>375.7738037109375</ele><time>2021-06-04T03:26:38Z</time><speed>1.3899999856948853</speed></trkpt><trkpt lon="108.89135608" lat="34.24868181"><ele>379.13873291015625</ele><time>2021-06-04T03:26:46Z</time><speed>1.4800000190734863</speed></trkpt><trkpt lon="108.89124823" lat="34.24871327"><ele>378.55615234375</ele><time>2021-06-04T03:26:52Z</time><speed>1.4500000476837158</speed></trkpt><trkpt lon="108.89114335" lat="34.24874887"><ele>375.63330078125</ele><time>2021-06-04T03:26:58Z</time><speed>1.3700000047683716</speed></trkpt><trkpt lon="108.89104192" lat="34.24879384"><ele>375.24298095703125</ele><time>2021-06-04T03:27:04Z</time><speed>1.350000023841858</speed></trkpt><trkpt lon="108.8909383" lat="34.24884311"><ele>374.08953857421875</ele><time>2021-06-04T03:27:10Z</time><speed>1.590000033378601</speed></trkpt><trkpt lon="108.89082478" lat="34.24892281"><ele>374.1983642578125</ele><time>2021-06-04T03:27:16Z</time><speed>2.3299999237060547</speed></trkpt><trkpt lon="108.89074123" lat="34.24900298"><ele>374.29052734375</ele><time>2021-06-04T03:27:24Z</time><speed>1.7200000286102295</speed></trkpt><trkpt lon="108.89068624" lat="34.24909153"><ele>375.9732666015625</ele><time>2021-06-04T03:27:32Z</time><speed>1.659999966621399</speed></trkpt><trkpt lon="108.8906562" lat="34.24920573"><ele>374.66400146484375</ele><time>2021-06-04T03:27:40Z</time><speed>1.559999942779541</speed></trkpt><trkpt lon="108.89063156" lat="34.24929485"><ele>371.210205078125</ele><time>2021-06-04T03:27:46Z</time><speed>1.5800000429153442</speed></trkpt><trkpt lon="108.89056028" lat="34.24938312"><ele>371.439453125</ele><time>2021-06-04T03:27:54Z</time><speed>1.4600000381469727</speed></trkpt><trkpt lon="108.89047627" lat="34.249458"><ele>370.174560546875</ele><time>2021-06-04T03:28:02Z</time><speed>1.4700000286102295</speed></trkpt></trkseg></trk></gpx>
