# Supplementary material for: Exploring the influence of path environment factors on walking behavior in urban parks with configuration attribute control
Source: PLoS One. 2025 Jul 28;20(7):e0329278. doi: 10.1371/journal.pone.0329278 (PMC12303266; doi:10.1371/journal.pone.0329278)
Supplement: S2 File — (ZIP) [file pone.0329278.s002.zip › S2 File/Trajectory data/F118.gpx]

<?xml version="1.0" encoding="UTF-8"?>
<gpx xmlns:xsi="http://www.w3.org/2001/XMLSchema-instance" xmlns="http://www.topografix.com/GPX/1/1" xsi:schemaLocation="http://www.topografix.com/GPX/1/1 http://www.topografix.com/GPX/1/1/gpx.xsd" version="1.1" creator="foooooot.com">
<metadata>
         <copyright author="foooooot.com"> <license>foooooot.com</license></copyright>
         <time>1622737458.384581</time>
         <name>1906FQ0701</name>
</metadata>
<trk>
    <name>1906FQ0701</name>
    <type>trip#track</type>
    <src>手机客户端软件/六只脚iPhone版</src>
    <trkseg> 
<trkpt lat="34.24940606705086" lon="108.88994850463273">
   <ele>408.73772920202464</ele>
   <time>2021-06-04T00:24:19.000Z</time>
</trkpt>  
<trkpt lat="34.24940829226058" lon="108.88998499628892">
   <ele>407.44474175199866</ele>
   <time>2021-06-04T00:24:30.000Z</time>
</trkpt>  
<trkpt lat="34.249411340499584" lon="108.89002027976848">
   <ele>407.7290445789695</ele>
   <time>2021-06-04T00:24:36.000Z</time>
</trkpt>  
<trkpt lat="34.24941392934213" lon="108.89006245318308">
   <ele>407.7151848115027</ele>
   <time>2021-06-04T00:24:40.000Z</time>
</trkpt>  
<trkpt lat="34.24941817987793" lon="108.89009894115688">
   <ele>407.18781562242657</ele>
   <time>2021-06-04T00:24:42.000Z</time>
</trkpt>  
<trkpt lat="34.24942037194495" lon="108.89013465689612">
   <ele>407.3815470673144</ele>
   <time>2021-06-04T00:24:44.000Z</time>
</trkpt>  
<trkpt lat="34.249421634821" lon="108.8901719221016">
   <ele>406.6921677971259</ele>
   <time>2021-06-04T00:24:46.000Z</time>
</trkpt>  
<trkpt lat="34.24942000863191" lon="108.89021316819027">
   <ele>407.4845938673243</ele>
   <time>2021-06-04T00:24:48.000Z</time>
</trkpt>  
<trkpt lat="34.24941286244815" lon="108.89026663979526">
   <ele>407.4829249698669</ele>
   <time>2021-06-04T00:24:50.000Z</time>
</trkpt>  
<trkpt lat="34.249407121049636" lon="108.89031525650098">
   <ele>408.10836090147495</ele>
   <time>2021-06-04T00:24:52.000Z</time>
</trkpt>  
<trkpt lat="34.249399317026445" lon="108.89036024442797">
   <ele>407.75170668773353</ele>
   <time>2021-06-04T00:24:54.000Z</time>
</trkpt>  
<trkpt lat="34.24938714528671" lon="108.89040406106274">
   <ele>407.70159445423633</ele>
   <time>2021-06-04T00:24:56.000Z</time>
</trkpt>  
<trkpt lat="34.24937071895328" lon="108.89044646090494">
   <ele>407.8045469522476</ele>
   <time>2021-06-04T00:24:58.000Z</time>
</trkpt>  
<trkpt lat="34.249350717865575" lon="108.89048443736732">
   <ele>407.71736905537546</ele>
   <time>2021-06-04T00:25:00.000Z</time>
</trkpt>  
<trkpt lat="34.24933192492681" lon="108.8905142859133">
   <ele>407.82841902785003</ele>
   <time>2021-06-04T00:25:02.000Z</time>
</trkpt>  
<trkpt lat="34.24930821766884" lon="108.890544094394">
   <ele>406.9231079276651</ele>
   <time>2021-06-04T00:25:05.000Z</time>
</trkpt>  
<trkpt lat="34.24928504683158" lon="108.89056854682445">
   <ele>407.4898295663297</ele>
   <time>2021-06-04T00:25:08.000Z</time>
</trkpt>  
<trkpt lat="34.24924860804777" lon="108.89060192216658">
   <ele>407.7393530132249</ele>
   <time>2021-06-04T00:25:12.000Z</time>
</trkpt>  
<trkpt lat="34.249164951305204" lon="108.89066308600015">
   <ele>407.7206796100363</ele>
   <time>2021-06-04T00:25:14.000Z</time>
</trkpt>  
<trkpt lat="34.24913830615377" lon="108.89067337484157">
   <ele>408.34422195516527</ele>
   <time>2021-06-04T00:25:16.000Z</time>
</trkpt>  
<trkpt lat="34.249111712884975" lon="108.89068187833985">
   <ele>409.11516906134784</ele>
   <time>2021-06-04T00:25:19.000Z</time>
</trkpt>  
<trkpt lat="34.24908251423526" lon="108.89069252906917">
   <ele>408.502691200003</ele>
   <time>2021-06-04T00:25:23.000Z</time>
</trkpt>  
<trkpt lat="34.24905594937646" lon="108.89070448784155">
   <ele>408.49945217650384</ele>
   <time>2021-06-04T00:25:27.000Z</time>
</trkpt>  
<trkpt lat="34.24902521237387" lon="108.8907240701792">
   <ele>408.21944015752524</ele>
   <time>2021-06-04T00:25:31.000Z</time>
</trkpt>  
<trkpt lat="34.249002130069925" lon="108.890743819776">
   <ele>408.1555677168071</ele>
   <time>2021-06-04T00:25:34.001Z</time>
</trkpt>  
<trkpt lat="34.248980961826106" lon="108.89076411412172">
   <ele>408.30270446278155</ele>
   <time>2021-06-04T00:25:37.001Z</time>
</trkpt>  
<trkpt lat="34.248955094364355" lon="108.8907947276248">
   <ele>408.4399305572733</ele>
   <time>2021-06-04T00:25:40.001Z</time>
</trkpt>  
<trkpt lat="34.24892459883098" lon="108.89083164369248">
   <ele>408.50003085751086</ele>
   <time>2021-06-04T00:25:41.001Z</time>
</trkpt>  
<trkpt lat="34.24890141804168" lon="108.89085919506063">
   <ele>408.4270374197513</ele>
   <time>2021-06-04T00:25:43.001Z</time>
</trkpt>  
<trkpt lat="34.248883322548295" lon="108.89089185423096">
   <ele>408.304181878455</ele>
   <time>2021-06-04T00:25:46.000Z</time>
</trkpt>  
<trkpt lat="34.24886966766585" lon="108.89092022431966">
   <ele>407.61740218568593</ele>
   <time>2021-06-04T00:25:50.000Z</time>
</trkpt>  
<trkpt lat="34.248850893385864" lon="108.89095513457379">
   <ele>406.6433710735291</ele>
   <time>2021-06-04T00:25:55.000Z</time>
</trkpt>  
<trkpt lat="34.24883542159018" lon="108.89098672516144">
   <ele>407.17122942302376</ele>
   <time>2021-06-04T00:25:59.000Z</time>
</trkpt>  
<trkpt lat="34.24881937024203" lon="108.89102512946573">
   <ele>407.72032214701176</ele>
   <time>2021-06-04T00:26:03.000Z</time>
</trkpt>  
<trkpt lat="34.24880290268635" lon="108.89107064756358">
   <ele>407.3750282386318</ele>
   <time>2021-06-04T00:26:06.000Z</time>
</trkpt>  
<trkpt lat="34.24878920905484" lon="108.89110218471792">
   <ele>407.16216281522065</ele>
   <time>2021-06-04T00:26:08.000Z</time>
</trkpt>  
<trkpt lat="34.24877093363481" lon="108.8911427946621">
   <ele>407.78538701310754</ele>
   <time>2021-06-04T00:26:11.000Z</time>
</trkpt>  
<trkpt lat="34.2487532085648" lon="108.89117876618715">
   <ele>407.3827366726473</ele>
   <time>2021-06-04T00:26:14.000Z</time>
</trkpt>  
<trkpt lat="34.24873624402439" lon="108.89121670879904">
   <ele>407.0644426206127</ele>
   <time>2021-06-04T00:26:17.000Z</time>
</trkpt>  
<trkpt lat="34.24871371475707" lon="108.89125565420214">
   <ele>407.11121442355216</ele>
   <time>2021-06-04T00:26:20.000Z</time>
</trkpt>  
<trkpt lat="34.24869953310118" lon="108.89128418841166">
   <ele>407.2050582272932</ele>
   <time>2021-06-04T00:26:22.000Z</time>
</trkpt>  
<trkpt lat="34.24868345363485" lon="108.89132485636101">
   <ele>407.2999015673995</ele>
   <time>2021-06-04T00:26:25.000Z</time>
</trkpt>  
<trkpt lat="34.24867220133591" lon="108.89136582627378">
   <ele>406.91556688956916</ele>
   <time>2021-06-04T00:26:28.000Z</time>
</trkpt>  
<trkpt lat="34.24866436897698" lon="108.89141212172036">
   <ele>407.58175408281386</ele>
   <time>2021-06-04T00:26:31.000Z</time>
</trkpt>  
<trkpt lat="34.24865977638244" lon="108.89144567470439">
   <ele>406.612724756822</ele>
   <time>2021-06-04T00:26:33.000Z</time>
</trkpt>  
<trkpt lat="34.24865714579004" lon="108.89149122846935">
   <ele>405.7903156299144</ele>
   <time>2021-06-04T00:26:36.000Z</time>
</trkpt>  
<trkpt lat="34.24865764064928" lon="108.89152823563265">
   <ele>404.81294811703265</ele>
   <time>2021-06-04T00:26:38.000Z</time>
</trkpt>  
<trkpt lat="34.248658471515135" lon="108.89156611594561">
   <ele>403.469438675791</ele>
   <time>2021-06-04T00:26:40.000Z</time>
</trkpt>  
<trkpt lat="34.24865989081213" lon="108.89160344771061">
   <ele>405.2245518648997</ele>
   <time>2021-06-04T00:26:42.000Z</time>
</trkpt>  
<trkpt lat="34.24866095628341" lon="108.89164354063328">
   <ele>403.3292223587632</ele>
   <time>2021-06-04T00:26:44.000Z</time>
</trkpt>  
<trkpt lat="34.24866518262346" lon="108.89168195461441">
   <ele>404.8101780861616</ele>
   <time>2021-06-04T00:26:46.000Z</time>
</trkpt>  
<trkpt lat="34.248670324939425" lon="108.89171948430413">
   <ele>404.57694142870605</ele>
   <time>2021-06-04T00:26:48.000Z</time>
</trkpt>  
<trkpt lat="34.24867644799899" lon="108.89175468023913">
   <ele>405.53279222920537</ele>
   <time>2021-06-04T00:26:50.000Z</time>
</trkpt>  
<trkpt lat="34.2486828491622" lon="108.89178640410648">
   <ele>406.0418855147436</ele>
   <time>2021-06-04T00:26:52.000Z</time>
</trkpt>  
<trkpt lat="34.24869681053793" lon="108.89183216040037">
   <ele>407.4610716914758</ele>
   <time>2021-06-04T00:26:55.000Z</time>
</trkpt>  
<trkpt lat="34.248706672993535" lon="108.8918770894188">
   <ele>404.9197024255991</ele>
   <time>2021-06-04T00:26:58.000Z</time>
</trkpt>  
<trkpt lat="34.248725451001995" lon="108.89195072260819">
   <ele>407.62969815917313</ele>
   <time>2021-06-04T00:27:03.000Z</time>
</trkpt>  
<trkpt lat="34.24873730207406" lon="108.89199227484096">
   <ele>406.66114262863994</ele>
   <time>2021-06-04T00:27:06.000Z</time>
</trkpt>  
<trkpt lat="34.24874661026578" lon="108.8920249028496">
   <ele>406.2379549834877</ele>
   <time>2021-06-04T00:27:08.000Z</time>
</trkpt>  
<trkpt lat="34.248761719951766" lon="108.89207035012635">
   <ele>407.3146142261103</ele>
   <time>2021-06-04T00:27:11.000Z</time>
</trkpt>  
<trkpt lat="34.248773882771516" lon="108.89211229522785">
   <ele>409.5762316323817</ele>
   <time>2021-06-04T00:27:14.001Z</time>
</trkpt>  
<trkpt lat="34.248794410714304" lon="108.89217050654634">
   <ele>407.5976242367178</ele>
   <time>2021-06-04T00:27:18.001Z</time>
</trkpt>  
<trkpt lat="34.24881203681846" lon="108.892214824078">
   <ele>407.03888711705804</ele>
   <time>2021-06-04T00:27:21.001Z</time>
</trkpt>  
<trkpt lat="34.24882377654458" lon="108.8922465038739">
   <ele>407.0229255054146</ele>
   <time>2021-06-04T00:27:23.001Z</time>
</trkpt>  
<trkpt lat="34.24883195684686" lon="108.89228818988572">
   <ele>407.0681805247441</ele>
   <time>2021-06-04T00:27:26.001Z</time>
</trkpt>  
<trkpt lat="34.24882931122966" lon="108.89233522483241">
   <ele>409.4844563277438</ele>
   <time>2021-06-04T00:27:29.001Z</time>
</trkpt>  
<trkpt lat="34.24882419979066" lon="108.89237976531585">
   <ele>408.4969155136496</ele>
   <time>2021-06-04T00:27:32.001Z</time>
</trkpt>  
<trkpt lat="34.24881343617386" lon="108.89242270809862">
   <ele>406.96394988242537</ele>
   <time>2021-06-04T00:27:35.001Z</time>
</trkpt>  
<trkpt lat="34.24880777720941" lon="108.8924560778746">
   <ele>406.674952714704</ele>
   <time>2021-06-04T00:27:37.001Z</time>
</trkpt>  
<trkpt lat="34.24880491209026" lon="108.89249023272302">
   <ele>406.6882395585999</ele>
   <time>2021-06-04T00:27:39.001Z</time>
</trkpt>  
<trkpt lat="34.2488062572705" lon="108.89253615186165">
   <ele>407.7442204626277</ele>
   <time>2021-06-04T00:27:42.001Z</time>
</trkpt>  
<trkpt lat="34.24880828567633" lon="108.89258335940004">
   <ele>406.8743338538334</ele>
   <time>2021-06-04T00:27:45.001Z</time>
</trkpt>  
<trkpt lat="34.248815423652864" lon="108.8926294299526">
   <ele>407.21963217295706</ele>
   <time>2021-06-04T00:27:48.001Z</time>
</trkpt>  
<trkpt lat="34.248820288327146" lon="108.89266209529367">
   <ele>406.80236007925123</ele>
   <time>2021-06-04T00:27:50.001Z</time>
</trkpt>  
<trkpt lat="34.248823907627965" lon="108.89269664883213">
   <ele>406.7575504593551</ele>
   <time>2021-06-04T00:27:52.000Z</time>
</trkpt>  
<trkpt lat="34.248829709682546" lon="108.89273629381299">
   <ele>405.7016028156504</ele>
   <time>2021-06-04T00:27:54.000Z</time>
</trkpt>  
<trkpt lat="34.24883607887511" lon="108.89277397164257">
   <ele>406.7973881615326</ele>
   <time>2021-06-04T00:27:56.000Z</time>
</trkpt>  
<trkpt lat="34.248841196510945" lon="108.8928111145985">
   <ele>407.0458357706666</ele>
   <time>2021-06-04T00:27:58.000Z</time>
</trkpt>  
<trkpt lat="34.24884522423247" lon="108.89284587923056">
   <ele>408.0031524663791</ele>
   <time>2021-06-04T00:28:00.000Z</time>
</trkpt>  
<trkpt lat="34.24884800959391" lon="108.89288301023012">
   <ele>406.91725661605597</ele>
   <time>2021-06-04T00:28:02.000Z</time>
</trkpt>  
<trkpt lat="34.24885078911602" lon="108.89291888176068">
   <ele>407.18436060473323</ele>
   <time>2021-06-04T00:28:04.000Z</time>
</trkpt>  
<trkpt lat="34.24885609738424" lon="108.8929625555483">
   <ele>409.014926106669</ele>
   <time>2021-06-04T00:28:07.000Z</time>
</trkpt>  
<trkpt lat="34.24886229817028" lon="108.89300866690806">
   <ele>410.5395421432331</ele>
   <time>2021-06-04T00:28:10.000Z</time>
</trkpt>  
<trkpt lat="34.24887104434663" lon="108.8930533001033">
   <ele>409.2818400952965</ele>
   <time>2021-06-04T00:28:13.000Z</time>
</trkpt>  
<trkpt lat="34.248873139619775" lon="108.89309609148255">
   <ele>409.35725886002183</ele>
   <time>2021-06-04T00:28:16.000Z</time>
</trkpt>  
<trkpt lat="34.248869826341036" lon="108.89313764692307">
   <ele>408.5195021452382</ele>
   <time>2021-06-04T00:28:19.000Z</time>
</trkpt>  
<trkpt lat="34.24886352119523" lon="108.8931726617164">
   <ele>408.15956378448755</ele>
   <time>2021-06-04T00:28:22.000Z</time>
</trkpt>  
<trkpt lat="34.24885214301644" lon="108.89320357878711">
   <ele>407.9681171886623</ele>
   <time>2021-06-04T00:28:25.000Z</time>
</trkpt>  
<trkpt lat="34.2488321263888" lon="108.89324255463325">
   <ele>409.09345624782145</ele>
   <time>2021-06-04T00:28:28.000Z</time>
</trkpt>  
<trkpt lat="34.24880655467141" lon="108.89328231604699">
   <ele>410.83796887565404</ele>
   <time>2021-06-04T00:28:31.000Z</time>
</trkpt>  
<trkpt lat="34.248782892375836" lon="108.89330906508731">
   <ele>408.6299788262695</ele>
   <time>2021-06-04T00:28:33.000Z</time>
</trkpt>  
<trkpt lat="34.2487593882983" lon="108.89333646686961">
   <ele>410.40767075959593</ele>
   <time>2021-06-04T00:28:35.000Z</time>
</trkpt>  
<trkpt lat="34.24874019534058" lon="108.89336486529476">
   <ele>409.83342934958637</ele>
   <time>2021-06-04T00:28:38.000Z</time>
</trkpt>  
<trkpt lat="34.248726222491065" lon="108.89340381550724">
   <ele>409.2343703592196</ele>
   <time>2021-06-04T00:28:42.000Z</time>
</trkpt>  
<trkpt lat="34.248714387060176" lon="108.89343900170141">
   <ele>409.3212879579514</ele>
   <time>2021-06-04T00:28:45.000Z</time>
</trkpt>  
<trkpt lat="34.24869612502554" lon="108.89347548347288">
   <ele>409.0444232672453</ele>
   <time>2021-06-04T00:28:48.000Z</time>
</trkpt>  
<trkpt lat="34.24867749424456" lon="108.8935152656394">
   <ele>409.24013882130384</ele>
   <time>2021-06-04T00:28:51.000Z</time>
</trkpt>  
<trkpt lat="34.24865809646057" lon="108.89354663741734">
   <ele>408.8493695445359</ele>
   <time>2021-06-04T00:28:54.000Z</time>
</trkpt>  
<trkpt lat="34.248636542428386" lon="108.8935690759399">
   <ele>408.8638951089233</ele>
   <time>2021-06-04T00:28:57.000Z</time>
</trkpt>  
<trkpt lat="34.248611656479206" lon="108.89359353437492">
   <ele>408.42468571290374</ele>
   <time>2021-06-04T00:29:01.000Z</time>
</trkpt>  
<trkpt lat="34.24858442589007" lon="108.89362540679994">
   <ele>408.65145009197295</ele>
   <time>2021-06-04T00:29:05.000Z</time>
</trkpt>  
<trkpt lat="34.248561853114595" lon="108.89365332263304">
   <ele>409.44918922521174</ele>
   <time>2021-06-04T00:29:08.000Z</time>
</trkpt>  
<trkpt lat="34.24853993634944" lon="108.89367979358447">
   <ele>408.1431461647153</ele>
   <time>2021-06-04T00:29:11.000Z</time>
</trkpt>  
<trkpt lat="34.2485085548734" lon="108.89372235730555">
   <ele>410.74176654592156</ele>
   <time>2021-06-04T00:29:15.000Z</time>
</trkpt>  
<trkpt lat="34.24848223375992" lon="108.89376795952076">
   <ele>407.1412486238405</ele>
   <time>2021-06-04T00:29:22.001Z</time>
</trkpt>  
<trkpt lat="34.24846191951409" lon="108.8937984616881">
   <ele>405.86119784228504</ele>
   <time>2021-06-04T00:29:24.001Z</time>
</trkpt>  
<trkpt lat="34.24842482549431" lon="108.8938702718904">
   <ele>408.7100610267371</ele>
   <time>2021-06-04T00:29:28.001Z</time>
</trkpt>  
<trkpt lat="34.24840689478642" lon="108.89390380047905">
   <ele>409.63079940434545</ele>
   <time>2021-06-04T00:29:30.001Z</time>
</trkpt>  
<trkpt lat="34.24839092587512" lon="108.89393469711732">
   <ele>408.13034166768193</ele>
   <time>2021-06-04T00:29:32.001Z</time>
</trkpt>  
<trkpt lat="34.24837476578453" lon="108.89397580176951">
   <ele>408.5384166063741</ele>
   <time>2021-06-04T00:29:35.001Z</time>
</trkpt>  
<trkpt lat="34.24836641719162" lon="108.89400841144074">
   <ele>409.2602022169158</ele>
   <time>2021-06-04T00:29:37.001Z</time>
</trkpt>  
<trkpt lat="34.2483583998622" lon="108.89404348544836">
   <ele>409.0402766559273</ele>
   <time>2021-06-04T00:29:39.001Z</time>
</trkpt>  
<trkpt lat="34.248348826446254" lon="108.89408394969503">
   <ele>408.65119562856853</ele>
   <time>2021-06-04T00:29:42.001Z</time>
</trkpt>  
<trkpt lat="34.24833795574773" lon="108.89411995573236">
   <ele>408.90796932950616</ele>
   <time>2021-06-04T00:29:45.001Z</time>
</trkpt>  
<trkpt lat="34.24832355855923" lon="108.89416260545718">
   <ele>409.3896131440997</ele>
   <time>2021-06-04T00:29:48.001Z</time>
</trkpt>  
<trkpt lat="34.24830665566029" lon="108.89420120727232">
   <ele>409.67750323191285</ele>
   <time>2021-06-04T00:29:51.001Z</time>
</trkpt>  
<trkpt lat="34.248287287750664" lon="108.89423695454816">
   <ele>407.97202396485955</ele>
   <time>2021-06-04T00:29:54.001Z</time>
</trkpt>  
<trkpt lat="34.248263323796955" lon="108.89426252548914">
   <ele>408.01921531464905</ele>
   <time>2021-06-04T00:29:56.001Z</time>
</trkpt>  
<trkpt lat="34.248235737698025" lon="108.89428702074098">
   <ele>407.5916636316106</ele>
   <time>2021-06-04T00:29:58.000Z</time>
</trkpt>  
<trkpt lat="34.24821063862147" lon="108.89430941032316">
   <ele>407.7977368021384</ele>
   <time>2021-06-04T00:30:00.000Z</time>
</trkpt>  
<trkpt lat="34.248177354529695" lon="108.8943310227672">
   <ele>404.7727044997737</ele>
   <time>2021-06-04T00:30:03.000Z</time>
</trkpt>  
<trkpt lat="34.24815223147436" lon="108.89434627921915">
   <ele>406.3945571752265</ele>
   <time>2021-06-04T00:30:05.000Z</time>
</trkpt>  
<trkpt lat="34.24812566077669" lon="108.89436462233316">
   <ele>407.3711489047855</ele>
   <time>2021-06-04T00:30:07.000Z</time>
</trkpt>  
<trkpt lat="34.24810087047215" lon="108.8943834280552">
   <ele>408.79538213834167</ele>
   <time>2021-06-04T00:30:09.000Z</time>
</trkpt>  
<trkpt lat="34.248071421142264" lon="108.89441204161196">
   <ele>407.98571040295064</ele>
   <time>2021-06-04T00:30:12.000Z</time>
</trkpt>  
<trkpt lat="34.248050126836425" lon="108.89444981557297">
   <ele>409.6177205070853</ele>
   <time>2021-06-04T00:30:15.000Z</time>
</trkpt>  
<trkpt lat="34.24803874008428" lon="108.89448702786163">
   <ele>409.130805500783</ele>
   <time>2021-06-04T00:30:17.000Z</time>
</trkpt>  
<trkpt lat="34.24802685918535" lon="108.8945168295673">
   <ele>408.20977680850774</ele>
   <time>2021-06-04T00:30:19.000Z</time>
</trkpt>  
<trkpt lat="34.248014971518415" lon="108.89455670500755">
   <ele>408.9789608325809</ele>
   <time>2021-06-04T00:30:22.000Z</time>
</trkpt>  
<trkpt lat="34.248008900932334" lon="108.89459300718867">
   <ele>407.3796235136688</ele>
   <time>2021-06-04T00:30:24.000Z</time>
</trkpt>  
<trkpt lat="34.24799663939866" lon="108.89462348473177">
   <ele>408.43501298408955</ele>
   <time>2021-06-04T00:30:26.000Z</time>
</trkpt>  
<trkpt lat="34.24797797519335" lon="108.89464859471755">
   <ele>407.9219345767051</ele>
   <time>2021-06-04T00:30:28.000Z</time>
</trkpt>  
<trkpt lat="34.24795860232911" lon="108.89467284930282">
   <ele>407.84340472053736</ele>
   <time>2021-06-04T00:30:30.000Z</time>
</trkpt>  
<trkpt lat="34.24793198014387" lon="108.89470612855494">
   <ele>408.0492090852931</ele>
   <time>2021-06-04T00:30:33.000Z</time>
</trkpt>  
<trkpt lat="34.247908795282946" lon="108.89473142011308">
   <ele>408.16811619699</ele>
   <time>2021-06-04T00:30:36.000Z</time>
</trkpt>  
<trkpt lat="34.247884131294626" lon="108.89475897649243">
   <ele>408.6308628786355</ele>
   <time>2021-06-04T00:30:39.000Z</time>
</trkpt>  
<trkpt lat="34.24786313384356" lon="108.89478910956018">
   <ele>408.7976826420054</ele>
   <time>2021-06-04T00:30:42.000Z</time>
</trkpt>  
<trkpt lat="34.24784133743428" lon="108.89482187350625">
   <ele>408.43868408259004</ele>
   <time>2021-06-04T00:30:45.000Z</time>
</trkpt>  
<trkpt lat="34.24782348464402" lon="108.89484668814511">
   <ele>407.95101096574217</ele>
   <time>2021-06-04T00:30:48.000Z</time>
</trkpt>  
<trkpt lat="34.247796448688526" lon="108.89487945316908">
   <ele>407.7108099004254</ele>
   <time>2021-06-04T00:30:51.000Z</time>
</trkpt>  
<trkpt lat="34.24777194038803" lon="108.89491214944233">
   <ele>407.8680860726163</ele>
   <time>2021-06-04T00:30:54.000Z</time>
</trkpt>  
<trkpt lat="34.2477501596171" lon="108.8949408646604">
   <ele>408.12764719035476</ele>
   <time>2021-06-04T00:30:56.000Z</time>
</trkpt>  
<trkpt lat="34.24772518011678" lon="108.89496043928301">
   <ele>409.15124897286296</ele>
   <time>2021-06-04T00:30:59.000Z</time>
</trkpt>  
<trkpt lat="34.24769986143137" lon="108.89497513846622">
   <ele>406.76693603023887</ele>
   <time>2021-06-04T00:31:06.000Z</time>
</trkpt>  
<trkpt lat="34.24772602972738" lon="108.89499343745308">
   <ele>408.46106709260494</ele>
   <time>2021-06-04T00:31:16.000Z</time>
</trkpt>  
<trkpt lat="34.247753010812794" lon="108.89500842811238">
   <ele>407.93276608083397</ele>
   <time>2021-06-04T00:31:20.000Z</time>
</trkpt>  
<trkpt lat="34.2477306389258" lon="108.89498905448595">
   <ele>408.40277849975973</ele>
   <time>2021-06-04T00:31:46.000Z</time>
</trkpt>  
<trkpt lat="34.24773377213918" lon="108.8949557836378">
   <ele>406.38643215969205</ele>
   <time>2021-06-04T00:32:53.000Z</time>
</trkpt>  
<trkpt lat="34.24774755717514" lon="108.89491880397178">
   <ele>407.0024612201378</ele>
   <time>2021-06-04T00:32:56.000Z</time>
</trkpt>  
<trkpt lat="34.24776650544825" lon="108.89488401518751">
   <ele>408.57654403615743</ele>
   <time>2021-06-04T00:32:58.000Z</time>
</trkpt>  
<trkpt lat="34.24779048757175" lon="108.89484887265127">
   <ele>407.80215894058347</ele>
   <time>2021-06-04T00:33:00.000Z</time>
</trkpt>  
<trkpt lat="34.247807158017416" lon="108.89481548336428">
   <ele>407.32545706257224</ele>
   <time>2021-06-04T00:33:02.000Z</time>
</trkpt>  
<trkpt lat="34.24782549384238" lon="108.8947876019211">
   <ele>407.7103019570932</ele>
   <time>2021-06-04T00:33:04.000Z</time>
</trkpt>  
<trkpt lat="34.24785747917465" lon="108.89476098862708">
   <ele>407.4922699155286</ele>
   <time>2021-06-04T00:33:07.000Z</time>
</trkpt>  
<trkpt lat="34.2478919424244" lon="108.89474146428262">
   <ele>408.44095345400274</ele>
   <time>2021-06-04T00:33:10.000Z</time>
</trkpt>  
<trkpt lat="34.24791685848659" lon="108.89472728639642">
   <ele>409.12858854513615</ele>
   <time>2021-06-04T00:33:12.000Z</time>
</trkpt>  
<trkpt lat="34.247943674028555" lon="108.89471698804174">
   <ele>408.83850963879377</ele>
   <time>2021-06-04T00:33:14.000Z</time>
</trkpt>  
<trkpt lat="34.247970817467014" lon="108.89469646578002">
   <ele>407.13870515022427</ele>
   <time>2021-06-04T00:33:17.000Z</time>
</trkpt>  
<trkpt lat="34.24799917570275" lon="108.89468263190902">
   <ele>408.077417566441</ele>
   <time>2021-06-04T00:33:20.000Z</time>
</trkpt>  
<trkpt lat="34.24802839970321" lon="108.89467636339899">
   <ele>405.913382419385</ele>
   <time>2021-06-04T00:33:23.000Z</time>
</trkpt>  
<trkpt lat="34.24806714956427" lon="108.89467272107142">
   <ele>408.0579093946144</ele>
   <time>2021-06-04T00:33:26.000Z</time>
</trkpt>  
<trkpt lat="34.2481002057358" lon="108.89467415989378">
   <ele>407.68378873355687</ele>
   <time>2021-06-04T00:33:29.000Z</time>
</trkpt>  
<trkpt lat="34.248134969613275" lon="108.89467768411518">
   <ele>407.4391110483557</ele>
   <time>2021-06-04T00:33:33.000Z</time>
</trkpt>  
<trkpt lat="34.2481655981738" lon="108.8946783210102">
   <ele>406.52014791220427</ele>
   <time>2021-06-04T00:33:36.000Z</time>
</trkpt>  
<trkpt lat="34.24819913186737" lon="108.89466896083576">
   <ele>407.12438460439444</ele>
   <time>2021-06-04T00:33:39.000Z</time>
</trkpt>  
<trkpt lat="34.24823597053298" lon="108.89466111068351">
   <ele>407.7142540793866</ele>
   <time>2021-06-04T00:33:42.000Z</time>
</trkpt>  
<trkpt lat="34.24826773559226" lon="108.89465242624485">
   <ele>407.4712745118886</ele>
   <time>2021-06-04T00:33:44.000Z</time>
</trkpt>  
<trkpt lat="34.24829971833286" lon="108.89464010833201">
   <ele>407.2726440532133</ele>
   <time>2021-06-04T00:33:46.000Z</time>
</trkpt>  
<trkpt lat="34.248335281820786" lon="108.89461904661741">
   <ele>407.8989061107859</ele>
   <time>2021-06-04T00:33:48.000Z</time>
</trkpt>  
<trkpt lat="34.24836751821752" lon="108.89459883059017">
   <ele>406.2798859346658</ele>
   <time>2021-06-04T00:33:50.000Z</time>
</trkpt>  
<trkpt lat="34.24839528180031" lon="108.8945765825397">
   <ele>406.8348205257207</ele>
   <time>2021-06-04T00:33:52.000Z</time>
</trkpt>  
<trkpt lat="34.24841388274307" lon="108.89454894393404">
   <ele>407.40151885244995</ele>
   <time>2021-06-04T00:33:54.000Z</time>
</trkpt>  
<trkpt lat="34.24843635087243" lon="108.89451523902449">
   <ele>407.2698955303058</ele>
   <time>2021-06-04T00:33:57.000Z</time>
</trkpt>  
<trkpt lat="34.2484665409145" lon="108.89449266434286">
   <ele>407.2325597628951</ele>
   <time>2021-06-04T00:34:00.000Z</time>
</trkpt>  
<trkpt lat="34.24849305387035" lon="108.89447464940594">
   <ele>407.06172203458846</ele>
   <time>2021-06-04T00:34:02.001Z</time>
</trkpt>  
<trkpt lat="34.24852124909494" lon="108.89445280578455">
   <ele>408.1250159032643</ele>
   <time>2021-06-04T00:34:06.001Z</time>
</trkpt>  
<trkpt lat="34.248553712715626" lon="108.89445418234331">
   <ele>408.19672961719334</ele>
   <time>2021-06-04T00:34:16.000Z</time>
</trkpt>  
<trkpt lat="34.248580071725335" lon="108.89446416228495">
   <ele>408.8921133130789</ele>
   <time>2021-06-04T00:34:19.000Z</time>
</trkpt>  
<trkpt lat="34.2486116692979" lon="108.89447376651434">
   <ele>408.4110232256353</ele>
   <time>2021-06-04T00:34:21.000Z</time>
</trkpt>  
<trkpt lat="34.248648180060414" lon="108.89448634622995">
   <ele>408.9844686947763</ele>
   <time>2021-06-04T00:34:24.000Z</time>
</trkpt>  
<trkpt lat="34.248679935669045" lon="108.89450113358384">
   <ele>408.5851492183283</ele>
   <time>2021-06-04T00:34:27.000Z</time>
</trkpt>  
<trkpt lat="34.248716937927895" lon="108.8945250388263">
   <ele>407.19737941399217</ele>
   <time>2021-06-04T00:34:30.000Z</time>
</trkpt>  
<trkpt lat="34.248744381669944" lon="108.89454129133287">
   <ele>406.665458121337</ele>
   <time>2021-06-04T00:34:32.000Z</time>
</trkpt>  
<trkpt lat="34.248778157517926" lon="108.8945701925795">
   <ele>406.4178236471489</ele>
   <time>2021-06-04T00:34:35.000Z</time>
</trkpt>  
<trkpt lat="34.248804061984366" lon="108.89459175103443">
   <ele>406.5561944767833</ele>
   <time>2021-06-04T00:34:37.000Z</time>
</trkpt>  
<trkpt lat="34.24883070506121" lon="108.8946123749236">
   <ele>406.2754376512021</ele>
   <time>2021-06-04T00:34:39.000Z</time>
</trkpt>  
<trkpt lat="34.24886348338683" lon="108.89463215533902">
   <ele>407.81801636330783</ele>
   <time>2021-06-04T00:34:42.000Z</time>
</trkpt>  
<trkpt lat="34.24889864288491" lon="108.8946323301572">
   <ele>405.08672665432096</ele>
   <time>2021-06-04T00:34:45.000Z</time>
</trkpt>  
<trkpt lat="34.24892838304078" lon="108.89460148495712">
   <ele>406.90413810592145</ele>
   <time>2021-06-04T00:34:48.000Z</time>
</trkpt>  
<trkpt lat="34.248943960359284" lon="108.89456334880221">
   <ele>406.7334694620222</ele>
   <time>2021-06-04T00:34:51.000Z</time>
</trkpt>  
<trkpt lat="34.24895050323635" lon="108.8945284830602">
   <ele>405.9335881024599</ele>
   <time>2021-06-04T00:34:54.000Z</time>
</trkpt>  
<trkpt lat="34.248976838675375" lon="108.89450749556181">
   <ele>406.7127335257828</ele>
   <time>2021-06-04T00:34:59.000Z</time>
</trkpt>  
<trkpt lat="34.249005427417224" lon="108.89449354021565">
   <ele>406.17543337121606</ele>
   <time>2021-06-04T00:35:03.000Z</time>
</trkpt>  
<trkpt lat="34.24901212227502" lon="108.89446070226391">
   <ele>406.6054735761136</ele>
   <time>2021-06-04T00:35:06.000Z</time>
</trkpt>  
<trkpt lat="34.24902336382278" lon="108.89442951058952">
   <ele>405.0829876009375</ele>
   <time>2021-06-04T00:35:11.000Z</time>
</trkpt>  
<trkpt lat="34.24905736051739" lon="108.89442087187388">
   <ele>406.96630775462836</ele>
   <time>2021-06-04T00:35:16.000Z</time>
</trkpt>  
<trkpt lat="34.24907800100665" lon="108.89439215118396">
   <ele>406.5123222209513</ele>
   <time>2021-06-04T00:35:19.000Z</time>
</trkpt>  
<trkpt lat="34.24908910047959" lon="108.8943547912607">
   <ele>406.2548889257014</ele>
   <time>2021-06-04T00:35:23.000Z</time>
</trkpt>  
<trkpt lat="34.24911712548254" lon="108.89433777443762">
   <ele>406.1389253400266</ele>
   <time>2021-06-04T00:35:27.000Z</time>
</trkpt>  
<trkpt lat="34.24913776527377" lon="108.89431118253864">
   <ele>406.7206528438255</ele>
   <time>2021-06-04T00:35:31.000Z</time>
</trkpt>  
<trkpt lat="34.24914350424241" lon="108.89427438019175">
   <ele>406.65911476127803</ele>
   <time>2021-06-04T00:35:34.000Z</time>
</trkpt>  
<trkpt lat="34.24916218347673" lon="108.89424568803652">
   <ele>407.0904637789354</ele>
   <time>2021-06-04T00:35:41.001Z</time>
</trkpt>  
<trkpt lat="34.24918980413098" lon="108.89424192162771">
   <ele>407.4209067961201</ele>
   <time>2021-06-04T00:35:45.001Z</time>
</trkpt>  
<trkpt lat="34.24922046218522" lon="108.8942422351654">
   <ele>406.6417645961046</ele>
   <time>2021-06-04T00:35:48.001Z</time>
</trkpt>  
<trkpt lat="34.24925468630937" lon="108.89424024052072">
   <ele>407.2578971032053</ele>
   <time>2021-06-04T00:35:51.001Z</time>
</trkpt>  
<trkpt lat="34.249287197305904" lon="108.89423571765498">
   <ele>407.9083449039608</ele>
   <time>2021-06-04T00:35:55.001Z</time>
</trkpt>  
<trkpt lat="34.249325672939804" lon="108.89422437358786">
   <ele>407.26279686950147</ele>
   <time>2021-06-04T00:35:58.001Z</time>
</trkpt>  
<trkpt lat="34.24936035115809" lon="108.89420868614395">
   <ele>407.9364554043859</ele>
   <time>2021-06-04T00:36:01.001Z</time>
</trkpt>  
<trkpt lat="34.2493901220229" lon="108.89418746134885">
   <ele>407.1445621745661</ele>
   <time>2021-06-04T00:36:04.001Z</time>
</trkpt>  
<trkpt lat="34.24941189514387" lon="108.89416326787263">
   <ele>406.8768589226529</ele>
   <time>2021-06-04T00:36:07.001Z</time>
</trkpt>  
<trkpt lat="34.24942853429039" lon="108.89413218003071">
   <ele>408.68187735788524</ele>
   <time>2021-06-04T00:36:10.001Z</time>
</trkpt>  
<trkpt lat="34.249433002550624" lon="108.89409654624983">
   <ele>407.8582715271041</ele>
   <time>2021-06-04T00:36:13.001Z</time>
</trkpt>  
<trkpt lat="34.249435363124434" lon="108.89406278376983">
   <ele>407.13567119743675</ele>
   <time>2021-06-04T00:36:16.000Z</time>
</trkpt>  
<trkpt lat="34.24943803314505" lon="108.89400400467495">
   <ele>408.0450990628451</ele>
   <time>2021-06-04T00:36:20.000Z</time>
</trkpt>  
<trkpt lat="34.24944601275665" lon="108.89396925317146">
   <ele>405.9462787238881</ele>
   <time>2021-06-04T00:36:24.000Z</time>
</trkpt>  
<trkpt lat="34.249459028504155" lon="108.89393627110961">
   <ele>407.1223288010806</ele>
   <time>2021-06-04T00:36:28.000Z</time>
</trkpt>  
<trkpt lat="34.24946410978438" lon="108.89389401240388">
   <ele>408.3413889212534</ele>
   <time>2021-06-04T00:36:32.000Z</time>
</trkpt>  
<trkpt lat="34.24946776062008" lon="108.89385993455666">
   <ele>409.2233389178291</ele>
   <time>2021-06-04T00:36:35.000Z</time>
</trkpt>  
<trkpt lat="34.24947545010694" lon="108.89382655489356">
   <ele>409.44817334041</ele>
   <time>2021-06-04T00:36:40.000Z</time>
</trkpt>  
<trkpt lat="34.24948542658375" lon="108.8937895777651">
   <ele>407.88745705224574</ele>
   <time>2021-06-04T00:36:45.000Z</time>
</trkpt>  
<trkpt lat="34.24949895696016" lon="108.89376006802641">
   <ele>408.5963019961491</ele>
   <time>2021-06-04T00:36:50.000Z</time>
</trkpt>  
<trkpt lat="34.24947268641964" lon="108.89374966930386">
   <ele>408.9649302409962</ele>
   <time>2021-06-04T00:37:47.000Z</time>
</trkpt>  
<trkpt lat="34.24945445905924" lon="108.89372510113415">
   <ele>410.8479220485315</ele>
   <time>2021-06-04T00:39:05.000Z</time>
</trkpt>  
<trkpt lat="34.249395324715934" lon="108.89372418275006">
   <ele>406.34744522254914</ele>
   <time>2021-06-04T00:39:11.000Z</time>
</trkpt>  
<trkpt lat="34.24935978125348" lon="108.89374110665784">
   <ele>408.3004649626091</ele>
   <time>2021-06-04T00:39:14.000Z</time>
</trkpt>  
<trkpt lat="34.24933420114753" lon="108.89372979684897">
   <ele>407.08631382137537</ele>
   <time>2021-06-04T00:39:20.000Z</time>
</trkpt>  
<trkpt lat="34.24933329482251" lon="108.89369699601394">
   <ele>408.99481186736375</ele>
   <time>2021-06-04T00:40:09.000Z</time>
</trkpt>  
<trkpt lat="34.249363052256676" lon="108.89368847186722">
   <ele>410.58722826559097</ele>
   <time>2021-06-04T00:41:48.000Z</time>
</trkpt>  
<trkpt lat="34.249386623907796" lon="108.89367134544473">
   <ele>412.53875837288797</ele>
   <time>2021-06-04T00:42:14.000Z</time>
</trkpt>  
<trkpt lat="34.24936311068682" lon="108.89365413593072">
   <ele>409.21447899285704</ele>
   <time>2021-06-04T00:43:56.000Z</time>
</trkpt>  
<trkpt lat="34.24934284107777" lon="108.89367673954735">
   <ele>413.1100722020492</ele>
   <time>2021-06-04T00:44:53.000Z</time>
</trkpt>  
<trkpt lat="34.24937086124847" lon="108.89367243587705">
   <ele>410.04456738196313</ele>
   <time>2021-06-04T00:45:45.000Z</time>
</trkpt>  
<trkpt lat="34.249394377546196" lon="108.89368971495558">
   <ele>408.3318370403722</ele>
   <time>2021-06-04T00:45:49.000Z</time>
</trkpt>  
<trkpt lat="34.24942232774936" lon="108.89370680489846">
   <ele>408.47797244321555</ele>
   <time>2021-06-04T00:45:53.000Z</time>
</trkpt>  
<trkpt lat="34.249440453833266" lon="108.89373219467303">
   <ele>408.543507697992</ele>
   <time>2021-06-04T00:45:58.000Z</time>
</trkpt>  
<trkpt lat="34.249440015174784" lon="108.8937671942155">
   <ele>410.63828831352293</ele>
   <time>2021-06-04T00:46:07.000Z</time>
</trkpt>  
<trkpt lat="34.249455789502" lon="108.89379412243889">
   <ele>408.69010435044765</ele>
   <time>2021-06-04T00:46:51.999Z</time>
</trkpt>  
<trkpt lat="34.24942876530484" lon="108.89378853642067">
   <ele>408.1573346471414</ele>
   <time>2021-06-04T00:47:44.000Z</time>
</trkpt>  
<trkpt lat="34.24945103497893" lon="108.893769506835">
   <ele>408.94417957402766</ele>
   <time>2021-06-04T00:52:48.001Z</time>
</trkpt>  
<trkpt lat="34.24943331876525" lon="108.89379419729943">
   <ele>408.8034337917343</ele>
   <time>2021-06-04T00:53:11.000Z</time>
</trkpt>  
<trkpt lat="34.24944804174254" lon="108.89376577385696">
   <ele>407.0213513644412</ele>
   <time>2021-06-04T00:54:35.001Z</time>
</trkpt>  
<trkpt lat="34.249449305449126" lon="108.89380179362283">
   <ele>406.48084978945553</ele>
   <time>2021-06-04T00:55:17.000Z</time>
</trkpt>  
<trkpt lat="34.249425123220846" lon="108.89378380790623">
   <ele>405.8115923143923</ele>
   <time>2021-06-04T00:56:29.001Z</time>
</trkpt>  
<trkpt lat="34.24945218424509" lon="108.89379478275379">
   <ele>407.3730668583885</ele>
   <time>2021-06-04T00:56:43.001Z</time>
</trkpt>  
<trkpt lat="34.24947124967712" lon="108.89382918677316">
   <ele>408.4221132704988</ele>
   <time>2021-06-04T00:56:46.001Z</time>
</trkpt>  
<trkpt lat="34.24948857046721" lon="108.89387169311449">
   <ele>409.624926363118</ele>
   <time>2021-06-04T00:56:49.001Z</time>
</trkpt>  
<trkpt lat="34.24949856283659" lon="108.89390432684114">
   <ele>408.9042407069355</ele>
   <time>2021-06-04T00:56:53.001Z</time>
</trkpt>  
<trkpt lat="34.24948305385686" lon="108.89394414871033">
   <ele>407.73821063898504</ele>
   <time>2021-06-04T00:57:04.001Z</time>
</trkpt>  
<trkpt lat="34.24947133554539" lon="108.89397781190203">
   <ele>407.8832793161273</ele>
   <time>2021-06-04T00:57:06.001Z</time>
</trkpt>  
<trkpt lat="34.249466420998424" lon="108.89402387899058">
   <ele>408.6992566678673</ele>
   <time>2021-06-04T00:57:09.001Z</time>
</trkpt>  
<trkpt lat="34.249469902832516" lon="108.89406736335653">
   <ele>407.974536286667</ele>
   <time>2021-06-04T00:57:13.001Z</time>
</trkpt>  
<trkpt lat="34.249466800871566" lon="108.89410319862694">
   <ele>408.5425947578624</ele>
   <time>2021-06-04T00:57:15.001Z</time>
</trkpt>  
<trkpt lat="34.24945458301512" lon="108.8941334681125">
   <ele>407.697518481873</ele>
   <time>2021-06-04T00:57:17.000Z</time>
</trkpt>  
<trkpt lat="34.24943277752343" lon="108.89416349667357">
   <ele>408.28085549827665</ele>
   <time>2021-06-04T00:57:20.000Z</time>
</trkpt>  
<trkpt lat="34.24940191619432" lon="108.89418819737836">
   <ele>408.7476023295894</ele>
   <time>2021-06-04T00:57:23.000Z</time>
</trkpt>  
<trkpt lat="34.24936873333628" lon="108.89420633910102">
   <ele>407.8816896574572</ele>
   <time>2021-06-04T00:57:25.000Z</time>
</trkpt>  
<trkpt lat="34.24933927967832" lon="108.89421649043476">
   <ele>408.05323085654527</ele>
   <time>2021-06-04T00:57:28.000Z</time>
</trkpt>  
<trkpt lat="34.24931044118383" lon="108.89422576403408">
   <ele>408.34620983619243</ele>
   <time>2021-06-04T00:57:32.000Z</time>
</trkpt>  
<trkpt lat="34.2492794557435" lon="108.8942401932769">
   <ele>409.10806331783533</ele>
   <time>2021-06-04T00:57:34.000Z</time>
</trkpt>  
<trkpt lat="34.24924640540028" lon="108.89424980523246">
   <ele>409.6483226083219</ele>
   <time>2021-06-04T00:57:36.000Z</time>
</trkpt>  
<trkpt lat="34.24920676023465" lon="108.89426639421728">
   <ele>408.78418621607125</ele>
   <time>2021-06-04T00:57:39.000Z</time>
</trkpt>  
<trkpt lat="34.24917963920274" lon="108.89427198968544">
   <ele>407.502483448945</ele>
   <time>2021-06-04T00:57:42.000Z</time>
</trkpt>  
<trkpt lat="34.24916493698622" lon="108.89430361383775">
   <ele>407.56476932484657</ele>
   <time>2021-06-04T00:57:46.000Z</time>
</trkpt>  
<trkpt lat="34.24915387020284" lon="108.89434203223935">
   <ele>407.02094853296876</ele>
   <time>2021-06-04T00:57:48.000Z</time>
</trkpt>  
<trkpt lat="34.2491269915852" lon="108.8943472053068">
   <ele>407.4488372858614</ele>
   <time>2021-06-04T00:57:50.000Z</time>
</trkpt>  
<trkpt lat="34.24909331670387" lon="108.89435079562853">
   <ele>407.08812811318785</ele>
   <time>2021-06-04T00:57:53.000Z</time>
</trkpt>  
<trkpt lat="34.249092730287316" lon="108.89439104883495">
   <ele>407.4026384782046</ele>
   <time>2021-06-04T00:58:00.000Z</time>
</trkpt>  
<trkpt lat="34.24908391840378" lon="108.89443154448372">
   <ele>407.28537708800286</ele>
   <time>2021-06-04T00:58:03.000Z</time>
</trkpt>  
<trkpt lat="34.24905455396595" lon="108.89443429217158">
   <ele>406.9413340622559</ele>
   <time>2021-06-04T00:58:05.000Z</time>
</trkpt>  
<trkpt lat="34.24902716195673" lon="108.89444342334698">
   <ele>405.8176448466256</ele>
   <time>2021-06-04T00:58:09.000Z</time>
</trkpt>  
<trkpt lat="34.249028628747496" lon="108.89448951151161">
   <ele>407.43290771730244</ele>
   <time>2021-06-04T00:58:12.000Z</time>
</trkpt>  
<trkpt lat="34.24902065293399" lon="108.89452148938477">
   <ele>406.7073927829042</ele>
   <time>2021-06-04T00:58:15.000Z</time>
</trkpt>  
<trkpt lat="34.2489927018906" lon="108.89452635068861">
   <ele>407.1158944349736</ele>
   <time>2021-06-04T00:58:18.000Z</time>
</trkpt>  
<trkpt lat="34.24897046768755" lon="108.89456479022674">
   <ele>406.0097267124802</ele>
   <time>2021-06-04T00:58:22.000Z</time>
</trkpt>  
<trkpt lat="34.24897488396462" lon="108.89459754458295">
   <ele>406.1224680552259</ele>
   <time>2021-06-04T00:58:24.000Z</time>
</trkpt>  
<trkpt lat="34.248977722746965" lon="108.8946357633682">
   <ele>406.86353089567274</ele>
   <time>2021-06-04T00:58:29.001Z</time>
</trkpt>  
<trkpt lat="34.24897240702349" lon="108.89467324519674">
   <ele>408.1895588422194</ele>
   <time>2021-06-04T00:58:32.001Z</time>
</trkpt>  
<trkpt lat="34.2489640433208" lon="108.89471312762583">
   <ele>409.26001435052603</ele>
   <time>2021-06-04T00:58:36.001Z</time>
</trkpt>  
<trkpt lat="34.248955060131294" lon="108.89474838597889">
   <ele>409.0318981939927</ele>
   <time>2021-06-04T00:58:39.001Z</time>
</trkpt>  
<trkpt lat="34.24895767632352" lon="108.89478578324912">
   <ele>407.2825405783951</ele>
   <time>2021-06-04T00:58:43.001Z</time>
</trkpt>  
<trkpt lat="34.24895839226492" lon="108.89482318857675">
   <ele>407.4238418377936</ele>
   <time>2021-06-04T00:58:45.001Z</time>
</trkpt>  
<trkpt lat="34.248955492829666" lon="108.89486570755929">
   <ele>405.94823411665857</ele>
   <time>2021-06-04T00:58:47.001Z</time>
</trkpt>  
<trkpt lat="34.248959534783346" lon="108.89489988996107">
   <ele>405.93065479118377</ele>
   <time>2021-06-04T00:58:51.001Z</time>
</trkpt>  
<trkpt lat="34.248938938932355" lon="108.89493508303693">
   <ele>402.70952671021223</ele>
   <time>2021-06-04T00:58:54.001Z</time>
</trkpt>  
<trkpt lat="34.24890517651981" lon="108.894956054482">
   <ele>404.97617774643004</ele>
   <time>2021-06-04T00:58:57.001Z</time>
</trkpt>  
<trkpt lat="34.24887226870791" lon="108.89496467592403">
   <ele>406.1519724307582</ele>
   <time>2021-06-04T00:59:00.001Z</time>
</trkpt>  
<trkpt lat="34.24884072688702" lon="108.8949720343209">
   <ele>407.4678668016568</ele>
   <time>2021-06-04T00:59:04.001Z</time>
</trkpt>  
<trkpt lat="34.24881505762094" lon="108.89499054658054">
   <ele>407.5539065506309</ele>
   <time>2021-06-04T00:59:09.001Z</time>
</trkpt>  
<trkpt lat="34.24878612284027" lon="108.89499899709472">
   <ele>407.02229572460055</ele>
   <time>2021-06-04T00:59:11.001Z</time>
</trkpt>  
<trkpt lat="34.24874472838636" lon="108.89501741766806">
   <ele>406.4246150646359</ele>
   <time>2021-06-04T00:59:14.001Z</time>
</trkpt>  
<trkpt lat="34.248710840908856" lon="108.89503193992078">
   <ele>406.88459319248796</ele>
   <time>2021-06-04T00:59:17.001Z</time>
</trkpt>  
<trkpt lat="34.24868184180197" lon="108.89503762191644">
   <ele>407.4621181599796</ele>
   <time>2021-06-04T00:59:19.001Z</time>
</trkpt>  
<trkpt lat="34.24865306713482" lon="108.89504753406119">
   <ele>409.12229718081653</ele>
   <time>2021-06-04T00:59:21.001Z</time>
</trkpt>  
<trkpt lat="34.24861913842675" lon="108.89504621150864">
   <ele>408.36269950214773</ele>
   <time>2021-06-04T00:59:24.000Z</time>
</trkpt>  
<trkpt lat="34.24857680551116" lon="108.89502879861418">
   <ele>406.0755990454927</ele>
   <time>2021-06-04T00:59:27.000Z</time>
</trkpt>  
<trkpt lat="34.24850015035531" lon="108.89501146342127">
   <ele>409.28514441102743</ele>
   <time>2021-06-04T00:59:32.000Z</time>
</trkpt>  
<trkpt lat="34.248468393520675" lon="108.89500095302824">
   <ele>406.3666623784229</ele>
   <time>2021-06-04T00:59:35.000Z</time>
</trkpt>  
<trkpt lat="34.248420411897214" lon="108.89498780011395">
   <ele>407.6839637449011</ele>
   <time>2021-06-04T00:59:38.000Z</time>
</trkpt>  
<trkpt lat="34.248384772139694" lon="108.89498165276615">
   <ele>408.0995447812602</ele>
   <time>2021-06-04T00:59:41.000Z</time>
</trkpt>  
<trkpt lat="34.24835541583002" lon="108.89497862100426">
   <ele>407.9971729433164</ele>
   <time>2021-06-04T00:59:45.000Z</time>
</trkpt>  
<trkpt lat="34.24832673346208" lon="108.89497780639914">
   <ele>407.5105797313154</ele>
   <time>2021-06-04T00:59:49.000Z</time>
</trkpt>  
<trkpt lat="34.24829243845021" lon="108.89497810580184">
   <ele>409.03979411907494</ele>
   <time>2021-06-04T00:59:53.000Z</time>
</trkpt>  
<trkpt lat="34.24825678125437" lon="108.89497792678527">
   <ele>407.5163950268179</ele>
   <time>2021-06-04T00:59:57.000Z</time>
</trkpt>  
<trkpt lat="34.24822426680858" lon="108.89496796357439">
   <ele>409.47166837845</ele>
   <time>2021-06-04T01:00:01.000Z</time>
</trkpt>  
<trkpt lat="34.24819334978257" lon="108.89495797638693">
   <ele>408.5948665533215</ele>
   <time>2021-06-04T01:00:04.000Z</time>
</trkpt>  
<trkpt lat="34.24815520441968" lon="108.89494903177359">
   <ele>408.7442194968462</ele>
   <time>2021-06-04T01:00:07.000Z</time>
</trkpt>  
<trkpt lat="34.24813029238295" lon="108.89492525683151">
   <ele>408.57197899743915</ele>
   <time>2021-06-04T01:00:09.000Z</time>
</trkpt>  
<trkpt lat="34.2481074150412" lon="108.89489921933209">
   <ele>408.9208759162575</ele>
   <time>2021-06-04T01:00:11.000Z</time>
</trkpt>  
<trkpt lat="34.248087469483536" lon="108.89487602511039">
   <ele>409.1882920600474</ele>
   <time>2021-06-04T01:00:13.000Z</time>
</trkpt>  
<trkpt lat="34.24806471093218" lon="108.89484852141652">
   <ele>408.4694217359647</ele>
   <time>2021-06-04T01:00:17.000Z</time>
</trkpt>  
<trkpt lat="34.248038774677525" lon="108.89481462340291">
   <ele>407.98672256432474</ele>
   <time>2021-06-04T01:00:20.000Z</time>
</trkpt>  
<trkpt lat="34.2480182428685" lon="108.89478332953894">
   <ele>408.0784214967862</ele>
   <time>2021-06-04T01:00:22.000Z</time>
</trkpt>  
<trkpt lat="34.248008162967466" lon="108.89474955701661">
   <ele>408.32645096443594</ele>
   <time>2021-06-04T01:00:24.000Z</time>
</trkpt>  
<trkpt lat="34.248003686854105" lon="108.89471405013452">
   <ele>408.2539217956364</ele>
   <time>2021-06-04T01:00:26.000Z</time>
</trkpt>  
<trkpt lat="34.24799671801504" lon="108.89467309834772">
   <ele>408.4846695959568</ele>
   <time>2021-06-04T01:00:28.000Z</time>
</trkpt>  
<trkpt lat="34.247997822798055" lon="108.89463789660884">
   <ele>408.52694179676473</ele>
   <time>2021-06-04T01:00:30.000Z</time>
</trkpt>  
<trkpt lat="34.2480045159527" lon="108.8945988918454">
   <ele>407.45195125136524</ele>
   <time>2021-06-04T01:00:32.000Z</time>
</trkpt>  
<trkpt lat="34.24800991230921" lon="108.894563756051">
   <ele>408.435811156407</ele>
   <time>2021-06-04T01:00:35.000Z</time>
</trkpt>  
<trkpt lat="34.24801827079925" lon="108.89452744203913">
   <ele>408.09529323969036</ele>
   <time>2021-06-04T01:00:40.000Z</time>
</trkpt>  
<trkpt lat="34.24801487037716" lon="108.8944892832311">
   <ele>408.67978896480054</ele>
   <time>2021-06-04T01:00:45.000Z</time>
</trkpt>  
<trkpt lat="34.24799959817647" lon="108.89446124673262">
   <ele>407.52074275445193</ele>
   <time>2021-06-04T01:00:48.000Z</time>
</trkpt>  
<trkpt lat="34.247986940402185" lon="108.89443189142409">
   <ele>408.05431970674545</ele>
   <time>2021-06-04T01:00:50.000Z</time>
</trkpt>  
<trkpt lat="34.247981659061274" lon="108.89439832495314">
   <ele>408.58269089087844</ele>
   <time>2021-06-04T01:00:54.000Z</time>
</trkpt>  
<trkpt lat="34.24796033399138" lon="108.89435340871339">
   <ele>407.32633973192424</ele>
   <time>2021-06-04T01:00:57.001Z</time>
</trkpt>  
<trkpt lat="34.24794233354065" lon="108.89432172600002">
   <ele>408.7639577444643</ele>
   <time>2021-06-04T01:00:59.001Z</time>
</trkpt>  
<trkpt lat="34.24793271168626" lon="108.8942688652365">
   <ele>407.6945164622739</ele>
   <time>2021-06-04T01:01:02.001Z</time>
</trkpt>  
<trkpt lat="34.247935423368055" lon="108.89423374468704">
   <ele>408.1208892473951</ele>
   <time>2021-06-04T01:01:04.001Z</time>
</trkpt>  
<trkpt lat="34.2479474107794" lon="108.89419945134657">
   <ele>407.65399078745395</ele>
   <time>2021-06-04T01:01:06.001Z</time>
</trkpt>  
<trkpt lat="34.24796698397577" lon="108.89416066933856">
   <ele>407.899371705018</ele>
   <time>2021-06-04T01:01:09.001Z</time>
</trkpt>  
<trkpt lat="34.24799844945954" lon="108.89413011034682">
   <ele>409.1400785325095</ele>
   <time>2021-06-04T01:01:12.001Z</time>
</trkpt>  
<trkpt lat="34.248020641798" lon="108.89410853283837">
   <ele>409.0422315346077</ele>
   <time>2021-06-04T01:01:14.001Z</time>
</trkpt>  
<trkpt lat="34.248044074269764" lon="108.89407218732651">
   <ele>408.89515181072056</ele>
   <time>2021-06-04T01:01:17.001Z</time>
</trkpt>  
<trkpt lat="34.24805564608076" lon="108.89402879378103">
   <ele>408.51500890031457</ele>
   <time>2021-06-04T01:01:20.001Z</time>
</trkpt>  
<trkpt lat="34.24806487407819" lon="108.89398298362278">
   <ele>408.76451456267387</ele>
   <time>2021-06-04T01:01:24.001Z</time>
</trkpt>  
<trkpt lat="34.24807396729034" lon="108.89395002232746">
   <ele>408.8626491352916</ele>
   <time>2021-06-04T01:01:26.001Z</time>
</trkpt>  
<trkpt lat="34.24809389495349" lon="108.89392616752481">
   <ele>408.68650842271745</ele>
   <time>2021-06-04T01:01:30.000Z</time>
</trkpt>  
<trkpt lat="34.24811390889554" lon="108.89388410492944">
   <ele>409.47949284501374</ele>
   <time>2021-06-04T01:01:34.000Z</time>
</trkpt>  
<trkpt lat="34.24814065460657" lon="108.8938462453947">
   <ele>409.83919262327254</ele>
   <time>2021-06-04T01:01:37.000Z</time>
</trkpt>  
<trkpt lat="34.24816872919056" lon="108.89382718543459">
   <ele>409.0245564961806</ele>
   <time>2021-06-04T01:01:40.000Z</time>
</trkpt>  
<trkpt lat="34.24818783403044" lon="108.89379763487473">
   <ele>409.30151640437543</ele>
   <time>2021-06-04T01:01:44.000Z</time>
</trkpt>  
<trkpt lat="34.248209598377876" lon="108.8938186435173">
   <ele>409.2986045340076</ele>
   <time>2021-06-04T01:01:50.000Z</time>
</trkpt>  
<trkpt lat="34.248246927115204" lon="108.89382370398353">
   <ele>412.7932426985353</ele>
   <time>2021-06-04T01:01:55.000Z</time>
</trkpt>  
<trkpt lat="34.24827690298266" lon="108.89383467437568">
   <ele>412.18517998885363</ele>
   <time>2021-06-04T01:01:57.000Z</time>
</trkpt>  
<trkpt lat="34.24831090455431" lon="108.89385083251054">
   <ele>411.30473780911416</ele>
   <time>2021-06-04T01:01:58.000Z</time>
</trkpt>  
<trkpt lat="34.24833851828857" lon="108.89383017641721">
   <ele>410.13039400056005</ele>
   <time>2021-06-04T01:02:03.000Z</time>
</trkpt>  
<trkpt lat="34.248364281962736" lon="108.89380744198058">
   <ele>408.58107918687165</ele>
   <time>2021-06-04T01:02:07.000Z</time>
</trkpt>  
<trkpt lat="34.24838526801252" lon="108.89378485193757">
   <ele>409.22101445216686</ele>
   <time>2021-06-04T01:02:11.000Z</time>
</trkpt>  
<trkpt lat="34.24840445441207" lon="108.89374764169317">
   <ele>408.44965324830264</ele>
   <time>2021-06-04T01:02:15.000Z</time>
</trkpt>  
<trkpt lat="34.24842760253921" lon="108.8937263823285">
   <ele>408.0145488232374</ele>
   <time>2021-06-04T01:02:17.000Z</time>
</trkpt>  
<trkpt lat="34.24844837258518" lon="108.89369375304237">
   <ele>407.7764935232699</ele>
   <time>2021-06-04T01:02:20.000Z</time>
</trkpt>  
<trkpt lat="34.24846533191934" lon="108.89366724084302">
   <ele>408.7179717179388</ele>
   <time>2021-06-04T01:02:23.000Z</time>
</trkpt>  
<trkpt lat="34.248486668642094" lon="108.89363873882483">
   <ele>407.62569951917976</ele>
   <time>2021-06-04T01:02:26.000Z</time>
</trkpt>  
<trkpt lat="34.24851680601449" lon="108.89360139240715">
   <ele>409.0871917223558</ele>
   <time>2021-06-04T01:02:29.000Z</time>
</trkpt>  
<trkpt lat="34.24853527065537" lon="108.89357734933536">
   <ele>408.885544792749</ele>
   <time>2021-06-04T01:02:31.000Z</time>
</trkpt>  
<trkpt lat="34.2485731517347" lon="108.89354295376606">
   <ele>410.53057876974344</ele>
   <time>2021-06-04T01:02:34.000Z</time>
</trkpt>  
<trkpt lat="34.24859879093159" lon="108.89352436897329">
   <ele>408.761685856618</ele>
   <time>2021-06-04T01:02:37.000Z</time>
</trkpt>  
<trkpt lat="34.24862788982675" lon="108.89351246733703">
   <ele>409.2365916147828</ele>
   <time>2021-06-04T01:02:40.000Z</time>
</trkpt>  
<trkpt lat="34.24865582221817" lon="108.89349756601246">
   <ele>409.2851608246565</ele>
   <time>2021-06-04T01:02:44.000Z</time>
</trkpt>  
<trkpt lat="34.248681674671445" lon="108.89348402090968">
   <ele>408.98158494289964</ele>
   <time>2021-06-04T01:02:47.000Z</time>
</trkpt>  
<trkpt lat="34.24871262237292" lon="108.89346287322141">
   <ele>409.5838603489101</ele>
   <time>2021-06-04T01:02:50.000Z</time>
</trkpt>  
<trkpt lat="34.24873668714929" lon="108.8934365450547">
   <ele>409.4016914376989</ele>
   <time>2021-06-04T01:02:54.001Z</time>
</trkpt>  
<trkpt lat="34.24876411117998" lon="108.89341335922133">
   <ele>407.67144092265517</ele>
   <time>2021-06-04T01:02:58.001Z</time>
</trkpt>  
<trkpt lat="34.248783387288086" lon="108.89338731389316">
   <ele>409.0413602311164</ele>
   <time>2021-06-04T01:03:01.001Z</time>
</trkpt>  
<trkpt lat="34.24880185600095" lon="108.89335651672839">
   <ele>408.03295374661684</ele>
   <time>2021-06-04T01:03:04.001Z</time>
</trkpt>  
<trkpt lat="34.248811839311806" lon="108.89331441301962">
   <ele>409.07676543295383</ele>
   <time>2021-06-04T01:03:08.001Z</time>
</trkpt>  
<trkpt lat="34.24881874302344" lon="108.89328245309785">
   <ele>408.3414531890303</ele>
   <time>2021-06-04T01:03:11.001Z</time>
</trkpt>  
<trkpt lat="34.24883156102204" lon="108.89324912362967">
   <ele>408.2820711415261</ele>
   <time>2021-06-04T01:03:14.001Z</time>
</trkpt>  
<trkpt lat="34.24884261458829" lon="108.89321810437235">
   <ele>408.32176477462053</ele>
   <time>2021-06-04T01:03:17.001Z</time>
</trkpt>  
<trkpt lat="34.24886181111171" lon="108.89318462402919">
   <ele>408.24445504136384</ele>
   <time>2021-06-04T01:03:21.001Z</time>
</trkpt>  
<trkpt lat="34.24886623941399" lon="108.89315156411014">
   <ele>409.1467592790723</ele>
   <time>2021-06-04T01:03:25.001Z</time>
</trkpt>  
<trkpt lat="34.2488707845105" lon="108.8931113320992">
   <ele>408.2774011483416</ele>
   <time>2021-06-04T01:03:28.001Z</time>
</trkpt>  
<trkpt lat="34.24888028087763" lon="108.89307426967592">
   <ele>408.2510300250724</ele>
   <time>2021-06-04T01:03:31.001Z</time>
</trkpt>  
<trkpt lat="34.248877445171516" lon="108.89302146112838">
   <ele>404.6850824179128</ele>
   <time>2021-06-04T01:03:35.000Z</time>
</trkpt>  
<trkpt lat="34.24886389562779" lon="108.89294766979374">
   <ele>407.30759254377335</ele>
   <time>2021-06-04T01:03:40.000Z</time>
</trkpt>  
<trkpt lat="34.24886499141792" lon="108.89290097434493">
   <ele>407.48453893791884</ele>
   <time>2021-06-04T01:03:43.000Z</time>
</trkpt>  
<trkpt lat="34.24886601114854" lon="108.89286228208123">
   <ele>408.09337465278804</ele>
   <time>2021-06-04T01:03:45.000Z</time>
</trkpt>  
<trkpt lat="34.248868769593834" lon="108.89282373959239">
   <ele>408.0153691396117</ele>
   <time>2021-06-04T01:03:47.000Z</time>
</trkpt>  
<trkpt lat="34.248872928238995" lon="108.8927843218743">
   <ele>409.9916169270873</ele>
   <time>2021-06-04T01:03:50.000Z</time>
</trkpt>  
<trkpt lat="34.24886975804969" lon="108.89272892040097">
   <ele>405.53723305556923</ele>
   <time>2021-06-04T01:03:56.000Z</time>
</trkpt>  
<trkpt lat="34.248857648944046" lon="108.89268859254508">
   <ele>407.1137682516128</ele>
   <time>2021-06-04T01:03:58.000Z</time>
</trkpt>  
<trkpt lat="34.248845246331946" lon="108.89264298738664">
   <ele>406.8905798634514</ele>
   <time>2021-06-04T01:04:00.000Z</time>
</trkpt>  
<trkpt lat="34.24883600874353" lon="108.89260310333682">
   <ele>407.8680511871353</ele>
   <time>2021-06-04T01:04:02.000Z</time>
</trkpt>  
<trkpt lat="34.24882723880458" lon="108.89256146480334">
   <ele>406.55530476849526</ele>
   <time>2021-06-04T01:04:04.000Z</time>
</trkpt>  
<trkpt lat="34.24881879703341" lon="108.89252839611348">
   <ele>407.8743968689814</ele>
   <time>2021-06-04T01:04:06.000Z</time>
</trkpt>  
<trkpt lat="34.248807216820786" lon="108.89249398539647">
   <ele>408.308641619049</ele>
   <time>2021-06-04T01:04:08.000Z</time>
</trkpt>  
<trkpt lat="34.24879942556399" lon="108.8924517973233">
   <ele>405.03361643012613</ele>
   <time>2021-06-04T01:04:12.000Z</time>
</trkpt>  
<trkpt lat="34.24879240674483" lon="108.89240585292788">
   <ele>405.7691911989823</ele>
   <time>2021-06-04T01:04:15.000Z</time>
</trkpt>  
<trkpt lat="34.24879402198515" lon="108.89236816776581">
   <ele>406.55014033429325</ele>
   <time>2021-06-04T01:04:17.000Z</time>
</trkpt>  
<trkpt lat="34.24878431405323" lon="108.8923332896786">
   <ele>406.8587769465521</ele>
   <time>2021-06-04T01:04:19.000Z</time>
</trkpt>  
<trkpt lat="34.24877575414998" lon="108.89229857746781">
   <ele>407.094871991314</ele>
   <time>2021-06-04T01:04:21.000Z</time>
</trkpt>  
<trkpt lat="34.248772726337656" lon="108.89225854367523">
   <ele>407.3276620050892</ele>
   <time>2021-06-04T01:04:23.000Z</time>
</trkpt>  
<trkpt lat="34.24876443646974" lon="108.89221594076757">
   <ele>407.2566792499274</ele>
   <time>2021-06-04T01:04:25.000Z</time>
</trkpt>  
<trkpt lat="34.248755965922854" lon="108.89218231922506">
   <ele>407.2767820497975</ele>
   <time>2021-06-04T01:04:27.000Z</time>
</trkpt>  
<trkpt lat="34.24874939184218" lon="108.89214930420684">
   <ele>407.1421767314896</ele>
   <time>2021-06-04T01:04:29.000Z</time>
</trkpt>  
<trkpt lat="34.248734627810094" lon="108.89210527358988">
   <ele>407.6311423042789</ele>
   <time>2021-06-04T01:04:32.000Z</time>
</trkpt>  
<trkpt lat="34.24872359074905" lon="108.89207424655183">
   <ele>407.9221161492169</ele>
   <time>2021-06-04T01:04:35.000Z</time>
</trkpt>  
<trkpt lat="34.24871334057953" lon="108.89202900545044">
   <ele>407.88797007873654</ele>
   <time>2021-06-04T01:04:38.000Z</time>
</trkpt>  
<trkpt lat="34.248703770303784" lon="108.89199081516178">
   <ele>407.5593312745914</ele>
   <time>2021-06-04T01:04:41.000Z</time>
</trkpt>  
<trkpt lat="34.248696427740995" lon="108.89194915853639">
   <ele>407.1055976767093</ele>
   <time>2021-06-04T01:04:44.000Z</time>
</trkpt>  
<trkpt lat="34.24869149278258" lon="108.89190767710515">
   <ele>406.8845693739131</ele>
   <time>2021-06-04T01:04:47.000Z</time>
</trkpt>  
<trkpt lat="34.24868077701455" lon="108.89186642619832">
   <ele>405.66972794849426</ele>
   <time>2021-06-04T01:04:50.000Z</time>
</trkpt>  
<trkpt lat="34.24867965067903" lon="108.8918165694053">
   <ele>406.41912790667266</ele>
   <time>2021-06-04T01:04:53.000Z</time>
</trkpt>  
<trkpt lat="34.24868705352544" lon="108.89178178430073">
   <ele>407.3798663299531</ele>
   <time>2021-06-04T01:04:56.000Z</time>
</trkpt>  
<trkpt lat="34.24868445994718" lon="108.89174059182416">
   <ele>406.6614835690707</ele>
   <time>2021-06-04T01:05:00.000Z</time>
</trkpt>  
<trkpt lat="34.24866673529048" lon="108.89170732379903">
   <ele>406.67816748283803</ele>
   <time>2021-06-04T01:05:04.000Z</time>
</trkpt>  
<trkpt lat="34.248649533008305" lon="108.89166570419192">
   <ele>406.54367995169014</ele>
   <time>2021-06-04T01:05:09.000Z</time>
</trkpt>  
<trkpt lat="34.24863396342961" lon="108.89162982191483">
   <ele>406.888454914093</ele>
   <time>2021-06-04T01:05:12.000Z</time>
</trkpt>  
<trkpt lat="34.2486218170503" lon="108.89159518093155">
   <ele>407.08097491506487</ele>
   <time>2021-06-04T01:05:15.000Z</time>
</trkpt>  
<trkpt lat="34.24862435611755" lon="108.89155737334912">
   <ele>406.9436330907047</ele>
   <time>2021-06-04T01:05:19.000Z</time>
</trkpt>  
<trkpt lat="34.248618942643695" lon="108.89151962076625">
   <ele>407.02327155601233</ele>
   <time>2021-06-04T01:05:21.000Z</time>
</trkpt>  
<trkpt lat="34.24862643931745" lon="108.89148330307655">
   <ele>406.13723009452224</ele>
   <time>2021-06-04T01:05:24.000Z</time>
</trkpt>  
<trkpt lat="34.24863862910899" lon="108.89143847310554">
   <ele>404.8908731620759</ele>
   <time>2021-06-04T01:05:27.000Z</time>
</trkpt>  
<trkpt lat="34.248652887921715" lon="108.89140034977297">
   <ele>405.64563482347876</ele>
   <time>2021-06-04T01:05:29.000Z</time>
</trkpt>  
<trkpt lat="34.24866385472779" lon="108.89136941855433">
   <ele>406.2143855569884</ele>
   <time>2021-06-04T01:05:31.000Z</time>
</trkpt>  
<trkpt lat="34.24867198492471" lon="108.89132882140234">
   <ele>406.53597317729145</ele>
   <time>2021-06-04T01:05:34.000Z</time>
</trkpt>  
<trkpt lat="34.24867747765894" lon="108.8912904589133">
   <ele>405.30791676510125</ele>
   <time>2021-06-04T01:05:37.000Z</time>
</trkpt>  
<trkpt lat="34.24869154026949" lon="108.89125570077518">
   <ele>405.79529269598424</ele>
   <time>2021-06-04T01:05:39.000Z</time>
</trkpt>  
<trkpt lat="34.24871092794976" lon="108.89119981497772">
   <ele>406.0881804032251</ele>
   <time>2021-06-04T01:05:41.000Z</time>
</trkpt>  
<trkpt lat="34.24872915624685" lon="108.89115762879666">
   <ele>406.2803477598354</ele>
   <time>2021-06-04T01:05:43.000Z</time>
</trkpt>  
<trkpt lat="34.248742124974285" lon="108.89112681387054">
   <ele>406.63132926169783</ele>
   <time>2021-06-04T01:05:45.000Z</time>
</trkpt>  
<trkpt lat="34.24875524953657" lon="108.89109499246156">
   <ele>406.9596242783591</ele>
   <time>2021-06-04T01:05:47.000Z</time>
</trkpt>  
<trkpt lat="34.24877332494348" lon="108.89105430269078">
   <ele>406.44911794923246</ele>
   <time>2021-06-04T01:05:50.000Z</time>
</trkpt>  
<trkpt lat="34.24879898219098" lon="108.89102583866095">
   <ele>408.5210760105401</ele>
   <time>2021-06-04T01:05:53.000Z</time>
</trkpt>  
<trkpt lat="34.24882342414372" lon="108.8910016974174">
   <ele>408.1081728702411</ele>
   <time>2021-06-04T01:05:56.000Z</time>
</trkpt>  
<trkpt lat="34.248844949945706" lon="108.89096417913294">
   <ele>406.8777617979795</ele>
   <time>2021-06-04T01:05:59.000Z</time>
</trkpt>  
<trkpt lat="34.24885296747249" lon="108.89093074745391">
   <ele>407.7682573283091</ele>
   <time>2021-06-04T01:06:02.000Z</time>
</trkpt>  
<trkpt lat="34.24885946132647" lon="108.89089716273537">
   <ele>407.21810869686306</ele>
   <time>2021-06-04T01:06:05.000Z</time>
</trkpt>  
<trkpt lat="34.24887819214854" lon="108.89085490488696">
   <ele>407.4916499145329</ele>
   <time>2021-06-04T01:06:10.000Z</time>
</trkpt>  
<trkpt lat="34.24889649657542" lon="108.8908254585154">
   <ele>407.4822958195582</ele>
   <time>2021-06-04T01:06:12.000Z</time>
</trkpt>  
<trkpt lat="34.24891905213289" lon="108.89080087460573">
   <ele>407.7213543737307</ele>
   <time>2021-06-04T01:06:14.000Z</time>
</trkpt>  
<trkpt lat="34.2489422110875" lon="108.89077547088513">
   <ele>407.77229302190244</ele>
   <time>2021-06-04T01:06:17.000Z</time>
</trkpt>  
<trkpt lat="34.24896646850447" lon="108.8907603263347">
   <ele>408.164767078124</ele>
   <time>2021-06-04T01:06:19.000Z</time>
</trkpt>  
<trkpt lat="34.24899243038939" lon="108.89074392381572">
   <ele>407.8129354575649</ele>
   <time>2021-06-04T01:06:21.000Z</time>
</trkpt>  
<trkpt lat="34.249026263600435" lon="108.89073449991301">
   <ele>408.2414789861068</ele>
   <time>2021-06-04T01:06:25.000Z</time>
</trkpt>  
<trkpt lat="34.24905677766784" lon="108.89072441940029">
   <ele>409.1172492457554</ele>
   <time>2021-06-04T01:06:27.000Z</time>
</trkpt>  
<trkpt lat="34.24908424470193" lon="108.89071126142056">
   <ele>408.9246919909492</ele>
   <time>2021-06-04T01:06:29.000Z</time>
</trkpt>  
<trkpt lat="34.249118629145876" lon="108.89069953815232">
   <ele>408.81504712067544</ele>
   <time>2021-06-04T01:06:31.000Z</time>
</trkpt>  
<trkpt lat="34.24915273982144" lon="108.89068877839223">
   <ele>408.08651456423104</ele>
   <time>2021-06-04T01:06:34.000Z</time>
</trkpt>  
<trkpt lat="34.249181606466536" lon="108.89068111952659">
   <ele>408.4022622965276</ele>
   <time>2021-06-04T01:06:36.000Z</time>
</trkpt>  
<trkpt lat="34.249210675960086" lon="108.89068450080536">
   <ele>407.6657204916701</ele>
   <time>2021-06-04T01:06:38.000Z</time>
</trkpt>  
<trkpt lat="34.249249319586866" lon="108.89068469089825">
   <ele>407.2173986053094</ele>
   <time>2021-06-04T01:06:41.000Z</time>
</trkpt>  
<trkpt lat="34.24927675320202" lon="108.89066914488353">
   <ele>407.2986963633448</ele>
   <time>2021-06-04T01:06:43.000Z</time>
</trkpt>  
<trkpt lat="34.249310120069985" lon="108.89064274502243">
   <ele>406.8510375758633</ele>
   <time>2021-06-04T01:06:45.000Z</time>
</trkpt>  
<trkpt lat="34.24935989879263" lon="108.89060533673388">
   <ele>409.2026713639498</ele>
   <time>2021-06-04T01:06:48.000Z</time>
</trkpt>  
<trkpt lat="34.24938754064614" lon="108.89058791858115">
   <ele>407.75823452789336</ele>
   <time>2021-06-04T01:06:50.000Z</time>
</trkpt>  
<trkpt lat="34.24941011274844" lon="108.89056586709528">
   <ele>407.84926728811115</ele>
   <time>2021-06-04T01:06:52.000Z</time>
</trkpt>  
<trkpt lat="34.24941550377309" lon="108.89052985837218">
   <ele>408.13479409366846</ele>
   <time>2021-06-04T01:06:55.000Z</time>
</trkpt>  
<trkpt lat="34.249449380814504" lon="108.8905128598632">
   <ele>406.8589527728036</ele>
   <time>2021-06-04T01:07:04.000Z</time>
</trkpt>  
<trkpt lat="34.24945683642793" lon="108.89047685979736">
   <ele>406.44075143616647</ele>
   <time>2021-06-04T01:07:07.000Z</time>
</trkpt>  
<trkpt lat="34.24945853993104" lon="108.89043664201401">
   <ele>407.72045391611755</ele>
   <time>2021-06-04T01:07:10.000Z</time>
</trkpt>  
<trkpt lat="34.24944518772684" lon="108.89038183999322">
   <ele>407.1645226944238</ele>
   <time>2021-06-04T01:07:12.000Z</time>
</trkpt>  
<trkpt lat="34.249465695406506" lon="108.89034540407019">
   <ele>407.4470017971471</ele>
   <time>2021-06-04T01:07:14.000Z</time>
</trkpt>  
<trkpt lat="34.249487828558266" lon="108.89031252761083">
   <ele>407.6464770026505</ele>
   <time>2021-06-04T01:07:17.000Z</time>
</trkpt>  
<trkpt lat="34.249476932876526" lon="108.89028251394542">
   <ele>406.7872856706381</ele>
   <time>2021-06-04T01:07:20.000Z</time>
</trkpt>  
<trkpt lat="34.24946363308431" lon="108.89024954505415">
   <ele>406.80173245165497</ele>
   <time>2021-06-04T01:07:27.000Z</time>
</trkpt>  
<trkpt lat="34.24943342960333" lon="108.89022966366716">
   <ele>407.2191963773221</ele>
   <time>2021-06-04T01:07:32.000Z</time>
</trkpt>  
       </trkseg>
   </trk>
</gpx>
