# Supplementary material for: Exploring the influence of path environment factors on walking behavior in urban parks with configuration attribute control
Source: PLoS One. 2025 Jul 28;20(7):e0329278. doi: 10.1371/journal.pone.0329278 (PMC12303266; doi:10.1371/journal.pone.0329278)
Supplement: S2 File — (ZIP) [file pone.0329278.s002.zip › S2 File/Trajectory data/F119.gpx]

<?xml version="1.0" encoding="UTF-8"?>
<gpx xmlns:xsi="http://www.w3.org/2001/XMLSchema-instance" xmlns="http://www.topografix.com/GPX/1/1" xsi:schemaLocation="http://www.topografix.com/GPX/1/1 http://www.topografix.com/GPX/1/1/gpx.xsd" version="1.1" creator="foooooot.com">
<metadata>
         <copyright author="foooooot.com"> <license>foooooot.com</license></copyright>
         <time>1622740107.182492</time>
         <name>02</name>
</metadata>
<trk>
    <name>02</name>
    <type>trip#track</type>
    <src>手机客户端软件/六只脚iPhone版</src>
    <trkseg> 
<trkpt lat="34.249308847513454" lon="108.89004445093053">
   <ele>408.12065287679434</ele>
   <time>2021-06-04T01:08:28.000Z</time>
</trkpt>  
<trkpt lat="34.24933370015307" lon="108.89006953518813">
   <ele>410.0343529544771</ele>
   <time>2021-06-04T01:08:42.000Z</time>
</trkpt>  
<trkpt lat="34.24934632395999" lon="108.89011057042403">
   <ele>407.94072917010635</ele>
   <time>2021-06-04T01:08:46.000Z</time>
</trkpt>  
<trkpt lat="34.24935980572301" lon="108.89015434147288">
   <ele>407.9773030150682</ele>
   <time>2021-06-04T01:08:48.000Z</time>
</trkpt>  
<trkpt lat="34.24940734605196" lon="108.89029985757374">
   <ele>407.37885752134025</ele>
   <time>2021-06-04T01:08:50.000Z</time>
</trkpt>  
<trkpt lat="34.249425024316615" lon="108.8903540234962">
   <ele>408.55767927132547</ele>
   <time>2021-06-04T01:08:51.000Z</time>
</trkpt>  
<trkpt lat="34.24944603006673" lon="108.8904153830035">
   <ele>407.24639599304646</ele>
   <time>2021-06-04T01:08:52.000Z</time>
</trkpt>  
<trkpt lat="34.24946617923657" lon="108.89048037780303">
   <ele>408.06831352226436</ele>
   <time>2021-06-04T01:08:54.000Z</time>
</trkpt>  
<trkpt lat="34.24945661191775" lon="108.89051632667044">
   <ele>407.3309939894825</ele>
   <time>2021-06-04T01:08:56.000Z</time>
</trkpt>  
<trkpt lat="34.24943574754901" lon="108.8905423514044">
   <ele>406.72084395680577</ele>
   <time>2021-06-04T01:08:59.000Z</time>
</trkpt>  
<trkpt lat="34.24940929149996" lon="108.89056930697262">
   <ele>407.14507616497576</ele>
   <time>2021-06-04T01:09:03.000Z</time>
</trkpt>  
<trkpt lat="34.24938350354687" lon="108.89059230174645">
   <ele>406.3280470650643</ele>
   <time>2021-06-04T01:09:07.000Z</time>
</trkpt>  
<trkpt lat="34.24935821260784" lon="108.89061387664671">
   <ele>408.31924546696246</ele>
   <time>2021-06-04T01:09:11.000Z</time>
</trkpt>  
<trkpt lat="34.24933183327159" lon="108.89063370415754">
   <ele>406.31802357453853</ele>
   <time>2021-06-04T01:09:15.000Z</time>
</trkpt>  
<trkpt lat="34.249303130343264" lon="108.89064583381426">
   <ele>406.6779545787722</ele>
   <time>2021-06-04T01:09:19.000Z</time>
</trkpt>  
<trkpt lat="34.24927507739495" lon="108.8906538536108">
   <ele>408.88307804614305</ele>
   <time>2021-06-04T01:09:23.000Z</time>
</trkpt>  
<trkpt lat="34.24918763060611" lon="108.89067705597404">
   <ele>403.79238625988364</ele>
   <time>2021-06-04T01:09:33.000Z</time>
</trkpt>  
<trkpt lat="34.24912580228254" lon="108.89069553231164">
   <ele>407.55581078957766</ele>
   <time>2021-06-04T01:09:39.001Z</time>
</trkpt>  
<trkpt lat="34.24909634681264" lon="108.8907079103375">
   <ele>408.03167761769146</ele>
   <time>2021-06-04T01:09:42.001Z</time>
</trkpt>  
<trkpt lat="34.24907070717198" lon="108.89072285629526">
   <ele>407.5722886249423</ele>
   <time>2021-06-04T01:09:45.001Z</time>
</trkpt>  
<trkpt lat="34.249047380013174" lon="108.8907407739995">
   <ele>405.60505357570946</ele>
   <time>2021-06-04T01:09:48.001Z</time>
</trkpt>  
<trkpt lat="34.2490192966183" lon="108.89076580216931">
   <ele>407.0458433646709</ele>
   <time>2021-06-04T01:09:52.000Z</time>
</trkpt>  
<trkpt lat="34.24899617382802" lon="108.89078619046487">
   <ele>407.6868680343032</ele>
   <time>2021-06-04T01:09:55.000Z</time>
</trkpt>  
<trkpt lat="34.248974289496395" lon="108.89080904034317">
   <ele>409.3597375182435</ele>
   <time>2021-06-04T01:09:58.000Z</time>
</trkpt>  
<trkpt lat="34.2489512253891" lon="108.89083408793448">
   <ele>409.7102071521804</ele>
   <time>2021-06-04T01:10:01.000Z</time>
</trkpt>  
<trkpt lat="34.2489265070367" lon="108.89085868037196">
   <ele>406.53289497923106</ele>
   <time>2021-06-04T01:10:04.000Z</time>
</trkpt>  
<trkpt lat="34.24890668789602" lon="108.89088756980753">
   <ele>406.50754810124636</ele>
   <time>2021-06-04T01:10:07.000Z</time>
</trkpt>  
<trkpt lat="34.24888458672652" lon="108.89092334664765">
   <ele>408.4906812151894</ele>
   <time>2021-06-04T01:10:10.000Z</time>
</trkpt>  
<trkpt lat="34.24885890576258" lon="108.89097182917855">
   <ele>409.31263347063214</ele>
   <time>2021-06-04T01:10:13.000Z</time>
</trkpt>  
<trkpt lat="34.24884440092994" lon="108.89099963074325">
   <ele>407.9331513205543</ele>
   <time>2021-06-04T01:10:15.000Z</time>
</trkpt>  
<trkpt lat="34.24882363730345" lon="108.89103859426959">
   <ele>407.6831793319434</ele>
   <time>2021-06-04T01:10:18.000Z</time>
</trkpt>  
<trkpt lat="34.24880248413465" lon="108.89107290834181">
   <ele>407.6619633818045</ele>
   <time>2021-06-04T01:10:21.000Z</time>
</trkpt>  
<trkpt lat="34.24878711462653" lon="108.89110138192159">
   <ele>407.87692503258586</ele>
   <time>2021-06-04T01:10:24.000Z</time>
</trkpt>  
<trkpt lat="34.2487732992709" lon="108.89112988564543">
   <ele>407.95086214132607</ele>
   <time>2021-06-04T01:10:27.000Z</time>
</trkpt>  
<trkpt lat="34.24875664309971" lon="108.89115731804416">
   <ele>409.3227237937972</ele>
   <time>2021-06-04T01:10:30.000Z</time>
</trkpt>  
<trkpt lat="34.248735836131544" lon="108.8911872028619">
   <ele>408.7965608071536</ele>
   <time>2021-06-04T01:10:33.000Z</time>
</trkpt>  
<trkpt lat="34.24871534672229" lon="108.89122054771585">
   <ele>408.7412765715271</ele>
   <time>2021-06-04T01:10:34.000Z</time>
</trkpt>  
<trkpt lat="34.24870335396373" lon="108.89125021907236">
   <ele>406.7185803782195</ele>
   <time>2021-06-04T01:10:36.000Z</time>
</trkpt>  
<trkpt lat="34.248688935735814" lon="108.89127897872889">
   <ele>405.7968854177743</ele>
   <time>2021-06-04T01:10:40.000Z</time>
</trkpt>  
<trkpt lat="34.24867236762941" lon="108.89131059895504">
   <ele>405.8435837607831</ele>
   <time>2021-06-04T01:10:46.000Z</time>
</trkpt>  
<trkpt lat="34.24865818746794" lon="108.89134267828838">
   <ele>407.00353504065424</ele>
   <time>2021-06-04T01:10:50.000Z</time>
</trkpt>  
<trkpt lat="34.24864021754221" lon="108.89139769325527">
   <ele>409.7871791590005</ele>
   <time>2021-06-04T01:10:55.000Z</time>
</trkpt>  
<trkpt lat="34.248634860897916" lon="108.89143566661195">
   <ele>406.4852724885568</ele>
   <time>2021-06-04T01:10:58.000Z</time>
</trkpt>  
<trkpt lat="34.24862910722094" lon="108.89147531246667">
   <ele>405.45463106408715</ele>
   <time>2021-06-04T01:11:01.000Z</time>
</trkpt>  
<trkpt lat="34.2486263824178" lon="108.89151392413476">
   <ele>406.32280794903636</ele>
   <time>2021-06-04T01:11:03.000Z</time>
</trkpt>  
<trkpt lat="34.24862268261217" lon="108.89155161656045">
   <ele>407.0831914935261</ele>
   <time>2021-06-04T01:11:05.000Z</time>
</trkpt>  
<trkpt lat="34.24862024426452" lon="108.89159815152563">
   <ele>408.3222852470353</ele>
   <time>2021-06-04T01:11:08.000Z</time>
</trkpt>  
<trkpt lat="34.248627772947486" lon="108.89167189868884">
   <ele>404.6997210960835</ele>
   <time>2021-06-04T01:11:13.000Z</time>
</trkpt>  
<trkpt lat="34.248632594888036" lon="108.89171074961521">
   <ele>406.1508757956326</ele>
   <time>2021-06-04T01:11:15.000Z</time>
</trkpt>  
<trkpt lat="34.24863539093013" lon="108.89174691389668">
   <ele>406.91989689227194</ele>
   <time>2021-06-04T01:11:16.000Z</time>
</trkpt>  
<trkpt lat="34.248643613762326" lon="108.89178630164945">
   <ele>408.2383699314669</ele>
   <time>2021-06-04T01:11:19.000Z</time>
</trkpt>  
<trkpt lat="34.24865661229604" lon="108.89181921530532">
   <ele>407.2335071163252</ele>
   <time>2021-06-04T01:11:21.000Z</time>
</trkpt>  
<trkpt lat="34.24866466404411" lon="108.89185185140977">
   <ele>407.2318225968629</ele>
   <time>2021-06-04T01:11:23.000Z</time>
</trkpt>  
<trkpt lat="34.24867194822436" lon="108.89189249541603">
   <ele>407.44733052141964</ele>
   <time>2021-06-04T01:11:26.000Z</time>
</trkpt>  
<trkpt lat="34.24867778039817" lon="108.8919258829585">
   <ele>406.8229051847011</ele>
   <time>2021-06-04T01:11:29.000Z</time>
</trkpt>  
<trkpt lat="34.24868861704556" lon="108.89196720824492">
   <ele>404.8322552284226</ele>
   <time>2021-06-04T01:11:33.000Z</time>
</trkpt>  
<trkpt lat="34.24870214786956" lon="108.89200906502852">
   <ele>406.35422161221504</ele>
   <time>2021-06-04T01:11:37.000Z</time>
</trkpt>  
<trkpt lat="34.24871174930345" lon="108.89204143137965">
   <ele>406.64423154015094</ele>
   <time>2021-06-04T01:11:40.000Z</time>
</trkpt>  
<trkpt lat="34.2487186833717" lon="108.892074539755">
   <ele>405.2662718575448</ele>
   <time>2021-06-04T01:11:43.000Z</time>
</trkpt>  
<trkpt lat="34.2487282626012" lon="108.89211106990638">
   <ele>406.85034849401563</ele>
   <time>2021-06-04T01:11:46.000Z</time>
</trkpt>  
<trkpt lat="34.248737092273856" lon="108.89214568886277">
   <ele>407.32926034834236</ele>
   <time>2021-06-04T01:11:49.000Z</time>
</trkpt>  
<trkpt lat="34.24875002307972" lon="108.89218215162636">
   <ele>406.81430108845234</ele>
   <time>2021-06-04T01:11:52.000Z</time>
</trkpt>  
<trkpt lat="34.24876110398513" lon="108.892218472374">
   <ele>407.4733834275976</ele>
   <time>2021-06-04T01:11:55.001Z</time>
</trkpt>  
<trkpt lat="34.24877049472064" lon="108.89225871483556">
   <ele>407.3426220677793</ele>
   <time>2021-06-04T01:11:59.000Z</time>
</trkpt>  
<trkpt lat="34.24877850196602" lon="108.8922929400736">
   <ele>405.62381189875305</ele>
   <time>2021-06-04T01:12:02.000Z</time>
</trkpt>  
<trkpt lat="34.24878622852054" lon="108.89233245748562">
   <ele>407.39541731309146</ele>
   <time>2021-06-04T01:12:05.000Z</time>
</trkpt>  
<trkpt lat="34.24879440985118" lon="108.892370629337">
   <ele>406.4106233185157</ele>
   <time>2021-06-04T01:12:08.000Z</time>
</trkpt>  
<trkpt lat="34.24880528016993" lon="108.89241035109008">
   <ele>406.3342608381063</ele>
   <time>2021-06-04T01:12:11.000Z</time>
</trkpt>  
<trkpt lat="34.248808442463854" lon="108.89244911773434">
   <ele>407.05504690110683</ele>
   <time>2021-06-04T01:12:14.000Z</time>
</trkpt>  
<trkpt lat="34.24881037649956" lon="108.89248553174961">
   <ele>405.63535816874355</ele>
   <time>2021-06-04T01:12:17.000Z</time>
</trkpt>  
<trkpt lat="34.24881112919495" lon="108.89251955915223">
   <ele>407.42213081754744</ele>
   <time>2021-06-04T01:12:20.000Z</time>
</trkpt>  
<trkpt lat="34.248809815064455" lon="108.89255353665881">
   <ele>407.0329688619822</ele>
   <time>2021-06-04T01:12:23.000Z</time>
</trkpt>  
<trkpt lat="34.248811610498564" lon="108.89258682749002">
   <ele>407.71171860862523</ele>
   <time>2021-06-04T01:12:26.000Z</time>
</trkpt>  
<trkpt lat="34.24881777360423" lon="108.89262034234838">
   <ele>406.72565546352416</ele>
   <time>2021-06-04T01:12:29.000Z</time>
</trkpt>  
<trkpt lat="34.24882876409606" lon="108.89265225263026">
   <ele>407.6020090030506</ele>
   <time>2021-06-04T01:12:32.000Z</time>
</trkpt>  
<trkpt lat="34.24884401415296" lon="108.89268019216385">
   <ele>407.24964367132634</ele>
   <time>2021-06-04T01:12:35.000Z</time>
</trkpt>  
<trkpt lat="34.2488671451388" lon="108.89270357186913">
   <ele>405.2676941631362</ele>
   <time>2021-06-04T01:12:38.000Z</time>
</trkpt>  
<trkpt lat="34.248895327380936" lon="108.89271751210687">
   <ele>407.0603253385052</ele>
   <time>2021-06-04T01:12:42.000Z</time>
</trkpt>  
<trkpt lat="34.248925301978915" lon="108.89271478444607">
   <ele>407.567961496301</ele>
   <time>2021-06-04T01:12:46.000Z</time>
</trkpt>  
<trkpt lat="34.24894252692366" lon="108.89274013224107">
   <ele>406.4329876769334</ele>
   <time>2021-06-04T01:15:18.000Z</time>
</trkpt>  
<trkpt lat="34.248954788526994" lon="108.89271088384989">
   <ele>406.7857945887372</ele>
   <time>2021-06-04T01:15:54.000Z</time>
</trkpt>  
<trkpt lat="34.24893303044154" lon="108.8927317113513">
   <ele>406.55600225832313</ele>
   <time>2021-06-04T01:16:30.000Z</time>
</trkpt>  
<trkpt lat="34.248958405304606" lon="108.89272025804543">
   <ele>405.69110579881817</ele>
   <time>2021-06-04T01:17:44.000Z</time>
</trkpt>  
<trkpt lat="34.248945449104916" lon="108.89269141868508">
   <ele>410.7461813390255</ele>
   <time>2021-06-04T01:17:55.000Z</time>
</trkpt>  
<trkpt lat="34.248937521029156" lon="108.89272456313637">
   <ele>406.0976104410365</ele>
   <time>2021-06-04T01:18:07.000Z</time>
</trkpt>  
<trkpt lat="34.248907756310224" lon="108.89275915471269">
   <ele>407.79024028312415</ele>
   <time>2021-06-04T01:18:10.000Z</time>
</trkpt>  
<trkpt lat="34.24888992325562" lon="108.89278417213067">
   <ele>406.8700219709426</ele>
   <time>2021-06-04T01:18:13.000Z</time>
</trkpt>  
<trkpt lat="34.248866914486875" lon="108.89281234844012">
   <ele>406.8963163215667</ele>
   <time>2021-06-04T01:18:15.001Z</time>
</trkpt>  
<trkpt lat="34.24883995676766" lon="108.89285334660488">
   <ele>407.5984975770116</ele>
   <time>2021-06-04T01:18:17.000Z</time>
</trkpt>  
<trkpt lat="34.24882661574679" lon="108.89288634916852">
   <ele>406.74855557549745</ele>
   <time>2021-06-04T01:18:19.000Z</time>
</trkpt>  
<trkpt lat="34.24882230551765" lon="108.8929193136611">
   <ele>408.1579254511744</ele>
   <time>2021-06-04T01:18:23.000Z</time>
</trkpt>  
<trkpt lat="34.24882347884422" lon="108.89296706887517">
   <ele>408.3903463361785</ele>
   <time>2021-06-04T01:18:26.000Z</time>
</trkpt>  
<trkpt lat="34.2488283063757" lon="108.89300853543709">
   <ele>408.42149983439595</ele>
   <time>2021-06-04T01:18:30.000Z</time>
</trkpt>  
<trkpt lat="34.24883551729373" lon="108.89304909056712">
   <ele>407.1735772546381</ele>
   <time>2021-06-04T01:18:33.000Z</time>
</trkpt>  
<trkpt lat="34.248847033841656" lon="108.89308830060138">
   <ele>407.11236802116036</ele>
   <time>2021-06-04T01:18:37.000Z</time>
</trkpt>  
<trkpt lat="34.24885386048406" lon="108.89312620037606">
   <ele>405.5294468263164</ele>
   <time>2021-06-04T01:18:40.000Z</time>
</trkpt>  
<trkpt lat="34.2488547972918" lon="108.89316802303816">
   <ele>407.6189715107903</ele>
   <time>2021-06-04T01:18:43.000Z</time>
</trkpt>  
<trkpt lat="34.24885313923778" lon="108.89321005748381">
   <ele>408.1740609444678</ele>
   <time>2021-06-04T01:18:46.000Z</time>
</trkpt>  
<trkpt lat="34.248833018341216" lon="108.89323914606342">
   <ele>408.8386770254001</ele>
   <time>2021-06-04T01:18:50.000Z</time>
</trkpt>  
<trkpt lat="34.24880705743895" lon="108.89325739660457">
   <ele>408.8322627572343</ele>
   <time>2021-06-04T01:18:52.000Z</time>
</trkpt>  
<trkpt lat="34.248778388302824" lon="108.89328398953833">
   <ele>408.8032930456102</ele>
   <time>2021-06-04T01:18:55.000Z</time>
</trkpt>  
<trkpt lat="34.24874996518537" lon="108.89330026868346">
   <ele>408.3422629646957</ele>
   <time>2021-06-04T01:18:58.000Z</time>
</trkpt>  
<trkpt lat="34.24872423457935" lon="108.89333225244116">
   <ele>406.620010628365</ele>
   <time>2021-06-04T01:19:01.000Z</time>
</trkpt>  
<trkpt lat="34.24869946791918" lon="108.89337474322124">
   <ele>409.015481647104</ele>
   <time>2021-06-04T01:19:05.000Z</time>
</trkpt>  
<trkpt lat="34.24868119785844" lon="108.89340682147166">
   <ele>408.65042502153665</ele>
   <time>2021-06-04T01:19:10.000Z</time>
</trkpt>  
<trkpt lat="34.248663259455434" lon="108.8934434570577">
   <ele>409.2279354222119</ele>
   <time>2021-06-04T01:19:14.000Z</time>
</trkpt>  
<trkpt lat="34.24865453411971" lon="108.893477504789">
   <ele>409.40129449684173</ele>
   <time>2021-06-04T01:19:17.000Z</time>
</trkpt>  
<trkpt lat="34.24863895864989" lon="108.89352007336545">
   <ele>406.5896128183231</ele>
   <time>2021-06-04T01:19:21.000Z</time>
</trkpt>  
<trkpt lat="34.248620777187156" lon="108.8935583907047">
   <ele>406.38926218263805</ele>
   <time>2021-06-04T01:19:24.000Z</time>
</trkpt>  
<trkpt lat="34.24859063746708" lon="108.89358525266294">
   <ele>408.7715568523854</ele>
   <time>2021-06-04T01:19:27.000Z</time>
</trkpt>  
<trkpt lat="34.248562349824155" lon="108.89359232933">
   <ele>408.15776007808745</ele>
   <time>2021-06-04T01:19:29.000Z</time>
</trkpt>  
<trkpt lat="34.248520373098515" lon="108.8936112407426">
   <ele>411.1069953041151</ele>
   <time>2021-06-04T01:19:33.000Z</time>
</trkpt>  
<trkpt lat="34.248492035164155" lon="108.89362870716597">
   <ele>410.0609757490456</ele>
   <time>2021-06-04T01:19:35.000Z</time>
</trkpt>  
<trkpt lat="34.2484793385763" lon="108.89366631647628">
   <ele>406.9445247994736</ele>
   <time>2021-06-04T01:19:41.000Z</time>
</trkpt>  
<trkpt lat="34.24848145914405" lon="108.89370706324834">
   <ele>406.2761671608314</ele>
   <time>2021-06-04T01:19:52.000Z</time>
</trkpt>  
<trkpt lat="34.24846783851037" lon="108.89374677310425">
   <ele>407.7526156967506</ele>
   <time>2021-06-04T01:19:55.000Z</time>
</trkpt>  
<trkpt lat="34.248456605566965" lon="108.89377771733288">
   <ele>408.16651814058423</ele>
   <time>2021-06-04T01:19:58.000Z</time>
</trkpt>  
<trkpt lat="34.2484425231339" lon="108.893819513759">
   <ele>407.0020368369296</ele>
   <time>2021-06-04T01:20:02.000Z</time>
</trkpt>  
<trkpt lat="34.24843171278966" lon="108.8938499517832">
   <ele>407.5595753956586</ele>
   <time>2021-06-04T01:20:04.000Z</time>
</trkpt>  
<trkpt lat="34.248419457104774" lon="108.89388494376502">
   <ele>408.0343553042039</ele>
   <time>2021-06-04T01:20:07.000Z</time>
</trkpt>  
<trkpt lat="34.24840821897235" lon="108.89391720909919">
   <ele>408.6446195729077</ele>
   <time>2021-06-04T01:20:10.000Z</time>
</trkpt>  
<trkpt lat="34.2483903444736" lon="108.89396385438586">
   <ele>409.1251242356375</ele>
   <time>2021-06-04T01:20:13.000Z</time>
</trkpt>  
<trkpt lat="34.24836830751231" lon="108.89401364352197">
   <ele>408.6235325820744</ele>
   <time>2021-06-04T01:20:15.001Z</time>
</trkpt>  
<trkpt lat="34.24835385963714" lon="108.89404741765105">
   <ele>409.5748028643429</ele>
   <time>2021-06-04T01:20:17.001Z</time>
</trkpt>  
<trkpt lat="34.248335312272594" lon="108.89409038694258">
   <ele>409.7953565036878</ele>
   <time>2021-06-04T01:20:20.001Z</time>
</trkpt>  
<trkpt lat="34.248318345719305" lon="108.89411811489293">
   <ele>409.28181312512606</ele>
   <time>2021-06-04T01:20:23.000Z</time>
</trkpt>  
<trkpt lat="34.248300179607696" lon="108.89415422378954">
   <ele>408.9540400309488</ele>
   <time>2021-06-04T01:20:26.000Z</time>
</trkpt>  
<trkpt lat="34.2482814173508" lon="108.89418346521673">
   <ele>409.3151268642396</ele>
   <time>2021-06-04T01:20:29.000Z</time>
</trkpt>  
<trkpt lat="34.2482580322571" lon="108.89421395335121">
   <ele>408.0596386073157</ele>
   <time>2021-06-04T01:20:31.000Z</time>
</trkpt>  
<trkpt lat="34.24823872358984" lon="108.8942426408958">
   <ele>408.62859688326716</ele>
   <time>2021-06-04T01:20:33.000Z</time>
</trkpt>  
<trkpt lat="34.248219205799955" lon="108.89426661116815">
   <ele>408.97606340702623</ele>
   <time>2021-06-04T01:20:36.000Z</time>
</trkpt>  
<trkpt lat="34.24818660771948" lon="108.89428432728">
   <ele>408.44371979124844</ele>
   <time>2021-06-04T01:20:39.000Z</time>
</trkpt>  
<trkpt lat="34.24816048798201" lon="108.89430428391077">
   <ele>408.6701542241499</ele>
   <time>2021-06-04T01:20:42.000Z</time>
</trkpt>  
<trkpt lat="34.248124580948996" lon="108.89432683804206">
   <ele>409.35772528126836</ele>
   <time>2021-06-04T01:20:45.000Z</time>
</trkpt>  
<trkpt lat="34.24810020915" lon="108.89434157197012">
   <ele>407.8533650683239</ele>
   <time>2021-06-04T01:20:47.000Z</time>
</trkpt>  
<trkpt lat="34.248074577234384" lon="108.89435994069828">
   <ele>407.7901573739946</ele>
   <time>2021-06-04T01:20:49.000Z</time>
</trkpt>  
<trkpt lat="34.24804045210962" lon="108.89438622885072">
   <ele>407.89681083057076</ele>
   <time>2021-06-04T01:20:52.000Z</time>
</trkpt>  
<trkpt lat="34.24801808690119" lon="108.89440530052822">
   <ele>408.037139872089</ele>
   <time>2021-06-04T01:20:54.000Z</time>
</trkpt>  
<trkpt lat="34.24799532459318" lon="108.89443765176831">
   <ele>408.37199947983027</ele>
   <time>2021-06-04T01:20:56.000Z</time>
</trkpt>  
<trkpt lat="34.24798013117659" lon="108.89447438455763">
   <ele>408.14390985574573</ele>
   <time>2021-06-04T01:20:58.000Z</time>
</trkpt>  
<trkpt lat="34.247978978168234" lon="108.89451343034071">
   <ele>409.16777296643704</ele>
   <time>2021-06-04T01:21:00.000Z</time>
</trkpt>  
<trkpt lat="34.24797954587272" lon="108.89455084385732">
   <ele>408.7250928329304</ele>
   <time>2021-06-04T01:21:03.000Z</time>
</trkpt>  
<trkpt lat="34.24797678769517" lon="108.89458533550928">
   <ele>408.622826917097</ele>
   <time>2021-06-04T01:21:05.000Z</time>
</trkpt>  
<trkpt lat="34.24796901254448" lon="108.89462231132264">
   <ele>408.4187525305897</ele>
   <time>2021-06-04T01:21:07.000Z</time>
</trkpt>  
<trkpt lat="34.24795257822692" lon="108.8946579141108">
   <ele>408.65106733702123</ele>
   <time>2021-06-04T01:21:10.000Z</time>
</trkpt>  
<trkpt lat="34.247949992966035" lon="108.89470697168906">
   <ele>408.9549257270992</ele>
   <time>2021-06-04T01:21:13.000Z</time>
</trkpt>  
<trkpt lat="34.24796056247696" lon="108.89474694917423">
   <ele>407.3884413773194</ele>
   <time>2021-06-04T01:21:15.000Z</time>
</trkpt>  
<trkpt lat="34.24797327359109" lon="108.89477904579486">
   <ele>407.00463213026524</ele>
   <time>2021-06-04T01:21:17.000Z</time>
</trkpt>  
<trkpt lat="34.247988624610855" lon="108.89480914447792">
   <ele>408.0660991081968</ele>
   <time>2021-06-04T01:21:20.000Z</time>
</trkpt>  
<trkpt lat="34.24801222361894" lon="108.89483144275023">
   <ele>408.14460845384747</ele>
   <time>2021-06-04T01:21:24.000Z</time>
</trkpt>  
<trkpt lat="34.24803004994179" lon="108.89485683990281">
   <ele>407.65652624424547</ele>
   <time>2021-06-04T01:21:27.000Z</time>
</trkpt>  
<trkpt lat="34.248053753411256" lon="108.89488311056981">
   <ele>407.75759629998356</ele>
   <time>2021-06-04T01:21:29.000Z</time>
</trkpt>  
<trkpt lat="34.24808249709668" lon="108.89490740499687">
   <ele>407.59400067292154</ele>
   <time>2021-06-04T01:21:31.000Z</time>
</trkpt>  
<trkpt lat="34.248108713102575" lon="108.89492396642906">
   <ele>407.49675335083157</ele>
   <time>2021-06-04T01:21:33.000Z</time>
</trkpt>  
<trkpt lat="34.248140249001324" lon="108.89494151527511">
   <ele>408.49516928195953</ele>
   <time>2021-06-04T01:21:36.000Z</time>
</trkpt>  
<trkpt lat="34.248173310523484" lon="108.89495454165461">
   <ele>409.06082276441157</ele>
   <time>2021-06-04T01:21:40.000Z</time>
</trkpt>  
<trkpt lat="34.24820402747164" lon="108.89496870393155">
   <ele>409.585941596888</ele>
   <time>2021-06-04T01:21:43.000Z</time>
</trkpt>  
<trkpt lat="34.24823182625843" lon="108.89498108967183">
   <ele>409.63424532301724</ele>
   <time>2021-06-04T01:21:46.000Z</time>
</trkpt>  
<trkpt lat="34.24826133885058" lon="108.89498957973687">
   <ele>409.60586500447243</ele>
   <time>2021-06-04T01:21:51.000Z</time>
</trkpt>  
<trkpt lat="34.248287868228594" lon="108.89500793853998">
   <ele>408.94868718180805</ele>
   <time>2021-06-04T01:21:57.000Z</time>
</trkpt>  
<trkpt lat="34.248322927436035" lon="108.89501066958195">
   <ele>408.6795305246487</ele>
   <time>2021-06-04T01:22:00.001Z</time>
</trkpt>  
<trkpt lat="34.248357441198664" lon="108.89501631401858">
   <ele>408.8492915863171</ele>
   <time>2021-06-04T01:22:02.001Z</time>
</trkpt>  
<trkpt lat="34.248389487641056" lon="108.89502030717689">
   <ele>408.9337053941563</ele>
   <time>2021-06-04T01:22:04.001Z</time>
</trkpt>  
<trkpt lat="34.24843082191369" lon="108.89502494421451">
   <ele>408.1046198233962</ele>
   <time>2021-06-04T01:22:06.001Z</time>
</trkpt>  
<trkpt lat="34.2484642006067" lon="108.89503219196413">
   <ele>409.11714014504105</ele>
   <time>2021-06-04T01:22:09.001Z</time>
</trkpt>  
<trkpt lat="34.2484943343479" lon="108.89503889962057">
   <ele>409.03722857218236</ele>
   <time>2021-06-04T01:22:10.001Z</time>
</trkpt>  
<trkpt lat="34.248523425321444" lon="108.89505405901293">
   <ele>409.4091541580856</ele>
   <time>2021-06-04T01:22:14.001Z</time>
</trkpt>  
<trkpt lat="34.24855360976607" lon="108.8950623187331">
   <ele>408.35236879158765</ele>
   <time>2021-06-04T01:22:19.001Z</time>
</trkpt>  
<trkpt lat="34.24858640637714" lon="108.89507094895541">
   <ele>408.53394023515284</ele>
   <time>2021-06-04T01:22:23.001Z</time>
</trkpt>  
<trkpt lat="34.24861436413068" lon="108.89506918196271">
   <ele>408.94720234535635</ele>
   <time>2021-06-04T01:22:26.001Z</time>
</trkpt>  
<trkpt lat="34.2486474649152" lon="108.89507523019623">
   <ele>408.33318341430277</ele>
   <time>2021-06-04T01:22:30.000Z</time>
</trkpt>  
<trkpt lat="34.24867534762286" lon="108.89507560873821">
   <ele>409.1947940476239</ele>
   <time>2021-06-04T01:22:33.000Z</time>
</trkpt>  
<trkpt lat="34.248706270233505" lon="108.89507588742774">
   <ele>408.592089664191</ele>
   <time>2021-06-04T01:22:36.000Z</time>
</trkpt>  
<trkpt lat="34.24874223523757" lon="108.8950826746894">
   <ele>408.25768251158297</ele>
   <time>2021-06-04T01:22:39.000Z</time>
</trkpt>  
<trkpt lat="34.248769005162444" lon="108.89508879665212">
   <ele>407.02935088798404</ele>
   <time>2021-06-04T01:22:41.000Z</time>
</trkpt>  
<trkpt lat="34.24880430458689" lon="108.8950838779631">
   <ele>408.14989076554775</ele>
   <time>2021-06-04T01:22:45.000Z</time>
</trkpt>  
<trkpt lat="34.24883994784319" lon="108.89506056406796">
   <ele>407.1470567798242</ele>
   <time>2021-06-04T01:22:48.000Z</time>
</trkpt>  
<trkpt lat="34.24886788995993" lon="108.89503659615475">
   <ele>407.3210872570053</ele>
   <time>2021-06-04T01:22:50.000Z</time>
</trkpt>  
<trkpt lat="34.24889648215928" lon="108.89501660380787">
   <ele>406.92215846292675</ele>
   <time>2021-06-04T01:22:52.000Z</time>
</trkpt>  
<trkpt lat="34.248925882511045" lon="108.89500276871684">
   <ele>406.187890172936</ele>
   <time>2021-06-04T01:22:54.000Z</time>
</trkpt>  
<trkpt lat="34.2489525619292" lon="108.89498199085698">
   <ele>407.1179070137441</ele>
   <time>2021-06-04T01:22:58.000Z</time>
</trkpt>  
<trkpt lat="34.24898410497701" lon="108.89497891231959">
   <ele>405.29873690754175</ele>
   <time>2021-06-04T01:23:01.000Z</time>
</trkpt>  
<trkpt lat="34.2490144665714" lon="108.89498345506058">
   <ele>404.6180523419753</ele>
   <time>2021-06-04T01:23:04.000Z</time>
</trkpt>  
<trkpt lat="34.24904275364961" lon="108.89499848847612">
   <ele>404.1807034537196</ele>
   <time>2021-06-04T01:23:08.000Z</time>
</trkpt>  
<trkpt lat="34.24907616349286" lon="108.89500608700506">
   <ele>407.0026959879324</ele>
   <time>2021-06-04T01:23:12.000Z</time>
</trkpt>  
<trkpt lat="34.24910593199191" lon="108.89500676145357">
   <ele>406.3096404997632</ele>
   <time>2021-06-04T01:23:14.000Z</time>
</trkpt>  
<trkpt lat="34.2491386316429" lon="108.89500366173607">
   <ele>406.0741742113605</ele>
   <time>2021-06-04T01:23:16.000Z</time>
</trkpt>  
<trkpt lat="34.24917139175637" lon="108.8949962829789">
   <ele>406.42064856085926</ele>
   <time>2021-06-04T01:23:19.000Z</time>
</trkpt>  
<trkpt lat="34.2492065809558" lon="108.89498678433993">
   <ele>404.1122924797237</ele>
   <time>2021-06-04T01:23:23.000Z</time>
</trkpt>  
<trkpt lat="34.24924750380283" lon="108.89498375433766">
   <ele>405.2268375577405</ele>
   <time>2021-06-04T01:23:26.000Z</time>
</trkpt>  
<trkpt lat="34.24927469024298" lon="108.89498054584071">
   <ele>406.0315727069974</ele>
   <time>2021-06-04T01:23:29.000Z</time>
</trkpt>  
<trkpt lat="34.249311797346294" lon="108.8949777298363">
   <ele>405.3844690499827</ele>
   <time>2021-06-04T01:23:32.000Z</time>
</trkpt>  
<trkpt lat="34.24934259184016" lon="108.89497549152924">
   <ele>407.4625068679452</ele>
   <time>2021-06-04T01:23:35.000Z</time>
</trkpt>  
<trkpt lat="34.24938343173873" lon="108.89496985570771">
   <ele>406.2610440114513</ele>
   <time>2021-06-04T01:23:38.000Z</time>
</trkpt>  
<trkpt lat="34.24942136205947" lon="108.8949653709351">
   <ele>405.7751711020246</ele>
   <time>2021-06-04T01:23:41.000Z</time>
</trkpt>  
<trkpt lat="34.24944737608843" lon="108.89495420625674">
   <ele>406.7098960792646</ele>
   <time>2021-06-04T01:23:45.000Z</time>
</trkpt>  
<trkpt lat="34.249486292229605" lon="108.89494558989061">
   <ele>405.58341211173683</ele>
   <time>2021-06-04T01:23:50.000Z</time>
</trkpt>  
<trkpt lat="34.24951954313265" lon="108.89492028032892">
   <ele>406.40048713982105</ele>
   <time>2021-06-04T01:23:52.000Z</time>
</trkpt>  
<trkpt lat="34.24954785178535" lon="108.89488805070222">
   <ele>404.834092146717</ele>
   <time>2021-06-04T01:23:55.000Z</time>
</trkpt>  
<trkpt lat="34.24957764541381" lon="108.89486074615338">
   <ele>406.21726119238883</ele>
   <time>2021-06-04T01:23:58.000Z</time>
</trkpt>  
<trkpt lat="34.24961063254847" lon="108.89483789732908">
   <ele>406.5329685853794</ele>
   <time>2021-06-04T01:24:01.000Z</time>
</trkpt>  
<trkpt lat="34.24964111895845" lon="108.89482164775812">
   <ele>405.8796374062076</ele>
   <time>2021-06-04T01:24:05.000Z</time>
</trkpt>  
<trkpt lat="34.249668052673066" lon="108.89480660752368">
   <ele>405.6377246566117</ele>
   <time>2021-06-04T01:24:09.000Z</time>
</trkpt>  
<trkpt lat="34.24969853815102" lon="108.89479428232906">
   <ele>405.0983697399497</ele>
   <time>2021-06-04T01:24:12.000Z</time>
</trkpt>  
<trkpt lat="34.24972710408461" lon="108.8947923444727">
   <ele>405.59745874162763</ele>
   <time>2021-06-04T01:24:14.000Z</time>
</trkpt>  
<trkpt lat="34.2497605835364" lon="108.89480439325044">
   <ele>403.18429064564407</ele>
   <time>2021-06-04T01:24:16.000Z</time>
</trkpt>  
<trkpt lat="34.249794438480826" lon="108.89482256673861">
   <ele>405.2517724810168</ele>
   <time>2021-06-04T01:24:19.000Z</time>
</trkpt>  
<trkpt lat="34.24982325162188" lon="108.89483330711889">
   <ele>404.36401755176485</ele>
   <time>2021-06-04T01:24:23.000Z</time>
</trkpt>  
<trkpt lat="34.2498540305544" lon="108.89484168083179">
   <ele>405.9692842857912</ele>
   <time>2021-06-04T01:24:27.000Z</time>
</trkpt>  
<trkpt lat="34.24988619200507" lon="108.89484251144022">
   <ele>406.14915653597564</ele>
   <time>2021-06-04T01:24:30.000Z</time>
</trkpt>  
<trkpt lat="34.249922169430086" lon="108.89484127554725">
   <ele>405.83757908735424</ele>
   <time>2021-06-04T01:24:33.000Z</time>
</trkpt>  
<trkpt lat="34.249961119916144" lon="108.89484698430624">
   <ele>404.9747874997556</ele>
   <time>2021-06-04T01:24:35.999Z</time>
</trkpt>  
<trkpt lat="34.249994717960966" lon="108.8948632370739">
   <ele>405.1471336251125</ele>
   <time>2021-06-04T01:24:39.000Z</time>
</trkpt>  
<trkpt lat="34.250020223724704" lon="108.89488520831418">
   <ele>405.8356910748407</ele>
   <time>2021-06-04T01:24:42.000Z</time>
</trkpt>  
<trkpt lat="34.25004375748058" lon="108.89491469013787">
   <ele>405.7239744802937</ele>
   <time>2021-06-04T01:24:45.000Z</time>
</trkpt>  
<trkpt lat="34.25005994342908" lon="108.89494749552306">
   <ele>405.9870796883479</ele>
   <time>2021-06-04T01:24:47.999Z</time>
</trkpt>  
<trkpt lat="34.250088479580555" lon="108.89496196274932">
   <ele>406.0293782018125</ele>
   <time>2021-06-04T01:24:52.000Z</time>
</trkpt>  
<trkpt lat="34.25011610644459" lon="108.89495129294811">
   <ele>405.7936099488288</ele>
   <time>2021-06-04T01:24:56.000Z</time>
</trkpt>  
<trkpt lat="34.250137496398004" lon="108.8949281113688">
   <ele>403.8487143870443</ele>
   <time>2021-06-04T01:25:01.000Z</time>
</trkpt>  
<trkpt lat="34.250156046559944" lon="108.89490078489567">
   <ele>405.3682638555765</ele>
   <time>2021-06-04T01:25:05.000Z</time>
</trkpt>  
<trkpt lat="34.25018012606573" lon="108.8948755478783">
   <ele>404.8949204143137</ele>
   <time>2021-06-04T01:25:09.000Z</time>
</trkpt>  
<trkpt lat="34.2502067128538" lon="108.89485181132795">
   <ele>406.37611664645374</ele>
   <time>2021-06-04T01:25:12.000Z</time>
</trkpt>  
<trkpt lat="34.250232594419266" lon="108.89481916675771">
   <ele>406.0178282726556</ele>
   <time>2021-06-04T01:25:15.000Z</time>
</trkpt>  
<trkpt lat="34.25025409256393" lon="108.89478815884597">
   <ele>403.7832916919142</ele>
   <time>2021-06-04T01:25:18.000Z</time>
</trkpt>  
<trkpt lat="34.25028077340008" lon="108.89475768083675">
   <ele>403.7231080252677</ele>
   <time>2021-06-04T01:25:21.000Z</time>
</trkpt>  
<trkpt lat="34.25030019414527" lon="108.89473488770327">
   <ele>403.8773714713752</ele>
   <time>2021-06-04T01:25:23.000Z</time>
</trkpt>  
<trkpt lat="34.25032469398046" lon="108.89471564066758">
   <ele>404.7170673729852</ele>
   <time>2021-06-04T01:25:25.000Z</time>
</trkpt>  
<trkpt lat="34.250352736317915" lon="108.89470750009349">
   <ele>405.6554918019101</ele>
   <time>2021-06-04T01:25:27.000Z</time>
</trkpt>  
<trkpt lat="34.25038601536522" lon="108.89472239228243">
   <ele>405.8817868568003</ele>
   <time>2021-06-04T01:25:30.000Z</time>
</trkpt>  
<trkpt lat="34.250400888701705" lon="108.89476131065845">
   <ele>406.0311535503715</ele>
   <time>2021-06-04T01:25:34.000Z</time>
</trkpt>  
<trkpt lat="34.25040807218971" lon="108.8948105254219">
   <ele>405.7600423935801</ele>
   <time>2021-06-04T01:25:37.000Z</time>
</trkpt>  
<trkpt lat="34.250399815501275" lon="108.8948498732453">
   <ele>405.46436500083655</ele>
   <time>2021-06-04T01:25:41.000Z</time>
</trkpt>  
<trkpt lat="34.25038874695385" lon="108.89488095190643">
   <ele>404.9516355022788</ele>
   <time>2021-06-04T01:25:43.000Z</time>
</trkpt>  
<trkpt lat="34.250382109118554" lon="108.89491359855566">
   <ele>406.5754237258807</ele>
   <time>2021-06-04T01:25:47.000Z</time>
</trkpt>  
<trkpt lat="34.25038164278102" lon="108.89495092052343">
   <ele>404.8698036847636</ele>
   <time>2021-06-04T01:25:50.000Z</time>
</trkpt>  
<trkpt lat="34.25038477921997" lon="108.89498787270867">
   <ele>403.18258732557297</ele>
   <time>2021-06-04T01:25:53.000Z</time>
</trkpt>  
<trkpt lat="34.25038122750803" lon="108.89505776420931">
   <ele>407.41787710413337</ele>
   <time>2021-06-04T01:26:00.000Z</time>
</trkpt>  
<trkpt lat="34.25037046677341" lon="108.895091030025">
   <ele>405.3687401339412</ele>
   <time>2021-06-04T01:26:04.000Z</time>
</trkpt>  
<trkpt lat="34.250364050846756" lon="108.89512524522063">
   <ele>403.8909759372473</ele>
   <time>2021-06-04T01:26:07.000Z</time>
</trkpt>  
<trkpt lat="34.25036104381156" lon="108.89516738001782">
   <ele>403.77432698663324</ele>
   <time>2021-06-04T01:26:10.000Z</time>
</trkpt>  
<trkpt lat="34.25036502314993" lon="108.89521246885838">
   <ele>405.00819755438715</ele>
   <time>2021-06-04T01:26:13.000Z</time>
</trkpt>  
<trkpt lat="34.25037199270581" lon="108.89525485102324">
   <ele>405.8564052004367</ele>
   <time>2021-06-04T01:26:16.000Z</time>
</trkpt>  
<trkpt lat="34.250371483101254" lon="108.89529585527444">
   <ele>403.82866006717086</ele>
   <time>2021-06-04T01:26:20.000Z</time>
</trkpt>  
<trkpt lat="34.25036720204402" lon="108.8953421540578">
   <ele>401.91466008964926</ele>
   <time>2021-06-04T01:26:23.000Z</time>
</trkpt>  
<trkpt lat="34.250362653117136" lon="108.89539041612372">
   <ele>402.71982155926526</ele>
   <time>2021-06-04T01:26:26.000Z</time>
</trkpt>  
<trkpt lat="34.25036393905756" lon="108.89543222797894">
   <ele>404.32667584810406</ele>
   <time>2021-06-04T01:26:29.001Z</time>
</trkpt>  
<trkpt lat="34.250359280869525" lon="108.89547395810901">
   <ele>405.479461543262</ele>
   <time>2021-06-04T01:26:33.001Z</time>
</trkpt>  
<trkpt lat="34.250357158275825" lon="108.89551171279459">
   <ele>405.3960957257077</ele>
   <time>2021-06-04T01:26:36.001Z</time>
</trkpt>  
<trkpt lat="34.25036282439372" lon="108.89554559022143">
   <ele>405.23202321119606</ele>
   <time>2021-06-04T01:26:39.001Z</time>
</trkpt>  
<trkpt lat="34.250351328664955" lon="108.89557974525673">
   <ele>405.82143877632916</ele>
   <time>2021-06-04T01:26:43.000Z</time>
</trkpt>  
<trkpt lat="34.2503499917795" lon="108.8956247614368">
   <ele>406.00847303215414</ele>
   <time>2021-06-04T01:26:45.000Z</time>
</trkpt>  
<trkpt lat="34.2503541921829" lon="108.8956620828442">
   <ele>404.35511762462556</ele>
   <time>2021-06-04T01:26:47.000Z</time>
</trkpt>  
<trkpt lat="34.25035024422921" lon="108.8956998548888">
   <ele>406.00721562933177</ele>
   <time>2021-06-04T01:26:52.000Z</time>
</trkpt>  
<trkpt lat="34.25034189460879" lon="108.89574730556704">
   <ele>406.1008325247094</ele>
   <time>2021-06-04T01:26:56.000Z</time>
</trkpt>  
<trkpt lat="34.25032840391106" lon="108.89577622334089">
   <ele>406.32794778514653</ele>
   <time>2021-06-04T01:26:59.000Z</time>
</trkpt>  
<trkpt lat="34.250321311337075" lon="108.89581788329382">
   <ele>405.40666458941996</ele>
   <time>2021-06-04T01:27:02.000Z</time>
</trkpt>  
<trkpt lat="34.250325480146785" lon="108.89578516606706">
   <ele>406.8845033776015</ele>
   <time>2021-06-04T01:27:15.000Z</time>
</trkpt>  
<trkpt lat="34.250317235640466" lon="108.89582311616446">
   <ele>405.83386682905257</ele>
   <time>2021-06-04T01:27:38.000Z</time>
</trkpt>  
<trkpt lat="34.250309894345904" lon="108.8958564157013">
   <ele>405.9292554948479</ele>
   <time>2021-06-04T01:27:41.000Z</time>
</trkpt>  
<trkpt lat="34.250305905007366" lon="108.89590181058077">
   <ele>405.81181382760406</ele>
   <time>2021-06-04T01:27:44.000Z</time>
</trkpt>  
<trkpt lat="34.25031837177886" lon="108.8959440134953">
   <ele>406.3362254342064</ele>
   <time>2021-06-04T01:27:48.000Z</time>
</trkpt>  
<trkpt lat="34.250337116175686" lon="108.89596914138804">
   <ele>406.3417222453281</ele>
   <time>2021-06-04T01:27:50.000Z</time>
</trkpt>  
<trkpt lat="34.25034641635756" lon="108.89600074459764">
   <ele>405.7526116836816</ele>
   <time>2021-06-04T01:27:53.000Z</time>
</trkpt>  
<trkpt lat="34.25036082743673" lon="108.89603710312635">
   <ele>406.3019925309345</ele>
   <time>2021-06-04T01:27:56.000Z</time>
</trkpt>  
<trkpt lat="34.250369488990394" lon="108.89607160342348">
   <ele>406.15905782207847</ele>
   <time>2021-06-04T01:28:02.000Z</time>
</trkpt>  
<trkpt lat="34.25037340792402" lon="108.89610566279613">
   <ele>404.1412130128592</ele>
   <time>2021-06-04T01:28:07.000Z</time>
</trkpt>  
<trkpt lat="34.250345708745115" lon="108.89612419385386">
   <ele>402.4397775987163</ele>
   <time>2021-06-04T01:28:59.000Z</time>
</trkpt>  
<trkpt lat="34.25037755342492" lon="108.89612442410679">
   <ele>402.4133993089199</ele>
   <time>2021-06-04T01:29:21.000Z</time>
</trkpt>  
<trkpt lat="34.250360615597266" lon="108.89609597674053">
   <ele>407.76376934628934</ele>
   <time>2021-06-04T01:30:38.001Z</time>
</trkpt>  
<trkpt lat="34.25037902488799" lon="108.89612601659748">
   <ele>405.79817406181246</ele>
   <time>2021-06-04T01:31:02.000Z</time>
</trkpt>  
<trkpt lat="34.25040823876259" lon="108.89614557842273">
   <ele>405.8677856689319</ele>
   <time>2021-06-04T01:31:03.000Z</time>
</trkpt>  
<trkpt lat="34.25038178744996" lon="108.89613760070645">
   <ele>407.11527427844703</ele>
   <time>2021-06-04T01:31:23.000Z</time>
</trkpt>  
<trkpt lat="34.25035624597416" lon="108.89612571452608">
   <ele>404.1408300809562</ele>
   <time>2021-06-04T01:31:27.000Z</time>
</trkpt>  
<trkpt lat="34.250383936337855" lon="108.89609807743453">
   <ele>410.1299275280908</ele>
   <time>2021-06-04T01:31:37.000Z</time>
</trkpt>  
<trkpt lat="34.250408091638185" lon="108.89608153179886">
   <ele>405.6028004689142</ele>
   <time>2021-06-04T01:31:48.000Z</time>
</trkpt>  
<trkpt lat="34.250384571843206" lon="108.89606352554325">
   <ele>406.49946776684374</ele>
   <time>2021-06-04T01:32:16.000Z</time>
</trkpt>  
<trkpt lat="34.25035778157624" lon="108.8960760466383">
   <ele>406.2981446413323</ele>
   <time>2021-06-04T01:32:20.001Z</time>
</trkpt>  
<trkpt lat="34.25035731514363" lon="108.89610908748085">
   <ele>404.72731644753367</ele>
   <time>2021-06-04T01:32:58.000Z</time>
</trkpt>  
<trkpt lat="34.25038383275835" lon="108.89612473492343">
   <ele>405.38227542489767</ele>
   <time>2021-06-04T01:33:05.000Z</time>
</trkpt>  
<trkpt lat="34.25040137779501" lon="108.8961509043275">
   <ele>404.91073502693325</ele>
   <time>2021-06-04T01:33:16.000Z</time>
</trkpt>  
<trkpt lat="34.250400831851195" lon="108.89611806828583">
   <ele>406.2003068141639</ele>
   <time>2021-06-04T01:34:14.000Z</time>
</trkpt>  
<trkpt lat="34.250379597431674" lon="108.89609679118456">
   <ele>406.36692950408906</ele>
   <time>2021-06-04T01:34:29.001Z</time>
</trkpt>  
<trkpt lat="34.25036652755817" lon="108.89606775416011">
   <ele>408.0326881399378</ele>
   <time>2021-06-04T01:35:13.000Z</time>
</trkpt>  
<trkpt lat="34.25033351749542" lon="108.89607852078369">
   <ele>406.171666983515</ele>
   <time>2021-06-04T01:39:46.000Z</time>
</trkpt>  
<trkpt lat="34.25029729384272" lon="108.89609775002192">
   <ele>405.98805207107216</ele>
   <time>2021-06-04T01:39:47.000Z</time>
</trkpt>  
<trkpt lat="34.250272166507145" lon="108.89607616736869">
   <ele>405.9263575002551</ele>
   <time>2021-06-04T01:39:53.000Z</time>
</trkpt>  
<trkpt lat="34.25025161178069" lon="108.89604534647644">
   <ele>406.23544749990106</ele>
   <time>2021-06-04T01:40:03.000Z</time>
</trkpt>  
<trkpt lat="34.25023514622126" lon="108.89600147384638">
   <ele>407.21013706177473</ele>
   <time>2021-06-04T01:40:07.000Z</time>
</trkpt>  
<trkpt lat="34.250219220357955" lon="108.89604124926882">
   <ele>406.7780539859086</ele>
   <time>2021-06-04T01:40:22.000Z</time>
</trkpt>  
<trkpt lat="34.25019565107819" lon="108.89607787971252">
   <ele>406.2423518002033</ele>
   <time>2021-06-04T01:40:23.000Z</time>
</trkpt>  
<trkpt lat="34.25017234961366" lon="108.89610117675274">
   <ele>406.51081220805645</ele>
   <time>2021-06-04T01:40:34.001Z</time>
</trkpt>  
<trkpt lat="34.25014759276286" lon="108.8960754311861">
   <ele>406.1502947555855</ele>
   <time>2021-06-04T01:40:37.001Z</time>
</trkpt>  
<trkpt lat="34.25011987546646" lon="108.89605206272537">
   <ele>406.11446725949645</ele>
   <time>2021-06-04T01:40:41.001Z</time>
</trkpt>  
<trkpt lat="34.25010045308011" lon="108.89602548018168">
   <ele>406.3204404255375</ele>
   <time>2021-06-04T01:40:44.001Z</time>
</trkpt>  
<trkpt lat="34.25006702510845" lon="108.89602375895414">
   <ele>404.2624047668651</ele>
   <time>2021-06-04T01:40:48.001Z</time>
</trkpt>  
<trkpt lat="34.250035661837806" lon="108.8960169423352">
   <ele>405.56252083275467</ele>
   <time>2021-06-04T01:40:52.001Z</time>
</trkpt>  
<trkpt lat="34.25000647789296" lon="108.89601657672395">
   <ele>405.32770428434014</ele>
   <time>2021-06-04T01:40:55.001Z</time>
</trkpt>  
<trkpt lat="34.24997891248033" lon="108.89601633475773">
   <ele>408.13177333958447</ele>
   <time>2021-06-04T01:41:01.001Z</time>
</trkpt>  
<trkpt lat="34.24996459450237" lon="108.89598641973501">
   <ele>404.8954388666898</ele>
   <time>2021-06-04T01:41:07.001Z</time>
</trkpt>  
<trkpt lat="34.24994714139684" lon="108.89595524028483">
   <ele>404.7980274222791</ele>
   <time>2021-06-04T01:41:11.001Z</time>
</trkpt>  
<trkpt lat="34.24993028149511" lon="108.89592951234324">
   <ele>405.2126254895702</ele>
   <time>2021-06-04T01:41:15.001Z</time>
</trkpt>  
<trkpt lat="34.24990731507076" lon="108.89590811303059">
   <ele>406.09229196142405</ele>
   <time>2021-06-04T01:41:17.001Z</time>
</trkpt>  
<trkpt lat="34.249879246771506" lon="108.8958803302717">
   <ele>403.78243120294064</ele>
   <time>2021-06-04T01:41:21.001Z</time>
</trkpt>  
<trkpt lat="34.24982832828905" lon="108.8958704973342">
   <ele>407.0116171557456</ele>
   <time>2021-06-04T01:41:26.000Z</time>
</trkpt>  
<trkpt lat="34.24979214995984" lon="108.89587076431465">
   <ele>407.3754046643153</ele>
   <time>2021-06-04T01:41:28.000Z</time>
</trkpt>  
<trkpt lat="34.24975831821041" lon="108.8958691558585">
   <ele>406.61738633643836</ele>
   <time>2021-06-04T01:41:30.000Z</time>
</trkpt>  
<trkpt lat="34.24972181572608" lon="108.8958753490767">
   <ele>405.68244914058596</ele>
   <time>2021-06-04T01:41:34.000Z</time>
</trkpt>  
<trkpt lat="34.24969103881904" lon="108.89587384919578">
   <ele>406.94330004043877</ele>
   <time>2021-06-04T01:41:36.000Z</time>
</trkpt>  
<trkpt lat="34.24965876717289" lon="108.8958724639751">
   <ele>406.8984164102003</ele>
   <time>2021-06-04T01:41:38.000Z</time>
</trkpt>  
<trkpt lat="34.249621809675745" lon="108.89586512861172">
   <ele>405.7708013691008</ele>
   <time>2021-06-04T01:41:40.000Z</time>
</trkpt>  
<trkpt lat="34.24959049891763" lon="108.89586621322763">
   <ele>407.0438399640843</ele>
   <time>2021-06-04T01:41:43.000Z</time>
</trkpt>  
<trkpt lat="34.249562240624726" lon="108.89588186068242">
   <ele>406.23378612846136</ele>
   <time>2021-06-04T01:41:48.000Z</time>
</trkpt>  
<trkpt lat="34.249532177928536" lon="108.89588721058175">
   <ele>404.24257145263255</ele>
   <time>2021-06-04T01:41:51.000Z</time>
</trkpt>  
<trkpt lat="34.24949288446942" lon="108.8958779032139">
   <ele>405.2658250015229</ele>
   <time>2021-06-04T01:41:53.000Z</time>
</trkpt>  
<trkpt lat="34.24943221967538" lon="108.89586047300149">
   <ele>406.1655404185876</ele>
   <time>2021-06-04T01:41:55.000Z</time>
</trkpt>  
<trkpt lat="34.24939317584083" lon="108.89586677184356">
   <ele>406.0285512814298</ele>
   <time>2021-06-04T01:42:01.000Z</time>
</trkpt>  
<trkpt lat="34.24936527236408" lon="108.89588282037518">
   <ele>407.53463077172637</ele>
   <time>2021-06-04T01:42:03.000Z</time>
</trkpt>  
<trkpt lat="34.24933734213144" lon="108.8958976697761">
   <ele>407.00378904957324</ele>
   <time>2021-06-04T01:42:05.000Z</time>
</trkpt>  
<trkpt lat="34.24930656153694" lon="108.89591265295296">
   <ele>406.68838048446923</ele>
   <time>2021-06-04T01:42:07.000Z</time>
</trkpt>  
<trkpt lat="34.2492801611304" lon="108.89593536292774">
   <ele>405.37757866829634</ele>
   <time>2021-06-04T01:42:09.000Z</time>
</trkpt>  
<trkpt lat="34.24925198018632" lon="108.89594742363049">
   <ele>406.2917197132483</ele>
   <time>2021-06-04T01:42:13.000Z</time>
</trkpt>  
<trkpt lat="34.24922854964565" lon="108.8959641083269">
   <ele>406.34627576265484</ele>
   <time>2021-06-04T01:42:17.000Z</time>
</trkpt>  
<trkpt lat="34.24921793234265" lon="108.89599957431412">
   <ele>406.7666805051267</ele>
   <time>2021-06-04T01:42:23.000Z</time>
</trkpt>  
<trkpt lat="34.249186668773795" lon="108.89600983497338">
   <ele>407.311334900558</ele>
   <time>2021-06-04T01:42:26.000Z</time>
</trkpt>  
<trkpt lat="34.24914649479874" lon="108.89600062886828">
   <ele>407.1672429665923</ele>
   <time>2021-06-04T01:42:34.000Z</time>
</trkpt>  
<trkpt lat="34.24909884537642" lon="108.89597388203896">
   <ele>407.1274923598394</ele>
   <time>2021-06-04T01:42:35.000Z</time>
</trkpt>  
<trkpt lat="34.24906846682875" lon="108.89598043875652">
   <ele>409.1520647080615</ele>
   <time>2021-06-04T01:42:42.000Z</time>
</trkpt>  
<trkpt lat="34.24903971714395" lon="108.8959625750177">
   <ele>407.8353943331167</ele>
   <time>2021-06-04T01:42:46.000Z</time>
</trkpt>  
<trkpt lat="34.24900835748163" lon="108.89596253722574">
   <ele>407.4305890854448</ele>
   <time>2021-06-04T01:42:48.001Z</time>
</trkpt>  
<trkpt lat="34.248972305626744" lon="108.8960146524322">
   <ele>405.2166308583692</ele>
   <time>2021-06-04T01:42:51.001Z</time>
</trkpt>  
<trkpt lat="34.24894346143805" lon="108.89605603776202">
   <ele>406.08421279583126</ele>
   <time>2021-06-04T01:42:52.001Z</time>
</trkpt>  
<trkpt lat="34.24893160629534" lon="108.8961074135583">
   <ele>406.1938257496804</ele>
   <time>2021-06-04T01:42:54.001Z</time>
</trkpt>  
<trkpt lat="34.24892587554447" lon="108.8961450859988">
   <ele>406.86802327726036</ele>
   <time>2021-06-04T01:42:57.001Z</time>
</trkpt>  
<trkpt lat="34.24893373736053" lon="108.89617855251034">
   <ele>408.2909161876887</ele>
   <time>2021-06-04T01:43:06.001Z</time>
</trkpt>  
       </trkseg>
   </trk>
</gpx>
