# Supplementary material for: Exploring the influence of path environment factors on walking behavior in urban parks with configuration attribute control
Source: PLoS One. 2025 Jul 28;20(7):e0329278. doi: 10.1371/journal.pone.0329278 (PMC12303266; doi:10.1371/journal.pone.0329278)
Supplement: S2 File — (ZIP) [file pone.0329278.s002.zip › S2 File/Trajectory data/F12.gpx]

<?xml version="1.0" encoding="UTF-8"?><gpx xsi:schemaLocation="http://www.topografix.com/GPX/1/0 http://www.topografix.com/GPX/1/0/gpx.xsd" xmlns="http://www.topografix.com/GPX/1/0" xmlns:xsi="http://www.w3.org/2001/XMLSchema-instance" creator="SixFoot - http://www.foooooot.com/" version="1.0"><trk><trkseg><trkpt lon="108.89595740264039" lat="34.2510324818161"><ele>386.4945068359375</ele><time>2021-06-04T02:46:05Z</time><speed>0.0</speed></trkpt><trkpt lon="108.89598749602791" lat="34.25091113480811"><ele>383.9314270019531</ele><time>2021-06-04T02:46:21Z</time><speed>1.6716219186782837</speed></trkpt><trkpt lon="108.89599712477145" lat="34.250817374969465"><ele>380.1905822753906</ele><time>2021-06-04T02:46:25Z</time><speed>1.9197077751159668</speed></trkpt><trkpt lon="108.89601024912952" lat="34.250725083340576"><ele>375.448974609375</ele><time>2021-06-04T02:46:31Z</time><speed>1.8148741722106934</speed></trkpt><trkpt lon="108.89603642393563" lat="34.25063083694046"><ele>375.1667175292969</ele><time>2021-06-04T02:46:43Z</time><speed>1.3150709867477417</speed></trkpt><trkpt lon="108.89602524244657" lat="34.25053899777173"><ele>375.102783203125</ele><time>2021-06-04T02:46:49Z</time><speed>1.1119083166122437</speed></trkpt><trkpt lon="108.89599563663364" lat="34.25043130083293"><ele>374.7568359375</ele><time>2021-06-04T02:46:59Z</time><speed>1.2204612493515015</speed></trkpt><trkpt lon="108.8958889892146" lat="34.250388911988374"><ele>372.31011962890625</ele><time>2021-06-04T02:47:09Z</time><speed>1.2534180879592896</speed></trkpt><trkpt lon="108.89577548235783" lat="34.25039534870008"><ele>369.39581298828125</ele><time>2021-06-04T02:47:23Z</time><speed>1.3916019201278687</speed></trkpt><trkpt lon="108.89566514233643" lat="34.250393135269924"><ele>368.8030700683594</ele><time>2021-06-04T02:47:35Z</time><speed>1.1763880252838135</speed></trkpt><trkpt lon="108.89555008622837" lat="34.25040033812942"><ele>369.3094177246094</ele><time>2021-06-04T02:47:45Z</time><speed>1.665476679801941</speed></trkpt><trkpt lon="108.89542155392968" lat="34.25039870668613"><ele>370.60400390625</ele><time>2021-06-04T02:48:22Z</time><speed>1.1468250751495361</speed></trkpt><trkpt lon="108.89530416356062" lat="34.250389086954954"><ele>369.3227233886719</ele><time>2021-06-04T02:48:38Z</time><speed>1.194074273109436</speed></trkpt><trkpt lon="108.89519127693875" lat="34.250379845151585"><ele>369.4512939453125</ele><time>2021-06-04T02:48:47Z</time><speed>1.4865111112594604</speed></trkpt><trkpt lon="108.89505948093725" lat="34.25040325828733"><ele>369.0517578125</ele><time>2021-06-04T02:48:57Z</time><speed>1.4397801160812378</speed></trkpt><trkpt lon="108.89493766970645" lat="34.25042678141186"><ele>369.52093505859375</ele><time>2021-06-04T02:49:09Z</time><speed>1.4476723670959473</speed></trkpt><trkpt lon="108.89484078479114" lat="34.250476341930685"><ele>369.47137451171875</ele><time>2021-06-04T02:49:19Z</time><speed>1.4346179962158203</speed></trkpt><trkpt lon="108.89475390954952" lat="34.250555161218685"><ele>373.83966064453125</ele><time>2021-06-04T02:49:50Z</time><speed>0.2999448776245117</speed></trkpt><trkpt lon="108.89471261657417" lat="34.250639755673184"><ele>373.77978515625</ele><time>2021-06-04T02:51:43Z</time><speed>1.6701953411102295</speed></trkpt><trkpt lon="108.89461450814981" lat="34.250686132486436"><ele>371.8446932453662</ele><time>2021-06-04T02:57:54Z</time><speed>0.0</speed></trkpt><trkpt lon="108.89450634390212" lat="34.250660883990136"><ele>373.6380920410156</ele><time>2021-06-04T03:05:09Z</time><speed>1.0056853294372559</speed></trkpt><trkpt lon="108.89438992731111" lat="34.25069184201525"><ele>372.87066650390625</ele><time>2021-06-04T03:13:00Z</time><speed>0.7201191782951355</speed></trkpt><trkpt lon="108.89426478943287" lat="34.25067390427316"><ele>374.9241638183594</ele><time>2021-06-04T03:13:13Z</time><speed>1.6338200569152832</speed></trkpt><trkpt lon="108.89418076696813" lat="34.25060949014343"><ele>377.8383483886719</ele><time>2021-06-04T03:13:22Z</time><speed>1.6092453002929688</speed></trkpt><trkpt lon="108.89420715792046" lat="34.25050946977756"><ele>374.62811279296875</ele><time>2021-06-04T03:13:35Z</time><speed>1.6146527528762817</speed></trkpt><trkpt lon="108.8941138888501" lat="34.250578989077226"><ele>376.9046936035156</ele><time>2021-06-04T03:14:39Z</time><speed>1.2813031673431396</speed></trkpt><trkpt lon="108.89400853410044" lat="34.25060221923566"><ele>376.5186767578125</ele><time>2021-06-04T03:14:50Z</time><speed>1.531044363975525</speed></trkpt><trkpt lon="108.89388642568876" lat="34.250595607021324"><ele>377.57940673828125</ele><time>2021-06-04T03:15:20Z</time><speed>1.1993358135223389</speed></trkpt><trkpt lon="108.8937567921661" lat="34.25064204531085"><ele>380.888671875</ele><time>2021-06-04T03:15:34Z</time><speed>1.5132569074630737</speed></trkpt><trkpt lon="108.89363268608685" lat="34.250651926603126"><ele>382.8833312988281</ele><time>2021-06-04T03:15:48Z</time><speed>1.4828357696533203</speed></trkpt><trkpt lon="108.89350143927255" lat="34.250676692766575"><ele>382.8245849609375</ele><time>2021-06-04T03:16:07Z</time><speed>1.260245442390442</speed></trkpt><trkpt lon="108.89337996177537" lat="34.250732954774506"><ele>381.6958312988281</ele><time>2021-06-04T03:16:17Z</time><speed>1.7298521995544434</speed></trkpt><trkpt lon="108.89326450081415" lat="34.25075756589528"><ele>381.46575927734375</ele><time>2021-06-04T03:16:25Z</time><speed>1.6855896711349487</speed></trkpt><trkpt lon="108.89311970334637" lat="34.250770534932784"><ele>382.40167236328125</ele><time>2021-06-04T03:16:35Z</time><speed>1.9667370319366455</speed></trkpt><trkpt lon="108.893000428841" lat="34.250762388505976"><ele>381.91632080078125</ele><time>2021-06-04T03:16:45Z</time><speed>1.0671733617782593</speed></trkpt><trkpt lon="108.89287652057364" lat="34.25073401705751"><ele>382.75347900390625</ele><time>2021-06-04T03:17:01Z</time><speed>1.1209523677825928</speed></trkpt><trkpt lon="108.89275743350396" lat="34.25071974318958"><ele>384.88885498046875</ele><time>2021-06-04T03:17:11Z</time><speed>1.8554779291152954</speed></trkpt><trkpt lon="108.89264961930431" lat="34.250744443539006"><ele>387.333251953125</ele><time>2021-06-04T03:17:23Z</time><speed>1.4146900177001953</speed></trkpt><trkpt lon="108.89255865356363" lat="34.25068856448167"><ele>387.4981994628906</ele><time>2021-06-04T03:17:33Z</time><speed>1.4480923414230347</speed></trkpt><trkpt lon="108.89247011120528" lat="34.250617876004284"><ele>383.2081604003906</ele><time>2021-06-04T03:17:53Z</time><speed>0.9978837966918945</speed></trkpt><trkpt lon="108.89238791044852" lat="34.2505392862184"><ele>383.9484558105469</ele><time>2021-06-04T03:18:05Z</time><speed>1.2323447465896606</speed></trkpt><trkpt lon="108.89227209893775" lat="34.250484554639506"><ele>382.59173583984375</ele><time>2021-06-04T03:18:13Z</time><speed>1.79056715965271</speed></trkpt><trkpt lon="108.89214536767982" lat="34.250455555129626"><ele>381.81231689453125</ele><time>2021-06-04T03:18:25Z</time><speed>1.366092324256897</speed></trkpt><trkpt lon="108.89204650075315" lat="34.250416509107346"><ele>380.3832092285156</ele><time>2021-06-04T03:18:37Z</time><speed>1.4552735090255737</speed></trkpt><trkpt lon="108.89193499578056" lat="34.250378910967825"><ele>379.50506591796875</ele><time>2021-06-04T03:18:50Z</time><speed>0.8265501856803894</speed></trkpt><trkpt lon="108.89182201273898" lat="34.25037150701685"><ele>379.97454833984375</ele><time>2021-06-04T03:19:07Z</time><speed>1.2500905990600586</speed></trkpt><trkpt lon="108.89170284780629" lat="34.25038180311393"><ele>381.1645202636719</ele><time>2021-06-04T03:19:17Z</time><speed>0.8993151783943176</speed></trkpt><trkpt lon="108.89159119142418" lat="34.25040342829707"><ele>380.1400146484375</ele><time>2021-06-04T03:19:31Z</time><speed>1.198835849761963</speed></trkpt><trkpt lon="108.89147482789957" lat="34.2503878244687"><ele>380.79425048828125</ele><time>2021-06-04T03:19:41Z</time><speed>1.021526575088501</speed></trkpt><trkpt lon="108.8913695793607" lat="34.2503426095022"><ele>380.6501770019531</ele><time>2021-06-04T03:19:55Z</time><speed>1.2389174699783325</speed></trkpt><trkpt lon="108.89128949435266" lat="34.25027386177084"><ele>380.4739074707031</ele><time>2021-06-04T03:20:07Z</time><speed>1.3231502771377563</speed></trkpt><trkpt lon="108.89119048547958" lat="34.25019491897702"><ele>380.0314636230469</ele><time>2021-06-04T03:20:15Z</time><speed>1.196191430091858</speed></trkpt><trkpt lon="108.89109156459669" lat="34.25014161822163"><ele>380.837646484375</ele><time>2021-06-04T03:20:25Z</time><speed>1.1835081577301025</speed></trkpt><trkpt lon="108.89100494208444" lat="34.25006273841578"><ele>382.19775390625</ele><time>2021-06-04T03:20:37Z</time><speed>1.2184573411941528</speed></trkpt><trkpt lon="108.89090611583246" lat="34.25001022717135"><ele>381.31329345703125</ele><time>2021-06-04T03:20:49Z</time><speed>1.026624083518982</speed></trkpt><trkpt lon="108.89080290899778" lat="34.249939177428715"><ele>380.5729675292969</ele><time>2021-06-04T03:20:59Z</time><speed>1.0982545614242554</speed></trkpt><trkpt lon="108.89077359996739" lat="34.24984514441922"><ele>379.6174011230469</ele><time>2021-06-04T03:21:09Z</time><speed>1.2139403820037842</speed></trkpt><trkpt lon="108.89075907959571" lat="34.249748476207174"><ele>380.5028991699219</ele><time>2021-06-04T03:21:19Z</time><speed>1.2542856931686401</speed></trkpt><trkpt lon="108.89074100342471" lat="34.24965773304967"><ele>379.724609375</ele><time>2021-06-04T03:21:28Z</time><speed>1.244312047958374</speed></trkpt><trkpt lon="108.89071254507672" lat="34.24956885304611"><ele>376.2609558105469</ele><time>2021-06-04T03:21:36Z</time><speed>1.3050113916397095</speed></trkpt><trkpt lon="108.89064372878823" lat="34.24949849123089"><ele>378.732666015625</ele><time>2021-06-04T03:21:45Z</time><speed>0.9962515234947205</speed></trkpt><trkpt lon="108.89057910813709" lat="34.24942046629116"><ele>378.8545227050781</ele><time>2021-06-04T03:22:03Z</time><speed>1.2670029401779175</speed></trkpt></trkseg></trk></gpx>
