# Supplementary material for: Exploring the influence of path environment factors on walking behavior in urban parks with configuration attribute control
Source: PLoS One. 2025 Jul 28;20(7):e0329278. doi: 10.1371/journal.pone.0329278 (PMC12303266; doi:10.1371/journal.pone.0329278)
Supplement: S2 File — (ZIP) [file pone.0329278.s002.zip › S2 File/Trajectory data/F120.gpx]

<?xml version="1.0" encoding="UTF-8"?><gpx xsi:schemaLocation="http://www.topografix.com/GPX/1/0 http://www.topografix.com/GPX/1/0/gpx.xsd" xmlns="http://www.topografix.com/GPX/1/0" xmlns:xsi="http://www.w3.org/2001/XMLSchema-instance" creator="SixFoot - http://www.foooooot.com/" version="1.0"><trk><trkseg><trkpt lon="108.89085067" lat="34.24938748"><ele>391.259521484375</ele><time>2021-06-04T00:19:45Z</time><speed>1.090000033378601</speed></trkpt><trkpt lon="108.89061253" lat="34.24944831"><ele>368.1917724609375</ele><time>2021-06-04T00:19:50Z</time><speed>1.2599999904632568</speed></trkpt><trkpt lon="108.89067943" lat="34.24935098"><ele>369.358642578125</ele><time>2021-06-04T00:19:59Z</time><speed>1.4800000190734863</speed></trkpt><trkpt lon="108.89068247" lat="34.24924066"><ele>368.5465087890625</ele><time>2021-06-04T00:20:09Z</time><speed>1.25</speed></trkpt><trkpt lon="108.89069003" lat="34.24913183"><ele>368.8526611328125</ele><time>2021-06-04T00:20:19Z</time><speed>1.0700000524520874</speed></trkpt><trkpt lon="108.89073308" lat="34.24904315"><ele>370.00433349609375</ele><time>2021-06-04T00:20:27Z</time><speed>1.0700000524520874</speed></trkpt><trkpt lon="108.8907793" lat="34.24895983"><ele>368.85400390625</ele><time>2021-06-04T00:20:35Z</time><speed>1.059999942779541</speed></trkpt><trkpt lon="108.89087065" lat="34.24890301"><ele>368.11505126953125</ele><time>2021-06-04T00:20:43Z</time><speed>1.100000023841858</speed></trkpt><trkpt lon="108.89097133" lat="34.24883943"><ele>369.21337890625</ele><time>2021-06-04T00:20:51Z</time><speed>1.1699999570846558</speed></trkpt><trkpt lon="108.89107656" lat="34.24877945"><ele>369.588623046875</ele><time>2021-06-04T00:20:59Z</time><speed>1.2200000286102295</speed></trkpt><trkpt lon="108.89118524" lat="34.24873007"><ele>369.5775146484375</ele><time>2021-06-04T00:21:07Z</time><speed>1.0399999618530273</speed></trkpt><trkpt lon="108.89129057" lat="34.24868899"><ele>369.65966796875</ele><time>2021-06-04T00:21:15Z</time><speed>1.090000033378601</speed></trkpt><trkpt lon="108.89139496" lat="34.24864056"><ele>367.87744140625</ele><time>2021-06-04T00:21:23Z</time><speed>1.2000000476837158</speed></trkpt><trkpt lon="108.89150496" lat="34.24861677"><ele>367.199951171875</ele><time>2021-06-04T00:21:31Z</time><speed>1.0099999904632568</speed></trkpt><trkpt lon="108.89162239" lat="34.24860459"><ele>367.8062744140625</ele><time>2021-06-04T00:21:39Z</time><speed>1.1100000143051147</speed></trkpt><trkpt lon="108.89173728" lat="34.24861413"><ele>367.881103515625</ele><time>2021-06-04T00:21:47Z</time><speed>1.2899999618530273</speed></trkpt><trkpt lon="108.89185442" lat="34.24863226"><ele>364.88623046875</ele><time>2021-06-04T00:21:55Z</time><speed>1.2599999904632568</speed></trkpt><trkpt lon="108.89196409" lat="34.24865354"><ele>364.3787841796875</ele><time>2021-06-04T00:22:03Z</time><speed>1.2000000476837158</speed></trkpt><trkpt lon="108.89207443" lat="34.24868147"><ele>363.126708984375</ele><time>2021-06-04T00:22:11Z</time><speed>1.2999999523162842</speed></trkpt><trkpt lon="108.89218907" lat="34.24870283"><ele>362.23602294921875</ele><time>2021-06-04T00:22:19Z</time><speed>1.2400000095367432</speed></trkpt><trkpt lon="108.89231986" lat="34.24872883"><ele>361.22332763671875</ele><time>2021-06-04T00:22:29Z</time><speed>1.2300000190734863</speed></trkpt><trkpt lon="108.89242972" lat="34.24868584"><ele>360.3209228515625</ele><time>2021-06-04T00:22:39Z</time><speed>1.3700000047683716</speed></trkpt><trkpt lon="108.89253935" lat="34.2486532"><ele>363.054443359375</ele><time>2021-06-04T00:22:51Z</time><speed>1.1399999856948853</speed></trkpt><trkpt lon="108.89259182" lat="34.24857264"><ele>365.95318603515625</ele><time>2021-06-04T00:22:59Z</time><speed>1.2400000095367432</speed></trkpt><trkpt lon="108.89267641" lat="34.24851406"><ele>366.30584716796875</ele><time>2021-06-04T00:23:07Z</time><speed>1.2300000190734863</speed></trkpt><trkpt lon="108.89280355" lat="34.2484927"><ele>367.1387939453125</ele><time>2021-06-04T00:23:17Z</time><speed>1.0700000524520874</speed></trkpt><trkpt lon="108.89292033" lat="34.24846408"><ele>365.982177734375</ele><time>2021-06-04T00:23:27Z</time><speed>1.1200000047683716</speed></trkpt><trkpt lon="108.89303538" lat="34.24845243"><ele>367.11474609375</ele><time>2021-06-04T00:23:37Z</time><speed>1.2799999713897705</speed></trkpt><trkpt lon="108.89316261" lat="34.24845015"><ele>367.7301025390625</ele><time>2021-06-04T00:23:47Z</time><speed>1.2200000286102295</speed></trkpt><trkpt lon="108.89325016" lat="34.24837401"><ele>364.63232421875</ele><time>2021-06-04T00:23:57Z</time><speed>1.2200000286102295</speed></trkpt><trkpt lon="108.89330705" lat="34.24828998"><ele>363.768310546875</ele><time>2021-06-04T00:24:05Z</time><speed>1.2300000190734863</speed></trkpt><trkpt lon="108.89340026" lat="34.24822319"><ele>362.884765625</ele><time>2021-06-04T00:24:13Z</time><speed>1.2599999904632568</speed></trkpt><trkpt lon="108.8935247" lat="34.24819661"><ele>364.5380859375</ele><time>2021-06-04T00:24:21Z</time><speed>1.1399999856948853</speed></trkpt><trkpt lon="108.89363853" lat="34.24818319"><ele>366.9822998046875</ele><time>2021-06-04T00:24:29Z</time><speed>1.0800000429153442</speed></trkpt><trkpt lon="108.89373431" lat="34.24812648"><ele>362.25567626953125</ele><time>2021-06-04T00:24:37Z</time><speed>1.1699999570846558</speed></trkpt><trkpt lon="108.89383623" lat="34.2480938"><ele>361.738037109375</ele><time>2021-06-04T00:24:45Z</time><speed>1.2400000095367432</speed></trkpt><trkpt lon="108.89391529" lat="34.24800925"><ele>361.02716064453125</ele><time>2021-06-04T00:24:55Z</time><speed>1.2799999713897705</speed></trkpt><trkpt lon="108.89401682" lat="34.24796191"><ele>362.71484375</ele><time>2021-06-04T00:25:03Z</time><speed>1.2999999523162842</speed></trkpt><trkpt lon="108.89410116" lat="34.24788665"><ele>367.2205810546875</ele><time>2021-06-04T00:25:13Z</time><speed>1.1699999570846558</speed></trkpt><trkpt lon="108.89416497" lat="34.24780032"><ele>369.8028564453125</ele><time>2021-06-04T00:25:23Z</time><speed>1.2100000381469727</speed></trkpt><trkpt lon="108.89418665" lat="34.24769397"><ele>370.95208740234375</ele><time>2021-06-04T00:25:35Z</time><speed>1.1100000143051147</speed></trkpt><trkpt lon="108.89424372" lat="34.24760162"><ele>373.4212646484375</ele><time>2021-06-04T00:25:44Z</time><speed>1.1699999570846558</speed></trkpt><trkpt lon="108.89431328" lat="34.24751865"><ele>374.9539794921875</ele><time>2021-06-04T00:25:52Z</time><speed>1.2400000095367432</speed></trkpt><trkpt lon="108.89436191" lat="34.2474348"><ele>376.611572265625</ele><time>2021-06-04T00:25:59Z</time><speed>1.2400000095367432</speed></trkpt><trkpt lon="108.8943968" lat="34.24734106"><ele>375.80328369140625</ele><time>2021-06-04T00:26:07Z</time><speed>1.2200000286102295</speed></trkpt><trkpt lon="108.89444039" lat="34.24724444"><ele>374.386962890625</ele><time>2021-06-04T00:26:15Z</time><speed>1.25</speed></trkpt><trkpt lon="108.89444852" lat="34.24714181"><ele>374.1807861328125</ele><time>2021-06-04T00:26:23Z</time><speed>1.25</speed></trkpt><trkpt lon="108.89452643" lat="34.24705887"><ele>369.362548828125</ele><time>2021-06-04T00:26:33Z</time><speed>1.3899999856948853</speed></trkpt><trkpt lon="108.89465963" lat="34.24705017"><ele>370.581787109375</ele><time>2021-06-04T00:26:43Z</time><speed>1.2200000286102295</speed></trkpt><trkpt lon="108.89478253" lat="34.2470341"><ele>371.259765625</ele><time>2021-06-04T00:26:53Z</time><speed>1.2799999713897705</speed></trkpt><trkpt lon="108.89487491" lat="34.24695338"><ele>372.6357421875</ele><time>2021-06-04T00:27:03Z</time><speed>1.440000057220459</speed></trkpt><trkpt lon="108.89496984" lat="34.24690004"><ele>374.966796875</ele><time>2021-06-04T00:27:11Z</time><speed>1.4900000095367432</speed></trkpt><trkpt lon="108.89489416" lat="34.2468318"><ele>373.025146484375</ele><time>2021-06-04T00:27:19Z</time><speed>1.2899999618530273</speed></trkpt><trkpt lon="108.89481183" lat="34.24676794"><ele>372.36688232421875</ele><time>2021-06-04T00:27:27Z</time><speed>1.3799999952316284</speed></trkpt><trkpt lon="108.89477629" lat="34.2466812"><ele>370.92364501953125</ele><time>2021-06-04T00:27:35Z</time><speed>1.3200000524520874</speed></trkpt><trkpt lon="108.89473854" lat="34.24659019"><ele>370.4976806640625</ele><time>2021-06-04T00:27:43Z</time><speed>1.2300000190734863</speed></trkpt><trkpt lon="108.89472277" lat="34.24648605"><ele>372.10748291015625</ele><time>2021-06-04T00:27:53Z</time><speed>1.440000057220459</speed></trkpt><trkpt lon="108.89461245" lat="34.24640948"><ele>368.482177734375</ele><time>2021-06-04T00:28:01Z</time><speed>1.399999976158142</speed></trkpt><trkpt lon="108.89454924" lat="34.246326"><ele>370.6885986328125</ele><time>2021-06-04T00:28:09Z</time><speed>1.2599999904632568</speed></trkpt><trkpt lon="108.89446692" lat="34.24625767"><ele>370.75244140625</ele><time>2021-06-04T00:28:17Z</time><speed>1.2999999523162842</speed></trkpt><trkpt lon="108.89455493" lat="34.24617686"><ele>365.9207763671875</ele><time>2021-06-04T00:28:27Z</time><speed>1.1399999856948853</speed></trkpt><trkpt lon="108.89465453" lat="34.24611827"><ele>361.56573486328125</ele><time>2021-06-04T00:28:37Z</time><speed>1.2400000095367432</speed></trkpt><trkpt lon="108.89476334" lat="34.24616911"><ele>360.132080078125</ele><time>2021-06-04T00:28:47Z</time><speed>1.1699999570846558</speed></trkpt><trkpt lon="108.89486532" lat="34.24624838"><ele>364.51495361328125</ele><time>2021-06-04T00:28:56Z</time><speed>1.2599999904632568</speed></trkpt><trkpt lon="108.89490324" lat="34.2463544"><ele>365.419677734375</ele><time>2021-06-04T00:29:05Z</time><speed>1.309999942779541</speed></trkpt><trkpt lon="108.89499107" lat="34.24643551"><ele>364.124755859375</ele><time>2021-06-04T00:29:14Z</time><speed>1.2100000381469727</speed></trkpt><trkpt lon="108.89506055" lat="34.24651876"><ele>364.3509521484375</ele><time>2021-06-04T00:29:21Z</time><speed>1.2200000286102295</speed></trkpt><trkpt lon="108.89511448" lat="34.24660116"><ele>364.4075927734375</ele><time>2021-06-04T00:29:29Z</time><speed>1.2000000476837158</speed></trkpt><trkpt lon="108.89519936" lat="34.24668351"><ele>361.5726318359375</ele><time>2021-06-04T00:29:39Z</time><speed>1.2200000286102295</speed></trkpt><trkpt lon="108.89520273" lat="34.24678141"><ele>362.1385498046875</ele><time>2021-06-04T00:29:49Z</time><speed>1.1200000047683716</speed></trkpt><trkpt lon="108.89521666" lat="34.24689084"><ele>362.68756103515625</ele><time>2021-06-04T00:29:59Z</time><speed>1.190000057220459</speed></trkpt><trkpt lon="108.89523916" lat="34.24699931"><ele>362.4012451171875</ele><time>2021-06-04T00:30:09Z</time><speed>1.190000057220459</speed></trkpt><trkpt lon="108.89530044" lat="34.24709716"><ele>361.5360107421875</ele><time>2021-06-04T00:30:19Z</time><speed>1.149999976158142</speed></trkpt><trkpt lon="108.89528813" lat="34.24721004"><ele>358.5828857421875</ele><time>2021-06-04T00:30:29Z</time><speed>1.2000000476837158</speed></trkpt><trkpt lon="108.8952882" lat="34.2473164"><ele>358.9453125</ele><time>2021-06-04T00:30:37Z</time><speed>1.159999966621399</speed></trkpt><trkpt lon="108.89528013" lat="34.24741906"><ele>358.606201171875</ele><time>2021-06-04T00:30:47Z</time><speed>1.2400000095367432</speed></trkpt><trkpt lon="108.89523816" lat="34.24750376"><ele>357.070068359375</ele><time>2021-06-04T00:30:55Z</time><speed>1.2400000095367432</speed></trkpt><trkpt lon="108.8951291" lat="34.24755322"><ele>356.615478515625</ele><time>2021-06-04T00:31:03Z</time><speed>1.25</speed></trkpt><trkpt lon="108.89502643" lat="34.24761719"><ele>356.5972900390625</ele><time>2021-06-04T00:31:11Z</time><speed>1.2100000381469727</speed></trkpt><trkpt lon="108.89495167" lat="34.24768922"><ele>356.31982421875</ele><time>2021-06-04T00:31:19Z</time><speed>1.1299999952316284</speed></trkpt><trkpt lon="108.89486654" lat="34.2477623"><ele>355.07025146484375</ele><time>2021-06-04T00:31:27Z</time><speed>1.25</speed></trkpt><trkpt lon="108.89478724" lat="34.24785662"><ele>356.6717529296875</ele><time>2021-06-04T00:31:35Z</time><speed>1.409999966621399</speed></trkpt><trkpt lon="108.89477324" lat="34.24795085"><ele>357.2548828125</ele><time>2021-06-04T00:31:43Z</time><speed>1.2899999618530273</speed></trkpt><trkpt lon="108.89488038" lat="34.24800413"><ele>360.58624267578125</ele><time>2021-06-04T00:31:53Z</time><speed>1.25</speed></trkpt><trkpt lon="108.89494812" lat="34.24810059"><ele>361.472412109375</ele><time>2021-06-04T00:32:03Z</time><speed>1.2699999809265137</speed></trkpt><trkpt lon="108.89497753" lat="34.24819611"><ele>361.4691162109375</ele><time>2021-06-04T00:32:11Z</time><speed>1.3799999952316284</speed></trkpt><trkpt lon="108.89499674" lat="34.24829932"><ele>359.98651123046875</ele><time>2021-06-04T00:32:19Z</time><speed>1.2599999904632568</speed></trkpt><trkpt lon="108.89501646" lat="34.24841129"><ele>361.86187744140625</ele><time>2021-06-04T00:32:27Z</time><speed>1.2200000286102295</speed></trkpt><trkpt lon="108.89503459" lat="34.24850655"><ele>362.7232666015625</ele><time>2021-06-04T00:32:35Z</time><speed>1.2400000095367432</speed></trkpt><trkpt lon="108.89504492" lat="34.24860996"><ele>363.5859375</ele><time>2021-06-04T00:32:43Z</time><speed>1.2599999904632568</speed></trkpt><trkpt lon="108.89502511" lat="34.24871286"><ele>362.0518798828125</ele><time>2021-06-04T00:32:51Z</time><speed>1.159999966621399</speed></trkpt><trkpt lon="108.89500865" lat="34.24881223"><ele>361.857666015625</ele><time>2021-06-04T00:32:59Z</time><speed>1.2300000190734863</speed></trkpt><trkpt lon="108.8949783" lat="34.24892021"><ele>360.2239990234375</ele><time>2021-06-04T00:33:07Z</time><speed>1.340000033378601</speed></trkpt><trkpt lon="108.89498612" lat="34.24902816"><ele>361.10858154296875</ele><time>2021-06-04T00:33:15Z</time><speed>1.149999976158142</speed></trkpt><trkpt lon="108.89499204" lat="34.24912344"><ele>362.642578125</ele><time>2021-06-04T00:33:23Z</time><speed>1.2200000286102295</speed></trkpt><trkpt lon="108.89500886" lat="34.24922805"><ele>361.95458984375</ele><time>2021-06-04T00:33:31Z</time><speed>1.2899999618530273</speed></trkpt><trkpt lon="108.89499612" lat="34.24932598"><ele>362.84356689453125</ele><time>2021-06-04T00:33:39Z</time><speed>1.2699999809265137</speed></trkpt><trkpt lon="108.89496964" lat="34.24942168"><ele>362.3309326171875</ele><time>2021-06-04T00:33:47Z</time><speed>1.2300000190734863</speed></trkpt><trkpt lon="108.89493822" lat="34.24951608"><ele>361.1820068359375</ele><time>2021-06-04T00:33:55Z</time><speed>1.2200000286102295</speed></trkpt><trkpt lon="108.89486557" lat="34.24958669"><ele>360.7191162109375</ele><time>2021-06-04T00:34:03Z</time><speed>1.2200000286102295</speed></trkpt><trkpt lon="108.89480519" lat="34.24966805"><ele>359.458740234375</ele><time>2021-06-04T00:34:11Z</time><speed>1.149999976158142</speed></trkpt><trkpt lon="108.89477968" lat="34.24976862"><ele>360.51068115234375</ele><time>2021-06-04T00:34:21Z</time><speed>1.4199999570846558</speed></trkpt><trkpt lon="108.89481921" lat="34.24987461"><ele>361.009033203125</ele><time>2021-06-04T00:34:31Z</time><speed>1.2999999523162842</speed></trkpt><trkpt lon="108.89484677" lat="34.24996226"><ele>359.736083984375</ele><time>2021-06-04T00:34:39Z</time><speed>1.2899999618530273</speed></trkpt><trkpt lon="108.894961" lat="34.25001428"><ele>359.94586181640625</ele><time>2021-06-04T00:34:49Z</time><speed>1.25</speed></trkpt><trkpt lon="108.89492822" lat="34.25010532"><ele>361.478759765625</ele><time>2021-06-04T00:34:57Z</time><speed>1.2300000190734863</speed></trkpt><trkpt lon="108.89485738" lat="34.25020233"><ele>359.03076171875</ele><time>2021-06-04T00:35:05Z</time><speed>1.2599999904632568</speed></trkpt><trkpt lon="108.89477795" lat="34.25028981"><ele>360.99444580078125</ele><time>2021-06-04T00:35:13Z</time><speed>1.7100000381469727</speed></trkpt><trkpt lon="108.89470378" lat="34.25035734"><ele>360.872802734375</ele><time>2021-06-04T00:35:21Z</time><speed>1.399999976158142</speed></trkpt><trkpt lon="108.89460527" lat="34.25040795"><ele>359.563232421875</ele><time>2021-06-04T00:35:29Z</time><speed>1.2799999713897705</speed></trkpt><trkpt lon="108.89448888" lat="34.25045369"><ele>362.2808837890625</ele><time>2021-06-04T00:35:39Z</time><speed>1.2100000381469727</speed></trkpt><trkpt lon="108.89439009" lat="34.25049315"><ele>358.63189697265625</ele><time>2021-06-04T00:35:47Z</time><speed>0.6000000238418579</speed></trkpt><trkpt lon="108.89428479" lat="34.25052279"><ele>358.118408203125</ele><time>2021-06-04T00:35:57Z</time><speed>1.0800000429153442</speed></trkpt><trkpt lon="108.89419062" lat="34.25058027"><ele>358.192626953125</ele><time>2021-06-04T00:36:49Z</time><speed>1.1200000047683716</speed></trkpt><trkpt lon="108.89405774" lat="34.2506094"><ele>358.38818359375</ele><time>2021-06-04T00:36:57Z</time><speed>1.340000033378601</speed></trkpt><trkpt lon="108.89395319" lat="34.25065031"><ele>358.36846923828125</ele><time>2021-06-04T00:37:05Z</time><speed>1.2999999523162842</speed></trkpt><trkpt lon="108.89384672" lat="34.25067732"><ele>359.98040771484375</ele><time>2021-06-04T00:37:13Z</time><speed>1.2400000095367432</speed></trkpt><trkpt lon="108.89373667" lat="34.25071064"><ele>359.264892578125</ele><time>2021-06-04T00:37:21Z</time><speed>1.159999966621399</speed></trkpt><trkpt lon="108.8936163" lat="34.25074744"><ele>358.8131103515625</ele><time>2021-06-04T00:37:31Z</time><speed>1.1299999952316284</speed></trkpt><trkpt lon="108.89350989" lat="34.25077818"><ele>356.666748046875</ele><time>2021-06-04T00:37:39Z</time><speed>1.190000057220459</speed></trkpt><trkpt lon="108.89340263" lat="34.25080059"><ele>355.641845703125</ele><time>2021-06-04T00:37:47Z</time><speed>1.340000033378601</speed></trkpt><trkpt lon="108.89329198" lat="34.25080759"><ele>355.8287353515625</ele><time>2021-06-04T00:37:55Z</time><speed>1.2100000381469727</speed></trkpt><trkpt lon="108.89318251" lat="34.25079168"><ele>358.200927734375</ele><time>2021-06-04T00:38:03Z</time><speed>1.2000000476837158</speed></trkpt><trkpt lon="108.89304756" lat="34.25077436"><ele>360.7137451171875</ele><time>2021-06-04T00:38:13Z</time><speed>1.3799999952316284</speed></trkpt><trkpt lon="108.89293212" lat="34.25081065"><ele>357.389892578125</ele><time>2021-06-04T00:38:21Z</time><speed>1.3300000429153442</speed></trkpt><trkpt lon="108.8928359" lat="34.25076199"><ele>361.26788330078125</ele><time>2021-06-04T00:41:39Z</time><speed>1.4199999570846558</speed></trkpt><trkpt lon="108.89269785" lat="34.2507226"><ele>366.19384765625</ele><time>2021-06-04T00:41:47Z</time><speed>1.5700000524520874</speed></trkpt><trkpt lon="108.89258957" lat="34.25068914"><ele>367.26171875</ele><time>2021-06-04T00:41:53Z</time><speed>1.6100000143051147</speed></trkpt><trkpt lon="108.8924862" lat="34.25065167"><ele>369.5126953125</ele><time>2021-06-04T00:41:59Z</time><speed>1.5499999523162842</speed></trkpt><trkpt lon="108.89236985" lat="34.25059185"><ele>370.947021484375</ele><time>2021-06-04T00:42:07Z</time><speed>1.440000057220459</speed></trkpt><trkpt lon="108.89223789" lat="34.25057068"><ele>368.43914794921875</ele><time>2021-06-04T00:42:15Z</time><speed>1.3899999856948853</speed></trkpt><trkpt lon="108.89212231" lat="34.25054103"><ele>365.91046142578125</ele><time>2021-06-04T00:42:23Z</time><speed>1.3300000429153442</speed></trkpt><trkpt lon="108.89200836" lat="34.25053123"><ele>365.7506103515625</ele><time>2021-06-04T00:42:31Z</time><speed>1.2899999618530273</speed></trkpt><trkpt lon="108.8918975" lat="34.2505359"><ele>364.863037109375</ele><time>2021-06-04T00:42:39Z</time><speed>1.2799999713897705</speed></trkpt><trkpt lon="108.89178967" lat="34.25052506"><ele>365.91796875</ele><time>2021-06-04T00:42:47Z</time><speed>1.4199999570846558</speed></trkpt><trkpt lon="108.89171905" lat="34.25044394"><ele>368.509765625</ele><time>2021-06-04T00:42:57Z</time><speed>1.2300000190734863</speed></trkpt><trkpt lon="108.89170951" lat="34.25034861"><ele>369.62603759765625</ele><time>2021-06-04T00:43:05Z</time><speed>1.2599999904632568</speed></trkpt><trkpt lon="108.8916677" lat="34.25025409"><ele>369.5076904296875</ele><time>2021-06-04T00:43:15Z</time><speed>1.1799999475479126</speed></trkpt><trkpt lon="108.89154785" lat="34.25024691"><ele>368.97186279296875</ele><time>2021-06-04T00:43:23Z</time><speed>1.1799999475479126</speed></trkpt><trkpt lon="108.89141467" lat="34.25023612"><ele>366.099853515625</ele><time>2021-06-04T00:43:33Z</time><speed>1.149999976158142</speed></trkpt><trkpt lon="108.89130699" lat="34.2501698"><ele>368.804931640625</ele><time>2021-06-04T00:43:43Z</time><speed>1.159999966621399</speed></trkpt><trkpt lon="108.8912072" lat="34.25009775"><ele>366.6798095703125</ele><time>2021-06-04T00:43:53Z</time><speed>1.1799999475479126</speed></trkpt><trkpt lon="108.8911585" lat="34.2500099"><ele>366.16802978515625</ele><time>2021-06-04T00:44:01Z</time><speed>1.2100000381469727</speed></trkpt><trkpt lon="108.89109554" lat="34.24991078"><ele>367.072021484375</ele><time>2021-06-04T00:44:11Z</time><speed>1.190000057220459</speed></trkpt><trkpt lon="108.89108924" lat="34.24981079"><ele>369.23046875</ele><time>2021-06-04T00:44:19Z</time><speed>1.2100000381469727</speed></trkpt><trkpt lon="108.8911169" lat="34.24971625"><ele>370.55010986328125</ele><time>2021-06-04T00:44:27Z</time><speed>1.2400000095367432</speed></trkpt><trkpt lon="108.89112948" lat="34.24960409"><ele>371.38427734375</ele><time>2021-06-04T00:44:37Z</time><speed>1.159999966621399</speed></trkpt><trkpt lon="108.8911441" lat="34.24950387"><ele>372.2982177734375</ele><time>2021-06-04T00:44:45Z</time><speed>1.2699999809265137</speed></trkpt><trkpt lon="108.89113192" lat="34.24941137"><ele>370.12060546875</ele><time>2021-06-04T00:44:53Z</time><speed>1.2300000190734863</speed></trkpt><trkpt lon="108.89113103" lat="34.24931149"><ele>369.60284423828125</ele><time>2021-06-04T00:45:03Z</time><speed>1.0700000524520874</speed></trkpt><trkpt lon="108.89111309" lat="34.24920975"><ele>370.981201171875</ele><time>2021-06-04T00:45:13Z</time><speed>1.2000000476837158</speed></trkpt><trkpt lon="108.89110384" lat="34.24909945"><ele>372.91754150390625</ele><time>2021-06-04T00:45:23Z</time><speed>1.2400000095367432</speed></trkpt><trkpt lon="108.89113455" lat="34.24900673"><ele>374.7403564453125</ele><time>2021-06-04T00:45:31Z</time><speed>1.3899999856948853</speed></trkpt><trkpt lon="108.8912216" lat="34.24893298"><ele>375.3062744140625</ele><time>2021-06-04T00:45:39Z</time><speed>1.2400000095367432</speed></trkpt><trkpt lon="108.89132816" lat="34.24887443"><ele>377.8804931640625</ele><time>2021-06-04T00:45:47Z</time><speed>1.3799999952316284</speed></trkpt><trkpt lon="108.89143344" lat="34.24881909"><ele>378.6375732421875</ele><time>2021-06-04T00:45:55Z</time><speed>1.159999966621399</speed></trkpt><trkpt lon="108.8915293" lat="34.2488696"><ele>370.1480712890625</ele><time>2021-06-04T00:46:05Z</time><speed>1.2300000190734863</speed></trkpt><trkpt lon="108.89153494" lat="34.24897214"><ele>367.5360107421875</ele><time>2021-06-04T00:46:13Z</time><speed>1.2699999809265137</speed></trkpt><trkpt lon="108.89158142" lat="34.24905532"><ele>366.09765625</ele><time>2021-06-04T00:46:25Z</time><speed>0.5600000023841858</speed></trkpt><trkpt lon="108.89169855" lat="34.24902377"><ele>365.061279296875</ele><time>2021-06-04T00:46:35Z</time><speed>1.3899999856948853</speed></trkpt><trkpt lon="108.89178564" lat="34.24894492"><ele>365.10986328125</ele><time>2021-06-04T00:46:43Z</time><speed>1.5299999713897705</speed></trkpt><trkpt lon="108.89185363" lat="34.24886826"><ele>359.31103515625</ele><time>2021-06-04T00:53:15Z</time><speed>1.159999966621399</speed></trkpt><trkpt lon="108.89181794" lat="34.24877986"><ele>362.465576171875</ele><time>2021-06-04T00:53:25Z</time><speed>0.8299999833106995</speed></trkpt><trkpt lon="108.89186601" lat="34.24868711"><ele>364.7490234375</ele><time>2021-06-04T00:53:35Z</time><speed>1.1299999952316284</speed></trkpt><trkpt lon="108.89176365" lat="34.24865188"><ele>362.101806640625</ele><time>2021-06-04T00:53:43Z</time><speed>1.090000033378601</speed></trkpt><trkpt lon="108.89165988" lat="34.24862334"><ele>361.096923828125</ele><time>2021-06-04T00:53:51Z</time><speed>1.149999976158142</speed></trkpt><trkpt lon="108.89152153" lat="34.24862606"><ele>362.7899169921875</ele><time>2021-06-04T00:54:01Z</time><speed>1.1399999856948853</speed></trkpt><trkpt lon="108.89139994" lat="34.24864991"><ele>360.60504150390625</ele><time>2021-06-04T00:54:09Z</time><speed>1.1799999475479126</speed></trkpt><trkpt lon="108.8912758" lat="34.24870207"><ele>358.0135498046875</ele><time>2021-06-04T00:54:17Z</time><speed>1.4299999475479126</speed></trkpt><trkpt lon="108.8911444" lat="34.24868707"><ele>354.3017578125</ele><time>2021-06-04T00:54:25Z</time><speed>1.4700000286102295</speed></trkpt><trkpt lon="108.89102308" lat="34.24871584"><ele>353.79833984375</ele><time>2021-06-04T00:54:33Z</time><speed>1.4199999570846558</speed></trkpt><trkpt lon="108.89092395" lat="34.24879694"><ele>355.98553466796875</ele><time>2021-06-04T00:54:41Z</time><speed>1.100000023841858</speed></trkpt><trkpt lon="108.89085072" lat="34.24888742"><ele>359.0916748046875</ele><time>2021-06-04T00:54:47Z</time><speed>1.2899999618530273</speed></trkpt><trkpt lon="108.89078734" lat="34.24896718"><ele>361.85400390625</ele><time>2021-06-04T00:54:55Z</time><speed>1.2999999523162842</speed></trkpt><trkpt lon="108.8907353" lat="34.24905889"><ele>361.944091796875</ele><time>2021-06-04T00:55:03Z</time><speed>1.2100000381469727</speed></trkpt><trkpt lon="108.89069701" lat="34.24916434"><ele>360.55322265625</ele><time>2021-06-04T00:55:11Z</time><speed>1.25</speed></trkpt><trkpt lon="108.89067266" lat="34.24928031"><ele>356.38427734375</ele><time>2021-06-04T00:55:21Z</time><speed>1.350000023841858</speed></trkpt><trkpt lon="108.89060336" lat="34.24936245"><ele>355.882568359375</ele><time>2021-06-04T00:55:27Z</time><speed>1.409999966621399</speed></trkpt><trkpt lon="108.89049165" lat="34.24942506"><ele>356.45166015625</ele><time>2021-06-04T00:55:35Z</time><speed>1.3799999952316284</speed></trkpt><trkpt lon="108.89037347" lat="34.24943033"><ele>356.45111083984375</ele><time>2021-06-04T00:55:43Z</time><speed>1.340000033378601</speed></trkpt></trkseg></trk></gpx>
