# Supplementary material for: Exploring the influence of path environment factors on walking behavior in urban parks with configuration attribute control
Source: PLoS One. 2025 Jul 28;20(7):e0329278. doi: 10.1371/journal.pone.0329278 (PMC12303266; doi:10.1371/journal.pone.0329278)
Supplement: S2 File — (ZIP) [file pone.0329278.s002.zip › S2 File/Trajectory data/F121.gpx]

<?xml version="1.0" encoding="UTF-8"?><gpx xsi:schemaLocation="http://www.topografix.com/GPX/1/0 http://www.topografix.com/GPX/1/0/gpx.xsd" xmlns="http://www.topografix.com/GPX/1/0" xmlns:xsi="http://www.w3.org/2001/XMLSchema-instance" creator="SixFoot - http://www.foooooot.com/" version="1.0"><trk><trkseg><trkpt lon="108.89021925" lat="34.24945284"><ele>380.8651123046875</ele><time>2021-06-04T00:56:23Z</time><speed>0.5899999737739563</speed></trkpt><trkpt lon="108.89035804" lat="34.24946462"><ele>363.42266845703125</ele><time>2021-06-04T00:56:28Z</time><speed>0.6899999976158142</speed></trkpt><trkpt lon="108.89046611" lat="34.24945116"><ele>361.03399658203125</ele><time>2021-06-04T00:56:35Z</time><speed>1.3200000524520874</speed></trkpt><trkpt lon="108.89060484" lat="34.24948607"><ele>366.21435546875</ele><time>2021-06-04T00:56:42Z</time><speed>1.4600000381469727</speed></trkpt><trkpt lon="108.89071084" lat="34.24955034"><ele>366.08636474609375</ele><time>2021-06-04T00:56:50Z</time><speed>1.5499999523162842</speed></trkpt><trkpt lon="108.89075358" lat="34.24965538"><ele>366.0205078125</ele><time>2021-06-04T00:57:00Z</time><speed>1.2599999904632568</speed></trkpt><trkpt lon="108.89085728" lat="34.24969673"><ele>365.86590576171875</ele><time>2021-06-04T00:57:08Z</time><speed>1.3799999952316284</speed></trkpt><trkpt lon="108.89097278" lat="34.24965675"><ele>369.59197998046875</ele><time>2021-06-04T00:57:16Z</time><speed>1.3600000143051147</speed></trkpt><trkpt lon="108.89106699" lat="34.24959305"><ele>371.658203125</ele><time>2021-06-04T00:57:24Z</time><speed>1.2599999904632568</speed></trkpt><trkpt lon="108.89117125" lat="34.24956264"><ele>369.658447265625</ele><time>2021-06-04T00:57:34Z</time><speed>1.309999942779541</speed></trkpt><trkpt lon="108.89113791" lat="34.24967317"><ele>366.04766845703125</ele><time>2021-06-04T00:57:42Z</time><speed>1.1399999856948853</speed></trkpt><trkpt lon="108.89108969" lat="34.24976473"><ele>364.00836181640625</ele><time>2021-06-04T00:57:50Z</time><speed>1.1399999856948853</speed></trkpt><trkpt lon="108.8910895" lat="34.2498577"><ele>363.28173828125</ele><time>2021-06-04T00:57:58Z</time><speed>1.2000000476837158</speed></trkpt><trkpt lon="108.89115153" lat="34.2499524"><ele>364.359375</ele><time>2021-06-04T00:58:08Z</time><speed>1.0299999713897705</speed></trkpt><trkpt lon="108.89123679" lat="34.25004099"><ele>365.787109375</ele><time>2021-06-04T00:58:18Z</time><speed>1.159999966621399</speed></trkpt><trkpt lon="108.89130835" lat="34.25011683"><ele>364.6829833984375</ele><time>2021-06-04T00:58:26Z</time><speed>1.2400000095367432</speed></trkpt><trkpt lon="108.89142366" lat="34.25017095"><ele>363.614990234375</ele><time>2021-06-04T00:58:36Z</time><speed>1.1699999570846558</speed></trkpt><trkpt lon="108.891548" lat="34.2501789"><ele>362.4525146484375</ele><time>2021-06-04T00:58:46Z</time><speed>1.0700000524520874</speed></trkpt><trkpt lon="108.89167099" lat="34.25020172"><ele>360.79998779296875</ele><time>2021-06-04T00:58:56Z</time><speed>1.1699999570846558</speed></trkpt><trkpt lon="108.89179537" lat="34.25017211"><ele>360.96551513671875</ele><time>2021-06-04T00:59:06Z</time><speed>1.1299999952316284</speed></trkpt><trkpt lon="108.89192287" lat="34.25013865"><ele>363.9859619140625</ele><time>2021-06-04T00:59:16Z</time><speed>1.1200000047683716</speed></trkpt><trkpt lon="108.89202579" lat="34.25010158"><ele>364.99359130859375</ele><time>2021-06-04T00:59:24Z</time><speed>1.1200000047683716</speed></trkpt><trkpt lon="108.89213468" lat="34.25011889"><ele>365.351806640625</ele><time>2021-06-04T00:59:34Z</time><speed>1.0700000524520874</speed></trkpt><trkpt lon="108.89218588" lat="34.25021607"><ele>364.0484619140625</ele><time>2021-06-04T00:59:44Z</time><speed>1.1399999856948853</speed></trkpt><trkpt lon="108.89229214" lat="34.25027549"><ele>363.180908203125</ele><time>2021-06-04T00:59:54Z</time><speed>1.1799999475479126</speed></trkpt><trkpt lon="108.89237072" lat="34.25033985"><ele>363.4498291015625</ele><time>2021-06-04T01:00:02Z</time><speed>1.149999976158142</speed></trkpt><trkpt lon="108.89247269" lat="34.25041396"><ele>363.7821044921875</ele><time>2021-06-04T01:00:12Z</time><speed>1.100000023841858</speed></trkpt><trkpt lon="108.89258846" lat="34.25046403"><ele>364.89031982421875</ele><time>2021-06-04T01:00:22Z</time><speed>1.1200000047683716</speed></trkpt><trkpt lon="108.89269967" lat="34.2504865"><ele>369.9603271484375</ele><time>2021-06-04T01:00:30Z</time><speed>1.1299999952316284</speed></trkpt><trkpt lon="108.89280939" lat="34.2504915"><ele>370.5009765625</ele><time>2021-06-04T01:00:38Z</time><speed>1.190000057220459</speed></trkpt><trkpt lon="108.89290637" lat="34.25055757"><ele>366.56573486328125</ele><time>2021-06-04T01:01:00Z</time><speed>0.6899999976158142</speed></trkpt><trkpt lon="108.89302274" lat="34.25057945"><ele>366.17010498046875</ele><time>2021-06-04T01:01:10Z</time><speed>1.3300000429153442</speed></trkpt><trkpt lon="108.89314542" lat="34.25058753"><ele>365.908935546875</ele><time>2021-06-04T01:01:18Z</time><speed>1.2699999809265137</speed></trkpt><trkpt lon="108.89327128" lat="34.25058584"><ele>364.8778076171875</ele><time>2021-06-04T01:01:26Z</time><speed>1.2100000381469727</speed></trkpt><trkpt lon="108.89338759" lat="34.25058112"><ele>364.646484375</ele><time>2021-06-04T01:01:34Z</time><speed>1.2300000190734863</speed></trkpt><trkpt lon="108.89349734" lat="34.25053937"><ele>366.09637451171875</ele><time>2021-06-04T01:01:42Z</time><speed>1.2400000095367432</speed></trkpt><trkpt lon="108.89360019" lat="34.25049585"><ele>366.80548095703125</ele><time>2021-06-04T01:01:50Z</time><speed>1.350000023841858</speed></trkpt><trkpt lon="108.89370394" lat="34.25045614"><ele>366.9691162109375</ele><time>2021-06-04T01:01:58Z</time><speed>1.2699999809265137</speed></trkpt><trkpt lon="108.89380805" lat="34.25041946"><ele>366.6068115234375</ele><time>2021-06-04T01:02:06Z</time><speed>1.0700000524520874</speed></trkpt><trkpt lon="108.89392509" lat="34.25037597"><ele>366.32269287109375</ele><time>2021-06-04T01:02:16Z</time><speed>1.1299999952316284</speed></trkpt><trkpt lon="108.89402069" lat="34.25032051"><ele>366.491943359375</ele><time>2021-06-04T01:02:26Z</time><speed>1.149999976158142</speed></trkpt><trkpt lon="108.89411087" lat="34.25026166"><ele>368.92156982421875</ele><time>2021-06-04T01:02:38Z</time><speed>0.20999999344348907</speed></trkpt><trkpt lon="108.8942337" lat="34.25022909"><ele>370.02423095703125</ele><time>2021-06-04T01:02:52Z</time><speed>1.0099999904632568</speed></trkpt><trkpt lon="108.89432597" lat="34.25015518"><ele>368.61669921875</ele><time>2021-06-04T01:03:02Z</time><speed>1.1699999570846558</speed></trkpt><trkpt lon="108.89437033" lat="34.25024851"><ele>364.8231201171875</ele><time>2021-06-04T01:03:34Z</time><speed>0.949999988079071</speed></trkpt><trkpt lon="108.89448813" lat="34.25029687"><ele>362.7861328125</ele><time>2021-06-04T01:03:46Z</time><speed>0.9800000190734863</speed></trkpt><trkpt lon="108.89459223" lat="34.25034636"><ele>363.654052734375</ele><time>2021-06-04T01:03:56Z</time><speed>1.2200000286102295</speed></trkpt><trkpt lon="108.89469667" lat="34.25037491"><ele>365.18487548828125</ele><time>2021-06-04T01:04:28Z</time><speed>0.5099999904632568</speed></trkpt><trkpt lon="108.89476841" lat="34.25044857"><ele>363.60595703125</ele><time>2021-06-04T01:04:52Z</time><speed>0.36000001430511475</speed></trkpt><trkpt lon="108.89466115" lat="34.25046637"><ele>364.3330078125</ele><time>2021-06-04T01:08:16Z</time><speed>0.800000011920929</speed></trkpt><trkpt lon="108.89454009" lat="34.2504144"><ele>365.51220703125</ele><time>2021-06-04T01:08:28Z</time><speed>1.0800000429153442</speed></trkpt><trkpt lon="108.894422" lat="34.25044759"><ele>365.232177734375</ele><time>2021-06-04T01:08:38Z</time><speed>0.9100000262260437</speed></trkpt><trkpt lon="108.89429813" lat="34.25048298"><ele>364.5706787109375</ele><time>2021-06-04T01:08:48Z</time><speed>1.5499999523162842</speed></trkpt><trkpt lon="108.89419103" lat="34.25052411"><ele>365.469482421875</ele><time>2021-06-04T01:13:10Z</time><speed>0.9599999785423279</speed></trkpt><trkpt lon="108.89407579" lat="34.25045688"><ele>365.5386962890625</ele><time>2021-06-04T01:13:22Z</time><speed>1.8200000524520874</speed></trkpt><trkpt lon="108.89397538" lat="34.25040982"><ele>368.75018310546875</ele><time>2021-06-04T01:13:32Z</time><speed>1.0700000524520874</speed></trkpt><trkpt lon="108.89390024" lat="34.25032873"><ele>368.8468017578125</ele><time>2021-06-04T01:13:44Z</time><speed>0.9800000190734863</speed></trkpt><trkpt lon="108.89382948" lat="34.25024817"><ele>367.9827880859375</ele><time>2021-06-04T01:13:54Z</time><speed>1.1699999570846558</speed></trkpt><trkpt lon="108.89373058" lat="34.25019654"><ele>368.12451171875</ele><time>2021-06-04T01:14:06Z</time><speed>1.149999976158142</speed></trkpt><trkpt lon="108.89363767" lat="34.25013199"><ele>369.1165771484375</ele><time>2021-06-04T01:14:26Z</time><speed>1.1799999475479126</speed></trkpt><trkpt lon="108.89355362" lat="34.25006998"><ele>366.9029541015625</ele><time>2021-06-04T01:14:40Z</time><speed>0.9800000190734863</speed></trkpt><trkpt lon="108.89346002" lat="34.24999823"><ele>366.2662353515625</ele><time>2021-06-04T01:14:50Z</time><speed>1.2400000095367432</speed></trkpt><trkpt lon="108.89336261" lat="34.24992128"><ele>367.36236572265625</ele><time>2021-06-04T01:15:00Z</time><speed>1.190000057220459</speed></trkpt><trkpt lon="108.89334237" lat="34.24982414"><ele>368.5723876953125</ele><time>2021-06-04T01:15:10Z</time><speed>1.0399999618530273</speed></trkpt><trkpt lon="108.89332659" lat="34.24972302"><ele>367.3037109375</ele><time>2021-06-04T01:15:20Z</time><speed>1.0</speed></trkpt><trkpt lon="108.89323839" lat="34.2496492"><ele>365.378662109375</ele><time>2021-06-04T01:15:56Z</time><speed>1.4199999570846558</speed></trkpt><trkpt lon="108.89312761" lat="34.24962648"><ele>364.6796875</ele><time>2021-06-04T01:16:02Z</time><speed>1.8200000524520874</speed></trkpt><trkpt lon="108.89299539" lat="34.24962378"><ele>364.8525390625</ele><time>2021-06-04T01:16:08Z</time><speed>1.7000000476837158</speed></trkpt><trkpt lon="108.89287344" lat="34.24962246"><ele>363.16064453125</ele><time>2021-06-04T01:16:16Z</time><speed>1.2899999618530273</speed></trkpt><trkpt lon="108.8927625" lat="34.24960633"><ele>364.76220703125</ele><time>2021-06-04T01:16:24Z</time><speed>1.75</speed></trkpt><trkpt lon="108.89272085" lat="34.2496909"><ele>362.1282958984375</ele><time>2021-06-04T01:17:06Z</time><speed>0.41999998688697815</speed></trkpt><trkpt lon="108.89261255" lat="34.2497295"><ele>361.2919921875</ele><time>2021-06-04T01:25:08Z</time><speed>0.5699999928474426</speed></trkpt><trkpt lon="108.89251436" lat="34.24978559"><ele>364.58514404296875</ele><time>2021-06-04T01:25:20Z</time><speed>1.4199999570846558</speed></trkpt><trkpt lon="108.89243657" lat="34.2498765"><ele>365.28497314453125</ele><time>2021-06-04T01:25:32Z</time><speed>1.1399999856948853</speed></trkpt><trkpt lon="108.89235358" lat="34.24995375"><ele>364.929443359375</ele><time>2021-06-04T01:25:46Z</time><speed>1.100000023841858</speed></trkpt><trkpt lon="108.89225859" lat="34.25000848"><ele>362.7847900390625</ele><time>2021-06-04T01:26:24Z</time><speed>0.75</speed></trkpt><trkpt lon="108.89217084" lat="34.25006796"><ele>366.5164794921875</ele><time>2021-06-04T01:26:38Z</time><speed>0.6800000071525574</speed></trkpt><trkpt lon="108.89205246" lat="34.25005379"><ele>365.6080322265625</ele><time>2021-06-04T01:26:54Z</time><speed>0.8999999761581421</speed></trkpt><trkpt lon="108.89199198" lat="34.24996631"><ele>367.27850341796875</ele><time>2021-06-04T01:27:06Z</time><speed>0.9100000262260437</speed></trkpt><trkpt lon="108.89187309" lat="34.24994296"><ele>367.700439453125</ele><time>2021-06-04T01:27:16Z</time><speed>1.0099999904632568</speed></trkpt><trkpt lon="108.89175028" lat="34.24993862"><ele>368.35382080078125</ele><time>2021-06-04T01:27:26Z</time><speed>1.1699999570846558</speed></trkpt><trkpt lon="108.89162165" lat="34.24993269"><ele>366.71624755859375</ele><time>2021-06-04T01:27:36Z</time><speed>1.100000023841858</speed></trkpt><trkpt lon="108.89150633" lat="34.24990372"><ele>366.641845703125</ele><time>2021-06-04T01:27:46Z</time><speed>1.0399999618530273</speed></trkpt><trkpt lon="108.89140305" lat="34.24986226"><ele>366.2095947265625</ele><time>2021-06-04T01:27:56Z</time><speed>1.1399999856948853</speed></trkpt><trkpt lon="108.8913303" lat="34.24977867"><ele>366.97833251953125</ele><time>2021-06-04T01:28:06Z</time><speed>1.059999942779541</speed></trkpt><trkpt lon="108.89129216" lat="34.24968346"><ele>366.7906494140625</ele><time>2021-06-04T01:28:16Z</time><speed>1.0</speed></trkpt><trkpt lon="108.89126211" lat="34.24959488"><ele>366.8516845703125</ele><time>2021-06-04T01:28:26Z</time><speed>1.0</speed></trkpt><trkpt lon="108.8911817" lat="34.24952629"><ele>363.28033447265625</ele><time>2021-06-04T01:29:02Z</time><speed>3.299999952316284</speed></trkpt><trkpt lon="108.89127854" lat="34.24948039"><ele>362.9012451171875</ele><time>2021-06-04T01:30:10Z</time><speed>0.9900000095367432</speed></trkpt><trkpt lon="108.89134754" lat="34.24940707"><ele>363.12872314453125</ele><time>2021-06-04T01:30:20Z</time><speed>0.949999988079071</speed></trkpt><trkpt lon="108.89145652" lat="34.24938709"><ele>360.60589599609375</ele><time>2021-06-04T01:30:32Z</time><speed>0.8999999761581421</speed></trkpt><trkpt lon="108.89158329" lat="34.24941135"><ele>362.896728515625</ele><time>2021-06-04T01:30:56Z</time><speed>1.2100000381469727</speed></trkpt><trkpt lon="108.89170948" lat="34.2494061"><ele>362.42523193359375</ele><time>2021-06-04T01:31:06Z</time><speed>1.0499999523162842</speed></trkpt><trkpt lon="108.89181819" lat="34.24934028"><ele>363.8199462890625</ele><time>2021-06-04T01:31:16Z</time><speed>2.140000104904175</speed></trkpt><trkpt lon="108.89177179" lat="34.24924091"><ele>363.052734375</ele><time>2021-06-04T01:35:04Z</time><speed>1.3600000143051147</speed></trkpt><trkpt lon="108.89170797" lat="34.24915627"><ele>363.1456298828125</ele><time>2021-06-04T01:35:12Z</time><speed>1.340000033378601</speed></trkpt><trkpt lon="108.89170218" lat="34.24906154"><ele>363.6878662109375</ele><time>2021-06-04T01:35:20Z</time><speed>1.2799999713897705</speed></trkpt><trkpt lon="108.89173261" lat="34.24915991"><ele>363.199462890625</ele><time>2021-06-04T01:36:04Z</time><speed>1.25</speed></trkpt><trkpt lon="108.89178187" lat="34.24924762"><ele>364.07037353515625</ele><time>2021-06-04T01:36:12Z</time><speed>1.409999966621399</speed></trkpt><trkpt lon="108.89176123" lat="34.24934112"><ele>361.5670166015625</ele><time>2021-06-04T01:36:20Z</time><speed>1.2699999809265137</speed></trkpt><trkpt lon="108.89167096" lat="34.24940869"><ele>362.06689453125</ele><time>2021-06-04T01:36:28Z</time><speed>1.340000033378601</speed></trkpt><trkpt lon="108.89152424" lat="34.24943168"><ele>357.9014892578125</ele><time>2021-06-04T01:36:36Z</time><speed>1.4199999570846558</speed></trkpt><trkpt lon="108.89140764" lat="34.24945417"><ele>357.78912353515625</ele><time>2021-06-04T01:36:42Z</time><speed>1.3700000047683716</speed></trkpt><trkpt lon="108.89129819" lat="34.24950593"><ele>359.09539794921875</ele><time>2021-06-04T01:36:48Z</time><speed>1.4299999475479126</speed></trkpt><trkpt lon="108.89121535" lat="34.24956991"><ele>357.8565673828125</ele><time>2021-06-04T01:36:56Z</time><speed>1.2899999618530273</speed></trkpt><trkpt lon="108.8911053" lat="34.24955621"><ele>361.1466064453125</ele><time>2021-06-04T01:37:06Z</time><speed>1.0499999523162842</speed></trkpt><trkpt lon="108.89103428" lat="34.24962695"><ele>363.8594970703125</ele><time>2021-06-04T01:37:20Z</time><speed>0.8799999952316284</speed></trkpt><trkpt lon="108.89092516" lat="34.24968229"><ele>365.764404296875</ele><time>2021-06-04T01:37:30Z</time><speed>1.0800000429153442</speed></trkpt><trkpt lon="108.89078985" lat="34.2496753"><ele>369.2900390625</ele><time>2021-06-04T01:37:39Z</time><speed>1.1799999475479126</speed></trkpt><trkpt lon="108.89074713" lat="34.24958878"><ele>368.273193359375</ele><time>2021-06-04T01:37:47Z</time><speed>1.0199999809265137</speed></trkpt><trkpt lon="108.89073836" lat="34.24947744"><ele>369.1103515625</ele><time>2021-06-04T01:37:56Z</time><speed>1.2200000286102295</speed></trkpt><trkpt lon="108.89073558" lat="34.24938394"><ele>366.359619140625</ele><time>2021-06-04T01:38:04Z</time><speed>1.0800000429153442</speed></trkpt><trkpt lon="108.89074645" lat="34.24928881"><ele>367.70068359375</ele><time>2021-06-04T01:38:13Z</time><speed>1.1699999570846558</speed></trkpt><trkpt lon="108.89071819" lat="34.24918395"><ele>366.8160400390625</ele><time>2021-06-04T01:38:23Z</time><speed>0.8899999856948853</speed></trkpt><trkpt lon="108.89074342" lat="34.24908466"><ele>368.2086181640625</ele><time>2021-06-04T01:38:33Z</time><speed>0.9399999976158142</speed></trkpt><trkpt lon="108.89078291" lat="34.24898278"><ele>367.71124267578125</ele><time>2021-06-04T01:38:55Z</time><speed>1.059999942779541</speed></trkpt><trkpt lon="108.89084497" lat="34.24889143"><ele>368.6915283203125</ele><time>2021-06-04T01:39:07Z</time><speed>1.559999942779541</speed></trkpt><trkpt lon="108.89095524" lat="34.24883111"><ele>367.08831787109375</ele><time>2021-06-04T01:39:21Z</time><speed>1.0099999904632568</speed></trkpt><trkpt lon="108.89106235" lat="34.24879295"><ele>370.7899169921875</ele><time>2021-06-04T01:39:31Z</time><speed>0.949999988079071</speed></trkpt><trkpt lon="108.8911649" lat="34.24874938"><ele>367.849365234375</ele><time>2021-06-04T01:39:41Z</time><speed>1.149999976158142</speed></trkpt><trkpt lon="108.8912715" lat="34.24869541"><ele>364.781494140625</ele><time>2021-06-04T01:39:53Z</time><speed>0.9800000190734863</speed></trkpt><trkpt lon="108.89137481" lat="34.24864962"><ele>363.975830078125</ele><time>2021-06-04T01:40:03Z</time><speed>0.8600000143051147</speed></trkpt><trkpt lon="108.89149845" lat="34.24862542"><ele>364.913818359375</ele><time>2021-06-04T01:40:13Z</time><speed>1.090000033378601</speed></trkpt><trkpt lon="108.89162612" lat="34.24862313"><ele>366.6143798828125</ele><time>2021-06-04T01:40:21Z</time><speed>1.100000023841858</speed></trkpt><trkpt lon="108.89175042" lat="34.24863413"><ele>367.35650634765625</ele><time>2021-06-04T01:40:31Z</time><speed>0.9900000095367432</speed></trkpt><trkpt lon="108.89186402" lat="34.24865261"><ele>362.2440185546875</ele><time>2021-06-04T01:40:41Z</time><speed>0.9599999785423279</speed></trkpt><trkpt lon="108.89198794" lat="34.24868453"><ele>364.856201171875</ele><time>2021-06-04T01:40:51Z</time><speed>1.1200000047683716</speed></trkpt><trkpt lon="108.89211581" lat="34.24870569"><ele>361.212158203125</ele><time>2021-06-04T01:41:01Z</time><speed>1.2699999809265137</speed></trkpt><trkpt lon="108.89222767" lat="34.24870088"><ele>360.013427734375</ele><time>2021-06-04T01:41:11Z</time><speed>0.6200000047683716</speed></trkpt><trkpt lon="108.89235606" lat="34.2487099"><ele>359.0672607421875</ele><time>2021-06-04T01:41:21Z</time><speed>1.100000023841858</speed></trkpt><trkpt lon="108.8924877" lat="34.24873264"><ele>359.9891357421875</ele><time>2021-06-04T01:41:31Z</time><speed>1.1200000047683716</speed></trkpt><trkpt lon="108.89261048" lat="34.24873498"><ele>359.4818115234375</ele><time>2021-06-04T01:41:41Z</time><speed>1.850000023841858</speed></trkpt><trkpt lon="108.89270431" lat="34.24878374"><ele>364.59588623046875</ele><time>2021-06-04T01:42:03Z</time><speed>0.7300000190734863</speed></trkpt><trkpt lon="108.89281562" lat="34.24878761"><ele>363.8226318359375</ele><time>2021-06-04T01:42:13Z</time><speed>1.2400000095367432</speed></trkpt><trkpt lon="108.89292473" lat="34.2487934"><ele>363.1929931640625</ele><time>2021-06-04T01:42:21Z</time><speed>1.0700000524520874</speed></trkpt><trkpt lon="108.89304362" lat="34.24879931"><ele>362.2017822265625</ele><time>2021-06-04T01:42:31Z</time><speed>1.0700000524520874</speed></trkpt><trkpt lon="108.89315384" lat="34.24878076"><ele>363.9420166015625</ele><time>2021-06-04T01:42:39Z</time><speed>1.25</speed></trkpt><trkpt lon="108.89328585" lat="34.24877072"><ele>367.4029541015625</ele><time>2021-06-04T01:42:49Z</time><speed>1.2300000190734863</speed></trkpt><trkpt lon="108.89338813" lat="34.24871686"><ele>365.39794921875</ele><time>2021-06-04T01:42:59Z</time><speed>1.3799999952316284</speed></trkpt><trkpt lon="108.89345897" lat="34.24864335"><ele>366.64373779296875</ele><time>2021-06-04T01:43:07Z</time><speed>1.2100000381469727</speed></trkpt><trkpt lon="108.89354251" lat="34.24856369"><ele>365.3536376953125</ele><time>2021-06-04T01:43:15Z</time><speed>1.4299999475479126</speed></trkpt><trkpt lon="108.89363094" lat="34.24849946"><ele>363.7857666015625</ele><time>2021-06-04T01:43:25Z</time><speed>1.1799999475479126</speed></trkpt><trkpt lon="108.89372739" lat="34.24841724"><ele>364.421142578125</ele><time>2021-06-04T01:43:37Z</time><speed>1.4700000286102295</speed></trkpt><trkpt lon="108.89384156" lat="34.24837643"><ele>367.30499267578125</ele><time>2021-06-04T01:43:45Z</time><speed>0.6100000143051147</speed></trkpt><trkpt lon="108.89396837" lat="34.24835075"><ele>368.90478515625</ele><time>2021-06-04T01:43:55Z</time><speed>1.059999942779541</speed></trkpt><trkpt lon="108.89407433" lat="34.24832975"><ele>367.7867431640625</ele><time>2021-06-04T01:44:05Z</time><speed>1.0800000429153442</speed></trkpt><trkpt lon="108.89419537" lat="34.24829931"><ele>364.14324951171875</ele><time>2021-06-04T01:44:17Z</time><speed>0.9300000071525574</speed></trkpt><trkpt lon="108.89428331" lat="34.24823488"><ele>363.8031005859375</ele><time>2021-06-04T01:44:31Z</time><speed>1.25</speed></trkpt><trkpt lon="108.89434604" lat="34.24814626"><ele>365.7545166015625</ele><time>2021-06-04T01:44:41Z</time><speed>0.6299999952316284</speed></trkpt><trkpt lon="108.89442891" lat="34.24806489"><ele>369.861572265625</ele><time>2021-06-04T01:44:51Z</time><speed>0.9700000286102295</speed></trkpt><trkpt lon="108.8945377" lat="34.248017"><ele>370.76007080078125</ele><time>2021-06-04T01:45:01Z</time><speed>0.9599999785423279</speed></trkpt><trkpt lon="108.8946511" lat="34.24799947"><ele>369.6658935546875</ele><time>2021-06-04T01:45:09Z</time><speed>1.0099999904632568</speed></trkpt><trkpt lon="108.894767" lat="34.24798076"><ele>370.3077392578125</ele><time>2021-06-04T01:45:21Z</time><speed>0.9399999976158142</speed></trkpt><trkpt lon="108.89486878" lat="34.24803558"><ele>370.690673828125</ele><time>2021-06-04T01:45:31Z</time><speed>1.2599999904632568</speed></trkpt><trkpt lon="108.89494662" lat="34.24810016"><ele>366.18359375</ele><time>2021-06-04T01:45:39Z</time><speed>1.2699999809265137</speed></trkpt><trkpt lon="108.89498473" lat="34.24820877"><ele>365.9276123046875</ele><time>2021-06-04T01:45:59Z</time><speed>1.3200000524520874</speed></trkpt><trkpt lon="108.89498953" lat="34.24831"><ele>365.093994140625</ele><time>2021-06-04T01:46:09Z</time><speed>1.149999976158142</speed></trkpt><trkpt lon="108.8950161" lat="34.24840693"><ele>368.662109375</ele><time>2021-06-04T01:46:17Z</time><speed>1.7300000190734863</speed></trkpt><trkpt lon="108.89506549" lat="34.2484884"><ele>369.9212646484375</ele><time>2021-06-04T01:46:25Z</time><speed>1.25</speed></trkpt><trkpt lon="108.89507289" lat="34.24858495"><ele>371.381591796875</ele><time>2021-06-04T01:46:33Z</time><speed>1.2400000095367432</speed></trkpt><trkpt lon="108.89506099" lat="34.24868678"><ele>369.0391845703125</ele><time>2021-06-04T01:46:45Z</time><speed>0.8199999928474426</speed></trkpt><trkpt lon="108.89503344" lat="34.24878175"><ele>368.72186279296875</ele><time>2021-06-04T01:46:57Z</time><speed>1.1399999856948853</speed></trkpt><trkpt lon="108.89500427" lat="34.24888441"><ele>363.208984375</ele><time>2021-06-04T01:47:09Z</time><speed>0.9399999976158142</speed></trkpt><trkpt lon="108.89490148" lat="34.24891615"><ele>364.869873046875</ele><time>2021-06-04T01:47:25Z</time><speed>0.6800000071525574</speed></trkpt><trkpt lon="108.89477173" lat="34.24892593"><ele>362.99853515625</ele><time>2021-06-04T01:48:09Z</time><speed>1.2999999523162842</speed></trkpt><trkpt lon="108.89465765" lat="34.24894879"><ele>361.36444091796875</ele><time>2021-06-04T01:49:55Z</time><speed>0.5899999737739563</speed></trkpt><trkpt lon="108.8945291" lat="34.24896124"><ele>361.35235595703125</ele><time>2021-06-04T01:50:07Z</time><speed>0.9300000071525574</speed></trkpt><trkpt lon="108.89445551" lat="34.24903112"><ele>363.0419921875</ele><time>2021-06-04T01:50:17Z</time><speed>1.1699999570846558</speed></trkpt><trkpt lon="108.89436355" lat="34.24909492"><ele>363.64642333984375</ele><time>2021-06-04T01:50:29Z</time><speed>0.9900000095367432</speed></trkpt><trkpt lon="108.89428815" lat="34.24916644"><ele>361.28033447265625</ele><time>2021-06-04T01:50:41Z</time><speed>1.0399999618530273</speed></trkpt><trkpt lon="108.89423684" lat="34.24926476"><ele>362.0</ele><time>2021-06-04T01:50:55Z</time><speed>0.8700000047683716</speed></trkpt><trkpt lon="108.89422711" lat="34.24936327"><ele>364.0535888671875</ele><time>2021-06-04T01:51:05Z</time><speed>0.8899999856948853</speed></trkpt><trkpt lon="108.89412368" lat="34.24943407"><ele>363.064208984375</ele><time>2021-06-04T01:51:15Z</time><speed>1.0199999809265137</speed></trkpt><trkpt lon="108.89399966" lat="34.24945446"><ele>363.75970458984375</ele><time>2021-06-04T01:51:25Z</time><speed>1.0199999809265137</speed></trkpt><trkpt lon="108.89389439" lat="34.24942578"><ele>363.30413818359375</ele><time>2021-06-04T01:51:33Z</time><speed>1.2100000381469727</speed></trkpt><trkpt lon="108.89378038" lat="34.24945078"><ele>361.1202392578125</ele><time>2021-06-04T01:53:13Z</time><speed>1.059999942779541</speed></trkpt><trkpt lon="108.89371036" lat="34.2495346"><ele>360.64788818359375</ele><time>2021-06-04T01:53:23Z</time><speed>1.159999966621399</speed></trkpt><trkpt lon="108.89383452" lat="34.24956817"><ele>355.29962158203125</ele><time>2021-06-04T01:53:37Z</time><speed>1.4199999570846558</speed></trkpt><trkpt lon="108.89394648" lat="34.24956087"><ele>353.4063720703125</ele><time>2021-06-04T01:53:45Z</time><speed>0.9200000166893005</speed></trkpt><trkpt lon="108.89405905" lat="34.24954469"><ele>356.676025390625</ele><time>2021-06-04T01:53:53Z</time><speed>0.949999988079071</speed></trkpt><trkpt lon="108.89413023" lat="34.2494622"><ele>359.70196533203125</ele><time>2021-06-04T01:54:05Z</time><speed>1.0099999904632568</speed></trkpt><trkpt lon="108.89421736" lat="34.24938732"><ele>361.92132568359375</ele><time>2021-06-04T01:54:15Z</time><speed>1.0199999809265137</speed></trkpt><trkpt lon="108.89423854" lat="34.2492881"><ele>361.7606201171875</ele><time>2021-06-04T01:54:23Z</time><speed>1.1100000143051147</speed></trkpt><trkpt lon="108.89424879" lat="34.24919809"><ele>361.58642578125</ele><time>2021-06-04T01:54:29Z</time><speed>1.2899999618530273</speed></trkpt><trkpt lon="108.89434951" lat="34.24915569"><ele>360.5867919921875</ele><time>2021-06-04T01:54:37Z</time><speed>1.559999942779541</speed></trkpt><trkpt lon="108.89445067" lat="34.24908594"><ele>362.37420654296875</ele><time>2021-06-04T01:54:47Z</time><speed>1.3600000143051147</speed></trkpt><trkpt lon="108.89453324" lat="34.24902294"><ele>361.75372314453125</ele><time>2021-06-04T01:54:57Z</time><speed>1.2400000095367432</speed></trkpt><trkpt lon="108.89461356" lat="34.24895791"><ele>361.5438232421875</ele><time>2021-06-04T01:55:07Z</time><speed>1.190000057220459</speed></trkpt><trkpt lon="108.89473413" lat="34.24894785"><ele>363.1248779296875</ele><time>2021-06-04T01:55:41Z</time><speed>1.090000033378601</speed></trkpt><trkpt lon="108.89486964" lat="34.24896632"><ele>364.73046875</ele><time>2021-06-04T01:55:51Z</time><speed>1.309999942779541</speed></trkpt><trkpt lon="108.89493787" lat="34.24906119"><ele>362.9705810546875</ele><time>2021-06-04T01:56:01Z</time><speed>1.2200000286102295</speed></trkpt><trkpt lon="108.89495589" lat="34.24917457"><ele>363.3802490234375</ele><time>2021-06-04T01:56:11Z</time><speed>1.1399999856948853</speed></trkpt><trkpt lon="108.89496484" lat="34.24926443"><ele>361.81640625</ele><time>2021-06-04T01:56:19Z</time><speed>1.1100000143051147</speed></trkpt><trkpt lon="108.89496285" lat="34.24937106"><ele>358.909912109375</ele><time>2021-06-04T01:56:27Z</time><speed>1.1100000143051147</speed></trkpt><trkpt lon="108.89493263" lat="34.24947468"><ele>358.7122802734375</ele><time>2021-06-04T01:56:35Z</time><speed>1.1200000047683716</speed></trkpt><trkpt lon="108.89487895" lat="34.24956254"><ele>358.35546875</ele><time>2021-06-04T01:56:43Z</time><speed>1.1299999952316284</speed></trkpt><trkpt lon="108.89481719" lat="34.24965047"><ele>359.2093505859375</ele><time>2021-06-04T01:56:51Z</time><speed>1.1399999856948853</speed></trkpt><trkpt lon="108.89477386" lat="34.2497361"><ele>361.8192138671875</ele><time>2021-06-04T01:56:59Z</time><speed>1.350000023841858</speed></trkpt><trkpt lon="108.89480635" lat="34.24982357"><ele>360.7462158203125</ele><time>2021-06-04T01:57:07Z</time><speed>1.2200000286102295</speed></trkpt><trkpt lon="108.89484635" lat="34.24992424"><ele>363.76751708984375</ele><time>2021-06-04T01:57:15Z</time><speed>1.2000000476837158</speed></trkpt><trkpt lon="108.89493994" lat="34.25000817"><ele>361.12908935546875</ele><time>2021-06-04T01:57:25Z</time><speed>1.3700000047683716</speed></trkpt><trkpt lon="108.89506568" lat="34.25002406"><ele>363.94219970703125</ele><time>2021-06-04T01:57:35Z</time><speed>1.100000023841858</speed></trkpt><trkpt lon="108.895182" lat="34.25003467"><ele>365.001220703125</ele><time>2021-06-04T01:57:43Z</time><speed>1.1699999570846558</speed></trkpt><trkpt lon="108.89530467" lat="34.25004384"><ele>366.08404541015625</ele><time>2021-06-04T01:57:51Z</time><speed>1.2400000095367432</speed></trkpt><trkpt lon="108.89543174" lat="34.25005145"><ele>367.5830078125</ele><time>2021-06-04T01:57:59Z</time><speed>1.2400000095367432</speed></trkpt><trkpt lon="108.89556038" lat="34.2500778"><ele>365.06573486328125</ele><time>2021-06-04T01:58:07Z</time><speed>1.2100000381469727</speed></trkpt><trkpt lon="108.89568159" lat="34.25007993"><ele>365.037109375</ele><time>2021-06-04T01:58:15Z</time><speed>1.1699999570846558</speed></trkpt><trkpt lon="108.89578269" lat="34.25013874"><ele>362.29638671875</ele><time>2021-06-04T01:58:23Z</time><speed>1.1699999570846558</speed></trkpt><trkpt lon="108.89587292" lat="34.25019408"><ele>359.896728515625</ele><time>2021-06-04T01:58:31Z</time><speed>1.1399999856948853</speed></trkpt><trkpt lon="108.89594062" lat="34.25027778"><ele>359.382568359375</ele><time>2021-06-04T01:58:39Z</time><speed>1.2400000095367432</speed></trkpt><trkpt lon="108.89602444" lat="34.25035977"><ele>360.334716796875</ele><time>2021-06-04T01:58:47Z</time><speed>1.1200000047683716</speed></trkpt><trkpt lon="108.8960529" lat="34.2504536"><ele>360.69189453125</ele><time>2021-06-04T01:58:55Z</time><speed>1.1799999475479126</speed></trkpt><trkpt lon="108.89606011" lat="34.25056022"><ele>359.1258544921875</ele><time>2021-06-04T01:59:03Z</time><speed>1.2300000190734863</speed></trkpt><trkpt lon="108.89604458" lat="34.25066282"><ele>359.18951416015625</ele><time>2021-06-04T01:59:11Z</time><speed>1.2100000381469727</speed></trkpt><trkpt lon="108.89605459" lat="34.25075536"><ele>359.8958740234375</ele><time>2021-06-04T01:59:19Z</time><speed>0.6000000238418579</speed></trkpt><trkpt lon="108.89616719" lat="34.25078868"><ele>361.169677734375</ele><time>2021-06-04T01:59:31Z</time><speed>1.1100000143051147</speed></trkpt></trkseg></trk></gpx>
