# Supplementary material for: Exploring the influence of path environment factors on walking behavior in urban parks with configuration attribute control
Source: PLoS One. 2025 Jul 28;20(7):e0329278. doi: 10.1371/journal.pone.0329278 (PMC12303266; doi:10.1371/journal.pone.0329278)
Supplement: S2 File — (ZIP) [file pone.0329278.s002.zip › S2 File/Trajectory data/F122.gpx]

<?xml version="1.0" encoding="UTF-8"?>
<gpx xmlns:xsi="http://www.w3.org/2001/XMLSchema-instance" xmlns="http://www.topografix.com/GPX/1/1" xsi:schemaLocation="http://www.topografix.com/GPX/1/1 http://www.topografix.com/GPX/1/1/gpx.xsd" version="1.1" creator="foooooot.com">
<metadata>
         <copyright author="foooooot.com"> <license>foooooot.com</license></copyright>
         <time>1622744206.0</time>
         <name>01</name>
</metadata>
<trk>
    <name>01</name>
    <type>trip#track</type>
    <src>手机客户端软件/六只脚iPhone版</src>
    <trkseg> 
<trkpt lat="34.249543333333335" lon="108.89031666666666">
   <ele>400.0</ele>
   <time>2021-06-04T02:16:52.000Z</time>
</trkpt>  
<trkpt lat="34.249533" lon="108.890547">
   <ele>400.0</ele>
   <time>2021-06-04T02:16:55.000Z</time>
</trkpt>  
<trkpt lat="34.248655" lon="108.891487">
   <ele>404.5</ele>
   <time>2021-06-04T02:19:51.000Z</time>
</trkpt>  
<trkpt lat="34.248595" lon="108.891568">
   <ele>398.9</ele>
   <time>2021-06-04T02:19:59.000Z</time>
</trkpt>  
<trkpt lat="34.248582" lon="108.891687">
   <ele>399.4</ele>
   <time>2021-06-04T02:20:09.000Z</time>
</trkpt>  
<trkpt lat="34.248628" lon="108.891797">
   <ele>399.0</ele>
   <time>2021-06-04T02:20:19.000Z</time>
</trkpt>  
<trkpt lat="34.248675" lon="108.891915">
   <ele>398.0</ele>
   <time>2021-06-04T02:20:28.000Z</time>
</trkpt>  
<trkpt lat="34.248712" lon="108.892037">
   <ele>396.0</ele>
   <time>2021-06-04T02:20:38.000Z</time>
</trkpt>  
<trkpt lat="34.248735" lon="108.89215">
   <ele>395.5</ele>
   <time>2021-06-04T02:20:48.000Z</time>
</trkpt>  
<trkpt lat="34.248743" lon="108.892287">
   <ele>392.9</ele>
   <time>2021-06-04T02:20:59.000Z</time>
</trkpt>  
<trkpt lat="34.248708" lon="108.892398">
   <ele>396.2</ele>
   <time>2021-06-04T02:21:16.000Z</time>
</trkpt>  
<trkpt lat="34.248688" lon="108.892508">
   <ele>396.2</ele>
   <time>2021-06-04T02:21:26.000Z</time>
</trkpt>  
<trkpt lat="34.24857" lon="108.892687">
   <ele>397.9</ele>
   <time>2021-06-04T02:21:53.000Z</time>
</trkpt>  
<trkpt lat="34.248583" lon="108.89283">
   <ele>400.6</ele>
   <time>2021-06-04T02:22:09.000Z</time>
</trkpt>  
<trkpt lat="34.248532" lon="108.892958">
   <ele>400.4</ele>
   <time>2021-06-04T02:22:39.000Z</time>
</trkpt>  
<trkpt lat="34.248453" lon="108.893158">
   <ele>400.3</ele>
   <time>2021-06-04T02:22:43.000Z</time>
</trkpt>  
<trkpt lat="34.248455" lon="108.89329">
   <ele>399.1</ele>
   <time>2021-06-04T02:22:47.000Z</time>
</trkpt>  
<trkpt lat="34.24837" lon="108.89335">
   <ele>400.9</ele>
   <time>2021-06-04T02:22:56.000Z</time>
</trkpt>  
<trkpt lat="34.2475" lon="108.894678">
   <ele>401.6</ele>
   <time>2021-06-04T02:26:37.000Z</time>
</trkpt>  
<trkpt lat="34.247138" lon="108.89457">
   <ele>401.5</ele>
   <time>2021-06-04T02:26:42.000Z</time>
</trkpt>  
<trkpt lat="34.247043" lon="108.894625">
   <ele>401.0</ele>
   <time>2021-06-04T02:26:50.000Z</time>
</trkpt>  
<trkpt lat="34.247002" lon="108.894723">
   <ele>401.8</ele>
   <time>2021-06-04T02:27:03.000Z</time>
</trkpt>  
<trkpt lat="34.246948" lon="108.894827">
   <ele>400.5</ele>
   <time>2021-06-04T02:27:18.000Z</time>
</trkpt>  
<trkpt lat="34.246847" lon="108.894835">
   <ele>397.2</ele>
   <time>2021-06-04T02:27:41.000Z</time>
</trkpt>  
<trkpt lat="34.246772" lon="108.894755">
   <ele>395.6</ele>
   <time>2021-06-04T02:27:51.000Z</time>
</trkpt>  
<trkpt lat="34.246697" lon="108.894693">
   <ele>396.4</ele>
   <time>2021-06-04T02:28:01.000Z</time>
</trkpt>  
<trkpt lat="34.2466" lon="108.894648">
   <ele>397.0</ele>
   <time>2021-06-04T02:28:13.000Z</time>
</trkpt>  
<trkpt lat="34.246533" lon="108.894542">
   <ele>401.2</ele>
   <time>2021-06-04T02:28:26.000Z</time>
</trkpt>  
<trkpt lat="34.246477" lon="108.894435">
   <ele>403.3</ele>
   <time>2021-06-04T02:28:35.000Z</time>
</trkpt>  
<trkpt lat="34.24638" lon="108.894442">
   <ele>408.6</ele>
   <time>2021-06-04T02:28:53.000Z</time>
</trkpt>  
<trkpt lat="34.246293" lon="108.894497">
   <ele>405.8</ele>
   <time>2021-06-04T02:29:25.000Z</time>
</trkpt>  
<trkpt lat="34.24624" lon="108.894588">
   <ele>404.2</ele>
   <time>2021-06-04T02:29:32.000Z</time>
</trkpt>  
<trkpt lat="34.246235" lon="108.894703">
   <ele>400.0</ele>
   <time>2021-06-04T02:29:37.000Z</time>
</trkpt>  
<trkpt lat="34.246273" lon="108.894818">
   <ele>393.2</ele>
   <time>2021-06-04T02:30:17.000Z</time>
</trkpt>  
<trkpt lat="34.246375" lon="108.894852">
   <ele>396.0</ele>
   <time>2021-06-04T02:30:29.000Z</time>
</trkpt>  
<trkpt lat="34.246463" lon="108.894922">
   <ele>399.0</ele>
   <time>2021-06-04T02:30:39.000Z</time>
</trkpt>  
<trkpt lat="34.246575" lon="108.894987">
   <ele>401.7</ele>
   <time>2021-06-04T02:30:52.000Z</time>
</trkpt>  
<trkpt lat="34.246648" lon="108.895062">
   <ele>401.0</ele>
   <time>2021-06-04T02:31:01.000Z</time>
</trkpt>  
<trkpt lat="34.246693" lon="108.895158">
   <ele>398.8</ele>
   <time>2021-06-04T02:31:10.000Z</time>
</trkpt>  
<trkpt lat="34.246787" lon="108.895192">
   <ele>400.6</ele>
   <time>2021-06-04T02:31:21.000Z</time>
</trkpt>  
<trkpt lat="34.24689" lon="108.895185">
   <ele>399.9</ele>
   <time>2021-06-04T02:31:31.000Z</time>
</trkpt>  
<trkpt lat="34.24787" lon="108.894668">
   <ele>402.3</ele>
   <time>2021-06-04T02:33:38.000Z</time>
</trkpt>  
<trkpt lat="34.247953" lon="108.894713">
   <ele>402.0</ele>
   <time>2021-06-04T02:33:44.000Z</time>
</trkpt>  
<trkpt lat="34.248005" lon="108.89483">
   <ele>401.4</ele>
   <time>2021-06-04T02:34:01.000Z</time>
</trkpt>  
<trkpt lat="34.248093" lon="108.894905">
   <ele>401.6</ele>
   <time>2021-06-04T02:34:10.000Z</time>
</trkpt>  
<trkpt lat="34.248183" lon="108.894937">
   <ele>398.1</ele>
   <time>2021-06-04T02:34:19.000Z</time>
</trkpt>  
<trkpt lat="34.24828" lon="108.89495">
   <ele>398.1</ele>
   <time>2021-06-04T02:34:29.000Z</time>
</trkpt>  
<trkpt lat="34.248382" lon="108.894988">
   <ele>397.4</ele>
   <time>2021-06-04T02:34:37.000Z</time>
</trkpt>  
<trkpt lat="34.248492" lon="108.895">
   <ele>399.1</ele>
   <time>2021-06-04T02:34:51.000Z</time>
</trkpt>  
<trkpt lat="34.248595" lon="108.895008">
   <ele>398.4</ele>
   <time>2021-06-04T02:35:00.000Z</time>
</trkpt>  
<trkpt lat="34.248705" lon="108.89502">
   <ele>397.9</ele>
   <time>2021-06-04T02:35:10.000Z</time>
</trkpt>  
<trkpt lat="34.248795" lon="108.894995">
   <ele>399.1</ele>
   <time>2021-06-04T02:35:19.000Z</time>
</trkpt>  
<trkpt lat="34.248877" lon="108.894942">
   <ele>399.1</ele>
   <time>2021-06-04T02:35:29.000Z</time>
</trkpt>  
<trkpt lat="34.248973" lon="108.894913">
   <ele>397.1</ele>
   <time>2021-06-04T02:35:37.000Z</time>
</trkpt>  
<trkpt lat="34.249063" lon="108.89493">
   <ele>396.0</ele>
   <time>2021-06-04T02:35:47.000Z</time>
</trkpt>  
<trkpt lat="34.249162" lon="108.894953">
   <ele>397.2</ele>
   <time>2021-06-04T02:35:57.000Z</time>
</trkpt>  
<trkpt lat="34.249263" lon="108.894977">
   <ele>396.5</ele>
   <time>2021-06-04T02:36:06.000Z</time>
</trkpt>  
<trkpt lat="34.249372" lon="108.894963">
   <ele>393.3</ele>
   <time>2021-06-04T02:36:17.000Z</time>
</trkpt>  
<trkpt lat="34.249487" lon="108.894918">
   <ele>392.8</ele>
   <time>2021-06-04T02:36:27.000Z</time>
</trkpt>  
<trkpt lat="34.249563" lon="108.894847">
   <ele>394.0</ele>
   <time>2021-06-04T02:36:37.000Z</time>
</trkpt>  
<trkpt lat="34.249652" lon="108.894767">
   <ele>393.9</ele>
   <time>2021-06-04T02:36:47.000Z</time>
</trkpt>  
<trkpt lat="34.249742" lon="108.894725">
   <ele>395.2</ele>
   <time>2021-06-04T02:36:57.000Z</time>
</trkpt>  
<trkpt lat="34.249838" lon="108.894768">
   <ele>395.9</ele>
   <time>2021-06-04T02:37:07.000Z</time>
</trkpt>  
<trkpt lat="34.249932" lon="108.894808">
   <ele>398.2</ele>
   <time>2021-06-04T02:37:17.000Z</time>
</trkpt>  
<trkpt lat="34.25002" lon="108.894883">
   <ele>398.1</ele>
   <time>2021-06-04T02:37:27.000Z</time>
</trkpt>  
<trkpt lat="34.250027" lon="108.895022">
   <ele>394.3</ele>
   <time>2021-06-04T02:37:42.000Z</time>
</trkpt>  
<trkpt lat="34.250042" lon="108.895143">
   <ele>393.3</ele>
   <time>2021-06-04T02:37:51.000Z</time>
</trkpt>  
<trkpt lat="34.250048" lon="108.895253">
   <ele>393.7</ele>
   <time>2021-06-04T02:38:00.000Z</time>
</trkpt>  
<trkpt lat="34.250065" lon="108.895373">
   <ele>393.8</ele>
   <time>2021-06-04T02:38:11.000Z</time>
</trkpt>  
<trkpt lat="34.2501" lon="108.895493">
   <ele>391.9</ele>
   <time>2021-06-04T02:38:21.000Z</time>
</trkpt>  
<trkpt lat="34.250092" lon="108.89561">
   <ele>391.6</ele>
   <time>2021-06-04T02:38:31.000Z</time>
</trkpt>  
<trkpt lat="34.250153" lon="108.895703">
   <ele>389.8</ele>
   <time>2021-06-04T02:38:42.000Z</time>
</trkpt>  
<trkpt lat="34.250185" lon="108.895807">
   <ele>389.7</ele>
   <time>2021-06-04T02:38:51.000Z</time>
</trkpt>  
<trkpt lat="34.250258" lon="108.895878">
   <ele>388.7</ele>
   <time>2021-06-04T02:39:01.000Z</time>
</trkpt>  
<trkpt lat="34.250343" lon="108.895923">
   <ele>388.4</ele>
   <time>2021-06-04T02:39:11.000Z</time>
</trkpt>  
<trkpt lat="34.25043" lon="108.895988">
   <ele>387.7</ele>
   <time>2021-06-04T02:39:21.000Z</time>
</trkpt>  
<trkpt lat="34.250535" lon="108.896003">
   <ele>387.0</ele>
   <time>2021-06-04T02:39:31.000Z</time>
</trkpt>  
<trkpt lat="34.250627" lon="108.895973">
   <ele>387.6</ele>
   <time>2021-06-04T02:39:41.000Z</time>
</trkpt>  
<trkpt lat="34.250737" lon="108.895962">
   <ele>389.2</ele>
   <time>2021-06-04T02:39:51.000Z</time>
</trkpt>  
<trkpt lat="34.250842" lon="108.895962">
   <ele>389.0</ele>
   <time>2021-06-04T02:40:02.000Z</time>
</trkpt>  
<trkpt lat="34.250935" lon="108.895932">
   <ele>390.4</ele>
   <time>2021-06-04T02:40:13.000Z</time>
</trkpt>  
<trkpt lat="34.251013" lon="108.895858">
   <ele>391.3</ele>
   <time>2021-06-04T02:40:22.000Z</time>
</trkpt>  
<trkpt lat="34.251093" lon="108.895795">
   <ele>391.8</ele>
   <time>2021-06-04T02:40:31.000Z</time>
</trkpt>  
<trkpt lat="34.251188" lon="108.89579">
   <ele>392.0</ele>
   <time>2021-06-04T02:40:41.000Z</time>
</trkpt>  
<trkpt lat="34.251283" lon="108.895818">
   <ele>393.1</ele>
   <time>2021-06-04T02:40:50.000Z</time>
</trkpt>  
<trkpt lat="34.251372" lon="108.89578">
   <ele>395.1</ele>
   <time>2021-06-04T02:41:01.000Z</time>
</trkpt>  
<trkpt lat="34.251453" lon="108.89573">
   <ele>393.2</ele>
   <time>2021-06-04T02:41:09.000Z</time>
</trkpt>  
<trkpt lat="34.251495" lon="108.895623">
   <ele>392.5</ele>
   <time>2021-06-04T02:41:19.000Z</time>
</trkpt>  
<trkpt lat="34.251532" lon="108.89551">
   <ele>393.5</ele>
   <time>2021-06-04T02:41:31.000Z</time>
</trkpt>  
<trkpt lat="34.251555" lon="108.895377">
   <ele>397.0</ele>
   <time>2021-06-04T02:41:44.000Z</time>
</trkpt>  
<trkpt lat="34.251597" lon="108.895272">
   <ele>397.8</ele>
   <time>2021-06-04T02:41:54.000Z</time>
</trkpt>  
<trkpt lat="34.25166" lon="108.895192">
   <ele>395.5</ele>
   <time>2021-06-04T02:42:01.000Z</time>
</trkpt>  
<trkpt lat="34.251688" lon="108.895067">
   <ele>394.3</ele>
   <time>2021-06-04T02:42:14.000Z</time>
</trkpt>  
<trkpt lat="34.251688" lon="108.894932">
   <ele>394.5</ele>
   <time>2021-06-04T02:42:25.000Z</time>
</trkpt>  
<trkpt lat="34.251673" lon="108.894808">
   <ele>394.1</ele>
   <time>2021-06-04T02:42:35.000Z</time>
</trkpt>  
<trkpt lat="34.251695" lon="108.89469">
   <ele>394.7</ele>
   <time>2021-06-04T02:42:47.000Z</time>
</trkpt>  
<trkpt lat="34.251732" lon="108.89459">
   <ele>393.8</ele>
   <time>2021-06-04T02:42:55.000Z</time>
</trkpt>  
<trkpt lat="34.25177" lon="108.894483">
   <ele>393.8</ele>
   <time>2021-06-04T02:43:03.000Z</time>
</trkpt>  
<trkpt lat="34.251752" lon="108.89437">
   <ele>391.5</ele>
   <time>2021-06-04T02:43:17.000Z</time>
</trkpt>  
<trkpt lat="34.251695" lon="108.894282">
   <ele>392.4</ele>
   <time>2021-06-04T02:43:28.000Z</time>
</trkpt>  
<trkpt lat="34.251608" lon="108.894202">
   <ele>397.4</ele>
   <time>2021-06-04T02:43:37.000Z</time>
</trkpt>  
<trkpt lat="34.251543" lon="108.894113">
   <ele>397.0</ele>
   <time>2021-06-04T02:43:45.000Z</time>
</trkpt>  
<trkpt lat="34.25151" lon="108.894012">
   <ele>395.8</ele>
   <time>2021-06-04T02:43:55.000Z</time>
</trkpt>  
<trkpt lat="34.251487" lon="108.893892">
   <ele>393.3</ele>
   <time>2021-06-04T02:44:07.000Z</time>
</trkpt>  
<trkpt lat="34.25148" lon="108.893773">
   <ele>391.5</ele>
   <time>2021-06-04T02:44:16.000Z</time>
</trkpt>  
<trkpt lat="34.251503" lon="108.893665">
   <ele>391.1</ele>
   <time>2021-06-04T02:44:27.000Z</time>
</trkpt>  
<trkpt lat="34.251543" lon="108.893543">
   <ele>396.2</ele>
   <time>2021-06-04T02:44:41.000Z</time>
</trkpt>  
<trkpt lat="34.251533" lon="108.893408">
   <ele>400.5</ele>
   <time>2021-06-04T02:44:51.000Z</time>
</trkpt>  
<trkpt lat="34.251472" lon="108.893325">
   <ele>401.0</ele>
   <time>2021-06-04T02:44:57.000Z</time>
</trkpt>  
<trkpt lat="34.251422" lon="108.893228">
   <ele>401.7</ele>
   <time>2021-06-04T02:45:07.000Z</time>
</trkpt>  
<trkpt lat="34.251418" lon="108.89311">
   <ele>401.1</ele>
   <time>2021-06-04T02:45:17.000Z</time>
</trkpt>  
<trkpt lat="34.251412" lon="108.892993">
   <ele>400.3</ele>
   <time>2021-06-04T02:45:25.000Z</time>
</trkpt>  
<trkpt lat="34.2514" lon="108.892867">
   <ele>402.1</ele>
   <time>2021-06-04T02:45:35.000Z</time>
</trkpt>  
<trkpt lat="34.251348" lon="108.892772">
   <ele>400.3</ele>
   <time>2021-06-04T02:45:48.000Z</time>
</trkpt>  
<trkpt lat="34.25126" lon="108.892698">
   <ele>399.7</ele>
   <time>2021-06-04T02:45:55.000Z</time>
</trkpt>  
<trkpt lat="34.251172" lon="108.892632">
   <ele>396.8</ele>
   <time>2021-06-04T02:46:05.000Z</time>
</trkpt>  
<trkpt lat="34.251207" lon="108.892498">
   <ele>394.9</ele>
   <time>2021-06-04T02:46:18.000Z</time>
</trkpt>  
<trkpt lat="34.251192" lon="108.892382">
   <ele>395.9</ele>
   <time>2021-06-04T02:46:29.000Z</time>
</trkpt>  
<trkpt lat="34.251198" lon="108.892243">
   <ele>398.2</ele>
   <time>2021-06-04T02:46:41.000Z</time>
</trkpt>  
<trkpt lat="34.251195" lon="108.89213">
   <ele>401.6</ele>
   <time>2021-06-04T02:46:51.000Z</time>
</trkpt>  
<trkpt lat="34.251168" lon="108.891998">
   <ele>404.6</ele>
   <time>2021-06-04T02:47:01.000Z</time>
</trkpt>  
<trkpt lat="34.251113" lon="108.891903">
   <ele>403.6</ele>
   <time>2021-06-04T02:47:10.000Z</time>
</trkpt>  
<trkpt lat="34.251047" lon="108.89183">
   <ele>403.4</ele>
   <time>2021-06-04T02:47:20.000Z</time>
</trkpt>  
<trkpt lat="34.250967" lon="108.89173">
   <ele>402.2</ele>
   <time>2021-06-04T02:47:33.000Z</time>
</trkpt>  
<trkpt lat="34.250867" lon="108.891655">
   <ele>399.8</ele>
   <time>2021-06-04T02:47:43.000Z</time>
</trkpt>  
<trkpt lat="34.250792" lon="108.891593">
   <ele>398.6</ele>
   <time>2021-06-04T02:47:53.000Z</time>
</trkpt>  
<trkpt lat="34.250703" lon="108.891508">
   <ele>397.8</ele>
   <time>2021-06-04T02:48:03.000Z</time>
</trkpt>  
<trkpt lat="34.250603" lon="108.891415">
   <ele>398.5</ele>
   <time>2021-06-04T02:48:16.000Z</time>
</trkpt>  
<trkpt lat="34.250512" lon="108.891383">
   <ele>401.3</ele>
   <time>2021-06-04T02:48:27.000Z</time>
</trkpt>  
<trkpt lat="34.250435" lon="108.891315">
   <ele>402.9</ele>
   <time>2021-06-04T02:48:37.000Z</time>
</trkpt>  
<trkpt lat="34.250365" lon="108.891217">
   <ele>402.0</ele>
   <time>2021-06-04T02:48:47.000Z</time>
</trkpt>  
<trkpt lat="34.250288" lon="108.891125">
   <ele>402.9</ele>
   <time>2021-06-04T02:48:57.000Z</time>
</trkpt>  
<trkpt lat="34.250188" lon="108.89115">
   <ele>404.5</ele>
   <time>2021-06-04T02:49:11.000Z</time>
</trkpt>  
<trkpt lat="34.25009" lon="108.89115">
   <ele>403.5</ele>
   <time>2021-06-04T02:49:25.000Z</time>
</trkpt>  
<trkpt lat="34.250003" lon="108.891112">
   <ele>401.1</ele>
   <time>2021-06-04T02:49:35.000Z</time>
</trkpt>  
<trkpt lat="34.249925" lon="108.891057">
   <ele>398.8</ele>
   <time>2021-06-04T02:49:45.000Z</time>
</trkpt>  
<trkpt lat="34.249825" lon="108.891017">
   <ele>396.9</ele>
   <time>2021-06-04T02:49:57.000Z</time>
</trkpt>  
<trkpt lat="34.249722" lon="108.89105">
   <ele>395.2</ele>
   <time>2021-06-04T02:50:07.000Z</time>
</trkpt>  
<trkpt lat="34.249623" lon="108.891085">
   <ele>391.3</ele>
   <time>2021-06-04T02:50:17.000Z</time>
</trkpt>  
<trkpt lat="34.249575" lon="108.891195">
   <ele>391.1</ele>
   <time>2021-06-04T02:50:35.000Z</time>
</trkpt>  
<trkpt lat="34.249668" lon="108.891223">
   <ele>392.0</ele>
   <time>2021-06-04T02:50:47.000Z</time>
</trkpt>  
<trkpt lat="34.249765" lon="108.89125">
   <ele>394.0</ele>
   <time>2021-06-04T02:50:59.000Z</time>
</trkpt>  
<trkpt lat="34.249838" lon="108.891317">
   <ele>395.2</ele>
   <time>2021-06-04T02:51:11.000Z</time>
</trkpt>  
<trkpt lat="34.249895" lon="108.891403">
   <ele>394.4</ele>
   <time>2021-06-04T02:51:21.000Z</time>
</trkpt>  
<trkpt lat="34.249927" lon="108.891517">
   <ele>394.2</ele>
   <time>2021-06-04T02:51:31.000Z</time>
</trkpt>  
<trkpt lat="34.24996" lon="108.891618">
   <ele>410.6</ele>
   <time>2021-06-04T02:55:02.000Z</time>
</trkpt>  
<trkpt lat="34.249908" lon="108.891717">
   <ele>402.8</ele>
   <time>2021-06-04T02:58:43.000Z</time>
</trkpt>  
<trkpt lat="34.249973" lon="108.89164">
   <ele>392.5</ele>
   <time>2021-06-04T02:59:13.000Z</time>
</trkpt>  
<trkpt lat="34.249832" lon="108.891357">
   <ele>391.8</ele>
   <time>2021-06-04T03:05:34.000Z</time>
</trkpt>  
<trkpt lat="34.249748" lon="108.891305">
   <ele>391.7</ele>
   <time>2021-06-04T03:05:50.000Z</time>
</trkpt>  
<trkpt lat="34.249722" lon="108.891195">
   <ele>392.3</ele>
   <time>2021-06-04T03:06:58.000Z</time>
</trkpt>  
<trkpt lat="34.249755" lon="108.891067">
   <ele>390.7</ele>
   <time>2021-06-04T03:07:03.000Z</time>
</trkpt>  
<trkpt lat="34.249862" lon="108.891038">
   <ele>391.6</ele>
   <time>2021-06-04T03:07:17.000Z</time>
</trkpt>  
<trkpt lat="34.24995" lon="108.891072">
   <ele>395.2</ele>
   <time>2021-06-04T03:07:28.000Z</time>
</trkpt>  
<trkpt lat="34.250032" lon="108.891138">
   <ele>397.1</ele>
   <time>2021-06-04T03:07:36.000Z</time>
</trkpt>  
<trkpt lat="34.250103" lon="108.891057">
   <ele>397.1</ele>
   <time>2021-06-04T03:07:48.000Z</time>
</trkpt>  
<trkpt lat="34.25015" lon="108.890962">
   <ele>396.9</ele>
   <time>2021-06-04T03:07:56.000Z</time>
</trkpt>  
<trkpt lat="34.250078" lon="108.890883">
   <ele>396.6</ele>
   <time>2021-06-04T03:08:04.000Z</time>
</trkpt>  
<trkpt lat="34.25" lon="108.890815">
   <ele>397.5</ele>
   <time>2021-06-04T03:08:14.000Z</time>
</trkpt>  
<trkpt lat="34.249917" lon="108.890762">
   <ele>398.7</ele>
   <time>2021-06-04T03:08:20.000Z</time>
</trkpt>  
<trkpt lat="34.249827" lon="108.890717">
   <ele>397.9</ele>
   <time>2021-06-04T03:08:26.000Z</time>
</trkpt>  
<trkpt lat="34.249733" lon="108.89069">
   <ele>397.6</ele>
   <time>2021-06-04T03:08:32.000Z</time>
</trkpt>  
<trkpt lat="34.249635" lon="108.890697">
   <ele>395.5</ele>
   <time>2021-06-04T03:08:37.000Z</time>
</trkpt>  
<trkpt lat="34.249512" lon="108.890625">
   <ele>393.9</ele>
   <time>2021-06-04T03:08:45.000Z</time>
</trkpt>  
<trkpt lat="34.249448" lon="108.890537">
   <ele>392.2</ele>
   <time>2021-06-04T03:08:52.000Z</time>
</trkpt>  
       </trkseg>
   </trk>
</gpx>
