# Supplementary material for: Exploring the influence of path environment factors on walking behavior in urban parks with configuration attribute control
Source: PLoS One. 2025 Jul 28;20(7):e0329278. doi: 10.1371/journal.pone.0329278 (PMC12303266; doi:10.1371/journal.pone.0329278)
Supplement: S2 File — (ZIP) [file pone.0329278.s002.zip › S2 File/Trajectory data/F123.gpx]

<?xml version="1.0" encoding="UTF-8"?>
<gpx xmlns:xsi="http://www.w3.org/2001/XMLSchema-instance" xmlns="http://www.topografix.com/GPX/1/1" xsi:schemaLocation="http://www.topografix.com/GPX/1/1 http://www.topografix.com/GPX/1/1/gpx.xsd" version="1.1" creator="foooooot.com">
<metadata>
         <copyright author="foooooot.com"> <license>foooooot.com</license></copyright>
         <time>1622738682.0</time>
         <name>02</name>
</metadata>
<trk>
    <name>02</name>
    <type>trip#track</type>
    <src>手机客户端软件/六只脚iPhone版</src>
    <trkseg> 
<trkpt lat="34.24925833333334" lon="108.89042166666668">
   <ele>388.3</ele>
   <time>2021-06-04T00:44:51.000Z</time>
</trkpt>  
<trkpt lat="34.249425" lon="108.890588">
   <ele>389.4</ele>
   <time>2021-06-04T00:45:00.000Z</time>
</trkpt>  
<trkpt lat="34.249343" lon="108.890698">
   <ele>391.0</ele>
   <time>2021-06-04T00:45:08.000Z</time>
</trkpt>  
<trkpt lat="34.249252" lon="108.890708">
   <ele>389.8</ele>
   <time>2021-06-04T00:45:14.000Z</time>
</trkpt>  
<trkpt lat="34.249138" lon="108.890727">
   <ele>390.0</ele>
   <time>2021-06-04T00:45:23.000Z</time>
</trkpt>  
<trkpt lat="34.24905" lon="108.890752">
   <ele>392.8</ele>
   <time>2021-06-04T00:45:31.000Z</time>
</trkpt>  
<trkpt lat="34.248968" lon="108.890807">
   <ele>395.6</ele>
   <time>2021-06-04T00:45:39.000Z</time>
</trkpt>  
<trkpt lat="34.248912" lon="108.890905">
   <ele>395.9</ele>
   <time>2021-06-04T00:45:47.000Z</time>
</trkpt>  
<trkpt lat="34.248855" lon="108.891003">
   <ele>396.5</ele>
   <time>2021-06-04T00:45:55.000Z</time>
</trkpt>  
<trkpt lat="34.248808" lon="108.891122">
   <ele>397.4</ele>
   <time>2021-06-04T00:46:05.000Z</time>
</trkpt>  
<trkpt lat="34.248757" lon="108.891227">
   <ele>398.4</ele>
   <time>2021-06-04T00:46:13.000Z</time>
</trkpt>  
<trkpt lat="34.248713" lon="108.891335">
   <ele>401.0</ele>
   <time>2021-06-04T00:46:23.000Z</time>
</trkpt>  
<trkpt lat="34.248697" lon="108.891443">
   <ele>401.7</ele>
   <time>2021-06-04T00:46:31.000Z</time>
</trkpt>  
<trkpt lat="34.248687" lon="108.89158">
   <ele>401.3</ele>
   <time>2021-06-04T00:46:39.000Z</time>
</trkpt>  
<trkpt lat="34.248667" lon="108.891693">
   <ele>398.6</ele>
   <time>2021-06-04T00:46:47.000Z</time>
</trkpt>  
<trkpt lat="34.248708" lon="108.891825">
   <ele>395.5</ele>
   <time>2021-06-04T00:46:56.000Z</time>
</trkpt>  
<trkpt lat="34.248742" lon="108.891933">
   <ele>395.3</ele>
   <time>2021-06-04T00:47:03.000Z</time>
</trkpt>  
<trkpt lat="34.24877" lon="108.892068">
   <ele>394.4</ele>
   <time>2021-06-04T00:47:13.000Z</time>
</trkpt>  
<trkpt lat="34.248792" lon="108.892183">
   <ele>391.8</ele>
   <time>2021-06-04T00:47:22.000Z</time>
</trkpt>  
<trkpt lat="34.248803" lon="108.892297">
   <ele>391.4</ele>
   <time>2021-06-04T00:47:31.000Z</time>
</trkpt>  
<trkpt lat="34.248815" lon="108.892438">
   <ele>392.7</ele>
   <time>2021-06-04T00:47:39.000Z</time>
</trkpt>  
<trkpt lat="34.248823" lon="108.892562">
   <ele>391.4</ele>
   <time>2021-06-04T00:47:48.000Z</time>
</trkpt>  
<trkpt lat="34.248803" lon="108.892685">
   <ele>390.1</ele>
   <time>2021-06-04T00:47:56.000Z</time>
</trkpt>  
<trkpt lat="34.248793" lon="108.892812">
   <ele>391.6</ele>
   <time>2021-06-04T00:48:04.000Z</time>
</trkpt>  
<trkpt lat="34.248798" lon="108.892942">
   <ele>393.7</ele>
   <time>2021-06-04T00:48:11.000Z</time>
</trkpt>  
<trkpt lat="34.248813" lon="108.893068">
   <ele>395.0</ele>
   <time>2021-06-04T00:48:21.000Z</time>
</trkpt>  
<trkpt lat="34.248848" lon="108.8932">
   <ele>394.9</ele>
   <time>2021-06-04T00:48:29.000Z</time>
</trkpt>  
<trkpt lat="34.248793" lon="108.893293">
   <ele>391.9</ele>
   <time>2021-06-04T00:48:37.000Z</time>
</trkpt>  
<trkpt lat="34.248717" lon="108.893378">
   <ele>394.0</ele>
   <time>2021-06-04T00:48:47.000Z</time>
</trkpt>  
<trkpt lat="34.248655" lon="108.89347">
   <ele>393.2</ele>
   <time>2021-06-04T00:48:57.000Z</time>
</trkpt>  
<trkpt lat="34.24858" lon="108.893562">
   <ele>390.1</ele>
   <time>2021-06-04T00:49:07.000Z</time>
</trkpt>  
<trkpt lat="34.248478" lon="108.893632">
   <ele>387.8</ele>
   <time>2021-06-04T00:49:15.000Z</time>
</trkpt>  
<trkpt lat="34.248413" lon="108.893733">
   <ele>386.0</ele>
   <time>2021-06-04T00:49:23.000Z</time>
</trkpt>  
<trkpt lat="34.248363" lon="108.893852">
   <ele>386.3</ele>
   <time>2021-06-04T00:49:33.000Z</time>
</trkpt>  
<trkpt lat="34.24835" lon="108.89399">
   <ele>389.3</ele>
   <time>2021-06-04T00:49:41.000Z</time>
</trkpt>  
<trkpt lat="34.248345" lon="108.894107">
   <ele>389.4</ele>
   <time>2021-06-04T00:49:49.000Z</time>
</trkpt>  
<trkpt lat="34.248288" lon="108.894223">
   <ele>389.5</ele>
   <time>2021-06-04T00:49:57.000Z</time>
</trkpt>  
<trkpt lat="34.248207" lon="108.894307">
   <ele>388.9</ele>
   <time>2021-06-04T00:50:05.000Z</time>
</trkpt>  
<trkpt lat="34.248107" lon="108.894373">
   <ele>389.8</ele>
   <time>2021-06-04T00:50:15.000Z</time>
</trkpt>  
<trkpt lat="34.248053" lon="108.89447">
   <ele>393.8</ele>
   <time>2021-06-04T00:50:21.000Z</time>
</trkpt>  
<trkpt lat="34.248015" lon="108.89459">
   <ele>396.4</ele>
   <time>2021-06-04T00:50:29.000Z</time>
</trkpt>  
<trkpt lat="34.24799" lon="108.8947">
   <ele>402.0</ele>
   <time>2021-06-04T00:50:37.000Z</time>
</trkpt>  
<trkpt lat="34.248023" lon="108.894805">
   <ele>402.4</ele>
   <time>2021-06-04T00:50:45.000Z</time>
</trkpt>  
<trkpt lat="34.248072" lon="108.894922">
   <ele>402.1</ele>
   <time>2021-06-04T00:50:53.000Z</time>
</trkpt>  
<trkpt lat="34.248185" lon="108.894973">
   <ele>402.1</ele>
   <time>2021-06-04T00:50:59.000Z</time>
</trkpt>  
<trkpt lat="34.248307" lon="108.894987">
   <ele>401.1</ele>
   <time>2021-06-04T00:51:08.000Z</time>
</trkpt>  
<trkpt lat="34.248415" lon="108.895018">
   <ele>400.6</ele>
   <time>2021-06-04T00:51:19.000Z</time>
</trkpt>  
<trkpt lat="34.248525" lon="108.895067">
   <ele>400.5</ele>
   <time>2021-06-04T00:51:25.000Z</time>
</trkpt>  
<trkpt lat="34.248617" lon="108.895057">
   <ele>400.8</ele>
   <time>2021-06-04T00:51:31.000Z</time>
</trkpt>  
<trkpt lat="34.248727" lon="108.895047">
   <ele>402.9</ele>
   <time>2021-06-04T00:51:41.000Z</time>
</trkpt>  
<trkpt lat="34.248827" lon="108.895005">
   <ele>403.4</ele>
   <time>2021-06-04T00:51:49.000Z</time>
</trkpt>  
<trkpt lat="34.24892" lon="108.894977">
   <ele>402.2</ele>
   <time>2021-06-04T00:51:54.000Z</time>
</trkpt>  
<trkpt lat="34.24903" lon="108.894977">
   <ele>400.2</ele>
   <time>2021-06-04T00:52:01.000Z</time>
</trkpt>  
<trkpt lat="34.249123" lon="108.895">
   <ele>396.9</ele>
   <time>2021-06-04T00:52:11.000Z</time>
</trkpt>  
<trkpt lat="34.249225" lon="108.895015">
   <ele>395.0</ele>
   <time>2021-06-04T00:52:18.000Z</time>
</trkpt>  
<trkpt lat="34.249337" lon="108.894983">
   <ele>393.1</ele>
   <time>2021-06-04T00:52:25.000Z</time>
</trkpt>  
<trkpt lat="34.249452" lon="108.894938">
   <ele>390.7</ele>
   <time>2021-06-04T00:52:33.000Z</time>
</trkpt>  
<trkpt lat="34.249547" lon="108.894898">
   <ele>390.3</ele>
   <time>2021-06-04T00:52:39.000Z</time>
</trkpt>  
<trkpt lat="34.249617" lon="108.894825">
   <ele>391.5</ele>
   <time>2021-06-04T00:52:45.000Z</time>
</trkpt>  
<trkpt lat="34.249695" lon="108.894767">
   <ele>393.6</ele>
   <time>2021-06-04T00:52:53.000Z</time>
</trkpt>  
<trkpt lat="34.249795" lon="108.894762">
   <ele>396.2</ele>
   <time>2021-06-04T00:53:01.000Z</time>
</trkpt>  
<trkpt lat="34.249885" lon="108.894805">
   <ele>397.7</ele>
   <time>2021-06-04T00:53:09.000Z</time>
</trkpt>  
<trkpt lat="34.249983" lon="108.894822">
   <ele>399.3</ele>
   <time>2021-06-04T00:53:17.000Z</time>
</trkpt>  
<trkpt lat="34.250037" lon="108.894915">
   <ele>399.7</ele>
   <time>2021-06-04T00:53:23.000Z</time>
</trkpt>  
<trkpt lat="34.250047" lon="108.895052">
   <ele>399.6</ele>
   <time>2021-06-04T00:53:31.000Z</time>
</trkpt>  
<trkpt lat="34.250052" lon="108.895175">
   <ele>398.7</ele>
   <time>2021-06-04T00:53:39.000Z</time>
</trkpt>  
<trkpt lat="34.250047" lon="108.895293">
   <ele>399.5</ele>
   <time>2021-06-04T00:53:47.000Z</time>
</trkpt>  
<trkpt lat="34.250063" lon="108.895423">
   <ele>396.5</ele>
   <time>2021-06-04T00:53:57.000Z</time>
</trkpt>  
<trkpt lat="34.25009" lon="108.895545">
   <ele>393.9</ele>
   <time>2021-06-04T00:54:05.000Z</time>
</trkpt>  
<trkpt lat="34.250108" lon="108.895662">
   <ele>393.6</ele>
   <time>2021-06-04T00:54:13.000Z</time>
</trkpt>  
<trkpt lat="34.250148" lon="108.895775">
   <ele>394.3</ele>
   <time>2021-06-04T00:54:21.000Z</time>
</trkpt>  
<trkpt lat="34.250223" lon="108.895845">
   <ele>394.5</ele>
   <time>2021-06-04T00:54:27.000Z</time>
</trkpt>  
<trkpt lat="34.250322" lon="108.895907">
   <ele>395.5</ele>
   <time>2021-06-04T00:54:35.000Z</time>
</trkpt>  
<trkpt lat="34.25041" lon="108.895962">
   <ele>396.3</ele>
   <time>2021-06-04T00:54:43.000Z</time>
</trkpt>  
<trkpt lat="34.250508" lon="108.895998">
   <ele>395.3</ele>
   <time>2021-06-04T00:54:51.000Z</time>
</trkpt>  
<trkpt lat="34.250605" lon="108.896002">
   <ele>395.7</ele>
   <time>2021-06-04T00:54:57.000Z</time>
</trkpt>  
<trkpt lat="34.250702" lon="108.895977">
   <ele>396.8</ele>
   <time>2021-06-04T00:55:05.000Z</time>
</trkpt>  
<trkpt lat="34.250798" lon="108.895978">
   <ele>398.4</ele>
   <time>2021-06-04T00:55:13.000Z</time>
</trkpt>  
<trkpt lat="34.250915" lon="108.895965">
   <ele>402.3</ele>
   <time>2021-06-04T00:55:21.000Z</time>
</trkpt>  
<trkpt lat="34.251015" lon="108.895907">
   <ele>403.2</ele>
   <time>2021-06-04T00:55:29.000Z</time>
</trkpt>  
<trkpt lat="34.251097" lon="108.895835">
   <ele>403.0</ele>
   <time>2021-06-04T00:55:37.000Z</time>
</trkpt>  
<trkpt lat="34.251197" lon="108.895812">
   <ele>401.3</ele>
   <time>2021-06-04T00:55:45.000Z</time>
</trkpt>  
<trkpt lat="34.251312" lon="108.895815">
   <ele>401.1</ele>
   <time>2021-06-04T00:55:53.000Z</time>
</trkpt>  
<trkpt lat="34.251405" lon="108.895788">
   <ele>400.9</ele>
   <time>2021-06-04T00:55:59.000Z</time>
</trkpt>  
<trkpt lat="34.251503" lon="108.89573">
   <ele>398.0</ele>
   <time>2021-06-04T00:56:09.000Z</time>
</trkpt>  
<trkpt lat="34.251533" lon="108.895613">
   <ele>396.4</ele>
   <time>2021-06-04T00:56:17.000Z</time>
</trkpt>  
<trkpt lat="34.251562" lon="108.895483">
   <ele>393.7</ele>
   <time>2021-06-04T00:56:25.000Z</time>
</trkpt>  
<trkpt lat="34.25158" lon="108.895372">
   <ele>394.6</ele>
   <time>2021-06-04T00:56:32.000Z</time>
</trkpt>  
<trkpt lat="34.251653" lon="108.895247">
   <ele>395.3</ele>
   <time>2021-06-04T00:56:39.000Z</time>
</trkpt>  
<trkpt lat="34.251705" lon="108.895128">
   <ele>394.5</ele>
   <time>2021-06-04T00:56:47.000Z</time>
</trkpt>  
<trkpt lat="34.251717" lon="108.894997">
   <ele>393.6</ele>
   <time>2021-06-04T00:56:55.000Z</time>
</trkpt>  
<trkpt lat="34.25172" lon="108.89485">
   <ele>393.9</ele>
   <time>2021-06-04T00:57:04.000Z</time>
</trkpt>  
<trkpt lat="34.25173" lon="108.89471">
   <ele>395.0</ele>
   <time>2021-06-04T00:57:13.000Z</time>
</trkpt>  
<trkpt lat="34.251775" lon="108.894575">
   <ele>395.6</ele>
   <time>2021-06-04T00:57:21.000Z</time>
</trkpt>  
<trkpt lat="34.251793" lon="108.894443">
   <ele>397.0</ele>
   <time>2021-06-04T00:57:29.000Z</time>
</trkpt>  
<trkpt lat="34.251723" lon="108.89436">
   <ele>398.4</ele>
   <time>2021-06-04T00:57:35.000Z</time>
</trkpt>  
<trkpt lat="34.251645" lon="108.894277">
   <ele>397.4</ele>
   <time>2021-06-04T00:57:43.000Z</time>
</trkpt>  
<trkpt lat="34.25157" lon="108.894185">
   <ele>396.1</ele>
   <time>2021-06-04T00:57:51.000Z</time>
</trkpt>  
<trkpt lat="34.251535" lon="108.89407">
   <ele>397.5</ele>
   <time>2021-06-04T00:57:59.000Z</time>
</trkpt>  
<trkpt lat="34.251517" lon="108.893935">
   <ele>399.1</ele>
   <time>2021-06-04T00:58:07.000Z</time>
</trkpt>  
<trkpt lat="34.251515" lon="108.893807">
   <ele>399.5</ele>
   <time>2021-06-04T00:58:14.000Z</time>
</trkpt>  
<trkpt lat="34.251515" lon="108.893682">
   <ele>399.5</ele>
   <time>2021-06-04T00:58:21.000Z</time>
</trkpt>  
<trkpt lat="34.251523" lon="108.893573">
   <ele>399.5</ele>
   <time>2021-06-04T00:58:29.000Z</time>
</trkpt>  
<trkpt lat="34.251513" lon="108.893445">
   <ele>399.0</ele>
   <time>2021-06-04T00:58:38.000Z</time>
</trkpt>  
<trkpt lat="34.251457" lon="108.893345">
   <ele>397.8</ele>
   <time>2021-06-04T00:58:45.000Z</time>
</trkpt>  
<trkpt lat="34.251418" lon="108.893232">
   <ele>397.3</ele>
   <time>2021-06-04T00:58:55.000Z</time>
</trkpt>  
<trkpt lat="34.251415" lon="108.89311">
   <ele>397.0</ele>
   <time>2021-06-04T00:59:04.000Z</time>
</trkpt>  
<trkpt lat="34.251403" lon="108.892983">
   <ele>401.4</ele>
   <time>2021-06-04T00:59:09.000Z</time>
</trkpt>  
<trkpt lat="34.251357" lon="108.892852">
   <ele>402.4</ele>
   <time>2021-06-04T00:59:16.000Z</time>
</trkpt>  
<trkpt lat="34.251275" lon="108.892785">
   <ele>405.1</ele>
   <time>2021-06-04T00:59:22.000Z</time>
</trkpt>  
<trkpt lat="34.251192" lon="108.89273">
   <ele>405.2</ele>
   <time>2021-06-04T00:59:29.000Z</time>
</trkpt>  
<trkpt lat="34.25113" lon="108.892632">
   <ele>404.4</ele>
   <time>2021-06-04T00:59:37.000Z</time>
</trkpt>  
<trkpt lat="34.251152" lon="108.892507">
   <ele>403.0</ele>
   <time>2021-06-04T00:59:43.000Z</time>
</trkpt>  
<trkpt lat="34.25119" lon="108.892372">
   <ele>399.9</ele>
   <time>2021-06-04T00:59:51.000Z</time>
</trkpt>  
<trkpt lat="34.251182" lon="108.89225">
   <ele>399.8</ele>
   <time>2021-06-04T00:59:58.000Z</time>
</trkpt>  
<trkpt lat="34.25118" lon="108.892117">
   <ele>398.2</ele>
   <time>2021-06-04T01:00:07.000Z</time>
</trkpt>  
<trkpt lat="34.25113" lon="108.892025">
   <ele>398.3</ele>
   <time>2021-06-04T01:00:13.000Z</time>
</trkpt>  
<trkpt lat="34.251062" lon="108.891932">
   <ele>398.1</ele>
   <time>2021-06-04T01:00:21.000Z</time>
</trkpt>  
<trkpt lat="34.250983" lon="108.891877">
   <ele>398.1</ele>
   <time>2021-06-04T01:00:27.000Z</time>
</trkpt>  
<trkpt lat="34.250917" lon="108.891797">
   <ele>399.2</ele>
   <time>2021-06-04T01:00:34.000Z</time>
</trkpt>  
<trkpt lat="34.250837" lon="108.891708">
   <ele>401.0</ele>
   <time>2021-06-04T01:00:41.000Z</time>
</trkpt>  
<trkpt lat="34.250773" lon="108.891628">
   <ele>402.4</ele>
   <time>2021-06-04T01:00:47.000Z</time>
</trkpt>  
<trkpt lat="34.250683" lon="108.891537">
   <ele>403.2</ele>
   <time>2021-06-04T01:00:55.000Z</time>
</trkpt>  
<trkpt lat="34.250603" lon="108.891463">
   <ele>404.8</ele>
   <time>2021-06-04T01:01:03.000Z</time>
</trkpt>  
<trkpt lat="34.250498" lon="108.891413">
   <ele>405.3</ele>
   <time>2021-06-04T01:01:11.000Z</time>
</trkpt>  
<trkpt lat="34.250402" lon="108.891337">
   <ele>404.2</ele>
   <time>2021-06-04T01:01:19.000Z</time>
</trkpt>  
<trkpt lat="34.250345" lon="108.891252">
   <ele>404.1</ele>
   <time>2021-06-04T01:01:25.000Z</time>
</trkpt>  
<trkpt lat="34.25027" lon="108.891157">
   <ele>403.6</ele>
   <time>2021-06-04T01:01:33.000Z</time>
</trkpt>  
<trkpt lat="34.250187" lon="108.891078">
   <ele>402.9</ele>
   <time>2021-06-04T01:01:40.000Z</time>
</trkpt>  
<trkpt lat="34.250113" lon="108.890998">
   <ele>402.4</ele>
   <time>2021-06-04T01:01:48.000Z</time>
</trkpt>  
<trkpt lat="34.250043" lon="108.8909">
   <ele>401.4</ele>
   <time>2021-06-04T01:01:57.000Z</time>
</trkpt>  
<trkpt lat="34.249962" lon="108.89082">
   <ele>401.2</ele>
   <time>2021-06-04T01:02:05.000Z</time>
</trkpt>  
<trkpt lat="34.249862" lon="108.890775">
   <ele>400.5</ele>
   <time>2021-06-04T01:02:11.000Z</time>
</trkpt>  
<trkpt lat="34.249772" lon="108.89075">
   <ele>399.3</ele>
   <time>2021-06-04T01:02:18.000Z</time>
</trkpt>  
<trkpt lat="34.249653" lon="108.890765">
   <ele>401.2</ele>
   <time>2021-06-04T01:02:27.000Z</time>
</trkpt>  
<trkpt lat="34.249545" lon="108.890775">
   <ele>400.9</ele>
   <time>2021-06-04T01:02:35.000Z</time>
</trkpt>  
<trkpt lat="34.249415" lon="108.890748">
   <ele>400.7</ele>
   <time>2021-06-04T01:02:44.000Z</time>
</trkpt>  
<trkpt lat="34.24932" lon="108.890732">
   <ele>399.5</ele>
   <time>2021-06-04T01:02:51.000Z</time>
</trkpt>  
<trkpt lat="34.249228" lon="108.890718">
   <ele>399.2</ele>
   <time>2021-06-04T01:02:59.000Z</time>
</trkpt>  
<trkpt lat="34.249137" lon="108.890722">
   <ele>399.8</ele>
   <time>2021-06-04T01:03:07.000Z</time>
</trkpt>  
<trkpt lat="34.249043" lon="108.890747">
   <ele>401.3</ele>
   <time>2021-06-04T01:03:14.000Z</time>
</trkpt>  
<trkpt lat="34.248953" lon="108.890818">
   <ele>399.8</ele>
   <time>2021-06-04T01:03:21.000Z</time>
</trkpt>  
<trkpt lat="34.248888" lon="108.890905">
   <ele>398.7</ele>
   <time>2021-06-04T01:03:27.000Z</time>
</trkpt>  
<trkpt lat="34.248812" lon="108.891008">
   <ele>397.7</ele>
   <time>2021-06-04T01:03:35.000Z</time>
</trkpt>  
<trkpt lat="34.248773" lon="108.891118">
   <ele>396.1</ele>
   <time>2021-06-04T01:03:45.000Z</time>
</trkpt>  
<trkpt lat="34.248732" lon="108.891227">
   <ele>396.4</ele>
   <time>2021-06-04T01:03:55.000Z</time>
</trkpt>  
<trkpt lat="34.248678" lon="108.891325">
   <ele>397.3</ele>
   <time>2021-06-04T01:04:03.000Z</time>
</trkpt>  
<trkpt lat="34.248662" lon="108.891458">
   <ele>397.8</ele>
   <time>2021-06-04T01:04:11.000Z</time>
</trkpt>  
<trkpt lat="34.248635" lon="108.89159">
   <ele>401.5</ele>
   <time>2021-06-04T01:04:20.000Z</time>
</trkpt>  
<trkpt lat="34.248658" lon="108.891717">
   <ele>399.2</ele>
   <time>2021-06-04T01:04:27.000Z</time>
</trkpt>  
<trkpt lat="34.24868" lon="108.891842">
   <ele>395.7</ele>
   <time>2021-06-04T01:04:35.000Z</time>
</trkpt>  
<trkpt lat="34.248692" lon="108.89197">
   <ele>394.7</ele>
   <time>2021-06-04T01:04:43.000Z</time>
</trkpt>  
<trkpt lat="34.248713" lon="108.892083">
   <ele>394.9</ele>
   <time>2021-06-04T01:04:49.000Z</time>
</trkpt>  
<trkpt lat="34.248725" lon="108.892205">
   <ele>396.1</ele>
   <time>2021-06-04T01:04:55.000Z</time>
</trkpt>  
<trkpt lat="34.248743" lon="108.892325">
   <ele>399.2</ele>
   <time>2021-06-04T01:05:01.000Z</time>
</trkpt>  
<trkpt lat="34.248708" lon="108.892463">
   <ele>401.6</ele>
   <time>2021-06-04T01:05:12.000Z</time>
</trkpt>  
<trkpt lat="34.248623" lon="108.892513">
   <ele>401.1</ele>
   <time>2021-06-04T01:05:19.000Z</time>
</trkpt>  
<trkpt lat="34.248548" lon="108.892588">
   <ele>401.9</ele>
   <time>2021-06-04T01:05:27.000Z</time>
</trkpt>  
<trkpt lat="34.248502" lon="108.892697">
   <ele>402.8</ele>
   <time>2021-06-04T01:05:37.000Z</time>
</trkpt>  
<trkpt lat="34.248512" lon="108.892828">
   <ele>404.5</ele>
   <time>2021-06-04T01:05:43.000Z</time>
</trkpt>  
<trkpt lat="34.24851" lon="108.892943">
   <ele>405.8</ele>
   <time>2021-06-04T01:05:51.000Z</time>
</trkpt>  
<trkpt lat="34.248528" lon="108.893055">
   <ele>408.0</ele>
   <time>2021-06-04T01:05:57.000Z</time>
</trkpt>  
<trkpt lat="34.248502" lon="108.893178">
   <ele>409.8</ele>
   <time>2021-06-04T01:06:06.000Z</time>
</trkpt>  
<trkpt lat="34.248427" lon="108.893257">
   <ele>410.5</ele>
   <time>2021-06-04T01:06:13.000Z</time>
</trkpt>  
<trkpt lat="34.24833" lon="108.893343">
   <ele>411.3</ele>
   <time>2021-06-04T01:06:21.000Z</time>
</trkpt>  
<trkpt lat="34.248268" lon="108.89344">
   <ele>411.2</ele>
   <time>2021-06-04T01:06:27.000Z</time>
</trkpt>  
<trkpt lat="34.248195" lon="108.893532">
   <ele>410.7</ele>
   <time>2021-06-04T01:06:39.000Z</time>
</trkpt>  
<trkpt lat="34.24819" lon="108.893677">
   <ele>409.1</ele>
   <time>2021-06-04T01:06:47.000Z</time>
</trkpt>  
<trkpt lat="34.24819" lon="108.8938">
   <ele>408.7</ele>
   <time>2021-06-04T01:06:52.000Z</time>
</trkpt>  
<trkpt lat="34.24809" lon="108.893847">
   <ele>407.6</ele>
   <time>2021-06-04T01:06:59.000Z</time>
</trkpt>  
<trkpt lat="34.248022" lon="108.893935">
   <ele>407.0</ele>
   <time>2021-06-04T01:07:05.000Z</time>
</trkpt>  
<trkpt lat="34.247985" lon="108.894037">
   <ele>405.2</ele>
   <time>2021-06-04T01:07:13.000Z</time>
</trkpt>  
<trkpt lat="34.247893" lon="108.894115">
   <ele>402.9</ele>
   <time>2021-06-04T01:07:21.000Z</time>
</trkpt>  
<trkpt lat="34.247787" lon="108.894155">
   <ele>400.0</ele>
   <time>2021-06-04T01:07:32.000Z</time>
</trkpt>  
<trkpt lat="34.247672" lon="108.894173">
   <ele>399.3</ele>
   <time>2021-06-04T01:07:41.000Z</time>
</trkpt>  
<trkpt lat="34.247543" lon="108.894215">
   <ele>398.7</ele>
   <time>2021-06-04T01:07:48.000Z</time>
</trkpt>  
<trkpt lat="34.247422" lon="108.894253">
   <ele>399.6</ele>
   <time>2021-06-04T01:07:57.000Z</time>
</trkpt>  
<trkpt lat="34.247317" lon="108.894298">
   <ele>400.3</ele>
   <time>2021-06-04T01:08:06.000Z</time>
</trkpt>  
<trkpt lat="34.247218" lon="108.894323">
   <ele>399.2</ele>
   <time>2021-06-04T01:08:16.000Z</time>
</trkpt>  
<trkpt lat="34.247112" lon="108.894333">
   <ele>397.3</ele>
   <time>2021-06-04T01:08:23.000Z</time>
</trkpt>  
<trkpt lat="34.247028" lon="108.894393">
   <ele>395.2</ele>
   <time>2021-06-04T01:08:31.000Z</time>
</trkpt>  
<trkpt lat="34.246987" lon="108.894497">
   <ele>395.7</ele>
   <time>2021-06-04T01:08:37.000Z</time>
</trkpt>  
<trkpt lat="34.24699" lon="108.894615">
   <ele>397.6</ele>
   <time>2021-06-04T01:08:41.000Z</time>
</trkpt>  
<trkpt lat="34.246935" lon="108.894703">
   <ele>399.2</ele>
   <time>2021-06-04T01:08:47.000Z</time>
</trkpt>  
<trkpt lat="34.246887" lon="108.89481">
   <ele>401.5</ele>
   <time>2021-06-04T01:08:58.000Z</time>
</trkpt>  
<trkpt lat="34.246778" lon="108.894787">
   <ele>404.1</ele>
   <time>2021-06-04T01:09:21.000Z</time>
</trkpt>  
<trkpt lat="34.246687" lon="108.894723">
   <ele>404.2</ele>
   <time>2021-06-04T01:09:31.000Z</time>
</trkpt>  
<trkpt lat="34.246612" lon="108.894658">
   <ele>404.0</ele>
   <time>2021-06-04T01:09:37.000Z</time>
</trkpt>  
<trkpt lat="34.246507" lon="108.89465">
   <ele>405.6</ele>
   <time>2021-06-04T01:09:43.000Z</time>
</trkpt>  
<trkpt lat="34.246423" lon="108.894585">
   <ele>407.8</ele>
   <time>2021-06-04T01:09:52.000Z</time>
</trkpt>  
<trkpt lat="34.246345" lon="108.894518">
   <ele>410.7</ele>
   <time>2021-06-04T01:10:03.000Z</time>
</trkpt>  
<trkpt lat="34.24629" lon="108.894402">
   <ele>409.9</ele>
   <time>2021-06-04T01:10:12.000Z</time>
</trkpt>  
<trkpt lat="34.246217" lon="108.894477">
   <ele>409.5</ele>
   <time>2021-06-04T01:10:21.000Z</time>
</trkpt>  
<trkpt lat="34.246187" lon="108.894587">
   <ele>406.8</ele>
   <time>2021-06-04T01:10:27.000Z</time>
</trkpt>  
       </trkseg>
   </trk>
</gpx>
