# Supplementary material for: Exploring the influence of path environment factors on walking behavior in urban parks with configuration attribute control
Source: PLoS One. 2025 Jul 28;20(7):e0329278. doi: 10.1371/journal.pone.0329278 (PMC12303266; doi:10.1371/journal.pone.0329278)
Supplement: S2 File — (ZIP) [file pone.0329278.s002.zip › S2 File/Trajectory data/F124.gpx]

<?xml version="1.0" encoding="UTF-8"?>
<gpx xmlns:xsi="http://www.w3.org/2001/XMLSchema-instance" xmlns="http://www.topografix.com/GPX/1/1" xsi:schemaLocation="http://www.topografix.com/GPX/1/1 http://www.topografix.com/GPX/1/1/gpx.xsd" version="1.1" creator="foooooot.com">
<metadata>
         <copyright author="foooooot.com"> <license>foooooot.com</license></copyright>
         <time>1622737295.854233</time>
         <name>1906FQ10 01</name>
</metadata>
<trk>
    <name>1906FQ10 01</name>
    <type>trip#track</type>
    <src>手机客户端软件/六只脚iPhone版</src>
    <trkseg> 
<trkpt lat="34.2493836477002" lon="108.8900359985161">
   <ele>408.45368656516075</ele>
   <time>2021-06-04T00:21:36.000Z</time>
</trkpt>  
<trkpt lat="34.24940105001392" lon="108.89006239060559">
   <ele>408.3867050772533</ele>
   <time>2021-06-04T00:21:43.000Z</time>
</trkpt>  
<trkpt lat="34.24941556884707" lon="108.89009874918918">
   <ele>407.48305168375373</ele>
   <time>2021-06-04T00:22:21.000Z</time>
</trkpt>  
<trkpt lat="34.249428328959695" lon="108.89013891620802">
   <ele>407.29833074100316</ele>
   <time>2021-06-04T00:22:25.000Z</time>
</trkpt>  
<trkpt lat="34.24943761838801" lon="108.89017978235796">
   <ele>407.14388734288514</ele>
   <time>2021-06-04T00:22:28.000Z</time>
</trkpt>  
<trkpt lat="34.24944209311666" lon="108.89021452179185">
   <ele>407.352291315794</ele>
   <time>2021-06-04T00:22:30.000Z</time>
</trkpt>  
<trkpt lat="34.24944430033313" lon="108.89025088885742">
   <ele>407.00031097233295</ele>
   <time>2021-06-04T00:22:32.000Z</time>
</trkpt>  
<trkpt lat="34.24944518205755" lon="108.8902920904577">
   <ele>407.2154912352562</ele>
   <time>2021-06-04T00:22:34.000Z</time>
</trkpt>  
<trkpt lat="34.249443382806085" lon="108.89033590782226">
   <ele>407.33260168042034</ele>
   <time>2021-06-04T00:22:36.000Z</time>
</trkpt>  
<trkpt lat="34.24944054581594" lon="108.89037874035408">
   <ele>407.59451083559543</ele>
   <time>2021-06-04T00:22:38.000Z</time>
</trkpt>  
<trkpt lat="34.249435987216245" lon="108.89041653511022">
   <ele>407.7005678964779</ele>
   <time>2021-06-04T00:22:40.000Z</time>
</trkpt>  
<trkpt lat="34.24942917572653" lon="108.89045189444936">
   <ele>408.16281249187887</ele>
   <time>2021-06-04T00:22:42.000Z</time>
</trkpt>  
<trkpt lat="34.24942035101689" lon="108.89048557250482">
   <ele>408.2389479354024</ele>
   <time>2021-06-04T00:22:44.000Z</time>
</trkpt>  
<trkpt lat="34.24940434070964" lon="108.89052892813244">
   <ele>408.17265541292727</ele>
   <time>2021-06-04T00:22:47.000Z</time>
</trkpt>  
<trkpt lat="34.24938543695943" lon="108.89056508320795">
   <ele>408.0631688646972</ele>
   <time>2021-06-04T00:22:50.000Z</time>
</trkpt>  
<trkpt lat="34.24936598789282" lon="108.89059384341385">
   <ele>407.7544253906235</ele>
   <time>2021-06-04T00:22:53.000Z</time>
</trkpt>  
<trkpt lat="34.24934456639927" lon="108.8906196939657">
   <ele>407.4989816881716</ele>
   <time>2021-06-04T00:22:56.000Z</time>
</trkpt>  
<trkpt lat="34.24931850376859" lon="108.89063804090206">
   <ele>408.15892240032554</ele>
   <time>2021-06-04T00:22:59.000Z</time>
</trkpt>  
<trkpt lat="34.24928881176739" lon="108.89065281129216">
   <ele>407.6373665612191</ele>
   <time>2021-06-04T00:23:02.000Z</time>
</trkpt>  
<trkpt lat="34.249258643836136" lon="108.89066323089904">
   <ele>408.2142600463703</ele>
   <time>2021-06-04T00:23:05.000Z</time>
</trkpt>  
<trkpt lat="34.24922907739406" lon="108.89067168210764">
   <ele>408.3909198176116</ele>
   <time>2021-06-04T00:23:08.000Z</time>
</trkpt>  
<trkpt lat="34.24919974762297" lon="108.8906797160046">
   <ele>408.1880937507376</ele>
   <time>2021-06-04T00:23:11.000Z</time>
</trkpt>  
<trkpt lat="34.249172358853755" lon="108.89068846495067">
   <ele>408.6119315875694</ele>
   <time>2021-06-04T00:23:14.000Z</time>
</trkpt>  
<trkpt lat="34.2491406014052" lon="108.89069782246014">
   <ele>407.94295100774616</ele>
   <time>2021-06-04T00:23:17.000Z</time>
</trkpt>  
<trkpt lat="34.24910976811506" lon="108.89070795610874">
   <ele>408.8309080293402</ele>
   <time>2021-06-04T00:23:20.000Z</time>
</trkpt>  
<trkpt lat="34.24908334124709" lon="108.8907176657552">
   <ele>408.36827411316335</ele>
   <time>2021-06-04T00:23:23.000Z</time>
</trkpt>  
<trkpt lat="34.24905744995606" lon="108.89073070009765">
   <ele>409.2817219328135</ele>
   <time>2021-06-04T00:23:26.000Z</time>
</trkpt>  
<trkpt lat="34.24903194822457" lon="108.89074554002859">
   <ele>409.1781761283055</ele>
   <time>2021-06-04T00:23:29.000Z</time>
</trkpt>  
<trkpt lat="34.249006236645684" lon="108.89076445486646">
   <ele>409.6496265390888</ele>
   <time>2021-06-04T00:23:32.000Z</time>
</trkpt>  
<trkpt lat="34.248980176436476" lon="108.8907887473792">
   <ele>409.4933853475377</ele>
   <time>2021-06-04T00:23:35.000Z</time>
</trkpt>  
<trkpt lat="34.24895545953052" lon="108.89081190431642">
   <ele>409.1651267996058</ele>
   <time>2021-06-04T00:23:38.000Z</time>
</trkpt>  
<trkpt lat="34.24893369488198" lon="108.89083688069161">
   <ele>409.3014762820676</ele>
   <time>2021-06-04T00:23:41.000Z</time>
</trkpt>  
<trkpt lat="34.248914322896674" lon="108.89086214366758">
   <ele>409.46558168996125</ele>
   <time>2021-06-04T00:23:44.000Z</time>
</trkpt>  
<trkpt lat="34.24889543900199" lon="108.89088904880497">
   <ele>408.84272416867316</ele>
   <time>2021-06-04T00:23:47.000Z</time>
</trkpt>  
<trkpt lat="34.24887776119146" lon="108.89091597468068">
   <ele>409.1364232636988</ele>
   <time>2021-06-04T00:23:50.000Z</time>
</trkpt>  
<trkpt lat="34.24886094645805" lon="108.8909437502787">
   <ele>408.84494213666767</ele>
   <time>2021-06-04T00:23:53.000Z</time>
</trkpt>  
<trkpt lat="34.24884275472596" lon="108.89097251795974">
   <ele>408.22790749091655</ele>
   <time>2021-06-04T00:23:56.000Z</time>
</trkpt>  
<trkpt lat="34.24882573889966" lon="108.89100042606634">
   <ele>408.50028429273516</ele>
   <time>2021-06-04T00:23:59.000Z</time>
</trkpt>  
<trkpt lat="34.24881060245186" lon="108.89102987361338">
   <ele>408.5466651683673</ele>
   <time>2021-06-04T00:24:02.000Z</time>
</trkpt>  
<trkpt lat="34.24879771134669" lon="108.89106046758556">
   <ele>408.83854940347373</ele>
   <time>2021-06-04T00:24:05.000Z</time>
</trkpt>  
<trkpt lat="34.24878384133366" lon="108.8910901497861">
   <ele>408.0343406153843</ele>
   <time>2021-06-04T00:24:08.000Z</time>
</trkpt>  
<trkpt lat="34.24876454940943" lon="108.89112687037216">
   <ele>407.9729462042451</ele>
   <time>2021-06-04T00:24:12.000Z</time>
</trkpt>  
<trkpt lat="34.24874806716501" lon="108.89115866077918">
   <ele>408.18371285125613</ele>
   <time>2021-06-04T00:24:15.000Z</time>
</trkpt>  
<trkpt lat="34.248733906997515" lon="108.89119588778944">
   <ele>408.05388719495386</ele>
   <time>2021-06-04T00:24:18.000Z</time>
</trkpt>  
<trkpt lat="34.24872041673692" lon="108.8912253215401">
   <ele>408.0133735956624</ele>
   <time>2021-06-04T00:24:21.000Z</time>
</trkpt>  
<trkpt lat="34.2487066092585" lon="108.89126203450338">
   <ele>407.4690535571426</ele>
   <time>2021-06-04T00:24:25.000Z</time>
</trkpt>  
<trkpt lat="34.24869595478618" lon="108.89129274719555">
   <ele>407.79460556805134</ele>
   <time>2021-06-04T00:24:28.000Z</time>
</trkpt>  
<trkpt lat="34.248684237883076" lon="108.89133061975998">
   <ele>407.0593484286219</ele>
   <time>2021-06-04T00:24:32.000Z</time>
</trkpt>  
<trkpt lat="34.24867392137716" lon="108.89136930425505">
   <ele>408.1242038225755</ele>
   <time>2021-06-04T00:24:36.000Z</time>
</trkpt>  
<trkpt lat="34.248665286809576" lon="108.89140797434604">
   <ele>407.90722203068435</ele>
   <time>2021-06-04T00:24:40.000Z</time>
</trkpt>  
<trkpt lat="34.24865761634824" lon="108.89144620298055">
   <ele>406.86256899125874</ele>
   <time>2021-06-04T00:24:44.000Z</time>
</trkpt>  
<trkpt lat="34.24865182655979" lon="108.89148876610005">
   <ele>406.9741284996271</ele>
   <time>2021-06-04T00:24:48.000Z</time>
</trkpt>  
<trkpt lat="34.248650265976536" lon="108.89152302853776">
   <ele>407.21343787014484</ele>
   <time>2021-06-04T00:24:51.000Z</time>
</trkpt>  
<trkpt lat="34.24865200145424" lon="108.89155764237493">
   <ele>407.241824882105</ele>
   <time>2021-06-04T00:24:54.000Z</time>
</trkpt>  
<trkpt lat="34.24865639093348" lon="108.89159339862664">
   <ele>406.5661869626492</ele>
   <time>2021-06-04T00:24:57.000Z</time>
</trkpt>  
<trkpt lat="34.24866262022078" lon="108.89162744232108">
   <ele>406.1688063060865</ele>
   <time>2021-06-04T00:25:00.000Z</time>
</trkpt>  
<trkpt lat="34.24866775295549" lon="108.89165990675129">
   <ele>406.6577501418069</ele>
   <time>2021-06-04T00:25:03.000Z</time>
</trkpt>  
<trkpt lat="34.248673503759385" lon="108.89169392290042">
   <ele>406.6886670170352</ele>
   <time>2021-06-04T00:25:06.000Z</time>
</trkpt>  
<trkpt lat="34.24867865423488" lon="108.8917295939879">
   <ele>406.8310572365299</ele>
   <time>2021-06-04T00:25:09.000Z</time>
</trkpt>  
<trkpt lat="34.24868645309231" lon="108.89176992167653">
   <ele>407.5319551201537</ele>
   <time>2021-06-04T00:25:12.000Z</time>
</trkpt>  
<trkpt lat="34.24869685404793" lon="108.89181053744264">
   <ele>407.3584628254175</ele>
   <time>2021-06-04T00:25:15.000Z</time>
</trkpt>  
<trkpt lat="34.248703423059176" lon="108.89184898810299">
   <ele>407.01870709098876</ele>
   <time>2021-06-04T00:25:18.000Z</time>
</trkpt>  
<trkpt lat="34.24870917893894" lon="108.89188258163786">
   <ele>406.88774355500937</ele>
   <time>2021-06-04T00:25:21.000Z</time>
</trkpt>  
<trkpt lat="34.24871485865384" lon="108.8919154673329">
   <ele>406.91645469516516</ele>
   <time>2021-06-04T00:25:24.000Z</time>
</trkpt>  
<trkpt lat="34.248721341300495" lon="108.8919483857318">
   <ele>406.4659851593897</ele>
   <time>2021-06-04T00:25:27.000Z</time>
</trkpt>  
<trkpt lat="34.24872731541754" lon="108.89198028374742">
   <ele>406.3437192328274</ele>
   <time>2021-06-04T00:25:30.000Z</time>
</trkpt>  
<trkpt lat="34.24873362083053" lon="108.89201329860862">
   <ele>406.7178536700085</ele>
   <time>2021-06-04T00:25:33.000Z</time>
</trkpt>  
<trkpt lat="34.248742052624635" lon="108.89204985419192">
   <ele>407.4963005390018</ele>
   <time>2021-06-04T00:25:36.000Z</time>
</trkpt>  
<trkpt lat="34.24874747253955" lon="108.89208558893493">
   <ele>407.1289206035435</ele>
   <time>2021-06-04T00:25:39.000Z</time>
</trkpt>  
<trkpt lat="34.24875445506689" lon="108.89212425145715">
   <ele>407.51430008374155</ele>
   <time>2021-06-04T00:25:42.000Z</time>
</trkpt>  
<trkpt lat="34.24876125468635" lon="108.89216357657759">
   <ele>407.74417194817215</ele>
   <time>2021-06-04T00:25:45.000Z</time>
</trkpt>  
<trkpt lat="34.24876802662596" lon="108.89220057055684">
   <ele>407.50441589206457</ele>
   <time>2021-06-04T00:25:48.000Z</time>
</trkpt>  
<trkpt lat="34.24877528879328" lon="108.89224395159569">
   <ele>406.762993642129</ele>
   <time>2021-06-04T00:25:52.000Z</time>
</trkpt>  
<trkpt lat="34.24877916215855" lon="108.89228030050573">
   <ele>407.0653361193836</ele>
   <time>2021-06-04T00:25:55.000Z</time>
</trkpt>  
<trkpt lat="34.248783126218" lon="108.89231742878073">
   <ele>407.235880644992</ele>
   <time>2021-06-04T00:25:58.000Z</time>
</trkpt>  
<trkpt lat="34.2487861131564" lon="108.8923553987025">
   <ele>407.3438440207392</ele>
   <time>2021-06-04T00:26:01.000Z</time>
</trkpt>  
<trkpt lat="34.2487911085892" lon="108.89239468761669">
   <ele>407.2892242250964</ele>
   <time>2021-06-04T00:26:04.000Z</time>
</trkpt>  
<trkpt lat="34.248791379509704" lon="108.89242801436458">
   <ele>407.3894187444821</ele>
   <time>2021-06-04T00:26:07.000Z</time>
</trkpt>  
<trkpt lat="34.24878880699765" lon="108.89246200998153">
   <ele>406.9563180441037</ele>
   <time>2021-06-04T00:26:10.000Z</time>
</trkpt>  
<trkpt lat="34.24878671723329" lon="108.892497841444">
   <ele>406.74575764779</ele>
   <time>2021-06-04T00:26:13.000Z</time>
</trkpt>  
<trkpt lat="34.248788007222565" lon="108.89253920300605">
   <ele>407.25864905305207</ele>
   <time>2021-06-04T00:26:16.000Z</time>
</trkpt>  
<trkpt lat="34.24878995363645" lon="108.89257204641703">
   <ele>407.81248918455094</ele>
   <time>2021-06-04T00:26:18.000Z</time>
</trkpt>  
<trkpt lat="34.248793343002255" lon="108.89261332685055">
   <ele>407.5365335866809</ele>
   <time>2021-06-04T00:26:21.000Z</time>
</trkpt>  
<trkpt lat="34.24879591323039" lon="108.89265869263271">
   <ele>407.99342261999846</ele>
   <time>2021-06-04T00:26:24.000Z</time>
</trkpt>  
<trkpt lat="34.2488007350984" lon="108.8927008473352">
   <ele>408.2623620023951</ele>
   <time>2021-06-04T00:26:27.000Z</time>
</trkpt>  
<trkpt lat="34.24880514969843" lon="108.89273849303557">
   <ele>408.0591143909842</ele>
   <time>2021-06-04T00:26:30.000Z</time>
</trkpt>  
<trkpt lat="34.24881192149346" lon="108.89277528530828">
   <ele>407.93365762755275</ele>
   <time>2021-06-04T00:26:33.000Z</time>
</trkpt>  
<trkpt lat="34.24882092368112" lon="108.89281965728718">
   <ele>408.17183819040656</ele>
   <time>2021-06-04T00:26:36.000Z</time>
</trkpt>  
<trkpt lat="34.248825746524744" lon="108.89285263473127">
   <ele>408.3686850881204</ele>
   <time>2021-06-04T00:26:38.000Z</time>
</trkpt>  
<trkpt lat="34.248832403317266" lon="108.89289743545697">
   <ele>408.45693267975</ele>
   <time>2021-06-04T00:26:41.000Z</time>
</trkpt>  
<trkpt lat="34.24883933485091" lon="108.89294123283753">
   <ele>408.15876752883196</ele>
   <time>2021-06-04T00:26:44.000Z</time>
</trkpt>  
<trkpt lat="34.24884616772722" lon="108.89298061329565">
   <ele>407.9190316433087</ele>
   <time>2021-06-04T00:26:47.000Z</time>
</trkpt>  
<trkpt lat="34.24885540360552" lon="108.89302022563983">
   <ele>408.106598129496</ele>
   <time>2021-06-04T00:26:50.000Z</time>
</trkpt>  
<trkpt lat="34.24886110150425" lon="108.89305437782524">
   <ele>408.6936556920409</ele>
   <time>2021-06-04T00:26:52.000Z</time>
</trkpt>  
<trkpt lat="34.24886623142131" lon="108.89309835953816">
   <ele>408.5815686713904</ele>
   <time>2021-06-04T00:26:55.000Z</time>
</trkpt>  
<trkpt lat="34.24886113743925" lon="108.89313458450327">
   <ele>409.09652608726174</ele>
   <time>2021-06-04T00:26:58.000Z</time>
</trkpt>  
<trkpt lat="34.24885827063532" lon="108.89317039734252">
   <ele>409.12928150221705</ele>
   <time>2021-06-04T00:27:01.000Z</time>
</trkpt>  
<trkpt lat="34.248858091398475" lon="108.89320686252407">
   <ele>409.1982956426218</ele>
   <time>2021-06-04T00:27:04.000Z</time>
</trkpt>  
<trkpt lat="34.24885092877321" lon="108.89324766725737">
   <ele>408.868094435893</ele>
   <time>2021-06-04T00:27:08.000Z</time>
</trkpt>  
<trkpt lat="34.24883850453648" lon="108.89328083718999">
   <ele>409.5810207640752</ele>
   <time>2021-06-04T00:27:11.000Z</time>
</trkpt>  
<trkpt lat="34.248821557256214" lon="108.89331142198117">
   <ele>409.61291695199907</ele>
   <time>2021-06-04T00:27:14.000Z</time>
</trkpt>  
<trkpt lat="34.24879691869349" lon="108.89334230055267">
   <ele>409.6993649993092</ele>
   <time>2021-06-04T00:27:17.000Z</time>
</trkpt>  
<trkpt lat="34.24877469622053" lon="108.8933716624372">
   <ele>408.963794904761</ele>
   <time>2021-06-04T00:27:20.000Z</time>
</trkpt>  
<trkpt lat="34.24875182580219" lon="108.89340222710872">
   <ele>409.2142675947398</ele>
   <time>2021-06-04T00:27:23.000Z</time>
</trkpt>  
<trkpt lat="34.248725610784945" lon="108.89343148908952">
   <ele>409.8473796211183</ele>
   <time>2021-06-04T00:27:26.000Z</time>
</trkpt>  
<trkpt lat="34.24870283684472" lon="108.89345444677727">
   <ele>409.0558232450858</ele>
   <time>2021-06-04T00:27:29.000Z</time>
</trkpt>  
<trkpt lat="34.24867905544784" lon="108.89348577566523">
   <ele>409.04310287721455</ele>
   <time>2021-06-04T00:27:33.000Z</time>
</trkpt>  
<trkpt lat="34.2486579795974" lon="108.89350803672329">
   <ele>409.392881362699</ele>
   <time>2021-06-04T00:27:36.000Z</time>
</trkpt>  
<trkpt lat="34.248635004683806" lon="108.89353159012089">
   <ele>409.1625394579023</ele>
   <time>2021-06-04T00:27:39.000Z</time>
</trkpt>  
<trkpt lat="34.24861166117105" lon="108.89355208148588">
   <ele>409.6762941023335</ele>
   <time>2021-06-04T00:27:42.000Z</time>
</trkpt>  
<trkpt lat="34.24859061633492" lon="108.89357432982091">
   <ele>408.84357492253184</ele>
   <time>2021-06-04T00:27:45.000Z</time>
</trkpt>  
<trkpt lat="34.248569041625544" lon="108.89360186240364">
   <ele>409.2752889189869</ele>
   <time>2021-06-04T00:27:48.000Z</time>
</trkpt>  
<trkpt lat="34.24854624779314" lon="108.89362979578509">
   <ele>409.5136262103915</ele>
   <time>2021-06-04T00:27:51.000Z</time>
</trkpt>  
<trkpt lat="34.2485255207808" lon="108.89365541174774">
   <ele>409.7352644968778</ele>
   <time>2021-06-04T00:27:54.000Z</time>
</trkpt>  
<trkpt lat="34.248507327818395" lon="108.89368435948545">
   <ele>409.82660512812436</ele>
   <time>2021-06-04T00:27:57.000Z</time>
</trkpt>  
<trkpt lat="34.24848759391947" lon="108.89371296210216">
   <ele>409.74575091153383</ele>
   <time>2021-06-04T00:28:00.000Z</time>
</trkpt>  
<trkpt lat="34.2484684667831" lon="108.89374067889693">
   <ele>410.2503221789375</ele>
   <time>2021-06-04T00:28:03.000Z</time>
</trkpt>  
<trkpt lat="34.248450562357064" lon="108.89376827595684">
   <ele>409.3738325154409</ele>
   <time>2021-06-04T00:28:06.000Z</time>
</trkpt>  
<trkpt lat="34.24843392190689" lon="108.89380204838942">
   <ele>409.5149924745783</ele>
   <time>2021-06-04T00:28:09.000Z</time>
</trkpt>  
<trkpt lat="34.248419088518276" lon="108.89383955952148">
   <ele>408.98056602757424</ele>
   <time>2021-06-04T00:28:12.000Z</time>
</trkpt>  
<trkpt lat="34.2484064741572" lon="108.8938744018342">
   <ele>409.28241758886725</ele>
   <time>2021-06-04T00:28:15.000Z</time>
</trkpt>  
<trkpt lat="34.248395756484136" lon="108.89390956858585">
   <ele>409.31422090902925</ele>
   <time>2021-06-04T00:28:18.000Z</time>
</trkpt>  
<trkpt lat="34.24838688198071" lon="108.893946844837">
   <ele>409.1963036451489</ele>
   <time>2021-06-04T00:28:21.000Z</time>
</trkpt>  
<trkpt lat="34.248382186295856" lon="108.89398425371797">
   <ele>409.55384662747383</ele>
   <time>2021-06-04T00:28:24.000Z</time>
</trkpt>  
<trkpt lat="34.24838148257733" lon="108.89401891172457">
   <ele>409.18746107444167</ele>
   <time>2021-06-04T00:28:27.000Z</time>
</trkpt>  
<trkpt lat="34.24837579903148" lon="108.89405487069597">
   <ele>409.2914401246235</ele>
   <time>2021-06-04T00:28:30.000Z</time>
</trkpt>  
<trkpt lat="34.24836267830477" lon="108.89408989876009">
   <ele>409.4447695631534</ele>
   <time>2021-06-04T00:28:33.000Z</time>
</trkpt>  
<trkpt lat="34.24835145337735" lon="108.8941215908263">
   <ele>409.5790231321007</ele>
   <time>2021-06-04T00:28:36.000Z</time>
</trkpt>  
<trkpt lat="34.24833720662455" lon="108.89415608256321">
   <ele>409.1751599041745</ele>
   <time>2021-06-04T00:28:39.000Z</time>
</trkpt>  
<trkpt lat="34.248325394883295" lon="108.89418788790546">
   <ele>409.620932742022</ele>
   <time>2021-06-04T00:28:42.000Z</time>
</trkpt>  
<trkpt lat="34.248312442745494" lon="108.89421851697357">
   <ele>409.3938348926604</ele>
   <time>2021-06-04T00:28:45.000Z</time>
</trkpt>  
<trkpt lat="34.24829292568773" lon="108.89425551200956">
   <ele>409.4726862600073</ele>
   <time>2021-06-04T00:28:49.000Z</time>
</trkpt>  
<trkpt lat="34.24827312314482" lon="108.89428303976464">
   <ele>409.66350298561156</ele>
   <time>2021-06-04T00:28:52.000Z</time>
</trkpt>  
<trkpt lat="34.24825136788337" lon="108.89430561322438">
   <ele>409.18677351716906</ele>
   <time>2021-06-04T00:28:55.000Z</time>
</trkpt>  
<trkpt lat="34.24822705917044" lon="108.89432393163885">
   <ele>409.1965110851452</ele>
   <time>2021-06-04T00:28:58.000Z</time>
</trkpt>  
<trkpt lat="34.2482026829341" lon="108.8943437685383">
   <ele>409.4845913266763</ele>
   <time>2021-06-04T00:29:01.000Z</time>
</trkpt>  
<trkpt lat="34.24817727052697" lon="108.8943623019802">
   <ele>408.95599729567766</ele>
   <time>2021-06-04T00:29:04.000Z</time>
</trkpt>  
<trkpt lat="34.24815145205136" lon="108.89438113842519">
   <ele>409.62858333066106</ele>
   <time>2021-06-04T00:29:07.000Z</time>
</trkpt>  
<trkpt lat="34.24811991804189" lon="108.89440056139202">
   <ele>408.9314378714189</ele>
   <time>2021-06-04T00:29:11.000Z</time>
</trkpt>  
<trkpt lat="34.2480914043371" lon="108.89441996706316">
   <ele>408.8793477267027</ele>
   <time>2021-06-04T00:29:14.000Z</time>
</trkpt>  
<trkpt lat="34.24806171753054" lon="108.89443298306787">
   <ele>408.2308674613014</ele>
   <time>2021-06-04T00:29:17.000Z</time>
</trkpt>  
<trkpt lat="34.24802849603771" lon="108.89444731374486">
   <ele>408.3982604537159</ele>
   <time>2021-06-04T00:29:20.000Z</time>
</trkpt>  
<trkpt lat="34.24799578627358" lon="108.89445182196644">
   <ele>408.3976082773879</ele>
   <time>2021-06-04T00:29:23.000Z</time>
</trkpt>  
<trkpt lat="34.24796811512254" lon="108.89444677662694">
   <ele>408.3045435324311</ele>
   <time>2021-06-04T00:29:26.000Z</time>
</trkpt>  
<trkpt lat="34.24793950218815" lon="108.89443274570095">
   <ele>408.17103842366487</ele>
   <time>2021-06-04T00:29:29.000Z</time>
</trkpt>  
<trkpt lat="34.24791313636385" lon="108.89441028741867">
   <ele>408.05779517348856</ele>
   <time>2021-06-04T00:29:33.000Z</time>
</trkpt>  
<trkpt lat="34.24788471780244" lon="108.89437544678395">
   <ele>408.62956631276757</ele>
   <time>2021-06-04T00:29:36.000Z</time>
</trkpt>  
<trkpt lat="34.247865369421525" lon="108.89435097966692">
   <ele>408.8910581013188</ele>
   <time>2021-06-04T00:29:39.000Z</time>
</trkpt>  
<trkpt lat="34.24784448445814" lon="108.89431585989487">
   <ele>408.6169508760795</ele>
   <time>2021-06-04T00:29:43.000Z</time>
</trkpt>  
<trkpt lat="34.24782518410621" lon="108.89428548578914">
   <ele>408.4978806897998</ele>
   <time>2021-06-04T00:29:47.000Z</time>
</trkpt>  
<trkpt lat="34.2477995126043" lon="108.89426746655175">
   <ele>408.70850555505604</ele>
   <time>2021-06-04T00:29:50.000Z</time>
</trkpt>  
<trkpt lat="34.24777255596788" lon="108.89426004604505">
   <ele>408.9437181930989</ele>
   <time>2021-06-04T00:29:52.000Z</time>
</trkpt>  
<trkpt lat="34.247735187322746" lon="108.89425380595982">
   <ele>408.77631776593626</ele>
   <time>2021-06-04T00:29:55.000Z</time>
</trkpt>  
<trkpt lat="34.247701985756585" lon="108.8942553883611">
   <ele>409.3564150920138</ele>
   <time>2021-06-04T00:29:58.000Z</time>
</trkpt>  
<trkpt lat="34.247672656765126" lon="108.89425952431294">
   <ele>408.61483000963926</ele>
   <time>2021-06-04T00:30:01.000Z</time>
</trkpt>  
<trkpt lat="34.24764579044848" lon="108.89426327943055">
   <ele>408.42877943161875</ele>
   <time>2021-06-04T00:30:04.000Z</time>
</trkpt>  
<trkpt lat="34.24761631367393" lon="108.8942721181855">
   <ele>408.44847072288394</ele>
   <time>2021-06-04T00:30:08.000Z</time>
</trkpt>  
<trkpt lat="34.24758858464101" lon="108.89428138549013">
   <ele>408.7084739729762</ele>
   <time>2021-06-04T00:30:11.000Z</time>
</trkpt>  
<trkpt lat="34.24755968885493" lon="108.89429027519799">
   <ele>408.02850135602057</ele>
   <time>2021-06-04T00:30:14.000Z</time>
</trkpt>  
<trkpt lat="34.24753085100959" lon="108.89430781306724">
   <ele>408.2958974381909</ele>
   <time>2021-06-04T00:30:17.000Z</time>
</trkpt>  
<trkpt lat="34.2475029998662" lon="108.89432215569099">
   <ele>408.8688660869375</ele>
   <time>2021-06-04T00:30:20.000Z</time>
</trkpt>  
<trkpt lat="34.24747844075681" lon="108.89433568339959">
   <ele>408.5277898525819</ele>
   <time>2021-06-04T00:30:23.000Z</time>
</trkpt>  
<trkpt lat="34.2474525621055" lon="108.8943508890967">
   <ele>408.92988100927323</ele>
   <time>2021-06-04T00:30:26.000Z</time>
</trkpt>  
<trkpt lat="34.24742527000004" lon="108.89436374731667">
   <ele>408.6003711046651</ele>
   <time>2021-06-04T00:30:29.000Z</time>
</trkpt>  
<trkpt lat="34.247392817416795" lon="108.89437414040084">
   <ele>408.808467367664</ele>
   <time>2021-06-04T00:30:32.000Z</time>
</trkpt>  
<trkpt lat="34.24736275720656" lon="108.8943808999699">
   <ele>408.283641256392</ele>
   <time>2021-06-04T00:30:35.000Z</time>
</trkpt>  
<trkpt lat="34.247335634605264" lon="108.89439230669073">
   <ele>408.32063730526716</ele>
   <time>2021-06-04T00:30:38.000Z</time>
</trkpt>  
<trkpt lat="34.24730679555906" lon="108.89440514578797">
   <ele>408.6670785229653</ele>
   <time>2021-06-04T00:30:41.000Z</time>
</trkpt>  
<trkpt lat="34.2472797880525" lon="108.89441346238603">
   <ele>408.45192077662796</ele>
   <time>2021-06-04T00:30:44.000Z</time>
</trkpt>  
<trkpt lat="34.24724680698189" lon="108.89441926873509">
   <ele>407.4314066460356</ele>
   <time>2021-06-04T00:30:48.000Z</time>
</trkpt>  
<trkpt lat="34.247218030412874" lon="108.89442644467553">
   <ele>407.2545925565064</ele>
   <time>2021-06-04T00:30:51.000Z</time>
</trkpt>  
<trkpt lat="34.24718996000169" lon="108.89442809766318">
   <ele>407.2592049697414</ele>
   <time>2021-06-04T00:30:54.000Z</time>
</trkpt>  
<trkpt lat="34.24715714114541" lon="108.89443613873722">
   <ele>408.2385056912899</ele>
   <time>2021-06-04T00:30:58.000Z</time>
</trkpt>  
<trkpt lat="34.247130880742574" lon="108.89444449265548">
   <ele>408.0234488043934</ele>
   <time>2021-06-04T00:31:02.000Z</time>
</trkpt>  
<trkpt lat="34.24711074025575" lon="108.89446642645811">
   <ele>408.2023433241993</ele>
   <time>2021-06-04T00:31:06.000Z</time>
</trkpt>  
<trkpt lat="34.24709591598077" lon="108.89449887143267">
   <ele>408.59217984508723</ele>
   <time>2021-06-04T00:31:09.000Z</time>
</trkpt>  
<trkpt lat="34.24708449259579" lon="108.89454235760269">
   <ele>408.1040493482724</ele>
   <time>2021-06-04T00:31:13.000Z</time>
</trkpt>  
<trkpt lat="34.24708113042128" lon="108.89458097437775">
   <ele>407.9532422926277</ele>
   <time>2021-06-04T00:31:16.000Z</time>
</trkpt>  
<trkpt lat="34.24707678895126" lon="108.89462172678839">
   <ele>408.35984270926565</ele>
   <time>2021-06-04T00:31:19.000Z</time>
</trkpt>  
<trkpt lat="34.24707202940449" lon="108.89466034770516">
   <ele>408.6609522290528</ele>
   <time>2021-06-04T00:31:22.000Z</time>
</trkpt>  
<trkpt lat="34.2470687277532" lon="108.89469283667034">
   <ele>408.2476155059412</ele>
   <time>2021-06-04T00:31:25.000Z</time>
</trkpt>  
<trkpt lat="34.247065306091095" lon="108.8947314505273">
   <ele>408.38131847511977</ele>
   <time>2021-06-04T00:31:29.000Z</time>
</trkpt>  
<trkpt lat="34.24705529428395" lon="108.89477272081398">
   <ele>408.33575870189816</ele>
   <time>2021-06-04T00:31:33.000Z</time>
</trkpt>  
<trkpt lat="34.247038460816704" lon="108.89481177764549">
   <ele>408.80419603548944</ele>
   <time>2021-06-04T00:31:36.000Z</time>
</trkpt>  
<trkpt lat="34.24701640850236" lon="108.89484123046171">
   <ele>408.5769195416942</ele>
   <time>2021-06-04T00:31:39.000Z</time>
</trkpt>  
<trkpt lat="34.246995733454234" lon="108.8948653222061">
   <ele>408.4820708492771</ele>
   <time>2021-06-04T00:31:42.000Z</time>
</trkpt>  
<trkpt lat="34.24697424302659" lon="108.89489643210554">
   <ele>408.57400556933135</ele>
   <time>2021-06-04T00:31:45.000Z</time>
</trkpt>  
<trkpt lat="34.24695735150061" lon="108.89492523066832">
   <ele>408.9483782639727</ele>
   <time>2021-06-04T00:31:48.000Z</time>
</trkpt>  
<trkpt lat="34.24693324505854" lon="108.89494350696128">
   <ele>408.86327674239874</ele>
   <time>2021-06-04T00:31:52.000Z</time>
</trkpt>  
<trkpt lat="34.24690458472422" lon="108.89493480614651">
   <ele>407.9495341796428</ele>
   <time>2021-06-04T00:31:57.000Z</time>
</trkpt>  
<trkpt lat="34.24688072584801" lon="108.89490692309364">
   <ele>408.11991159804165</ele>
   <time>2021-06-04T00:32:01.000Z</time>
</trkpt>  
<trkpt lat="34.24685317825532" lon="108.89487404376221">
   <ele>408.1371729988605</ele>
   <time>2021-06-04T00:32:05.000Z</time>
</trkpt>  
<trkpt lat="34.246833586690514" lon="108.8948514391863">
   <ele>408.1228779098019</ele>
   <time>2021-06-04T00:32:07.000Z</time>
</trkpt>  
<trkpt lat="34.24680386201641" lon="108.89482400124425">
   <ele>408.73286803998053</ele>
   <time>2021-06-04T00:32:10.000Z</time>
</trkpt>  
<trkpt lat="34.24677905788757" lon="108.89480765107785">
   <ele>408.51865585986525</ele>
   <time>2021-06-04T00:32:13.000Z</time>
</trkpt>  
<trkpt lat="34.24674877137651" lon="108.89479135453911">
   <ele>408.1769881779328</ele>
   <time>2021-06-04T00:32:16.000Z</time>
</trkpt>  
<trkpt lat="34.246712915980204" lon="108.89477122386226">
   <ele>408.6857021264732</ele>
   <time>2021-06-04T00:32:19.000Z</time>
</trkpt>  
<trkpt lat="34.24667836276866" lon="108.89475385723902">
   <ele>408.63165478874</ele>
   <time>2021-06-04T00:32:22.000Z</time>
</trkpt>  
<trkpt lat="34.246644968194694" lon="108.89473752942548">
   <ele>408.489826021716</ele>
   <time>2021-06-04T00:32:25.000Z</time>
</trkpt>  
<trkpt lat="34.246609431867505" lon="108.89472404020844">
   <ele>408.0553199276328</ele>
   <time>2021-06-04T00:32:28.000Z</time>
</trkpt>  
<trkpt lat="34.246574273689035" lon="108.89471649013437">
   <ele>408.354414653033</ele>
   <time>2021-06-04T00:32:31.000Z</time>
</trkpt>  
<trkpt lat="34.24654237682442" lon="108.89470029730843">
   <ele>408.77794713899493</ele>
   <time>2021-06-04T00:32:34.000Z</time>
</trkpt>  
<trkpt lat="34.24651383477753" lon="108.89467758123855">
   <ele>409.38407678809017</ele>
   <time>2021-06-04T00:32:37.000Z</time>
</trkpt>  
<trkpt lat="34.246487681048485" lon="108.89466147180198">
   <ele>409.08034506160766</ele>
   <time>2021-06-04T00:32:40.000Z</time>
</trkpt>  
<trkpt lat="34.24646355187934" lon="108.89463931101888">
   <ele>409.42688073962927</ele>
   <time>2021-06-04T00:32:44.000Z</time>
</trkpt>  
<trkpt lat="34.2464358965638" lon="108.89461636537392">
   <ele>409.07308090198785</ele>
   <time>2021-06-04T00:32:48.000Z</time>
</trkpt>  
<trkpt lat="34.24641077141874" lon="108.89459555206342">
   <ele>408.82681990321726</ele>
   <time>2021-06-04T00:32:51.000Z</time>
</trkpt>  
<trkpt lat="34.24638238356849" lon="108.894570392555">
   <ele>409.4285296080634</ele>
   <time>2021-06-04T00:32:54.000Z</time>
</trkpt>  
<trkpt lat="34.24635976882565" lon="108.89455156598576">
   <ele>409.7799655245617</ele>
   <time>2021-06-04T00:32:57.000Z</time>
</trkpt>  
<trkpt lat="34.246330894583416" lon="108.89453249161156">
   <ele>409.6933042658493</ele>
   <time>2021-06-04T00:33:04.000Z</time>
</trkpt>  
<trkpt lat="34.24629977500214" lon="108.89451911277519">
   <ele>409.293747972697</ele>
   <time>2021-06-04T00:33:09.000Z</time>
</trkpt>  
<trkpt lat="34.24626935758119" lon="108.89450173304233">
   <ele>409.2108057430014</ele>
   <time>2021-06-04T00:33:13.000Z</time>
</trkpt>  
<trkpt lat="34.24624257254035" lon="108.89449286802021">
   <ele>409.1426623351872</ele>
   <time>2021-06-04T00:33:19.000Z</time>
</trkpt>  
<trkpt lat="34.246218598009854" lon="108.89452244149457">
   <ele>408.87292912602425</ele>
   <time>2021-06-04T00:33:34.000Z</time>
</trkpt>  
<trkpt lat="34.246203628822094" lon="108.89455429144458">
   <ele>408.6426302501932</ele>
   <time>2021-06-04T00:33:36.000Z</time>
</trkpt>  
<trkpt lat="34.24618500321125" lon="108.89457953364895">
   <ele>408.7022137288004</ele>
   <time>2021-06-04T00:33:39.000Z</time>
</trkpt>  
<trkpt lat="34.24617084005671" lon="108.89461587197252">
   <ele>408.7568705100566</ele>
   <time>2021-06-04T00:33:42.000Z</time>
</trkpt>  
<trkpt lat="34.24616978239477" lon="108.89465358909975">
   <ele>408.18975295778364</ele>
   <time>2021-06-04T00:33:45.000Z</time>
</trkpt>  
<trkpt lat="34.24618065329385" lon="108.89469358126017">
   <ele>409.2714423974976</ele>
   <time>2021-06-04T00:33:48.000Z</time>
</trkpt>  
<trkpt lat="34.24619410818614" lon="108.89473538256003">
   <ele>409.2985397744924</ele>
   <time>2021-06-04T00:33:51.000Z</time>
</trkpt>  
<trkpt lat="34.24621355126517" lon="108.89477388145743">
   <ele>408.63217408489436</ele>
   <time>2021-06-04T00:33:54.000Z</time>
</trkpt>  
<trkpt lat="34.24623645962291" lon="108.89481278391366">
   <ele>409.66649178415537</ele>
   <time>2021-06-04T00:33:57.000Z</time>
</trkpt>  
<trkpt lat="34.24625966602922" lon="108.89483983840219">
   <ele>409.3699782434851</ele>
   <time>2021-06-04T00:34:00.000Z</time>
</trkpt>  
<trkpt lat="34.24628332462533" lon="108.89486575237962">
   <ele>408.88047046680003</ele>
   <time>2021-06-04T00:34:04.000Z</time>
</trkpt>  
<trkpt lat="34.24631476144399" lon="108.89488624395004">
   <ele>409.1717782439664</ele>
   <time>2021-06-04T00:34:08.000Z</time>
</trkpt>  
<trkpt lat="34.24634006893415" lon="108.89490331486776">
   <ele>409.23182925302535</ele>
   <time>2021-06-04T00:34:11.000Z</time>
</trkpt>  
<trkpt lat="34.24636749777037" lon="108.89492406441917">
   <ele>409.67202545143664</ele>
   <time>2021-06-04T00:34:14.000Z</time>
</trkpt>  
<trkpt lat="34.2463923266467" lon="108.8949432329416">
   <ele>409.21067144162953</ele>
   <time>2021-06-04T00:34:17.000Z</time>
</trkpt>  
<trkpt lat="34.24642166539445" lon="108.89496664486263">
   <ele>408.7912595216185</ele>
   <time>2021-06-04T00:34:21.000Z</time>
</trkpt>  
<trkpt lat="34.24644801412763" lon="108.89498203194096">
   <ele>409.0085252420977</ele>
   <time>2021-06-04T00:34:24.000Z</time>
</trkpt>  
<trkpt lat="34.24647702302494" lon="108.89500068837621">
   <ele>408.92628922406584</ele>
   <time>2021-06-04T00:34:27.000Z</time>
</trkpt>  
<trkpt lat="34.24650652509992" lon="108.89501352703093">
   <ele>409.13090066146106</ele>
   <time>2021-06-04T00:34:30.000Z</time>
</trkpt>  
<trkpt lat="34.246537924867766" lon="108.89502899662328">
   <ele>408.6530746361241</ele>
   <time>2021-06-04T00:34:33.000Z</time>
</trkpt>  
<trkpt lat="34.24656470541776" lon="108.89504454955208">
   <ele>409.0119996406138</ele>
   <time>2021-06-04T00:34:36.000Z</time>
</trkpt>  
<trkpt lat="34.24659838739794" lon="108.89506441658115">
   <ele>409.83479976374656</ele>
   <time>2021-06-04T00:34:39.000Z</time>
</trkpt>  
<trkpt lat="34.24662219438778" lon="108.89508682553843">
   <ele>409.2627502856776</ele>
   <time>2021-06-04T00:34:42.000Z</time>
</trkpt>  
<trkpt lat="34.24664704724199" lon="108.89511000439299">
   <ele>409.29871246870607</ele>
   <time>2021-06-04T00:34:45.000Z</time>
</trkpt>  
<trkpt lat="34.24668038054636" lon="108.89513478592585">
   <ele>409.4178735567257</ele>
   <time>2021-06-04T00:34:48.000Z</time>
</trkpt>  
<trkpt lat="34.246710607099054" lon="108.89515663401315">
   <ele>409.3875179840252</ele>
   <time>2021-06-04T00:34:51.000Z</time>
</trkpt>  
<trkpt lat="34.246734011404165" lon="108.89517547007861">
   <ele>409.5342943109572</ele>
   <time>2021-06-04T00:34:54.000Z</time>
</trkpt>  
<trkpt lat="34.24676343727489" lon="108.89519383472678">
   <ele>409.19321803562343</ele>
   <time>2021-06-04T00:34:58.000Z</time>
</trkpt>  
<trkpt lat="34.246798568801275" lon="108.89520336126103">
   <ele>409.6307486956939</ele>
   <time>2021-06-04T00:35:02.000Z</time>
</trkpt>  
<trkpt lat="34.24683159074085" lon="108.89520804655278">
   <ele>409.2660711640492</ele>
   <time>2021-06-04T00:35:06.000Z</time>
</trkpt>  
<trkpt lat="34.24686812635076" lon="108.89521001048779">
   <ele>409.06812996510416</ele>
   <time>2021-06-04T00:35:10.000Z</time>
</trkpt>  
<trkpt lat="34.246900463775376" lon="108.89521198748187">
   <ele>409.14647694211453</ele>
   <time>2021-06-04T00:35:13.000Z</time>
</trkpt>  
<trkpt lat="34.24693491100514" lon="108.89521258077258">
   <ele>409.101940237917</ele>
   <time>2021-06-04T00:35:16.000Z</time>
</trkpt>  
<trkpt lat="34.24696885447291" lon="108.89521541257237">
   <ele>409.2596935145557</ele>
   <time>2021-06-04T00:35:20.000Z</time>
</trkpt>  
<trkpt lat="34.24700359625246" lon="108.89522178335173">
   <ele>408.6981086721644</ele>
   <time>2021-06-04T00:35:24.000Z</time>
</trkpt>  
<trkpt lat="34.24703736513832" lon="108.89523108430005">
   <ele>409.60464274697006</ele>
   <time>2021-06-04T00:35:28.000Z</time>
</trkpt>  
<trkpt lat="34.247071312188986" lon="108.89524573792988">
   <ele>409.8859536983073</ele>
   <time>2021-06-04T00:35:31.000Z</time>
</trkpt>  
<trkpt lat="34.2470985072564" lon="108.89525978116349">
   <ele>409.6242010714486</ele>
   <time>2021-06-04T00:35:34.000Z</time>
</trkpt>  
<trkpt lat="34.247131459811236" lon="108.89527585099334">
   <ele>409.00400716997683</ele>
   <time>2021-06-04T00:35:37.000Z</time>
</trkpt>  
<trkpt lat="34.24716379846912" lon="108.89528856671822">
   <ele>409.0339109376073</ele>
   <time>2021-06-04T00:35:40.000Z</time>
</trkpt>  
<trkpt lat="34.24719247707469" lon="108.89530302023269">
   <ele>409.0046546086669</ele>
   <time>2021-06-04T00:35:43.000Z</time>
</trkpt>  
<trkpt lat="34.24722038477094" lon="108.89530984488486">
   <ele>408.3844613665715</ele>
   <time>2021-06-04T00:35:46.000Z</time>
</trkpt>  
<trkpt lat="34.2472515357919" lon="108.89530248922259">
   <ele>408.54510522075</ele>
   <time>2021-06-04T00:35:50.000Z</time>
</trkpt>  
<trkpt lat="34.24728148777505" lon="108.89529308151484">
   <ele>408.1576339136809</ele>
   <time>2021-06-04T00:35:53.000Z</time>
</trkpt>  
<trkpt lat="34.24731078064392" lon="108.89528673716279">
   <ele>408.43623107578605</ele>
   <time>2021-06-04T00:35:56.000Z</time>
</trkpt>  
<trkpt lat="34.247344295199554" lon="108.8952804607969">
   <ele>408.75717073027045</ele>
   <time>2021-06-04T00:35:59.000Z</time>
</trkpt>  
<trkpt lat="34.24738305025661" lon="108.89527685345216">
   <ele>408.9420272195712</ele>
   <time>2021-06-04T00:36:03.000Z</time>
</trkpt>  
<trkpt lat="34.24741934303514" lon="108.89527487074862">
   <ele>408.88724481035024</ele>
   <time>2021-06-04T00:36:06.000Z</time>
</trkpt>  
<trkpt lat="34.247447699267184" lon="108.89527521561752">
   <ele>408.2395530436188</ele>
   <time>2021-06-04T00:36:09.000Z</time>
</trkpt>  
<trkpt lat="34.24748207675503" lon="108.89527373420468">
   <ele>408.3673886070028</ele>
   <time>2021-06-04T00:36:13.000Z</time>
</trkpt>  
<trkpt lat="34.24751799724377" lon="108.89526936282319">
   <ele>407.89530155062675</ele>
   <time>2021-06-04T00:36:17.000Z</time>
</trkpt>  
<trkpt lat="34.24755094116313" lon="108.89525889753871">
   <ele>408.63311192952096</ele>
   <time>2021-06-04T00:36:20.000Z</time>
</trkpt>  
<trkpt lat="34.24757899209355" lon="108.89523667640798">
   <ele>408.2159656044096</ele>
   <time>2021-06-04T00:36:23.000Z</time>
</trkpt>  
<trkpt lat="34.247598614546895" lon="108.89520460082215">
   <ele>408.14884498529136</ele>
   <time>2021-06-04T00:36:26.000Z</time>
</trkpt>  
<trkpt lat="34.247613718904404" lon="108.89517746834777">
   <ele>408.1531407106668</ele>
   <time>2021-06-04T00:36:29.000Z</time>
</trkpt>  
<trkpt lat="34.2476240889618" lon="108.89513489089885">
   <ele>408.26578553020954</ele>
   <time>2021-06-04T00:36:32.000Z</time>
</trkpt>  
<trkpt lat="34.247631924540975" lon="108.89509672836701">
   <ele>407.4539715060964</ele>
   <time>2021-06-04T00:36:35.000Z</time>
</trkpt>  
<trkpt lat="34.247647865830686" lon="108.89506021720081">
   <ele>408.0470954887569</ele>
   <time>2021-06-04T00:36:39.000Z</time>
</trkpt>  
<trkpt lat="34.24765769517156" lon="108.895028767332">
   <ele>408.2137601515278</ele>
   <time>2021-06-04T00:36:43.000Z</time>
</trkpt>  
<trkpt lat="34.247665465585804" lon="108.89499575639498">
   <ele>408.35977979935706</ele>
   <time>2021-06-04T00:36:49.000Z</time>
</trkpt>  
<trkpt lat="34.247678152971254" lon="108.8949661291551">
   <ele>409.2511649476364</ele>
   <time>2021-06-04T00:37:43.000Z</time>
</trkpt>  
<trkpt lat="34.24767455751226" lon="108.89493377677346">
   <ele>409.29578218609095</ele>
   <time>2021-06-04T00:37:46.000Z</time>
</trkpt>  
<trkpt lat="34.247693137858384" lon="108.89495867278369">
   <ele>409.43329585995525</ele>
   <time>2021-06-04T00:38:30.000Z</time>
</trkpt>  
<trkpt lat="34.24770944892394" lon="108.89498644836557">
   <ele>408.90728364884853</ele>
   <time>2021-06-04T00:38:37.000Z</time>
</trkpt>  
<trkpt lat="34.24773687165113" lon="108.89498048618928">
   <ele>409.3005947563797</ele>
   <time>2021-06-04T00:38:50.000Z</time>
</trkpt>  
<trkpt lat="34.247764858874106" lon="108.89497177702675">
   <ele>409.1169428927824</ele>
   <time>2021-06-04T00:39:44.000Z</time>
</trkpt>  
<trkpt lat="34.24778195337784" lon="108.89494611255859">
   <ele>408.4014651402831</ele>
   <time>2021-06-04T00:39:50.000Z</time>
</trkpt>  
<trkpt lat="34.247800178059855" lon="108.89491786489661">
   <ele>408.04776609968394</ele>
   <time>2021-06-04T00:39:55.000Z</time>
</trkpt>  
<trkpt lat="34.24781492371512" lon="108.89488967856153">
   <ele>408.30774087272584</ele>
   <time>2021-06-04T00:39:59.000Z</time>
</trkpt>  
<trkpt lat="34.24783317039449" lon="108.89485526911264">
   <ele>408.3126187585294</ele>
   <time>2021-06-04T00:40:04.000Z</time>
</trkpt>  
<trkpt lat="34.24784926430335" lon="108.89482829206841">
   <ele>408.3195214001462</ele>
   <time>2021-06-04T00:40:08.000Z</time>
</trkpt>  
<trkpt lat="34.24786552753343" lon="108.8948020777983">
   <ele>408.4488023519516</ele>
   <time>2021-06-04T00:40:12.000Z</time>
</trkpt>  
<trkpt lat="34.24789059553822" lon="108.8947771174436">
   <ele>408.62809820845723</ele>
   <time>2021-06-04T00:40:17.000Z</time>
</trkpt>  
<trkpt lat="34.24791622932018" lon="108.89476056940441">
   <ele>408.8844883721322</ele>
   <time>2021-06-04T00:40:21.000Z</time>
</trkpt>  
<trkpt lat="34.247947845996215" lon="108.8947525323475">
   <ele>408.6300362749025</ele>
   <time>2021-06-04T00:40:25.000Z</time>
</trkpt>  
<trkpt lat="34.24797918458805" lon="108.8947543148477">
   <ele>408.82997345365584</ele>
   <time>2021-06-04T00:40:29.000Z</time>
</trkpt>  
<trkpt lat="34.248007346488905" lon="108.89476752930946">
   <ele>408.5870203683153</ele>
   <time>2021-06-04T00:40:33.000Z</time>
</trkpt>  
<trkpt lat="34.24802519177039" lon="108.89479329390821">
   <ele>408.66909866873175</ele>
   <time>2021-06-04T00:40:37.000Z</time>
</trkpt>  
<trkpt lat="34.24803461319416" lon="108.89482734945416">
   <ele>408.1661308798939</ele>
   <time>2021-06-04T00:40:41.000Z</time>
</trkpt>  
<trkpt lat="34.248051889976104" lon="108.89486634553887">
   <ele>408.6598986117169</ele>
   <time>2021-06-04T00:40:45.000Z</time>
</trkpt>  
<trkpt lat="34.24806883890429" lon="108.89489352154803">
   <ele>408.68667941726744</ele>
   <time>2021-06-04T00:40:48.000Z</time>
</trkpt>  
<trkpt lat="34.24808837163312" lon="108.89491706619346">
   <ele>408.54709099791944</ele>
   <time>2021-06-04T00:40:51.000Z</time>
</trkpt>  
<trkpt lat="34.24811381304608" lon="108.89493793258757">
   <ele>408.3693555537611</ele>
   <time>2021-06-04T00:40:54.000Z</time>
</trkpt>  
<trkpt lat="34.24814064318144" lon="108.89495018641644">
   <ele>408.2833570847288</ele>
   <time>2021-06-04T00:40:57.000Z</time>
</trkpt>  
<trkpt lat="34.24817194749193" lon="108.89495395328392">
   <ele>408.8865131093189</ele>
   <time>2021-06-04T00:41:00.000Z</time>
</trkpt>  
<trkpt lat="34.248206587742025" lon="108.89496012852675">
   <ele>408.3966445242986</ele>
   <time>2021-06-04T00:41:04.000Z</time>
</trkpt>  
<trkpt lat="34.24823712775043" lon="108.89496836647527">
   <ele>408.37774651125073</ele>
   <time>2021-06-04T00:41:08.000Z</time>
</trkpt>  
<trkpt lat="34.248269047301775" lon="108.89497220732063">
   <ele>408.2753095412627</ele>
   <time>2021-06-04T00:41:11.000Z</time>
</trkpt>  
<trkpt lat="34.24830299154003" lon="108.89497458435329">
   <ele>408.89346717391163</ele>
   <time>2021-06-04T00:41:15.000Z</time>
</trkpt>  
<trkpt lat="34.24833560093883" lon="108.8949758552096">
   <ele>408.32471971493214</ele>
   <time>2021-06-04T00:41:18.000Z</time>
</trkpt>  
<trkpt lat="34.24837073983005" lon="108.89498611902813">
   <ele>408.0131958145648</ele>
   <time>2021-06-04T00:41:21.000Z</time>
</trkpt>  
<trkpt lat="34.248398206202765" lon="108.89499308237778">
   <ele>408.07101399078965</ele>
   <time>2021-06-04T00:41:24.000Z</time>
</trkpt>  
<trkpt lat="34.248427086014274" lon="108.89499443293634">
   <ele>408.1222157627344</ele>
   <time>2021-06-04T00:41:27.000Z</time>
</trkpt>  
<trkpt lat="34.248462701356246" lon="108.89499920544323">
   <ele>408.1801975928247</ele>
   <time>2021-06-04T00:41:31.000Z</time>
</trkpt>  
<trkpt lat="34.24849254264405" lon="108.89500214364121">
   <ele>408.0492818877101</ele>
   <time>2021-06-04T00:41:35.000Z</time>
</trkpt>  
<trkpt lat="34.248525334164206" lon="108.89500551231905">
   <ele>407.11419574264437</ele>
   <time>2021-06-04T00:41:39.000Z</time>
</trkpt>  
<trkpt lat="34.248564857068374" lon="108.89501697871358">
   <ele>407.5354441469535</ele>
   <time>2021-06-04T00:41:42.000Z</time>
</trkpt>  
<trkpt lat="34.248591616626804" lon="108.89502372204164">
   <ele>407.5166802890599</ele>
   <time>2021-06-04T00:41:45.000Z</time>
</trkpt>  
<trkpt lat="34.24862588261247" lon="108.89503476556676">
   <ele>407.11911938898265</ele>
   <time>2021-06-04T00:41:48.000Z</time>
</trkpt>  
<trkpt lat="34.24866438058873" lon="108.89504122514944">
   <ele>407.68520858325064</ele>
   <time>2021-06-04T00:41:51.000Z</time>
</trkpt>  
<trkpt lat="34.24869652876043" lon="108.89503881382409">
   <ele>407.5021792463958</ele>
   <time>2021-06-04T00:41:54.000Z</time>
</trkpt>  
<trkpt lat="34.248726109411955" lon="108.89502718951918">
   <ele>407.4569184118882</ele>
   <time>2021-06-04T00:41:57.000Z</time>
</trkpt>  
<trkpt lat="34.24875246175064" lon="108.89501472549443">
   <ele>407.4831489380449</ele>
   <time>2021-06-04T00:42:00.000Z</time>
</trkpt>  
<trkpt lat="34.248779315748585" lon="108.89501156952072">
   <ele>407.56847369112074</ele>
   <time>2021-06-04T00:42:02.000Z</time>
</trkpt>  
<trkpt lat="34.24880894514583" lon="108.89500679347249">
   <ele>407.7364599145949</ele>
   <time>2021-06-04T00:42:04.000Z</time>
</trkpt>  
<trkpt lat="34.24884446391576" lon="108.89499831857358">
   <ele>407.33091457746923</ele>
   <time>2021-06-04T00:42:07.000Z</time>
</trkpt>  
<trkpt lat="34.248872167576216" lon="108.89499400988987">
   <ele>407.22597111482173</ele>
   <time>2021-06-04T00:42:10.000Z</time>
</trkpt>  
<trkpt lat="34.24890155505792" lon="108.89498462551005">
   <ele>407.0427578687668</ele>
   <time>2021-06-04T00:42:13.000Z</time>
</trkpt>  
<trkpt lat="34.24893136759733" lon="108.89497255230249">
   <ele>407.1327595943585</ele>
   <time>2021-06-04T00:42:16.000Z</time>
</trkpt>  
<trkpt lat="34.24895990000001" lon="108.89496259405192">
   <ele>407.0040807109326</ele>
   <time>2021-06-04T00:42:19.000Z</time>
</trkpt>  
<trkpt lat="34.24899294625938" lon="108.89496030188721">
   <ele>406.86807067133486</ele>
   <time>2021-06-04T00:42:24.000Z</time>
</trkpt>  
<trkpt lat="34.24903070542114" lon="108.8949592513107">
   <ele>407.33190648816526</ele>
   <time>2021-06-04T00:42:27.000Z</time>
</trkpt>  
<trkpt lat="34.24906466664427" lon="108.89496243053362">
   <ele>407.0301536861807</ele>
   <time>2021-06-04T00:42:30.000Z</time>
</trkpt>  
<trkpt lat="34.24910232237134" lon="108.89496906259805">
   <ele>407.00467800348997</ele>
   <time>2021-06-04T00:42:33.000Z</time>
</trkpt>  
<trkpt lat="34.2491343276385" lon="108.89497622482091">
   <ele>406.5452252337709</ele>
   <time>2021-06-04T00:42:36.000Z</time>
</trkpt>  
<trkpt lat="34.249165690436904" lon="108.8949838805463">
   <ele>406.84763828571886</ele>
   <time>2021-06-04T00:42:39.000Z</time>
</trkpt>  
<trkpt lat="34.249202017628775" lon="108.89498761400127">
   <ele>407.0613874774426</ele>
   <time>2021-06-04T00:42:42.000Z</time>
</trkpt>  
<trkpt lat="34.2492406938031" lon="108.8949925483247">
   <ele>406.49343648180366</ele>
   <time>2021-06-04T00:42:45.000Z</time>
</trkpt>  
<trkpt lat="34.24927328470899" lon="108.8949864015532">
   <ele>407.091825703159</ele>
   <time>2021-06-04T00:42:48.000Z</time>
</trkpt>  
<trkpt lat="34.24930600142269" lon="108.89498323254901">
   <ele>407.3959165364504</ele>
   <time>2021-06-04T00:42:51.000Z</time>
</trkpt>  
<trkpt lat="34.249336820557936" lon="108.89497803548352">
   <ele>406.887597293593</ele>
   <time>2021-06-04T00:42:54.000Z</time>
</trkpt>  
<trkpt lat="34.24936394373572" lon="108.89496813586754">
   <ele>406.66876976098865</ele>
   <time>2021-06-04T00:42:57.000Z</time>
</trkpt>  
<trkpt lat="34.24939202908526" lon="108.89495455182222">
   <ele>406.67610278353095</ele>
   <time>2021-06-04T00:43:00.000Z</time>
</trkpt>  
<trkpt lat="34.24942370530682" lon="108.89494279983734">
   <ele>406.08610215224326</ele>
   <time>2021-06-04T00:43:03.000Z</time>
</trkpt>  
<trkpt lat="34.249457181993385" lon="108.89492812349337">
   <ele>405.99979334231466</ele>
   <time>2021-06-04T00:43:06.000Z</time>
</trkpt>  
<trkpt lat="34.24948806639302" lon="108.89491839453783">
   <ele>406.50911790970713</ele>
   <time>2021-06-04T00:43:09.000Z</time>
</trkpt>  
<trkpt lat="34.24952006606869" lon="108.89489803516152">
   <ele>406.49268617946655</ele>
   <time>2021-06-04T00:43:12.000Z</time>
</trkpt>  
<trkpt lat="34.24954527171616" lon="108.89488408696108">
   <ele>406.54332065116614</ele>
   <time>2021-06-04T00:43:15.000Z</time>
</trkpt>  
<trkpt lat="34.24957525178214" lon="108.89486548822818">
   <ele>406.1919966423884</ele>
   <time>2021-06-04T00:43:18.000Z</time>
</trkpt>  
<trkpt lat="34.24960177060267" lon="108.89484284836382">
   <ele>405.7050983440131</ele>
   <time>2021-06-04T00:43:21.000Z</time>
</trkpt>  
<trkpt lat="34.24963061365345" lon="108.89481935475524">
   <ele>406.12653774768114</ele>
   <time>2021-06-04T00:43:24.000Z</time>
</trkpt>  
<trkpt lat="34.2496617396713" lon="108.89480028398812">
   <ele>406.14061947446316</ele>
   <time>2021-06-04T00:43:27.000Z</time>
</trkpt>  
<trkpt lat="34.24969160442894" lon="108.89478200276433">
   <ele>406.0818558819592</ele>
   <time>2021-06-04T00:43:30.000Z</time>
</trkpt>  
<trkpt lat="34.24972222367377" lon="108.8947702591062">
   <ele>406.3792796423659</ele>
   <time>2021-06-04T00:43:33.000Z</time>
</trkpt>  
<trkpt lat="34.24975732737297" lon="108.89477089148977">
   <ele>406.212419453077</ele>
   <time>2021-06-04T00:43:36.000Z</time>
</trkpt>  
<trkpt lat="34.24979033099893" lon="108.89477607407302">
   <ele>406.70567931607366</ele>
   <time>2021-06-04T00:43:39.000Z</time>
</trkpt>  
<trkpt lat="34.24982110552117" lon="108.89478403793755">
   <ele>407.2832038765773</ele>
   <time>2021-06-04T00:43:42.000Z</time>
</trkpt>  
<trkpt lat="34.24985093500882" lon="108.8947905522766">
   <ele>406.44509509485215</ele>
   <time>2021-06-04T00:43:45.000Z</time>
</trkpt>  
<trkpt lat="34.249883951080264" lon="108.89479740808288">
   <ele>406.0528122065589</ele>
   <time>2021-06-04T00:43:48.000Z</time>
</trkpt>  
<trkpt lat="34.24991491447911" lon="108.89480407600186">
   <ele>406.6953623993322</ele>
   <time>2021-06-04T00:43:51.000Z</time>
</trkpt>  
<trkpt lat="34.24994523483783" lon="108.89480673224745">
   <ele>406.44325049128383</ele>
   <time>2021-06-04T00:43:54.000Z</time>
</trkpt>  
<trkpt lat="34.24997539973227" lon="108.89481049888973">
   <ele>406.4387679779902</ele>
   <time>2021-06-04T00:43:57.000Z</time>
</trkpt>  
<trkpt lat="34.250004468846704" lon="108.89482754005758">
   <ele>406.256949336268</ele>
   <time>2021-06-04T00:44:00.000Z</time>
</trkpt>  
<trkpt lat="34.25002371424233" lon="108.89485897080031">
   <ele>406.28568874672055</ele>
   <time>2021-06-04T00:44:03.000Z</time>
</trkpt>  
<trkpt lat="34.25003891670929" lon="108.89489639588164">
   <ele>406.1335696671158</ele>
   <time>2021-06-04T00:44:06.000Z</time>
</trkpt>  
<trkpt lat="34.250054468422135" lon="108.89493245568407">
   <ele>406.45921625196934</ele>
   <time>2021-06-04T00:44:09.000Z</time>
</trkpt>  
<trkpt lat="34.250064477763324" lon="108.89496533836684">
   <ele>406.2259000176564</ele>
   <time>2021-06-04T00:44:12.000Z</time>
</trkpt>  
<trkpt lat="34.250063249596806" lon="108.8950009051289">
   <ele>406.35029501933604</ele>
   <time>2021-06-04T00:44:15.000Z</time>
</trkpt>  
<trkpt lat="34.25005713337293" lon="108.8950335554652">
   <ele>406.5963470255956</ele>
   <time>2021-06-04T00:44:18.000Z</time>
</trkpt>  
<trkpt lat="34.25005013827432" lon="108.895068853417">
   <ele>406.52005597855896</ele>
   <time>2021-06-04T00:44:21.000Z</time>
</trkpt>  
<trkpt lat="34.25004251608436" lon="108.89510860786909">
   <ele>407.19516648631543</ele>
   <time>2021-06-04T00:44:24.000Z</time>
</trkpt>  
<trkpt lat="34.25004158968721" lon="108.89514820615025">
   <ele>406.9502982562408</ele>
   <time>2021-06-04T00:44:27.000Z</time>
</trkpt>  
<trkpt lat="34.25004234855188" lon="108.89518221519529">
   <ele>407.45837229676545</ele>
   <time>2021-06-04T00:44:30.000Z</time>
</trkpt>  
<trkpt lat="34.2500437329837" lon="108.89522084406998">
   <ele>407.6613027304411</ele>
   <time>2021-06-04T00:44:33.000Z</time>
</trkpt>  
<trkpt lat="34.2500511070924" lon="108.89526053102266">
   <ele>407.5655661774799</ele>
   <time>2021-06-04T00:44:36.000Z</time>
</trkpt>  
<trkpt lat="34.25005614773153" lon="108.89529469870217">
   <ele>406.82564062438905</ele>
   <time>2021-06-04T00:44:39.000Z</time>
</trkpt>  
<trkpt lat="34.25005030978028" lon="108.89533347992366">
   <ele>407.1316933184862</ele>
   <time>2021-06-04T00:44:42.000Z</time>
</trkpt>  
<trkpt lat="34.250048613118715" lon="108.89537120241684">
   <ele>406.91479041054845</ele>
   <time>2021-06-04T00:44:45.000Z</time>
</trkpt>  
<trkpt lat="34.25005291775845" lon="108.89540793372007">
   <ele>406.6469160206616</ele>
   <time>2021-06-04T00:44:48.000Z</time>
</trkpt>  
<trkpt lat="34.25006200567414" lon="108.89545077498582">
   <ele>407.01640769373626</ele>
   <time>2021-06-04T00:44:51.000Z</time>
</trkpt>  
<trkpt lat="34.2500753628751" lon="108.89549119063204">
   <ele>406.9920070208609</ele>
   <time>2021-06-04T00:44:54.000Z</time>
</trkpt>  
<trkpt lat="34.250079388899316" lon="108.89553463465231">
   <ele>407.03691208269447</ele>
   <time>2021-06-04T00:44:58.000Z</time>
</trkpt>  
<trkpt lat="34.25008283421946" lon="108.89557886389457">
   <ele>406.65259264502674</ele>
   <time>2021-06-04T00:45:02.000Z</time>
</trkpt>  
<trkpt lat="34.25008344410282" lon="108.89561603877092">
   <ele>406.0344697451219</ele>
   <time>2021-06-04T00:45:05.000Z</time>
</trkpt>  
<trkpt lat="34.25008988145053" lon="108.89564957688327">
   <ele>406.516777779907</ele>
   <time>2021-06-04T00:45:08.000Z</time>
</trkpt>  
<trkpt lat="34.25010522345105" lon="108.89568689636187">
   <ele>406.82149527873844</ele>
   <time>2021-06-04T00:45:11.000Z</time>
</trkpt>  
<trkpt lat="34.250118627679946" lon="108.8957155161837">
   <ele>406.9290468003601</ele>
   <time>2021-06-04T00:45:14.000Z</time>
</trkpt>  
<trkpt lat="34.25013890973507" lon="108.89574866566842">
   <ele>406.39164493698627</ele>
   <time>2021-06-04T00:45:17.000Z</time>
</trkpt>  
<trkpt lat="34.25016406203417" lon="108.89578203209477">
   <ele>406.41639167722315</ele>
   <time>2021-06-04T00:45:20.000Z</time>
</trkpt>  
<trkpt lat="34.25018767461696" lon="108.89581743986348">
   <ele>406.43872298300266</ele>
   <time>2021-06-04T00:45:23.000Z</time>
</trkpt>  
<trkpt lat="34.25020744557985" lon="108.89584445929717">
   <ele>406.0630685221404</ele>
   <time>2021-06-04T00:45:26.000Z</time>
</trkpt>  
<trkpt lat="34.25023351806485" lon="108.8958687987159">
   <ele>406.0805597836152</ele>
   <time>2021-06-04T00:45:31.000Z</time>
</trkpt>  
<trkpt lat="34.25026065784306" lon="108.89588691232052">
   <ele>406.08467524219304</ele>
   <time>2021-06-04T00:45:34.000Z</time>
</trkpt>  
<trkpt lat="34.25029156343109" lon="108.89590824609171">
   <ele>406.09037164226174</ele>
   <time>2021-06-04T00:45:37.000Z</time>
</trkpt>  
<trkpt lat="34.25031660139996" lon="108.89592395424079">
   <ele>406.2523013520986</ele>
   <time>2021-06-04T00:45:40.000Z</time>
</trkpt>  
<trkpt lat="34.250343523072814" lon="108.89594297432996">
   <ele>406.0410022409633</ele>
   <time>2021-06-04T00:45:43.000Z</time>
</trkpt>  
<trkpt lat="34.25036714885652" lon="108.89596223603688">
   <ele>405.7424836186692</ele>
   <time>2021-06-04T00:45:46.000Z</time>
</trkpt>  
<trkpt lat="34.25039342526561" lon="108.89598557087118">
   <ele>405.9186586868018</ele>
   <time>2021-06-04T00:45:49.000Z</time>
</trkpt>  
<trkpt lat="34.25042296325719" lon="108.89600704562307">
   <ele>405.77198461443186</ele>
   <time>2021-06-04T00:45:52.000Z</time>
</trkpt>  
<trkpt lat="34.25044873963713" lon="108.89601834536143">
   <ele>406.3867518864572</ele>
   <time>2021-06-04T00:45:55.000Z</time>
</trkpt>  
<trkpt lat="34.250485399530966" lon="108.89603460361324">
   <ele>406.05551805440336</ele>
   <time>2021-06-04T00:45:59.000Z</time>
</trkpt>  
<trkpt lat="34.25051939029308" lon="108.89605043903546">
   <ele>406.1259777704254</ele>
   <time>2021-06-04T00:46:02.000Z</time>
</trkpt>  
<trkpt lat="34.2505543465838" lon="108.89605732254194">
   <ele>405.73619804065675</ele>
   <time>2021-06-04T00:46:05.000Z</time>
</trkpt>  
<trkpt lat="34.250590121282706" lon="108.8960535232738">
   <ele>405.95665393862873</ele>
   <time>2021-06-04T00:46:08.000Z</time>
</trkpt>  
<trkpt lat="34.250618273000754" lon="108.89603996665826">
   <ele>405.641010238789</ele>
   <time>2021-06-04T00:46:11.000Z</time>
</trkpt>  
<trkpt lat="34.25064871153289" lon="108.89601971424462">
   <ele>405.8412983249873</ele>
   <time>2021-06-04T00:46:14.000Z</time>
</trkpt>  
<trkpt lat="34.250677941375976" lon="108.89600811960243">
   <ele>405.5756847327575</ele>
   <time>2021-06-04T00:46:17.000Z</time>
</trkpt>  
<trkpt lat="34.250712261730584" lon="108.89599967143056">
   <ele>405.62809521798044</ele>
   <time>2021-06-04T00:46:20.000Z</time>
</trkpt>  
<trkpt lat="34.250750111795696" lon="108.89599931035386">
   <ele>405.3460592273623</ele>
   <time>2021-06-04T00:46:23.000Z</time>
</trkpt>  
<trkpt lat="34.25078425826607" lon="108.89600607470432">
   <ele>405.97198143042624</ele>
   <time>2021-06-04T00:46:27.000Z</time>
</trkpt>  
<trkpt lat="34.250815114440464" lon="108.89600745044449">
   <ele>406.3068298427388</ele>
   <time>2021-06-04T00:46:31.000Z</time>
</trkpt>  
<trkpt lat="34.250848348033195" lon="108.896006157988">
   <ele>406.53755076695234</ele>
   <time>2021-06-04T00:46:34.000Z</time>
</trkpt>  
<trkpt lat="34.25087507198239" lon="108.89599862943003">
   <ele>406.23583314940333</ele>
   <time>2021-06-04T00:46:37.000Z</time>
</trkpt>  
<trkpt lat="34.2509044604563" lon="108.89598777676518">
   <ele>407.24573795031756</ele>
   <time>2021-06-04T00:46:39.000Z</time>
</trkpt>  
<trkpt lat="34.250932103233524" lon="108.89598115912358">
   <ele>407.15122603066266</ele>
   <time>2021-06-04T00:46:41.000Z</time>
</trkpt>  
<trkpt lat="34.25096156136087" lon="108.89597452756702">
   <ele>406.8304002145305</ele>
   <time>2021-06-04T00:46:44.000Z</time>
</trkpt>  
<trkpt lat="34.25098693341391" lon="108.89596322610628">
   <ele>406.5058125955984</ele>
   <time>2021-06-04T00:46:47.000Z</time>
</trkpt>  
<trkpt lat="34.25101702348984" lon="108.89593932031865">
   <ele>406.6406046291813</ele>
   <time>2021-06-04T00:46:51.000Z</time>
</trkpt>  
<trkpt lat="34.25104416894771" lon="108.89591458492352">
   <ele>406.5675803478807</ele>
   <time>2021-06-04T00:46:54.000Z</time>
</trkpt>  
<trkpt lat="34.25107276587963" lon="108.89589545312678">
   <ele>406.47426619008183</ele>
   <time>2021-06-04T00:46:57.000Z</time>
</trkpt>  
<trkpt lat="34.251100592655376" lon="108.89587856814097">
   <ele>406.4966682950035</ele>
   <time>2021-06-04T00:47:00.000Z</time>
</trkpt>  
<trkpt lat="34.251122071015196" lon="108.89585867760691">
   <ele>406.5403194287792</ele>
   <time>2021-06-04T00:47:03.000Z</time>
</trkpt>  
<trkpt lat="34.2511457102066" lon="108.8958404535894">
   <ele>406.6026807622984</ele>
   <time>2021-06-04T00:47:06.000Z</time>
</trkpt>  
<trkpt lat="34.25117202398155" lon="108.89582693443016">
   <ele>406.50866315793246</ele>
   <time>2021-06-04T00:47:09.000Z</time>
</trkpt>  
<trkpt lat="34.25120567968022" lon="108.89581858200651">
   <ele>406.5638435231522</ele>
   <time>2021-06-04T00:47:13.000Z</time>
</trkpt>  
<trkpt lat="34.251235691861105" lon="108.89581770982761">
   <ele>406.3744512628764</ele>
   <time>2021-06-04T00:47:16.000Z</time>
</trkpt>  
<trkpt lat="34.25126609542677" lon="108.89581816193665">
   <ele>406.17757156770676</ele>
   <time>2021-06-04T00:47:19.000Z</time>
</trkpt>  
<trkpt lat="34.25129532573915" lon="108.89582109136633">
   <ele>405.7820133678615</ele>
   <time>2021-06-04T00:47:22.000Z</time>
</trkpt>  
<trkpt lat="34.2513272885985" lon="108.89582274975996">
   <ele>405.62520358432084</ele>
   <time>2021-06-04T00:47:25.000Z</time>
</trkpt>  
<trkpt lat="34.251358483127596" lon="108.89581752561065">
   <ele>405.43728153407574</ele>
   <time>2021-06-04T00:47:28.000Z</time>
</trkpt>  
<trkpt lat="34.25139175347883" lon="108.89580197057977">
   <ele>405.41928169876337</ele>
   <time>2021-06-04T00:47:32.000Z</time>
</trkpt>  
<trkpt lat="34.25141865296129" lon="108.895796178807">
   <ele>404.90462495666</ele>
   <time>2021-06-04T00:47:35.000Z</time>
</trkpt>  
<trkpt lat="34.25144594038935" lon="108.89578576110091">
   <ele>404.7041192902252</ele>
   <time>2021-06-04T00:47:37.000Z</time>
</trkpt>  
<trkpt lat="34.25147174696975" lon="108.89576136993954">
   <ele>405.24840406887233</ele>
   <time>2021-06-04T00:47:40.000Z</time>
</trkpt>  
<trkpt lat="34.251490411582076" lon="108.89573775429334">
   <ele>405.55693865939975</ele>
   <time>2021-06-04T00:47:43.000Z</time>
</trkpt>  
<trkpt lat="34.25150218107687" lon="108.89570300420476">
   <ele>405.16042545065284</ele>
   <time>2021-06-04T00:47:47.000Z</time>
</trkpt>  
<trkpt lat="34.25151151624549" lon="108.895662747778">
   <ele>405.3174485368654</ele>
   <time>2021-06-04T00:47:51.000Z</time>
</trkpt>  
<trkpt lat="34.251519167473745" lon="108.89562403851887">
   <ele>405.651523405686</ele>
   <time>2021-06-04T00:47:54.000Z</time>
</trkpt>  
<trkpt lat="34.251526208453924" lon="108.89559052380808">
   <ele>405.09690224565566</ele>
   <time>2021-06-04T00:47:57.000Z</time>
</trkpt>  
<trkpt lat="34.25152977959301" lon="108.895550553973">
   <ele>406.4192673936486</ele>
   <time>2021-06-04T00:48:00.000Z</time>
</trkpt>  
<trkpt lat="34.25153558535681" lon="108.89550625106156">
   <ele>407.77137110661715</ele>
   <time>2021-06-04T00:48:03.000Z</time>
</trkpt>  
<trkpt lat="34.25154595811483" lon="108.89546582634635">
   <ele>405.80911031458527</ele>
   <time>2021-06-04T00:48:07.000Z</time>
</trkpt>  
<trkpt lat="34.25155313708667" lon="108.8954341775397">
   <ele>406.15869228728116</ele>
   <time>2021-06-04T00:48:10.000Z</time>
</trkpt>  
<trkpt lat="34.251565623614695" lon="108.89539646337555">
   <ele>405.68869065120816</ele>
   <time>2021-06-04T00:48:13.000Z</time>
</trkpt>  
<trkpt lat="34.251584279752656" lon="108.89536285309288">
   <ele>405.2437323760241</ele>
   <time>2021-06-04T00:48:16.000Z</time>
</trkpt>  
<trkpt lat="34.2516003577151" lon="108.89533183130445">
   <ele>405.32084529753774</ele>
   <time>2021-06-04T00:48:19.000Z</time>
</trkpt>  
<trkpt lat="34.251616437079214" lon="108.89530229325001">
   <ele>404.5670617641881</ele>
   <time>2021-06-04T00:48:22.000Z</time>
</trkpt>  
<trkpt lat="34.25163790171973" lon="108.89527377497159">
   <ele>404.90553607139736</ele>
   <time>2021-06-04T00:48:25.000Z</time>
</trkpt>  
<trkpt lat="34.2516591689624" lon="108.89524175177277">
   <ele>404.510690132156</ele>
   <time>2021-06-04T00:48:28.000Z</time>
</trkpt>  
<trkpt lat="34.25168027091708" lon="108.89520519210048">
   <ele>404.7894298611209</ele>
   <time>2021-06-04T00:48:31.000Z</time>
</trkpt>  
<trkpt lat="34.25169466457022" lon="108.8951710939525">
   <ele>405.1284899460152</ele>
   <time>2021-06-04T00:48:34.000Z</time>
</trkpt>  
<trkpt lat="34.25170257409352" lon="108.8951354304098">
   <ele>405.05642009712756</ele>
   <time>2021-06-04T00:48:37.000Z</time>
</trkpt>  
<trkpt lat="34.251706777395746" lon="108.89509491891071">
   <ele>404.85591696202755</ele>
   <time>2021-06-04T00:48:41.000Z</time>
</trkpt>  
<trkpt lat="34.25170832554993" lon="108.8950606760098">
   <ele>405.22748564369977</ele>
   <time>2021-06-04T00:48:44.000Z</time>
</trkpt>  
<trkpt lat="34.25171165621966" lon="108.89502300475759">
   <ele>405.14080766029656</ele>
   <time>2021-06-04T00:48:47.000Z</time>
</trkpt>  
<trkpt lat="34.25171354607084" lon="108.89498843470207">
   <ele>404.83672264777124</ele>
   <time>2021-06-04T00:48:50.000Z</time>
</trkpt>  
<trkpt lat="34.25170849429046" lon="108.89495111837684">
   <ele>404.5840819645673</ele>
   <time>2021-06-04T00:48:54.000Z</time>
</trkpt>  
<trkpt lat="34.25171149684625" lon="108.89490993299479">
   <ele>404.86019424162805</ele>
   <time>2021-06-04T00:48:57.000Z</time>
</trkpt>  
<trkpt lat="34.2517111444165" lon="108.8948738909992">
   <ele>404.86045724339783</ele>
   <time>2021-06-04T00:49:00.000Z</time>
</trkpt>  
<trkpt lat="34.25171312683151" lon="108.89483431959941">
   <ele>404.89889541175216</ele>
   <time>2021-06-04T00:49:03.000Z</time>
</trkpt>  
<trkpt lat="34.25171643565959" lon="108.89478681185297">
   <ele>404.52289229631424</ele>
   <time>2021-06-04T00:49:06.000Z</time>
</trkpt>  
<trkpt lat="34.2517252411265" lon="108.89474918247792">
   <ele>404.6832220852375</ele>
   <time>2021-06-04T00:49:10.000Z</time>
</trkpt>  
<trkpt lat="34.25173520480511" lon="108.89471459187496">
   <ele>405.00800486747175</ele>
   <time>2021-06-04T00:49:13.000Z</time>
</trkpt>  
<trkpt lat="34.2517402072952" lon="108.894672409856">
   <ele>405.56686358433217</ele>
   <time>2021-06-04T00:49:16.000Z</time>
</trkpt>  
<trkpt lat="34.251747843771824" lon="108.89463741311211">
   <ele>404.9498141473159</ele>
   <time>2021-06-04T00:49:19.000Z</time>
</trkpt>  
<trkpt lat="34.25176115884877" lon="108.89460494645164">
   <ele>404.3937327982858</ele>
   <time>2021-06-04T00:49:23.000Z</time>
</trkpt>  
<trkpt lat="34.25177582086133" lon="108.89457655117388">
   <ele>404.38665429037064</ele>
   <time>2021-06-04T00:49:26.000Z</time>
</trkpt>  
<trkpt lat="34.25178191971652" lon="108.89454187466258">
   <ele>405.09348441194743</ele>
   <time>2021-06-04T00:49:29.000Z</time>
</trkpt>  
<trkpt lat="34.25178536756649" lon="108.89450463571133">
   <ele>404.86211707722396</ele>
   <time>2021-06-04T00:49:32.000Z</time>
</trkpt>  
<trkpt lat="34.25178578770442" lon="108.89446530399042">
   <ele>405.6455083992332</ele>
   <time>2021-06-04T00:49:35.000Z</time>
</trkpt>  
<trkpt lat="34.251775355370285" lon="108.89442761032224">
   <ele>405.16967504192144</ele>
   <time>2021-06-04T00:49:39.000Z</time>
</trkpt>  
<trkpt lat="34.25175324806301" lon="108.8943879240324">
   <ele>405.42693435866386</ele>
   <time>2021-06-04T00:49:42.000Z</time>
</trkpt>  
<trkpt lat="34.25172889691134" lon="108.89435684668972">
   <ele>404.89327549096197</ele>
   <time>2021-06-04T00:49:46.000Z</time>
</trkpt>  
<trkpt lat="34.25170218156697" lon="108.89432534019069">
   <ele>405.31806159205735</ele>
   <time>2021-06-04T00:49:49.000Z</time>
</trkpt>  
<trkpt lat="34.251676913358004" lon="108.8942918677531">
   <ele>405.42309074196965</ele>
   <time>2021-06-04T00:49:52.000Z</time>
</trkpt>  
<trkpt lat="34.25165737323705" lon="108.89426214962477">
   <ele>405.26184683665633</ele>
   <time>2021-06-04T00:49:55.000Z</time>
</trkpt>  
<trkpt lat="34.2516344169156" lon="108.89423645542455">
   <ele>405.81845791079104</ele>
   <time>2021-06-04T00:49:58.000Z</time>
</trkpt>  
<trkpt lat="34.251613876201596" lon="108.89420787247398">
   <ele>405.5570027465001</ele>
   <time>2021-06-04T00:50:01.000Z</time>
</trkpt>  
<trkpt lat="34.251591365836724" lon="108.89418004773327">
   <ele>405.51413218304515</ele>
   <time>2021-06-04T00:50:04.000Z</time>
</trkpt>  
<trkpt lat="34.251570929822975" lon="108.89414525949753">
   <ele>405.6638563973829</ele>
   <time>2021-06-04T00:50:07.000Z</time>
</trkpt>  
<trkpt lat="34.25155109949586" lon="108.89411741320629">
   <ele>406.16073105763644</ele>
   <time>2021-06-04T00:50:10.000Z</time>
</trkpt>  
<trkpt lat="34.251537754865794" lon="108.89408311915571">
   <ele>405.8705368023366</ele>
   <time>2021-06-04T00:50:13.000Z</time>
</trkpt>  
<trkpt lat="34.251528788743016" lon="108.89404332482354">
   <ele>405.07256128359586</ele>
   <time>2021-06-04T00:50:17.000Z</time>
</trkpt>  
<trkpt lat="34.25152160841506" lon="108.89400108167916">
   <ele>405.0254049580544</ele>
   <time>2021-06-04T00:50:21.000Z</time>
</trkpt>  
<trkpt lat="34.25151991729198" lon="108.89396743401146">
   <ele>404.64331842120737</ele>
   <time>2021-06-04T00:50:24.000Z</time>
</trkpt>  
<trkpt lat="34.251516721399035" lon="108.89393202995679">
   <ele>405.2618233477697</ele>
   <time>2021-06-04T00:50:27.000Z</time>
</trkpt>  
<trkpt lat="34.25151376661707" lon="108.89389072349904">
   <ele>405.2294819308445</ele>
   <time>2021-06-04T00:50:30.000Z</time>
</trkpt>  
<trkpt lat="34.25151000431383" lon="108.89384872337665">
   <ele>405.22675623744726</ele>
   <time>2021-06-04T00:50:33.000Z</time>
</trkpt>  
<trkpt lat="34.25150616607037" lon="108.89381463573727">
   <ele>405.27443957608193</ele>
   <time>2021-06-04T00:50:36.000Z</time>
</trkpt>  
<trkpt lat="34.251504525657694" lon="108.89377769247804">
   <ele>404.670885826461</ele>
   <time>2021-06-04T00:50:39.000Z</time>
</trkpt>  
<trkpt lat="34.25151035785455" lon="108.89373821216641">
   <ele>405.49659832008183</ele>
   <time>2021-06-04T00:50:42.000Z</time>
</trkpt>  
<trkpt lat="34.25151395485277" lon="108.89370124736928">
   <ele>405.3258716724813</ele>
   <time>2021-06-04T00:50:45.000Z</time>
</trkpt>  
<trkpt lat="34.25151681321369" lon="108.89366381974766">
   <ele>405.24722920171916</ele>
   <time>2021-06-04T00:50:48.000Z</time>
</trkpt>  
<trkpt lat="34.251520185988404" lon="108.89361973771479">
   <ele>405.5429432140663</ele>
   <time>2021-06-04T00:50:51.000Z</time>
</trkpt>  
<trkpt lat="34.25152111666535" lon="108.89358508012448">
   <ele>405.9364349246025</ele>
   <time>2021-06-04T00:50:54.000Z</time>
</trkpt>  
<trkpt lat="34.251520925687664" lon="108.89354454479536">
   <ele>405.79496871773154</ele>
   <time>2021-06-04T00:50:58.000Z</time>
</trkpt>  
<trkpt lat="34.251521543980964" lon="108.89350570484883">
   <ele>405.76611754484475</ele>
   <time>2021-06-04T00:51:02.000Z</time>
</trkpt>  
<trkpt lat="34.25151805321181" lon="108.89347020908258">
   <ele>405.1490427395329</ele>
   <time>2021-06-04T00:51:05.000Z</time>
</trkpt>  
<trkpt lat="34.25150578487694" lon="108.89342721975291">
   <ele>405.4120937976986</ele>
   <time>2021-06-04T00:51:08.000Z</time>
</trkpt>  
<trkpt lat="34.25148721797686" lon="108.8933994586994">
   <ele>406.12006744462997</ele>
   <time>2021-06-04T00:51:11.000Z</time>
</trkpt>  
<trkpt lat="34.2514672520858" lon="108.89336904831059">
   <ele>405.58219572529197</ele>
   <time>2021-06-04T00:51:14.000Z</time>
</trkpt>  
<trkpt lat="34.251452688202185" lon="108.89334057520786">
   <ele>406.08026241883636</ele>
   <time>2021-06-04T00:51:16.000Z</time>
</trkpt>  
<trkpt lat="34.251439194858015" lon="108.89330295892113">
   <ele>406.20026054792106</ele>
   <time>2021-06-04T00:51:19.000Z</time>
</trkpt>  
<trkpt lat="34.25142485894812" lon="108.89326668582694">
   <ele>406.52816983591765</ele>
   <time>2021-06-04T00:51:22.000Z</time>
</trkpt>  
<trkpt lat="34.25141293284072" lon="108.89323394737546">
   <ele>407.4878666047007</ele>
   <time>2021-06-04T00:51:25.000Z</time>
</trkpt>  
<trkpt lat="34.25141218184199" lon="108.89319952515187">
   <ele>406.59746431093663</ele>
   <time>2021-06-04T00:51:28.000Z</time>
</trkpt>  
<trkpt lat="34.251411195073125" lon="108.89316585488069">
   <ele>406.8769597373903</ele>
   <time>2021-06-04T00:51:31.000Z</time>
</trkpt>  
<trkpt lat="34.25140451231032" lon="108.89313091275363">
   <ele>406.74450536072254</ele>
   <time>2021-06-04T00:51:35.000Z</time>
</trkpt>  
<trkpt lat="34.25140853031309" lon="108.89309862648396">
   <ele>406.7412224188447</ele>
   <time>2021-06-04T00:51:38.000Z</time>
</trkpt>  
<trkpt lat="34.25141006496832" lon="108.89305638384616">
   <ele>406.59860874246806</ele>
   <time>2021-06-04T00:51:41.000Z</time>
</trkpt>  
<trkpt lat="34.25140829295633" lon="108.89301636476665">
   <ele>406.6772336065769</ele>
   <time>2021-06-04T00:51:44.000Z</time>
</trkpt>  
<trkpt lat="34.25140364210901" lon="108.89298157087917">
   <ele>406.79709197673947</ele>
   <time>2021-06-04T00:51:47.000Z</time>
</trkpt>  
<trkpt lat="34.25139347575419" lon="108.8929421022302">
   <ele>406.8217090331018</ele>
   <time>2021-06-04T00:51:50.000Z</time>
</trkpt>  
<trkpt lat="34.25138154435595" lon="108.89290972238977">
   <ele>407.3113439269364</ele>
   <time>2021-06-04T00:51:53.000Z</time>
</trkpt>  
<trkpt lat="34.25135770116324" lon="108.8928802522372">
   <ele>407.0848288005218</ele>
   <time>2021-06-04T00:51:57.000Z</time>
</trkpt>  
<trkpt lat="34.25133155753958" lon="108.89285485076807">
   <ele>407.4278757944703</ele>
   <time>2021-06-04T00:52:01.000Z</time>
</trkpt>  
<trkpt lat="34.251308126171686" lon="108.89283034315227">
   <ele>407.5360741140321</ele>
   <time>2021-06-04T00:52:04.000Z</time>
</trkpt>  
<trkpt lat="34.251279072867085" lon="108.89280331234141">
   <ele>406.91536532435566</ele>
   <time>2021-06-04T00:52:08.000Z</time>
</trkpt>  
<trkpt lat="34.25125368024611" lon="108.89278571346932">
   <ele>406.6112683042884</ele>
   <time>2021-06-04T00:52:11.000Z</time>
</trkpt>  
<trkpt lat="34.251223988271185" lon="108.89276095469809">
   <ele>407.2786962194368</ele>
   <time>2021-06-04T00:52:14.000Z</time>
</trkpt>  
<trkpt lat="34.25119451952657" lon="108.89274430963326">
   <ele>407.5596912326291</ele>
   <time>2021-06-04T00:52:17.000Z</time>
</trkpt>  
<trkpt lat="34.25116925781268" lon="108.89272226833364">
   <ele>407.67749429214746</ele>
   <time>2021-06-04T00:52:20.000Z</time>
</trkpt>  
<trkpt lat="34.2511473763036" lon="108.8926964638096">
   <ele>407.69394848961383</ele>
   <time>2021-06-04T00:52:23.000Z</time>
</trkpt>  
<trkpt lat="34.25113556103862" lon="108.89265679152643">
   <ele>408.2732828287408</ele>
   <time>2021-06-04T00:52:26.000Z</time>
</trkpt>  
<trkpt lat="34.25113220562291" lon="108.89262048840384">
   <ele>407.93093531019986</ele>
   <time>2021-06-04T00:52:29.000Z</time>
</trkpt>  
<trkpt lat="34.251134476712906" lon="108.89258297325821">
   <ele>407.5373441837728</ele>
   <time>2021-06-04T00:52:32.000Z</time>
</trkpt>  
<trkpt lat="34.251141799576175" lon="108.89254809830723">
   <ele>407.49973043613136</ele>
   <time>2021-06-04T00:52:35.000Z</time>
</trkpt>  
<trkpt lat="34.25115118140433" lon="108.8925113207933">
   <ele>406.4761680178344</ele>
   <time>2021-06-04T00:52:38.000Z</time>
</trkpt>  
<trkpt lat="34.25115842943233" lon="108.89247954544088">
   <ele>407.4048751387745</ele>
   <time>2021-06-04T00:52:41.000Z</time>
</trkpt>  
<trkpt lat="34.251167010837" lon="108.8924391914815">
   <ele>407.13066593836993</ele>
   <time>2021-06-04T00:52:44.000Z</time>
</trkpt>  
<trkpt lat="34.251171106284545" lon="108.89240237799432">
   <ele>407.6336468970403</ele>
   <time>2021-06-04T00:52:47.000Z</time>
</trkpt>  
<trkpt lat="34.25117340247556" lon="108.89235808396423">
   <ele>407.88462709542364</ele>
   <time>2021-06-04T00:52:51.000Z</time>
</trkpt>  
<trkpt lat="34.25117151972103" lon="108.89232277036749">
   <ele>407.6646870356053</ele>
   <time>2021-06-04T00:52:54.000Z</time>
</trkpt>  
<trkpt lat="34.25116840957164" lon="108.89228730648883">
   <ele>408.25331664364785</ele>
   <time>2021-06-04T00:52:57.000Z</time>
</trkpt>  
<trkpt lat="34.25116640703792" lon="108.89225026156683">
   <ele>407.63483811262995</ele>
   <time>2021-06-04T00:53:00.000Z</time>
</trkpt>  
<trkpt lat="34.25116192020168" lon="108.89221110604171">
   <ele>407.413805289194</ele>
   <time>2021-06-04T00:53:04.000Z</time>
</trkpt>  
<trkpt lat="34.25116017418715" lon="108.8921717687865">
   <ele>408.10867387987673</ele>
   <time>2021-06-04T00:53:07.000Z</time>
</trkpt>  
<trkpt lat="34.251155251130584" lon="108.89212760667944">
   <ele>407.63942707143724</ele>
   <time>2021-06-04T00:53:11.000Z</time>
</trkpt>  
<trkpt lat="34.25114498336629" lon="108.89209074971463">
   <ele>407.64310424309224</ele>
   <time>2021-06-04T00:53:14.000Z</time>
</trkpt>  
<trkpt lat="34.25113225538945" lon="108.89205435134973">
   <ele>407.651239185594</ele>
   <time>2021-06-04T00:53:17.000Z</time>
</trkpt>  
<trkpt lat="34.25111728375334" lon="108.892022827521">
   <ele>407.9857873916626</ele>
   <time>2021-06-04T00:53:20.000Z</time>
</trkpt>  
<trkpt lat="34.25110052433536" lon="108.89199123214485">
   <ele>408.5234200535342</ele>
   <time>2021-06-04T00:53:23.000Z</time>
</trkpt>  
<trkpt lat="34.25108038633714" lon="108.89196631104677">
   <ele>408.54773151502013</ele>
   <time>2021-06-04T00:53:26.000Z</time>
</trkpt>  
<trkpt lat="34.251056010781845" lon="108.89193684799906">
   <ele>408.3329049469903</ele>
   <time>2021-06-04T00:53:30.000Z</time>
</trkpt>  
<trkpt lat="34.251039075884435" lon="108.8918999335879">
   <ele>408.4436315698549</ele>
   <time>2021-06-04T00:53:34.000Z</time>
</trkpt>  
<trkpt lat="34.25101935785338" lon="108.89186415291167">
   <ele>408.9118139622733</ele>
   <time>2021-06-04T00:53:38.000Z</time>
</trkpt>  
<trkpt lat="34.25099581809327" lon="108.89183592576651">
   <ele>409.0751187745482</ele>
   <time>2021-06-04T00:53:41.000Z</time>
</trkpt>  
<trkpt lat="34.25097585991931" lon="108.891810961416">
   <ele>408.94950681366026</ele>
   <time>2021-06-04T00:53:44.000Z</time>
</trkpt>  
<trkpt lat="34.25095101812522" lon="108.89178409241138">
   <ele>409.1272348398343</ele>
   <time>2021-06-04T00:53:47.000Z</time>
</trkpt>  
<trkpt lat="34.25092219723402" lon="108.89175700210039">
   <ele>409.16775122098625</ele>
   <time>2021-06-04T00:53:50.000Z</time>
</trkpt>  
<trkpt lat="34.25089147626261" lon="108.89173028795635">
   <ele>409.0078441752121</ele>
   <time>2021-06-04T00:53:53.000Z</time>
</trkpt>  
<trkpt lat="34.25086698996465" lon="108.89171311176666">
   <ele>408.18924278765917</ele>
   <time>2021-06-04T00:53:56.000Z</time>
</trkpt>  
<trkpt lat="34.25084570208873" lon="108.89169243547519">
   <ele>407.2556489408016</ele>
   <time>2021-06-04T00:53:59.000Z</time>
</trkpt>  
<trkpt lat="34.2508215090738" lon="108.89166485693457">
   <ele>408.0836057346314</ele>
   <time>2021-06-04T00:54:02.000Z</time>
</trkpt>  
<trkpt lat="34.2508018976893" lon="108.89164105930489">
   <ele>408.74175626784563</ele>
   <time>2021-06-04T00:54:04.000Z</time>
</trkpt>  
<trkpt lat="34.25077330432616" lon="108.89161551672369">
   <ele>408.67984522599727</ele>
   <time>2021-06-04T00:54:08.000Z</time>
</trkpt>  
<trkpt lat="34.250743673419535" lon="108.89159310790923">
   <ele>408.5399687755853</ele>
   <time>2021-06-04T00:54:12.000Z</time>
</trkpt>  
<trkpt lat="34.25071601822372" lon="108.89157030072033">
   <ele>407.8303315639496</ele>
   <time>2021-06-04T00:54:15.000Z</time>
</trkpt>  
<trkpt lat="34.25069557551581" lon="108.89154864390238">
   <ele>408.3538655489683</ele>
   <time>2021-06-04T00:54:18.000Z</time>
</trkpt>  
<trkpt lat="34.250672429875976" lon="108.89152778683524">
   <ele>407.747171533294</ele>
   <time>2021-06-04T00:54:22.000Z</time>
</trkpt>  
<trkpt lat="34.25064670324815" lon="108.89150229990757">
   <ele>407.65426895488054</ele>
   <time>2021-06-04T00:54:25.000Z</time>
</trkpt>  
<trkpt lat="34.25062864123823" lon="108.89147786091479">
   <ele>407.7033602548763</ele>
   <time>2021-06-04T00:54:27.000Z</time>
</trkpt>  
<trkpt lat="34.25060239875305" lon="108.89145595383782">
   <ele>407.6859738221392</ele>
   <time>2021-06-04T00:54:31.000Z</time>
</trkpt>  
<trkpt lat="34.250573413920016" lon="108.89144513974189">
   <ele>408.41144120600075</ele>
   <time>2021-06-04T00:54:34.000Z</time>
</trkpt>  
<trkpt lat="34.25054012389863" lon="108.89142190300568">
   <ele>408.42025194410235</ele>
   <time>2021-06-04T00:54:38.000Z</time>
</trkpt>  
<trkpt lat="34.250507387004376" lon="108.89140656239817">
   <ele>407.68706098850816</ele>
   <time>2021-06-04T00:54:42.000Z</time>
</trkpt>  
<trkpt lat="34.250480074594044" lon="108.89139521848975">
   <ele>408.3203093698248</ele>
   <time>2021-06-04T00:54:45.000Z</time>
</trkpt>  
<trkpt lat="34.25045523054734" lon="108.89137240109679">
   <ele>408.80460255779326</ele>
   <time>2021-06-04T00:54:47.000Z</time>
</trkpt>  
<trkpt lat="34.250432229110515" lon="108.89135465335382">
   <ele>407.96163336467</ele>
   <time>2021-06-04T00:54:49.000Z</time>
</trkpt>  
<trkpt lat="34.25040644967161" lon="108.89132646027842">
   <ele>408.0768805798143</ele>
   <time>2021-06-04T00:54:52.000Z</time>
</trkpt>  
<trkpt lat="34.250389642495385" lon="108.89129430770157">
   <ele>408.5141425188631</ele>
   <time>2021-06-04T00:54:55.000Z</time>
</trkpt>  
<trkpt lat="34.25036676235424" lon="108.89126129664487">
   <ele>408.4667272968218</ele>
   <time>2021-06-04T00:54:58.000Z</time>
</trkpt>  
<trkpt lat="34.25034758509384" lon="108.8912328274961">
   <ele>408.1405283296481</ele>
   <time>2021-06-04T00:55:02.000Z</time>
</trkpt>  
<trkpt lat="34.25032964459348" lon="108.89120465834655">
   <ele>408.0278555965051</ele>
   <time>2021-06-04T00:55:05.000Z</time>
</trkpt>  
<trkpt lat="34.25030650377777" lon="108.89117237234653">
   <ele>409.39343022648245</ele>
   <time>2021-06-04T00:55:08.000Z</time>
</trkpt>  
<trkpt lat="34.250282903680656" lon="108.8911474578295">
   <ele>409.156400966458</ele>
   <time>2021-06-04T00:55:11.000Z</time>
</trkpt>  
<trkpt lat="34.250253865757855" lon="108.89112067895954">
   <ele>408.88364295940846</ele>
   <time>2021-06-04T00:55:15.000Z</time>
</trkpt>  
<trkpt lat="34.250232799363694" lon="108.89109941755505">
   <ele>408.90669200755656</ele>
   <time>2021-06-04T00:55:18.000Z</time>
</trkpt>  
<trkpt lat="34.25020764569506" lon="108.8910740962861">
   <ele>408.055891610682</ele>
   <time>2021-06-04T00:55:21.000Z</time>
</trkpt>  
<trkpt lat="34.250181409483226" lon="108.89104537039371">
   <ele>408.1235303208232</ele>
   <time>2021-06-04T00:55:24.000Z</time>
</trkpt>  
<trkpt lat="34.250159633499464" lon="108.89101918009962">
   <ele>408.0709525831044</ele>
   <time>2021-06-04T00:55:27.000Z</time>
</trkpt>  
<trkpt lat="34.25014212449664" lon="108.8909848009575">
   <ele>408.0967742120847</ele>
   <time>2021-06-04T00:55:31.000Z</time>
</trkpt>  
<trkpt lat="34.250119293524506" lon="108.89096154870542">
   <ele>407.22957925032824</ele>
   <time>2021-06-04T00:55:34.000Z</time>
</trkpt>  
<trkpt lat="34.25009208887863" lon="108.89093797378682">
   <ele>407.4350047232583</ele>
   <time>2021-06-04T00:55:37.000Z</time>
</trkpt>  
<trkpt lat="34.250071081496344" lon="108.89091582025465">
   <ele>407.84489054605365</ele>
   <time>2021-06-04T00:55:40.000Z</time>
</trkpt>  
<trkpt lat="34.25004317533909" lon="108.89088792095399">
   <ele>407.65597624890506</ele>
   <time>2021-06-04T00:55:43.000Z</time>
</trkpt>  
<trkpt lat="34.25002347486634" lon="108.89086541500917">
   <ele>407.81125353090465</ele>
   <time>2021-06-04T00:55:46.000Z</time>
</trkpt>  
<trkpt lat="34.249999653874845" lon="108.89083350497754">
   <ele>407.99747709184885</ele>
   <time>2021-06-04T00:55:50.000Z</time>
</trkpt>  
<trkpt lat="34.24997202111743" lon="108.89080654187951">
   <ele>407.5695202583447</ele>
   <time>2021-06-04T00:55:54.000Z</time>
</trkpt>  
<trkpt lat="34.249942882196244" lon="108.89078618277321">
   <ele>408.01461670268327</ele>
   <time>2021-06-04T00:55:57.000Z</time>
</trkpt>  
<trkpt lat="34.24991133341433" lon="108.89076813870638">
   <ele>407.7831858014688</ele>
   <time>2021-06-04T00:56:01.000Z</time>
</trkpt>  
<trkpt lat="34.249877634093" lon="108.89075926485272">
   <ele>407.4767484543845</ele>
   <time>2021-06-04T00:56:04.000Z</time>
</trkpt>  
<trkpt lat="34.24984553893276" lon="108.89074464160075">
   <ele>408.8346925424412</ele>
   <time>2021-06-04T00:56:07.000Z</time>
</trkpt>  
<trkpt lat="34.24981234812052" lon="108.8907353322004">
   <ele>408.08454428520054</ele>
   <time>2021-06-04T00:56:10.000Z</time>
</trkpt>  
<trkpt lat="34.24977870018996" lon="108.89072358073255">
   <ele>407.981831417419</ele>
   <time>2021-06-04T00:56:14.000Z</time>
</trkpt>  
<trkpt lat="34.24974570840267" lon="108.89072257203937">
   <ele>407.4803373431787</ele>
   <time>2021-06-04T00:56:17.000Z</time>
</trkpt>  
<trkpt lat="34.2497162143561" lon="108.89072209692546">
   <ele>407.5860441941768</ele>
   <time>2021-06-04T00:56:19.000Z</time>
</trkpt>  
<trkpt lat="34.249683435681256" lon="108.89073223706808">
   <ele>407.54066500626504</ele>
   <time>2021-06-04T00:56:23.000Z</time>
</trkpt>  
<trkpt lat="34.249649421284644" lon="108.89073673716588">
   <ele>408.26058936677873</ele>
   <time>2021-06-04T00:56:27.000Z</time>
</trkpt>  
<trkpt lat="34.24962002153848" lon="108.89073776535876">
   <ele>407.90486280433834</ele>
   <time>2021-06-04T00:56:30.000Z</time>
</trkpt>  
<trkpt lat="34.24958925781194" lon="108.89073906155453">
   <ele>407.6404453376308</ele>
   <time>2021-06-04T00:56:33.000Z</time>
</trkpt>  
<trkpt lat="34.24955849943462" lon="108.89073716943429">
   <ele>407.8025687318295</ele>
   <time>2021-06-04T00:56:36.000Z</time>
</trkpt>  
<trkpt lat="34.249523497384125" lon="108.89073875703767">
   <ele>407.79702242836356</ele>
   <time>2021-06-04T00:56:39.000Z</time>
</trkpt>  
<trkpt lat="34.249496089010094" lon="108.89073496097917">
   <ele>407.72868749592453</ele>
   <time>2021-06-04T00:56:42.000Z</time>
</trkpt>  
<trkpt lat="34.24946008537745" lon="108.89072702512146">
   <ele>408.01089479215443</ele>
   <time>2021-06-04T00:56:45.000Z</time>
</trkpt>  
<trkpt lat="34.24942950328594" lon="108.89072292990913">
   <ele>407.8370865425095</ele>
   <time>2021-06-04T00:56:48.000Z</time>
</trkpt>  
<trkpt lat="34.249400083391365" lon="108.89072201748432">
   <ele>407.6212107781321</ele>
   <time>2021-06-04T00:56:51.000Z</time>
</trkpt>  
<trkpt lat="34.249364029983" lon="108.89072581336478">
   <ele>406.9838728206232</ele>
   <time>2021-06-04T00:56:55.000Z</time>
</trkpt>  
<trkpt lat="34.24933574166695" lon="108.89072335313072">
   <ele>406.97085109259933</ele>
   <time>2021-06-04T00:56:58.000Z</time>
</trkpt>  
<trkpt lat="34.24930076012811" lon="108.89072222443178">
   <ele>407.21203572303057</ele>
   <time>2021-06-04T00:57:02.000Z</time>
</trkpt>  
<trkpt lat="34.24927217442423" lon="108.89072164627973">
   <ele>407.16735647059977</ele>
   <time>2021-06-04T00:57:05.000Z</time>
</trkpt>  
<trkpt lat="34.24924188213844" lon="108.89071982884435">
   <ele>406.78923979680985</ele>
   <time>2021-06-04T00:57:08.000Z</time>
</trkpt>  
<trkpt lat="34.24920887398385" lon="108.89070778556952">
   <ele>407.63027350138873</ele>
   <time>2021-06-04T00:57:12.000Z</time>
</trkpt>  
<trkpt lat="34.2491778381155" lon="108.8907030181308">
   <ele>407.3086670311168</ele>
   <time>2021-06-04T00:57:15.000Z</time>
</trkpt>  
<trkpt lat="34.24914703462538" lon="108.89070743173505">
   <ele>407.69779359549284</ele>
   <time>2021-06-04T00:57:18.000Z</time>
</trkpt>  
<trkpt lat="34.249116523767164" lon="108.8907190151541">
   <ele>407.99002321157604</ele>
   <time>2021-06-04T00:57:22.000Z</time>
</trkpt>  
<trkpt lat="34.24908826507055" lon="108.89073586201684">
   <ele>407.60771370120347</ele>
   <time>2021-06-04T00:57:26.000Z</time>
</trkpt>  
<trkpt lat="34.249056064995244" lon="108.890750137647">
   <ele>407.5093452204019</ele>
   <time>2021-06-04T00:57:29.000Z</time>
</trkpt>  
<trkpt lat="34.2490219194323" lon="108.89075737400589">
   <ele>407.31673984229565</ele>
   <time>2021-06-04T00:57:32.000Z</time>
</trkpt>  
<trkpt lat="34.248992496266126" lon="108.89077126008067">
   <ele>408.2872573575005</ele>
   <time>2021-06-04T00:57:35.000Z</time>
</trkpt>  
<trkpt lat="34.24896708183367" lon="108.89079685404224">
   <ele>407.58746882900596</ele>
   <time>2021-06-04T00:57:39.000Z</time>
</trkpt>  
<trkpt lat="34.24893947748615" lon="108.89081848594049">
   <ele>408.36811780557036</ele>
   <time>2021-06-04T00:57:42.000Z</time>
</trkpt>  
<trkpt lat="34.248918150982995" lon="108.89083926189907">
   <ele>408.08237317577004</ele>
   <time>2021-06-04T00:57:45.000Z</time>
</trkpt>  
<trkpt lat="34.24889816370932" lon="108.89087501433794">
   <ele>407.9883116930723</ele>
   <time>2021-06-04T00:57:49.000Z</time>
</trkpt>  
<trkpt lat="34.248880973482656" lon="108.89090397373067">
   <ele>408.66263566724956</ele>
   <time>2021-06-04T00:57:52.000Z</time>
</trkpt>  
<trkpt lat="34.24886226743573" lon="108.89093154027019">
   <ele>408.796906998381</ele>
   <time>2021-06-04T00:57:55.000Z</time>
</trkpt>  
<trkpt lat="34.248841829763876" lon="108.89095450509049">
   <ele>408.3271169690415</ele>
   <time>2021-06-04T00:57:58.000Z</time>
</trkpt>  
<trkpt lat="34.24882425294152" lon="108.89097954818197">
   <ele>408.3248049682006</ele>
   <time>2021-06-04T00:58:01.000Z</time>
</trkpt>  
<trkpt lat="34.248807617334144" lon="108.89100772966103">
   <ele>407.98095910437405</ele>
   <time>2021-06-04T00:58:04.000Z</time>
</trkpt>  
<trkpt lat="34.24878599745728" lon="108.89103465517692">
   <ele>407.55603327415884</ele>
   <time>2021-06-04T00:58:08.000Z</time>
</trkpt>  
<trkpt lat="34.2487700778852" lon="108.8910721574744">
   <ele>407.8369802618399</ele>
   <time>2021-06-04T00:58:12.000Z</time>
</trkpt>  
<trkpt lat="34.24876387755613" lon="108.89110563491295">
   <ele>407.86581792496145</ele>
   <time>2021-06-04T00:58:15.000Z</time>
</trkpt>  
<trkpt lat="34.24875382533094" lon="108.89114025180601">
   <ele>408.2089281193912</ele>
   <time>2021-06-04T00:58:18.000Z</time>
</trkpt>  
<trkpt lat="34.24874363091143" lon="108.89117865882248">
   <ele>408.0254201684147</ele>
   <time>2021-06-04T00:58:21.000Z</time>
</trkpt>  
<trkpt lat="34.24872880275163" lon="108.89121672272437">
   <ele>407.8902193950489</ele>
   <time>2021-06-04T00:58:25.000Z</time>
</trkpt>  
<trkpt lat="34.24871347313495" lon="108.89124931382369">
   <ele>407.53322198148817</ele>
   <time>2021-06-04T00:58:28.000Z</time>
</trkpt>  
<trkpt lat="34.2486978156826" lon="108.89127920200058">
   <ele>407.4070482449606</ele>
   <time>2021-06-04T00:58:31.000Z</time>
</trkpt>  
<trkpt lat="34.24868720648012" lon="108.89131121735737">
   <ele>407.74086125567555</ele>
   <time>2021-06-04T00:58:34.000Z</time>
</trkpt>  
<trkpt lat="34.24867619074128" lon="108.89135428709623">
   <ele>406.82713470514864</ele>
   <time>2021-06-04T00:58:37.000Z</time>
</trkpt>  
<trkpt lat="34.248667965440006" lon="108.89139291708395">
   <ele>407.37389643583447</ele>
   <time>2021-06-04T00:58:40.000Z</time>
</trkpt>  
<trkpt lat="34.248659253284984" lon="108.89142953776292">
   <ele>407.8969701938331</ele>
   <time>2021-06-04T00:58:43.000Z</time>
</trkpt>  
<trkpt lat="34.24865094860535" lon="108.89147025782236">
   <ele>407.75787028484046</ele>
   <time>2021-06-04T00:58:47.000Z</time>
</trkpt>  
<trkpt lat="34.24864288835947" lon="108.89150308095822">
   <ele>408.1767654046416</ele>
   <time>2021-06-04T00:58:50.000Z</time>
</trkpt>  
<trkpt lat="34.24863842226988" lon="108.89154840152936">
   <ele>407.8276801323518</ele>
   <time>2021-06-04T00:58:54.000Z</time>
</trkpt>  
<trkpt lat="34.24863572468684" lon="108.89159006685149">
   <ele>407.6479336777702</ele>
   <time>2021-06-04T00:58:58.000Z</time>
</trkpt>  
<trkpt lat="34.24864056971407" lon="108.8916268222048">
   <ele>407.6659848121926</ele>
   <time>2021-06-04T00:59:01.000Z</time>
</trkpt>  
<trkpt lat="34.248650133628" lon="108.89166264146081">
   <ele>407.7273061927408</ele>
   <time>2021-06-04T00:59:04.000Z</time>
</trkpt>  
<trkpt lat="34.24865493463434" lon="108.89169611118223">
   <ele>407.85191869642586</ele>
   <time>2021-06-04T00:59:07.000Z</time>
</trkpt>  
<trkpt lat="34.24866387046056" lon="108.89172794642174">
   <ele>407.2557899206877</ele>
   <time>2021-06-04T00:59:10.000Z</time>
</trkpt>  
<trkpt lat="34.248672225060986" lon="108.89176504179513">
   <ele>407.229540893808</ele>
   <time>2021-06-04T00:59:13.000Z</time>
</trkpt>  
<trkpt lat="34.2486721844039" lon="108.89179885615762">
   <ele>407.26929619628936</ele>
   <time>2021-06-04T00:59:16.000Z</time>
</trkpt>  
<trkpt lat="34.24867936662294" lon="108.89183510438737">
   <ele>406.9798036804423</ele>
   <time>2021-06-04T00:59:19.000Z</time>
</trkpt>  
<trkpt lat="34.24869250615409" lon="108.89186455340467">
   <ele>407.2340158075094</ele>
   <time>2021-06-04T00:59:22.000Z</time>
</trkpt>  
<trkpt lat="34.24870303549948" lon="108.89190190667765">
   <ele>407.2440239172429</ele>
   <time>2021-06-04T00:59:25.000Z</time>
</trkpt>  
<trkpt lat="34.24871133361529" lon="108.89193866959752">
   <ele>407.05561814270914</ele>
   <time>2021-06-04T00:59:28.000Z</time>
</trkpt>  
<trkpt lat="34.248719357854256" lon="108.89197655577733">
   <ele>407.331864467822</ele>
   <time>2021-06-04T00:59:31.000Z</time>
</trkpt>  
<trkpt lat="34.24872794862328" lon="108.89201846920486">
   <ele>407.50103558879346</ele>
   <time>2021-06-04T00:59:35.000Z</time>
</trkpt>  
<trkpt lat="34.24873994708367" lon="108.89205834081245">
   <ele>407.58270609006286</ele>
   <time>2021-06-04T00:59:38.000Z</time>
</trkpt>  
<trkpt lat="34.24874758199783" lon="108.8921015445716">
   <ele>407.435274313204</ele>
   <time>2021-06-04T00:59:42.000Z</time>
</trkpt>  
<trkpt lat="34.24875651099679" lon="108.89213837194094">
   <ele>407.3481511194259</ele>
   <time>2021-06-04T00:59:45.000Z</time>
</trkpt>  
<trkpt lat="34.248761858870886" lon="108.89217558704973">
   <ele>408.0037236250937</ele>
   <time>2021-06-04T00:59:48.000Z</time>
</trkpt>  
<trkpt lat="34.24876485233462" lon="108.89220949817427">
   <ele>407.9527312191203</ele>
   <time>2021-06-04T00:59:51.000Z</time>
</trkpt>  
<trkpt lat="34.24877145947504" lon="108.89224275744384">
   <ele>407.9731768332422</ele>
   <time>2021-06-04T00:59:54.000Z</time>
</trkpt>  
<trkpt lat="34.24877911114757" lon="108.89227551256792">
   <ele>407.94744100794196</ele>
   <time>2021-06-04T00:59:57.000Z</time>
</trkpt>  
<trkpt lat="34.24878463780056" lon="108.89231064285653">
   <ele>407.7876725681126</ele>
   <time>2021-06-04T01:00:00.000Z</time>
</trkpt>  
<trkpt lat="34.248787331035274" lon="108.89234606366182">
   <ele>407.67057918477803</ele>
   <time>2021-06-04T01:00:03.000Z</time>
</trkpt>  
<trkpt lat="34.24878916048457" lon="108.8923891292014">
   <ele>407.8626322587952</ele>
   <time>2021-06-04T01:00:07.000Z</time>
</trkpt>  
<trkpt lat="34.24877408181163" lon="108.89242409033113">
   <ele>407.42165772337466</ele>
   <time>2021-06-04T01:00:11.000Z</time>
</trkpt>  
<trkpt lat="34.24875060224104" lon="108.89245557570815">
   <ele>407.81466024182737</ele>
   <time>2021-06-04T01:00:16.000Z</time>
</trkpt>  
<trkpt lat="34.24872847240437" lon="108.8924855563133">
   <ele>408.333309719339</ele>
   <time>2021-06-04T01:00:20.000Z</time>
</trkpt>  
<trkpt lat="34.24870189077667" lon="108.89251454523458">
   <ele>408.42893869802356</ele>
   <time>2021-06-04T01:00:24.000Z</time>
</trkpt>  
<trkpt lat="34.248678880008576" lon="108.89253266446937">
   <ele>409.4684419101104</ele>
   <time>2021-06-04T01:00:28.000Z</time>
</trkpt>  
<trkpt lat="34.24865711148689" lon="108.89255490699401">
   <ele>409.67119357176125</ele>
   <time>2021-06-04T01:00:32.000Z</time>
</trkpt>  
<trkpt lat="34.248632297621754" lon="108.89258186524931">
   <ele>410.0726433172822</ele>
   <time>2021-06-04T01:00:35.000Z</time>
</trkpt>  
<trkpt lat="34.248606161989066" lon="108.89260137522038">
   <ele>409.2444514539093</ele>
   <time>2021-06-04T01:00:39.000Z</time>
</trkpt>  
<trkpt lat="34.24858414349967" lon="108.89262181510523">
   <ele>409.77431253064424</ele>
   <time>2021-06-04T01:00:42.000Z</time>
</trkpt>  
<trkpt lat="34.2485632294926" lon="108.8926479208608">
   <ele>409.81545644346625</ele>
   <time>2021-06-04T01:00:47.000Z</time>
</trkpt>  
<trkpt lat="34.24855811633472" lon="108.89268959561488">
   <ele>409.3407189352438</ele>
   <time>2021-06-04T01:00:51.000Z</time>
</trkpt>  
<trkpt lat="34.2485565215429" lon="108.89272393582692">
   <ele>409.20711073093116</ele>
   <time>2021-06-04T01:00:55.000Z</time>
</trkpt>  
<trkpt lat="34.24854936665297" lon="108.8927605650111">
   <ele>409.32393013872206</ele>
   <time>2021-06-04T01:01:00.000Z</time>
</trkpt>  
<trkpt lat="34.24854451695951" lon="108.8927969187447">
   <ele>409.79552208818495</ele>
   <time>2021-06-04T01:01:06.000Z</time>
</trkpt>  
<trkpt lat="34.24854223930757" lon="108.89283037094145">
   <ele>409.52568844892085</ele>
   <time>2021-06-04T01:01:10.000Z</time>
</trkpt>  
<trkpt lat="34.248538153529" lon="108.89286920310295">
   <ele>409.5472935978323</ele>
   <time>2021-06-04T01:01:15.000Z</time>
</trkpt>  
<trkpt lat="34.248535347368616" lon="108.89290624643515">
   <ele>409.84714313503355</ele>
   <time>2021-06-04T01:01:19.000Z</time>
</trkpt>  
<trkpt lat="34.2485282513515" lon="108.89294307610034">
   <ele>409.18162960372865</ele>
   <time>2021-06-04T01:01:23.000Z</time>
</trkpt>  
<trkpt lat="34.248509026123244" lon="108.89297642870298">
   <ele>409.48954576440156</ele>
   <time>2021-06-04T01:01:28.000Z</time>
</trkpt>  
<trkpt lat="34.248503688689865" lon="108.89301326264426">
   <ele>410.046328577213</ele>
   <time>2021-06-04T01:01:32.000Z</time>
</trkpt>  
<trkpt lat="34.24851362979842" lon="108.89304488590507">
   <ele>410.06260372977704</ele>
   <time>2021-06-04T01:01:35.000Z</time>
</trkpt>  
<trkpt lat="34.24852239074634" lon="108.89308616017439">
   <ele>410.4084354257211</ele>
   <time>2021-06-04T01:01:38.000Z</time>
</trkpt>  
<trkpt lat="34.24852257719246" lon="108.89312699571724">
   <ele>410.3576258588582</ele>
   <time>2021-06-04T01:01:42.000Z</time>
</trkpt>  
<trkpt lat="34.24851932269148" lon="108.89316220049406">
   <ele>410.5672148587182</ele>
   <time>2021-06-04T01:01:46.000Z</time>
</trkpt>  
<trkpt lat="34.24850953749438" lon="108.89319595766506">
   <ele>410.53139204345644</ele>
   <time>2021-06-04T01:01:50.000Z</time>
</trkpt>  
<trkpt lat="34.248493420868414" lon="108.89323052426239">
   <ele>410.5197583530098</ele>
   <time>2021-06-04T01:01:54.000Z</time>
</trkpt>  
<trkpt lat="34.248471176394666" lon="108.89325272504774">
   <ele>409.88294641673565</ele>
   <time>2021-06-04T01:01:58.000Z</time>
</trkpt>  
<trkpt lat="34.24844740751639" lon="108.89328087885292">
   <ele>409.8352334788069</ele>
   <time>2021-06-04T01:02:01.000Z</time>
</trkpt>  
<trkpt lat="34.2484227667292" lon="108.89330059804296">
   <ele>409.80362092517316</ele>
   <time>2021-06-04T01:02:04.000Z</time>
</trkpt>  
<trkpt lat="34.248399834173334" lon="108.89332004088156">
   <ele>409.719483980909</ele>
   <time>2021-06-04T01:02:07.000Z</time>
</trkpt>  
<trkpt lat="34.24837674075446" lon="108.89334128260892">
   <ele>409.20156096015126</ele>
   <time>2021-06-04T01:02:10.000Z</time>
</trkpt>  
<trkpt lat="34.24835229720531" lon="108.8933664139877">
   <ele>409.4412597473711</ele>
   <time>2021-06-04T01:02:13.000Z</time>
</trkpt>  
<trkpt lat="34.248333801176514" lon="108.8933908670432">
   <ele>410.1065987115726</ele>
   <time>2021-06-04T01:02:16.000Z</time>
</trkpt>  
<trkpt lat="34.248316878965845" lon="108.8934250988426">
   <ele>410.12540141958743</ele>
   <time>2021-06-04T01:02:19.000Z</time>
</trkpt>  
<trkpt lat="34.24830763796931" lon="108.89345855212379">
   <ele>410.022279615514</ele>
   <time>2021-06-04T01:02:22.000Z</time>
</trkpt>  
<trkpt lat="34.248304104313334" lon="108.89349792296089">
   <ele>410.03267225343734</ele>
   <time>2021-06-04T01:02:26.000Z</time>
</trkpt>  
<trkpt lat="34.248299610471975" lon="108.89353322224039">
   <ele>409.7460916293785</ele>
   <time>2021-06-04T01:02:30.000Z</time>
</trkpt>  
<trkpt lat="34.24830152122564" lon="108.89357230098346">
   <ele>410.92240923363715</ele>
   <time>2021-06-04T01:02:33.000Z</time>
</trkpt>  
<trkpt lat="34.248293190383365" lon="108.89360522184835">
   <ele>410.45060374680907</ele>
   <time>2021-06-04T01:02:36.000Z</time>
</trkpt>  
<trkpt lat="34.2482863691155" lon="108.89364455106752">
   <ele>410.7809172542766</ele>
   <time>2021-06-04T01:02:40.000Z</time>
</trkpt>  
<trkpt lat="34.248280314674815" lon="108.89367865183908">
   <ele>409.99849832616746</ele>
   <time>2021-06-04T01:02:44.000Z</time>
</trkpt>  
<trkpt lat="34.248269608571995" lon="108.89371636258862">
   <ele>409.7879822421819</ele>
   <time>2021-06-04T01:02:48.000Z</time>
</trkpt>  
<trkpt lat="34.24826522456631" lon="108.89375229683468">
   <ele>409.98767204675823</ele>
   <time>2021-06-04T01:02:51.000Z</time>
</trkpt>  
<trkpt lat="34.24825844195971" lon="108.89379704976733">
   <ele>409.45565627515316</ele>
   <time>2021-06-04T01:02:55.000Z</time>
</trkpt>  
<trkpt lat="34.248248909531" lon="108.89383419282966">
   <ele>410.3384019928053</ele>
   <time>2021-06-04T01:02:58.000Z</time>
</trkpt>  
<trkpt lat="34.24823381734521" lon="108.89386275939079">
   <ele>410.0027623232454</ele>
   <time>2021-06-04T01:03:01.000Z</time>
</trkpt>  
<trkpt lat="34.24821069906303" lon="108.89388486300363">
   <ele>409.1063316706568</ele>
   <time>2021-06-04T01:03:05.000Z</time>
</trkpt>  
<trkpt lat="34.24818676834536" lon="108.89390879012689">
   <ele>409.437067466788</ele>
   <time>2021-06-04T01:03:08.000Z</time>
</trkpt>  
<trkpt lat="34.248158947532765" lon="108.8939284393325">
   <ele>409.29704297706485</ele>
   <time>2021-06-04T01:03:11.000Z</time>
</trkpt>  
<trkpt lat="34.24813339663804" lon="108.8939479137393">
   <ele>409.2645984478295</ele>
   <time>2021-06-04T01:03:14.000Z</time>
</trkpt>  
<trkpt lat="34.24811165822868" lon="108.89398179771011">
   <ele>409.0516295703128</ele>
   <time>2021-06-04T01:03:18.000Z</time>
</trkpt>  
<trkpt lat="34.24809637258705" lon="108.89401923142228">
   <ele>408.7851795228198</ele>
   <time>2021-06-04T01:03:21.000Z</time>
</trkpt>  
<trkpt lat="34.24808392712427" lon="108.89405037593936">
   <ele>408.1907037086785</ele>
   <time>2021-06-04T01:03:24.000Z</time>
</trkpt>  
<trkpt lat="34.248067956826404" lon="108.89408057782445">
   <ele>408.2881451090798</ele>
   <time>2021-06-04T01:03:27.000Z</time>
</trkpt>  
<trkpt lat="34.2480506943369" lon="108.89410889979031">
   <ele>408.58064411208034</ele>
   <time>2021-06-04T01:03:30.000Z</time>
</trkpt>  
<trkpt lat="34.24801887780659" lon="108.89413065571652">
   <ele>408.6135467933491</ele>
   <time>2021-06-04T01:03:34.000Z</time>
</trkpt>  
<trkpt lat="34.24799314097185" lon="108.89414403624082">
   <ele>408.7136867456138</ele>
   <time>2021-06-04T01:03:37.000Z</time>
</trkpt>  
<trkpt lat="34.24796355961921" lon="108.89415726777733">
   <ele>409.0739562222734</ele>
   <time>2021-06-04T01:03:40.000Z</time>
</trkpt>  
<trkpt lat="34.247934863926204" lon="108.89416652922887">
   <ele>408.61245307698846</ele>
   <time>2021-06-04T01:03:43.000Z</time>
</trkpt>  
<trkpt lat="34.24790822283905" lon="108.8941763569631">
   <ele>408.84618550818413</ele>
   <time>2021-06-04T01:03:46.000Z</time>
</trkpt>  
<trkpt lat="34.2478741437337" lon="108.89419163930586">
   <ele>408.68984187580645</ele>
   <time>2021-06-04T01:03:50.000Z</time>
</trkpt>  
<trkpt lat="34.24784079979019" lon="108.8942027031715">
   <ele>408.61668641585857</ele>
   <time>2021-06-04T01:03:53.000Z</time>
</trkpt>  
<trkpt lat="34.247813972426066" lon="108.8942128138752">
   <ele>408.99199807830155</ele>
   <time>2021-06-04T01:03:56.000Z</time>
</trkpt>  
<trkpt lat="34.24777750229384" lon="108.89422006519733">
   <ele>408.9004562878981</ele>
   <time>2021-06-04T01:04:00.000Z</time>
</trkpt>  
<trkpt lat="34.24774210431246" lon="108.89422878425182">
   <ele>409.1546430103481</ele>
   <time>2021-06-04T01:04:04.000Z</time>
</trkpt>  
<trkpt lat="34.24770963139348" lon="108.89423259793523">
   <ele>409.2749638389796</ele>
   <time>2021-06-04T01:04:08.000Z</time>
</trkpt>  
<trkpt lat="34.247682502122196" lon="108.89423844513925">
   <ele>408.71435159258544</ele>
   <time>2021-06-04T01:04:11.000Z</time>
</trkpt>  
<trkpt lat="34.24765487031283" lon="108.89424319739084">
   <ele>408.76221546158195</ele>
   <time>2021-06-04T01:04:14.000Z</time>
</trkpt>  
<trkpt lat="34.24762870045505" lon="108.89425480075985">
   <ele>408.440895405598</ele>
   <time>2021-06-04T01:04:17.000Z</time>
</trkpt>  
<trkpt lat="34.24759234646944" lon="108.89426698137324">
   <ele>409.4783857036382</ele>
   <time>2021-06-04T01:04:21.000Z</time>
</trkpt>  
<trkpt lat="34.24756690401174" lon="108.89428030806108">
   <ele>409.04429207369685</ele>
   <time>2021-06-04T01:04:24.000Z</time>
</trkpt>  
<trkpt lat="34.247542369386366" lon="108.8942952607454">
   <ele>408.6330147748813</ele>
   <time>2021-06-04T01:04:27.000Z</time>
</trkpt>  
<trkpt lat="34.24751519606783" lon="108.89432158226391">
   <ele>408.6678365301341</ele>
   <time>2021-06-04T01:04:30.000Z</time>
</trkpt>  
<trkpt lat="34.247484831745744" lon="108.89433517455785">
   <ele>408.7049099067226</ele>
   <time>2021-06-04T01:04:33.000Z</time>
</trkpt>  
<trkpt lat="34.24745750271745" lon="108.8943451880162">
   <ele>408.9678927604109</ele>
   <time>2021-06-04T01:04:36.000Z</time>
</trkpt>  
<trkpt lat="34.24743206458748" lon="108.89435819715925">
   <ele>408.77236207481474</ele>
   <time>2021-06-04T01:04:39.000Z</time>
</trkpt>  
<trkpt lat="34.24740043855481" lon="108.89437298539744">
   <ele>408.47518195584416</ele>
   <time>2021-06-04T01:04:42.000Z</time>
</trkpt>  
<trkpt lat="34.247365896486514" lon="108.89438757260969">
   <ele>408.9264495195821</ele>
   <time>2021-06-04T01:04:45.000Z</time>
</trkpt>  
<trkpt lat="34.24733689158658" lon="108.89439819706647">
   <ele>408.98228570539504</ele>
   <time>2021-06-04T01:04:48.000Z</time>
</trkpt>  
<trkpt lat="34.247302824709" lon="108.89440897772312">
   <ele>408.83565601706505</ele>
   <time>2021-06-04T01:04:52.000Z</time>
</trkpt>  
<trkpt lat="34.247271099901965" lon="108.89442237807648">
   <ele>408.71949008852243</ele>
   <time>2021-06-04T01:04:56.000Z</time>
</trkpt>  
<trkpt lat="34.247237335743804" lon="108.89442940021804">
   <ele>408.6373751722276</ele>
   <time>2021-06-04T01:04:59.000Z</time>
</trkpt>  
<trkpt lat="34.24720764661813" lon="108.89443160207273">
   <ele>408.86599017027766</ele>
   <time>2021-06-04T01:05:02.000Z</time>
</trkpt>  
<trkpt lat="34.24717816359899" lon="108.89442924701018">
   <ele>408.9071984803304</ele>
   <time>2021-06-04T01:05:05.000Z</time>
</trkpt>  
<trkpt lat="34.24714821389594" lon="108.89443201003787">
   <ele>407.33762471657246</ele>
   <time>2021-06-04T01:05:09.000Z</time>
</trkpt>  
<trkpt lat="34.247113491581565" lon="108.89443862955785">
   <ele>409.3509730407968</ele>
   <time>2021-06-04T01:05:12.000Z</time>
</trkpt>  
<trkpt lat="34.24709261705089" lon="108.8944710382805">
   <ele>408.93376683816314</ele>
   <time>2021-06-04T01:05:19.000Z</time>
</trkpt>  
<trkpt lat="34.24708736877439" lon="108.89451561791748">
   <ele>409.1733590522781</ele>
   <time>2021-06-04T01:05:23.000Z</time>
</trkpt>  
<trkpt lat="34.247082280525284" lon="108.89454849351097">
   <ele>409.0652246000245</ele>
   <time>2021-06-04T01:05:26.000Z</time>
</trkpt>  
<trkpt lat="34.24708469960642" lon="108.89458929962962">
   <ele>409.44394928310066</ele>
   <time>2021-06-04T01:05:29.000Z</time>
</trkpt>  
<trkpt lat="34.247086957514064" lon="108.89462406261786">
   <ele>409.2194340657443</ele>
   <time>2021-06-04T01:05:32.000Z</time>
</trkpt>  
<trkpt lat="34.247083708360485" lon="108.89465907873807">
   <ele>409.6803393373266</ele>
   <time>2021-06-04T01:05:34.000Z</time>
</trkpt>  
<trkpt lat="34.24708031233899" lon="108.89469844036861">
   <ele>409.5779827218503</ele>
   <time>2021-06-04T01:05:38.000Z</time>
</trkpt>  
<trkpt lat="34.24707946734123" lon="108.89474037215132">
   <ele>409.7420352306217</ele>
   <time>2021-06-04T01:05:41.000Z</time>
</trkpt>  
<trkpt lat="34.24706901254723" lon="108.89477419074669">
   <ele>409.5328895980492</ele>
   <time>2021-06-04T01:05:45.000Z</time>
</trkpt>  
<trkpt lat="34.247045688399254" lon="108.89479790455499">
   <ele>409.80970727745444</ele>
   <time>2021-06-04T01:05:48.000Z</time>
</trkpt>  
<trkpt lat="34.24702308383021" lon="108.8948171273538">
   <ele>409.4215534515679</ele>
   <time>2021-06-04T01:05:51.000Z</time>
</trkpt>  
<trkpt lat="34.24699739637152" lon="108.89484046405842">
   <ele>409.6054711975157</ele>
   <time>2021-06-04T01:05:54.000Z</time>
</trkpt>  
<trkpt lat="34.2469712915038" lon="108.89486418551428">
   <ele>409.5506053902209</ele>
   <time>2021-06-04T01:05:57.000Z</time>
</trkpt>  
<trkpt lat="34.24694888795551" lon="108.89489115398891">
   <ele>408.9415877442807</ele>
   <time>2021-06-04T01:06:00.000Z</time>
</trkpt>  
<trkpt lat="34.2469351481017" lon="108.89492037742545">
   <ele>409.0737584652379</ele>
   <time>2021-06-04T01:06:03.000Z</time>
</trkpt>  
<trkpt lat="34.246924314456336" lon="108.89495540658646">
   <ele>409.4658216731623</ele>
   <time>2021-06-04T01:06:07.000Z</time>
</trkpt>  
<trkpt lat="34.24691608201191" lon="108.89499575133388">
   <ele>408.9580037528649</ele>
   <time>2021-06-04T01:06:11.000Z</time>
</trkpt>  
<trkpt lat="34.24690670228132" lon="108.89503153476409">
   <ele>409.15501679945737</ele>
   <time>2021-06-04T01:06:15.000Z</time>
</trkpt>  
<trkpt lat="34.246894372794955" lon="108.89506194661516">
   <ele>408.5806808201596</ele>
   <time>2021-06-04T01:06:19.000Z</time>
</trkpt>  
<trkpt lat="34.24688231852181" lon="108.89509242845683">
   <ele>408.41817876603454</ele>
   <time>2021-06-04T01:06:22.000Z</time>
</trkpt>  
<trkpt lat="34.24687022387539" lon="108.89512928806208">
   <ele>408.2800954999402</ele>
   <time>2021-06-04T01:06:25.000Z</time>
</trkpt>  
<trkpt lat="34.24686465979733" lon="108.89516162895828">
   <ele>408.5311184572056</ele>
   <time>2021-06-04T01:06:28.000Z</time>
</trkpt>  
<trkpt lat="34.246863984057356" lon="108.89519467930435">
   <ele>407.8712051520124</ele>
   <time>2021-06-04T01:06:32.000Z</time>
</trkpt>  
<trkpt lat="34.246887806362245" lon="108.89521527136935">
   <ele>408.12288271449506</ele>
   <time>2021-06-04T01:06:36.000Z</time>
</trkpt>  
<trkpt lat="34.24691846622737" lon="108.89521579236268">
   <ele>408.53035603277385</ele>
   <time>2021-06-04T01:06:39.000Z</time>
</trkpt>  
<trkpt lat="34.2469529916413" lon="108.89521697383833">
   <ele>408.56801138818264</ele>
   <time>2021-06-04T01:06:42.000Z</time>
</trkpt>  
<trkpt lat="34.246990123813156" lon="108.89521694424717">
   <ele>408.8571323752403</ele>
   <time>2021-06-04T01:06:46.000Z</time>
</trkpt>  
<trkpt lat="34.247024566918846" lon="108.89522098591411">
   <ele>408.98508173506707</ele>
   <time>2021-06-04T01:06:50.000Z</time>
</trkpt>  
<trkpt lat="34.247060443807605" lon="108.89523734503568">
   <ele>409.21898474544287</ele>
   <time>2021-06-04T01:06:53.000Z</time>
</trkpt>  
<trkpt lat="34.24709114255432" lon="108.89526254820356">
   <ele>409.03854914940894</ele>
   <time>2021-06-04T01:06:57.000Z</time>
</trkpt>  
<trkpt lat="34.2471212048615" lon="108.89527336345614">
   <ele>409.19759664312005</ele>
   <time>2021-06-04T01:07:02.000Z</time>
</trkpt>  
<trkpt lat="34.24714896401051" lon="108.89528639377237">
   <ele>408.6114946277812</ele>
   <time>2021-06-04T01:07:06.000Z</time>
</trkpt>  
<trkpt lat="34.247183109934504" lon="108.895297965422">
   <ele>409.38060269411653</ele>
   <time>2021-06-04T01:07:09.000Z</time>
</trkpt>  
<trkpt lat="34.24720883839335" lon="108.89530943883393">
   <ele>408.42978561110795</ele>
   <time>2021-06-04T01:07:12.000Z</time>
</trkpt>  
<trkpt lat="34.24724451614333" lon="108.89529439412262">
   <ele>408.8964723488316</ele>
   <time>2021-06-04T01:07:16.000Z</time>
</trkpt>  
<trkpt lat="34.24726914716055" lon="108.89527848400547">
   <ele>408.3346474263817</ele>
   <time>2021-06-04T01:07:19.000Z</time>
</trkpt>  
<trkpt lat="34.2472937967099" lon="108.89526446295335">
   <ele>409.6121969660744</ele>
   <time>2021-06-04T01:07:21.000Z</time>
</trkpt>  
<trkpt lat="34.24732106191888" lon="108.89526062510373">
   <ele>408.14164620358497</ele>
   <time>2021-06-04T01:07:24.000Z</time>
</trkpt>  
<trkpt lat="34.247349438490254" lon="108.89527150732843">
   <ele>408.20046912971884</ele>
   <time>2021-06-04T01:07:27.000Z</time>
</trkpt>  
<trkpt lat="34.24738155436521" lon="108.895274906565">
   <ele>408.8754402184859</ele>
   <time>2021-06-04T01:07:30.000Z</time>
</trkpt>  
<trkpt lat="34.2474160949166" lon="108.89527546602017">
   <ele>409.0052098641172</ele>
   <time>2021-06-04T01:07:33.000Z</time>
</trkpt>  
<trkpt lat="34.24744460109297" lon="108.89527136049028">
   <ele>408.474261068739</ele>
   <time>2021-06-04T01:07:36.000Z</time>
</trkpt>  
<trkpt lat="34.24747420860282" lon="108.89526810432123">
   <ele>408.76096517033875</ele>
   <time>2021-06-04T01:07:39.000Z</time>
</trkpt>  
<trkpt lat="34.24750282301821" lon="108.89526604501665">
   <ele>408.52501627244055</ele>
   <time>2021-06-04T01:07:43.000Z</time>
</trkpt>  
<trkpt lat="34.24753370858123" lon="108.89526815112045">
   <ele>408.06445326283574</ele>
   <time>2021-06-04T01:07:47.000Z</time>
</trkpt>  
<trkpt lat="34.247561424380145" lon="108.89524352274452">
   <ele>408.0775495581329</ele>
   <time>2021-06-04T01:07:51.000Z</time>
</trkpt>  
<trkpt lat="34.24758234639655" lon="108.89521384165911">
   <ele>407.29168936330825</ele>
   <time>2021-06-04T01:07:55.000Z</time>
</trkpt>  
<trkpt lat="34.247598183147176" lon="108.89518245966785">
   <ele>407.690923393704</ele>
   <time>2021-06-04T01:07:59.000Z</time>
</trkpt>  
<trkpt lat="34.24760841662103" lon="108.89514755253099">
   <ele>407.73246824834496</ele>
   <time>2021-06-04T01:08:02.000Z</time>
</trkpt>  
<trkpt lat="34.24762232315583" lon="108.89511831898018">
   <ele>407.5655187787488</ele>
   <time>2021-06-04T01:08:05.000Z</time>
</trkpt>  
<trkpt lat="34.24763699443218" lon="108.89508875175596">
   <ele>407.9333710549399</ele>
   <time>2021-06-04T01:08:08.000Z</time>
</trkpt>  
<trkpt lat="34.247653374451765" lon="108.89504752324862">
   <ele>407.9532052408904</ele>
   <time>2021-06-04T01:08:11.000Z</time>
</trkpt>  
<trkpt lat="34.247677161616444" lon="108.89501491835628">
   <ele>408.4944469006732</ele>
   <time>2021-06-04T01:08:14.000Z</time>
</trkpt>  
<trkpt lat="34.24769412789526" lon="108.89498783862581">
   <ele>409.2084701284766</ele>
   <time>2021-06-04T01:08:16.000Z</time>
</trkpt>  
<trkpt lat="34.24771715823673" lon="108.89496002539815">
   <ele>408.95991908106953</ele>
   <time>2021-06-04T01:08:19.000Z</time>
</trkpt>  
<trkpt lat="34.24774532934338" lon="108.89493333506257">
   <ele>408.7456322647631</ele>
   <time>2021-06-04T01:08:22.000Z</time>
</trkpt>  
<trkpt lat="34.24776747154482" lon="108.89490645774333">
   <ele>407.9105443293229</ele>
   <time>2021-06-04T01:08:25.000Z</time>
</trkpt>  
<trkpt lat="34.24778747825521" lon="108.89488351977518">
   <ele>407.8532626563683</ele>
   <time>2021-06-04T01:08:28.000Z</time>
</trkpt>  
<trkpt lat="34.247809216681055" lon="108.89484908121504">
   <ele>408.22668923344463</ele>
   <time>2021-06-04T01:08:31.000Z</time>
</trkpt>  
<trkpt lat="34.24783607329417" lon="108.8948265944076">
   <ele>408.4289441788569</ele>
   <time>2021-06-04T01:08:34.000Z</time>
</trkpt>  
<trkpt lat="34.24785394571321" lon="108.89479900348482">
   <ele>408.40898230858147</ele>
   <time>2021-06-04T01:08:37.000Z</time>
</trkpt>  
<trkpt lat="34.24787477464356" lon="108.89476979214716">
   <ele>408.4537865649909</ele>
   <time>2021-06-04T01:08:40.000Z</time>
</trkpt>  
<trkpt lat="34.247899657451235" lon="108.89475408161069">
   <ele>408.17480871267617</ele>
   <time>2021-06-04T01:08:43.000Z</time>
</trkpt>  
<trkpt lat="34.247926481305434" lon="108.89474613644921">
   <ele>408.0585033269599</ele>
   <time>2021-06-04T01:08:46.000Z</time>
</trkpt>  
<trkpt lat="34.24795636875279" lon="108.89474742144023">
   <ele>408.38594061881304</ele>
   <time>2021-06-04T01:08:49.000Z</time>
</trkpt>  
<trkpt lat="34.24798395420556" lon="108.8947548900476">
   <ele>408.88817804306746</ele>
   <time>2021-06-04T01:08:52.000Z</time>
</trkpt>  
<trkpt lat="34.24800933225003" lon="108.89478072011433">
   <ele>409.51062780991197</ele>
   <time>2021-06-04T01:08:56.000Z</time>
</trkpt>  
<trkpt lat="34.248023301875065" lon="108.89480929962473">
   <ele>408.6960432957858</ele>
   <time>2021-06-04T01:08:59.000Z</time>
</trkpt>  
<trkpt lat="34.24803175766276" lon="108.8948428781323">
   <ele>409.0415739240125</ele>
   <time>2021-06-04T01:09:02.000Z</time>
</trkpt>  
<trkpt lat="34.248050070015985" lon="108.89488342420155">
   <ele>408.82840760983527</ele>
   <time>2021-06-04T01:09:06.000Z</time>
</trkpt>  
<trkpt lat="34.2480765901286" lon="108.89490929948795">
   <ele>408.23441922757775</ele>
   <time>2021-06-04T01:09:09.000Z</time>
</trkpt>  
<trkpt lat="34.248102420850735" lon="108.89492188164397">
   <ele>408.04956367146224</ele>
   <time>2021-06-04T01:09:12.000Z</time>
</trkpt>  
<trkpt lat="34.24812893282766" lon="108.89493526192054">
   <ele>407.74918569624424</ele>
   <time>2021-06-04T01:09:15.000Z</time>
</trkpt>  
<trkpt lat="34.2481650667767" lon="108.89494021078534">
   <ele>407.9738193443045</ele>
   <time>2021-06-04T01:09:19.000Z</time>
</trkpt>  
<trkpt lat="34.2481949537748" lon="108.8949475606044">
   <ele>408.2567694298923</ele>
   <time>2021-06-04T01:09:22.000Z</time>
</trkpt>  
<trkpt lat="34.24822549885785" lon="108.89495835732967">
   <ele>408.4246668582782</ele>
   <time>2021-06-04T01:09:25.000Z</time>
</trkpt>  
<trkpt lat="34.24825411625336" lon="108.89496174285814">
   <ele>408.49275527335703</ele>
   <time>2021-06-04T01:09:28.000Z</time>
</trkpt>  
<trkpt lat="34.24828210774722" lon="108.8949670919131">
   <ele>408.8251002179459</ele>
   <time>2021-06-04T01:09:31.000Z</time>
</trkpt>  
<trkpt lat="34.24831151390619" lon="108.89497387152542">
   <ele>408.72648468613625</ele>
   <time>2021-06-04T01:09:34.000Z</time>
</trkpt>  
<trkpt lat="34.248343050565424" lon="108.89497381713895">
   <ele>408.5276832776144</ele>
   <time>2021-06-04T01:09:37.000Z</time>
</trkpt>  
<trkpt lat="34.24837651695827" lon="108.89497285220081">
   <ele>408.1529235551134</ele>
   <time>2021-06-04T01:09:41.000Z</time>
</trkpt>  
<trkpt lat="34.248404468132925" lon="108.89498393392574">
   <ele>408.4029919952154</ele>
   <time>2021-06-04T01:09:44.000Z</time>
</trkpt>  
<trkpt lat="34.2484310357745" lon="108.89499753100458">
   <ele>408.7552850013599</ele>
   <time>2021-06-04T01:09:47.000Z</time>
</trkpt>  
<trkpt lat="34.24845901999909" lon="108.89500851561623">
   <ele>407.83880876004696</ele>
   <time>2021-06-04T01:09:50.000Z</time>
</trkpt>  
<trkpt lat="34.248497086191094" lon="108.8950235611545">
   <ele>408.4656273704022</ele>
   <time>2021-06-04T01:09:54.000Z</time>
</trkpt>  
<trkpt lat="34.248530120329725" lon="108.89503065532662">
   <ele>408.16528359707445</ele>
   <time>2021-06-04T01:09:57.000Z</time>
</trkpt>  
<trkpt lat="34.24855876440595" lon="108.89504142898923">
   <ele>408.05059644952416</ele>
   <time>2021-06-04T01:10:00.000Z</time>
</trkpt>  
<trkpt lat="34.24858641792445" lon="108.89504259864319">
   <ele>408.62146816868335</ele>
   <time>2021-06-04T01:10:03.000Z</time>
</trkpt>  
<trkpt lat="34.24862055241004" lon="108.89503841626922">
   <ele>408.50900624413043</ele>
   <time>2021-06-04T01:10:07.000Z</time>
</trkpt>  
<trkpt lat="34.24864964897055" lon="108.89503630561086">
   <ele>408.89051165618</ele>
   <time>2021-06-04T01:10:10.000Z</time>
</trkpt>  
<trkpt lat="34.24868066921077" lon="108.89503810529762">
   <ele>408.8356816507876</ele>
   <time>2021-06-04T01:10:13.000Z</time>
</trkpt>  
<trkpt lat="34.24871770709815" lon="108.89503502614036">
   <ele>408.3027134751901</ele>
   <time>2021-06-04T01:10:17.000Z</time>
</trkpt>  
<trkpt lat="34.248751284858464" lon="108.89502267102037">
   <ele>408.34051747992635</ele>
   <time>2021-06-04T01:10:20.000Z</time>
</trkpt>  
<trkpt lat="34.248785563650856" lon="108.89500881262506">
   <ele>408.10563184693456</ele>
   <time>2021-06-04T01:10:24.000Z</time>
</trkpt>  
<trkpt lat="34.24881471456803" lon="108.8950011846408">
   <ele>407.1574475876987</ele>
   <time>2021-06-04T01:10:28.000Z</time>
</trkpt>  
<trkpt lat="34.24884364915024" lon="108.89499457816386">
   <ele>407.10630942042917</ele>
   <time>2021-06-04T01:10:31.000Z</time>
</trkpt>  
<trkpt lat="34.248869345490164" lon="108.89498184498436">
   <ele>407.1208916865289</ele>
   <time>2021-06-04T01:10:34.000Z</time>
</trkpt>  
<trkpt lat="34.24889594267075" lon="108.8949658831786">
   <ele>406.9301668833941</ele>
   <time>2021-06-04T01:10:37.000Z</time>
</trkpt>  
<trkpt lat="34.24892387224658" lon="108.89495582985627">
   <ele>406.6338970027864</ele>
   <time>2021-06-04T01:10:40.000Z</time>
</trkpt>  
<trkpt lat="34.248956501948925" lon="108.89494470574247">
   <ele>406.38226849772036</ele>
   <time>2021-06-04T01:10:44.000Z</time>
</trkpt>  
<trkpt lat="34.24898591354577" lon="108.89494483591002">
   <ele>406.54896402545273</ele>
   <time>2021-06-04T01:10:47.000Z</time>
</trkpt>  
<trkpt lat="34.249018016860376" lon="108.89494681244496">
   <ele>406.9288326418027</ele>
   <time>2021-06-04T01:10:51.000Z</time>
</trkpt>  
<trkpt lat="34.24905369073159" lon="108.89495314732577">
   <ele>406.8359254002571</ele>
   <time>2021-06-04T01:10:55.000Z</time>
</trkpt>  
<trkpt lat="34.24908495337398" lon="108.89495731641458">
   <ele>406.86014381889254</ele>
   <time>2021-06-04T01:10:59.000Z</time>
</trkpt>  
<trkpt lat="34.249114373380166" lon="108.89495891948813">
   <ele>406.60198816657066</ele>
   <time>2021-06-04T01:11:02.000Z</time>
</trkpt>  
<trkpt lat="34.249143925877476" lon="108.89496629589354">
   <ele>406.71889945399016</ele>
   <time>2021-06-04T01:11:04.000Z</time>
</trkpt>  
<trkpt lat="34.249182012943365" lon="108.8949745952288">
   <ele>406.27035736851394</ele>
   <time>2021-06-04T01:11:07.000Z</time>
</trkpt>  
<trkpt lat="34.249211251294255" lon="108.89498371103309">
   <ele>405.7457784777507</ele>
   <time>2021-06-04T01:11:10.000Z</time>
</trkpt>  
<trkpt lat="34.249243952530016" lon="108.89499075247315">
   <ele>405.1748791895807</ele>
   <time>2021-06-04T01:11:13.000Z</time>
</trkpt>  
<trkpt lat="34.249272379212286" lon="108.89498605113941">
   <ele>405.87453611847013</ele>
   <time>2021-06-04T01:11:16.000Z</time>
</trkpt>  
<trkpt lat="34.24930774174809" lon="108.89498054826204">
   <ele>405.6880283234641</ele>
   <time>2021-06-04T01:11:19.000Z</time>
</trkpt>  
<trkpt lat="34.24934281439464" lon="108.89497774962457">
   <ele>405.984014313668</ele>
   <time>2021-06-04T01:11:23.000Z</time>
</trkpt>  
<trkpt lat="34.2493742591499" lon="108.89496656489177">
   <ele>406.5432286467403</ele>
   <time>2021-06-04T01:11:27.000Z</time>
</trkpt>  
<trkpt lat="34.249401729564156" lon="108.89495580192434">
   <ele>406.6776224831119</ele>
   <time>2021-06-04T01:11:30.000Z</time>
</trkpt>  
<trkpt lat="34.24943022267969" lon="108.89494547382756">
   <ele>406.7000844748691</ele>
   <time>2021-06-04T01:11:33.000Z</time>
</trkpt>  
<trkpt lat="34.249460065187975" lon="108.89494068666768">
   <ele>407.1482935035601</ele>
   <time>2021-06-04T01:11:36.000Z</time>
</trkpt>  
<trkpt lat="34.24948952815257" lon="108.89493605719153">
   <ele>407.0423482032493</ele>
   <time>2021-06-04T01:11:39.000Z</time>
</trkpt>  
<trkpt lat="34.24951958336033" lon="108.89492467667449">
   <ele>406.2207613233477</ele>
   <time>2021-06-04T01:11:43.000Z</time>
</trkpt>  
<trkpt lat="34.24954420813979" lon="108.89490866130205">
   <ele>405.8237267360091</ele>
   <time>2021-06-04T01:11:46.000Z</time>
</trkpt>  
<trkpt lat="34.249568296835" lon="108.89487867890828">
   <ele>406.19980795588344</ele>
   <time>2021-06-04T01:11:49.000Z</time>
</trkpt>  
<trkpt lat="34.24959205462363" lon="108.89485103055199">
   <ele>405.93221798725426</ele>
   <time>2021-06-04T01:11:52.000Z</time>
</trkpt>  
<trkpt lat="34.249619553413154" lon="108.89482377493401">
   <ele>405.50937668792903</ele>
   <time>2021-06-04T01:11:56.000Z</time>
</trkpt>  
<trkpt lat="34.249653328148774" lon="108.894802198841">
   <ele>405.9438781309873</ele>
   <time>2021-06-04T01:11:59.000Z</time>
</trkpt>  
<trkpt lat="34.249679800007726" lon="108.89478311200527">
   <ele>406.9645400894806</ele>
   <time>2021-06-04T01:12:02.000Z</time>
</trkpt>  
<trkpt lat="34.24971109104295" lon="108.89477399082232">
   <ele>406.5826679924503</ele>
   <time>2021-06-04T01:12:05.000Z</time>
</trkpt>  
<trkpt lat="34.249740640735695" lon="108.89476419393455">
   <ele>406.8654751908034</ele>
   <time>2021-06-04T01:12:09.000Z</time>
</trkpt>  
<trkpt lat="34.24976999085491" lon="108.89476366965519">
   <ele>406.4553810665384</ele>
   <time>2021-06-04T01:12:12.000Z</time>
</trkpt>  
<trkpt lat="34.24979779981506" lon="108.8947750093254">
   <ele>406.18382358923554</ele>
   <time>2021-06-04T01:12:15.000Z</time>
</trkpt>  
<trkpt lat="34.249833110368186" lon="108.89478376309168">
   <ele>406.039457174018</ele>
   <time>2021-06-04T01:12:19.000Z</time>
</trkpt>  
<trkpt lat="34.24986829462467" lon="108.89479574184236">
   <ele>405.95928560663015</ele>
   <time>2021-06-04T01:12:23.000Z</time>
</trkpt>  
<trkpt lat="34.24989791699349" lon="108.89480235781804">
   <ele>406.14513670653105</ele>
   <time>2021-06-04T01:12:26.000Z</time>
</trkpt>  
<trkpt lat="34.24992721337558" lon="108.89480599453447">
   <ele>405.7224875865504</ele>
   <time>2021-06-04T01:12:29.000Z</time>
</trkpt>  
<trkpt lat="34.24996176477417" lon="108.89481011754872">
   <ele>405.2890915181488</ele>
   <time>2021-06-04T01:12:33.000Z</time>
</trkpt>  
<trkpt lat="34.24998784435709" lon="108.89483466088895">
   <ele>405.07917425595224</ele>
   <time>2021-06-04T01:12:37.000Z</time>
</trkpt>  
<trkpt lat="34.2500059505697" lon="108.89486329231528">
   <ele>405.5670087132603</ele>
   <time>2021-06-04T01:12:40.000Z</time>
</trkpt>  
<trkpt lat="34.25002231272989" lon="108.89489594801424">
   <ele>405.3675319077447</ele>
   <time>2021-06-04T01:12:43.000Z</time>
</trkpt>  
<trkpt lat="34.25004131112787" lon="108.89493292306582">
   <ele>406.2976878536865</ele>
   <time>2021-06-04T01:12:46.000Z</time>
</trkpt>  
<trkpt lat="34.250044816227145" lon="108.89496574732286">
   <ele>406.2173400744796</ele>
   <time>2021-06-04T01:12:49.000Z</time>
</trkpt>  
<trkpt lat="34.25005116437871" lon="108.89499761120267">
   <ele>406.45582768600434</ele>
   <time>2021-06-04T01:12:52.000Z</time>
</trkpt>  
<trkpt lat="34.25004917755722" lon="108.89503605282877">
   <ele>406.2359869647771</ele>
   <time>2021-06-04T01:12:55.000Z</time>
</trkpt>  
<trkpt lat="34.25004818482728" lon="108.8950751860508">
   <ele>406.3314917786047</ele>
   <time>2021-06-04T01:12:59.000Z</time>
</trkpt>  
<trkpt lat="34.25004660939026" lon="108.89510985284296">
   <ele>406.45656547974795</ele>
   <time>2021-06-04T01:13:02.000Z</time>
</trkpt>  
<trkpt lat="34.25004822744401" lon="108.89514487801448">
   <ele>406.3855040129274</ele>
   <time>2021-06-04T01:13:05.000Z</time>
</trkpt>  
<trkpt lat="34.250044860059475" lon="108.89517934764028">
   <ele>406.7641190486029</ele>
   <time>2021-06-04T01:13:08.000Z</time>
</trkpt>  
<trkpt lat="34.25004570345994" lon="108.89521834107437">
   <ele>406.6651503453031</ele>
   <time>2021-06-04T01:13:11.000Z</time>
</trkpt>  
<trkpt lat="34.25004435211941" lon="108.895254061905">
   <ele>406.73136362526566</ele>
   <time>2021-06-04T01:13:14.000Z</time>
</trkpt>  
<trkpt lat="34.250041099519606" lon="108.89529705501417">
   <ele>406.70395933650434</ele>
   <time>2021-06-04T01:13:18.000Z</time>
</trkpt>  
<trkpt lat="34.250040579569294" lon="108.89533888641448">
   <ele>406.8147806376219</ele>
   <time>2021-06-04T01:13:22.000Z</time>
</trkpt>  
<trkpt lat="34.250040698144936" lon="108.89538577965894">
   <ele>406.96902536880225</ele>
   <time>2021-06-04T01:13:25.000Z</time>
</trkpt>  
<trkpt lat="34.25004010185986" lon="108.89542656284904">
   <ele>406.1741485996172</ele>
   <time>2021-06-04T01:13:29.000Z</time>
</trkpt>  
<trkpt lat="34.250047291994875" lon="108.89545868316951">
   <ele>406.7805594848469</ele>
   <time>2021-06-04T01:13:32.000Z</time>
</trkpt>  
<trkpt lat="34.25006197778481" lon="108.89550326980569">
   <ele>406.5961983697489</ele>
   <time>2021-06-04T01:13:36.000Z</time>
</trkpt>  
<trkpt lat="34.2500768622908" lon="108.89554035769736">
   <ele>406.43631078116596</ele>
   <time>2021-06-04T01:13:39.000Z</time>
</trkpt>  
<trkpt lat="34.2500833129095" lon="108.89557640190398">
   <ele>406.35954392515123</ele>
   <time>2021-06-04T01:13:42.000Z</time>
</trkpt>  
<trkpt lat="34.25008720611483" lon="108.89561044188356">
   <ele>406.35510360915214</ele>
   <time>2021-06-04T01:13:45.000Z</time>
</trkpt>  
<trkpt lat="34.25009171465966" lon="108.89564769279953">
   <ele>406.8901098165661</ele>
   <time>2021-06-04T01:13:48.000Z</time>
</trkpt>  
<trkpt lat="34.250112494565855" lon="108.89568806753775">
   <ele>407.0391306448728</ele>
   <time>2021-06-04T01:13:51.000Z</time>
</trkpt>  
<trkpt lat="34.25012764310612" lon="108.89571642330864">
   <ele>406.836317547597</ele>
   <time>2021-06-04T01:13:54.000Z</time>
</trkpt>  
<trkpt lat="34.25014073953874" lon="108.89574694687278">
   <ele>406.86583547480404</ele>
   <time>2021-06-04T01:13:57.000Z</time>
</trkpt>  
<trkpt lat="34.2501571497818" lon="108.89577517208242">
   <ele>406.1323811514303</ele>
   <time>2021-06-04T01:14:00.000Z</time>
</trkpt>  
<trkpt lat="34.25017347928358" lon="108.8958020319936">
   <ele>407.15082225669175</ele>
   <time>2021-06-04T01:14:03.000Z</time>
</trkpt>  
<trkpt lat="34.25018914896995" lon="108.89583577554794">
   <ele>406.61083581484854</ele>
   <time>2021-06-04T01:14:06.000Z</time>
</trkpt>  
<trkpt lat="34.25021393619554" lon="108.8958675690359">
   <ele>406.4507966944948</ele>
   <time>2021-06-04T01:14:11.000Z</time>
</trkpt>  
<trkpt lat="34.250236633904684" lon="108.8958929899396">
   <ele>406.69165204279125</ele>
   <time>2021-06-04T01:14:14.000Z</time>
</trkpt>  
<trkpt lat="34.25026840576487" lon="108.89591349998688">
   <ele>406.65127855632454</ele>
   <time>2021-06-04T01:14:17.000Z</time>
</trkpt>  
<trkpt lat="34.25029324164158" lon="108.89592775298236">
   <ele>406.69675556663424</ele>
   <time>2021-06-04T01:14:20.000Z</time>
</trkpt>  
<trkpt lat="34.25032608980186" lon="108.89594614658066">
   <ele>406.4695625305176</ele>
   <time>2021-06-04T01:14:24.000Z</time>
</trkpt>  
<trkpt lat="34.25035344249903" lon="108.89596814602889">
   <ele>406.5160269262269</ele>
   <time>2021-06-04T01:14:27.000Z</time>
</trkpt>  
<trkpt lat="34.25037920601587" lon="108.89598391776735">
   <ele>406.74482309632003</ele>
   <time>2021-06-04T01:14:30.000Z</time>
</trkpt>  
<trkpt lat="34.25040488431568" lon="108.89599571889573">
   <ele>405.9863475691527</ele>
   <time>2021-06-04T01:14:33.000Z</time>
</trkpt>  
<trkpt lat="34.25044231297521" lon="108.89600662949613">
   <ele>406.50263744592667</ele>
   <time>2021-06-04T01:14:37.000Z</time>
</trkpt>  
<trkpt lat="34.25046964055067" lon="108.89601058733946">
   <ele>406.2429994735867</ele>
   <time>2021-06-04T01:14:40.000Z</time>
</trkpt>  
<trkpt lat="34.250502568734234" lon="108.8960198204287">
   <ele>406.094240068458</ele>
   <time>2021-06-04T01:14:43.000Z</time>
</trkpt>  
<trkpt lat="34.250532703636246" lon="108.89602813377321">
   <ele>406.33757518138736</ele>
   <time>2021-06-04T01:14:47.000Z</time>
</trkpt>  
<trkpt lat="34.25056028460597" lon="108.89602589990669">
   <ele>406.5578885152936</ele>
   <time>2021-06-04T01:14:50.000Z</time>
</trkpt>  
<trkpt lat="34.25058888138137" lon="108.89602433142676">
   <ele>406.4709574421868</ele>
   <time>2021-06-04T01:14:54.000Z</time>
</trkpt>  
<trkpt lat="34.25061590663519" lon="108.89601694563753">
   <ele>406.3465631362051</ele>
   <time>2021-06-04T01:14:57.000Z</time>
</trkpt>  
<trkpt lat="34.25064189554041" lon="108.89600408764518">
   <ele>406.3519031647593</ele>
   <time>2021-06-04T01:15:00.000Z</time>
</trkpt>  
<trkpt lat="34.25067612094097" lon="108.89600021153397">
   <ele>406.2344420189038</ele>
   <time>2021-06-04T01:15:03.000Z</time>
</trkpt>  
<trkpt lat="34.25070644563348" lon="108.89599568305289">
   <ele>406.7129102498293</ele>
   <time>2021-06-04T01:15:06.000Z</time>
</trkpt>  
<trkpt lat="34.25073367875112" lon="108.89598706135695">
   <ele>406.8562818970531</ele>
   <time>2021-06-04T01:15:10.000Z</time>
</trkpt>  
<trkpt lat="34.25076270471808" lon="108.8959864925272">
   <ele>406.66217572800815</ele>
   <time>2021-06-04T01:15:14.000Z</time>
</trkpt>  
<trkpt lat="34.25078995493829" lon="108.89598715950652">
   <ele>406.107921525836</ele>
   <time>2021-06-04T01:15:18.000Z</time>
</trkpt>  
<trkpt lat="34.25082205664945" lon="108.89597751207836">
   <ele>405.49581737443805</ele>
   <time>2021-06-04T01:15:23.000Z</time>
</trkpt>  
<trkpt lat="34.2508492365402" lon="108.89597654379949">
   <ele>406.7151768030599</ele>
   <time>2021-06-04T01:15:26.000Z</time>
</trkpt>  
<trkpt lat="34.25088310078075" lon="108.89598499300084">
   <ele>406.12940311897546</ele>
   <time>2021-06-04T01:15:29.000Z</time>
</trkpt>  
<trkpt lat="34.25091362369253" lon="108.89598302829886">
   <ele>406.415522063151</ele>
   <time>2021-06-04T01:15:32.000Z</time>
</trkpt>  
<trkpt lat="34.250943428143906" lon="108.89596533589807">
   <ele>406.49211843591183</ele>
   <time>2021-06-04T01:15:35.000Z</time>
</trkpt>  
<trkpt lat="34.250970631067275" lon="108.89594517637744">
   <ele>406.35203036945313</ele>
   <time>2021-06-04T01:15:38.000Z</time>
</trkpt>  
<trkpt lat="34.25099416521244" lon="108.89592590275458">
   <ele>406.27576826978475</ele>
   <time>2021-06-04T01:15:41.000Z</time>
</trkpt>  
<trkpt lat="34.25102104924211" lon="108.89590593777784">
   <ele>406.77760348375887</ele>
   <time>2021-06-04T01:15:44.000Z</time>
</trkpt>  
<trkpt lat="34.2510517937306" lon="108.89589271333492">
   <ele>406.6787836123258</ele>
   <time>2021-06-04T01:15:47.000Z</time>
</trkpt>  
<trkpt lat="34.25108131801017" lon="108.89587362617019">
   <ele>407.290154797025</ele>
   <time>2021-06-04T01:15:50.000Z</time>
</trkpt>  
<trkpt lat="34.251111200580695" lon="108.89585416917447">
   <ele>407.5171939767897</ele>
   <time>2021-06-04T01:15:54.000Z</time>
</trkpt>  
<trkpt lat="34.25114385447883" lon="108.89583500518512">
   <ele>407.4905557082966</ele>
   <time>2021-06-04T01:15:58.000Z</time>
</trkpt>  
<trkpt lat="34.25117767375673" lon="108.89582536133435">
   <ele>407.1593296248466</ele>
   <time>2021-06-04T01:16:01.000Z</time>
</trkpt>  
<trkpt lat="34.25121678148272" lon="108.89582079759035">
   <ele>407.3317099744454</ele>
   <time>2021-06-04T01:16:05.000Z</time>
</trkpt>  
<trkpt lat="34.25124926700335" lon="108.89582310877609">
   <ele>406.8051045369357</ele>
   <time>2021-06-04T01:16:08.000Z</time>
</trkpt>  
<trkpt lat="34.25127862228742" lon="108.89582032754944">
   <ele>406.62905498500913</ele>
   <time>2021-06-04T01:16:11.000Z</time>
</trkpt>  
<trkpt lat="34.25130644903195" lon="108.89582393251396">
   <ele>406.29041078314185</ele>
   <time>2021-06-04T01:16:15.000Z</time>
</trkpt>  
<trkpt lat="34.25133847341843" lon="108.89582128262991">
   <ele>406.3550023343414</ele>
   <time>2021-06-04T01:16:18.000Z</time>
</trkpt>  
<trkpt lat="34.25136711064165" lon="108.89581484788103">
   <ele>405.33731873705983</ele>
   <time>2021-06-04T01:16:22.000Z</time>
</trkpt>  
<trkpt lat="34.25140576412298" lon="108.89580987613331">
   <ele>405.65725378133357</ele>
   <time>2021-06-04T01:16:26.000Z</time>
</trkpt>  
<trkpt lat="34.25143992940102" lon="108.89580153516359">
   <ele>404.74115183390677</ele>
   <time>2021-06-04T01:16:29.000Z</time>
</trkpt>  
<trkpt lat="34.25147042552108" lon="108.89577829049523">
   <ele>405.0553919635713</ele>
   <time>2021-06-04T01:16:33.000Z</time>
</trkpt>  
<trkpt lat="34.25148117665717" lon="108.89574498233394">
   <ele>405.2721819970757</ele>
   <time>2021-06-04T01:16:36.000Z</time>
</trkpt>  
<trkpt lat="34.251490664137265" lon="108.89571342944103">
   <ele>405.3530502766371</ele>
   <time>2021-06-04T01:16:39.000Z</time>
</trkpt>  
<trkpt lat="34.25149853552809" lon="108.89567295019877">
   <ele>405.21334866434336</ele>
   <time>2021-06-04T01:16:43.000Z</time>
</trkpt>  
<trkpt lat="34.251501951768795" lon="108.89563794434143">
   <ele>405.4013491291553</ele>
   <time>2021-06-04T01:16:46.000Z</time>
</trkpt>  
<trkpt lat="34.251504687925944" lon="108.89559703416555">
   <ele>405.06223590206355</ele>
   <time>2021-06-04T01:16:50.000Z</time>
</trkpt>  
<trkpt lat="34.251513649489034" lon="108.89555095384448">
   <ele>405.40617964137346</ele>
   <time>2021-06-04T01:16:53.000Z</time>
</trkpt>  
<trkpt lat="34.251523191299036" lon="108.89551462060885">
   <ele>405.33975152205676</ele>
   <time>2021-06-04T01:16:56.000Z</time>
</trkpt>  
<trkpt lat="34.251533518939866" lon="108.89547578381189">
   <ele>405.62050969246775</ele>
   <time>2021-06-04T01:17:00.000Z</time>
</trkpt>  
<trkpt lat="34.25154346047316" lon="108.89543879516702">
   <ele>405.2513622427359</ele>
   <time>2021-06-04T01:17:04.000Z</time>
</trkpt>  
<trkpt lat="34.251542834840215" lon="108.89540332756022">
   <ele>405.00724041555077</ele>
   <time>2021-06-04T01:17:07.000Z</time>
</trkpt>  
<trkpt lat="34.25152758597751" lon="108.89537193353152">
   <ele>405.468288814649</ele>
   <time>2021-06-04T01:17:10.000Z</time>
</trkpt>  
<trkpt lat="34.251506312458865" lon="108.89534982356462">
   <ele>405.3410288989544</ele>
   <time>2021-06-04T01:17:13.000Z</time>
</trkpt>  
<trkpt lat="34.25147706145168" lon="108.89532964072161">
   <ele>406.064776070416</ele>
   <time>2021-06-04T01:17:17.000Z</time>
</trkpt>  
<trkpt lat="34.2514492307031" lon="108.89531132069226">
   <ele>406.2001760294661</ele>
   <time>2021-06-04T01:17:21.000Z</time>
</trkpt>  
<trkpt lat="34.251424580162954" lon="108.8952963100017">
   <ele>406.1186730610207</ele>
   <time>2021-06-04T01:17:24.000Z</time>
</trkpt>  
<trkpt lat="34.25139989291715" lon="108.89527443066734">
   <ele>405.35688046365976</ele>
   <time>2021-06-04T01:17:27.000Z</time>
</trkpt>  
<trkpt lat="34.25138189338805" lon="108.89524621324459">
   <ele>405.52794340625405</ele>
   <time>2021-06-04T01:17:30.000Z</time>
</trkpt>  
<trkpt lat="34.251358779575625" lon="108.89521461429872">
   <ele>405.8576678065583</ele>
   <time>2021-06-04T01:17:33.000Z</time>
</trkpt>  
<trkpt lat="34.25134066025881" lon="108.89518476553701">
   <ele>405.55271382723004</ele>
   <time>2021-06-04T01:17:36.000Z</time>
</trkpt>  
<trkpt lat="34.2513214632748" lon="108.89516118644144">
   <ele>405.5658871587366</ele>
   <time>2021-06-04T01:17:39.000Z</time>
</trkpt>  
<trkpt lat="34.25130191793862" lon="108.89513026291692">
   <ele>405.98631894774735</ele>
   <time>2021-06-04T01:17:45.000Z</time>
</trkpt>  
<trkpt lat="34.251284160253384" lon="108.89509684641817">
   <ele>405.88637215830386</ele>
   <time>2021-06-04T01:17:49.000Z</time>
</trkpt>  
<trkpt lat="34.25126248794795" lon="108.89506273181688">
   <ele>405.79756694845855</ele>
   <time>2021-06-04T01:17:53.000Z</time>
</trkpt>  
<trkpt lat="34.251245538630194" lon="108.89503082203554">
   <ele>405.6021082866937</ele>
   <time>2021-06-04T01:17:56.000Z</time>
</trkpt>  
<trkpt lat="34.251228845547345" lon="108.89500316249868">
   <ele>406.0109922615811</ele>
   <time>2021-06-04T01:17:59.000Z</time>
</trkpt>  
<trkpt lat="34.25120824249689" lon="108.89497989072875">
   <ele>405.8026315998286</ele>
   <time>2021-06-04T01:18:02.000Z</time>
</trkpt>  
<trkpt lat="34.25119411923943" lon="108.89494964306873">
   <ele>405.45334660355</ele>
   <time>2021-06-04T01:18:05.000Z</time>
</trkpt>  
<trkpt lat="34.25117594328869" lon="108.89492023441673">
   <ele>405.16439577471465</ele>
   <time>2021-06-04T01:18:10.000Z</time>
</trkpt>  
<trkpt lat="34.25115503467605" lon="108.89489153811299">
   <ele>405.5338654499501</ele>
   <time>2021-06-04T01:18:14.000Z</time>
</trkpt>  
<trkpt lat="34.25113481597559" lon="108.8948561283528">
   <ele>405.55972580984235</ele>
   <time>2021-06-04T01:18:17.000Z</time>
</trkpt>  
<trkpt lat="34.25111122798603" lon="108.89482724381229">
   <ele>405.0113967144862</ele>
   <time>2021-06-04T01:18:21.000Z</time>
</trkpt>  
<trkpt lat="34.25109110023056" lon="108.89480115671499">
   <ele>405.3862672150135</ele>
   <time>2021-06-04T01:18:24.000Z</time>
</trkpt>  
<trkpt lat="34.251074015490744" lon="108.89477420384885">
   <ele>405.38670774921775</ele>
   <time>2021-06-04T01:18:27.000Z</time>
</trkpt>  
<trkpt lat="34.25104759863466" lon="108.89474526789175">
   <ele>405.699549424462</ele>
   <time>2021-06-04T01:18:31.000Z</time>
</trkpt>  
<trkpt lat="34.2510315519579" lon="108.89471825600424">
   <ele>405.73074913118035</ele>
   <time>2021-06-04T01:18:34.000Z</time>
</trkpt>  
<trkpt lat="34.25101303342687" lon="108.89469044151134">
   <ele>405.73928264528513</ele>
   <time>2021-06-04T01:18:37.000Z</time>
</trkpt>  
<trkpt lat="34.2509918616683" lon="108.89465544853061">
   <ele>406.21724254172295</ele>
   <time>2021-06-04T01:18:41.000Z</time>
</trkpt>  
<trkpt lat="34.25097668499284" lon="108.89462833704476">
   <ele>406.4074784833938</ele>
   <time>2021-06-04T01:18:44.000Z</time>
</trkpt>  
<trkpt lat="34.25096142049724" lon="108.89460130157595">
   <ele>406.5688941627741</ele>
   <time>2021-06-04T01:18:47.000Z</time>
</trkpt>  
<trkpt lat="34.25095555031191" lon="108.89456852875422">
   <ele>406.6748851919547</ele>
   <time>2021-06-04T01:18:50.000Z</time>
</trkpt>  
<trkpt lat="34.250941861210194" lon="108.8945379207709">
   <ele>406.9904729509726</ele>
   <time>2021-06-04T01:18:53.000Z</time>
</trkpt>  
<trkpt lat="34.250925722734415" lon="108.89450800136713">
   <ele>406.8278100863099</ele>
   <time>2021-06-04T01:18:56.000Z</time>
</trkpt>  
<trkpt lat="34.250918218194215" lon="108.89447478149458">
   <ele>406.67465978395194</ele>
   <time>2021-06-04T01:18:59.000Z</time>
</trkpt>  
<trkpt lat="34.25091499678472" lon="108.89444062733239">
   <ele>406.54787653591484</ele>
   <time>2021-06-04T01:19:02.000Z</time>
</trkpt>  
<trkpt lat="34.25090446990876" lon="108.89439925981881">
   <ele>406.548032335937</ele>
   <time>2021-06-04T01:19:06.000Z</time>
</trkpt>  
<trkpt lat="34.2508861392179" lon="108.89437397679431">
   <ele>406.80115584563464</ele>
   <time>2021-06-04T01:19:10.000Z</time>
</trkpt>  
<trkpt lat="34.25085885701743" lon="108.89435544553164">
   <ele>406.7503414489329</ele>
   <time>2021-06-04T01:19:14.000Z</time>
</trkpt>  
<trkpt lat="34.250831722830796" lon="108.8943440841786">
   <ele>406.7234899373725</ele>
   <time>2021-06-04T01:19:17.000Z</time>
</trkpt>  
<trkpt lat="34.250802425707796" lon="108.89432701115845">
   <ele>407.4147964287549</ele>
   <time>2021-06-04T01:19:21.000Z</time>
</trkpt>  
<trkpt lat="34.25076909515274" lon="108.89433121059585">
   <ele>406.32658444717526</ele>
   <time>2021-06-04T01:19:26.000Z</time>
</trkpt>  
<trkpt lat="34.25074000240991" lon="108.89432660677454">
   <ele>406.8237562822178</ele>
   <time>2021-06-04T01:19:30.000Z</time>
</trkpt>  
<trkpt lat="34.250711249144565" lon="108.89431630225566">
   <ele>406.7061734488234</ele>
   <time>2021-06-04T01:19:36.000Z</time>
</trkpt>  
<trkpt lat="34.25068922660481" lon="108.89434651714406">
   <ele>406.2425629189238</ele>
   <time>2021-06-04T01:19:42.000Z</time>
</trkpt>  
<trkpt lat="34.25067939623777" lon="108.89437698270805">
   <ele>406.2974948119372</ele>
   <time>2021-06-04T01:19:50.000Z</time>
</trkpt>  
<trkpt lat="34.25070640389628" lon="108.8943830337219">
   <ele>406.4183184383437</ele>
   <time>2021-06-04T01:24:55.000Z</time>
</trkpt>  
<trkpt lat="34.25070018706546" lon="108.89441486072934">
   <ele>406.0870928224176</ele>
   <time>2021-06-04T01:36:42.000Z</time>
</trkpt>  
<trkpt lat="34.25068251914087" lon="108.89444344450331">
   <ele>406.31857649981976</ele>
   <time>2021-06-04T01:36:44.000Z</time>
</trkpt>  
<trkpt lat="34.25068256933725" lon="108.89441062443261">
   <ele>405.5975425178185</ele>
   <time>2021-06-04T01:41:35.000Z</time>
</trkpt>  
<trkpt lat="34.25070329150351" lon="108.89438971312313">
   <ele>405.95951908640563</ele>
   <time>2021-06-04T02:03:01.000Z</time>
</trkpt>  
<trkpt lat="34.25069053697403" lon="108.89442063605608">
   <ele>405.7793453661725</ele>
   <time>2021-06-04T02:05:07.000Z</time>
</trkpt>  
<trkpt lat="34.25068086021493" lon="108.89451371309906">
   <ele>405.51652767602354</ele>
   <time>2021-06-04T02:05:09.000Z</time>
</trkpt>  
<trkpt lat="34.250677979957224" lon="108.89454709684708">
   <ele>406.23501179087907</ele>
   <time>2021-06-04T02:05:13.000Z</time>
</trkpt>  
<trkpt lat="34.25067923370688" lon="108.8945861354964">
   <ele>405.5420525604859</ele>
   <time>2021-06-04T02:05:19.000Z</time>
</trkpt>  
<trkpt lat="34.250678337505676" lon="108.89462049978852">
   <ele>405.9148893645033</ele>
   <time>2021-06-04T02:05:26.000Z</time>
</trkpt>  
<trkpt lat="34.25067692961946" lon="108.89465633453698">
   <ele>405.6661075046286</ele>
   <time>2021-06-04T02:05:32.000Z</time>
</trkpt>  
<trkpt lat="34.25067306383802" lon="108.89469413120126">
   <ele>406.17583307251334</ele>
   <time>2021-06-04T02:05:37.000Z</time>
</trkpt>  
<trkpt lat="34.25067440456367" lon="108.89472869209631">
   <ele>405.999847907573</ele>
   <time>2021-06-04T02:05:42.000Z</time>
</trkpt>  
<trkpt lat="34.25067133830443" lon="108.89476660025727">
   <ele>406.16354459989816</ele>
   <time>2021-06-04T02:05:47.000Z</time>
</trkpt>  
<trkpt lat="34.25067079610873" lon="108.89479959562422">
   <ele>406.3240988012403</ele>
   <time>2021-06-04T02:05:53.000Z</time>
</trkpt>  
<trkpt lat="34.25067365535742" lon="108.8948344810394">
   <ele>406.300787191838</ele>
   <time>2021-06-04T02:05:58.000Z</time>
</trkpt>  
<trkpt lat="34.2506902176955" lon="108.89486487496536">
   <ele>406.34700107667595</ele>
   <time>2021-06-04T02:06:03.000Z</time>
</trkpt>  
<trkpt lat="34.25067974934274" lon="108.89490151525585">
   <ele>406.01897047739476</ele>
   <time>2021-06-04T02:06:10.000Z</time>
</trkpt>  
<trkpt lat="34.2506764262639" lon="108.89493661409539">
   <ele>406.09054753836244</ele>
   <time>2021-06-04T02:06:15.000Z</time>
</trkpt>  
<trkpt lat="34.250670319461356" lon="108.89497516344333">
   <ele>406.66201802156866</ele>
   <time>2021-06-04T02:06:19.000Z</time>
</trkpt>  
<trkpt lat="34.250672390057645" lon="108.89500918990589">
   <ele>406.8368750596419</ele>
   <time>2021-06-04T02:06:24.000Z</time>
</trkpt>  
<trkpt lat="34.2506709199698" lon="108.89504855224553">
   <ele>406.57357787620276</ele>
   <time>2021-06-04T02:06:29.000Z</time>
</trkpt>  
<trkpt lat="34.25066973063868" lon="108.89508581691584">
   <ele>407.22532537579536</ele>
   <time>2021-06-04T02:06:34.000Z</time>
</trkpt>  
<trkpt lat="34.25066698335354" lon="108.89512591961173">
   <ele>407.0726838596165</ele>
   <time>2021-06-04T02:06:39.000Z</time>
</trkpt>  
<trkpt lat="34.25066454138063" lon="108.89516114781121">
   <ele>407.21067694108933</ele>
   <time>2021-06-04T02:06:43.000Z</time>
</trkpt>  
<trkpt lat="34.250664724756206" lon="108.89520037543089">
   <ele>407.0011894768104</ele>
   <time>2021-06-04T02:06:47.000Z</time>
</trkpt>  
<trkpt lat="34.25065036591983" lon="108.89522958408266">
   <ele>407.8715458009392</ele>
   <time>2021-06-04T02:07:18.000Z</time>
</trkpt>  
<trkpt lat="34.25065684195533" lon="108.89526537265492">
   <ele>407.6206186739728</ele>
   <time>2021-06-04T02:07:21.000Z</time>
</trkpt>  
<trkpt lat="34.25066091841034" lon="108.89530836761881">
   <ele>407.21000255458057</ele>
   <time>2021-06-04T02:07:25.000Z</time>
</trkpt>  
<trkpt lat="34.250656610884505" lon="108.89534804225349">
   <ele>407.1215114556253</ele>
   <time>2021-06-04T02:07:29.000Z</time>
</trkpt>  
<trkpt lat="34.250658505953716" lon="108.89539134589549">
   <ele>407.3005484677851</ele>
   <time>2021-06-04T02:07:33.000Z</time>
</trkpt>  
<trkpt lat="34.250657271847466" lon="108.89542935739928">
   <ele>407.3494661478326</ele>
   <time>2021-06-04T02:07:37.000Z</time>
</trkpt>  
<trkpt lat="34.25065164126932" lon="108.8954655989503">
   <ele>407.4235982336104</ele>
   <time>2021-06-04T02:07:42.000Z</time>
</trkpt>  
<trkpt lat="34.250649720121565" lon="108.89550355555768">
   <ele>407.25374730862677</ele>
   <time>2021-06-04T02:07:48.000Z</time>
</trkpt>  
<trkpt lat="34.25066013615075" lon="108.89553658049698">
   <ele>407.02230126969516</ele>
   <time>2021-06-04T02:07:52.000Z</time>
</trkpt>  
<trkpt lat="34.25067198962857" lon="108.89556844407895">
   <ele>407.249614270404</ele>
   <time>2021-06-04T02:07:57.000Z</time>
</trkpt>  
<trkpt lat="34.25068441531385" lon="108.8956002840827">
   <ele>407.1203612461686</ele>
   <time>2021-06-04T02:08:02.000Z</time>
</trkpt>  
<trkpt lat="34.25069036398249" lon="108.89564180865058">
   <ele>406.7624815730378</ele>
   <time>2021-06-04T02:08:07.000Z</time>
</trkpt>  
<trkpt lat="34.25070820719141" lon="108.89567809296648">
   <ele>406.562677863054</ele>
   <time>2021-06-04T02:08:11.000Z</time>
</trkpt>  
<trkpt lat="34.250709835255506" lon="108.89571291173755">
   <ele>406.85287087596953</ele>
   <time>2021-06-04T02:08:14.000Z</time>
</trkpt>  
<trkpt lat="34.250727525162816" lon="108.89574292500575">
   <ele>407.23060861136764</ele>
   <time>2021-06-04T02:08:19.000Z</time>
</trkpt>  
<trkpt lat="34.25074685904478" lon="108.89576708457986">
   <ele>407.5723354984075</ele>
   <time>2021-06-04T02:08:24.000Z</time>
</trkpt>  
<trkpt lat="34.25076364794487" lon="108.8957980558274">
   <ele>406.8960369909182</ele>
   <time>2021-06-04T02:08:29.000Z</time>
</trkpt>  
<trkpt lat="34.25077741761453" lon="108.89582705872614">
   <ele>406.8032291997224</ele>
   <time>2021-06-04T02:08:33.000Z</time>
</trkpt>  
<trkpt lat="34.25079795763801" lon="108.89585200389013">
   <ele>406.64037227537483</ele>
   <time>2021-06-04T02:08:38.000Z</time>
</trkpt>  
<trkpt lat="34.25082684154169" lon="108.89586407676497">
   <ele>407.5643086498603</ele>
   <time>2021-06-04T02:08:45.000Z</time>
</trkpt>  
<trkpt lat="34.25085656829655" lon="108.89584792706405">
   <ele>407.030981821008</ele>
   <time>2021-06-04T02:08:51.000Z</time>
</trkpt>  
<trkpt lat="34.25088372484217" lon="108.89583948668367">
   <ele>406.9073291318491</ele>
   <time>2021-06-04T02:08:54.000Z</time>
</trkpt>  
<trkpt lat="34.25091583682953" lon="108.895832378427">
   <ele>407.20336336269975</ele>
   <time>2021-06-04T02:08:58.000Z</time>
</trkpt>  
<trkpt lat="34.25094713216235" lon="108.89583529489617">
   <ele>406.7291350476444</ele>
   <time>2021-06-04T02:09:02.000Z</time>
</trkpt>  
<trkpt lat="34.250976312498956" lon="108.895829100712">
   <ele>407.13648621737957</ele>
   <time>2021-06-04T02:09:06.000Z</time>
</trkpt>  
<trkpt lat="34.25100840419842" lon="108.89582344942546">
   <ele>406.6820731339976</ele>
   <time>2021-06-04T02:09:10.000Z</time>
</trkpt>  
<trkpt lat="34.25103729639667" lon="108.89581599351803">
   <ele>407.0753608588129</ele>
   <time>2021-06-04T02:09:15.000Z</time>
</trkpt>  
<trkpt lat="34.25104758130126" lon="108.89578324138009">
   <ele>407.5948350029066</ele>
   <time>2021-06-04T02:09:21.000Z</time>
</trkpt>  
<trkpt lat="34.251063362531866" lon="108.89574963829885">
   <ele>407.14897113572806</ele>
   <time>2021-06-04T02:09:31.000Z</time>
</trkpt>  
<trkpt lat="34.251100333486875" lon="108.8957442643759">
   <ele>407.23708009533584</ele>
   <time>2021-06-04T02:09:35.000Z</time>
</trkpt>  
<trkpt lat="34.251127981749725" lon="108.89574646593411">
   <ele>406.93337301537395</ele>
   <time>2021-06-04T02:09:38.000Z</time>
</trkpt>  
<trkpt lat="34.25115666076941" lon="108.89574140943773">
   <ele>406.82113136257976</ele>
   <time>2021-06-04T02:09:43.000Z</time>
</trkpt>  
<trkpt lat="34.25118771493965" lon="108.89575663295976">
   <ele>406.4465438174084</ele>
   <time>2021-06-04T02:09:48.000Z</time>
</trkpt>  
<trkpt lat="34.25121803610695" lon="108.8957841994164">
   <ele>406.5334302270785</ele>
   <time>2021-06-04T02:09:51.000Z</time>
</trkpt>  
<trkpt lat="34.251234027749646" lon="108.89581585203872">
   <ele>405.95308719482273</ele>
   <time>2021-06-04T02:09:55.000Z</time>
</trkpt>  
<trkpt lat="34.25127105453758" lon="108.89582315721023">
   <ele>406.3287340598181</ele>
   <time>2021-06-04T02:09:58.000Z</time>
</trkpt>  
<trkpt lat="34.25130171012734" lon="108.8958287398419">
   <ele>406.0335230017081</ele>
   <time>2021-06-04T02:10:02.000Z</time>
</trkpt>  
<trkpt lat="34.251330066272814" lon="108.89582864658169">
   <ele>405.8536201277748</ele>
   <time>2021-06-04T02:10:06.000Z</time>
</trkpt>  
<trkpt lat="34.251360346679064" lon="108.89581878415812">
   <ele>405.82471919525415</ele>
   <time>2021-06-04T02:10:10.000Z</time>
</trkpt>  
<trkpt lat="34.251392507117124" lon="108.89581855502877">
   <ele>405.5546011067927</ele>
   <time>2021-06-04T02:10:14.000Z</time>
</trkpt>  
<trkpt lat="34.25142278882833" lon="108.8958127932386">
   <ele>406.05907485913485</ele>
   <time>2021-06-04T02:10:18.000Z</time>
</trkpt>  
<trkpt lat="34.25145565167019" lon="108.895804104501">
   <ele>405.92619447316974</ele>
   <time>2021-06-04T02:10:22.000Z</time>
</trkpt>  
<trkpt lat="34.25148494970229" lon="108.89579089939596">
   <ele>404.43425382487476</ele>
   <time>2021-06-04T02:10:27.000Z</time>
</trkpt>  
<trkpt lat="34.251505426019435" lon="108.89576648469276">
   <ele>404.9974367870018</ele>
   <time>2021-06-04T02:10:31.000Z</time>
</trkpt>  
<trkpt lat="34.25151481541236" lon="108.89572892050849">
   <ele>404.9700159402564</ele>
   <time>2021-06-04T02:10:35.000Z</time>
</trkpt>  
<trkpt lat="34.25151525576711" lon="108.8956941908237">
   <ele>405.60698138922453</ele>
   <time>2021-06-04T02:10:40.000Z</time>
</trkpt>  
<trkpt lat="34.25151694577167" lon="108.89565276500579">
   <ele>405.1765015637502</ele>
   <time>2021-06-04T02:10:44.000Z</time>
</trkpt>  
<trkpt lat="34.25151537629754" lon="108.8956110771959">
   <ele>405.3443088606</ele>
   <time>2021-06-04T02:10:48.000Z</time>
</trkpt>  
<trkpt lat="34.25151712015938" lon="108.89557844647607">
   <ele>405.1164940800518</ele>
   <time>2021-06-04T02:10:52.000Z</time>
</trkpt>  
<trkpt lat="34.25152332611241" lon="108.89554206824047">
   <ele>404.6351646753028</ele>
   <time>2021-06-04T02:10:58.000Z</time>
</trkpt>  
<trkpt lat="34.25152763181816" lon="108.89550693273702">
   <ele>404.5660287467763</ele>
   <time>2021-06-04T02:11:02.000Z</time>
</trkpt>  
<trkpt lat="34.25153372103626" lon="108.89547297080505">
   <ele>404.958507864736</ele>
   <time>2021-06-04T02:11:05.000Z</time>
</trkpt>  
<trkpt lat="34.25154017443909" lon="108.89543885544776">
   <ele>405.22207517083734</ele>
   <time>2021-06-04T02:11:09.000Z</time>
</trkpt>  
<trkpt lat="34.25155190035397" lon="108.8954038525369">
   <ele>405.27052377536893</ele>
   <time>2021-06-04T02:11:13.000Z</time>
</trkpt>  
<trkpt lat="34.2515657763904" lon="108.8953742564744">
   <ele>405.06778369192034</ele>
   <time>2021-06-04T02:11:17.000Z</time>
</trkpt>  
<trkpt lat="34.25159021320668" lon="108.89534218957455">
   <ele>405.0395543463528</ele>
   <time>2021-06-04T02:11:22.000Z</time>
</trkpt>  
<trkpt lat="34.251611595094744" lon="108.895311468778">
   <ele>404.64399622101337</ele>
   <time>2021-06-04T02:11:26.000Z</time>
</trkpt>  
<trkpt lat="34.251628102419744" lon="108.89527802854477">
   <ele>404.8549870448187</ele>
   <time>2021-06-04T02:11:30.000Z</time>
</trkpt>  
<trkpt lat="34.251643492061866" lon="108.8952422807916">
   <ele>404.41243875958025</ele>
   <time>2021-06-04T02:11:35.000Z</time>
</trkpt>  
<trkpt lat="34.25166136052872" lon="108.8952127549894">
   <ele>404.2234543384984</ele>
   <time>2021-06-04T02:11:39.000Z</time>
</trkpt>  
<trkpt lat="34.25167876095696" lon="108.89518687243319">
   <ele>404.39819305203855</ele>
   <time>2021-06-04T02:11:43.000Z</time>
</trkpt>  
<trkpt lat="34.25169069303815" lon="108.89514985162657">
   <ele>404.2590625155717</ele>
   <time>2021-06-04T02:11:47.000Z</time>
</trkpt>  
<trkpt lat="34.25169253747998" lon="108.89511413289956">
   <ele>404.19705471396446</ele>
   <time>2021-06-04T02:11:51.000Z</time>
</trkpt>  
<trkpt lat="34.251690971758855" lon="108.89507413581745">
   <ele>405.03218732215464</ele>
   <time>2021-06-04T02:11:55.000Z</time>
</trkpt>  
<trkpt lat="34.25169583061345" lon="108.89503633078148">
   <ele>404.4857360497117</ele>
   <time>2021-06-04T02:12:00.000Z</time>
</trkpt>  
<trkpt lat="34.25169401974771" lon="108.89499751656487">
   <ele>405.051299222745</ele>
   <time>2021-06-04T02:12:04.000Z</time>
</trkpt>  
<trkpt lat="34.25169015292575" lon="108.89495901186733">
   <ele>404.54989955667406</ele>
   <time>2021-06-04T02:12:08.000Z</time>
</trkpt>  
<trkpt lat="34.25168588027316" lon="108.89492185240488">
   <ele>405.0574066611007</ele>
   <time>2021-06-04T02:12:12.000Z</time>
</trkpt>  
<trkpt lat="34.25169097984515" lon="108.89488371661348">
   <ele>404.8227325072512</ele>
   <time>2021-06-04T02:12:16.000Z</time>
</trkpt>  
<trkpt lat="34.25168974008936" lon="108.89484389835263">
   <ele>404.67780695762485</ele>
   <time>2021-06-04T02:12:21.000Z</time>
</trkpt>  
<trkpt lat="34.25168908269901" lon="108.89480706256701">
   <ele>404.52855119574815</ele>
   <time>2021-06-04T02:12:24.000Z</time>
</trkpt>  
<trkpt lat="34.2516921955161" lon="108.89477251605784">
   <ele>404.78005531430244</ele>
   <time>2021-06-04T02:12:28.000Z</time>
</trkpt>  
<trkpt lat="34.251703172370924" lon="108.89474192149355">
   <ele>405.33054181188345</ele>
   <time>2021-06-04T02:12:31.000Z</time>
</trkpt>  
<trkpt lat="34.25171713203569" lon="108.89470451414189">
   <ele>404.8287369683385</ele>
   <time>2021-06-04T02:12:35.000Z</time>
</trkpt>  
<trkpt lat="34.25172325653942" lon="108.89466860001232">
   <ele>404.88156269676983</ele>
   <time>2021-06-04T02:12:38.000Z</time>
</trkpt>  
<trkpt lat="34.251731432591214" lon="108.89463466437275">
   <ele>404.7110212324187</ele>
   <time>2021-06-04T02:12:41.000Z</time>
</trkpt>  
<trkpt lat="34.25174463165592" lon="108.89460613818744">
   <ele>404.38561701681465</ele>
   <time>2021-06-04T02:12:45.000Z</time>
</trkpt>  
<trkpt lat="34.25175842066002" lon="108.89457701622268">
   <ele>404.7652005068958</ele>
   <time>2021-06-04T02:12:48.000Z</time>
</trkpt>  
<trkpt lat="34.251772307927446" lon="108.8945482927403">
   <ele>404.48775702528656</ele>
   <time>2021-06-04T02:12:52.000Z</time>
</trkpt>  
<trkpt lat="34.251783744721024" lon="108.89451606252644">
   <ele>404.9797485359013</ele>
   <time>2021-06-04T02:12:56.000Z</time>
</trkpt>  
<trkpt lat="34.25178769978912" lon="108.89447399920819">
   <ele>405.4259915817529</ele>
   <time>2021-06-04T02:13:00.000Z</time>
</trkpt>  
<trkpt lat="34.25178302120282" lon="108.89444121242406">
   <ele>404.72713818214834</ele>
   <time>2021-06-04T02:13:04.000Z</time>
</trkpt>  
<trkpt lat="34.251776694229356" lon="108.89440395067774">
   <ele>405.08241947274655</ele>
   <time>2021-06-04T02:13:08.000Z</time>
</trkpt>  
<trkpt lat="34.251763045471215" lon="108.89437249536942">
   <ele>405.07438658364117</ele>
   <time>2021-06-04T02:13:12.000Z</time>
</trkpt>  
<trkpt lat="34.25173983296251" lon="108.89434785111604">
   <ele>404.93262957409024</ele>
   <time>2021-06-04T02:13:16.000Z</time>
</trkpt>  
<trkpt lat="34.25171066263048" lon="108.89432142317334">
   <ele>404.3482529800385</ele>
   <time>2021-06-04T02:13:20.000Z</time>
</trkpt>  
<trkpt lat="34.251681879268844" lon="108.89429788924039">
   <ele>404.5750727476552</ele>
   <time>2021-06-04T02:13:25.000Z</time>
</trkpt>  
<trkpt lat="34.251656058224164" lon="108.89427756815083">
   <ele>404.5014451202005</ele>
   <time>2021-06-04T02:13:29.000Z</time>
</trkpt>  
<trkpt lat="34.25163667058908" lon="108.89425152715397">
   <ele>404.9225210240111</ele>
   <time>2021-06-04T02:13:32.000Z</time>
</trkpt>  
<trkpt lat="34.25161899084871" lon="108.89422173072764">
   <ele>404.57138584088534</ele>
   <time>2021-06-04T02:13:36.000Z</time>
</trkpt>  
<trkpt lat="34.251598603563885" lon="108.89419614160617">
   <ele>404.71668602060527</ele>
   <time>2021-06-04T02:13:39.000Z</time>
</trkpt>  
<trkpt lat="34.25157759348019" lon="108.89417197893131">
   <ele>405.09248328767717</ele>
   <time>2021-06-04T02:13:42.000Z</time>
</trkpt>  
<trkpt lat="34.25155881530643" lon="108.89414620268911">
   <ele>405.4029192952439</ele>
   <time>2021-06-04T02:13:45.000Z</time>
</trkpt>  
<trkpt lat="34.25153843440837" lon="108.89412203287469">
   <ele>405.312098601833</ele>
   <time>2021-06-04T02:13:48.000Z</time>
</trkpt>  
<trkpt lat="34.251521034139415" lon="108.89408910664136">
   <ele>405.89878278039396</ele>
   <time>2021-06-04T02:13:53.000Z</time>
</trkpt>  
<trkpt lat="34.25150518760323" lon="108.894057916999">
   <ele>405.29157402552664</ele>
   <time>2021-06-04T02:13:57.000Z</time>
</trkpt>  
<trkpt lat="34.25149748288087" lon="108.8940205074836">
   <ele>405.19209563266486</ele>
   <time>2021-06-04T02:14:01.000Z</time>
</trkpt>  
<trkpt lat="34.25149362766493" lon="108.8939813581848">
   <ele>404.80632290430367</ele>
   <time>2021-06-04T02:14:05.000Z</time>
</trkpt>  
<trkpt lat="34.251488576102574" lon="108.89393936293615">
   <ele>404.8740839213133</ele>
   <time>2021-06-04T02:14:09.000Z</time>
</trkpt>  
<trkpt lat="34.25148391136984" lon="108.89390655079993">
   <ele>404.4426594702527</ele>
   <time>2021-06-04T02:14:12.000Z</time>
</trkpt>  
<trkpt lat="34.251483450388456" lon="108.89386703809498">
   <ele>404.04715690296143</ele>
   <time>2021-06-04T02:14:17.000Z</time>
</trkpt>  
<trkpt lat="34.2514824812382" lon="108.89383060782066">
   <ele>404.0425849398598</ele>
   <time>2021-06-04T02:14:22.000Z</time>
</trkpt>  
<trkpt lat="34.25148633427273" lon="108.89379313912768">
   <ele>404.22091562859714</ele>
   <time>2021-06-04T02:14:26.000Z</time>
</trkpt>  
<trkpt lat="34.251491367888086" lon="108.89376040308406">
   <ele>404.44292733445764</ele>
   <time>2021-06-04T02:14:30.000Z</time>
</trkpt>  
<trkpt lat="34.251493767178744" lon="108.89371890164999">
   <ele>404.55699472501874</ele>
   <time>2021-06-04T02:14:34.000Z</time>
</trkpt>  
<trkpt lat="34.25149118237523" lon="108.8936776007691">
   <ele>405.2125129541382</ele>
   <time>2021-06-04T02:14:38.000Z</time>
</trkpt>  
<trkpt lat="34.251484593485664" lon="108.89364383148948">
   <ele>405.50185389164835</ele>
   <time>2021-06-04T02:14:42.000Z</time>
</trkpt>  
<trkpt lat="34.251481368385036" lon="108.89360222341428">
   <ele>405.23916600085795</ele>
   <time>2021-06-04T02:14:46.000Z</time>
</trkpt>  
<trkpt lat="34.251480492213034" lon="108.89356346648927">
   <ele>404.879523367621</ele>
   <time>2021-06-04T02:14:51.000Z</time>
</trkpt>  
<trkpt lat="34.25148265449257" lon="108.89352690250664">
   <ele>405.3069423669949</ele>
   <time>2021-06-04T02:14:55.000Z</time>
</trkpt>  
<trkpt lat="34.251493701509915" lon="108.89348727342417">
   <ele>404.4684153944254</ele>
   <time>2021-06-04T02:15:00.000Z</time>
</trkpt>  
<trkpt lat="34.251495200263264" lon="108.89345091585378">
   <ele>404.9365113545209</ele>
   <time>2021-06-04T02:15:04.000Z</time>
</trkpt>  
<trkpt lat="34.25148347126428" lon="108.89341497407042">
   <ele>404.9947157725692</ele>
   <time>2021-06-04T02:15:07.000Z</time>
</trkpt>  
<trkpt lat="34.25146842046202" lon="108.89338395374175">
   <ele>405.82227986864746</ele>
   <time>2021-06-04T02:15:10.000Z</time>
</trkpt>  
<trkpt lat="34.25145028187463" lon="108.89335552224468">
   <ele>405.50459198467433</ele>
   <time>2021-06-04T02:15:14.000Z</time>
</trkpt>  
<trkpt lat="34.25143689308764" lon="108.89332297268022">
   <ele>405.706948293373</ele>
   <time>2021-06-04T02:15:17.000Z</time>
</trkpt>  
<trkpt lat="34.251418699070285" lon="108.89329285808732">
   <ele>405.8640796598047</ele>
   <time>2021-06-04T02:15:21.000Z</time>
</trkpt>  
<trkpt lat="34.25140490793243" lon="108.89325401958969">
   <ele>406.06287356838584</ele>
   <time>2021-06-04T02:15:25.000Z</time>
</trkpt>  
<trkpt lat="34.25139862042054" lon="108.89321906673473">
   <ele>406.49976008944213</ele>
   <time>2021-06-04T02:15:29.000Z</time>
</trkpt>  
<trkpt lat="34.251397828777144" lon="108.89317690459335">
   <ele>406.6667066644877</ele>
   <time>2021-06-04T02:15:33.000Z</time>
</trkpt>  
<trkpt lat="34.251395530293266" lon="108.89314217972876">
   <ele>406.9330070912838</ele>
   <time>2021-06-04T02:15:37.000Z</time>
</trkpt>  
<trkpt lat="34.25138807320444" lon="108.89310858207301">
   <ele>407.1296728346497</ele>
   <time>2021-06-04T02:15:41.000Z</time>
</trkpt>  
<trkpt lat="34.25138857870059" lon="108.89307353974843">
   <ele>406.90949256159365</ele>
   <time>2021-06-04T02:15:45.000Z</time>
</trkpt>  
<trkpt lat="34.251386401547876" lon="108.89303812082174">
   <ele>407.004511767067</ele>
   <time>2021-06-04T02:15:48.000Z</time>
</trkpt>  
<trkpt lat="34.25138951392395" lon="108.89299931801801">
   <ele>406.5784586565569</ele>
   <time>2021-06-04T02:15:51.000Z</time>
</trkpt>  
<trkpt lat="34.25138512405103" lon="108.89296417079207">
   <ele>407.27875154744834</ele>
   <time>2021-06-04T02:15:54.000Z</time>
</trkpt>  
<trkpt lat="34.25138340129955" lon="108.89292921447104">
   <ele>407.2020984282717</ele>
   <time>2021-06-04T02:15:57.000Z</time>
</trkpt>  
<trkpt lat="34.25137248719199" lon="108.89289421007734">
   <ele>406.80213711969554</ele>
   <time>2021-06-04T02:16:02.000Z</time>
</trkpt>  
<trkpt lat="34.2513569281809" lon="108.89286198066549">
   <ele>406.50929263979197</ele>
   <time>2021-06-04T02:16:06.000Z</time>
</trkpt>  
<trkpt lat="34.25133483106175" lon="108.8928301780915">
   <ele>406.9034887300804</ele>
   <time>2021-06-04T02:16:10.000Z</time>
</trkpt>  
<trkpt lat="34.251309787912895" lon="108.89281297493766">
   <ele>406.5139839351177</ele>
   <time>2021-06-04T02:16:15.000Z</time>
</trkpt>  
<trkpt lat="34.251280545639695" lon="108.89279416630461">
   <ele>406.6104197418317</ele>
   <time>2021-06-04T02:16:19.000Z</time>
</trkpt>  
<trkpt lat="34.251257210091325" lon="108.8927758225169">
   <ele>406.361282334663</ele>
   <time>2021-06-04T02:16:24.000Z</time>
</trkpt>  
<trkpt lat="34.25122811099709" lon="108.89275723853626">
   <ele>406.5773299206048</ele>
   <time>2021-06-04T02:16:27.000Z</time>
</trkpt>  
<trkpt lat="34.25120017926717" lon="108.89274470166882">
   <ele>407.2145290635526</ele>
   <time>2021-06-04T02:16:31.000Z</time>
</trkpt>  
<trkpt lat="34.251172426819856" lon="108.89271869001641">
   <ele>407.97105869464576</ele>
   <time>2021-06-04T02:16:35.000Z</time>
</trkpt>  
<trkpt lat="34.251149669194064" lon="108.89269090137893">
   <ele>407.6414703549817</ele>
   <time>2021-06-04T02:16:39.000Z</time>
</trkpt>  
<trkpt lat="34.25112923333021" lon="108.89266948421414">
   <ele>408.12412287667394</ele>
   <time>2021-06-04T02:16:42.000Z</time>
</trkpt>  
<trkpt lat="34.251115392242134" lon="108.89263366309646">
   <ele>408.4195599844679</ele>
   <time>2021-06-04T02:16:46.000Z</time>
</trkpt>  
<trkpt lat="34.2511169676918" lon="108.89259438076473">
   <ele>408.4553363788873</ele>
   <time>2021-06-04T02:16:50.000Z</time>
</trkpt>  
<trkpt lat="34.25112355827839" lon="108.89255500950065">
   <ele>408.1853920985013</ele>
   <time>2021-06-04T02:16:54.000Z</time>
</trkpt>  
<trkpt lat="34.25113847267767" lon="108.8925223596599">
   <ele>407.8848753729835</ele>
   <time>2021-06-04T02:16:59.000Z</time>
</trkpt>  
<trkpt lat="34.25114550235845" lon="108.89249008169642">
   <ele>408.0565873431042</ele>
   <time>2021-06-04T02:17:02.000Z</time>
</trkpt>  
<trkpt lat="34.251152559773274" lon="108.89245389050215">
   <ele>407.92899195849895</ele>
   <time>2021-06-04T02:17:06.000Z</time>
</trkpt>  
<trkpt lat="34.25115445355539" lon="108.89241857533118">
   <ele>407.8185716122389</ele>
   <time>2021-06-04T02:17:10.000Z</time>
</trkpt>  
<trkpt lat="34.2511549119976" lon="108.89238383389453">
   <ele>407.8575654933229</ele>
   <time>2021-06-04T02:17:13.000Z</time>
</trkpt>  
<trkpt lat="34.25115028509614" lon="108.8923415102843">
   <ele>408.2411875259131</ele>
   <time>2021-06-04T02:17:18.000Z</time>
</trkpt>  
<trkpt lat="34.25115456355909" lon="108.89230235912923">
   <ele>407.92478949949145</ele>
   <time>2021-06-04T02:17:21.000Z</time>
</trkpt>  
<trkpt lat="34.251152824938515" lon="108.89226274391166">
   <ele>407.5227461466566</ele>
   <time>2021-06-04T02:17:26.000Z</time>
</trkpt>  
<trkpt lat="34.25114848418388" lon="108.892221316678">
   <ele>408.00288919731975</ele>
   <time>2021-06-04T02:17:29.000Z</time>
</trkpt>  
<trkpt lat="34.25113803982913" lon="108.8921782772402">
   <ele>408.0051675513387</ele>
   <time>2021-06-04T02:17:33.000Z</time>
</trkpt>  
<trkpt lat="34.251135279196454" lon="108.89214429694485">
   <ele>408.2208135733381</ele>
   <time>2021-06-04T02:17:38.000Z</time>
</trkpt>  
<trkpt lat="34.251131161075655" lon="108.89210672561252">
   <ele>408.51604975853115</ele>
   <time>2021-06-04T02:17:43.000Z</time>
</trkpt>  
<trkpt lat="34.251117796196205" lon="108.8920778794106">
   <ele>408.4630177123472</ele>
   <time>2021-06-04T02:17:46.000Z</time>
</trkpt>  
<trkpt lat="34.25110945748271" lon="108.89204098726441">
   <ele>408.350668406114</ele>
   <time>2021-06-04T02:17:50.000Z</time>
</trkpt>  
<trkpt lat="34.2510962264407" lon="108.89201024137755">
   <ele>408.3224261077121</ele>
   <time>2021-06-04T02:17:54.000Z</time>
</trkpt>  
<trkpt lat="34.25108164326371" lon="108.89197318409525">
   <ele>408.4074435122311</ele>
   <time>2021-06-04T02:17:58.000Z</time>
</trkpt>  
<trkpt lat="34.251063564551245" lon="108.89194509520533">
   <ele>408.92855504341424</ele>
   <time>2021-06-04T02:18:01.000Z</time>
</trkpt>  
<trkpt lat="34.25104394665853" lon="108.89191680496691">
   <ele>408.4686363004148</ele>
   <time>2021-06-04T02:18:05.000Z</time>
</trkpt>  
<trkpt lat="34.25103093494971" lon="108.89188803758537">
   <ele>408.43766852561384</ele>
   <time>2021-06-04T02:18:09.000Z</time>
</trkpt>  
<trkpt lat="34.251020629210174" lon="108.89185275017996">
   <ele>408.3920566989109</ele>
   <time>2021-06-04T02:18:12.000Z</time>
</trkpt>  
<trkpt lat="34.2509999971143" lon="108.89181842290911">
   <ele>409.4576693009585</ele>
   <time>2021-06-04T02:18:16.000Z</time>
</trkpt>  
<trkpt lat="34.25097010436662" lon="108.89180177867782">
   <ele>408.8589502805844</ele>
   <time>2021-06-04T02:18:21.000Z</time>
</trkpt>  
<trkpt lat="34.2509464616885" lon="108.89178489313619">
   <ele>408.9465329935774</ele>
   <time>2021-06-04T02:18:24.000Z</time>
</trkpt>  
<trkpt lat="34.25092540877467" lon="108.89176433774517">
   <ele>408.3853477612138</ele>
   <time>2021-06-04T02:18:27.000Z</time>
</trkpt>  
<trkpt lat="34.25089348752905" lon="108.89174291211738">
   <ele>408.77238947246224</ele>
   <time>2021-06-04T02:18:31.000Z</time>
</trkpt>  
<trkpt lat="34.25086817804319" lon="108.89171300497186">
   <ele>408.20570912119</ele>
   <time>2021-06-04T02:18:35.000Z</time>
</trkpt>  
<trkpt lat="34.25084520190302" lon="108.89168516788041">
   <ele>407.8052246021107</ele>
   <time>2021-06-04T02:18:38.000Z</time>
</trkpt>  
<trkpt lat="34.25082080154914" lon="108.89165622981746">
   <ele>408.11761282105</ele>
   <time>2021-06-04T02:18:41.000Z</time>
</trkpt>  
<trkpt lat="34.250797963548045" lon="108.89162842641898">
   <ele>407.5782517520711</ele>
   <time>2021-06-04T02:18:46.000Z</time>
</trkpt>  
<trkpt lat="34.250765459061725" lon="108.8916034547086">
   <ele>407.7879626862705</ele>
   <time>2021-06-04T02:18:50.000Z</time>
</trkpt>  
<trkpt lat="34.250742625889735" lon="108.89157554572041">
   <ele>407.4799781916663</ele>
   <time>2021-06-04T02:18:54.000Z</time>
</trkpt>  
<trkpt lat="34.25071674970549" lon="108.89155688001117">
   <ele>407.3869647728279</ele>
   <time>2021-06-04T02:18:59.000Z</time>
</trkpt>  
<trkpt lat="34.25068451937522" lon="108.89153917895955">
   <ele>407.4733706628904</ele>
   <time>2021-06-04T02:19:03.000Z</time>
</trkpt>  
<trkpt lat="34.25066241044162" lon="108.89151452718367">
   <ele>407.71329192910343</ele>
   <time>2021-06-04T02:19:07.000Z</time>
</trkpt>  
<trkpt lat="34.25063916559754" lon="108.89148539010891">
   <ele>407.7470800811425</ele>
   <time>2021-06-04T02:19:11.000Z</time>
</trkpt>  
<trkpt lat="34.25061441668274" lon="108.89145689091302">
   <ele>407.852880445309</ele>
   <time>2021-06-04T02:19:15.000Z</time>
</trkpt>  
<trkpt lat="34.25058757150262" lon="108.8914369890601">
   <ele>408.1730944253504</ele>
   <time>2021-06-04T02:19:18.000Z</time>
</trkpt>  
<trkpt lat="34.25055577524232" lon="108.89143050486076">
   <ele>408.4261464877054</ele>
   <time>2021-06-04T02:19:22.000Z</time>
</trkpt>  
<trkpt lat="34.25052134478792" lon="108.89141808099349">
   <ele>408.3248073896393</ele>
   <time>2021-06-04T02:19:26.000Z</time>
</trkpt>  
<trkpt lat="34.25049514363068" lon="108.89140641928742">
   <ele>407.9607531949878</ele>
   <time>2021-06-04T02:19:29.000Z</time>
</trkpt>  
<trkpt lat="34.250472094087065" lon="108.89138496890187">
   <ele>407.86444590147585</ele>
   <time>2021-06-04T02:19:33.000Z</time>
</trkpt>  
<trkpt lat="34.25044053527128" lon="108.89137510702024">
   <ele>408.06046258844435</ele>
   <time>2021-06-04T02:19:36.000Z</time>
</trkpt>  
<trkpt lat="34.25041697359519" lon="108.89134476284744">
   <ele>408.13331920374185</ele>
   <time>2021-06-04T02:19:41.000Z</time>
</trkpt>  
<trkpt lat="34.25039885305571" lon="108.89132054976908">
   <ele>408.11560932174325</ele>
   <time>2021-06-04T02:19:44.000Z</time>
</trkpt>  
<trkpt lat="34.250384069040486" lon="108.89129054051695">
   <ele>407.68504146672785</ele>
   <time>2021-06-04T02:19:47.000Z</time>
</trkpt>  
<trkpt lat="34.25036946498602" lon="108.89125983250554">
   <ele>407.7445684382692</ele>
   <time>2021-06-04T02:19:50.000Z</time>
</trkpt>  
<trkpt lat="34.25034628661961" lon="108.89122834688295">
   <ele>408.4070091191679</ele>
   <time>2021-06-04T02:19:54.000Z</time>
</trkpt>  
<trkpt lat="34.25032435102121" lon="108.8911983402761">
   <ele>408.52393199689686</ele>
   <time>2021-06-04T02:19:58.000Z</time>
</trkpt>  
<trkpt lat="34.25030059550918" lon="108.89116365554342">
   <ele>408.42224474530667</ele>
   <time>2021-06-04T02:20:02.000Z</time>
</trkpt>  
<trkpt lat="34.250277530802194" lon="108.89113407895745">
   <ele>407.39628824125975</ele>
   <time>2021-06-04T02:20:06.000Z</time>
</trkpt>  
<trkpt lat="34.250259817495994" lon="108.89110496018401">
   <ele>407.7703504478559</ele>
   <time>2021-06-04T02:20:09.000Z</time>
</trkpt>  
<trkpt lat="34.25023715410937" lon="108.89108103263894">
   <ele>407.8832195997238</ele>
   <time>2021-06-04T02:20:12.000Z</time>
</trkpt>  
<trkpt lat="34.25021299701734" lon="108.89105411784054">
   <ele>407.8284688144922</ele>
   <time>2021-06-04T02:20:16.000Z</time>
</trkpt>  
<trkpt lat="34.250185739755544" lon="108.89103248016782">
   <ele>407.4384591002017</ele>
   <time>2021-06-04T02:20:20.000Z</time>
</trkpt>  
<trkpt lat="34.25015948620635" lon="108.89101038556673">
   <ele>407.6243041222915</ele>
   <time>2021-06-04T02:20:24.000Z</time>
</trkpt>  
<trkpt lat="34.25013823011174" lon="108.89098978395877">
   <ele>407.5369155323133</ele>
   <time>2021-06-04T02:20:27.000Z</time>
</trkpt>  
<trkpt lat="34.25011726407087" lon="108.89096544146362">
   <ele>407.5269696302712</ele>
   <time>2021-06-04T02:20:31.000Z</time>
</trkpt>  
<trkpt lat="34.250092876409575" lon="108.8909427751121">
   <ele>407.7257552901283</ele>
   <time>2021-06-04T02:20:36.000Z</time>
</trkpt>  
<trkpt lat="34.250066453247754" lon="108.8909186655732">
   <ele>407.4824973605573</ele>
   <time>2021-06-04T02:20:41.000Z</time>
</trkpt>  
<trkpt lat="34.25004250474819" lon="108.8908946663828">
   <ele>407.44510160479695</ele>
   <time>2021-06-04T02:20:44.000Z</time>
</trkpt>  
<trkpt lat="34.250012703555065" lon="108.89086761749975">
   <ele>408.016076374799</ele>
   <time>2021-06-04T02:20:48.000Z</time>
</trkpt>  
<trkpt lat="34.249982522369976" lon="108.89084497745918">
   <ele>407.7275100238621</ele>
   <time>2021-06-04T02:20:52.000Z</time>
</trkpt>  
<trkpt lat="34.249961556304235" lon="108.89082334098558">
   <ele>407.834340098314</ele>
   <time>2021-06-04T02:20:55.000Z</time>
</trkpt>  
<trkpt lat="34.249935253767624" lon="108.89080150015705">
   <ele>407.8173104412854</ele>
   <time>2021-06-04T02:21:00.000Z</time>
</trkpt>  
<trkpt lat="34.24990571601632" lon="108.89078292992549">
   <ele>407.58935953024775</ele>
   <time>2021-06-04T02:21:07.000Z</time>
</trkpt>  
<trkpt lat="34.24987771109328" lon="108.89076990823528">
   <ele>407.3708987822756</ele>
   <time>2021-06-04T02:21:11.000Z</time>
</trkpt>  
<trkpt lat="34.24985127841805" lon="108.89075885610181">
   <ele>407.6485969508067</ele>
   <time>2021-06-04T02:21:14.000Z</time>
</trkpt>  
<trkpt lat="34.24982196006613" lon="108.89075075673867">
   <ele>407.1486898213625</ele>
   <time>2021-06-04T02:21:18.000Z</time>
</trkpt>  
<trkpt lat="34.24979315512511" lon="108.89074260078586">
   <ele>407.3704394791275</ele>
   <time>2021-06-04T02:21:23.000Z</time>
</trkpt>  
<trkpt lat="34.249762784141744" lon="108.89073622766449">
   <ele>406.64477722812444</ele>
   <time>2021-06-04T02:21:26.000Z</time>
</trkpt>  
<trkpt lat="34.24972555239418" lon="108.89073474471743">
   <ele>406.74838147871196</ele>
   <time>2021-06-04T02:21:30.000Z</time>
</trkpt>  
<trkpt lat="34.24968696775815" lon="108.89073870636513">
   <ele>407.1404660139233</ele>
   <time>2021-06-04T02:21:35.000Z</time>
</trkpt>  
<trkpt lat="34.24965711372418" lon="108.89074279719125">
   <ele>407.25855486653745</ele>
   <time>2021-06-04T02:21:38.000Z</time>
</trkpt>  
<trkpt lat="34.249629512911234" lon="108.89074866528112">
   <ele>407.226390379481</ele>
   <time>2021-06-04T02:21:41.000Z</time>
</trkpt>  
<trkpt lat="34.24960173183322" lon="108.89073692414541">
   <ele>407.3417731700465</ele>
   <time>2021-06-04T02:21:44.000Z</time>
</trkpt>  
<trkpt lat="34.249571335963076" lon="108.890713467239">
   <ele>406.9443306531757</ele>
   <time>2021-06-04T02:21:48.000Z</time>
</trkpt>  
<trkpt lat="34.24955025988937" lon="108.89068532384192">
   <ele>407.13890912011266</ele>
   <time>2021-06-04T02:21:52.000Z</time>
</trkpt>  
<trkpt lat="34.249530850647254" lon="108.890650046497">
   <ele>406.7150405505672</ele>
   <time>2021-06-04T02:21:56.000Z</time>
</trkpt>  
<trkpt lat="34.24950940486646" lon="108.89062790261403">
   <ele>406.7172425063327</ele>
   <time>2021-06-04T02:21:59.000Z</time>
</trkpt>  
<trkpt lat="34.24949466742012" lon="108.8905998661516">
   <ele>406.8132609752938</ele>
   <time>2021-06-04T02:22:02.000Z</time>
</trkpt>  
<trkpt lat="34.24947416880817" lon="108.89057142756812">
   <ele>407.2803842611611</ele>
   <time>2021-06-04T02:22:06.000Z</time>
</trkpt>  
<trkpt lat="34.24946016947572" lon="108.89053991393902">
   <ele>406.7697506630793</ele>
   <time>2021-06-04T02:22:10.000Z</time>
</trkpt>  
<trkpt lat="34.24946612043437" lon="108.89050635188082">
   <ele>406.803783823736</ele>
   <time>2021-06-04T02:22:20.000Z</time>
</trkpt>  
<trkpt lat="34.2494640719883" lon="108.89043920075599">
   <ele>406.8850050242618</ele>
   <time>2021-06-04T02:22:25.000Z</time>
</trkpt>  
<trkpt lat="34.24945493155479" lon="108.89037708851743">
   <ele>406.9379242360592</ele>
   <time>2021-06-04T02:22:26.000Z</time>
</trkpt>  
<trkpt lat="34.24947012993044" lon="108.89027656433731">
   <ele>407.02266672067344</ele>
   <time>2021-06-04T02:22:28.000Z</time>
</trkpt>  
<trkpt lat="34.24944635513194" lon="108.89022948866345">
   <ele>406.8785265441984</ele>
   <time>2021-06-04T02:22:30.000Z</time>
</trkpt>  
       </trkseg>
   </trk>
</gpx>
