# Supplementary material for: Exploring the influence of path environment factors on walking behavior in urban parks with configuration attribute control
Source: PLoS One. 2025 Jul 28;20(7):e0329278. doi: 10.1371/journal.pone.0329278 (PMC12303266; doi:10.1371/journal.pone.0329278)
Supplement: S2 File — (ZIP) [file pone.0329278.s002.zip › S2 File/Trajectory data/F125.gpx]

<?xml version="1.0" encoding="UTF-8"?>
<gpx xmlns:xsi="http://www.w3.org/2001/XMLSchema-instance" xmlns="http://www.topografix.com/GPX/1/1" xsi:schemaLocation="http://www.topografix.com/GPX/1/1 http://www.topografix.com/GPX/1/1/gpx.xsd" version="1.1" creator="foooooot.com">
<metadata>
         <copyright author="foooooot.com"> <license>foooooot.com</license></copyright>
         <time>1622745049.9194</time>
         <name>2021-06-04-徒步</name>
</metadata>
<trk>
    <name>2021-06-04-徒步</name>
    <type>trip#track</type>
    <src>手机客户端软件/六只脚iPhone版</src>
    <trkseg> 
<trkpt lat="34.24950019925297" lon="108.89035167182692">
   <ele>407.29811096191406</ele>
   <time>2021-06-04T02:30:50.000Z</time>
</trkpt>  
<trkpt lat="34.249491567387004" lon="108.89038914850497">
   <ele>405.11085510253906</ele>
   <time>2021-06-04T02:30:57.000Z</time>
</trkpt>  
<trkpt lat="34.249472985044406" lon="108.89041784560888">
   <ele>403.8735505482182</ele>
   <time>2021-06-04T02:31:01.000Z</time>
</trkpt>  
<trkpt lat="34.2494573810896" lon="108.89044640709182">
   <ele>401.78041112981737</ele>
   <time>2021-06-04T02:31:04.000Z</time>
</trkpt>  
<trkpt lat="34.24944091839388" lon="108.8904738645812">
   <ele>403.35414137877524</ele>
   <time>2021-06-04T02:31:07.000Z</time>
</trkpt>  
<trkpt lat="34.24942591949489" lon="108.8905018127566">
   <ele>403.42530833464116</ele>
   <time>2021-06-04T02:31:10.000Z</time>
</trkpt>  
<trkpt lat="34.249410034914206" lon="108.89053065145767">
   <ele>404.0686189569533</ele>
   <time>2021-06-04T02:31:13.000Z</time>
</trkpt>  
<trkpt lat="34.24939057626736" lon="108.89055870176234">
   <ele>404.4386140378192</ele>
   <time>2021-06-04T02:31:16.000Z</time>
</trkpt>  
<trkpt lat="34.249371210491695" lon="108.89058392684503">
   <ele>406.8045576978475</ele>
   <time>2021-06-04T02:31:19.000Z</time>
</trkpt>  
<trkpt lat="34.2493486143602" lon="108.89060579387312">
   <ele>406.9746672324836</ele>
   <time>2021-06-04T02:31:22.000Z</time>
</trkpt>  
<trkpt lat="34.24931839739842" lon="108.89062632158515">
   <ele>407.76919349003583</ele>
   <time>2021-06-04T02:31:26.000Z</time>
</trkpt>  
<trkpt lat="34.249284265482416" lon="108.89063894508354">
   <ele>407.5972000453621</ele>
   <time>2021-06-04T02:31:30.000Z</time>
</trkpt>  
<trkpt lat="34.24925031353449" lon="108.89065047377795">
   <ele>407.97478465829045</ele>
   <time>2021-06-04T02:31:34.000Z</time>
</trkpt>  
<trkpt lat="34.24922393911164" lon="108.89066006343326">
   <ele>406.8614314487204</ele>
   <time>2021-06-04T02:31:37.000Z</time>
</trkpt>  
<trkpt lat="34.24919568987734" lon="108.89067064681859">
   <ele>407.14367558900267</ele>
   <time>2021-06-04T02:31:40.000Z</time>
</trkpt>  
<trkpt lat="34.24916259142961" lon="108.89068376959064">
   <ele>406.6519275084138</ele>
   <time>2021-06-04T02:31:43.000Z</time>
</trkpt>  
<trkpt lat="34.24913584350156" lon="108.89069527146167">
   <ele>406.6554585006088</ele>
   <time>2021-06-04T02:31:45.000Z</time>
</trkpt>  
<trkpt lat="34.24911009611971" lon="108.89070821572966">
   <ele>406.9585942765698</ele>
   <time>2021-06-04T02:31:47.000Z</time>
</trkpt>  
<trkpt lat="34.24908452305858" lon="108.89072026866901">
   <ele>407.0814405679703</ele>
   <time>2021-06-04T02:31:49.000Z</time>
</trkpt>  
<trkpt lat="34.24904830407252" lon="108.89073957557514">
   <ele>407.21936142165214</ele>
   <time>2021-06-04T02:31:52.000Z</time>
</trkpt>  
<trkpt lat="34.24901327780872" lon="108.8907639768147">
   <ele>407.16666426695883</ele>
   <time>2021-06-04T02:31:55.000Z</time>
</trkpt>  
<trkpt lat="34.24899028795724" lon="108.89078475307477">
   <ele>406.71213658247143</ele>
   <time>2021-06-04T02:31:57.000Z</time>
</trkpt>  
<trkpt lat="34.24896964027834" lon="108.89080691347557">
   <ele>406.9451454831287</ele>
   <time>2021-06-04T02:31:59.000Z</time>
</trkpt>  
<trkpt lat="34.24894952669869" lon="108.89083034276723">
   <ele>406.7524256557226</ele>
   <time>2021-06-04T02:32:01.000Z</time>
</trkpt>  
<trkpt lat="34.248928599673555" lon="108.89085341775869">
   <ele>406.5563160777092</ele>
   <time>2021-06-04T02:32:03.000Z</time>
</trkpt>  
<trkpt lat="34.2489014925741" lon="108.89088760176983">
   <ele>406.90840522106737</ele>
   <time>2021-06-04T02:32:06.000Z</time>
</trkpt>  
<trkpt lat="34.248875584527156" lon="108.8909240058612">
   <ele>406.7487351996824</ele>
   <time>2021-06-04T02:32:09.000Z</time>
</trkpt>  
<trkpt lat="34.24885877286561" lon="108.89095079214945">
   <ele>406.69903669320047</ele>
   <time>2021-06-04T02:32:11.000Z</time>
</trkpt>  
<trkpt lat="34.248841941821375" lon="108.89097766533176">
   <ele>407.8157127974555</ele>
   <time>2021-06-04T02:32:13.000Z</time>
</trkpt>  
<trkpt lat="34.24882008346459" lon="108.8910143374597">
   <ele>406.7083133663982</ele>
   <time>2021-06-04T02:32:16.000Z</time>
</trkpt>  
<trkpt lat="34.24880249908541" lon="108.89104777839022">
   <ele>406.49743935558945</ele>
   <time>2021-06-04T02:32:19.000Z</time>
</trkpt>  
<trkpt lat="34.24878653456725" lon="108.89108437893316">
   <ele>406.4862396437675</ele>
   <time>2021-06-04T02:32:22.000Z</time>
</trkpt>  
<trkpt lat="34.24877239100873" lon="108.89112426695549">
   <ele>406.54923803079873</ele>
   <time>2021-06-04T02:32:25.000Z</time>
</trkpt>  
<trkpt lat="34.24875598010884" lon="108.89116841366253">
   <ele>406.59437864646316</ele>
   <time>2021-06-04T02:32:28.000Z</time>
</trkpt>  
<trkpt lat="34.248740025984745" lon="108.89121118247571">
   <ele>406.4508449649438</ele>
   <time>2021-06-04T02:32:31.000Z</time>
</trkpt>  
<trkpt lat="34.24872457530954" lon="108.89125087083737">
   <ele>406.2745056869462</ele>
   <time>2021-06-04T02:32:34.000Z</time>
</trkpt>  
<trkpt lat="34.24870883711046" lon="108.89129354402392">
   <ele>407.22967651486397</ele>
   <time>2021-06-04T02:32:37.000Z</time>
</trkpt>  
<trkpt lat="34.24869925788424" lon="108.89132546213641">
   <ele>406.9890354145318</ele>
   <time>2021-06-04T02:32:39.000Z</time>
</trkpt>  
<trkpt lat="34.24869070358316" lon="108.89135772188449">
   <ele>406.6442979602143</ele>
   <time>2021-06-04T02:32:41.000Z</time>
</trkpt>  
<trkpt lat="34.2486815166722" lon="108.89140393775573">
   <ele>406.52493365015835</ele>
   <time>2021-06-04T02:32:44.000Z</time>
</trkpt>  
<trkpt lat="34.24867631192691" lon="108.89143670090466">
   <ele>406.4970188625157</ele>
   <time>2021-06-04T02:32:46.000Z</time>
</trkpt>  
<trkpt lat="34.248671158087" lon="108.89148500421534">
   <ele>406.5622282018885</ele>
   <time>2021-06-04T02:32:49.000Z</time>
</trkpt>  
<trkpt lat="34.24866963789839" lon="108.8915339667353">
   <ele>406.94081981945783</ele>
   <time>2021-06-04T02:32:52.000Z</time>
</trkpt>  
<trkpt lat="34.24866821391684" lon="108.89157882335873">
   <ele>407.0568767916411</ele>
   <time>2021-06-04T02:32:55.000Z</time>
</trkpt>  
<trkpt lat="34.24866855540826" lon="108.8916158473442">
   <ele>406.6506592221558</ele>
   <time>2021-06-04T02:32:58.000Z</time>
</trkpt>  
<trkpt lat="34.24866998184039" lon="108.89165290073616">
   <ele>406.6915073907003</ele>
   <time>2021-06-04T02:33:01.000Z</time>
</trkpt>  
<trkpt lat="34.24867219406533" lon="108.89168906609153">
   <ele>406.39161890745163</ele>
   <time>2021-06-04T02:33:04.000Z</time>
</trkpt>  
<trkpt lat="34.24867419200333" lon="108.89172853100479">
   <ele>406.2114161346108</ele>
   <time>2021-06-04T02:33:07.000Z</time>
</trkpt>  
<trkpt lat="34.24867811070708" lon="108.8917690251531">
   <ele>406.14703985489905</ele>
   <time>2021-06-04T02:33:10.000Z</time>
</trkpt>  
<trkpt lat="34.24868319188466" lon="108.89180455020184">
   <ele>406.7010786086321</ele>
   <time>2021-06-04T02:33:13.000Z</time>
</trkpt>  
<trkpt lat="34.24868945049863" lon="108.8918442502954">
   <ele>406.19178242981434</ele>
   <time>2021-06-04T02:33:17.000Z</time>
</trkpt>  
<trkpt lat="34.24869635763374" lon="108.89187885205006">
   <ele>406.5922898342833</ele>
   <time>2021-06-04T02:33:20.000Z</time>
</trkpt>  
<trkpt lat="34.24870260771317" lon="108.89191330926707">
   <ele>405.8173502497375</ele>
   <time>2021-06-04T02:33:23.000Z</time>
</trkpt>  
<trkpt lat="34.2487105896204" lon="108.89194922307495">
   <ele>406.59990523196757</ele>
   <time>2021-06-04T02:33:26.000Z</time>
</trkpt>  
<trkpt lat="34.24871938627505" lon="108.89198782594468">
   <ele>406.3842445956543</ele>
   <time>2021-06-04T02:33:29.000Z</time>
</trkpt>  
<trkpt lat="34.24872909947858" lon="108.89202949549296">
   <ele>406.2345906244591</ele>
   <time>2021-06-04T02:33:32.000Z</time>
</trkpt>  
<trkpt lat="34.24873853523937" lon="108.89207290826474">
   <ele>406.6145703503862</ele>
   <time>2021-06-04T02:33:35.000Z</time>
</trkpt>  
<trkpt lat="34.24874722043864" lon="108.89211201120959">
   <ele>407.0868047690019</ele>
   <time>2021-06-04T02:33:38.000Z</time>
</trkpt>  
<trkpt lat="34.248756145710345" lon="108.89215273925802">
   <ele>406.786933968775</ele>
   <time>2021-06-04T02:33:41.000Z</time>
</trkpt>  
<trkpt lat="34.24876673709264" lon="108.89219420355165">
   <ele>407.07944925222546</ele>
   <time>2021-06-04T02:33:44.000Z</time>
</trkpt>  
<trkpt lat="34.24877562676231" lon="108.89223180185564">
   <ele>406.2263741539791</ele>
   <time>2021-06-04T02:33:47.000Z</time>
</trkpt>  
<trkpt lat="34.24878437415827" lon="108.89227424680718">
   <ele>406.38952613808215</ele>
   <time>2021-06-04T02:33:50.000Z</time>
</trkpt>  
<trkpt lat="34.24879044489357" lon="108.89231457324033">
   <ele>406.1944063808769</ele>
   <time>2021-06-04T02:33:53.000Z</time>
</trkpt>  
<trkpt lat="34.24879431023694" lon="108.89235333034424">
   <ele>406.46858309488744</ele>
   <time>2021-06-04T02:33:56.000Z</time>
</trkpt>  
<trkpt lat="34.24879541177674" lon="108.89239300120647">
   <ele>406.81960296817124</ele>
   <time>2021-06-04T02:33:59.000Z</time>
</trkpt>  
<trkpt lat="34.24879806806583" lon="108.89243413809062">
   <ele>406.6168784564361</ele>
   <time>2021-06-04T02:34:02.000Z</time>
</trkpt>  
<trkpt lat="34.24879817269605" lon="108.89246920926638">
   <ele>406.3693601600826</ele>
   <time>2021-06-04T02:34:05.000Z</time>
</trkpt>  
<trkpt lat="34.24879807028646" lon="108.89250801365942">
   <ele>406.6303389761597</ele>
   <time>2021-06-04T02:34:08.000Z</time>
</trkpt>  
<trkpt lat="34.24879732086918" lon="108.89254674688586">
   <ele>407.1255024038255</ele>
   <time>2021-06-04T02:34:11.000Z</time>
</trkpt>  
<trkpt lat="34.248799283023544" lon="108.89258605024722">
   <ele>407.17583749070764</ele>
   <time>2021-06-04T02:34:14.000Z</time>
</trkpt>  
<trkpt lat="34.24880195118" lon="108.89262204323973">
   <ele>407.76322888210416</ele>
   <time>2021-06-04T02:34:17.000Z</time>
</trkpt>  
<trkpt lat="34.24880352803266" lon="108.89265538685274">
   <ele>407.113322568126</ele>
   <time>2021-06-04T02:34:20.000Z</time>
</trkpt>  
<trkpt lat="34.24880252708819" lon="108.89268830216676">
   <ele>407.43651539925486</ele>
   <time>2021-06-04T02:34:23.000Z</time>
</trkpt>  
<trkpt lat="34.24880142133088" lon="108.89272245540607">
   <ele>407.29323803447187</ele>
   <time>2021-06-04T02:34:26.000Z</time>
</trkpt>  
<trkpt lat="34.24880453148559" lon="108.89276033853028">
   <ele>407.06989305187017</ele>
   <time>2021-06-04T02:34:29.000Z</time>
</trkpt>  
<trkpt lat="34.248813367521336" lon="108.8927981847411">
   <ele>406.50064262375236</ele>
   <time>2021-06-04T02:34:32.000Z</time>
</trkpt>  
<trkpt lat="34.24882311998716" lon="108.89283426087816">
   <ele>406.433532175608</ele>
   <time>2021-06-04T02:34:35.000Z</time>
</trkpt>  
<trkpt lat="34.24883230318175" lon="108.89287308846815">
   <ele>407.1436904128641</ele>
   <time>2021-06-04T02:34:38.000Z</time>
</trkpt>  
<trkpt lat="34.24883947591027" lon="108.89291410454531">
   <ele>406.67364904936403</ele>
   <time>2021-06-04T02:34:41.000Z</time>
</trkpt>  
<trkpt lat="34.248845171567496" lon="108.8929574188267">
   <ele>406.6869187746197</ele>
   <time>2021-06-04T02:34:44.000Z</time>
</trkpt>  
<trkpt lat="34.248852301389896" lon="108.89300384952742">
   <ele>407.225169127807</ele>
   <time>2021-06-04T02:34:47.000Z</time>
</trkpt>  
<trkpt lat="34.24885724191502" lon="108.89303729032991">
   <ele>407.348095562309</ele>
   <time>2021-06-04T02:34:49.000Z</time>
</trkpt>  
<trkpt lat="34.248859078901425" lon="108.89307377597078">
   <ele>406.553702426143</ele>
   <time>2021-06-04T02:34:52.000Z</time>
</trkpt>  
<trkpt lat="34.24885797465824" lon="108.89311335064629">
   <ele>406.2692258544266</ele>
   <time>2021-06-04T02:34:55.000Z</time>
</trkpt>  
<trkpt lat="34.24885116135498" lon="108.89315482119653">
   <ele>406.4274818422273</ele>
   <time>2021-06-04T02:34:58.000Z</time>
</trkpt>  
<trkpt lat="34.24884142534732" lon="108.89318771997985">
   <ele>407.136306328699</ele>
   <time>2021-06-04T02:35:01.000Z</time>
</trkpt>  
<trkpt lat="34.24883019734438" lon="108.89321925424072">
   <ele>407.7301133591682</ele>
   <time>2021-06-04T02:35:04.000Z</time>
</trkpt>  
<trkpt lat="34.248816768620486" lon="108.89324763727366">
   <ele>407.8074697703123</ele>
   <time>2021-06-04T02:35:06.000Z</time>
</trkpt>  
<trkpt lat="34.24880046259492" lon="108.89327613769073">
   <ele>407.9281861195341</ele>
   <time>2021-06-04T02:35:08.000Z</time>
</trkpt>  
<trkpt lat="34.24877648253278" lon="108.89331209279743">
   <ele>407.97157470788807</ele>
   <time>2021-06-04T02:35:11.000Z</time>
</trkpt>  
<trkpt lat="34.24875476329351" lon="108.89334686338633">
   <ele>408.3845296697691</ele>
   <time>2021-06-04T02:35:14.000Z</time>
</trkpt>  
<trkpt lat="34.24873218415068" lon="108.89337559407132">
   <ele>408.3660856252536</ele>
   <time>2021-06-04T02:35:17.000Z</time>
</trkpt>  
<trkpt lat="34.24870846429899" lon="108.89340177376671">
   <ele>408.5161294899881</ele>
   <time>2021-06-04T02:35:20.000Z</time>
</trkpt>  
<trkpt lat="34.248679696788734" lon="108.89343022021147">
   <ele>408.5479977289215</ele>
   <time>2021-06-04T02:35:23.000Z</time>
</trkpt>  
<trkpt lat="34.24865437764008" lon="108.89346080112361">
   <ele>408.7291199164465</ele>
   <time>2021-06-04T02:35:26.000Z</time>
</trkpt>  
<trkpt lat="34.248632204249986" lon="108.89349634032537">
   <ele>408.6369284754619</ele>
   <time>2021-06-04T02:35:29.000Z</time>
</trkpt>  
<trkpt lat="34.24861478201396" lon="108.89352212968478">
   <ele>408.8898940049112</ele>
   <time>2021-06-04T02:35:32.000Z</time>
</trkpt>  
<trkpt lat="34.24859284665133" lon="108.89354492648765">
   <ele>408.58792649023235</ele>
   <time>2021-06-04T02:35:36.000Z</time>
</trkpt>  
<trkpt lat="34.248572609084576" lon="108.89356863179653">
   <ele>408.2470460496843</ele>
   <time>2021-06-04T02:35:40.000Z</time>
</trkpt>  
<trkpt lat="34.248553604706935" lon="108.8935939934044">
   <ele>408.3402378996834</ele>
   <time>2021-06-04T02:36:06.000Z</time>
</trkpt>  
<trkpt lat="34.24853326456127" lon="108.89362650425154">
   <ele>408.52935734577477</ele>
   <time>2021-06-04T02:36:11.000Z</time>
</trkpt>  
<trkpt lat="34.248515306919025" lon="108.89365110643928">
   <ele>408.9117504376918</ele>
   <time>2021-06-04T02:36:14.000Z</time>
</trkpt>  
<trkpt lat="34.24849547656696" lon="108.89367843306938">
   <ele>408.3798854611814</ele>
   <time>2021-06-04T02:36:17.000Z</time>
</trkpt>  
<trkpt lat="34.248475511562944" lon="108.8937104659639">
   <ele>408.2703712377697</ele>
   <time>2021-06-04T02:36:20.000Z</time>
</trkpt>  
<trkpt lat="34.248456791643584" lon="108.89374171357741">
   <ele>408.384773385711</ele>
   <time>2021-06-04T02:36:23.000Z</time>
</trkpt>  
<trkpt lat="34.248440619955105" lon="108.8937764485745">
   <ele>408.201318689622</ele>
   <time>2021-06-04T02:36:26.000Z</time>
</trkpt>  
<trkpt lat="34.24842731227313" lon="108.89380930819563">
   <ele>408.31203145813197</ele>
   <time>2021-06-04T02:36:29.000Z</time>
</trkpt>  
<trkpt lat="34.24841145950871" lon="108.89384039928382">
   <ele>408.0730309486389</ele>
   <time>2021-06-04T02:36:32.000Z</time>
</trkpt>  
<trkpt lat="34.24839521254904" lon="108.89387557160383">
   <ele>408.56359592359513</ele>
   <time>2021-06-04T02:36:35.000Z</time>
</trkpt>  
<trkpt lat="34.24838211988925" lon="108.89391128208999">
   <ele>408.63823713362217</ele>
   <time>2021-06-04T02:36:38.000Z</time>
</trkpt>  
<trkpt lat="34.24837109602123" lon="108.89394932463895">
   <ele>408.81336988322437</ele>
   <time>2021-06-04T02:36:42.000Z</time>
</trkpt>  
<trkpt lat="34.24836246066427" lon="108.8939878644037">
   <ele>408.90752273984253</ele>
   <time>2021-06-04T02:36:46.000Z</time>
</trkpt>  
<trkpt lat="34.24835468627151" lon="108.89401972429158">
   <ele>408.5307120969519</ele>
   <time>2021-06-04T02:36:49.000Z</time>
</trkpt>  
<trkpt lat="34.248347928297726" lon="108.89406059149358">
   <ele>408.94049217924476</ele>
   <time>2021-06-04T02:36:52.000Z</time>
</trkpt>  
<trkpt lat="34.24834082719444" lon="108.8940959202988">
   <ele>408.7103144368157</ele>
   <time>2021-06-04T02:36:55.000Z</time>
</trkpt>  
<trkpt lat="34.24833335916473" lon="108.89413341357879">
   <ele>408.6505386698991</ele>
   <time>2021-06-04T02:36:58.000Z</time>
</trkpt>  
<trkpt lat="34.248320619731075" lon="108.89416715092666">
   <ele>408.3293331367895</ele>
   <time>2021-06-04T02:37:01.000Z</time>
</trkpt>  
<trkpt lat="34.24830871858437" lon="108.89419675008585">
   <ele>408.6253622099757</ele>
   <time>2021-06-04T02:37:04.000Z</time>
</trkpt>  
<trkpt lat="34.24829499827299" lon="108.89422547375786">
   <ele>408.4256762880832</ele>
   <time>2021-06-04T02:37:07.000Z</time>
</trkpt>  
<trkpt lat="34.248281618703196" lon="108.89425990200859">
   <ele>408.14692075084895</ele>
   <time>2021-06-04T02:37:10.000Z</time>
</trkpt>  
<trkpt lat="34.2482614323238" lon="108.89429337761729">
   <ele>408.1001775506884</ele>
   <time>2021-06-04T02:37:13.000Z</time>
</trkpt>  
<trkpt lat="34.24823886024085" lon="108.89432161959812">
   <ele>407.1865934720263</ele>
   <time>2021-06-04T02:37:16.000Z</time>
</trkpt>  
<trkpt lat="34.24821185615703" lon="108.89434738490182">
   <ele>407.7016440294683</ele>
   <time>2021-06-04T02:37:19.000Z</time>
</trkpt>  
<trkpt lat="34.24818299589463" lon="108.89436796152737">
   <ele>407.3084801277146</ele>
   <time>2021-06-04T02:37:22.000Z</time>
</trkpt>  
<trkpt lat="34.248154701656546" lon="108.89438866722146">
   <ele>407.3357680439949</ele>
   <time>2021-06-04T02:37:25.000Z</time>
</trkpt>  
<trkpt lat="34.248130797800165" lon="108.89440677413124">
   <ele>407.50868767220527</ele>
   <time>2021-06-04T02:37:27.000Z</time>
</trkpt>  
<trkpt lat="34.24809938789033" lon="108.89442981649874">
   <ele>407.74295886047184</ele>
   <time>2021-06-04T02:37:30.000Z</time>
</trkpt>  
<trkpt lat="34.24807092421755" lon="108.89446006569972">
   <ele>407.66981765441597</ele>
   <time>2021-06-04T02:37:33.000Z</time>
</trkpt>  
<trkpt lat="34.24805434490195" lon="108.89448840986879">
   <ele>408.1253984095529</ele>
   <time>2021-06-04T02:37:35.000Z</time>
</trkpt>  
<trkpt lat="34.248043502577964" lon="108.89452189917883">
   <ele>408.2261569770053</ele>
   <time>2021-06-04T02:37:37.000Z</time>
</trkpt>  
<trkpt lat="34.248031477912114" lon="108.89456504148713">
   <ele>407.61514420155436</ele>
   <time>2021-06-04T02:37:40.000Z</time>
</trkpt>  
<trkpt lat="34.24802395274988" lon="108.89461217920437">
   <ele>407.56802896689624</ele>
   <time>2021-06-04T02:37:43.000Z</time>
</trkpt>  
<trkpt lat="34.248019757439565" lon="108.89464536474325">
   <ele>407.6573110334575</ele>
   <time>2021-06-04T02:37:45.000Z</time>
</trkpt>  
<trkpt lat="34.24801737205121" lon="108.89468949010214">
   <ele>407.40159551333636</ele>
   <time>2021-06-04T02:37:48.000Z</time>
</trkpt>  
<trkpt lat="34.24802347813587" lon="108.89473005124503">
   <ele>407.3128312723711</ele>
   <time>2021-06-04T02:37:51.000Z</time>
</trkpt>  
<trkpt lat="34.24803334934606" lon="108.89476624174472">
   <ele>407.725253672339</ele>
   <time>2021-06-04T02:37:54.000Z</time>
</trkpt>  
<trkpt lat="34.248048434665144" lon="108.89480377490081">
   <ele>408.30082248710096</ele>
   <time>2021-06-04T02:37:57.000Z</time>
</trkpt>  
<trkpt lat="34.24805999844625" lon="108.8948399799617">
   <ele>408.2695597903803</ele>
   <time>2021-06-04T02:38:00.000Z</time>
</trkpt>  
<trkpt lat="34.24807992040413" lon="108.89487514568019">
   <ele>407.9903247850016</ele>
   <time>2021-06-04T02:38:04.000Z</time>
</trkpt>  
<trkpt lat="34.2481043259532" lon="108.89490116459656">
   <ele>407.0912934280932</ele>
   <time>2021-06-04T02:38:07.000Z</time>
</trkpt>  
<trkpt lat="34.248130443252144" lon="108.89491865338525">
   <ele>407.5153502356261</ele>
   <time>2021-06-04T02:38:10.000Z</time>
</trkpt>  
<trkpt lat="34.24816254335987" lon="108.89493323295997">
   <ele>407.4236464239657</ele>
   <time>2021-06-04T02:38:13.000Z</time>
</trkpt>  
<trkpt lat="34.24820178489257" lon="108.8949448627965">
   <ele>407.7271117568016</ele>
   <time>2021-06-04T02:38:16.000Z</time>
</trkpt>  
<trkpt lat="34.24823002593562" lon="108.89494471221012">
   <ele>408.1277763666585</ele>
   <time>2021-06-04T02:38:19.000Z</time>
</trkpt>  
<trkpt lat="34.248258960148185" lon="108.89494822317509">
   <ele>407.6859139772132</ele>
   <time>2021-06-04T02:38:22.000Z</time>
</trkpt>  
<trkpt lat="34.24830031547076" lon="108.89495329587673">
   <ele>408.72088972851634</ele>
   <time>2021-06-04T02:38:25.000Z</time>
</trkpt>  
<trkpt lat="34.24833642639338" lon="108.8949603247634">
   <ele>407.82560742553324</ele>
   <time>2021-06-04T02:38:28.000Z</time>
</trkpt>  
<trkpt lat="34.24836385772235" lon="108.89496720582034">
   <ele>407.9033028772101</ele>
   <time>2021-06-04T02:38:31.000Z</time>
</trkpt>  
<trkpt lat="34.24839323405579" lon="108.89498107039006">
   <ele>406.97725415043533</ele>
   <time>2021-06-04T02:38:35.000Z</time>
</trkpt>  
<trkpt lat="34.24842028284146" lon="108.89499449960431">
   <ele>407.21662920806557</ele>
   <time>2021-06-04T02:38:39.000Z</time>
</trkpt>  
<trkpt lat="34.248454499242904" lon="108.89500071566415">
   <ele>407.18883890938014</ele>
   <time>2021-06-04T02:38:42.000Z</time>
</trkpt>  
<trkpt lat="34.248491540192674" lon="108.89500650541774">
   <ele>407.32379566319287</ele>
   <time>2021-06-04T02:38:45.000Z</time>
</trkpt>  
<trkpt lat="34.24852643221383" lon="108.89501150791348">
   <ele>407.69120140746236</ele>
   <time>2021-06-04T02:38:48.000Z</time>
</trkpt>  
<trkpt lat="34.24856364974938" lon="108.89501772177704">
   <ele>407.0243279505521</ele>
   <time>2021-06-04T02:38:51.000Z</time>
</trkpt>  
<trkpt lat="34.248603080459375" lon="108.89502360298107">
   <ele>406.6651955442503</ele>
   <time>2021-06-04T02:38:54.000Z</time>
</trkpt>  
<trkpt lat="34.24863660584676" lon="108.89501917140284">
   <ele>407.7309590158984</ele>
   <time>2021-06-04T02:38:56.000Z</time>
</trkpt>  
<trkpt lat="34.248664550955944" lon="108.89501751838006">
   <ele>407.8509763740003</ele>
   <time>2021-06-04T02:38:58.000Z</time>
</trkpt>  
<trkpt lat="34.24870211216699" lon="108.8950103874884">
   <ele>407.50414073001593</ele>
   <time>2021-06-04T02:39:01.000Z</time>
</trkpt>  
<trkpt lat="34.2487392108732" lon="108.89500063849664">
   <ele>407.0309213818982</ele>
   <time>2021-06-04T02:39:04.000Z</time>
</trkpt>  
<trkpt lat="34.24877542016067" lon="108.89498905852957">
   <ele>406.48929961491376</ele>
   <time>2021-06-04T02:39:07.000Z</time>
</trkpt>  
<trkpt lat="34.24880212093112" lon="108.89497931529323">
   <ele>406.70654152706265</ele>
   <time>2021-06-04T02:39:09.000Z</time>
</trkpt>  
<trkpt lat="34.24882830175645" lon="108.89496891545096">
   <ele>406.5332111073658</ele>
   <time>2021-06-04T02:39:11.000Z</time>
</trkpt>  
<trkpt lat="34.248853008636374" lon="108.89495462896372">
   <ele>406.6042593745515</ele>
   <time>2021-06-04T02:39:13.000Z</time>
</trkpt>  
<trkpt lat="34.24887852718839" lon="108.89494395698502">
   <ele>406.4507206166163</ele>
   <time>2021-06-04T02:39:15.000Z</time>
</trkpt>  
<trkpt lat="34.248909174932436" lon="108.8949344402155">
   <ele>406.216465937905</ele>
   <time>2021-06-04T02:39:18.000Z</time>
</trkpt>  
<trkpt lat="34.2489283181166" lon="108.89490190199297">
   <ele>406.13617544528097</ele>
   <time>2021-06-04T02:39:22.000Z</time>
</trkpt>  
<trkpt lat="34.24892760641216" lon="108.89486634098324">
   <ele>405.6049975063652</ele>
   <time>2021-06-04T02:39:25.000Z</time>
</trkpt>  
<trkpt lat="34.248923210975654" lon="108.89483274374828">
   <ele>405.7470928002149</ele>
   <time>2021-06-04T02:39:28.000Z</time>
</trkpt>  
<trkpt lat="34.24892194319343" lon="108.89479134785479">
   <ele>405.594385846518</ele>
   <time>2021-06-04T02:39:31.000Z</time>
</trkpt>  
<trkpt lat="34.248925658386256" lon="108.89474797471192">
   <ele>405.4666388165206</ele>
   <time>2021-06-04T02:39:34.000Z</time>
</trkpt>  
<trkpt lat="34.248936909979385" lon="108.89470964975925">
   <ele>404.6485099121928</ele>
   <time>2021-06-04T02:39:37.000Z</time>
</trkpt>  
<trkpt lat="34.24894753126944" lon="108.894667670553">
   <ele>405.07305236067623</ele>
   <time>2021-06-04T02:39:40.000Z</time>
</trkpt>  
<trkpt lat="34.248952608039666" lon="108.89462208109154">
   <ele>405.4027376193553</ele>
   <time>2021-06-04T02:39:43.000Z</time>
</trkpt>  
<trkpt lat="34.248954279788926" lon="108.89457729929102">
   <ele>405.61676027439535</ele>
   <time>2021-06-04T02:39:46.000Z</time>
</trkpt>  
<trkpt lat="34.2489557863511" lon="108.8945360346968">
   <ele>405.3653562599793</ele>
   <time>2021-06-04T02:39:49.000Z</time>
</trkpt>  
<trkpt lat="34.24895501423225" lon="108.89450017416311">
   <ele>405.6023106025532</ele>
   <time>2021-06-04T02:39:52.000Z</time>
</trkpt>  
<trkpt lat="34.24895637020293" lon="108.89446074257056">
   <ele>406.019310425967</ele>
   <time>2021-06-04T02:39:55.000Z</time>
</trkpt>  
<trkpt lat="34.248971833391856" lon="108.89443160167595">
   <ele>405.69303559325635</ele>
   <time>2021-06-04T02:39:58.000Z</time>
</trkpt>  
<trkpt lat="34.24900565355349" lon="108.89442043338927">
   <ele>405.6235878523439</ele>
   <time>2021-06-04T02:40:01.000Z</time>
</trkpt>  
<trkpt lat="34.249043743849114" lon="108.89441549205299">
   <ele>407.0687117362395</ele>
   <time>2021-06-04T02:40:04.000Z</time>
</trkpt>  
<trkpt lat="34.249072364338424" lon="108.89441219405512">
   <ele>406.18912910018116</ele>
   <time>2021-06-04T02:40:07.000Z</time>
</trkpt>  
<trkpt lat="34.249097789257284" lon="108.8943876719673">
   <ele>406.6498932540417</ele>
   <time>2021-06-04T02:40:11.000Z</time>
</trkpt>  
<trkpt lat="34.24910138819525" lon="108.8943552761076">
   <ele>404.7529242876917</ele>
   <time>2021-06-04T02:40:15.000Z</time>
</trkpt>  
<trkpt lat="34.24912213478949" lon="108.89432839526052">
   <ele>404.81463749241084</ele>
   <time>2021-06-04T02:40:18.000Z</time>
</trkpt>  
<trkpt lat="34.24915138355999" lon="108.89431876506372">
   <ele>405.11504471860826</ele>
   <time>2021-06-04T02:40:21.000Z</time>
</trkpt>  
<trkpt lat="34.24916795042863" lon="108.89428928773985">
   <ele>405.63083698786795</ele>
   <time>2021-06-04T02:40:25.000Z</time>
</trkpt>  
<trkpt lat="34.24917543285306" lon="108.89425062011348">
   <ele>406.5094140348956</ele>
   <time>2021-06-04T02:40:29.000Z</time>
</trkpt>  
<trkpt lat="34.249189890856435" lon="108.89422287241186">
   <ele>407.076469223015</ele>
   <time>2021-06-04T02:40:50.000Z</time>
</trkpt>  
<trkpt lat="34.24922556977638" lon="108.89422409398564">
   <ele>406.5311242658645</ele>
   <time>2021-06-04T02:40:54.000Z</time>
</trkpt>  
<trkpt lat="34.24925299059888" lon="108.8942218840319">
   <ele>406.5421001473442</ele>
   <time>2021-06-04T02:40:57.000Z</time>
</trkpt>  
<trkpt lat="34.24928241475815" lon="108.89421702905038">
   <ele>406.4855516580865</ele>
   <time>2021-06-04T02:41:01.000Z</time>
</trkpt>  
<trkpt lat="34.24930948163174" lon="108.89421732471945">
   <ele>406.5096962451935</ele>
   <time>2021-06-04T02:41:10.000Z</time>
</trkpt>  
<trkpt lat="34.2493365216732" lon="108.8942204153841">
   <ele>406.51217718515545</ele>
   <time>2021-06-04T02:41:15.000Z</time>
</trkpt>  
<trkpt lat="34.24936310570727" lon="108.89421262330856">
   <ele>407.1469797492027</ele>
   <time>2021-06-04T02:41:18.000Z</time>
</trkpt>  
<trkpt lat="34.249390945269575" lon="108.89419780579999">
   <ele>406.7513718875125</ele>
   <time>2021-06-04T02:41:22.000Z</time>
</trkpt>  
<trkpt lat="34.2494150781627" lon="108.89417970415786">
   <ele>406.56815266329795</ele>
   <time>2021-06-04T02:41:26.000Z</time>
</trkpt>  
<trkpt lat="34.24943530036925" lon="108.8941530414642">
   <ele>407.29681020695716</ele>
   <time>2021-06-04T02:41:30.000Z</time>
</trkpt>  
<trkpt lat="34.249448404243644" lon="108.89411895999322">
   <ele>407.0507942205295</ele>
   <time>2021-06-04T02:41:34.000Z</time>
</trkpt>  
<trkpt lat="34.249476454132505" lon="108.89410295860242">
   <ele>407.32014455925673</ele>
   <time>2021-06-04T02:41:40.000Z</time>
</trkpt>  
<trkpt lat="34.249504320731134" lon="108.8940970407618">
   <ele>407.0885802861303</ele>
   <time>2021-06-04T02:41:43.000Z</time>
</trkpt>  
<trkpt lat="34.2495310762784" lon="108.89410445613618">
   <ele>407.9575520865619</ele>
   <time>2021-06-04T02:42:02.000Z</time>
</trkpt>  
<trkpt lat="34.24955589382744" lon="108.89411756058635">
   <ele>407.4611993143335</ele>
   <time>2021-06-04T02:44:31.000Z</time>
</trkpt>  
<trkpt lat="34.24958308444812" lon="108.89411571676533">
   <ele>406.9254303900525</ele>
   <time>2021-06-04T02:45:22.000Z</time>
</trkpt>  
<trkpt lat="34.24955566357624" lon="108.89411766793955">
   <ele>406.974854176864</ele>
   <time>2021-06-04T02:49:31.000Z</time>
</trkpt>  
<trkpt lat="34.24945782337496" lon="108.89402114507372">
   <ele>406.96700122766197</ele>
   <time>2021-06-04T02:49:33.000Z</time>
</trkpt>  
<trkpt lat="34.249452347285654" lon="108.89398595813309">
   <ele>408.006997234188</ele>
   <time>2021-06-04T02:49:37.000Z</time>
</trkpt>  
<trkpt lat="34.249445007577194" lon="108.89395009967443">
   <ele>407.7257262626663</ele>
   <time>2021-06-04T02:49:39.000Z</time>
</trkpt>  
<trkpt lat="34.249432099534395" lon="108.8939090598193">
   <ele>407.2687495723367</ele>
   <time>2021-06-04T02:49:42.000Z</time>
</trkpt>  
<trkpt lat="34.249426737318394" lon="108.89387159670665">
   <ele>407.2593553457409</ele>
   <time>2021-06-04T02:49:45.000Z</time>
</trkpt>  
<trkpt lat="34.24942606443408" lon="108.89383742822902">
   <ele>407.63469049241394</ele>
   <time>2021-06-04T02:49:47.000Z</time>
</trkpt>  
<trkpt lat="34.24942921989223" lon="108.89379886708718">
   <ele>407.4071333864704</ele>
   <time>2021-06-04T02:49:50.000Z</time>
</trkpt>  
<trkpt lat="34.24943056346906" lon="108.89376298655503">
   <ele>407.78400995768607</ele>
   <time>2021-06-04T02:49:53.000Z</time>
</trkpt>  
<trkpt lat="34.2494615316703" lon="108.89374253413676">
   <ele>408.5439813109115</ele>
   <time>2021-06-04T02:49:56.000Z</time>
</trkpt>  
<trkpt lat="34.249486839731745" lon="108.89372832842504">
   <ele>407.7335345419124</ele>
   <time>2021-06-04T02:49:59.000Z</time>
</trkpt>  
<trkpt lat="34.249510927055745" lon="108.89370519992997">
   <ele>407.9578521186486</ele>
   <time>2021-06-04T02:50:02.000Z</time>
</trkpt>  
<trkpt lat="34.24952011230595" lon="108.89367182729231">
   <ele>408.2251744931564</ele>
   <time>2021-06-04T02:50:06.000Z</time>
</trkpt>  
<trkpt lat="34.24951026408387" lon="108.89363691636859">
   <ele>407.4903072770685</ele>
   <time>2021-06-04T02:50:11.000Z</time>
</trkpt>  
<trkpt lat="34.24948347583302" lon="108.89362525739168">
   <ele>408.0933710578829</ele>
   <time>2021-06-04T02:50:15.000Z</time>
</trkpt>  
<trkpt lat="34.2494561084398" lon="108.8936346408399">
   <ele>407.661141670309</ele>
   <time>2021-06-04T02:50:18.000Z</time>
</trkpt>  
<trkpt lat="34.24942789977535" lon="108.89365666976971">
   <ele>407.19395756628364</ele>
   <time>2021-06-04T02:50:21.000Z</time>
</trkpt>  
<trkpt lat="34.24940531378011" lon="108.89367823456134">
   <ele>407.56622344907373</ele>
   <time>2021-06-04T02:50:24.000Z</time>
</trkpt>  
<trkpt lat="34.24940903633476" lon="108.89371747478208">
   <ele>407.6253679888323</ele>
   <time>2021-06-04T02:50:29.000Z</time>
</trkpt>  
<trkpt lat="34.249421222759466" lon="108.89376097876392">
   <ele>407.0969757232815</ele>
   <time>2021-06-04T02:50:32.000Z</time>
</trkpt>  
<trkpt lat="34.249427034649266" lon="108.89380229070663">
   <ele>407.1707202065736</ele>
   <time>2021-06-04T02:50:35.000Z</time>
</trkpt>  
<trkpt lat="34.249435612648114" lon="108.89385190706957">
   <ele>407.94728162139654</ele>
   <time>2021-06-04T02:50:38.000Z</time>
</trkpt>  
<trkpt lat="34.24944242928249" lon="108.89389344642343">
   <ele>407.2896063309163</ele>
   <time>2021-06-04T02:50:41.000Z</time>
</trkpt>  
<trkpt lat="34.249455695535644" lon="108.89393990739728">
   <ele>407.11896782182157</ele>
   <time>2021-06-04T02:50:44.000Z</time>
</trkpt>  
<trkpt lat="34.24946476196667" lon="108.89397593014961">
   <ele>407.5622077798471</ele>
   <time>2021-06-04T02:50:46.000Z</time>
</trkpt>  
<trkpt lat="34.2494702592235" lon="108.89401599188075">
   <ele>407.98045347165316</ele>
   <time>2021-06-04T02:50:49.000Z</time>
</trkpt>  
<trkpt lat="34.249468963278524" lon="108.89405938323185">
   <ele>407.34656263142824</ele>
   <time>2021-06-04T02:50:52.000Z</time>
</trkpt>  
<trkpt lat="34.24946940939313" lon="108.89409528644197">
   <ele>407.2437340626493</ele>
   <time>2021-06-04T02:50:55.000Z</time>
</trkpt>  
<trkpt lat="34.24946250499859" lon="108.89413825214123">
   <ele>406.93311371747404</ele>
   <time>2021-06-04T02:50:59.000Z</time>
</trkpt>  
<trkpt lat="34.24944542735929" lon="108.89416884784659">
   <ele>406.78192196786404</ele>
   <time>2021-06-04T02:51:03.000Z</time>
</trkpt>  
<trkpt lat="34.24942353063116" lon="108.89419350986127">
   <ele>406.93124562408775</ele>
   <time>2021-06-04T02:51:06.000Z</time>
</trkpt>  
<trkpt lat="34.249396051825" lon="108.89421098800412">
   <ele>406.6598974214867</ele>
   <time>2021-06-04T02:51:09.000Z</time>
</trkpt>  
<trkpt lat="34.24936872210776" lon="108.89421941877997">
   <ele>406.991054687649</ele>
   <time>2021-06-04T02:51:12.000Z</time>
</trkpt>  
<trkpt lat="34.24934210017066" lon="108.89422594017091">
   <ele>406.982860006392</ele>
   <time>2021-06-04T02:51:16.000Z</time>
</trkpt>  
<trkpt lat="34.24931341351825" lon="108.89423391380853">
   <ele>406.9798227045685</ele>
   <time>2021-06-04T02:51:20.000Z</time>
</trkpt>  
<trkpt lat="34.24928493819099" lon="108.89424371734331">
   <ele>406.0819691233337</ele>
   <time>2021-06-04T02:51:23.000Z</time>
</trkpt>  
<trkpt lat="34.249252068851696" lon="108.89424760515574">
   <ele>406.7673580683768</ele>
   <time>2021-06-04T02:51:26.000Z</time>
</trkpt>  
<trkpt lat="34.24922366009808" lon="108.89424812493279">
   <ele>406.7411070885137</ele>
   <time>2021-06-04T02:51:29.000Z</time>
</trkpt>  
<trkpt lat="34.24918159714297" lon="108.8942546208831">
   <ele>405.96003170032054</ele>
   <time>2021-06-04T02:51:32.000Z</time>
</trkpt>  
<trkpt lat="34.24914354304815" lon="108.8942558472384">
   <ele>406.41576327662915</ele>
   <time>2021-06-04T02:51:35.000Z</time>
</trkpt>  
<trkpt lat="34.24911719404062" lon="108.89426956763265">
   <ele>405.85047963541</ele>
   <time>2021-06-04T02:51:39.000Z</time>
</trkpt>  
<trkpt lat="34.2491160376457" lon="108.89430606909377">
   <ele>406.8001998215914</ele>
   <time>2021-06-04T02:51:42.000Z</time>
</trkpt>  
<trkpt lat="34.24911942632229" lon="108.89434671497145">
   <ele>406.7589341700077</ele>
   <time>2021-06-04T02:51:45.000Z</time>
</trkpt>  
<trkpt lat="34.24912220235681" lon="108.89438305983433">
   <ele>407.1331769786775</ele>
   <time>2021-06-04T02:51:48.000Z</time>
</trkpt>  
<trkpt lat="34.24911496430339" lon="108.89441486305319">
   <ele>406.5493040373549</ele>
   <time>2021-06-04T02:51:51.000Z</time>
</trkpt>  
<trkpt lat="34.24908093113953" lon="108.89442216392816">
   <ele>405.57939134631306</ele>
   <time>2021-06-04T02:51:54.000Z</time>
</trkpt>  
<trkpt lat="34.24905402737786" lon="108.8944308013549">
   <ele>405.35443241056055</ele>
   <time>2021-06-04T02:51:58.000Z</time>
</trkpt>  
<trkpt lat="34.24904363045383" lon="108.89446797618355">
   <ele>405.67315677553415</ele>
   <time>2021-06-04T02:52:01.000Z</time>
</trkpt>  
<trkpt lat="34.2490337588922" lon="108.8945009773287">
   <ele>405.7082258434966</ele>
   <time>2021-06-04T02:52:04.000Z</time>
</trkpt>  
<trkpt lat="34.249003713204935" lon="108.89451371072686">
   <ele>405.80535303615034</ele>
   <time>2021-06-04T02:52:07.000Z</time>
</trkpt>  
<trkpt lat="34.248975847453316" lon="108.8945331451436">
   <ele>405.4282065629959</ele>
   <time>2021-06-04T02:52:11.000Z</time>
</trkpt>  
<trkpt lat="34.248975755988944" lon="108.89456669893706">
   <ele>405.59823157358915</ele>
   <time>2021-06-04T02:52:14.000Z</time>
</trkpt>  
<trkpt lat="34.24897764294727" lon="108.89460325872633">
   <ele>405.6161720510572</ele>
   <time>2021-06-04T02:52:20.000Z</time>
</trkpt>  
<trkpt lat="34.24897478385018" lon="108.89463704867251">
   <ele>405.9259702656418</ele>
   <time>2021-06-04T02:52:28.000Z</time>
</trkpt>  
<trkpt lat="34.2489630593466" lon="108.89467810107155">
   <ele>405.88313686009496</ele>
   <time>2021-06-04T02:52:32.000Z</time>
</trkpt>  
<trkpt lat="34.24894617602136" lon="108.89471588836184">
   <ele>406.68152331002057</ele>
   <time>2021-06-04T02:52:35.000Z</time>
</trkpt>  
<trkpt lat="34.24893481007708" lon="108.89474776969092">
   <ele>406.3637036057189</ele>
   <time>2021-06-04T02:52:38.000Z</time>
</trkpt>  
<trkpt lat="34.24892785305633" lon="108.89479180073789">
   <ele>405.6025089779869</ele>
   <time>2021-06-04T02:52:41.000Z</time>
</trkpt>  
<trkpt lat="34.24893107733517" lon="108.89483190175127">
   <ele>406.1643773447722</ele>
   <time>2021-06-04T02:52:44.000Z</time>
</trkpt>  
<trkpt lat="34.24893862130815" lon="108.89487141466634">
   <ele>405.87490973901004</ele>
   <time>2021-06-04T02:52:47.000Z</time>
</trkpt>  
<trkpt lat="34.248938993810526" lon="108.89491385930391">
   <ele>405.9804906556383</ele>
   <time>2021-06-04T02:52:50.000Z</time>
</trkpt>  
<trkpt lat="34.24892626315917" lon="108.89494509442522">
   <ele>406.1827479545027</ele>
   <time>2021-06-04T02:52:53.000Z</time>
</trkpt>  
<trkpt lat="34.2488966535352" lon="108.89496792561569">
   <ele>407.04703521355987</ele>
   <time>2021-06-04T02:52:56.000Z</time>
</trkpt>  
<trkpt lat="34.24886929439045" lon="108.89497869612131">
   <ele>406.5237673809752</ele>
   <time>2021-06-04T02:52:59.000Z</time>
</trkpt>  
<trkpt lat="34.248844164373004" lon="108.89499415067888">
   <ele>407.0446029910818</ele>
   <time>2021-06-04T02:53:02.000Z</time>
</trkpt>  
<trkpt lat="34.24881628880146" lon="108.89500329996129">
   <ele>406.9788713287562</ele>
   <time>2021-06-04T02:53:05.000Z</time>
</trkpt>  
<trkpt lat="34.24878802912151" lon="108.89501345882832">
   <ele>406.76053108554333</ele>
   <time>2021-06-04T02:53:09.000Z</time>
</trkpt>  
<trkpt lat="34.248761341088084" lon="108.89502146958728">
   <ele>406.49184490181506</ele>
   <time>2021-06-04T02:53:12.000Z</time>
</trkpt>  
<trkpt lat="34.24873058134665" lon="108.89502764730072">
   <ele>406.5302690770477</ele>
   <time>2021-06-04T02:53:15.000Z</time>
</trkpt>  
<trkpt lat="34.248695422370986" lon="108.89503666097048">
   <ele>406.6382471974939</ele>
   <time>2021-06-04T02:53:19.000Z</time>
</trkpt>  
<trkpt lat="34.24866485095993" lon="108.8950363829482">
   <ele>406.8734475504607</ele>
   <time>2021-06-04T02:53:22.000Z</time>
</trkpt>  
<trkpt lat="34.24862988840727" lon="108.89503647541554">
   <ele>407.8038289183751</ele>
   <time>2021-06-04T02:53:25.000Z</time>
</trkpt>  
<trkpt lat="34.24859499808829" lon="108.8950280127862">
   <ele>408.09031191654503</ele>
   <time>2021-06-04T02:53:28.000Z</time>
</trkpt>  
<trkpt lat="34.248567826397505" lon="108.89502281869785">
   <ele>408.05817097611725</ele>
   <time>2021-06-04T02:53:31.000Z</time>
</trkpt>  
<trkpt lat="34.24853463228284" lon="108.89501784467403">
   <ele>407.64745587296784</ele>
   <time>2021-06-04T02:53:34.000Z</time>
</trkpt>  
<trkpt lat="34.248498437098306" lon="108.895014959283">
   <ele>407.6095305401832</ele>
   <time>2021-06-04T02:53:37.000Z</time>
</trkpt>  
<trkpt lat="34.24846640601355" lon="108.89501503101052">
   <ele>406.8089435296133</ele>
   <time>2021-06-04T02:53:40.000Z</time>
</trkpt>  
<trkpt lat="34.248429463040054" lon="108.89500888763402">
   <ele>407.2863261606544</ele>
   <time>2021-06-04T02:53:43.000Z</time>
</trkpt>  
<trkpt lat="34.24839653930605" lon="108.89499766619973">
   <ele>406.9896969348192</ele>
   <time>2021-06-04T02:53:46.000Z</time>
</trkpt>  
<trkpt lat="34.24836232709511" lon="108.89499575078688">
   <ele>407.6579839317128</ele>
   <time>2021-06-04T02:53:49.000Z</time>
</trkpt>  
<trkpt lat="34.24832662095153" lon="108.89499376846058">
   <ele>407.7300157165155</ele>
   <time>2021-06-04T02:53:52.000Z</time>
</trkpt>  
<trkpt lat="34.248293689495036" lon="108.89500125240225">
   <ele>407.94669265300035</ele>
   <time>2021-06-04T02:53:55.000Z</time>
</trkpt>  
<trkpt lat="34.24825686760754" lon="108.89499932357647">
   <ele>407.537480882369</ele>
   <time>2021-06-04T02:53:58.000Z</time>
</trkpt>  
<trkpt lat="34.248225440974984" lon="108.89498859305967">
   <ele>407.62333834543824</ele>
   <time>2021-06-04T02:54:01.000Z</time>
</trkpt>  
<trkpt lat="34.24819332495008" lon="108.89497783287581">
   <ele>408.0338231381029</ele>
   <time>2021-06-04T02:54:04.000Z</time>
</trkpt>  
<trkpt lat="34.24816631048491" lon="108.89496980245366">
   <ele>407.9711158964783</ele>
   <time>2021-06-04T02:54:07.000Z</time>
</trkpt>  
<trkpt lat="34.248133448762076" lon="108.89496463754075">
   <ele>407.176672375761</ele>
   <time>2021-06-04T02:54:10.000Z</time>
</trkpt>  
<trkpt lat="34.24810662625432" lon="108.89495103999204">
   <ele>407.66304386314005</ele>
   <time>2021-06-04T02:54:13.000Z</time>
</trkpt>  
<trkpt lat="34.248079743546874" lon="108.89492657251611">
   <ele>407.36891747359186</ele>
   <time>2021-06-04T02:54:16.000Z</time>
</trkpt>  
<trkpt lat="34.24805982476792" lon="108.89489963262615">
   <ele>407.67153497505933</ele>
   <time>2021-06-04T02:54:18.000Z</time>
</trkpt>  
<trkpt lat="34.24803996884399" lon="108.89486814976632">
   <ele>407.400539085269</ele>
   <time>2021-06-04T02:54:21.000Z</time>
</trkpt>  
<trkpt lat="34.24802682968871" lon="108.8948359006206">
   <ele>407.9818541351706</ele>
   <time>2021-06-04T02:54:24.000Z</time>
</trkpt>  
<trkpt lat="34.248014947680105" lon="108.89479749842921">
   <ele>407.8911563018337</ele>
   <time>2021-06-04T02:54:27.000Z</time>
</trkpt>  
<trkpt lat="34.247998707686165" lon="108.89476759986111">
   <ele>407.6937119839713</ele>
   <time>2021-06-04T02:54:30.000Z</time>
</trkpt>  
<trkpt lat="34.247970257729186" lon="108.89475263733232">
   <ele>407.5500920070335</ele>
   <time>2021-06-04T02:54:33.000Z</time>
</trkpt>  
<trkpt lat="34.2479380212867" lon="108.89475691084243">
   <ele>407.3186460835859</ele>
   <time>2021-06-04T02:54:36.000Z</time>
</trkpt>  
<trkpt lat="34.247908875140126" lon="108.89476808312344">
   <ele>407.2548427544534</ele>
   <time>2021-06-04T02:54:39.000Z</time>
</trkpt>  
<trkpt lat="34.24787734515336" lon="108.89478329302219">
   <ele>407.2610872974619</ele>
   <time>2021-06-04T02:54:42.000Z</time>
</trkpt>  
<trkpt lat="34.247848305649555" lon="108.89480409598943">
   <ele>406.75494201201946</ele>
   <time>2021-06-04T02:54:46.000Z</time>
</trkpt>  
<trkpt lat="34.247824762874295" lon="108.89482630255316">
   <ele>407.2831488363445</ele>
   <time>2021-06-04T02:54:49.000Z</time>
</trkpt>  
<trkpt lat="34.24779828077017" lon="108.8948116357775">
   <ele>407.4358748635277</ele>
   <time>2021-06-04T02:54:53.000Z</time>
</trkpt>  
<trkpt lat="34.24778592911512" lon="108.89478253653952">
   <ele>408.0413602627814</ele>
   <time>2021-06-04T02:54:56.000Z</time>
</trkpt>  
<trkpt lat="34.24776663846144" lon="108.89474846135838">
   <ele>407.8107190830633</ele>
   <time>2021-06-04T02:55:00.000Z</time>
</trkpt>  
<trkpt lat="34.247743824551776" lon="108.89472557143749">
   <ele>407.0657727783546</ele>
   <time>2021-06-04T02:55:03.000Z</time>
</trkpt>  
<trkpt lat="34.24771081214513" lon="108.89470896999923">
   <ele>407.8247684026137</ele>
   <time>2021-06-04T02:55:06.000Z</time>
</trkpt>  
<trkpt lat="34.24768219417715" lon="108.89469769464887">
   <ele>407.72869019676</ele>
   <time>2021-06-04T02:55:09.000Z</time>
</trkpt>  
<trkpt lat="34.2476511934073" lon="108.89467838972817">
   <ele>407.2772102225572</ele>
   <time>2021-06-04T02:55:12.000Z</time>
</trkpt>  
<trkpt lat="34.247616592093934" lon="108.89466153664864">
   <ele>407.2568643121049</ele>
   <time>2021-06-04T02:55:15.000Z</time>
</trkpt>  
<trkpt lat="34.24758177315534" lon="108.89464795881668">
   <ele>407.8663015058264</ele>
   <time>2021-06-04T02:55:18.000Z</time>
</trkpt>  
<trkpt lat="34.247553348928164" lon="108.8946431432858">
   <ele>406.90890486259013</ele>
   <time>2021-06-04T02:55:21.000Z</time>
</trkpt>  
<trkpt lat="34.24752343417235" lon="108.89464362352572">
   <ele>407.0790916848928</ele>
   <time>2021-06-04T02:55:24.000Z</time>
</trkpt>  
<trkpt lat="34.24748749017287" lon="108.89463806465253">
   <ele>407.33063201326877</ele>
   <time>2021-06-04T02:55:27.000Z</time>
</trkpt>  
<trkpt lat="34.24745969298925" lon="108.89463522670773">
   <ele>407.1061173994094</ele>
   <time>2021-06-04T02:55:30.000Z</time>
</trkpt>  
<trkpt lat="34.24742681488897" lon="108.89463208516052">
   <ele>407.3158896975219</ele>
   <time>2021-06-04T02:55:33.000Z</time>
</trkpt>  
<trkpt lat="34.24739543524267" lon="108.89463574960533">
   <ele>406.6477691438049</ele>
   <time>2021-06-04T02:55:36.000Z</time>
</trkpt>  
<trkpt lat="34.24735830997724" lon="108.8946412780511">
   <ele>408.0631444863975</ele>
   <time>2021-06-04T02:55:39.000Z</time>
</trkpt>  
<trkpt lat="34.247328707879895" lon="108.89465382719067">
   <ele>407.8387415185571</ele>
   <time>2021-06-04T02:55:42.000Z</time>
</trkpt>  
<trkpt lat="34.24730058601363" lon="108.89466824261368">
   <ele>407.2159250751138</ele>
   <time>2021-06-04T02:55:45.000Z</time>
</trkpt>  
<trkpt lat="34.24726826317419" lon="108.89468340371742">
   <ele>407.3898521354422</ele>
   <time>2021-06-04T02:55:48.000Z</time>
</trkpt>  
<trkpt lat="34.24723963501902" lon="108.89469691913347">
   <ele>406.76745662558824</ele>
   <time>2021-06-04T02:55:51.000Z</time>
</trkpt>  
<trkpt lat="34.24720701334657" lon="108.89470811959804">
   <ele>407.2920452542603</ele>
   <time>2021-06-04T02:55:54.000Z</time>
</trkpt>  
<trkpt lat="34.24717642910416" lon="108.89472773915722">
   <ele>406.81474547088146</ele>
   <time>2021-06-04T02:55:58.000Z</time>
</trkpt>  
<trkpt lat="34.24714254180554" lon="108.8947421471613">
   <ele>407.6619700966403</ele>
   <time>2021-06-04T02:56:01.000Z</time>
</trkpt>  
<trkpt lat="34.24711442873684" lon="108.89476480246381">
   <ele>407.97939188126475</ele>
   <time>2021-06-04T02:56:04.000Z</time>
</trkpt>  
<trkpt lat="34.24708815112311" lon="108.8947940912458">
   <ele>407.69617084320635</ele>
   <time>2021-06-04T02:56:07.000Z</time>
</trkpt>  
<trkpt lat="34.2470567125372" lon="108.89482033215894">
   <ele>407.7338860211894</ele>
   <time>2021-06-04T02:56:10.000Z</time>
</trkpt>  
<trkpt lat="34.24703089740835" lon="108.8948427719146">
   <ele>407.21943789627403</ele>
   <time>2021-06-04T02:56:13.000Z</time>
</trkpt>  
<trkpt lat="34.247003128852455" lon="108.89486608680292">
   <ele>406.90642954967916</ele>
   <time>2021-06-04T02:56:16.000Z</time>
</trkpt>  
<trkpt lat="34.246975210709174" lon="108.8948937650212">
   <ele>407.1962251281366</ele>
   <time>2021-06-04T02:56:19.000Z</time>
</trkpt>  
<trkpt lat="34.24695399821059" lon="108.89492344956875">
   <ele>407.486619932577</ele>
   <time>2021-06-04T02:56:22.000Z</time>
</trkpt>  
<trkpt lat="34.24693480700857" lon="108.89494914037606">
   <ele>407.7889318494126</ele>
   <time>2021-06-04T02:56:25.000Z</time>
</trkpt>  
<trkpt lat="34.246922791112254" lon="108.89498054930979">
   <ele>407.72948034480214</ele>
   <time>2021-06-04T02:56:28.000Z</time>
</trkpt>  
<trkpt lat="34.24691419012108" lon="108.89502729357643">
   <ele>407.16247656568885</ele>
   <time>2021-06-04T02:56:32.000Z</time>
</trkpt>  
<trkpt lat="34.24690356404624" lon="108.89506602594506">
   <ele>406.8332393663004</ele>
   <time>2021-06-04T02:56:35.000Z</time>
</trkpt>  
<trkpt lat="34.24689057365431" lon="108.89510482441413">
   <ele>406.988682015799</ele>
   <time>2021-06-04T02:56:38.000Z</time>
</trkpt>  
<trkpt lat="34.24686902500878" lon="108.89514265390213">
   <ele>406.9181390469894</ele>
   <time>2021-06-04T02:56:41.000Z</time>
</trkpt>  
<trkpt lat="34.246854550034406" lon="108.89517944240808">
   <ele>406.8336938805878</ele>
   <time>2021-06-04T02:56:44.000Z</time>
</trkpt>  
<trkpt lat="34.24683820899664" lon="108.89522121161528">
   <ele>407.88018480408937</ele>
   <time>2021-06-04T02:56:47.000Z</time>
</trkpt>  
<trkpt lat="34.246813238639795" lon="108.8952370108748">
   <ele>408.1954289730638</ele>
   <time>2021-06-04T02:56:50.000Z</time>
</trkpt>  
<trkpt lat="34.24678504517187" lon="108.89523281056024">
   <ele>408.1843735277653</ele>
   <time>2021-06-04T02:56:53.000Z</time>
</trkpt>  
<trkpt lat="34.246750775233146" lon="108.89521924695075">
   <ele>408.52166893333197</ele>
   <time>2021-06-04T02:56:57.000Z</time>
</trkpt>  
<trkpt lat="34.24672245082171" lon="108.89520164176632">
   <ele>407.5634637894109</ele>
   <time>2021-06-04T02:57:01.000Z</time>
</trkpt>  
<trkpt lat="34.246697038332734" lon="108.8951852879262">
   <ele>407.52854201290756</ele>
   <time>2021-06-04T02:57:04.000Z</time>
</trkpt>  
<trkpt lat="34.246671969194466" lon="108.89516888942956">
   <ele>407.35973873734474</ele>
   <time>2021-06-04T02:57:07.000Z</time>
</trkpt>  
<trkpt lat="34.24664296982322" lon="108.89514574351723">
   <ele>407.1504801828414</ele>
   <time>2021-06-04T02:57:10.000Z</time>
</trkpt>  
<trkpt lat="34.24661723973078" lon="108.89512641678206">
   <ele>407.43814833741635</ele>
   <time>2021-06-04T02:57:13.000Z</time>
</trkpt>  
<trkpt lat="34.24659505936921" lon="108.89510741443254">
   <ele>408.46264519449323</ele>
   <time>2021-06-04T02:57:15.000Z</time>
</trkpt>  
<trkpt lat="34.24656387421451" lon="108.89508264996334">
   <ele>408.14648585766554</ele>
   <time>2021-06-04T02:57:19.000Z</time>
</trkpt>  
<trkpt lat="34.24653222220315" lon="108.89506838625574">
   <ele>407.99819360207766</ele>
   <time>2021-06-04T02:57:23.000Z</time>
</trkpt>  
<trkpt lat="34.24650335351552" lon="108.8950497662081">
   <ele>407.6582713788375</ele>
   <time>2021-06-04T02:57:26.000Z</time>
</trkpt>  
<trkpt lat="34.24647232038828" lon="108.8950267163106">
   <ele>408.0175533797592</ele>
   <time>2021-06-04T02:57:29.000Z</time>
</trkpt>  
<trkpt lat="34.24644871571022" lon="108.89500588769815">
   <ele>407.410328483209</ele>
   <time>2021-06-04T02:57:32.000Z</time>
</trkpt>  
<trkpt lat="34.24642566118021" lon="108.89498883687621">
   <ele>407.48249697033316</ele>
   <time>2021-06-04T02:57:35.000Z</time>
</trkpt>  
<trkpt lat="34.24640018376347" lon="108.89497503176779">
   <ele>408.21073902770877</ele>
   <time>2021-06-04T02:57:37.000Z</time>
</trkpt>  
<trkpt lat="34.246375085167735" lon="108.89496215296056">
   <ele>407.7814776105806</ele>
   <time>2021-06-04T02:57:39.000Z</time>
</trkpt>  
<trkpt lat="34.24634435629307" lon="108.89494636430729">
   <ele>407.2778342962265</ele>
   <time>2021-06-04T02:57:42.000Z</time>
</trkpt>  
<trkpt lat="34.24631966863398" lon="108.89492624745571">
   <ele>407.65915780793875</ele>
   <time>2021-06-04T02:57:45.000Z</time>
</trkpt>  
<trkpt lat="34.24629038768686" lon="108.8949088390544">
   <ele>408.3333787629381</ele>
   <time>2021-06-04T02:57:48.000Z</time>
</trkpt>  
<trkpt lat="34.24625719753394" lon="108.8948930406999">
   <ele>408.0373835004866</ele>
   <time>2021-06-04T02:57:51.000Z</time>
</trkpt>  
<trkpt lat="34.246228011908386" lon="108.89488085951069">
   <ele>408.18853564653546</ele>
   <time>2021-06-04T02:57:54.000Z</time>
</trkpt>  
<trkpt lat="34.246192337922096" lon="108.89486848421573">
   <ele>408.51866001449525</ele>
   <time>2021-06-04T02:57:57.000Z</time>
</trkpt>  
<trkpt lat="34.246161946368865" lon="108.89484973904501">
   <ele>408.4078827407211</ele>
   <time>2021-06-04T02:58:00.000Z</time>
</trkpt>  
<trkpt lat="34.24614011829968" lon="108.8948283561707">
   <ele>408.6611930280924</ele>
   <time>2021-06-04T02:58:03.000Z</time>
</trkpt>  
       </trkseg>
   </trk>
</gpx>
