# Supplementary material for: Exploring the influence of path environment factors on walking behavior in urban parks with configuration attribute control
Source: PLoS One. 2025 Jul 28;20(7):e0329278. doi: 10.1371/journal.pone.0329278 (PMC12303266; doi:10.1371/journal.pone.0329278)
Supplement: S2 File — (ZIP) [file pone.0329278.s002.zip › S2 File/Trajectory data/F126.gpx]

<?xml version="1.0" encoding="UTF-8"?><gpx xsi:schemaLocation="http://www.topografix.com/GPX/1/0 http://www.topografix.com/GPX/1/0/gpx.xsd" xmlns="http://www.topografix.com/GPX/1/0" xmlns:xsi="http://www.w3.org/2001/XMLSchema-instance" creator="SixFoot - http://www.foooooot.com/" version="1.0"><trk><trkseg><trkpt lon="108.89020149" lat="34.24941921"><ele>376.012451171875</ele><time>2021-06-04T00:31:13Z</time><speed>0.5600000023841858</speed></trkpt><trkpt lon="108.89031844" lat="34.2494563"><ele>370.1185302734375</ele><time>2021-06-04T00:31:23Z</time><speed>1.059999942779541</speed></trkpt><trkpt lon="108.89046126" lat="34.24946247"><ele>370.59344482421875</ele><time>2021-06-04T00:31:32Z</time><speed>1.2400000095367432</speed></trkpt><trkpt lon="108.8905892" lat="34.2494453"><ele>374.42559814453125</ele><time>2021-06-04T00:31:39Z</time><speed>1.1200000047683716</speed></trkpt><trkpt lon="108.89069331" lat="34.24938774"><ele>376.6800537109375</ele><time>2021-06-04T00:31:47Z</time><speed>1.3300000429153442</speed></trkpt><trkpt lon="108.89071037" lat="34.24928785"><ele>375.2537841796875</ele><time>2021-06-04T00:31:55Z</time><speed>1.440000057220459</speed></trkpt><trkpt lon="108.89071406" lat="34.2491809"><ele>376.08544921875</ele><time>2021-06-04T00:32:03Z</time><speed>1.4500000476837158</speed></trkpt><trkpt lon="108.89072294" lat="34.24908129"><ele>377.6513671875</ele><time>2021-06-04T00:32:13Z</time><speed>1.2400000095367432</speed></trkpt><trkpt lon="108.89078717" lat="34.24899962"><ele>379.08837890625</ele><time>2021-06-04T00:32:23Z</time><speed>1.1200000047683716</speed></trkpt><trkpt lon="108.89086456" lat="34.24892433"><ele>381.062744140625</ele><time>2021-06-04T00:32:31Z</time><speed>1.350000023841858</speed></trkpt><trkpt lon="108.89096236" lat="34.24885401"><ele>380.78497314453125</ele><time>2021-06-04T00:32:39Z</time><speed>1.399999976158142</speed></trkpt><trkpt lon="108.89104997" lat="34.24879204"><ele>378.86883544921875</ele><time>2021-06-04T00:32:47Z</time><speed>1.2699999809265137</speed></trkpt><trkpt lon="108.8911564" lat="34.24872871"><ele>378.381103515625</ele><time>2021-06-04T00:32:55Z</time><speed>1.2400000095367432</speed></trkpt><trkpt lon="108.89126428" lat="34.24867385"><ele>377.5166015625</ele><time>2021-06-04T00:33:03Z</time><speed>1.5</speed></trkpt><trkpt lon="108.89137562" lat="34.24863486"><ele>382.2166748046875</ele><time>2021-06-04T00:33:11Z</time><speed>1.340000033378601</speed></trkpt><trkpt lon="108.89150351" lat="34.24862805"><ele>380.67816162109375</ele><time>2021-06-04T00:33:19Z</time><speed>1.2799999713897705</speed></trkpt><trkpt lon="108.89162171" lat="34.24864157"><ele>380.2723388671875</ele><time>2021-06-04T00:33:27Z</time><speed>1.25</speed></trkpt><trkpt lon="108.89175208" lat="34.24867838"><ele>380.278076171875</ele><time>2021-06-04T00:33:35Z</time><speed>1.409999966621399</speed></trkpt><trkpt lon="108.89187503" lat="34.24868486"><ele>379.1651611328125</ele><time>2021-06-04T00:33:43Z</time><speed>1.7599999904632568</speed></trkpt><trkpt lon="108.89199354" lat="34.24871458"><ele>379.412353515625</ele><time>2021-06-04T00:33:51Z</time><speed>1.3799999952316284</speed></trkpt><trkpt lon="108.89210677" lat="34.24872579"><ele>376.911865234375</ele><time>2021-06-04T00:33:59Z</time><speed>1.2200000286102295</speed></trkpt><trkpt lon="108.8922394" lat="34.24874087"><ele>376.145263671875</ele><time>2021-06-04T00:34:09Z</time><speed>1.3899999856948853</speed></trkpt><trkpt lon="108.89234521" lat="34.2487699"><ele>372.2889404296875</ele><time>2021-06-04T00:34:17Z</time><speed>1.340000033378601</speed></trkpt><trkpt lon="108.89246209" lat="34.2487727"><ele>373.52685546875</ele><time>2021-06-04T00:34:25Z</time><speed>1.600000023841858</speed></trkpt><trkpt lon="108.89258619" lat="34.24879237"><ele>374.6978759765625</ele><time>2021-06-04T00:34:33Z</time><speed>1.590000033378601</speed></trkpt><trkpt lon="108.89270992" lat="34.24879512"><ele>373.1439208984375</ele><time>2021-06-04T00:34:41Z</time><speed>1.6100000143051147</speed></trkpt><trkpt lon="108.89282866" lat="34.24880746"><ele>372.5028076171875</ele><time>2021-06-04T00:34:49Z</time><speed>1.4900000095367432</speed></trkpt><trkpt lon="108.89294517" lat="34.24882906"><ele>370.85821533203125</ele><time>2021-06-04T00:34:59Z</time><speed>1.2000000476837158</speed></trkpt><trkpt lon="108.89306037" lat="34.24882618"><ele>371.84906005859375</ele><time>2021-06-04T00:35:07Z</time><speed>1.6200000047683716</speed></trkpt><trkpt lon="108.89317996" lat="34.24882898"><ele>372.5230712890625</ele><time>2021-06-04T00:35:15Z</time><speed>1.659999966621399</speed></trkpt><trkpt lon="108.89328239" lat="34.24878077"><ele>372.06402587890625</ele><time>2021-06-04T00:35:23Z</time><speed>1.350000023841858</speed></trkpt><trkpt lon="108.89339953" lat="34.2487272"><ele>374.218505859375</ele><time>2021-06-04T00:35:31Z</time><speed>2.0899999141693115</speed></trkpt><trkpt lon="108.89351169" lat="34.24866409"><ele>375.7950439453125</ele><time>2021-06-04T00:35:39Z</time><speed>1.6200000047683716</speed></trkpt><trkpt lon="108.89358405" lat="34.24858529"><ele>373.4351806640625</ele><time>2021-06-04T00:35:47Z</time><speed>1.3300000429153442</speed></trkpt><trkpt lon="108.89363737" lat="34.24850125"><ele>374.29345703125</ele><time>2021-06-04T00:35:57Z</time><speed>1.0399999618530273</speed></trkpt><trkpt lon="108.89372895" lat="34.24845097"><ele>372.9161376953125</ele><time>2021-06-04T00:36:05Z</time><speed>1.2799999713897705</speed></trkpt><trkpt lon="108.89381585" lat="34.24838998"><ele>373.316162109375</ele><time>2021-06-04T00:36:14Z</time><speed>1.25</speed></trkpt><trkpt lon="108.89394636" lat="34.24835906"><ele>374.13006591796875</ele><time>2021-06-04T00:36:23Z</time><speed>1.100000023841858</speed></trkpt><trkpt lon="108.89405027" lat="34.24832104"><ele>371.406982421875</ele><time>2021-06-04T00:36:31Z</time><speed>1.2400000095367432</speed></trkpt><trkpt lon="108.89414886" lat="34.24827039"><ele>370.6553955078125</ele><time>2021-06-04T00:36:39Z</time><speed>1.1799999475479126</speed></trkpt><trkpt lon="108.89426418" lat="34.24822116"><ele>373.1177978515625</ele><time>2021-06-04T00:36:49Z</time><speed>1.059999942779541</speed></trkpt><trkpt lon="108.89434863" lat="34.24814687"><ele>375.3070068359375</ele><time>2021-06-04T00:36:59Z</time><speed>1.190000057220459</speed></trkpt><trkpt lon="108.8944361" lat="34.24808097"><ele>375.80859375</ele><time>2021-06-04T00:37:07Z</time><speed>1.309999942779541</speed></trkpt><trkpt lon="108.89454683" lat="34.24803081"><ele>378.0751953125</ele><time>2021-06-04T00:37:15Z</time><speed>1.3200000524520874</speed></trkpt><trkpt lon="108.89466842" lat="34.24801331"><ele>376.38861083984375</ele><time>2021-06-04T00:37:23Z</time><speed>1.309999942779541</speed></trkpt><trkpt lon="108.89477337" lat="34.2480412"><ele>375.69091796875</ele><time>2021-06-04T00:37:31Z</time><speed>1.309999942779541</speed></trkpt><trkpt lon="108.89487891" lat="34.24810273"><ele>375.974609375</ele><time>2021-06-04T00:37:41Z</time><speed>1.1699999570846558</speed></trkpt><trkpt lon="108.8949077" lat="34.24819347"><ele>374.790283203125</ele><time>2021-06-04T00:37:49Z</time><speed>1.3799999952316284</speed></trkpt><trkpt lon="108.89493026" lat="34.24829103"><ele>377.36962890625</ele><time>2021-06-04T00:37:57Z</time><speed>1.2899999618530273</speed></trkpt><trkpt lon="108.8949403" lat="34.2483879"><ele>377.353515625</ele><time>2021-06-04T00:38:05Z</time><speed>1.190000057220459</speed></trkpt><trkpt lon="108.89497136" lat="34.24847798"><ele>375.69317626953125</ele><time>2021-06-04T00:38:13Z</time><speed>1.2599999904632568</speed></trkpt><trkpt lon="108.8949893" lat="34.24856996"><ele>375.85748291015625</ele><time>2021-06-04T00:38:21Z</time><speed>1.3300000429153442</speed></trkpt><trkpt lon="108.89498681" lat="34.24866343"><ele>376.429443359375</ele><time>2021-06-04T00:38:29Z</time><speed>1.5199999809265137</speed></trkpt><trkpt lon="108.89495619" lat="34.24876962"><ele>375.40618896484375</ele><time>2021-06-04T00:38:37Z</time><speed>1.3200000524520874</speed></trkpt><trkpt lon="108.89492788" lat="34.24887287"><ele>374.677490234375</ele><time>2021-06-04T00:38:45Z</time><speed>1.399999976158142</speed></trkpt><trkpt lon="108.89490893" lat="34.24897673"><ele>372.203125</ele><time>2021-06-04T00:38:53Z</time><speed>1.3200000524520874</speed></trkpt><trkpt lon="108.8949111" lat="34.24908565"><ele>374.076171875</ele><time>2021-06-04T00:39:01Z</time><speed>1.4600000381469727</speed></trkpt><trkpt lon="108.8949408" lat="34.24918642"><ele>373.07373046875</ele><time>2021-06-04T00:39:09Z</time><speed>1.3700000047683716</speed></trkpt><trkpt lon="108.89493035" lat="34.2492908"><ele>372.10479736328125</ele><time>2021-06-04T00:39:19Z</time><speed>1.1799999475479126</speed></trkpt><trkpt lon="108.8949085" lat="34.24939419"><ele>372.3206787109375</ele><time>2021-06-04T00:39:27Z</time><speed>1.3700000047683716</speed></trkpt><trkpt lon="108.89488989" lat="34.24948856"><ele>371.6639404296875</ele><time>2021-06-04T00:39:35Z</time><speed>0.8999999761581421</speed></trkpt><trkpt lon="108.89484541" lat="34.24958247"><ele>371.4749755859375</ele><time>2021-06-04T00:39:43Z</time><speed>1.5499999523162842</speed></trkpt><trkpt lon="108.89478553" lat="34.24967453"><ele>370.79229736328125</ele><time>2021-06-04T00:39:51Z</time><speed>1.5199999809265137</speed></trkpt><trkpt lon="108.89477838" lat="34.24977752"><ele>369.03948974609375</ele><time>2021-06-04T00:39:59Z</time><speed>1.2999999523162842</speed></trkpt><trkpt lon="108.89481072" lat="34.24986561"><ele>373.221435546875</ele><time>2021-06-04T00:40:07Z</time><speed>1.5499999523162842</speed></trkpt><trkpt lon="108.89482713" lat="34.24996853"><ele>376.16412353515625</ele><time>2021-06-04T00:40:15Z</time><speed>1.5299999713897705</speed></trkpt><trkpt lon="108.89490072" lat="34.2500386"><ele>374.9610595703125</ele><time>2021-06-04T00:40:23Z</time><speed>1.4700000286102295</speed></trkpt><trkpt lon="108.89502536" lat="34.25005573"><ele>374.14398193359375</ele><time>2021-06-04T00:40:31Z</time><speed>1.4500000476837158</speed></trkpt><trkpt lon="108.89514041" lat="34.25004751"><ele>373.3983154296875</ele><time>2021-06-04T00:40:39Z</time><speed>1.5099999904632568</speed></trkpt><trkpt lon="108.89526871" lat="34.25002332"><ele>374.3768310546875</ele><time>2021-06-04T00:40:47Z</time><speed>1.5499999523162842</speed></trkpt><trkpt lon="108.8953832" lat="34.25004984"><ele>373.13653564453125</ele><time>2021-06-04T00:40:55Z</time><speed>1.4199999570846558</speed></trkpt><trkpt lon="108.89548891" lat="34.25007905"><ele>374.04803466796875</ele><time>2021-06-04T00:41:03Z</time><speed>1.2999999523162842</speed></trkpt><trkpt lon="108.89562204" lat="34.25009012"><ele>375.729736328125</ele><time>2021-06-04T00:41:13Z</time><speed>1.2000000476837158</speed></trkpt><trkpt lon="108.89572335" lat="34.25012379"><ele>376.4539794921875</ele><time>2021-06-04T00:41:21Z</time><speed>1.309999942779541</speed></trkpt><trkpt lon="108.89580949" lat="34.2501798"><ele>375.25213623046875</ele><time>2021-06-04T00:41:29Z</time><speed>1.2100000381469727</speed></trkpt><trkpt lon="108.89587393" lat="34.25027131"><ele>373.6446533203125</ele><time>2021-06-04T00:41:37Z</time><speed>1.190000057220459</speed></trkpt><trkpt lon="108.89593469" lat="34.25035343"><ele>371.2598876953125</ele><time>2021-06-04T00:41:45Z</time><speed>1.2100000381469727</speed></trkpt><trkpt lon="108.89599132" lat="34.25044022"><ele>374.3232421875</ele><time>2021-06-04T00:41:53Z</time><speed>1.1799999475479126</speed></trkpt><trkpt lon="108.89602308" lat="34.2505371"><ele>376.166015625</ele><time>2021-06-04T00:42:01Z</time><speed>1.350000023841858</speed></trkpt><trkpt lon="108.89599301" lat="34.25064641"><ele>374.976806640625</ele><time>2021-06-04T00:42:09Z</time><speed>1.5700000524520874</speed></trkpt><trkpt lon="108.89598663" lat="34.25074801"><ele>374.981689453125</ele><time>2021-06-04T00:42:17Z</time><speed>1.0099999904632568</speed></trkpt><trkpt lon="108.89601337" lat="34.25085185"><ele>376.5263671875</ele><time>2021-06-04T00:42:25Z</time><speed>1.659999966621399</speed></trkpt><trkpt lon="108.89599139" lat="34.25095972"><ele>374.530029296875</ele><time>2021-06-04T00:42:33Z</time><speed>1.399999976158142</speed></trkpt><trkpt lon="108.89593381" lat="34.25103945"><ele>373.5780029296875</ele><time>2021-06-04T00:42:41Z</time><speed>1.2400000095367432</speed></trkpt><trkpt lon="108.89585901" lat="34.25111961"><ele>372.85211181640625</ele><time>2021-06-04T00:42:51Z</time><speed>1.2300000190734863</speed></trkpt><trkpt lon="108.89582369" lat="34.25121364"><ele>372.50439453125</ele><time>2021-06-04T00:43:01Z</time><speed>1.309999942779541</speed></trkpt><trkpt lon="108.89582163" lat="34.25131147"><ele>373.1578369140625</ele><time>2021-06-04T00:43:09Z</time><speed>1.3700000047683716</speed></trkpt><trkpt lon="108.89581219" lat="34.25141696"><ele>370.28448486328125</ele><time>2021-06-04T00:43:17Z</time><speed>1.4800000190734863</speed></trkpt><trkpt lon="108.89574466" lat="34.25150828"><ele>370.73223876953125</ele><time>2021-06-04T00:43:27Z</time><speed>1.3200000524520874</speed></trkpt><trkpt lon="108.89562303" lat="34.25151328"><ele>371.67584228515625</ele><time>2021-06-04T00:43:35Z</time><speed>1.440000057220459</speed></trkpt><trkpt lon="108.89550226" lat="34.25152938"><ele>373.3770751953125</ele><time>2021-06-04T00:43:43Z</time><speed>1.4500000476837158</speed></trkpt><trkpt lon="108.89538776" lat="34.25153341"><ele>374.3909912109375</ele><time>2021-06-04T00:43:51Z</time><speed>1.1399999856948853</speed></trkpt><trkpt lon="108.89528576" lat="34.25160107"><ele>370.065673828125</ele><time>2021-06-04T00:43:59Z</time><speed>1.4500000476837158</speed></trkpt><trkpt lon="108.89520544" lat="34.25169019"><ele>368.57568359375</ele><time>2021-06-04T00:44:07Z</time><speed>1.5199999809265137</speed></trkpt><trkpt lon="108.89507442" lat="34.25172273"><ele>367.025634765625</ele><time>2021-06-04T00:44:17Z</time><speed>1.5099999904632568</speed></trkpt><trkpt lon="108.8949641" lat="34.25171698"><ele>368.4722900390625</ele><time>2021-06-04T00:44:25Z</time><speed>1.2799999713897705</speed></trkpt><trkpt lon="108.89483379" lat="34.25171159"><ele>368.969970703125</ele><time>2021-06-04T00:44:35Z</time><speed>1.2100000381469727</speed></trkpt><trkpt lon="108.89470468" lat="34.25173208"><ele>369.11126708984375</ele><time>2021-06-04T00:44:47Z</time><speed>1.2999999523162842</speed></trkpt><trkpt lon="108.8945857" lat="34.25176867"><ele>369.5137939453125</ele><time>2021-06-04T00:44:57Z</time><speed>1.1699999570846558</speed></trkpt><trkpt lon="108.89447558" lat="34.25180574"><ele>369.29779052734375</ele><time>2021-06-04T00:45:07Z</time><speed>1.100000023841858</speed></trkpt><trkpt lon="108.89435913" lat="34.25179236"><ele>371.7276611328125</ele><time>2021-06-04T00:45:17Z</time><speed>1.2799999713897705</speed></trkpt><trkpt lon="108.89427421" lat="34.25173207"><ele>375.057373046875</ele><time>2021-06-04T00:45:25Z</time><speed>1.3600000143051147</speed></trkpt><trkpt lon="108.8942133" lat="34.25165252"><ele>373.30322265625</ele><time>2021-06-04T00:45:33Z</time><speed>1.3899999856948853</speed></trkpt><trkpt lon="108.8941091" lat="34.2515948"><ele>373.8369140625</ele><time>2021-06-04T00:45:41Z</time><speed>0.9599999785423279</speed></trkpt><trkpt lon="108.89400155" lat="34.25154754"><ele>376.5972900390625</ele><time>2021-06-04T00:45:51Z</time><speed>1.5199999809265137</speed></trkpt><trkpt lon="108.89387433" lat="34.25152958"><ele>374.218017578125</ele><time>2021-06-04T00:45:59Z</time><speed>1.4900000095367432</speed></trkpt><trkpt lon="108.89376088" lat="34.2515217"><ele>372.8702392578125</ele><time>2021-06-04T00:46:07Z</time><speed>1.2999999523162842</speed></trkpt><trkpt lon="108.8936418" lat="34.2514996"><ele>376.96807861328125</ele><time>2021-06-04T00:46:17Z</time><speed>1.100000023841858</speed></trkpt><trkpt lon="108.89350761" lat="34.25150667"><ele>376.4481201171875</ele><time>2021-06-04T00:46:29Z</time><speed>1.2699999809265137</speed></trkpt><trkpt lon="108.89339225" lat="34.25149077"><ele>375.470458984375</ele><time>2021-06-04T00:46:37Z</time><speed>1.4199999570846558</speed></trkpt><trkpt lon="108.89327095" lat="34.25144558"><ele>374.9447021484375</ele><time>2021-06-04T00:46:45Z</time><speed>1.4900000095367432</speed></trkpt><trkpt lon="108.89316057" lat="34.25141288"><ele>373.45068359375</ele><time>2021-06-04T00:46:55Z</time><speed>0.800000011920929</speed></trkpt><trkpt lon="108.8930374" lat="34.2514262"><ele>374.3375244140625</ele><time>2021-06-04T00:47:03Z</time><speed>1.059999942779541</speed></trkpt><trkpt lon="108.89291549" lat="34.25141089"><ele>373.4820556640625</ele><time>2021-06-04T00:47:11Z</time><speed>1.2100000381469727</speed></trkpt><trkpt lon="108.8928236" lat="34.25134489"><ele>380.27130126953125</ele><time>2021-06-04T00:47:19Z</time><speed>1.409999966621399</speed></trkpt><trkpt lon="108.89278855" lat="34.25125044"><ele>378.42059326171875</ele><time>2021-06-04T00:47:27Z</time><speed>1.309999942779541</speed></trkpt><trkpt lon="108.89271999" lat="34.25116509"><ele>377.7657470703125</ele><time>2021-06-04T00:47:35Z</time><speed>1.100000023841858</speed></trkpt><trkpt lon="108.89261702" lat="34.25113416"><ele>376.8192138671875</ele><time>2021-06-04T00:47:43Z</time><speed>1.3799999952316284</speed></trkpt><trkpt lon="108.89249384" lat="34.25116226"><ele>376.9599609375</ele><time>2021-06-04T00:47:51Z</time><speed>1.6100000143051147</speed></trkpt><trkpt lon="108.89236507" lat="34.2511832"><ele>377.6036376953125</ele><time>2021-06-04T00:47:59Z</time><speed>1.3799999952316284</speed></trkpt><trkpt lon="108.89224826" lat="34.25118343"><ele>378.309326171875</ele><time>2021-06-04T00:48:07Z</time><speed>1.2599999904632568</speed></trkpt><trkpt lon="108.89212869" lat="34.25117783"><ele>377.247314453125</ele><time>2021-06-04T00:48:17Z</time><speed>0.7099999785423279</speed></trkpt><trkpt lon="108.89200287" lat="34.25114797"><ele>376.90576171875</ele><time>2021-06-04T00:48:27Z</time><speed>1.7100000381469727</speed></trkpt><trkpt lon="108.8919186" lat="34.25109087"><ele>373.9248046875</ele><time>2021-06-04T00:48:35Z</time><speed>1.350000023841858</speed></trkpt><trkpt lon="108.89182609" lat="34.25103588"><ele>372.615966796875</ele><time>2021-06-04T00:48:43Z</time><speed>1.3899999856948853</speed></trkpt><trkpt lon="108.89175858" lat="34.25096004"><ele>373.6026611328125</ele><time>2021-06-04T00:48:51Z</time><speed>1.399999976158142</speed></trkpt><trkpt lon="108.89169063" lat="34.25088873"><ele>372.67626953125</ele><time>2021-06-04T00:48:59Z</time><speed>1.4299999475479126</speed></trkpt><trkpt lon="108.89160662" lat="34.25080495"><ele>370.8685302734375</ele><time>2021-06-04T00:49:09Z</time><speed>1.440000057220459</speed></trkpt><trkpt lon="108.89152207" lat="34.25072963"><ele>372.7894287109375</ele><time>2021-06-04T00:49:17Z</time><speed>1.340000033378601</speed></trkpt><trkpt lon="108.89142076" lat="34.25065948"><ele>371.8309326171875</ele><time>2021-06-04T00:49:27Z</time><speed>1.5499999523162842</speed></trkpt><trkpt lon="108.8913988" lat="34.25055181"><ele>371.740478515625</ele><time>2021-06-04T00:49:35Z</time><speed>1.4199999570846558</speed></trkpt><trkpt lon="108.89131147" lat="34.25047569"><ele>371.4371337890625</ele><time>2021-06-04T00:49:43Z</time><speed>1.3700000047683716</speed></trkpt><trkpt lon="108.89122861" lat="34.25039987"><ele>374.4727783203125</ele><time>2021-06-04T00:49:51Z</time><speed>1.3300000429153442</speed></trkpt><trkpt lon="108.89114264" lat="34.25032779"><ele>376.212646484375</ele><time>2021-06-04T00:49:59Z</time><speed>1.3899999856948853</speed></trkpt><trkpt lon="108.89106612" lat="34.25025445"><ele>376.56146240234375</ele><time>2021-06-04T00:50:07Z</time><speed>1.3200000524520874</speed></trkpt><trkpt lon="108.89099342" lat="34.250177"><ele>376.7366943359375</ele><time>2021-06-04T00:50:15Z</time><speed>1.3700000047683716</speed></trkpt><trkpt lon="108.89092601" lat="34.25009192"><ele>377.608154296875</ele><time>2021-06-04T00:50:25Z</time><speed>1.2100000381469727</speed></trkpt><trkpt lon="108.89086367" lat="34.25001753"><ele>377.6065673828125</ele><time>2021-06-04T00:50:33Z</time><speed>1.2100000381469727</speed></trkpt><trkpt lon="108.89078003" lat="34.24992531"><ele>378.0283203125</ele><time>2021-06-04T00:50:43Z</time><speed>1.659999966621399</speed></trkpt><trkpt lon="108.8907389" lat="34.24983681"><ele>374.96142578125</ele><time>2021-06-04T00:50:51Z</time><speed>1.4199999570846558</speed></trkpt><trkpt lon="108.89073891" lat="34.24972763"><ele>374.6053466796875</ele><time>2021-06-04T00:50:59Z</time><speed>1.5</speed></trkpt><trkpt lon="108.89073163" lat="34.24962184"><ele>374.6968994140625</ele><time>2021-06-04T00:51:07Z</time><speed>1.5299999713897705</speed></trkpt><trkpt lon="108.89065826" lat="34.24954291"><ele>375.5384521484375</ele><time>2021-06-04T00:51:17Z</time><speed>1.309999942779541</speed></trkpt><trkpt lon="108.8905565" lat="34.24947177"><ele>375.8541259765625</ele><time>2021-06-04T00:51:25Z</time><speed>1.5499999523162842</speed></trkpt><trkpt lon="108.89044757" lat="34.24944217"><ele>378.95623779296875</ele><time>2021-06-04T00:51:33Z</time><speed>1.9700000286102295</speed></trkpt><trkpt lon="108.89032605" lat="34.24943222"><ele>371.044921875</ele><time>2021-06-04T00:51:39Z</time><speed>0.7300000190734863</speed></trkpt><trkpt lon="108.89023649" lat="34.24936178"><ele>372.8934326171875</ele><time>2021-06-04T00:51:45Z</time><speed>0.3799999952316284</speed></trkpt></trkseg></trk></gpx>
