# Supplementary material for: Exploring the influence of path environment factors on walking behavior in urban parks with configuration attribute control
Source: PLoS One. 2025 Jul 28;20(7):e0329278. doi: 10.1371/journal.pone.0329278 (PMC12303266; doi:10.1371/journal.pone.0329278)
Supplement: S2 File — (ZIP) [file pone.0329278.s002.zip › S2 File/Trajectory data/F127.gpx]

<?xml version="1.0" encoding="UTF-8"?><gpx xsi:schemaLocation="http://www.topografix.com/GPX/1/0 http://www.topografix.com/GPX/1/0/gpx.xsd" xmlns="http://www.topografix.com/GPX/1/0" xmlns:xsi="http://www.w3.org/2001/XMLSchema-instance" creator="SixFoot - http://www.foooooot.com/" version="1.0"><trk><trkseg><trkpt lon="108.89028137" lat="34.24955652"><ele>362.5537109375</ele><time>2021-06-04T01:06:27Z</time><speed>0.0</speed></trkpt><trkpt lon="108.89039373" lat="34.24956088"><ele>354.6229248046875</ele><time>2021-06-04T01:06:38Z</time><speed>0.0</speed></trkpt><trkpt lon="108.89049548" lat="34.24947609"><ele>362.00323486328125</ele><time>2021-06-04T01:06:44Z</time><speed>1.4600000381469727</speed></trkpt><trkpt lon="108.89058998" lat="34.24941999"><ele>369.37042236328125</ele><time>2021-06-04T01:06:51Z</time><speed>1.2799999713897705</speed></trkpt><trkpt lon="108.89067753" lat="34.24934732"><ele>373.5869140625</ele><time>2021-06-04T01:06:59Z</time><speed>1.2400000095367432</speed></trkpt><trkpt lon="108.8906883" lat="34.24925525"><ele>373.269775390625</ele><time>2021-06-04T01:07:07Z</time><speed>1.2200000286102295</speed></trkpt><trkpt lon="108.89068142" lat="34.24915591"><ele>370.8612060546875</ele><time>2021-06-04T01:07:15Z</time><speed>1.3300000429153442</speed></trkpt><trkpt lon="108.89070842" lat="34.24905723"><ele>372.586669921875</ele><time>2021-06-04T01:07:23Z</time><speed>1.1299999952316284</speed></trkpt><trkpt lon="108.89074972" lat="34.24896892"><ele>372.8114013671875</ele><time>2021-06-04T01:07:31Z</time><speed>1.2400000095367432</speed></trkpt><trkpt lon="108.89082482" lat="34.24889052"><ele>373.3140869140625</ele><time>2021-06-04T01:07:39Z</time><speed>1.3600000143051147</speed></trkpt><trkpt lon="108.89092652" lat="34.24882313"><ele>374.4586181640625</ele><time>2021-06-04T01:07:47Z</time><speed>1.309999942779541</speed></trkpt><trkpt lon="108.89103328" lat="34.24876027"><ele>376.9368896484375</ele><time>2021-06-04T01:07:55Z</time><speed>1.2200000286102295</speed></trkpt><trkpt lon="108.89113824" lat="34.24871198"><ele>376.91424560546875</ele><time>2021-06-04T01:08:03Z</time><speed>0.8399999737739563</speed></trkpt><trkpt lon="108.89124825" lat="34.24866731"><ele>382.88397216796875</ele><time>2021-06-04T01:08:13Z</time><speed>1.25</speed></trkpt><trkpt lon="108.89137005" lat="34.24863547"><ele>381.134521484375</ele><time>2021-06-04T01:08:21Z</time><speed>0.8500000238418579</speed></trkpt><trkpt lon="108.89149785" lat="34.24861787"><ele>383.6265869140625</ele><time>2021-06-04T01:08:29Z</time><speed>0.8999999761581421</speed></trkpt><trkpt lon="108.89162034" lat="34.24862593"><ele>383.93231201171875</ele><time>2021-06-04T01:08:35Z</time><speed>1.3799999952316284</speed></trkpt><trkpt lon="108.89174278" lat="34.24863358"><ele>380.139404296875</ele><time>2021-06-04T01:08:41Z</time><speed>1.75</speed></trkpt><trkpt lon="108.8918823" lat="34.24866583"><ele>380.756591796875</ele><time>2021-06-04T01:08:49Z</time><speed>1.7100000381469727</speed></trkpt><trkpt lon="108.89199585" lat="34.24867263"><ele>379.6595458984375</ele><time>2021-06-04T01:08:55Z</time><speed>1.7999999523162842</speed></trkpt><trkpt lon="108.89212081" lat="34.24871963"><ele>376.6888427734375</ele><time>2021-06-04T01:09:03Z</time><speed>1.4500000476837158</speed></trkpt><trkpt lon="108.89224322" lat="34.24875611"><ele>376.795166015625</ele><time>2021-06-04T01:09:11Z</time><speed>1.7899999618530273</speed></trkpt><trkpt lon="108.89235578" lat="34.24875849"><ele>376.1766357421875</ele><time>2021-06-04T01:09:19Z</time><speed>1.2999999523162842</speed></trkpt><trkpt lon="108.89248884" lat="34.2487471"><ele>375.73486328125</ele><time>2021-06-04T01:09:29Z</time><speed>1.2599999904632568</speed></trkpt><trkpt lon="108.89262402" lat="34.24874338"><ele>375.52777099609375</ele><time>2021-06-04T01:09:39Z</time><speed>1.4299999475479126</speed></trkpt><trkpt lon="108.89276649" lat="34.24876539"><ele>371.85772705078125</ele><time>2021-06-04T01:09:47Z</time><speed>1.7000000476837158</speed></trkpt><trkpt lon="108.89287354" lat="34.24878693"><ele>371.05950927734375</ele><time>2021-06-04T01:09:53Z</time><speed>1.7999999523162842</speed></trkpt><trkpt lon="108.89299433" lat="34.24882166"><ele>371.5087890625</ele><time>2021-06-04T01:10:01Z</time><speed>1.600000023841858</speed></trkpt><trkpt lon="108.89310513" lat="34.24881673"><ele>372.98602294921875</ele><time>2021-06-04T01:10:09Z</time><speed>1.4900000095367432</speed></trkpt><trkpt lon="108.89323599" lat="34.24879794"><ele>372.996826171875</ele><time>2021-06-04T01:10:19Z</time><speed>1.4900000095367432</speed></trkpt><trkpt lon="108.8933162" lat="34.24871529"><ele>374.247802734375</ele><time>2021-06-04T01:10:29Z</time><speed>1.2599999904632568</speed></trkpt><trkpt lon="108.89339261" lat="34.24864301"><ele>374.11083984375</ele><time>2021-06-04T01:10:37Z</time><speed>1.440000057220459</speed></trkpt><trkpt lon="108.89348384" lat="34.24858112"><ele>373.903076171875</ele><time>2021-06-04T01:10:45Z</time><speed>1.340000033378601</speed></trkpt><trkpt lon="108.89356976" lat="34.24850713"><ele>374.7021484375</ele><time>2021-06-04T01:10:53Z</time><speed>1.399999976158142</speed></trkpt><trkpt lon="108.89363614" lat="34.2484258"><ele>375.33160400390625</ele><time>2021-06-04T01:11:01Z</time><speed>1.5399999618530273</speed></trkpt><trkpt lon="108.89376122" lat="34.24839896"><ele>375.5816650390625</ele><time>2021-06-04T01:11:08Z</time><speed>1.5199999809265137</speed></trkpt><trkpt lon="108.89386328" lat="34.24833016"><ele>373.09234619140625</ele><time>2021-06-04T01:11:17Z</time><speed>1.0299999713897705</speed></trkpt><trkpt lon="108.89397251" lat="34.24834016"><ele>376.415283203125</ele><time>2021-06-04T01:11:23Z</time><speed>1.4700000286102295</speed></trkpt><trkpt lon="108.89408785" lat="34.24828844"><ele>378.4923095703125</ele><time>2021-06-04T01:11:31Z</time><speed>1.409999966621399</speed></trkpt><trkpt lon="108.89418625" lat="34.24823651"><ele>377.1822509765625</ele><time>2021-06-04T01:11:37Z</time><speed>1.9299999475479126</speed></trkpt><trkpt lon="108.89427634" lat="34.24815986"><ele>378.1729736328125</ele><time>2021-06-04T01:11:43Z</time><speed>1.75</speed></trkpt><trkpt lon="108.89436494" lat="34.24806583"><ele>377.2730712890625</ele><time>2021-06-04T01:11:51Z</time><speed>1.9800000190734863</speed></trkpt><trkpt lon="108.89447129" lat="34.24799805"><ele>374.2706298828125</ele><time>2021-06-04T01:11:59Z</time><speed>1.6100000143051147</speed></trkpt><trkpt lon="108.89458748" lat="34.24798325"><ele>378.228271484375</ele><time>2021-06-04T01:12:05Z</time><speed>1.3700000047683716</speed></trkpt><trkpt lon="108.89469875" lat="34.24796286"><ele>380.9478759765625</ele><time>2021-06-04T01:12:13Z</time><speed>1.1399999856948853</speed></trkpt><trkpt lon="108.89483104" lat="34.24801543"><ele>381.15264892578125</ele><time>2021-06-04T01:12:23Z</time><speed>1.590000033378601</speed></trkpt><trkpt lon="108.89490669" lat="34.24808207"><ele>380.16436767578125</ele><time>2021-06-04T01:12:29Z</time><speed>0.7200000286102295</speed></trkpt><trkpt lon="108.89497361" lat="34.24816619"><ele>380.2454833984375</ele><time>2021-06-04T01:12:37Z</time><speed>1.2899999618530273</speed></trkpt><trkpt lon="108.89501209" lat="34.24826855"><ele>378.43603515625</ele><time>2021-06-04T01:12:45Z</time><speed>1.2799999713897705</speed></trkpt><trkpt lon="108.8950221" lat="34.24838508"><ele>378.17926025390625</ele><time>2021-06-04T01:12:53Z</time><speed>1.7000000476837158</speed></trkpt><trkpt lon="108.89504113" lat="34.24848616"><ele>377.10296630859375</ele><time>2021-06-04T01:12:59Z</time><speed>1.6799999475479126</speed></trkpt><trkpt lon="108.89504205" lat="34.24857681"><ele>376.875</ele><time>2021-06-04T01:13:05Z</time><speed>1.399999976158142</speed></trkpt><trkpt lon="108.89505089" lat="34.24867682"><ele>374.9495849609375</ele><time>2021-06-04T01:13:13Z</time><speed>1.2200000286102295</speed></trkpt><trkpt lon="108.89502897" lat="34.2487787"><ele>374.838134765625</ele><time>2021-06-04T01:13:23Z</time><speed>1.1399999856948853</speed></trkpt><trkpt lon="108.89500411" lat="34.2488783"><ele>374.6492919921875</ele><time>2021-06-04T01:13:31Z</time><speed>1.4600000381469727</speed></trkpt><trkpt lon="108.89496703" lat="34.24896813"><ele>374.7725830078125</ele><time>2021-06-04T01:13:39Z</time><speed>1.4800000190734863</speed></trkpt><trkpt lon="108.89497833" lat="34.24906092"><ele>373.14520263671875</ele><time>2021-06-04T01:13:45Z</time><speed>1.850000023841858</speed></trkpt><trkpt lon="108.8949662" lat="34.24915834"><ele>375.022705078125</ele><time>2021-06-04T01:13:51Z</time><speed>1.5</speed></trkpt><trkpt lon="108.89495236" lat="34.24926238"><ele>375.734619140625</ele><time>2021-06-04T01:13:59Z</time><speed>2.319999933242798</speed></trkpt><trkpt lon="108.8949245" lat="34.24936741"><ele>373.9742431640625</ele><time>2021-06-04T01:14:07Z</time><speed>1.5099999904632568</speed></trkpt><trkpt lon="108.89489746" lat="34.24947399"><ele>372.9381103515625</ele><time>2021-06-04T01:14:15Z</time><speed>1.5800000429153442</speed></trkpt><trkpt lon="108.89484402" lat="34.24957141"><ele>372.8179931640625</ele><time>2021-06-04T01:14:23Z</time><speed>1.649999976158142</speed></trkpt><trkpt lon="108.89478938" lat="34.24967167"><ele>372.78594970703125</ele><time>2021-06-04T01:14:31Z</time><speed>1.6100000143051147</speed></trkpt><trkpt lon="108.89477133" lat="34.2497845"><ele>374.2471923828125</ele><time>2021-06-04T01:14:39Z</time><speed>1.7599999904632568</speed></trkpt><trkpt lon="108.89480932" lat="34.24989496"><ele>374.21875</ele><time>2021-06-04T01:14:47Z</time><speed>1.9800000190734863</speed></trkpt><trkpt lon="108.89485491" lat="34.24999311"><ele>373.9703369140625</ele><time>2021-06-04T01:14:53Z</time><speed>2.0</speed></trkpt><trkpt lon="108.89496154" lat="34.25005832"><ele>373.53265380859375</ele><time>2021-06-04T01:15:01Z</time><speed>1.7100000381469727</speed></trkpt><trkpt lon="108.89509524" lat="34.25005921"><ele>373.00811767578125</ele><time>2021-06-04T01:15:09Z</time><speed>1.7000000476837158</speed></trkpt><trkpt lon="108.89521974" lat="34.25005185"><ele>374.34161376953125</ele><time>2021-06-04T01:15:17Z</time><speed>1.5</speed></trkpt><trkpt lon="108.89535262" lat="34.25005343"><ele>374.1036376953125</ele><time>2021-06-04T01:15:25Z</time><speed>1.6299999952316284</speed></trkpt><trkpt lon="108.89549031" lat="34.25007397"><ele>370.654541015625</ele><time>2021-06-04T01:15:33Z</time><speed>1.7999999523162842</speed></trkpt><trkpt lon="108.89560222" lat="34.2500884"><ele>368.130615234375</ele><time>2021-06-04T01:15:41Z</time><speed>1.4299999475479126</speed></trkpt><trkpt lon="108.89570753" lat="34.25014117"><ele>369.65631103515625</ele><time>2021-06-04T01:15:49Z</time><speed>1.2699999809265137</speed></trkpt><trkpt lon="108.89582343" lat="34.25018952"><ele>367.5596923828125</ele><time>2021-06-04T01:15:57Z</time><speed>1.5800000429153442</speed></trkpt><trkpt lon="108.89589584" lat="34.25027145"><ele>368.8983154296875</ele><time>2021-06-04T01:16:05Z</time><speed>1.3200000524520874</speed></trkpt><trkpt lon="108.89594507" lat="34.25036459"><ele>370.101806640625</ele><time>2021-06-04T01:16:13Z</time><speed>1.3300000429153442</speed></trkpt><trkpt lon="108.89600668" lat="34.25045583"><ele>375.07513427734375</ele><time>2021-06-04T01:16:21Z</time><speed>1.399999976158142</speed></trkpt><trkpt lon="108.89601304" lat="34.25054964"><ele>372.1051025390625</ele><time>2021-06-04T01:16:29Z</time><speed>1.1299999952316284</speed></trkpt><trkpt lon="108.89600402" lat="34.25064673"><ele>371.355712890625</ele><time>2021-06-04T01:16:37Z</time><speed>1.2400000095367432</speed></trkpt><trkpt lon="108.89600859" lat="34.25075977"><ele>369.3306884765625</ele><time>2021-06-04T01:16:47Z</time><speed>1.2799999713897705</speed></trkpt><trkpt lon="108.89601074" lat="34.25086469"><ele>372.197509765625</ele><time>2021-06-04T01:16:57Z</time><speed>1.1200000047683716</speed></trkpt><trkpt lon="108.89595518" lat="34.25095627"><ele>372.568115234375</ele><time>2021-06-04T01:17:07Z</time><speed>1.1799999475479126</speed></trkpt><trkpt lon="108.8958814" lat="34.25104538"><ele>373.826904296875</ele><time>2021-06-04T01:17:15Z</time><speed>1.5399999618530273</speed></trkpt><trkpt lon="108.89582525" lat="34.2511229"><ele>374.57794189453125</ele><time>2021-06-04T01:17:21Z</time><speed>1.7899999618530273</speed></trkpt><trkpt lon="108.89582022" lat="34.25121463"><ele>373.629150390625</ele><time>2021-06-04T01:17:27Z</time><speed>1.8300000429153442</speed></trkpt><trkpt lon="108.89582373" lat="34.25132328"><ele>372.32623291015625</ele><time>2021-06-04T01:17:35Z</time><speed>1.659999966621399</speed></trkpt><trkpt lon="108.8957977" lat="34.25143578"><ele>371.79541015625</ele><time>2021-06-04T01:17:43Z</time><speed>1.690000057220459</speed></trkpt><trkpt lon="108.89568735" lat="34.25150473"><ele>374.40313720703125</ele><time>2021-06-04T01:17:51Z</time><speed>1.6299999952316284</speed></trkpt><trkpt lon="108.89555459" lat="34.25149855"><ele>376.156982421875</ele><time>2021-06-04T01:17:59Z</time><speed>1.7100000381469727</speed></trkpt><trkpt lon="108.89544049" lat="34.2515157"><ele>378.9051513671875</ele><time>2021-06-04T01:18:07Z</time><speed>1.4500000476837158</speed></trkpt><trkpt lon="108.89533468" lat="34.25154805"><ele>378.47216796875</ele><time>2021-06-04T01:18:13Z</time><speed>1.659999966621399</speed></trkpt><trkpt lon="108.89526088" lat="34.2516151"><ele>376.1318359375</ele><time>2021-06-04T01:18:21Z</time><speed>1.4700000286102295</speed></trkpt><trkpt lon="108.89516063" lat="34.25166932"><ele>373.77105712890625</ele><time>2021-06-04T01:18:29Z</time><speed>1.4700000286102295</speed></trkpt><trkpt lon="108.89503227" lat="34.25167617"><ele>373.570068359375</ele><time>2021-06-04T01:18:37Z</time><speed>1.5</speed></trkpt><trkpt lon="108.89490321" lat="34.25168846"><ele>373.9876708984375</ele><time>2021-06-04T01:18:45Z</time><speed>1.5</speed></trkpt><trkpt lon="108.89478359" lat="34.25169237"><ele>374.7186279296875</ele><time>2021-06-04T01:18:53Z</time><speed>0.6200000047683716</speed></trkpt><trkpt lon="108.89468845" lat="34.25174445"><ele>372.6151123046875</ele><time>2021-06-04T01:19:01Z</time><speed>1.3799999952316284</speed></trkpt><trkpt lon="108.89456598" lat="34.25177496"><ele>371.9805908203125</ele><time>2021-06-04T01:19:09Z</time><speed>1.340000033378601</speed></trkpt><trkpt lon="108.89444469" lat="34.2517763"><ele>374.59344482421875</ele><time>2021-06-04T01:19:17Z</time><speed>0.949999988079071</speed></trkpt><trkpt lon="108.89435308" lat="34.25170748"><ele>374.07275390625</ele><time>2021-06-04T01:19:25Z</time><speed>1.3600000143051147</speed></trkpt><trkpt lon="108.89426677" lat="34.25164055"><ele>373.1180419921875</ele><time>2021-06-04T01:19:33Z</time><speed>1.2699999809265137</speed></trkpt><trkpt lon="108.89417378" lat="34.25159127"><ele>374.4429931640625</ele><time>2021-06-04T01:19:41Z</time><speed>1.1399999856948853</speed></trkpt><trkpt lon="108.89407493" lat="34.25152968"><ele>378.7587890625</ele><time>2021-06-04T01:19:47Z</time><speed>1.7000000476837158</speed></trkpt><trkpt lon="108.89394507" lat="34.25149097"><ele>377.516845703125</ele><time>2021-06-04T01:19:55Z</time><speed>1.4700000286102295</speed></trkpt><trkpt lon="108.89383088" lat="34.25149163"><ele>373.316650390625</ele><time>2021-06-04T01:20:03Z</time><speed>1.4500000476837158</speed></trkpt><trkpt lon="108.89369003" lat="34.25149534"><ele>374.321044921875</ele><time>2021-06-04T01:20:11Z</time><speed>1.3200000524520874</speed></trkpt><trkpt lon="108.89357198" lat="34.25149272"><ele>375.9296875</ele><time>2021-06-04T01:20:19Z</time><speed>1.340000033378601</speed></trkpt><trkpt lon="108.89343827" lat="34.25148649"><ele>377.92449951171875</ele><time>2021-06-04T01:20:29Z</time><speed>1.399999976158142</speed></trkpt><trkpt lon="108.89333853" lat="34.25143035"><ele>376.3013916015625</ele><time>2021-06-04T01:20:36Z</time><speed>1.6399999856948853</speed></trkpt><trkpt lon="108.89321714" lat="34.25138657"><ele>378.8194580078125</ele><time>2021-06-04T01:20:45Z</time><speed>1.2100000381469727</speed></trkpt><trkpt lon="108.89309144" lat="34.25138987"><ele>378.2838134765625</ele><time>2021-06-04T01:20:55Z</time><speed>1.340000033378601</speed></trkpt><trkpt lon="108.89294819" lat="34.25137493"><ele>376.634521484375</ele><time>2021-06-04T01:21:03Z</time><speed>1.3700000047683716</speed></trkpt><trkpt lon="108.89284208" lat="34.25130626"><ele>376.134765625</ele><time>2021-06-04T01:21:11Z</time><speed>1.4199999570846558</speed></trkpt><trkpt lon="108.89276173" lat="34.25121955"><ele>376.8343505859375</ele><time>2021-06-04T01:21:19Z</time><speed>1.5</speed></trkpt><trkpt lon="108.89266766" lat="34.2511324"><ele>376.732421875</ele><time>2021-06-04T01:21:27Z</time><speed>1.9800000190734863</speed></trkpt><trkpt lon="108.89254368" lat="34.25112847"><ele>374.2288818359375</ele><time>2021-06-04T01:21:35Z</time><speed>1.190000057220459</speed></trkpt><trkpt lon="108.89243242" lat="34.2511588"><ele>375.21795654296875</ele><time>2021-06-04T01:21:43Z</time><speed>1.2799999713897705</speed></trkpt><trkpt lon="108.89231134" lat="34.25117865"><ele>374.61810302734375</ele><time>2021-06-04T01:21:51Z</time><speed>1.3700000047683716</speed></trkpt><trkpt lon="108.89217284" lat="34.25115975"><ele>377.6976318359375</ele><time>2021-06-04T01:21:59Z</time><speed>1.559999942779541</speed></trkpt><trkpt lon="108.8920392" lat="34.25112012"><ele>379.08709716796875</ele><time>2021-06-04T01:22:07Z</time><speed>1.559999942779541</speed></trkpt><trkpt lon="108.891934" lat="34.25105321"><ele>376.727294921875</ele><time>2021-06-04T01:22:15Z</time><speed>1.3700000047683716</speed></trkpt><trkpt lon="108.89185055" lat="34.25098959"><ele>374.13043212890625</ele><time>2021-06-04T01:22:23Z</time><speed>1.559999942779541</speed></trkpt><trkpt lon="108.89176188" lat="34.2509194"><ele>373.114990234375</ele><time>2021-06-04T01:22:31Z</time><speed>1.5199999809265137</speed></trkpt><trkpt lon="108.8916955" lat="34.25084629"><ele>372.14202880859375</ele><time>2021-06-04T01:22:39Z</time><speed>1.4600000381469727</speed></trkpt><trkpt lon="108.89161199" lat="34.25077133"><ele>371.514404296875</ele><time>2021-06-04T01:22:47Z</time><speed>1.6200000047683716</speed></trkpt><trkpt lon="108.89151189" lat="34.25070615"><ele>370.10479736328125</ele><time>2021-06-04T01:22:55Z</time><speed>1.559999942779541</speed></trkpt><trkpt lon="108.89143332" lat="34.2506064"><ele>373.69354248046875</ele><time>2021-06-04T01:23:03Z</time><speed>1.9299999475479126</speed></trkpt><trkpt lon="108.89142259" lat="34.25051639"><ele>370.294189453125</ele><time>2021-06-04T01:23:09Z</time><speed>1.6399999856948853</speed></trkpt><trkpt lon="108.89138224" lat="34.25042712"><ele>370.825439453125</ele><time>2021-06-04T01:23:17Z</time><speed>0.9399999976158142</speed></trkpt><trkpt lon="108.89131038" lat="34.25035544"><ele>369.70721435546875</ele><time>2021-06-04T01:23:29Z</time><speed>1.25</speed></trkpt><trkpt lon="108.89119192" lat="34.25029201"><ele>370.9312744140625</ele><time>2021-06-04T01:23:37Z</time><speed>1.3700000047683716</speed></trkpt><trkpt lon="108.89108816" lat="34.25022595"><ele>370.0128173828125</ele><time>2021-06-04T01:23:45Z</time><speed>1.6299999952316284</speed></trkpt><trkpt lon="108.89098058" lat="34.25014391"><ele>371.436767578125</ele><time>2021-06-04T01:23:53Z</time><speed>2.0</speed></trkpt><trkpt lon="108.89089333" lat="34.25006068"><ele>374.2926025390625</ele><time>2021-06-04T01:23:59Z</time><speed>2.0299999713897705</speed></trkpt><trkpt lon="108.89080746" lat="34.24998127"><ele>373.68890380859375</ele><time>2021-06-04T01:24:05Z</time><speed>2.1500000953674316</speed></trkpt><trkpt lon="108.89074206" lat="34.24988676"><ele>371.82049560546875</ele><time>2021-06-04T01:24:11Z</time><speed>1.7400000095367432</speed></trkpt><trkpt lon="108.89073271" lat="34.24977418"><ele>372.4002685546875</ele><time>2021-06-04T01:24:19Z</time><speed>2.2899999618530273</speed></trkpt><trkpt lon="108.89072853" lat="34.24967516"><ele>371.9671630859375</ele><time>2021-06-04T01:24:25Z</time><speed>1.6299999952316284</speed></trkpt><trkpt lon="108.89069829" lat="34.24957874"><ele>370.327880859375</ele><time>2021-06-04T01:24:33Z</time><speed>1.5499999523162842</speed></trkpt><trkpt lon="108.8905975" lat="34.24950118"><ele>369.408935546875</ele><time>2021-06-04T01:24:41Z</time><speed>1.2000000476837158</speed></trkpt><trkpt lon="108.89045423" lat="34.24946157"><ele>370.30419921875</ele><time>2021-06-04T01:24:49Z</time><speed>1.6299999952316284</speed></trkpt><trkpt lon="108.89035395" lat="34.2494111"><ele>368.224853515625</ele><time>2021-06-04T01:24:57Z</time><speed>0.41999998688697815</speed></trkpt><trkpt lon="108.89026627" lat="34.24949983"><ele>377.2779541015625</ele><time>2021-06-04T01:26:14Z</time><speed>0.0</speed></trkpt><trkpt lon="108.89023304" lat="34.24940152"><ele>376.56475830078125</ele><time>2021-06-04T01:26:22Z</time><speed>1.350000023841858</speed></trkpt><trkpt lon="108.89034108" lat="34.2494148"><ele>367.86395263671875</ele><time>2021-06-04T01:26:36Z</time><speed>0.0</speed></trkpt></trkseg></trk></gpx>
