# Supplementary material for: Exploring the influence of path environment factors on walking behavior in urban parks with configuration attribute control
Source: PLoS One. 2025 Jul 28;20(7):e0329278. doi: 10.1371/journal.pone.0329278 (PMC12303266; doi:10.1371/journal.pone.0329278)
Supplement: S2 File — (ZIP) [file pone.0329278.s002.zip › S2 File/Trajectory data/F128.gpx]

<?xml version="1.0" encoding="UTF-8"?><gpx xsi:schemaLocation="http://www.topografix.com/GPX/1/0 http://www.topografix.com/GPX/1/0/gpx.xsd" xmlns="http://www.topografix.com/GPX/1/0" xmlns:xsi="http://www.w3.org/2001/XMLSchema-instance" creator="SixFoot - http://www.foooooot.com/" version="1.0"><trk><trkseg><trkpt lon="108.89037964" lat="34.24954085"><ele>353.8057861328125</ele><time>2021-06-04T01:44:33Z</time><speed>0.6100000143051147</speed></trkpt><trkpt lon="108.89049604" lat="34.24952126"><ele>359.79052734375</ele><time>2021-06-04T01:44:46Z</time><speed>1.0399999618530273</speed></trkpt><trkpt lon="108.89059294" lat="34.24957375"><ele>367.518798828125</ele><time>2021-06-04T01:45:01Z</time><speed>0.8500000238418579</speed></trkpt><trkpt lon="108.89067928" lat="34.2496411"><ele>369.722900390625</ele><time>2021-06-04T01:45:11Z</time><speed>0.9399999976158142</speed></trkpt><trkpt lon="108.89070174" lat="34.24974336"><ele>374.271240234375</ele><time>2021-06-04T01:45:23Z</time><speed>0.949999988079071</speed></trkpt><trkpt lon="108.89072785" lat="34.24985074"><ele>375.28289794921875</ele><time>2021-06-04T01:45:35Z</time><speed>0.9900000095367432</speed></trkpt><trkpt lon="108.8907887" lat="34.24994431"><ele>374.0482177734375</ele><time>2021-06-04T01:45:47Z</time><speed>1.1200000047683716</speed></trkpt><trkpt lon="108.89085152" lat="34.25001848"><ele>373.20758056640625</ele><time>2021-06-04T01:45:55Z</time><speed>1.1399999856948853</speed></trkpt><trkpt lon="108.89092167" lat="34.25009998"><ele>369.9071044921875</ele><time>2021-06-04T01:46:05Z</time><speed>1.0199999809265137</speed></trkpt><trkpt lon="108.89100673" lat="34.25017531"><ele>370.9552001953125</ele><time>2021-06-04T01:46:15Z</time><speed>1.0399999618530273</speed></trkpt><trkpt lon="108.89108702" lat="34.25024823"><ele>372.5037841796875</ele><time>2021-06-04T01:46:25Z</time><speed>0.7900000214576721</speed></trkpt><trkpt lon="108.89117271" lat="34.25031789"><ele>373.366943359375</ele><time>2021-06-04T01:46:45Z</time><speed>0.5299999713897705</speed></trkpt><trkpt lon="108.89127373" lat="34.25038858"><ele>372.69970703125</ele><time>2021-06-04T01:47:09Z</time><speed>0.7300000190734863</speed></trkpt><trkpt lon="108.89137254" lat="34.25044495"><ele>373.94769287109375</ele><time>2021-06-04T01:47:21Z</time><speed>1.0299999713897705</speed></trkpt><trkpt lon="108.89149994" lat="34.25047031"><ele>375.6513671875</ele><time>2021-06-04T01:47:33Z</time><speed>1.0299999713897705</speed></trkpt><trkpt lon="108.89162606" lat="34.25046973"><ele>378.5433349609375</ele><time>2021-06-04T01:48:07Z</time><speed>0.9900000095367432</speed></trkpt><trkpt lon="108.89174571" lat="34.25049002"><ele>378.05328369140625</ele><time>2021-06-04T01:48:19Z</time><speed>0.8999999761581421</speed></trkpt><trkpt lon="108.89185899" lat="34.2505089"><ele>376.431884765625</ele><time>2021-06-04T01:48:27Z</time><speed>1.350000023841858</speed></trkpt><trkpt lon="108.89197316" lat="34.25051343"><ele>373.7137451171875</ele><time>2021-06-04T01:48:35Z</time><speed>1.149999976158142</speed></trkpt><trkpt lon="108.89208094" lat="34.25053618"><ele>372.3922119140625</ele><time>2021-06-04T01:48:45Z</time><speed>0.6399999856948853</speed></trkpt><trkpt lon="108.89218438" lat="34.25057723"><ele>375.39794921875</ele><time>2021-06-04T01:50:39Z</time><speed>0.0</speed></trkpt><trkpt lon="108.89229" lat="34.25061159"><ele>375.4200439453125</ele><time>2021-06-04T01:50:55Z</time><speed>0.7099999785423279</speed></trkpt><trkpt lon="108.89241815" lat="34.25062894"><ele>378.90576171875</ele><time>2021-06-04T01:51:09Z</time><speed>1.2000000476837158</speed></trkpt><trkpt lon="108.89251409" lat="34.25067337"><ele>375.791015625</ele><time>2021-06-04T01:51:19Z</time><speed>1.1799999475479126</speed></trkpt><trkpt lon="108.89263277" lat="34.25069893"><ele>376.710693359375</ele><time>2021-06-04T01:51:29Z</time><speed>1.3700000047683716</speed></trkpt><trkpt lon="108.89274257" lat="34.25070888"><ele>377.931396484375</ele><time>2021-06-04T01:51:39Z</time><speed>1.409999966621399</speed></trkpt><trkpt lon="108.89282455" lat="34.25063559"><ele>379.98822021484375</ele><time>2021-06-04T01:51:49Z</time><speed>1.0700000524520874</speed></trkpt><trkpt lon="108.89292376" lat="34.25059616"><ele>375.97174072265625</ele><time>2021-06-04T01:52:03Z</time><speed>0.1899999976158142</speed></trkpt><trkpt lon="108.89305015" lat="34.25062351"><ele>376.857177734375</ele><time>2021-06-04T01:52:17Z</time><speed>0.7900000214576721</speed></trkpt><trkpt lon="108.89312249" lat="34.25072687"><ele>380.46209716796875</ele><time>2021-06-04T01:52:33Z</time><speed>1.5800000429153442</speed></trkpt><trkpt lon="108.89318005" lat="34.2506362"><ele>374.9097900390625</ele><time>2021-06-04T01:54:31Z</time><speed>0.7900000214576721</speed></trkpt><trkpt lon="108.89329992" lat="34.25061768"><ele>373.98956298828125</ele><time>2021-06-04T01:54:41Z</time><speed>0.8399999737739563</speed></trkpt><trkpt lon="108.89339536" lat="34.25057138"><ele>376.1318359375</ele><time>2021-06-04T01:57:07Z</time><speed>0.4300000071525574</speed></trkpt><trkpt lon="108.89330217" lat="34.25061959"><ele>374.439697265625</ele><time>2021-06-04T02:00:23Z</time><speed>0.5899999737739563</speed></trkpt><trkpt lon="108.89330688" lat="34.25071427"><ele>372.51611328125</ele><time>2021-06-04T02:00:37Z</time><speed>0.800000011920929</speed></trkpt><trkpt lon="108.89320957" lat="34.2507577"><ele>371.7901611328125</ele><time>2021-06-04T02:01:03Z</time><speed>0.6600000262260437</speed></trkpt><trkpt lon="108.89305852" lat="34.2507188"><ele>372.65966796875</ele><time>2021-06-04T02:08:00Z</time><speed>0.0</speed></trkpt><trkpt lon="108.89316654" lat="34.25072923"><ele>373.06103515625</ele><time>2021-06-04T02:19:05Z</time><speed>1.3300000429153442</speed></trkpt><trkpt lon="108.89320168" lat="34.25063638"><ele>369.53192138671875</ele><time>2021-06-04T02:34:06Z</time><speed>0.7200000286102295</speed></trkpt><trkpt lon="108.89331128" lat="34.25060979"><ele>370.1885986328125</ele><time>2021-06-04T02:34:24Z</time><speed>0.5099999904632568</speed></trkpt><trkpt lon="108.89332374" lat="34.2507043"><ele>371.10150146484375</ele><time>2021-06-04T02:34:38Z</time><speed>0.6800000071525574</speed></trkpt><trkpt lon="108.89327196" lat="34.25078633"><ele>371.7003173828125</ele><time>2021-06-04T02:35:24Z</time><speed>0.5299999713897705</speed></trkpt><trkpt lon="108.89339451" lat="34.25079635"><ele>370.9586181640625</ele><time>2021-06-04T02:36:50Z</time><speed>0.5899999737739563</speed></trkpt><trkpt lon="108.89350682" lat="34.25078305"><ele>372.10009765625</ele><time>2021-06-04T02:36:58Z</time><speed>1.2100000381469727</speed></trkpt><trkpt lon="108.89362173" lat="34.25075707"><ele>373.84429931640625</ele><time>2021-06-04T02:37:08Z</time><speed>1.1100000143051147</speed></trkpt><trkpt lon="108.89373077" lat="34.25073609"><ele>373.285400390625</ele><time>2021-06-04T02:37:18Z</time><speed>0.8100000023841858</speed></trkpt><trkpt lon="108.89383858" lat="34.25070798"><ele>371.16021728515625</ele><time>2021-06-04T02:37:28Z</time><speed>0.6200000047683716</speed></trkpt><trkpt lon="108.89394389" lat="34.25066035"><ele>372.187255859375</ele><time>2021-06-04T02:37:40Z</time><speed>0.8799999952316284</speed></trkpt><trkpt lon="108.89405576" lat="34.25063333"><ele>372.183837890625</ele><time>2021-06-04T02:40:12Z</time><speed>1.190000057220459</speed></trkpt><trkpt lon="108.89415994" lat="34.25058825"><ele>371.67645263671875</ele><time>2021-06-04T02:40:22Z</time><speed>1.0</speed></trkpt><trkpt lon="108.89426951" lat="34.25054434"><ele>370.56396484375</ele><time>2021-06-04T02:40:34Z</time><speed>0.7200000286102295</speed></trkpt><trkpt lon="108.89437856" lat="34.25050685"><ele>370.96099853515625</ele><time>2021-06-04T02:40:48Z</time><speed>0.8700000047683716</speed></trkpt><trkpt lon="108.89447284" lat="34.25046057"><ele>370.8236083984375</ele><time>2021-06-04T02:41:02Z</time><speed>0.9599999785423279</speed></trkpt><trkpt lon="108.89458374" lat="34.2504375"><ele>370.74713134765625</ele><time>2021-06-04T02:41:12Z</time><speed>0.9100000262260437</speed></trkpt><trkpt lon="108.89469269" lat="34.25044255"><ele>368.9019775390625</ele><time>2021-06-04T02:41:24Z</time><speed>0.0</speed></trkpt><trkpt lon="108.89479995" lat="34.25042815"><ele>370.3359375</ele><time>2021-06-04T02:42:44Z</time><speed>0.47999998927116394</speed></trkpt><trkpt lon="108.89467722" lat="34.25042573"><ele>368.19189453125</ele><time>2021-06-04T02:44:12Z</time><speed>0.8899999856948853</speed></trkpt><trkpt lon="108.89466665" lat="34.25033113"><ele>369.22808837890625</ele><time>2021-06-04T02:44:24Z</time><speed>0.9800000190734863</speed></trkpt><trkpt lon="108.89475866" lat="34.25026474"><ele>370.06048583984375</ele><time>2021-06-04T02:44:36Z</time><speed>1.159999966621399</speed></trkpt><trkpt lon="108.89484071" lat="34.25019382"><ele>369.5443115234375</ele><time>2021-06-04T02:44:46Z</time><speed>0.9700000286102295</speed></trkpt><trkpt lon="108.89492734" lat="34.25013501"><ele>370.2861328125</ele><time>2021-06-04T02:44:54Z</time><speed>1.2400000095367432</speed></trkpt><trkpt lon="108.89486884" lat="34.25004167"><ele>372.458251953125</ele><time>2021-06-04T02:45:04Z</time><speed>1.409999966621399</speed></trkpt><trkpt lon="108.89480231" lat="34.24995289"><ele>371.81396484375</ele><time>2021-06-04T02:45:14Z</time><speed>1.190000057220459</speed></trkpt><trkpt lon="108.89477224" lat="34.24984975"><ele>371.93505859375</ele><time>2021-06-04T02:45:24Z</time><speed>1.090000033378601</speed></trkpt><trkpt lon="108.89476123" lat="34.24974625"><ele>371.31591796875</ele><time>2021-06-04T02:45:34Z</time><speed>1.25</speed></trkpt><trkpt lon="108.89480004" lat="34.24964808"><ele>371.08465576171875</ele><time>2021-06-04T02:45:46Z</time><speed>1.0700000524520874</speed></trkpt><trkpt lon="108.89486157" lat="34.24956137"><ele>368.752197265625</ele><time>2021-06-04T02:45:58Z</time><speed>1.1100000143051147</speed></trkpt><trkpt lon="108.89491218" lat="34.24946194"><ele>369.001708984375</ele><time>2021-06-04T02:46:10Z</time><speed>1.0399999618530273</speed></trkpt><trkpt lon="108.89493656" lat="34.24935813"><ele>368.988525390625</ele><time>2021-06-04T02:46:22Z</time><speed>0.9700000286102295</speed></trkpt><trkpt lon="108.89495746" lat="34.2492671"><ele>369.67242431640625</ele><time>2021-06-04T02:46:32Z</time><speed>0.9800000190734863</speed></trkpt><trkpt lon="108.89494951" lat="34.24917073"><ele>370.34527587890625</ele><time>2021-06-04T02:46:42Z</time><speed>1.0399999618530273</speed></trkpt><trkpt lon="108.89493902" lat="34.24906744"><ele>369.1573486328125</ele><time>2021-06-04T02:46:54Z</time><speed>1.0299999713897705</speed></trkpt><trkpt lon="108.89493928" lat="34.24897168"><ele>369.0909423828125</ele><time>2021-06-04T02:47:04Z</time><speed>1.159999966621399</speed></trkpt><trkpt lon="108.8949604" lat="34.24886369"><ele>368.9434814453125</ele><time>2021-06-04T02:47:14Z</time><speed>1.3200000524520874</speed></trkpt><trkpt lon="108.89500194" lat="34.24876568"><ele>370.5142822265625</ele><time>2021-06-04T02:47:24Z</time><speed>0.9700000286102295</speed></trkpt><trkpt lon="108.89501744" lat="34.24865743"><ele>370.49212646484375</ele><time>2021-06-04T02:47:36Z</time><speed>1.1100000143051147</speed></trkpt><trkpt lon="108.89500701" lat="34.2485623"><ele>370.88751220703125</ele><time>2021-06-04T02:47:46Z</time><speed>1.149999976158142</speed></trkpt><trkpt lon="108.89497564" lat="34.24846156"><ele>370.7825927734375</ele><time>2021-06-04T02:47:56Z</time><speed>1.1799999475479126</speed></trkpt><trkpt lon="108.894981" lat="34.24835531"><ele>371.0303955078125</ele><time>2021-06-04T02:48:06Z</time><speed>0.8799999952316284</speed></trkpt><trkpt lon="108.89496023" lat="34.24825559"><ele>369.565185546875</ele><time>2021-06-04T02:48:16Z</time><speed>1.1100000143051147</speed></trkpt><trkpt lon="108.89493258" lat="34.24816165"><ele>368.96002197265625</ele><time>2021-06-04T02:48:26Z</time><speed>0.9700000286102295</speed></trkpt><trkpt lon="108.89489141" lat="34.24807742"><ele>370.6156005859375</ele><time>2021-06-04T02:48:36Z</time><speed>0.5799999833106995</speed></trkpt><trkpt lon="108.89492971" lat="34.24798959"><ele>370.41741943359375</ele><time>2021-06-04T02:48:50Z</time><speed>0.9900000095367432</speed></trkpt><trkpt lon="108.89494602" lat="34.24789268"><ele>371.94354248046875</ele><time>2021-06-04T02:49:00Z</time><speed>1.2100000381469727</speed></trkpt><trkpt lon="108.89496229" lat="34.24779706"><ele>372.01934814453125</ele><time>2021-06-04T02:49:10Z</time><speed>1.0800000429153442</speed></trkpt><trkpt lon="108.89485219" lat="34.24780478"><ele>373.6397705078125</ele><time>2021-06-04T02:49:34Z</time><speed>1.2100000381469727</speed></trkpt><trkpt lon="108.89474604" lat="34.24776481"><ele>373.43963623046875</ele><time>2021-06-04T02:49:44Z</time><speed>0.699999988079071</speed></trkpt><trkpt lon="108.89469027" lat="34.24766939"><ele>372.57318115234375</ele><time>2021-06-04T02:49:54Z</time><speed>1.0299999713897705</speed></trkpt><trkpt lon="108.89463358" lat="34.24758027"><ele>372.36614990234375</ele><time>2021-06-04T02:50:04Z</time><speed>1.149999976158142</speed></trkpt><trkpt lon="108.89460317" lat="34.24748893"><ele>373.24859619140625</ele><time>2021-06-04T02:50:12Z</time><speed>1.190000057220459</speed></trkpt><trkpt lon="108.89460887" lat="34.24738849"><ele>375.0931396484375</ele><time>2021-06-04T02:50:20Z</time><speed>1.2999999523162842</speed></trkpt><trkpt lon="108.89464444" lat="34.24728894"><ele>372.06494140625</ele><time>2021-06-04T02:50:30Z</time><speed>1.2799999713897705</speed></trkpt><trkpt lon="108.89469595" lat="34.24719704"><ele>372.1260986328125</ele><time>2021-06-04T02:50:40Z</time><speed>1.2000000476837158</speed></trkpt><trkpt lon="108.89476127" lat="34.24710678"><ele>373.83624267578125</ele><time>2021-06-04T02:50:50Z</time><speed>1.159999966621399</speed></trkpt><trkpt lon="108.89481859" lat="34.24701819"><ele>374.94757080078125</ele><time>2021-06-04T02:51:00Z</time><speed>1.350000023841858</speed></trkpt><trkpt lon="108.89491138" lat="34.2469464"><ele>375.3851318359375</ele><time>2021-06-04T02:51:10Z</time><speed>1.3700000047683716</speed></trkpt><trkpt lon="108.89502804" lat="34.24690136"><ele>372.68731689453125</ele><time>2021-06-04T02:51:20Z</time><speed>1.350000023841858</speed></trkpt><trkpt lon="108.89513669" lat="34.24685846"><ele>372.5369873046875</ele><time>2021-06-04T02:51:30Z</time><speed>1.0399999618530273</speed></trkpt><trkpt lon="108.89519725" lat="34.24678114"><ele>372.974853515625</ele><time>2021-06-04T02:51:40Z</time><speed>1.1299999952316284</speed></trkpt><trkpt lon="108.89515062" lat="34.24669694"><ele>370.964599609375</ele><time>2021-06-04T02:51:50Z</time><speed>0.8799999952316284</speed></trkpt><trkpt lon="108.89506538" lat="34.24661917"><ele>372.93798828125</ele><time>2021-06-04T02:52:02Z</time><speed>1.090000033378601</speed></trkpt><trkpt lon="108.89501019" lat="34.24652319"><ele>373.634765625</ele><time>2021-06-04T02:52:14Z</time><speed>1.1399999856948853</speed></trkpt><trkpt lon="108.89496926" lat="34.24643075"><ele>377.71868896484375</ele><time>2021-06-04T02:53:05Z</time><speed>0.2800000011920929</speed></trkpt></trkseg></trk></gpx>
