# Supplementary material for: Exploring the influence of path environment factors on walking behavior in urban parks with configuration attribute control
Source: PLoS One. 2025 Jul 28;20(7):e0329278. doi: 10.1371/journal.pone.0329278 (PMC12303266; doi:10.1371/journal.pone.0329278)
Supplement: S2 File — (ZIP) [file pone.0329278.s002.zip › S2 File/Trajectory data/F129.gpx]

<?xml version="1.0" encoding="UTF-8"?><gpx xsi:schemaLocation="http://www.topografix.com/GPX/1/0 http://www.topografix.com/GPX/1/0/gpx.xsd" xmlns="http://www.topografix.com/GPX/1/0" xmlns:xsi="http://www.w3.org/2001/XMLSchema-instance" creator="SixFoot - http://www.foooooot.com/" version="1.0"><trk><trkseg><trkpt lon="108.89030786" lat="34.2494798"><ele>356.02410888671875</ele><time>2021-06-04T00:27:32Z</time><speed>0.0</speed></trkpt><trkpt lon="108.890423" lat="34.249513"><ele>361.454956</ele><time>2021-06-04T00:27:42Z</time><speed>1.3100000347031497</speed></trkpt><trkpt lon="108.89056" lat="34.249534"><ele>373.588257</ele><time>2021-06-04T00:27:51Z</time><speed>1.6300000431802548</speed></trkpt><trkpt lon="108.890656" lat="34.249599"><ele>376.305786</ele><time>2021-06-04T00:27:59Z</time><speed>1.1800000312593257</speed></trkpt><trkpt lon="108.890746" lat="34.249671"><ele>376.432373</ele><time>2021-06-04T00:28:09Z</time><speed>1.0300000272856826</speed></trkpt><trkpt lon="108.890845" lat="34.249716"><ele>375.388733</ele><time>2021-06-04T00:28:17Z</time><speed>1.7100000452995312</speed></trkpt><trkpt lon="108.890966" lat="34.249674"><ele>377.509399</ele><time>2021-06-04T00:28:25Z</time><speed>1.3600000360276976</speed></trkpt><trkpt lon="108.891079" lat="34.249615"><ele>377.56311</ele><time>2021-06-04T00:28:35Z</time><speed>1.390000036822426</speed></trkpt><trkpt lon="108.891084" lat="34.249712"><ele>381.682007</ele><time>2021-06-04T00:28:47Z</time><speed>1.3600000360276976</speed></trkpt><trkpt lon="108.891074" lat="34.24981"><ele>378.07135</ele><time>2021-06-04T00:28:55Z</time><speed>1.2600000333786021</speed></trkpt><trkpt lon="108.8911" lat="34.24991"><ele>378.312927</ele><time>2021-06-04T00:29:03Z</time><speed>1.5700000415907978</speed></trkpt><trkpt lon="108.89116" lat="34.250001"><ele>375.925049</ele><time>2021-06-04T00:29:11Z</time><speed>1.500000039736431</speed></trkpt><trkpt lon="108.891219" lat="34.250113"><ele>373.73584</ele><time>2021-06-04T00:29:19Z</time><speed>2.17000005748537</speed></trkpt><trkpt lon="108.891315" lat="34.250185"><ele>373.075317</ele><time>2021-06-04T00:29:27Z</time><speed>1.5100000400013405</speed></trkpt><trkpt lon="108.891429" lat="34.250233"><ele>373.885681</ele><time>2021-06-04T00:29:35Z</time><speed>1.390000036822426</speed></trkpt><trkpt lon="108.891566" lat="34.250253"><ele>373.574707</ele><time>2021-06-04T00:29:43Z</time><speed>1.6400000434451645</speed></trkpt><trkpt lon="108.891667" lat="34.250309"><ele>374.685913</ele><time>2021-06-04T00:29:51Z</time><speed>1.3400000354978785</speed></trkpt><trkpt lon="108.891785" lat="34.250265"><ele>375.741211</ele><time>2021-06-04T00:30:01Z</time><speed>1.2900000341733306</speed></trkpt><trkpt lon="108.891889" lat="34.25022"><ele>374.619873</ele><time>2021-06-04T00:30:09Z</time><speed>1.1900000315242352</speed></trkpt><trkpt lon="108.891993" lat="34.250188"><ele>375.037231</ele><time>2021-06-04T00:30:17Z</time><speed>1.3600000360276976</speed></trkpt><trkpt lon="108.892099" lat="34.250141"><ele>373.81134</ele><time>2021-06-04T00:30:25Z</time><speed>1.4200000376171547</speed></trkpt><trkpt lon="108.892157" lat="34.250221"><ele>372.665405</ele><time>2021-06-04T00:30:33Z</time><speed>1.4200000376171547</speed></trkpt><trkpt lon="108.892241" lat="34.2503"><ele>372.518188</ele><time>2021-06-04T00:30:41Z</time><speed>1.6300000431802548</speed></trkpt><trkpt lon="108.892336" lat="34.250372"><ele>371.849243</ele><time>2021-06-04T00:30:49Z</time><speed>1.2600000333786021</speed></trkpt><trkpt lon="108.892417" lat="34.250443"><ele>372.97937</ele><time>2021-06-04T00:30:57Z</time><speed>1.370000036292607</speed></trkpt><trkpt lon="108.89253" lat="34.250498"><ele>372.327698</ele><time>2021-06-04T00:31:05Z</time><speed>1.4200000376171547</speed></trkpt><trkpt lon="108.89265" lat="34.25053"><ele>373.018494</ele><time>2021-06-04T00:31:13Z</time><speed>1.74000004609426</speed></trkpt><trkpt lon="108.892771" lat="34.250556"><ele>371.702026</ele><time>2021-06-04T00:31:21Z</time><speed>1.3600000360276976</speed></trkpt><trkpt lon="108.892886" lat="34.250548"><ele>371.996338</ele><time>2021-06-04T00:31:29Z</time><speed>1.410000037352245</speed></trkpt><trkpt lon="108.893012" lat="34.250521"><ele>371.587463</ele><time>2021-06-04T00:31:37Z</time><speed>1.4400000381469737</speed></trkpt><trkpt lon="108.893125" lat="34.250473"><ele>372.427673</ele><time>2021-06-04T00:31:45Z</time><speed>1.5400000407960692</speed></trkpt><trkpt lon="108.893221" lat="34.250391"><ele>372.737854</ele><time>2021-06-04T00:31:53Z</time><speed>1.5900000421206169</speed></trkpt><trkpt lon="108.893311" lat="34.250312"><ele>372.635681</ele><time>2021-06-04T00:32:01Z</time><speed>1.5200000402662501</speed></trkpt><trkpt lon="108.893428" lat="34.250277"><ele>371.667725</ele><time>2021-06-04T00:32:09Z</time><speed>1.430000037882064</speed></trkpt><trkpt lon="108.893541" lat="34.2503"><ele>371.226318</ele><time>2021-06-04T00:32:17Z</time><speed>1.2800000339084212</speed></trkpt><trkpt lon="108.893653" lat="34.250281"><ele>371.52832</ele><time>2021-06-04T00:32:25Z</time><speed>1.2800000339084212</speed></trkpt><trkpt lon="108.893754" lat="34.250231"><ele>372.260986</ele><time>2021-06-04T00:32:33Z</time><speed>1.1800000312593257</speed></trkpt><trkpt lon="108.893865" lat="34.25021"><ele>371.789429</ele><time>2021-06-04T00:32:41Z</time><speed>1.4400000381469737</speed></trkpt><trkpt lon="108.893985" lat="34.250205"><ele>371.626282</ele><time>2021-06-04T00:32:49Z</time><speed>1.6200000429153456</speed></trkpt><trkpt lon="108.894109" lat="34.250222"><ele>372.26825</ele><time>2021-06-04T00:32:57Z</time><speed>1.5500000410609787</speed></trkpt><trkpt lon="108.894234" lat="34.250226"><ele>371.006836</ele><time>2021-06-04T00:33:07Z</time><speed>1.5900000421206169</speed></trkpt><trkpt lon="108.894317" lat="34.250164"><ele>370.842041</ele><time>2021-06-04T00:33:13Z</time><speed>1.500000039736431</speed></trkpt><trkpt lon="108.894393" lat="34.250081"><ele>370.665771</ele><time>2021-06-04T00:33:23Z</time><speed>1.390000036822426</speed></trkpt><trkpt lon="108.8944" lat="34.249975"><ele>371.540771</ele><time>2021-06-04T00:33:31Z</time><speed>1.3800000365575165</speed></trkpt><trkpt lon="108.894397" lat="34.249882"><ele>372.065796</ele><time>2021-06-04T00:33:39Z</time><speed>1.370000036292607</speed></trkpt><trkpt lon="108.89445" lat="34.249791"><ele>370.290771</ele><time>2021-06-04T00:33:47Z</time><speed>1.4400000381469737</speed></trkpt><trkpt lon="108.894509" lat="34.249699"><ele>369.514282</ele><time>2021-06-04T00:33:57Z</time><speed>1.3000000344382403</speed></trkpt><trkpt lon="108.894566" lat="34.249597"><ele>371.940918</ele><time>2021-06-04T00:34:07Z</time><speed>1.350000035762788</speed></trkpt><trkpt lon="108.894645" lat="34.249527"><ele>372.600098</ele><time>2021-06-04T00:34:15Z</time><speed>1.3000000344382403</speed></trkpt><trkpt lon="108.89474" lat="34.249469"><ele>371.009277</ele><time>2021-06-04T00:34:23Z</time><speed>1.2700000336435115</speed></trkpt><trkpt lon="108.894809" lat="34.249376"><ele>370.166809</ele><time>2021-06-04T00:34:31Z</time><speed>1.3200000349680594</speed></trkpt><trkpt lon="108.894823" lat="34.24927"><ele>370.628296</ele><time>2021-06-04T00:34:39Z</time><speed>1.4200000376171547</speed></trkpt><trkpt lon="108.89479" lat="34.249165"><ele>370.422607</ele><time>2021-06-04T00:34:47Z</time><speed>1.2700000336435115</speed></trkpt><trkpt lon="108.894747" lat="34.249054"><ele>371.12146</ele><time>2021-06-04T00:34:55Z</time><speed>1.9400000513924507</speed></trkpt><trkpt lon="108.894685" lat="34.248952"><ele>370.283997</ele><time>2021-06-04T00:35:03Z</time><speed>1.870000049538084</speed></trkpt><trkpt lon="108.89455" lat="34.248961"><ele>369.331909</ele><time>2021-06-04T00:35:13Z</time><speed>1.4500000384118832</speed></trkpt><trkpt lon="108.894461" lat="34.249037"><ele>368.876892</ele><time>2021-06-04T00:35:23Z</time><speed>1.370000036292607</speed></trkpt><trkpt lon="108.894392" lat="34.249116"><ele>370.587097</ele><time>2021-06-04T00:35:33Z</time><speed>1.2000000317891448</speed></trkpt><trkpt lon="108.89428" lat="34.249166"><ele>369.365601</ele><time>2021-06-04T00:35:49Z</time><speed>1.350000035762788</speed></trkpt><trkpt lon="108.894245" lat="34.249259"><ele>370.189819</ele><time>2021-06-04T00:35:57Z</time><speed>1.3400000354978785</speed></trkpt><trkpt lon="108.894236" lat="34.249358"><ele>371.508057</ele><time>2021-06-04T00:36:07Z</time><speed>0.9300000246365873</speed></trkpt><trkpt lon="108.894162" lat="34.24944"><ele>370.978516</ele><time>2021-06-04T00:36:17Z</time><speed>1.4400000381469737</speed></trkpt><trkpt lon="108.894054" lat="34.249432"><ele>370.497864</ele><time>2021-06-04T00:36:25Z</time><speed>1.1800000312593257</speed></trkpt><trkpt lon="108.893946" lat="34.249483"><ele>370.468384</ele><time>2021-06-04T00:36:45Z</time><speed>1.0300000272856826</speed></trkpt><trkpt lon="108.893842" lat="34.249513"><ele>369.615723</ele><time>2021-06-04T00:36:59Z</time><speed>0.9100000241067682</speed></trkpt><trkpt lon="108.893734" lat="34.24949"><ele>370.233521</ele><time>2021-06-04T00:37:29Z</time><speed>0.47000001245074835</speed></trkpt><trkpt lon="108.893855" lat="34.249504"><ele>370.329956</ele><time>2021-06-04T00:42:25Z</time><speed>0.8500000225173109</speed></trkpt><trkpt lon="108.893973" lat="34.249472"><ele>370.295227</ele><time>2021-06-04T00:42:35Z</time><speed>1.5400000407960692</speed></trkpt><trkpt lon="108.893864" lat="34.249507"><ele>370.528687</ele><time>2021-06-04T00:44:01Z</time><speed>0.24000000635782895</speed></trkpt><trkpt lon="108.893976" lat="34.249446"><ele>382.86145</ele><time>2021-06-04T00:45:38Z</time><speed>0.0</speed></trkpt><trkpt lon="108.893891" lat="34.249502"><ele>372.336304</ele><time>2021-06-04T00:46:31Z</time><speed>0.28000000741746717</speed></trkpt><trkpt lon="108.893994" lat="34.249451"><ele>373.303406</ele><time>2021-06-04T01:36:10Z</time><speed>1.670000044239893</speed></trkpt><trkpt lon="108.894113" lat="34.249467"><ele>372.257202</ele><time>2021-06-04T01:40:36Z</time><speed>0.7800000206629442</speed></trkpt><trkpt lon="108.894202" lat="34.249411"><ele>372.602539</ele><time>2021-06-04T01:40:48Z</time><speed>0.8900000235769491</speed></trkpt><trkpt lon="108.894225" lat="34.24932"><ele>369.592529</ele><time>2021-06-04T01:41:04Z</time><speed>0.0</speed></trkpt><trkpt lon="108.894228" lat="34.249186"><ele>370.558533</ele><time>2021-06-04T01:41:23Z</time><speed>0.7800000206629442</speed></trkpt><trkpt lon="108.894336" lat="34.249161"><ele>369.84137</ele><time>2021-06-04T01:41:38Z</time><speed>0.9500000251664062</speed></trkpt><trkpt lon="108.894436" lat="34.249109"><ele>370.285706</ele><time>2021-06-04T01:42:00Z</time><speed>1.6300000431802548</speed></trkpt><trkpt lon="108.894425" lat="34.249003"><ele>371.907471</ele><time>2021-06-04T01:42:14Z</time><speed>1.370000036292607</speed></trkpt><trkpt lon="108.894513" lat="34.248945"><ele>369.78186</ele><time>2021-06-04T01:42:24Z</time><speed>1.3000000344382403</speed></trkpt><trkpt lon="108.894624" lat="34.248955"><ele>370.973755</ele><time>2021-06-04T01:42:34Z</time><speed>1.170000030994416</speed></trkpt><trkpt lon="108.894737" lat="34.248944"><ele>369.052979</ele><time>2021-06-04T01:42:48Z</time><speed>0.9300000246365873</speed></trkpt><trkpt lon="108.894854" lat="34.248949"><ele>371.116699</ele><time>2021-06-04T01:43:02Z</time><speed>0.8900000235769491</speed></trkpt><trkpt lon="108.894942" lat="34.249018"><ele>371.776001</ele><time>2021-06-04T01:43:32Z</time><speed>1.4700000389417023</speed></trkpt><trkpt lon="108.894975" lat="34.249105"><ele>373.873474</ele><time>2021-06-04T01:43:40Z</time><speed>0.9900000262260444</speed></trkpt><trkpt lon="108.894975" lat="34.249207"><ele>373.648682</ele><time>2021-06-04T01:43:46Z</time><speed>1.8600000492731745</speed></trkpt><trkpt lon="108.894995" lat="34.249296"><ele>372.50061</ele><time>2021-06-04T01:43:54Z</time><speed>1.410000037352245</speed></trkpt><trkpt lon="108.894972" lat="34.249398"><ele>372.696045</ele><time>2021-06-04T01:44:04Z</time><speed>1.1800000312593257</speed></trkpt><trkpt lon="108.894938" lat="34.249484"><ele>371.99762</ele><time>2021-06-04T01:44:14Z</time><speed>1.09000002887514</speed></trkpt><trkpt lon="108.89488" lat="34.249566"><ele>371.051086</ele><time>2021-06-04T01:44:24Z</time><speed>1.09000002887514</speed></trkpt><trkpt lon="108.894821" lat="34.249644"><ele>369.792175</ele><time>2021-06-04T01:44:38Z</time><speed>0.520000013775296</speed></trkpt><trkpt lon="108.894783" lat="34.249744"><ele>369.696533</ele><time>2021-06-04T01:45:14Z</time><speed>0.9300000246365873</speed></trkpt><trkpt lon="108.894929" lat="34.250129"><ele>369.309387</ele><time>2021-06-04T01:46:03Z</time><speed>0.8000000211927633</speed></trkpt><trkpt lon="108.894852" lat="34.250194"><ele>368.489624</ele><time>2021-06-04T01:46:12Z</time><speed>1.240000032848783</speed></trkpt><trkpt lon="108.894764" lat="34.25027"><ele>370.283081</ele><time>2021-06-04T01:46:22Z</time><speed>1.4700000389417023</speed></trkpt><trkpt lon="108.894681" lat="34.250334"><ele>371.224304</ele><time>2021-06-04T01:46:32Z</time><speed>0.8400000222524013</speed></trkpt><trkpt lon="108.894731" lat="34.250423"><ele>370.213135</ele><time>2021-06-04T01:46:46Z</time><speed>1.09000002887514</speed></trkpt><trkpt lon="108.894815" lat="34.250482"><ele>370.390076</ele><time>2021-06-04T01:47:12Z</time><speed>1.170000030994416</speed></trkpt><trkpt lon="108.894786" lat="34.250586"><ele>370.89325</ele><time>2021-06-04T01:47:24Z</time><speed>1.2500000331136925</speed></trkpt><trkpt lon="108.8948" lat="34.250685"><ele>370.366333</ele><time>2021-06-04T01:47:36Z</time><speed>1.3000000344382403</speed></trkpt><trkpt lon="108.894682" lat="34.250673"><ele>371.739441</ele><time>2021-06-04T01:48:14Z</time><speed>1.0300000272856826</speed></trkpt><trkpt lon="108.894573" lat="34.250672"><ele>371.615356</ele><time>2021-06-04T01:48:22Z</time><speed>1.430000037882064</speed></trkpt><trkpt lon="108.894463" lat="34.250666"><ele>371.370728</ele><time>2021-06-04T01:48:30Z</time><speed>1.09000002887514</speed></trkpt><trkpt lon="108.894341" lat="34.250674"><ele>369.795654</ele><time>2021-06-04T01:48:40Z</time><speed>0.7300000193383964</speed></trkpt><trkpt lon="108.894269" lat="34.250746"><ele>370.329773</ele><time>2021-06-04T01:48:52Z</time><speed>1.040000027550592</speed></trkpt><trkpt lon="108.89425" lat="34.25065"><ele>369.844604</ele><time>2021-06-04T01:51:20Z</time><speed>1.240000032848783</speed></trkpt><trkpt lon="108.894156" lat="34.250566"><ele>368.665283</ele><time>2021-06-04T01:51:30Z</time><speed>1.5500000410609787</speed></trkpt><trkpt lon="108.894105" lat="34.250472"><ele>368.503174</ele><time>2021-06-04T01:51:38Z</time><speed>1.430000037882064</speed></trkpt><trkpt lon="108.894027" lat="34.250406"><ele>367.846558</ele><time>2021-06-04T01:51:44Z</time><speed>1.5400000407960692</speed></trkpt><trkpt lon="108.893942" lat="34.250347"><ele>369.259277</ele><time>2021-06-04T01:51:50Z</time><speed>1.5500000410609787</speed></trkpt><trkpt lon="108.89384" lat="34.25028"><ele>370.170166</ele><time>2021-06-04T01:51:58Z</time><speed>1.4600000386767928</speed></trkpt><trkpt lon="108.89373" lat="34.250245"><ele>370.582031</ele><time>2021-06-04T01:52:10Z</time><speed>0.9000000238418586</speed></trkpt><trkpt lon="108.893657" lat="34.250153"><ele>370.292358</ele><time>2021-06-04T01:52:28Z</time><speed>1.5400000407960692</speed></trkpt><trkpt lon="108.89369" lat="34.250257"><ele>370.657959</ele><time>2021-06-04T01:52:38Z</time><speed>1.500000039736431</speed></trkpt><trkpt lon="108.893588" lat="34.25029"><ele>371.138184</ele><time>2021-06-04T01:52:46Z</time><speed>0.9700000256962253</speed></trkpt><trkpt lon="108.893558" lat="34.250406"><ele>370.258179</ele><time>2021-06-04T01:52:56Z</time><speed>1.4000000370873356</speed></trkpt><trkpt lon="108.893554" lat="34.250515"><ele>370.171082</ele><time>2021-06-04T01:53:04Z</time><speed>1.3200000349680594</speed></trkpt><trkpt lon="108.893461" lat="34.250565"><ele>370.692261</ele><time>2021-06-04T01:53:10Z</time><speed>1.6300000431802548</speed></trkpt><trkpt lon="108.89333" lat="34.250597"><ele>372.131592</ele><time>2021-06-04T01:53:18Z</time><speed>1.3300000352329688</speed></trkpt><trkpt lon="108.893193" lat="34.250606"><ele>371.677979</ele><time>2021-06-04T01:53:28Z</time><speed>1.3000000344382403</speed></trkpt><trkpt lon="108.89307" lat="34.2506"><ele>372.168701</ele><time>2021-06-04T01:53:36Z</time><speed>2.1600000572204605</speed></trkpt><trkpt lon="108.892945" lat="34.250606"><ele>372.817871</ele><time>2021-06-04T01:53:44Z</time><speed>1.3800000365575165</speed></trkpt><trkpt lon="108.892845" lat="34.250542"><ele>372.558594</ele><time>2021-06-04T01:53:54Z</time><speed>1.4500000384118832</speed></trkpt><trkpt lon="108.892715" lat="34.250531"><ele>374.324463</ele><time>2021-06-04T01:54:08Z</time><speed>1.690000044769712</speed></trkpt><trkpt lon="108.892598" lat="34.250488"><ele>373.966125</ele><time>2021-06-04T01:54:16Z</time><speed>1.430000037882064</speed></trkpt><trkpt lon="108.892487" lat="34.250441"><ele>371.872559</ele><time>2021-06-04T01:54:24Z</time><speed>1.4000000370873356</speed></trkpt><trkpt lon="108.892378" lat="34.250373"><ele>371.665161</ele><time>2021-06-04T01:54:34Z</time><speed>1.390000036822426</speed></trkpt><trkpt lon="108.892279" lat="34.250305"><ele>370.562805</ele><time>2021-06-04T01:54:42Z</time><speed>1.3400000354978785</speed></trkpt><trkpt lon="108.892178" lat="34.250233"><ele>371.254944</ele><time>2021-06-04T01:54:50Z</time><speed>1.3800000365575165</speed></trkpt><trkpt lon="108.89212" lat="34.250129"><ele>371.125854</ele><time>2021-06-04T01:54:58Z</time><speed>1.4900000394715214</speed></trkpt><trkpt lon="108.892004" lat="34.250167"><ele>371.581726</ele><time>2021-06-04T01:55:06Z</time><speed>1.3000000344382403</speed></trkpt><trkpt lon="108.891878" lat="34.250207"><ele>371.057983</ele><time>2021-06-04T01:55:14Z</time><speed>1.3000000344382403</speed></trkpt><trkpt lon="108.891763" lat="34.250259"><ele>371.412598</ele><time>2021-06-04T01:55:22Z</time><speed>1.3800000365575165</speed></trkpt><trkpt lon="108.891639" lat="34.250263"><ele>372.338379</ele><time>2021-06-04T01:55:30Z</time><speed>1.1900000315242352</speed></trkpt><trkpt lon="108.891512" lat="34.250238"><ele>374.140015</ele><time>2021-06-04T01:55:38Z</time><speed>1.4700000389417023</speed></trkpt><trkpt lon="108.891383" lat="34.250215"><ele>372.853027</ele><time>2021-06-04T01:55:46Z</time><speed>1.610000042650436</speed></trkpt><trkpt lon="108.891275" lat="34.250148"><ele>372.713745</ele><time>2021-06-04T01:55:54Z</time><speed>1.5400000407960692</speed></trkpt><trkpt lon="108.891162" lat="34.250094"><ele>372.287354</ele><time>2021-06-04T01:56:02Z</time><speed>1.5600000413258883</speed></trkpt><trkpt lon="108.891027" lat="34.250121"><ele>373.036499</ele><time>2021-06-04T01:56:10Z</time><speed>1.3600000360276976</speed></trkpt><trkpt lon="108.890917" lat="34.250079"><ele>371.381531</ele><time>2021-06-04T01:56:20Z</time><speed>1.3100000347031497</speed></trkpt><trkpt lon="108.890845" lat="34.249992"><ele>370.498718</ele><time>2021-06-04T01:56:28Z</time><speed>1.4200000376171547</speed></trkpt><trkpt lon="108.890775" lat="34.249905"><ele>370.091919</ele><time>2021-06-04T01:56:36Z</time><speed>1.350000035762788</speed></trkpt><trkpt lon="108.89073" lat="34.249794"><ele>369.356201</ele><time>2021-06-04T01:56:44Z</time><speed>1.240000032848783</speed></trkpt><trkpt lon="108.890726" lat="34.24969"><ele>368.826294</ele><time>2021-06-04T01:56:52Z</time><speed>1.410000037352245</speed></trkpt><trkpt lon="108.890691" lat="34.249582"><ele>368.653564</ele><time>2021-06-04T01:57:00Z</time><speed>1.4700000389417023</speed></trkpt><trkpt lon="108.890609" lat="34.249521"><ele>369.018677</ele><time>2021-06-04T01:57:06Z</time><speed>1.7200000455644409</speed></trkpt><trkpt lon="108.890513" lat="34.249473"><ele>370.174805</ele><time>2021-06-04T01:57:12Z</time><speed>1.6200000429153456</speed></trkpt><trkpt lon="108.890371" lat="34.249484"><ele>363.803589</ele><time>2021-06-04T01:57:21Z</time><speed>0.38000001006656253</speed></trkpt><trkpt lon="108.890281" lat="34.249418"><ele>361.176758</ele><time>2021-06-04T01:57:28Z</time><speed>0.0</speed></trkpt></trkseg></trk></gpx>
