# Supplementary material for: Exploring the influence of path environment factors on walking behavior in urban parks with configuration attribute control
Source: PLoS One. 2025 Jul 28;20(7):e0329278. doi: 10.1371/journal.pone.0329278 (PMC12303266; doi:10.1371/journal.pone.0329278)
Supplement: S2 File — (ZIP) [file pone.0329278.s002.zip › S2 File/Trajectory data/F13.gpx]

<?xml version="1.0" encoding="UTF-8"?><gpx xsi:schemaLocation="http://www.topografix.com/GPX/1/0 http://www.topografix.com/GPX/1/0/gpx.xsd" xmlns="http://www.topografix.com/GPX/1/0" xmlns:xsi="http://www.w3.org/2001/XMLSchema-instance" creator="SixFoot - http://www.foooooot.com/" version="1.0"><trk><trkseg><trkpt lon="108.89584249137921" lat="34.24889446950785"><ele>367.80860427171245</ele><time>2021-06-04T00:20:24Z</time><speed>0.235249862074852</speed></trkpt><trkpt lon="108.89591406318783" lat="34.248987493976486"><ele>367.5249280121614</ele><time>2021-06-04T00:20:40Z</time><speed>0.4800522029399872</speed></trkpt><trkpt lon="108.89600511814258" lat="34.24907264403001"><ele>363.63936032272323</ele><time>2021-06-04T00:20:54Z</time><speed>0.6950333118438721</speed></trkpt><trkpt lon="108.89603699092227" lat="34.249167697456265"><ele>357.249810200488</ele><time>2021-06-04T00:21:01Z</time><speed>0.2979719042778015</speed></trkpt><trkpt lon="108.89603271708906" lat="34.24927486132843"><ele>355.85669980902566</ele><time>2021-06-04T00:21:07Z</time><speed>0.9631497263908386</speed></trkpt><trkpt lon="108.89592873828272" lat="34.24931773835489"><ele>355.5134163621394</ele><time>2021-06-04T00:21:22Z</time><speed>0.638889491558075</speed></trkpt><trkpt lon="108.8959491340816" lat="34.249408605770185"><ele>354.20494030233573</ele><time>2021-06-04T00:21:33Z</time><speed>0.6667701005935669</speed></trkpt><trkpt lon="108.89594602683151" lat="34.24951894596457"><ele>351.28789941736136</ele><time>2021-06-04T00:21:45Z</time><speed>0.5876696705818176</speed></trkpt><trkpt lon="108.89590270747811" lat="34.249616190722016"><ele>349.96311661566847</ele><time>2021-06-04T00:21:57Z</time><speed>0.553115963935852</speed></trkpt><trkpt lon="108.89588818460743" lat="34.24972229242395"><ele>351.905239764148</ele><time>2021-06-04T00:22:05Z</time><speed>0.7198297381401062</speed></trkpt><trkpt lon="108.89583731839683" lat="34.24980395293203"><ele>355.4360559668736</ele><time>2021-06-04T00:22:22Z</time><speed>0.9699174165725708</speed></trkpt><trkpt lon="108.89571345140156" lat="34.24979370682446"><ele>361.99699008566836</ele><time>2021-06-04T00:22:31Z</time><speed>0.8119412660598755</speed></trkpt><trkpt lon="108.89558469194186" lat="34.249786700324584"><ele>366.3303099679924</ele><time>2021-06-04T00:22:41Z</time><speed>0.7992351055145264</speed></trkpt><trkpt lon="108.89559420708933" lat="34.249888544119464"><ele>371.14031735541</ele><time>2021-06-04T00:22:54Z</time><speed>0.9955974817276001</speed></trkpt><trkpt lon="108.8956277502699" lat="34.24998775172663"><ele>374.1545511337752</ele><time>2021-06-04T00:23:04Z</time><speed>0.7814804315567017</speed></trkpt><trkpt lon="108.8956960359401" lat="34.250089319149694"><ele>376.0115162025109</ele><time>2021-06-04T00:23:12Z</time><speed>0.7801461219787598</speed></trkpt><trkpt lon="108.89580569292747" lat="34.250142052234494"><ele>376.1587516644355</ele><time>2021-06-04T00:23:26Z</time><speed>0.9445065855979919</speed></trkpt><trkpt lon="108.89589579692635" lat="34.25020611670701"><ele>376.64276980007395</ele><time>2021-06-04T00:23:34Z</time><speed>0.9350749850273132</speed></trkpt><trkpt lon="108.89594537309534" lat="34.25030302769404"><ele>377.75035789935896</ele><time>2021-06-04T00:23:46Z</time><speed>0.6814566850662231</speed></trkpt><trkpt lon="108.89602193970639" lat="34.25038743492654"><ele>377.6278154979517</ele><time>2021-06-04T00:24:00Z</time><speed>0.6566535830497742</speed></trkpt><trkpt lon="108.89605319871629" lat="34.250485740106136"><ele>377.47364709086827</ele><time>2021-06-04T00:24:08Z</time><speed>0.711872935295105</speed></trkpt><trkpt lon="108.89602881539925" lat="34.25058780071491"><ele>375.5779488314529</ele><time>2021-06-04T00:24:22Z</time><speed>0.6159388422966003</speed></trkpt><trkpt lon="108.8960068345854" lat="34.25068298901368"><ele>374.6839919796091</ele><time>2021-06-04T00:24:32Z</time><speed>0.7401743531227112</speed></trkpt><trkpt lon="108.89601292094815" lat="34.250779984637376"><ele>373.48846015178765</ele><time>2021-06-04T00:24:44Z</time><speed>0.4931643307209015</speed></trkpt><trkpt lon="108.89602198845397" lat="34.25087232382927"><ele>373.04245147014234</ele><time>2021-06-04T00:24:54Z</time><speed>0.7605613470077515</speed></trkpt><trkpt lon="108.8959730536004" lat="34.25096222911172"><ele>373.54528418143724</ele><time>2021-06-04T00:25:02Z</time><speed>0.9713361263275146</speed></trkpt><trkpt lon="108.89591488166658" lat="34.25103884124532"><ele>377.7352070411388</ele><time>2021-06-04T00:25:10Z</time><speed>0.9199458956718445</speed></trkpt><trkpt lon="108.89584447638653" lat="34.251125708099266"><ele>376.87854461583527</ele><time>2021-06-04T00:25:22Z</time><speed>0.6712797284126282</speed></trkpt><trkpt lon="108.89584435701744" lat="34.251231495177436"><ele>376.6637118330618</ele><time>2021-06-04T00:25:32Z</time><speed>0.8988180160522461</speed></trkpt><trkpt lon="108.89582679459176" lat="34.251340350201424"><ele>377.5538915710888</ele><time>2021-06-04T00:25:42Z</time><speed>0.7202855944633484</speed></trkpt><trkpt lon="108.8958004399094" lat="34.25143029028451"><ele>380.5765154805978</ele><time>2021-06-04T00:25:50Z</time><speed>0.8675847053527832</speed></trkpt><trkpt lon="108.8957475327263" lat="34.251511892656936"><ele>379.6922351211008</ele><time>2021-06-04T00:26:00Z</time><speed>0.9947028756141663</speed></trkpt><trkpt lon="108.89562733898865" lat="34.2515324444033"><ele>379.571449295488</ele><time>2021-06-04T00:26:12Z</time><speed>0.9809547066688538</speed></trkpt><trkpt lon="108.89549847823365" lat="34.25153800512427"><ele>378.40823180347826</ele><time>2021-06-04T00:26:22Z</time><speed>0.9993727803230286</speed></trkpt><trkpt lon="108.89536528029096" lat="34.251557388698565"><ele>378.4166829657586</ele><time>2021-06-04T00:26:36Z</time><speed>0.9390482306480408</speed></trkpt><trkpt lon="108.89526146258764" lat="34.251597278112456"><ele>376.22990265401666</ele><time>2021-06-04T00:26:44Z</time><speed>0.7104535102844238</speed></trkpt><trkpt lon="108.89516183343478" lat="34.251658388889894"><ele>375.9460791683</ele><time>2021-06-04T00:26:58Z</time><speed>0.8959858417510986</speed></trkpt><trkpt lon="108.89504282708951" lat="34.2516619406247"><ele>375.5663149887161</ele><time>2021-06-04T00:27:10Z</time><speed>0.7936103940010071</speed></trkpt><trkpt lon="108.89492004940378" lat="34.25167490648156"><ele>374.7488035399841</ele><time>2021-06-04T00:27:22Z</time><speed>0.6277035474777222</speed></trkpt><trkpt lon="108.89480395044211" lat="34.251678426716424"><ele>374.87361606589735</ele><time>2021-06-04T00:27:32Z</time><speed>0.8405758142471313</speed></trkpt><trkpt lon="108.8946954575402" lat="34.25170659306081"><ele>374.87211742748644</ele><time>2021-06-04T00:27:44Z</time><speed>0.7858046293258667</speed></trkpt><trkpt lon="108.89459302695691" lat="34.251745083341255"><ele>375.9949759412375</ele><time>2021-06-04T00:27:50Z</time><speed>1.0762739181518555</speed></trkpt><trkpt lon="108.89450483682413" lat="34.251814913465246"><ele>375.45265735267895</ele><time>2021-06-04T00:28:00Z</time><speed>0.8935290575027466</speed></trkpt><trkpt lon="108.89441168143352" lat="34.251877971707046"><ele>373.83980765961905</ele><time>2021-06-04T00:28:12Z</time><speed>0.6505085229873657</speed></trkpt><trkpt lon="108.89430171547228" lat="34.25190330553604"><ele>372.7393316078001</ele><time>2021-06-04T00:28:21Z</time><speed>0.9262670278549194</speed></trkpt><trkpt lon="108.89417378340296" lat="34.251915441811214"><ele>372.16298962223226</ele><time>2021-06-04T00:28:30Z</time><speed>0.9380852580070496</speed></trkpt><trkpt lon="108.89406382379957" lat="34.251956858684196"><ele>373.24579716074004</ele><time>2021-06-04T00:28:38Z</time><speed>0.9162165522575378</speed></trkpt><trkpt lon="108.89394560797811" lat="34.251951103001005"><ele>375.9888410897296</ele><time>2021-06-04T00:28:48Z</time><speed>0.829016387462616</speed></trkpt><trkpt lon="108.89384117037581" lat="34.25198734702916"><ele>377.70779114707653</ele><time>2021-06-04T00:28:56Z</time><speed>0.8179746866226196</speed></trkpt><trkpt lon="108.89375986258312" lat="34.25204792955317"><ele>377.9264394038983</ele><time>2021-06-04T00:29:06Z</time><speed>0.6807193756103516</speed></trkpt><trkpt lon="108.89368933255693" lat="34.25212004169189"><ele>377.30513220722696</ele><time>2021-06-04T00:29:16Z</time><speed>0.4180767238140106</speed></trkpt><trkpt lon="108.89377068556962" lat="34.25203628100384"><ele>372.0453874960177</ele><time>2021-06-04T00:33:00Z</time><speed>0.7429478764533997</speed></trkpt><trkpt lon="108.89374294280253" lat="34.25193002234367"><ele>372.0198926752254</ele><time>2021-06-04T00:33:14Z</time><speed>0.6621986031532288</speed></trkpt><trkpt lon="108.89369937117179" lat="34.25183806990167"><ele>373.1340408561981</ele><time>2021-06-04T00:33:24Z</time><speed>0.9648295640945435</speed></trkpt><trkpt lon="108.89369129625972" lat="34.251734055206654"><ele>372.2239645498649</ele><time>2021-06-04T00:33:34Z</time><speed>0.9685598611831665</speed></trkpt><trkpt lon="108.89369017437228" lat="34.25162203987237"><ele>373.0282895128314</ele><time>2021-06-04T00:33:44Z</time><speed>0.932753324508667</speed></trkpt><trkpt lon="108.89366531338851" lat="34.251524087009884"><ele>374.87579928677434</ele><time>2021-06-04T00:33:54Z</time><speed>0.89263516664505</speed></trkpt><trkpt lon="108.89355222721512" lat="34.25150177279424"><ele>374.7105340747382</ele><time>2021-06-04T00:34:10Z</time><speed>0.8570239543914795</speed></trkpt><trkpt lon="108.89342494034979" lat="34.25150298677487"><ele>375.5631057265797</ele><time>2021-06-04T00:34:20Z</time><speed>1.0060429573059082</speed></trkpt><trkpt lon="108.8933242620731" lat="34.251456363006184"><ele>376.8854189540712</ele><time>2021-06-04T00:34:30Z</time><speed>1.04860258102417</speed></trkpt><trkpt lon="108.89322783089911" lat="34.251397332936264"><ele>376.77551377765957</ele><time>2021-06-04T00:34:42Z</time><speed>0.7217645645141602</speed></trkpt><trkpt lon="108.89311645832058" lat="34.25139503189503"><ele>376.6183416666587</ele><time>2021-06-04T00:34:50Z</time><speed>0.8051705360412598</speed></trkpt><trkpt lon="108.89300074361066" lat="34.251395938038144"><ele>375.11300528773626</ele><time>2021-06-04T00:35:00Z</time><speed>0.8003656268119812</speed></trkpt><trkpt lon="108.89288703266043" lat="34.25139715656711"><ele>374.8882046230802</ele><time>2021-06-04T00:35:08Z</time><speed>0.9657280445098877</speed></trkpt><trkpt lon="108.89280773721393" lat="34.251318577536104"><ele>376.31191739700745</ele><time>2021-06-04T00:35:24Z</time><speed>0.9432368278503418</speed></trkpt><trkpt lon="108.89274097593719" lat="34.25122302256092"><ele>377.7704732176795</ele><time>2021-06-04T00:35:36Z</time><speed>1.0209017992019653</speed></trkpt><trkpt lon="108.89270182986898" lat="34.251128500400384"><ele>376.8113845718967</ele><time>2021-06-04T00:35:46Z</time><speed>1.0017508268356323</speed></trkpt><trkpt lon="108.89257287100986" lat="34.25111584041077"><ele>375.70174468628693</ele><time>2021-06-04T00:35:58Z</time><speed>0.7639599442481995</speed></trkpt><trkpt lon="108.89244933088676" lat="34.25117056676961"><ele>376.1825006303907</ele><time>2021-06-04T00:36:12Z</time><speed>0.866995096206665</speed></trkpt><trkpt lon="108.89233870639237" lat="34.25117850803461"><ele>376.17751331798263</ele><time>2021-06-04T00:36:24Z</time><speed>0.8003242015838623</speed></trkpt><trkpt lon="108.89221633317926" lat="34.25117196415534"><ele>376.55460155119516</ele><time>2021-06-04T00:36:36Z</time><speed>1.043378233909607</speed></trkpt><trkpt lon="108.89209232892219" lat="34.25114966889878"><ele>378.9375991893801</ele><time>2021-06-04T00:36:48Z</time><speed>0.8575698137283325</speed></trkpt><trkpt lon="108.89198228812381" lat="34.25110440744211"><ele>379.2073357408921</ele><time>2021-06-04T00:36:58Z</time><speed>0.6942291259765625</speed></trkpt><trkpt lon="108.89190092921326" lat="34.25103945227206"><ele>378.8435532443651</ele><time>2021-06-04T00:37:08Z</time><speed>0.7078114748001099</speed></trkpt><trkpt lon="108.89180282261638" lat="34.25094298398719"><ele>378.8125242734683</ele><time>2021-06-04T00:37:20Z</time><speed>1.043953537940979</speed></trkpt><trkpt lon="108.89173599506084" lat="34.250857653264646"><ele>377.5014768832582</ele><time>2021-06-04T00:37:30Z</time><speed>1.0242226123809814</speed></trkpt><trkpt lon="108.89166335354035" lat="34.25077562991372"><ele>374.14312240755135</ele><time>2021-06-04T00:37:44Z</time><speed>0.7547903656959534</speed></trkpt><trkpt lon="108.8915767018313" lat="34.250704901079644"><ele>374.25911961008103</ele><time>2021-06-04T00:37:56Z</time><speed>0.7623715400695801</speed></trkpt><trkpt lon="108.89151428433723" lat="34.25063065619699"><ele>375.03633221882285</ele><time>2021-06-04T00:38:08Z</time><speed>0.8029837608337402</speed></trkpt><trkpt lon="108.89145071030661" lat="34.25054670437292"><ele>375.00292948326535</ele><time>2021-06-04T00:38:22Z</time><speed>0.6312875151634216</speed></trkpt><trkpt lon="108.8914125702787" lat="34.25045670416203"><ele>373.67282692209716</ele><time>2021-06-04T00:38:34Z</time><speed>0.7402533888816833</speed></trkpt><trkpt lon="108.89133533945063" lat="34.250372732550105"><ele>373.7722969123809</ele><time>2021-06-04T00:38:44Z</time><speed>0.9537845849990845</speed></trkpt><trkpt lon="108.89122241056407" lat="34.2503169041918"><ele>375.396774556154</ele><time>2021-06-04T00:38:54Z</time><speed>0.9702398180961609</speed></trkpt><trkpt lon="108.89112323645574" lat="34.25025666521863"><ele>376.1416382007758</ele><time>2021-06-04T00:39:06Z</time><speed>0.7109628915786743</speed></trkpt><trkpt lon="108.89102784573667" lat="34.250190710637774"><ele>377.8576376028784</ele><time>2021-06-04T00:39:18Z</time><speed>0.8481993675231934</speed></trkpt><trkpt lon="108.89094821161869" lat="34.250115223060746"><ele>377.1664307203358</ele><time>2021-06-04T00:39:30Z</time><speed>0.8739820122718811</speed></trkpt><trkpt lon="108.8908699144589" lat="34.25003761766458"><ele>376.54245021312477</ele><time>2021-06-04T00:39:44Z</time><speed>0.6070590615272522</speed></trkpt><trkpt lon="108.89081567250558" lat="34.249959443148036"><ele>375.71223051275774</ele><time>2021-06-04T00:39:54Z</time><speed>1.0176687240600586</speed></trkpt><trkpt lon="108.89077584871514" lat="34.24985467619124"><ele>373.8581723044542</ele><time>2021-06-04T00:40:04Z</time><speed>0.8202748894691467</speed></trkpt><trkpt lon="108.89075943429687" lat="34.24976251965831"><ele>373.81086458873733</ele><time>2021-06-04T00:40:14Z</time><speed>1.0394620895385742</speed></trkpt><trkpt lon="108.89073954947972" lat="34.24965962514037"><ele>374.56225512953375</ele><time>2021-06-04T00:40:24Z</time><speed>1.1035735607147217</speed></trkpt><trkpt lon="108.8907026328442" lat="34.24955548599145"><ele>374.378343834587</ele><time>2021-06-04T00:40:32Z</time><speed>1.226895809173584</speed></trkpt><trkpt lon="108.89064515793996" lat="34.24947151849983"><ele>374.39566330941113</ele><time>2021-06-04T00:40:40Z</time><speed>1.191217064857483</speed></trkpt><trkpt lon="108.89053386359979" lat="34.24945017900261"><ele>374.4260784792894</ele><time>2021-06-04T00:40:52Z</time><speed>0.4046192169189453</speed></trkpt></trkseg></trk></gpx>
