# Supplementary material for: Exploring the influence of path environment factors on walking behavior in urban parks with configuration attribute control
Source: PLoS One. 2025 Jul 28;20(7):e0329278. doi: 10.1371/journal.pone.0329278 (PMC12303266; doi:10.1371/journal.pone.0329278)
Supplement: S2 File — (ZIP) [file pone.0329278.s002.zip › S2 File/Trajectory data/F130.gpx]

<?xml version="1.0" encoding="UTF-8"?><gpx xsi:schemaLocation="http://www.topografix.com/GPX/1/0 http://www.topografix.com/GPX/1/0/gpx.xsd" xmlns="http://www.topografix.com/GPX/1/0" xmlns:xsi="http://www.w3.org/2001/XMLSchema-instance" creator="SixFoot - http://www.foooooot.com/" version="1.0"><trk><trkseg><trkpt lon="108.89023844" lat="34.24951463"><ele>358.3656005859375</ele><time>2021-06-04T01:59:55Z</time><speed>0.0</speed></trkpt><trkpt lon="108.890372" lat="34.249522"><ele>365.341309</ele><time>2021-06-04T02:00:15Z</time><speed>1.3400000354978785</speed></trkpt><trkpt lon="108.890489" lat="34.249535"><ele>368.555908</ele><time>2021-06-04T02:00:18Z</time><speed>1.5100000400013405</speed></trkpt><trkpt lon="108.890604" lat="34.249541"><ele>366.102295</ele><time>2021-06-04T02:00:28Z</time><speed>1.7000000450346218</speed></trkpt><trkpt lon="108.890662" lat="34.24943"><ele>366.14093</ele><time>2021-06-04T02:00:38Z</time><speed>1.6800000445048027</speed></trkpt><trkpt lon="108.890687" lat="34.249336"><ele>366.459595</ele><time>2021-06-04T02:00:46Z</time><speed>1.4000000370873356</speed></trkpt><trkpt lon="108.89068" lat="34.249237"><ele>369.77478</ele><time>2021-06-04T02:00:54Z</time><speed>1.4200000376171547</speed></trkpt><trkpt lon="108.890669" lat="34.249129"><ele>369.893311</ele><time>2021-06-04T02:01:04Z</time><speed>1.3300000352329688</speed></trkpt><trkpt lon="108.890723" lat="34.249034"><ele>368.156616</ele><time>2021-06-04T02:01:14Z</time><speed>1.3200000349680594</speed></trkpt><trkpt lon="108.890796" lat="34.248948"><ele>369.345215</ele><time>2021-06-04T02:01:24Z</time><speed>1.3400000354978785</speed></trkpt><trkpt lon="108.890858" lat="34.248861"><ele>370.157959</ele><time>2021-06-04T02:01:38Z</time><speed>1.650000043710074</speed></trkpt><trkpt lon="108.89096" lat="34.248797"><ele>368.457947</ele><time>2021-06-04T02:01:50Z</time><speed>1.2900000341733306</speed></trkpt><trkpt lon="108.891061" lat="34.248758"><ele>369.716797</ele><time>2021-06-04T02:02:00Z</time><speed>1.1800000312593257</speed></trkpt><trkpt lon="108.891186" lat="34.248725"><ele>371.034058</ele><time>2021-06-04T02:02:14Z</time><speed>1.240000032848783</speed></trkpt><trkpt lon="108.891304" lat="34.248706"><ele>371.610535</ele><time>2021-06-04T02:02:26Z</time><speed>0.7800000206629442</speed></trkpt><trkpt lon="108.891545" lat="34.248661"><ele>371.390625</ele><time>2021-06-04T02:02:47Z</time><speed>0.8400000222524013</speed></trkpt><trkpt lon="108.891654" lat="34.248652"><ele>371.487549</ele><time>2021-06-04T02:03:00Z</time><speed>0.9200000243716777</speed></trkpt><trkpt lon="108.891758" lat="34.248682"><ele>370.942627</ele><time>2021-06-04T02:03:12Z</time><speed>0.7000000185436678</speed></trkpt><trkpt lon="108.891863" lat="34.248707"><ele>370.071167</ele><time>2021-06-04T02:03:22Z</time><speed>0.9700000256962253</speed></trkpt><trkpt lon="108.892106" lat="34.248775"><ele>363.494141</ele><time>2021-06-04T02:04:35Z</time><speed>0.0</speed></trkpt><trkpt lon="108.892244" lat="34.248762"><ele>369.963989</ele><time>2021-06-04T02:05:48Z</time><speed>2.0500000543064556</speed></trkpt><trkpt lon="108.892364" lat="34.248785"><ele>370.349548</ele><time>2021-06-04T02:05:56Z</time><speed>1.430000037882064</speed></trkpt><trkpt lon="108.892481" lat="34.248754"><ele>370.084473</ele><time>2021-06-04T02:06:08Z</time><speed>1.370000036292607</speed></trkpt><trkpt lon="108.892594" lat="34.248758"><ele>364.49585</ele><time>2021-06-04T02:06:26Z</time><speed>1.150000030464597</speed></trkpt><trkpt lon="108.892709" lat="34.248782"><ele>369.987305</ele><time>2021-06-04T02:06:36Z</time><speed>0.8300000219874918</speed></trkpt><trkpt lon="108.892839" lat="34.248826"><ele>371.039185</ele><time>2021-06-04T02:06:54Z</time><speed>1.6000000423855265</speed></trkpt><trkpt lon="108.89296" lat="34.248819"><ele>370.594849</ele><time>2021-06-04T02:07:06Z</time><speed>1.0300000272856826</speed></trkpt><trkpt lon="108.893069" lat="34.248841"><ele>371.669678</ele><time>2021-06-04T02:07:16Z</time><speed>0.5400000143051151</speed></trkpt><trkpt lon="108.893189" lat="34.248833"><ele>371.748901</ele><time>2021-06-04T02:07:30Z</time><speed>0.8600000227822204</speed></trkpt><trkpt lon="108.893313" lat="34.248821"><ele>373.604065</ele><time>2021-06-04T02:07:44Z</time><speed>0.8300000219874918</speed></trkpt><trkpt lon="108.893399" lat="34.248748"><ele>372.953308</ele><time>2021-06-04T02:07:56Z</time><speed>0.9300000246365873</speed></trkpt><trkpt lon="108.893483" lat="34.248685"><ele>370.393311</ele><time>2021-06-04T02:08:10Z</time><speed>0.36000000953674344</speed></trkpt><trkpt lon="108.893546" lat="34.248598"><ele>373.369019</ele><time>2021-06-04T02:08:22Z</time><speed>0.8900000235769491</speed></trkpt><trkpt lon="108.893626" lat="34.248537"><ele>374.103882</ele><time>2021-06-04T02:08:34Z</time><speed>0.8200000217225822</speed></trkpt><trkpt lon="108.893707" lat="34.248457"><ele>372.845154</ele><time>2021-06-04T02:08:46Z</time><speed>1.0600000280804112</speed></trkpt><trkpt lon="108.893806" lat="34.248419"><ele>372.581299</ele><time>2021-06-04T02:08:58Z</time><speed>0.8100000214576728</speed></trkpt><trkpt lon="108.893916" lat="34.248402"><ele>371.911377</ele><time>2021-06-04T02:09:08Z</time><speed>1.2000000317891448</speed></trkpt><trkpt lon="108.894031" lat="34.24838"><ele>371.452148</ele><time>2021-06-04T02:09:20Z</time><speed>0.8000000211927633</speed></trkpt><trkpt lon="108.894157" lat="34.248361"><ele>371.270874</ele><time>2021-06-04T02:09:34Z</time><speed>0.7900000209278537</speed></trkpt><trkpt lon="108.894245" lat="34.248301"><ele>373.202026</ele><time>2021-06-04T02:09:46Z</time><speed>0.9600000254313158</speed></trkpt><trkpt lon="108.894324" lat="34.248239"><ele>371.284973</ele><time>2021-06-04T02:10:00Z</time><speed>0.8200000217225822</speed></trkpt><trkpt lon="108.894386" lat="34.248158"><ele>370.506958</ele><time>2021-06-04T02:10:12Z</time><speed>1.1000000291400494</speed></trkpt><trkpt lon="108.894428" lat="34.248068"><ele>372.100464</ele><time>2021-06-04T02:10:26Z</time><speed>0.9100000241067682</speed></trkpt><trkpt lon="108.894448" lat="34.247962"><ele>372.815552</ele><time>2021-06-04T02:10:36Z</time><speed>1.1300000299347779</speed></trkpt><trkpt lon="108.894532" lat="34.248024"><ele>373.902893</ele><time>2021-06-04T02:11:06Z</time><speed>1.240000032848783</speed></trkpt><trkpt lon="108.894636" lat="34.247993"><ele>372.676697</ele><time>2021-06-04T02:11:14Z</time><speed>1.2800000339084212</speed></trkpt><trkpt lon="108.894742" lat="34.247948"><ele>371.51239</ele><time>2021-06-04T02:11:24Z</time><speed>1.3300000352329688</speed></trkpt><trkpt lon="108.894811" lat="34.248032"><ele>371.872559</ele><time>2021-06-04T02:12:02Z</time><speed>0.9200000243716777</speed></trkpt><trkpt lon="108.894909" lat="34.248072"><ele>371.123901</ele><time>2021-06-04T02:12:10Z</time><speed>1.650000043710074</speed></trkpt><trkpt lon="108.894947" lat="34.248163"><ele>372.461243</ele><time>2021-06-04T02:12:20Z</time><speed>1.170000030994416</speed></trkpt><trkpt lon="108.894953" lat="34.248262"><ele>371.238525</ele><time>2021-06-04T02:12:30Z</time><speed>1.0600000280804112</speed></trkpt><trkpt lon="108.894965" lat="34.248361"><ele>368.989014</ele><time>2021-06-04T02:12:40Z</time><speed>1.1600000307295066</speed></trkpt><trkpt lon="108.894984" lat="34.248458"><ele>369.072266</ele><time>2021-06-04T02:12:50Z</time><speed>1.1200000296698687</speed></trkpt><trkpt lon="108.895021" lat="34.248562"><ele>370.096436</ele><time>2021-06-04T02:13:00Z</time><speed>1.0100000267558635</speed></trkpt><trkpt lon="108.89505" lat="34.248667"><ele>371.328979</ele><time>2021-06-04T02:13:10Z</time><speed>1.1800000312593257</speed></trkpt><trkpt lon="108.895018" lat="34.248761"><ele>371.072754</ele><time>2021-06-04T02:13:18Z</time><speed>1.2700000336435115</speed></trkpt><trkpt lon="108.894958" lat="34.248859"><ele>370.846436</ele><time>2021-06-04T02:13:28Z</time><speed>1.3800000365575165</speed></trkpt><trkpt lon="108.894931" lat="34.248961"><ele>371.705811</ele><time>2021-06-04T02:13:38Z</time><speed>1.240000032848783</speed></trkpt><trkpt lon="108.894946" lat="34.249058"><ele>370.360657</ele><time>2021-06-04T02:13:48Z</time><speed>1.2000000317891448</speed></trkpt><trkpt lon="108.894969" lat="34.249165"><ele>369.987366</ele><time>2021-06-04T02:13:58Z</time><speed>1.1800000312593257</speed></trkpt><trkpt lon="108.895008" lat="34.249268"><ele>366.812622</ele><time>2021-06-04T02:14:06Z</time><speed>1.760000046624079</speed></trkpt><trkpt lon="108.894983" lat="34.249358"><ele>368.746399</ele><time>2021-06-04T02:14:16Z</time><speed>0.9300000246365873</speed></trkpt><trkpt lon="108.894981" lat="34.249449"><ele>368.909241</ele><time>2021-06-04T02:14:26Z</time><speed>1.1900000315242352</speed></trkpt><trkpt lon="108.894939" lat="34.249541"><ele>370.408081</ele><time>2021-06-04T02:14:36Z</time><speed>1.1200000296698687</speed></trkpt><trkpt lon="108.894872" lat="34.249617"><ele>370.046387</ele><time>2021-06-04T02:14:50Z</time><speed>0.42000001112620067</speed></trkpt><trkpt lon="108.894811" lat="34.249719"><ele>370.617798</ele><time>2021-06-04T02:15:04Z</time><speed>1.1600000307295066</speed></trkpt><trkpt lon="108.894813" lat="34.249814"><ele>370.665039</ele><time>2021-06-04T02:15:16Z</time><speed>0.9800000259611349</speed></trkpt><trkpt lon="108.894837" lat="34.249905"><ele>369.680969</ele><time>2021-06-04T02:15:30Z</time><speed>0.7900000209278537</speed></trkpt><trkpt lon="108.894854" lat="34.25001"><ele>368.125061</ele><time>2021-06-04T02:15:42Z</time><speed>1.7000000450346218</speed></trkpt><trkpt lon="108.894971" lat="34.250049"><ele>368.583374</ele><time>2021-06-04T02:15:56Z</time><speed>0.9800000259611349</speed></trkpt><trkpt lon="108.894956" lat="34.250144"><ele>366.315308</ele><time>2021-06-04T02:16:06Z</time><speed>1.1200000296698687</speed></trkpt><trkpt lon="108.894868" lat="34.2502"><ele>366.762207</ele><time>2021-06-04T02:16:16Z</time><speed>1.040000027550592</speed></trkpt><trkpt lon="108.894782" lat="34.25026"><ele>368.038391</ele><time>2021-06-04T02:16:26Z</time><speed>0.9800000259611349</speed></trkpt><trkpt lon="108.894728" lat="34.250339"><ele>367.916382</ele><time>2021-06-04T02:16:38Z</time><speed>1.2900000341733306</speed></trkpt><trkpt lon="108.894794" lat="34.250422"><ele>367.047119</ele><time>2021-06-04T02:17:02Z</time><speed>0.5600000148349343</speed></trkpt><trkpt lon="108.894901" lat="34.250437"><ele>366.301147</ele><time>2021-06-04T02:17:12Z</time><speed>1.2600000333786021</speed></trkpt><trkpt lon="108.894784" lat="34.250444"><ele>369.229736</ele><time>2021-06-04T02:32:26Z</time><speed>0.38000001006656253</speed></trkpt><trkpt lon="108.894669" lat="34.250451"><ele>369.207214</ele><time>2021-06-04T02:33:40Z</time><speed>1.2700000336435115</speed></trkpt><trkpt lon="108.89479" lat="34.250426"><ele>366.870728</ele><time>2021-06-04T02:41:32Z</time><speed>1.3400000354978785</speed></trkpt><trkpt lon="108.89491" lat="34.250412"><ele>367.400391</ele><time>2021-06-04T02:41:42Z</time><speed>0.9200000243716777</speed></trkpt><trkpt lon="108.895019" lat="34.25038"><ele>366.728516</ele><time>2021-06-04T02:41:52Z</time><speed>1.170000030994416</speed></trkpt><trkpt lon="108.89514" lat="34.250361"><ele>366.166748</ele><time>2021-06-04T02:42:04Z</time><speed>0.9300000246365873</speed></trkpt><trkpt lon="108.895261" lat="34.250352"><ele>366.912048</ele><time>2021-06-04T02:42:16Z</time><speed>0.8200000217225822</speed></trkpt><trkpt lon="108.89538" lat="34.250359"><ele>368.052246</ele><time>2021-06-04T02:42:28Z</time><speed>0.87000002304713</speed></trkpt><trkpt lon="108.895501" lat="34.250351"><ele>368.857666</ele><time>2021-06-04T02:42:44Z</time><speed>0.9400000249014967</speed></trkpt><trkpt lon="108.895612" lat="34.250338"><ele>369.006897</ele><time>2021-06-04T02:43:02Z</time><speed>0.6800000180138488</speed></trkpt><trkpt lon="108.895732" lat="34.250331"><ele>370.188293</ele><time>2021-06-04T02:43:14Z</time><speed>0.8400000222524013</speed></trkpt><trkpt lon="108.895859" lat="34.250325"><ele>368.599854</ele><time>2021-06-04T02:43:28Z</time><speed>0.740000019603306</speed></trkpt><trkpt lon="108.895899" lat="34.250236"><ele>371.094421</ele><time>2021-06-04T02:43:40Z</time><speed>0.8400000222524013</speed></trkpt><trkpt lon="108.896056" lat="34.250092"><ele>373.802124</ele><time>2021-06-04T02:44:17Z</time><speed>0.8000000211927633</speed></trkpt><trkpt lon="108.896013" lat="34.250002"><ele>365.538452</ele><time>2021-06-04T02:44:26Z</time><speed>1.2300000325838734</speed></trkpt><trkpt lon="108.895923" lat="34.249939"><ele>368.07312</ele><time>2021-06-04T02:44:44Z</time><speed>0.8100000214576728</speed></trkpt><trkpt lon="108.895848" lat="34.249859"><ele>368.15918</ele><time>2021-06-04T02:44:58Z</time><speed>0.5800000153647533</speed></trkpt><trkpt lon="108.895827" lat="34.249769"><ele>368.336914</ele><time>2021-06-04T02:45:08Z</time><speed>0.9900000262260444</speed></trkpt><trkpt lon="108.895849" lat="34.249677"><ele>368.90686</ele><time>2021-06-04T02:45:22Z</time><speed>1.240000032848783</speed></trkpt><trkpt lon="108.895822" lat="34.249579"><ele>371.173218</ele><time>2021-06-04T02:45:36Z</time><speed>0.7300000193383964</speed></trkpt><trkpt lon="108.895827" lat="34.249484"><ele>372.001831</ele><time>2021-06-04T02:45:48Z</time><speed>0.7600000201331251</speed></trkpt><trkpt lon="108.89585" lat="34.24939"><ele>368.875122</ele><time>2021-06-04T02:46:00Z</time><speed>0.8000000211927633</speed></trkpt><trkpt lon="108.89594" lat="34.249316"><ele>361.082886</ele><time>2021-06-04T02:46:10Z</time><speed>0.5000000132454769</speed></trkpt><trkpt lon="108.896053" lat="34.249272"><ele>360.71814</ele><time>2021-06-04T02:46:20Z</time><speed>0.7900000209278537</speed></trkpt><trkpt lon="108.896081" lat="34.249175"><ele>364.291138</ele><time>2021-06-04T02:47:06Z</time><speed>0.7300000193383964</speed></trkpt><trkpt lon="108.896016" lat="34.24909"><ele>363.324829</ele><time>2021-06-04T02:47:16Z</time><speed>0.8100000214576728</speed></trkpt></trkseg></trk></gpx>
