# Supplementary material for: Exploring the influence of path environment factors on walking behavior in urban parks with configuration attribute control
Source: PLoS One. 2025 Jul 28;20(7):e0329278. doi: 10.1371/journal.pone.0329278 (PMC12303266; doi:10.1371/journal.pone.0329278)
Supplement: S2 File — (ZIP) [file pone.0329278.s002.zip › S2 File/Trajectory data/F131.gpx]

<?xml version="1.0" encoding="UTF-8"?>
<gpx xmlns:xsi="http://www.w3.org/2001/XMLSchema-instance" xmlns="http://www.topografix.com/GPX/1/1" xsi:schemaLocation="http://www.topografix.com/GPX/1/1 http://www.topografix.com/GPX/1/1/gpx.xsd" version="1.1" creator="foooooot.com">
<metadata>
         <copyright author="foooooot.com"> <license>foooooot.com</license></copyright>
         <time>1622737275.421004</time>
         <name>行程1</name>
</metadata>
<trk>
    <name>行程1</name>
    <type>trip#track</type>
    <src>手机客户端软件/六只脚iPhone版</src>
    <trkseg> 
<trkpt lat="34.249357955608936" lon="108.89067592002797">
   <ele>410.0210115490481</ele>
   <time>2021-06-04T00:21:15.999Z</time>
</trkpt>  
<trkpt lat="34.249330887605936" lon="108.89068583854957">
   <ele>409.552749956958</ele>
   <time>2021-06-04T00:21:20.999Z</time>
</trkpt>  
<trkpt lat="34.24930105163178" lon="108.89069280764025">
   <ele>407.28444423899055</ele>
   <time>2021-06-04T00:21:24.999Z</time>
</trkpt>  
<trkpt lat="34.24926776565641" lon="108.89069784950959">
   <ele>406.66100713796914</ele>
   <time>2021-06-04T00:21:28.999Z</time>
</trkpt>  
<trkpt lat="34.249238444241094" lon="108.89069978287961">
   <ele>406.8358496846631</ele>
   <time>2021-06-04T00:21:33.000Z</time>
</trkpt>  
<trkpt lat="34.249209594805514" lon="108.8907060640121">
   <ele>407.63710539322346</ele>
   <time>2021-06-04T00:21:38.000Z</time>
</trkpt>  
<trkpt lat="34.24918054829968" lon="108.89071586970181">
   <ele>407.8680308489129</ele>
   <time>2021-06-04T00:21:43.000Z</time>
</trkpt>  
<trkpt lat="34.249149276359454" lon="108.89072716729036">
   <ele>407.9185283817351</ele>
   <time>2021-06-04T00:21:48.000Z</time>
</trkpt>  
<trkpt lat="34.24912101626423" lon="108.89073844461916">
   <ele>407.40780317783356</ele>
   <time>2021-06-04T00:21:52.000Z</time>
</trkpt>  
<trkpt lat="34.249088322963935" lon="108.89075420475578">
   <ele>407.5816995529458</ele>
   <time>2021-06-04T00:21:56.000Z</time>
</trkpt>  
<trkpt lat="34.24906355888741" lon="108.890769266774">
   <ele>408.11615424696356</ele>
   <time>2021-06-04T00:21:59.000Z</time>
</trkpt>  
<trkpt lat="34.24903772947883" lon="108.89078749011762">
   <ele>408.1620896952227</ele>
   <time>2021-06-04T00:22:02.000Z</time>
</trkpt>  
<trkpt lat="34.24901319596192" lon="108.89080809861973">
   <ele>408.03551744576544</ele>
   <time>2021-06-04T00:22:05.000Z</time>
</trkpt>  
<trkpt lat="34.24899031947926" lon="108.89082797661521">
   <ele>408.26815205439925</ele>
   <time>2021-06-04T00:22:08.000Z</time>
</trkpt>  
<trkpt lat="34.24896218566693" lon="108.8908530859499">
   <ele>407.7255429495126</ele>
   <time>2021-06-04T00:22:12.000Z</time>
</trkpt>  
<trkpt lat="34.248933946749695" lon="108.89088014969911">
   <ele>407.5454640602693</ele>
   <time>2021-06-04T00:22:16.000Z</time>
</trkpt>  
<trkpt lat="34.248912353533576" lon="108.8909022441865">
   <ele>407.5470453053713</ele>
   <time>2021-06-04T00:22:19.000Z</time>
</trkpt>  
<trkpt lat="34.248888922632254" lon="108.89092678505156">
   <ele>407.6486611077562</ele>
   <time>2021-06-04T00:22:22.000Z</time>
</trkpt>  
<trkpt lat="34.2488654739507" lon="108.89095226268716">
   <ele>407.27285054698586</ele>
   <time>2021-06-04T00:22:25.000Z</time>
</trkpt>  
<trkpt lat="34.24884626643242" lon="108.89097825226672">
   <ele>407.8366774264723</ele>
   <time>2021-06-04T00:22:28.000Z</time>
</trkpt>  
<trkpt lat="34.24882725623344" lon="108.89100914114287">
   <ele>407.7482614899054</ele>
   <time>2021-06-04T00:22:31.000Z</time>
</trkpt>  
<trkpt lat="34.24881136157457" lon="108.89103888832807">
   <ele>408.0173832010478</ele>
   <time>2021-06-04T00:22:34.000Z</time>
</trkpt>  
<trkpt lat="34.24879388011734" lon="108.89107551483654">
   <ele>407.57817057706416</ele>
   <time>2021-06-04T00:22:38.000Z</time>
</trkpt>  
<trkpt lat="34.248774893341" lon="108.89111267167021">
   <ele>407.57024016883224</ele>
   <time>2021-06-04T00:22:42.000Z</time>
</trkpt>  
<trkpt lat="34.2487594937167" lon="108.89114746677345">
   <ele>407.7919122213498</ele>
   <time>2021-06-04T00:22:46.000Z</time>
</trkpt>  
<trkpt lat="34.248744015444004" lon="108.89117988852901">
   <ele>407.7382838912308</ele>
   <time>2021-06-04T00:22:50.000Z</time>
</trkpt>  
<trkpt lat="34.24872649331006" lon="108.89121951414755">
   <ele>407.45187581144273</ele>
   <time>2021-06-04T00:22:53.000Z</time>
</trkpt>  
<trkpt lat="34.24870178945085" lon="108.89127959265808">
   <ele>408.0885303616524</ele>
   <time>2021-06-04T00:22:55.000Z</time>
</trkpt>  
<trkpt lat="34.24868933068701" lon="108.89130896869639">
   <ele>407.0534510053694</ele>
   <time>2021-06-04T00:23:09.000Z</time>
</trkpt>  
<trkpt lat="34.24868026536826" lon="108.89134239962225">
   <ele>407.5971820792183</ele>
   <time>2021-06-04T00:23:34.000Z</time>
</trkpt>  
<trkpt lat="34.248675313114994" lon="108.89137720181591">
   <ele>407.87728176731616</ele>
   <time>2021-06-04T00:23:39.000Z</time>
</trkpt>  
<trkpt lat="34.24867186471711" lon="108.89141425967858">
   <ele>407.3913046903908</ele>
   <time>2021-06-04T00:23:43.000Z</time>
</trkpt>  
<trkpt lat="34.24867025452802" lon="108.89144976817302">
   <ele>407.8204055232927</ele>
   <time>2021-06-04T00:23:46.000Z</time>
</trkpt>  
<trkpt lat="34.248668949928415" lon="108.89148489980161">
   <ele>407.6182400211692</ele>
   <time>2021-06-04T00:23:49.000Z</time>
</trkpt>  
<trkpt lat="34.248668203166815" lon="108.891527601554">
   <ele>407.5341273667291</ele>
   <time>2021-06-04T00:23:53.000Z</time>
</trkpt>  
<trkpt lat="34.24866912661559" lon="108.89156347700902">
   <ele>407.9049209104851</ele>
   <time>2021-06-04T00:23:56.000Z</time>
</trkpt>  
<trkpt lat="34.2486707369909" lon="108.89159742618938">
   <ele>406.95798681583256</ele>
   <time>2021-06-04T00:23:59.000Z</time>
</trkpt>  
<trkpt lat="34.24867277643477" lon="108.89163860140708">
   <ele>406.9461282128468</ele>
   <time>2021-06-04T00:24:03.000Z</time>
</trkpt>  
<trkpt lat="34.24867544998798" lon="108.89167782778092">
   <ele>407.3757158238441</ele>
   <time>2021-06-04T00:24:07.000Z</time>
</trkpt>  
<trkpt lat="34.24868047825962" lon="108.89171515334895">
   <ele>406.9658198952675</ele>
   <time>2021-06-04T00:24:11.000Z</time>
</trkpt>  
<trkpt lat="34.24868834670519" lon="108.89174833419492">
   <ele>407.2432939130813</ele>
   <time>2021-06-04T00:24:14.000Z</time>
</trkpt>  
<trkpt lat="34.24870372390627" lon="108.89178052646606">
   <ele>406.3976006442681</ele>
   <time>2021-06-04T00:24:19.000Z</time>
</trkpt>  
<trkpt lat="34.24873440413602" lon="108.89178845471592">
   <ele>406.2555146040395</ele>
   <time>2021-06-04T00:24:26.000Z</time>
</trkpt>  
<trkpt lat="34.24876546872188" lon="108.8917882557658">
   <ele>406.50019586086273</ele>
   <time>2021-06-04T00:24:32.000Z</time>
</trkpt>  
<trkpt lat="34.24879964374601" lon="108.89178968257593">
   <ele>406.2827234938741</ele>
   <time>2021-06-04T00:24:34.000Z</time>
</trkpt>  
<trkpt lat="34.24882624714316" lon="108.89180000845498">
   <ele>405.5370878400281</ele>
   <time>2021-06-04T00:24:43.000Z</time>
</trkpt>  
<trkpt lat="34.24885516216789" lon="108.89181332741104">
   <ele>405.1532576540485</ele>
   <time>2021-06-04T00:24:47.000Z</time>
</trkpt>  
<trkpt lat="34.2488791497147" lon="108.8918333671757">
   <ele>405.2340018050745</ele>
   <time>2021-06-04T00:24:51.000Z</time>
</trkpt>  
<trkpt lat="34.248907696867846" lon="108.89183770143735">
   <ele>405.1633673775941</ele>
   <time>2021-06-04T00:24:56.000Z</time>
</trkpt>  
<trkpt lat="34.24892664842405" lon="108.89180675739456">
   <ele>405.17236524727196</ele>
   <time>2021-06-04T00:25:01.000Z</time>
</trkpt>  
<trkpt lat="34.248946007637414" lon="108.89177948695085">
   <ele>405.23735923785716</ele>
   <time>2021-06-04T00:25:05.000Z</time>
</trkpt>  
<trkpt lat="34.24896518235949" lon="108.89175651322302">
   <ele>405.31651471648365</ele>
   <time>2021-06-04T00:25:58.000Z</time>
</trkpt>  
<trkpt lat="34.248988734537555" lon="108.8917374282172">
   <ele>405.1859515849501</ele>
   <time>2021-06-04T00:26:18.000Z</time>
</trkpt>  
<trkpt lat="34.24901510456874" lon="108.89171643337626">
   <ele>405.1933844201267</ele>
   <time>2021-06-04T00:26:22.000Z</time>
</trkpt>  
<trkpt lat="34.24905198616595" lon="108.89169345435498">
   <ele>404.6803676187992</ele>
   <time>2021-06-04T00:26:25.000Z</time>
</trkpt>  
<trkpt lat="34.24907720834134" lon="108.89168152202578">
   <ele>404.9081582343206</ele>
   <time>2021-06-04T00:26:27.000Z</time>
</trkpt>  
<trkpt lat="34.24910615628274" lon="108.89167034612088">
   <ele>404.3179255463183</ele>
   <time>2021-06-04T00:26:30.000Z</time>
</trkpt>  
<trkpt lat="34.24913729880368" lon="108.89167000591408">
   <ele>404.4403137275949</ele>
   <time>2021-06-04T00:26:33.000Z</time>
</trkpt>  
<trkpt lat="34.24917166008973" lon="108.89167838024048">
   <ele>404.40401523467153</ele>
   <time>2021-06-04T00:26:36.000Z</time>
</trkpt>  
<trkpt lat="34.24920334722799" lon="108.89168688321257">
   <ele>404.13617459964007</ele>
   <time>2021-06-04T00:26:39.000Z</time>
</trkpt>  
<trkpt lat="34.24923494263047" lon="108.8916948548481">
   <ele>404.04079681728035</ele>
   <time>2021-06-04T00:26:42.000Z</time>
</trkpt>  
<trkpt lat="34.24926386221158" lon="108.89170046515746">
   <ele>403.9984764708206</ele>
   <time>2021-06-04T00:26:45.000Z</time>
</trkpt>  
<trkpt lat="34.24929337798743" lon="108.89171400985323">
   <ele>404.2885396461934</ele>
   <time>2021-06-04T00:26:49.000Z</time>
</trkpt>  
<trkpt lat="34.24931202338378" lon="108.89173865740494">
   <ele>404.2602154109627</ele>
   <time>2021-06-04T00:26:53.000Z</time>
</trkpt>  
<trkpt lat="34.24932159658279" lon="108.89176934264401">
   <ele>404.0208670590073</ele>
   <time>2021-06-04T00:27:00.000Z</time>
</trkpt>  
<trkpt lat="34.24933958127929" lon="108.89173997758931">
   <ele>403.9791409140453</ele>
   <time>2021-06-04T00:27:36.000Z</time>
</trkpt>  
<trkpt lat="34.24936023775824" lon="108.89171185276244">
   <ele>403.81378019042313</ele>
   <time>2021-06-04T00:27:42.000Z</time>
</trkpt>  
<trkpt lat="34.249374680038365" lon="108.89168130759768">
   <ele>404.16080366820097</ele>
   <time>2021-06-04T00:27:47.000Z</time>
</trkpt>  
<trkpt lat="34.24938484937274" lon="108.89164263629854">
   <ele>404.0163144348189</ele>
   <time>2021-06-04T00:27:52.000Z</time>
</trkpt>  
<trkpt lat="34.24939258343893" lon="108.89160759399203">
   <ele>404.3264228506014</ele>
   <time>2021-06-04T00:27:56.000Z</time>
</trkpt>  
<trkpt lat="34.249397359440074" lon="108.89157057017795">
   <ele>404.49290309939533</ele>
   <time>2021-06-04T00:28:00.000Z</time>
</trkpt>  
<trkpt lat="34.2493988043223" lon="108.89152887550546">
   <ele>404.526196510531</ele>
   <time>2021-06-04T00:28:04.000Z</time>
</trkpt>  
<trkpt lat="34.249398717723174" lon="108.89149442498874">
   <ele>404.3994397763163</ele>
   <time>2021-06-04T00:28:07.000Z</time>
</trkpt>  
<trkpt lat="34.24940110839261" lon="108.89146064237599">
   <ele>404.4775842651725</ele>
   <time>2021-06-04T00:28:10.000Z</time>
</trkpt>  
<trkpt lat="34.249410445949316" lon="108.89142301039293">
   <ele>404.7816368676722</ele>
   <time>2021-06-04T00:28:15.000Z</time>
</trkpt>  
<trkpt lat="34.24942252120962" lon="108.89139364853226">
   <ele>404.60782573278993</ele>
   <time>2021-06-04T00:28:19.000Z</time>
</trkpt>  
<trkpt lat="34.24944122352776" lon="108.89136567524167">
   <ele>404.9478971194476</ele>
   <time>2021-06-04T00:28:23.000Z</time>
</trkpt>  
<trkpt lat="34.24946435428455" lon="108.8913372203271">
   <ele>405.40021160431206</ele>
   <time>2021-06-04T00:28:27.000Z</time>
</trkpt>  
<trkpt lat="34.24948701627644" lon="108.89131667905123">
   <ele>405.6044698432088</ele>
   <time>2021-06-04T00:28:30.000Z</time>
</trkpt>  
<trkpt lat="34.24951196381372" lon="108.89129895045423">
   <ele>405.5650744205341</ele>
   <time>2021-06-04T00:28:33.000Z</time>
</trkpt>  
<trkpt lat="34.24953590412022" lon="108.89128261624865">
   <ele>405.90696998126805</ele>
   <time>2021-06-04T00:28:36.000Z</time>
</trkpt>  
<trkpt lat="34.249561036721" lon="108.89127010480705">
   <ele>405.9856230393052</ele>
   <time>2021-06-04T00:28:39.000Z</time>
</trkpt>  
<trkpt lat="34.24958730746761" lon="108.8912620625044">
   <ele>406.37285433430225</ele>
   <time>2021-06-04T00:28:42.000Z</time>
</trkpt>  
<trkpt lat="34.24961485699334" lon="108.89125506421216">
   <ele>406.62042636889964</ele>
   <time>2021-06-04T00:28:45.000Z</time>
</trkpt>  
<trkpt lat="34.249646185939866" lon="108.89124619331854">
   <ele>406.5956447003409</ele>
   <time>2021-06-04T00:28:49.000Z</time>
</trkpt>  
<trkpt lat="34.24967711476727" lon="108.89124897292864">
   <ele>406.5673316689208</ele>
   <time>2021-06-04T00:28:54.000Z</time>
</trkpt>  
<trkpt lat="34.249704374471364" lon="108.89125809917448">
   <ele>406.53918118122965</ele>
   <time>2021-06-04T00:28:59.000Z</time>
</trkpt>  
<trkpt lat="34.24967216721846" lon="108.89125068961428">
   <ele>406.0346841691062</ele>
   <time>2021-06-04T00:29:15.000Z</time>
</trkpt>  
<trkpt lat="34.24963033481089" lon="108.89124900871057">
   <ele>406.0233425470069</ele>
   <time>2021-06-04T00:29:16.000Z</time>
</trkpt>  
<trkpt lat="34.24959744121749" lon="108.89124102453215">
   <ele>406.0006683273241</ele>
   <time>2021-06-04T00:29:19.000Z</time>
</trkpt>  
<trkpt lat="34.24957872136497" lon="108.89120605054899">
   <ele>406.4683257509023</ele>
   <time>2021-06-04T00:29:23.000Z</time>
</trkpt>  
<trkpt lat="34.249567920239286" lon="108.89116959690327">
   <ele>406.990402138792</ele>
   <time>2021-06-04T00:29:26.000Z</time>
</trkpt>  
<trkpt lat="34.249560125120254" lon="108.8911373127514">
   <ele>406.60844337940216</ele>
   <time>2021-06-04T00:29:30.000Z</time>
</trkpt>  
<trkpt lat="34.249577739725005" lon="108.89110694037343">
   <ele>406.5854569412768</ele>
   <time>2021-06-04T00:29:35.000Z</time>
</trkpt>  
<trkpt lat="34.249606201714364" lon="108.89109741886847">
   <ele>406.87469154782593</ele>
   <time>2021-06-04T00:29:39.000Z</time>
</trkpt>  
<trkpt lat="34.24963961642766" lon="108.89109311811123">
   <ele>406.8640663381666</ele>
   <time>2021-06-04T00:29:43.000Z</time>
</trkpt>  
<trkpt lat="34.24967001110655" lon="108.89108506687849">
   <ele>407.23430214915425</ele>
   <time>2021-06-04T00:29:47.000Z</time>
</trkpt>  
<trkpt lat="34.24969972351036" lon="108.89107915476296">
   <ele>407.40055547002703</ele>
   <time>2021-06-04T00:29:51.000Z</time>
</trkpt>  
<trkpt lat="34.24972702323667" lon="108.89107169904653">
   <ele>406.9754340527579</ele>
   <time>2021-06-04T00:29:54.000Z</time>
</trkpt>  
<trkpt lat="34.249755864439315" lon="108.89106555309124">
   <ele>407.2647918816656</ele>
   <time>2021-06-04T00:29:57.000Z</time>
</trkpt>  
<trkpt lat="34.24978319564253" lon="108.89106165300326">
   <ele>406.90620149392635</ele>
   <time>2021-06-04T00:30:03.000Z</time>
</trkpt>  
<trkpt lat="34.24974988289863" lon="108.89106891686761">
   <ele>406.99798727594316</ele>
   <time>2021-06-04T00:30:15.000Z</time>
</trkpt>  
<trkpt lat="34.249679520493814" lon="108.89108253621255">
   <ele>406.39655621536076</ele>
   <time>2021-06-04T00:30:17.000Z</time>
</trkpt>  
<trkpt lat="34.249650359140595" lon="108.8910876155439">
   <ele>406.70762781612575</ele>
   <time>2021-06-04T00:30:20.000Z</time>
</trkpt>  
<trkpt lat="34.24961888997498" lon="108.89109694113148">
   <ele>406.95535774342716</ele>
   <time>2021-06-04T00:30:23.000Z</time>
</trkpt>  
<trkpt lat="34.24958575386347" lon="108.89110238972209">
   <ele>406.6037501236424</ele>
   <time>2021-06-04T00:30:26.000Z</time>
</trkpt>  
<trkpt lat="34.24956871313262" lon="108.89113352039512">
   <ele>406.18724830355495</ele>
   <time>2021-06-04T00:30:30.000Z</time>
</trkpt>  
<trkpt lat="34.24956427852473" lon="108.89116578767418">
   <ele>405.9090008158237</ele>
   <time>2021-06-04T00:30:34.000Z</time>
</trkpt>  
<trkpt lat="34.24957024057499" lon="108.89120354429423">
   <ele>405.9524733638391</ele>
   <time>2021-06-04T00:30:37.000Z</time>
</trkpt>  
<trkpt lat="34.249601384751664" lon="108.8912234986974">
   <ele>406.0343825016171</ele>
   <time>2021-06-04T00:30:40.000Z</time>
</trkpt>  
<trkpt lat="34.24963488091404" lon="108.89123351041985">
   <ele>406.7149054231122</ele>
   <time>2021-06-04T00:30:43.000Z</time>
</trkpt>  
<trkpt lat="34.24966332677231" lon="108.89124138693975">
   <ele>406.05469696596265</ele>
   <time>2021-06-04T00:30:46.000Z</time>
</trkpt>  
<trkpt lat="34.24969330749424" lon="108.89124733517565">
   <ele>406.4363622609526</ele>
   <time>2021-06-04T00:30:51.000Z</time>
</trkpt>  
<trkpt lat="34.24970197461696" lon="108.89127856462486">
   <ele>407.06097104307264</ele>
   <time>2021-06-04T00:31:21.000Z</time>
</trkpt>  
<trkpt lat="34.24973086721392" lon="108.89129429301506">
   <ele>406.28828076366335</ele>
   <time>2021-06-04T00:32:14.000Z</time>
</trkpt>  
<trkpt lat="34.249757855312076" lon="108.89130265800218">
   <ele>406.96711569745094</ele>
   <time>2021-06-04T00:32:18.000Z</time>
</trkpt>  
<trkpt lat="34.24978450700966" lon="108.8913139584215">
   <ele>406.80908241681755</ele>
   <time>2021-06-04T00:32:21.000Z</time>
</trkpt>  
<trkpt lat="34.24980906377164" lon="108.89132785552079">
   <ele>406.65960158221424</ele>
   <time>2021-06-04T00:32:24.000Z</time>
</trkpt>  
<trkpt lat="34.24983325094305" lon="108.89134861169774">
   <ele>406.74425206519663</ele>
   <time>2021-06-04T00:32:27.000Z</time>
</trkpt>  
<trkpt lat="34.24985707803051" lon="108.89137400084361">
   <ele>407.0237830001861</ele>
   <time>2021-06-04T00:32:31.000Z</time>
</trkpt>  
<trkpt lat="34.24987935049541" lon="108.89139641240655">
   <ele>407.0433805063367</ele>
   <time>2021-06-04T00:32:35.000Z</time>
</trkpt>  
<trkpt lat="34.249902232154305" lon="108.89142043745925">
   <ele>407.51340429857373</ele>
   <time>2021-06-04T00:32:40.000Z</time>
</trkpt>  
<trkpt lat="34.2499243485223" lon="108.89145281771512">
   <ele>406.8004742534831</ele>
   <time>2021-06-04T00:32:52.000Z</time>
</trkpt>  
<trkpt lat="34.24994165268196" lon="108.89148944663303">
   <ele>407.32306969631463</ele>
   <time>2021-06-04T00:32:56.000Z</time>
</trkpt>  
<trkpt lat="34.24995188504008" lon="108.89152705096114">
   <ele>406.80530188791454</ele>
   <time>2021-06-04T00:33:00.000Z</time>
</trkpt>  
<trkpt lat="34.2499576780104" lon="108.89157105016984">
   <ele>406.54757821094245</ele>
   <time>2021-06-04T00:33:04.000Z</time>
</trkpt>  
<trkpt lat="34.24996020182491" lon="108.8916079410648">
   <ele>406.10730948857963</ele>
   <time>2021-06-04T00:33:07.000Z</time>
</trkpt>  
<trkpt lat="34.24996467708122" lon="108.89164287387295">
   <ele>405.86940844822675</ele>
   <time>2021-06-04T00:33:10.000Z</time>
</trkpt>  
<trkpt lat="34.24996689856398" lon="108.89168294481335">
   <ele>405.69558866880834</ele>
   <time>2021-06-04T00:33:13.000Z</time>
</trkpt>  
<trkpt lat="34.24996417523001" lon="108.891721820685">
   <ele>405.60418437980115</ele>
   <time>2021-06-04T00:33:16.000Z</time>
</trkpt>  
<trkpt lat="34.24996007301783" lon="108.89176318810003">
   <ele>404.2417631801218</ele>
   <time>2021-06-04T00:33:20.000Z</time>
</trkpt>  
<trkpt lat="34.24995797102065" lon="108.89180634772606">
   <ele>404.7535224324092</ele>
   <time>2021-06-04T00:33:23.000Z</time>
</trkpt>  
<trkpt lat="34.249955383610185" lon="108.89185036258527">
   <ele>404.78271769173443</ele>
   <time>2021-06-04T00:33:26.000Z</time>
</trkpt>  
<trkpt lat="34.249954728321285" lon="108.89188929306766">
   <ele>404.5428831577301</ele>
   <time>2021-06-04T00:33:29.000Z</time>
</trkpt>  
<trkpt lat="34.249963251469644" lon="108.89193086526018">
   <ele>404.8936431193724</ele>
   <time>2021-06-04T00:33:32.000Z</time>
</trkpt>  
<trkpt lat="34.24998010221849" lon="108.89196331313659">
   <ele>404.8074369719252</ele>
   <time>2021-06-04T00:33:35.000Z</time>
</trkpt>  
<trkpt lat="34.25000724372475" lon="108.89199342137866">
   <ele>405.2696089455858</ele>
   <time>2021-06-04T00:33:38.000Z</time>
</trkpt>  
<trkpt lat="34.25003099026381" lon="108.89201221899322">
   <ele>405.88948538992554</ele>
   <time>2021-06-04T00:33:41.000Z</time>
</trkpt>  
<trkpt lat="34.25005653353551" lon="108.8920331895438">
   <ele>406.05410045105964</ele>
   <time>2021-06-04T00:33:44.000Z</time>
</trkpt>  
<trkpt lat="34.25008026969517" lon="108.89205606046716">
   <ele>405.73599682189524</ele>
   <time>2021-06-04T00:33:48.000Z</time>
</trkpt>  
<trkpt lat="34.250107742865815" lon="108.89208159366603">
   <ele>405.78475285694003</ele>
   <time>2021-06-04T00:33:52.000Z</time>
</trkpt>  
<trkpt lat="34.25013419770138" lon="108.89210470676812">
   <ele>405.60226436145604</ele>
   <time>2021-06-04T00:33:56.000Z</time>
</trkpt>  
<trkpt lat="34.250163704462004" lon="108.8921223715043">
   <ele>406.51795015577227</ele>
   <time>2021-06-04T00:34:00.000Z</time>
</trkpt>  
<trkpt lat="34.25018975014751" lon="108.89213983979616">
   <ele>406.31124044023454</ele>
   <time>2021-06-04T00:34:01.000Z</time>
</trkpt>  
<trkpt lat="34.25021416508889" lon="108.89215889812367">
   <ele>406.49804195947945</ele>
   <time>2021-06-04T00:34:04.000Z</time>
</trkpt>  
<trkpt lat="34.25023785538572" lon="108.89218112829218">
   <ele>405.9487993577495</ele>
   <time>2021-06-04T00:34:09.000Z</time>
</trkpt>  
<trkpt lat="34.250265420994154" lon="108.89221138292027">
   <ele>405.7514167316258</ele>
   <time>2021-06-04T00:34:13.000Z</time>
</trkpt>  
<trkpt lat="34.25028753747835" lon="108.89224113207347">
   <ele>405.5160259567201</ele>
   <time>2021-06-04T00:34:17.000Z</time>
</trkpt>  
<trkpt lat="34.250309286396735" lon="108.8922749435999">
   <ele>406.0972043601796</ele>
   <time>2021-06-04T00:34:21.000Z</time>
</trkpt>  
<trkpt lat="34.250327588627385" lon="108.89230619454533">
   <ele>406.2671695249155</ele>
   <time>2021-06-04T00:34:25.000Z</time>
</trkpt>  
<trkpt lat="34.250350817097825" lon="108.89233363895633">
   <ele>405.52396024297923</ele>
   <time>2021-06-04T00:34:29.000Z</time>
</trkpt>  
<trkpt lat="34.25037658242469" lon="108.89236181344286">
   <ele>405.7597932247445</ele>
   <time>2021-06-04T00:34:33.000Z</time>
</trkpt>  
<trkpt lat="34.2503956196142" lon="108.89238704584727">
   <ele>405.43009940814227</ele>
   <time>2021-06-04T00:34:36.000Z</time>
</trkpt>  
<trkpt lat="34.25041567303816" lon="108.8924135263801">
   <ele>405.38345232978463</ele>
   <time>2021-06-04T00:34:39.000Z</time>
</trkpt>  
<trkpt lat="34.25043865129035" lon="108.89244675276989">
   <ele>405.7368758553639</ele>
   <time>2021-06-04T00:34:42.000Z</time>
</trkpt>  
<trkpt lat="34.25045605037582" lon="108.89247225135495">
   <ele>405.29898381140083</ele>
   <time>2021-06-04T00:34:45.000Z</time>
</trkpt>  
<trkpt lat="34.250474539441505" lon="108.89250110068603">
   <ele>405.26597273070365</ele>
   <time>2021-06-04T00:34:48.000Z</time>
</trkpt>  
<trkpt lat="34.25048990229097" lon="108.89253028205434">
   <ele>405.7874220693484</ele>
   <time>2021-06-04T00:34:51.000Z</time>
</trkpt>  
<trkpt lat="34.25050546004646" lon="108.89255987322797">
   <ele>405.94320676475763</ele>
   <time>2021-06-04T00:34:57.000Z</time>
</trkpt>  
<trkpt lat="34.25051006561865" lon="108.89259645224638">
   <ele>406.26718267053366</ele>
   <time>2021-06-04T00:35:03.000Z</time>
</trkpt>  
<trkpt lat="34.250511672494746" lon="108.89262905577193">
   <ele>406.3113513048738</ele>
   <time>2021-06-04T00:35:14.000Z</time>
</trkpt>  
<trkpt lat="34.250520713815035" lon="108.89266067580577">
   <ele>406.4577019177377</ele>
   <time>2021-06-04T00:35:20.000Z</time>
</trkpt>  
<trkpt lat="34.25052915059672" lon="108.89269692587395">
   <ele>406.3664582883939</ele>
   <time>2021-06-04T00:35:23.000Z</time>
</trkpt>  
<trkpt lat="34.25053436791777" lon="108.89273351935006">
   <ele>406.31724486127496</ele>
   <time>2021-06-04T00:35:26.000Z</time>
</trkpt>  
<trkpt lat="34.25054043014224" lon="108.89276802804854">
   <ele>406.42618511710316</ele>
   <time>2021-06-04T00:35:29.000Z</time>
</trkpt>  
<trkpt lat="34.25054265652247" lon="108.89280544945426">
   <ele>406.3331612115726</ele>
   <time>2021-06-04T00:35:32.000Z</time>
</trkpt>  
<trkpt lat="34.250540241415656" lon="108.89283979144979">
   <ele>405.9940412947908</ele>
   <time>2021-06-04T00:35:36.000Z</time>
</trkpt>  
<trkpt lat="34.25053898159937" lon="108.89287695525019">
   <ele>406.4033843707293</ele>
   <time>2021-06-04T00:35:39.000Z</time>
</trkpt>  
<trkpt lat="34.25053838355981" lon="108.89291725096766">
   <ele>406.35374173149467</ele>
   <time>2021-06-04T00:35:42.000Z</time>
</trkpt>  
<trkpt lat="34.250529303038334" lon="108.89295584978562">
   <ele>406.70551751647145</ele>
   <time>2021-06-04T00:35:45.000Z</time>
</trkpt>  
<trkpt lat="34.250521556997" lon="108.89299198517338">
   <ele>406.2570408806205</ele>
   <time>2021-06-04T00:35:48.000Z</time>
</trkpt>  
<trkpt lat="34.2505085800847" lon="108.89302222001926">
   <ele>405.94846223760396</ele>
   <time>2021-06-04T00:35:51.000Z</time>
</trkpt>  
<trkpt lat="34.250489729736806" lon="108.89306060224057">
   <ele>406.1941038835794</ele>
   <time>2021-06-04T00:35:55.000Z</time>
</trkpt>  
<trkpt lat="34.25047550471664" lon="108.893093918007">
   <ele>406.55170323047787</ele>
   <time>2021-06-04T00:35:59.000Z</time>
</trkpt>  
<trkpt lat="34.25045815652889" lon="108.89311976823744">
   <ele>405.94514138810337</ele>
   <time>2021-06-04T00:36:03.000Z</time>
</trkpt>  
<trkpt lat="34.25044020574927" lon="108.89314596869437">
   <ele>405.9200446093455</ele>
   <time>2021-06-04T00:36:06.000Z</time>
</trkpt>  
<trkpt lat="34.25042113727341" lon="108.89317325343572">
   <ele>405.9655287945643</ele>
   <time>2021-06-04T00:36:09.000Z</time>
</trkpt>  
<trkpt lat="34.250397253832055" lon="108.89320016868497">
   <ele>406.1299026105553</ele>
   <time>2021-06-04T00:36:13.000Z</time>
</trkpt>  
<trkpt lat="34.25037579403869" lon="108.89322158843136">
   <ele>405.991951004602</ele>
   <time>2021-06-04T00:36:17.000Z</time>
</trkpt>  
<trkpt lat="34.2503865962698" lon="108.89325362027004">
   <ele>406.13277419283986</ele>
   <time>2021-06-04T00:36:23.000Z</time>
</trkpt>  
<trkpt lat="34.25035988956618" lon="108.89327248604816">
   <ele>405.69225590955466</ele>
   <time>2021-06-04T00:36:36.000Z</time>
</trkpt>  
<trkpt lat="34.2503252609952" lon="108.8932833092798">
   <ele>405.5751610165462</ele>
   <time>2021-06-04T00:36:37.000Z</time>
</trkpt>  
<trkpt lat="34.250300645020026" lon="108.8933063901386">
   <ele>406.45746217947453</ele>
   <time>2021-06-04T00:36:41.000Z</time>
</trkpt>  
<trkpt lat="34.25028828094174" lon="108.89333976403194">
   <ele>406.55254617426544</ele>
   <time>2021-06-04T00:36:47.000Z</time>
</trkpt>  
<trkpt lat="34.25028546400484" lon="108.89337920642394">
   <ele>405.8763972306624</ele>
   <time>2021-06-04T00:36:52.000Z</time>
</trkpt>  
<trkpt lat="34.25028424059278" lon="108.89342104942033">
   <ele>405.7097830818966</ele>
   <time>2021-06-04T00:36:55.000Z</time>
</trkpt>  
<trkpt lat="34.25029000479431" lon="108.89346776910442">
   <ele>405.62310933787376</ele>
   <time>2021-06-04T00:36:58.000Z</time>
</trkpt>  
<trkpt lat="34.25029788681765" lon="108.89351120235602">
   <ele>405.89243323355913</ele>
   <time>2021-06-04T00:37:01.000Z</time>
</trkpt>  
<trkpt lat="34.250317963821274" lon="108.89353356388412">
   <ele>407.615819523111</ele>
   <time>2021-06-04T00:37:04.000Z</time>
</trkpt>  
<trkpt lat="34.250349118332494" lon="108.89354293387774">
   <ele>406.8528467360884</ele>
   <time>2021-06-04T00:37:10.000Z</time>
</trkpt>  
<trkpt lat="34.250381268033436" lon="108.89355032067185">
   <ele>406.932736444287</ele>
   <time>2021-06-04T00:37:13.000Z</time>
</trkpt>  
<trkpt lat="34.250410654178964" lon="108.89355245579448">
   <ele>406.6937752161175</ele>
   <time>2021-06-04T00:37:16.000Z</time>
</trkpt>  
<trkpt lat="34.25043495352708" lon="108.89356702266099">
   <ele>407.4406675817445</ele>
   <time>2021-06-04T00:37:46.000Z</time>
</trkpt>  
<trkpt lat="34.25046968291281" lon="108.8935633153051">
   <ele>406.59962856024504</ele>
   <time>2021-06-04T00:41:02.000Z</time>
</trkpt>  
<trkpt lat="34.25050059755933" lon="108.89356941999895">
   <ele>406.327829034999</ele>
   <time>2021-06-04T00:41:05.000Z</time>
</trkpt>  
<trkpt lat="34.25053149705288" lon="108.89357585424443">
   <ele>406.33963424898684</ele>
   <time>2021-06-04T00:41:08.000Z</time>
</trkpt>  
<trkpt lat="34.250564794721065" lon="108.89357212655992">
   <ele>406.1106578512117</ele>
   <time>2021-06-04T00:41:12.000Z</time>
</trkpt>  
<trkpt lat="34.250600707867534" lon="108.89356636030084">
   <ele>405.9075941797346</ele>
   <time>2021-06-04T00:41:16.000Z</time>
</trkpt>  
<trkpt lat="34.25062920867607" lon="108.89357492403296">
   <ele>406.01573340501636</ele>
   <time>2021-06-04T00:41:19.000Z</time>
</trkpt>  
<trkpt lat="34.25064872301905" lon="108.89359794591341">
   <ele>405.8808427080512</ele>
   <time>2021-06-04T00:41:22.000Z</time>
</trkpt>  
<trkpt lat="34.250655341835625" lon="108.89363108502904">
   <ele>405.8019807524979</ele>
   <time>2021-06-04T00:41:25.000Z</time>
</trkpt>  
<trkpt lat="34.250676204397955" lon="108.89365275737825">
   <ele>406.19853629451245</ele>
   <time>2021-06-04T00:41:28.000Z</time>
</trkpt>  
<trkpt lat="34.250691065635046" lon="108.89368257909179">
   <ele>406.08886257279664</ele>
   <time>2021-06-04T00:41:31.000Z</time>
</trkpt>  
<trkpt lat="34.250692782567114" lon="108.89372147533497">
   <ele>406.61614620964974</ele>
   <time>2021-06-04T00:41:34.000Z</time>
</trkpt>  
<trkpt lat="34.25069044653695" lon="108.89375487674455">
   <ele>406.47810842003673</ele>
   <time>2021-06-04T00:41:38.000Z</time>
</trkpt>  
<trkpt lat="34.25068356665925" lon="108.8937935513849">
   <ele>407.1766912313178</ele>
   <time>2021-06-04T00:41:42.000Z</time>
</trkpt>  
<trkpt lat="34.25067473962224" lon="108.89383162305006">
   <ele>406.7494683135301</ele>
   <time>2021-06-04T00:41:45.000Z</time>
</trkpt>  
<trkpt lat="34.25066247763746" lon="108.89386450369265">
   <ele>407.1193454610184</ele>
   <time>2021-06-04T00:41:48.000Z</time>
</trkpt>  
<trkpt lat="34.25064665083725" lon="108.89389170507256">
   <ele>406.69201989192516</ele>
   <time>2021-06-04T00:41:52.000Z</time>
</trkpt>  
<trkpt lat="34.2506325560448" lon="108.8939225651909">
   <ele>406.19352061860263</ele>
   <time>2021-06-04T00:41:56.000Z</time>
</trkpt>  
<trkpt lat="34.25062196295969" lon="108.89395984375223">
   <ele>406.39489609003067</ele>
   <time>2021-06-04T00:42:00.000Z</time>
</trkpt>  
<trkpt lat="34.25061729045723" lon="108.89399661070382">
   <ele>406.3917344752699</ele>
   <time>2021-06-04T00:42:05.000Z</time>
</trkpt>  
<trkpt lat="34.250613159848115" lon="108.89403268142235">
   <ele>406.02310631703585</ele>
   <time>2021-06-04T00:42:09.000Z</time>
</trkpt>  
<trkpt lat="34.25061217432" lon="108.89406742450808">
   <ele>405.8997235922143</ele>
   <time>2021-06-04T00:42:23.000Z</time>
</trkpt>  
<trkpt lat="34.25060308426483" lon="108.89410403256586">
   <ele>406.00434248894453</ele>
   <time>2021-06-04T00:42:28.000Z</time>
</trkpt>  
<trkpt lat="34.25059330984139" lon="108.89414346567155">
   <ele>406.19784852676094</ele>
   <time>2021-06-04T00:42:32.000Z</time>
</trkpt>  
<trkpt lat="34.2505996476951" lon="108.89418139458434">
   <ele>406.07390901912004</ele>
   <time>2021-06-04T00:42:36.000Z</time>
</trkpt>  
<trkpt lat="34.25061492173337" lon="108.89421013784211">
   <ele>406.0370383672416</ele>
   <time>2021-06-04T00:42:40.000Z</time>
</trkpt>  
<trkpt lat="34.250642730684184" lon="108.89422820304074">
   <ele>405.7394786225632</ele>
   <time>2021-06-04T00:43:13.000Z</time>
</trkpt>  
<trkpt lat="34.25066910862807" lon="108.89424516629431">
   <ele>406.0688664810732</ele>
   <time>2021-06-04T00:43:18.000Z</time>
</trkpt>  
<trkpt lat="34.25069330806648" lon="108.89426447793777">
   <ele>405.76894675195217</ele>
   <time>2021-06-04T00:43:22.000Z</time>
</trkpt>  
<trkpt lat="34.250717884164246" lon="108.89428142731126">
   <ele>406.03803470544517</ele>
   <time>2021-06-04T00:43:25.000Z</time>
</trkpt>  
<trkpt lat="34.250746390289315" lon="108.8942938663388">
   <ele>406.0123934391886</ele>
   <time>2021-06-04T00:43:29.000Z</time>
</trkpt>  
<trkpt lat="34.25077727561376" lon="108.89430191552813">
   <ele>406.5216597355902</ele>
   <time>2021-06-04T00:43:33.000Z</time>
</trkpt>  
<trkpt lat="34.25081069869475" lon="108.89431707602638">
   <ele>406.18778243567795</ele>
   <time>2021-06-04T00:43:37.000Z</time>
</trkpt>  
<trkpt lat="34.25084219754268" lon="108.89432784199866">
   <ele>406.16071480419487</ele>
   <time>2021-06-04T00:43:41.000Z</time>
</trkpt>  
<trkpt lat="34.250868105415414" lon="108.89433731957429">
   <ele>406.00107979029417</ele>
   <time>2021-06-04T00:43:44.000Z</time>
</trkpt>  
<trkpt lat="34.25090012577045" lon="108.89434259691855">
   <ele>405.8850916977972</ele>
   <time>2021-06-04T00:43:48.000Z</time>
</trkpt>  
<trkpt lat="34.250931568564894" lon="108.89433304966502">
   <ele>406.06691328808665</ele>
   <time>2021-06-04T00:43:52.000Z</time>
</trkpt>  
<trkpt lat="34.25095652309449" lon="108.89431629811946">
   <ele>406.1585560180247</ele>
   <time>2021-06-04T00:43:55.000Z</time>
</trkpt>  
<trkpt lat="34.25098361600911" lon="108.89429250368354">
   <ele>406.8026737133041</ele>
   <time>2021-06-04T00:43:59.000Z</time>
</trkpt>  
<trkpt lat="34.251006992265836" lon="108.89426914549591">
   <ele>405.87474373728037</ele>
   <time>2021-06-04T00:44:03.000Z</time>
</trkpt>  
<trkpt lat="34.25103360865214" lon="108.894246898857">
   <ele>406.5876089408994</ele>
   <time>2021-06-04T00:44:12.000Z</time>
</trkpt>  
<trkpt lat="34.251054657294475" lon="108.89422164810003">
   <ele>406.88668663147837</ele>
   <time>2021-06-04T00:44:16.000Z</time>
</trkpt>  
<trkpt lat="34.25108032073061" lon="108.89419314031264">
   <ele>406.5594421289861</ele>
   <time>2021-06-04T00:44:20.000Z</time>
</trkpt>  
<trkpt lat="34.251105068381335" lon="108.89417120746442">
   <ele>406.84958119224757</ele>
   <time>2021-06-04T00:44:23.000Z</time>
</trkpt>  
<trkpt lat="34.251133553357754" lon="108.89415442787778">
   <ele>407.31991262733936</ele>
   <time>2021-06-04T00:44:26.000Z</time>
</trkpt>  
<trkpt lat="34.25115954608647" lon="108.89414462359214">
   <ele>407.42679245304316</ele>
   <time>2021-06-04T00:44:29.000Z</time>
</trkpt>  
<trkpt lat="34.25118642176834" lon="108.8941354730373">
   <ele>407.1190756242722</ele>
   <time>2021-06-04T00:44:32.000Z</time>
</trkpt>  
<trkpt lat="34.25121911979153" lon="108.89412482688901">
   <ele>406.78475916199386</ele>
   <time>2021-06-04T00:44:36.000Z</time>
</trkpt>  
<trkpt lat="34.251245753217795" lon="108.89411671597612">
   <ele>406.6169316424057</ele>
   <time>2021-06-04T00:44:39.000Z</time>
</trkpt>  
<trkpt lat="34.25127441663276" lon="108.89410767309973">
   <ele>406.29889689572155</ele>
   <time>2021-06-04T00:44:42.000Z</time>
</trkpt>  
<trkpt lat="34.251308811747165" lon="108.89409809364675">
   <ele>406.27337331324816</ele>
   <time>2021-06-04T00:44:46.000Z</time>
</trkpt>  
<trkpt lat="34.25134319774937" lon="108.89408713820298">
   <ele>406.26818968355656</ele>
   <time>2021-06-04T00:44:50.000Z</time>
</trkpt>  
<trkpt lat="34.251372417026865" lon="108.89408167017928">
   <ele>405.83317714650184</ele>
   <time>2021-06-04T00:44:53.000Z</time>
</trkpt>  
<trkpt lat="34.25140499817512" lon="108.89407847189865">
   <ele>405.355846404098</ele>
   <time>2021-06-04T00:44:57.000Z</time>
</trkpt>  
<trkpt lat="34.25143702679204" lon="108.89407505261457">
   <ele>405.3630045633763</ele>
   <time>2021-06-04T00:45:02.000Z</time>
</trkpt>  
<trkpt lat="34.25146850004103" lon="108.89408109599616">
   <ele>405.2143163057044</ele>
   <time>2021-06-04T00:45:05.000Z</time>
</trkpt>  
<trkpt lat="34.251500443054375" lon="108.8940960446994">
   <ele>404.57804497145116</ele>
   <time>2021-06-04T00:45:08.000Z</time>
</trkpt>  
<trkpt lat="34.251528068349735" lon="108.89411925415311">
   <ele>405.0432638954371</ele>
   <time>2021-06-04T00:45:11.000Z</time>
</trkpt>  
<trkpt lat="34.25154755347023" lon="108.89414275714671">
   <ele>404.4849797608331</ele>
   <time>2021-06-04T00:45:14.000Z</time>
</trkpt>  
<trkpt lat="34.25157758304825" lon="108.89417005419406">
   <ele>405.14824715442955</ele>
   <time>2021-06-04T00:45:16.000Z</time>
</trkpt>  
<trkpt lat="34.25160908008034" lon="108.89419536106256">
   <ele>405.1619659345597</ele>
   <time>2021-06-04T00:45:19.000Z</time>
</trkpt>  
<trkpt lat="34.251629904155756" lon="108.89421786800877">
   <ele>404.34601567313075</ele>
   <time>2021-06-04T00:45:23.000Z</time>
</trkpt>  
<trkpt lat="34.25165182380771" lon="108.89424509211833">
   <ele>405.01488287746906</ele>
   <time>2021-06-04T00:45:26.000Z</time>
</trkpt>  
<trkpt lat="34.25167685336208" lon="108.89426984591466">
   <ele>405.28864179644734</ele>
   <time>2021-06-04T00:45:30.000Z</time>
</trkpt>  
<trkpt lat="34.25170257998213" lon="108.89430069753216">
   <ele>405.1764069572091</ele>
   <time>2021-06-04T00:45:35.000Z</time>
</trkpt>  
<trkpt lat="34.25172562791714" lon="108.89432572240278">
   <ele>405.22954148147255</ele>
   <time>2021-06-04T00:45:39.000Z</time>
</trkpt>  
<trkpt lat="34.251748250383756" lon="108.89435371350628">
   <ele>405.10537020117044</ele>
   <time>2021-06-04T00:45:47.000Z</time>
</trkpt>  
<trkpt lat="34.251768058783384" lon="108.8943836266959">
   <ele>404.9108983501792</ele>
   <time>2021-06-04T00:45:52.000Z</time>
</trkpt>  
<trkpt lat="34.25178094269434" lon="108.89441643323855">
   <ele>404.7407646952197</ele>
   <time>2021-06-04T00:45:56.000Z</time>
</trkpt>  
<trkpt lat="34.25178702838049" lon="108.89445582062368">
   <ele>404.6389960087836</ele>
   <time>2021-06-04T00:46:00.000Z</time>
</trkpt>  
<trkpt lat="34.25179185187239" lon="108.89449568592055">
   <ele>404.8776927869767</ele>
   <time>2021-06-04T00:46:04.000Z</time>
</trkpt>  
<trkpt lat="34.25179700756226" lon="108.89453680274596">
   <ele>404.9083995288238</ele>
   <time>2021-06-04T00:46:07.000Z</time>
</trkpt>  
<trkpt lat="34.251791519372986" lon="108.89457192943304">
   <ele>404.931300861761</ele>
   <time>2021-06-04T00:46:11.000Z</time>
</trkpt>  
<trkpt lat="34.251778792460485" lon="108.89460210099121">
   <ele>404.7705735070631</ele>
   <time>2021-06-04T00:46:14.000Z</time>
</trkpt>  
<trkpt lat="34.251765746773074" lon="108.89463892302516">
   <ele>404.65307423006743</ele>
   <time>2021-06-04T00:46:18.000Z</time>
</trkpt>  
<trkpt lat="34.25175426429664" lon="108.89467419637207">
   <ele>404.79260021448135</ele>
   <time>2021-06-04T00:46:21.000Z</time>
</trkpt>  
<trkpt lat="34.25174736129391" lon="108.89470925399816">
   <ele>404.9441980328411</ele>
   <time>2021-06-04T00:46:25.000Z</time>
</trkpt>  
<trkpt lat="34.25174540640046" lon="108.89474893313592">
   <ele>404.69397217966616</ele>
   <time>2021-06-04T00:46:28.000Z</time>
</trkpt>  
<trkpt lat="34.25175072632656" lon="108.8947842718642">
   <ele>404.96060014516115</ele>
   <time>2021-06-04T00:46:32.000Z</time>
</trkpt>  
<trkpt lat="34.25173583620444" lon="108.89481259954994">
   <ele>404.8499959409237</ele>
   <time>2021-06-04T00:46:38.000Z</time>
</trkpt>  
<trkpt lat="34.25171952509071" lon="108.89484291735073">
   <ele>404.9596483996138</ele>
   <time>2021-06-04T00:46:45.000Z</time>
</trkpt>  
<trkpt lat="34.25170581683793" lon="108.89487576996744">
   <ele>405.334311154671</ele>
   <time>2021-06-04T00:46:48.000Z</time>
</trkpt>  
<trkpt lat="34.25170342781086" lon="108.89491421631439">
   <ele>405.44731959328055</ele>
   <time>2021-06-04T00:46:53.000Z</time>
</trkpt>  
<trkpt lat="34.251705295477514" lon="108.89495360851308">
   <ele>405.01886924449354</ele>
   <time>2021-06-04T00:46:58.000Z</time>
</trkpt>  
<trkpt lat="34.2517098641195" lon="108.89498728261879">
   <ele>405.2036778666079</ele>
   <time>2021-06-04T00:47:02.000Z</time>
</trkpt>  
<trkpt lat="34.251717578632245" lon="108.89502636006611">
   <ele>405.59376063849777</ele>
   <time>2021-06-04T00:47:06.000Z</time>
</trkpt>  
<trkpt lat="34.2517257814613" lon="108.89506107144616">
   <ele>405.08348547294736</ele>
   <time>2021-06-04T00:47:10.000Z</time>
</trkpt>  
<trkpt lat="34.251728032337574" lon="108.89509524182286">
   <ele>404.96691447496414</ele>
   <time>2021-06-04T00:47:13.000Z</time>
</trkpt>  
<trkpt lat="34.251723339077174" lon="108.89513863280678">
   <ele>405.0064245732501</ele>
   <time>2021-06-04T00:47:17.000Z</time>
</trkpt>  
<trkpt lat="34.251721359264074" lon="108.89517525522358">
   <ele>404.3288838127628</ele>
   <time>2021-06-04T00:47:21.000Z</time>
</trkpt>  
<trkpt lat="34.25170362642063" lon="108.89520569522173">
   <ele>404.9582648659125</ele>
   <time>2021-06-04T00:47:26.000Z</time>
</trkpt>  
<trkpt lat="34.251710088219994" lon="108.89517388951106">
   <ele>405.0857450645417</ele>
   <time>2021-06-04T00:49:48.000Z</time>
</trkpt>  
<trkpt lat="34.251703951151235" lon="108.8952114476891">
   <ele>404.4178033294156</ele>
   <time>2021-06-04T00:51:27.000Z</time>
</trkpt>  
<trkpt lat="34.25168427032179" lon="108.89523499845447">
   <ele>404.54890863690525</ele>
   <time>2021-06-04T00:51:30.000Z</time>
</trkpt>  
<trkpt lat="34.25166364309406" lon="108.89526378796776">
   <ele>404.93846501316875</ele>
   <time>2021-06-04T00:51:32.000Z</time>
</trkpt>  
<trkpt lat="34.2516397768848" lon="108.89527933586038">
   <ele>404.9644433343783</ele>
   <time>2021-06-04T00:51:37.000Z</time>
</trkpt>  
<trkpt lat="34.251617497021364" lon="108.89530085877466">
   <ele>404.5251909699291</ele>
   <time>2021-06-04T00:51:42.000Z</time>
</trkpt>  
<trkpt lat="34.2515949981662" lon="108.89532607479393">
   <ele>405.0436033112928</ele>
   <time>2021-06-04T00:51:47.000Z</time>
</trkpt>  
<trkpt lat="34.25158114868851" lon="108.89535446456918">
   <ele>405.3499434813857</ele>
   <time>2021-06-04T00:51:50.000Z</time>
</trkpt>  
<trkpt lat="34.251568463767335" lon="108.89539105379973">
   <ele>405.26778067462146</ele>
   <time>2021-06-04T00:51:54.000Z</time>
</trkpt>  
<trkpt lat="34.251562254140325" lon="108.89542513851521">
   <ele>405.42845956329256</ele>
   <time>2021-06-04T00:51:59.000Z</time>
</trkpt>  
<trkpt lat="34.25155511979225" lon="108.89546663819459">
   <ele>405.1811327729374</ele>
   <time>2021-06-04T00:52:26.000Z</time>
</trkpt>  
<trkpt lat="34.251539706338335" lon="108.89550067521841">
   <ele>404.64218904078007</ele>
   <time>2021-06-04T00:52:36.000Z</time>
</trkpt>  
<trkpt lat="34.25152664993095" lon="108.89554988736501">
   <ele>404.886514169164</ele>
   <time>2021-06-04T00:52:39.000Z</time>
</trkpt>  
<trkpt lat="34.251523503172145" lon="108.89558535112553">
   <ele>405.25670458655804</ele>
   <time>2021-06-04T00:52:42.000Z</time>
</trkpt>  
<trkpt lat="34.25152110267155" lon="108.89562710615235">
   <ele>404.84044273290783</ele>
   <time>2021-06-04T00:52:45.000Z</time>
</trkpt>  
<trkpt lat="34.251517076423355" lon="108.8956641386587">
   <ele>404.8635784937069</ele>
   <time>2021-06-04T00:52:47.000Z</time>
</trkpt>  
<trkpt lat="34.25151798930083" lon="108.89570702590807">
   <ele>405.4030651850626</ele>
   <time>2021-06-04T00:52:49.000Z</time>
</trkpt>  
<trkpt lat="34.25151768713773" lon="108.89574716168366">
   <ele>405.21343534626067</ele>
   <time>2021-06-04T00:52:51.000Z</time>
</trkpt>  
<trkpt lat="34.25150350900108" lon="108.89578118941742">
   <ele>405.00999514665455</ele>
   <time>2021-06-04T00:52:54.000Z</time>
</trkpt>  
<trkpt lat="34.2514769002808" lon="108.89580042072292">
   <ele>405.3972166804597</ele>
   <time>2021-06-04T00:52:57.000Z</time>
</trkpt>  
<trkpt lat="34.251448051556395" lon="108.8958256738787">
   <ele>405.3350180070847</ele>
   <time>2021-06-04T00:53:01.000Z</time>
</trkpt>  
<trkpt lat="34.25142076335765" lon="108.89583183637414">
   <ele>405.22802437562495</ele>
   <time>2021-06-04T00:53:04.000Z</time>
</trkpt>  
<trkpt lat="34.2513869851544" lon="108.89583621436795">
   <ele>405.30607423745096</ele>
   <time>2021-06-04T00:53:07.000Z</time>
</trkpt>  
<trkpt lat="34.25135355701547" lon="108.89583669524603">
   <ele>405.47773492056876</ele>
   <time>2021-06-04T00:53:09.000Z</time>
</trkpt>  
<trkpt lat="34.251320970045526" lon="108.8958405029645">
   <ele>405.7335653193295</ele>
   <time>2021-06-04T00:53:11.000Z</time>
</trkpt>  
<trkpt lat="34.25129062574913" lon="108.89584693965325">
   <ele>405.7389902798459</ele>
   <time>2021-06-04T00:53:13.000Z</time>
</trkpt>  
<trkpt lat="34.25125530742924" lon="108.89585199479225">
   <ele>405.7353298244998</ele>
   <time>2021-06-04T00:53:16.000Z</time>
</trkpt>  
<trkpt lat="34.25121832088369" lon="108.89585476120484">
   <ele>405.7978292731568</ele>
   <time>2021-06-04T00:53:19.000Z</time>
</trkpt>  
<trkpt lat="34.2511768961681" lon="108.89586093637755">
   <ele>405.7170826345682</ele>
   <time>2021-06-04T00:53:22.000Z</time>
</trkpt>  
<trkpt lat="34.251148475535224" lon="108.89587127887236">
   <ele>406.171838497743</ele>
   <time>2021-06-04T00:53:24.000Z</time>
</trkpt>  
<trkpt lat="34.25112335078106" lon="108.89588829532983">
   <ele>406.57508553378284</ele>
   <time>2021-06-04T00:53:26.000Z</time>
</trkpt>  
<trkpt lat="34.25109311215029" lon="108.89590997773628">
   <ele>407.13609752058983</ele>
   <time>2021-06-04T00:53:29.000Z</time>
</trkpt>  
<trkpt lat="34.25105827229379" lon="108.89592837122892">
   <ele>406.80139697901905</ele>
   <time>2021-06-04T00:53:32.000Z</time>
</trkpt>  
<trkpt lat="34.2510339714169" lon="108.89594980404023">
   <ele>406.3437635069713</ele>
   <time>2021-06-04T00:53:36.000Z</time>
</trkpt>  
<trkpt lat="34.25100495512563" lon="108.89597336195334">
   <ele>406.70998223498464</ele>
   <time>2021-06-04T00:53:42.000Z</time>
</trkpt>  
<trkpt lat="34.2509744239133" lon="108.89599861938959">
   <ele>406.29791845194995</ele>
   <time>2021-06-04T00:53:46.000Z</time>
</trkpt>  
<trkpt lat="34.25094880137025" lon="108.89601354588406">
   <ele>406.6570911630988</ele>
   <time>2021-06-04T00:53:49.000Z</time>
</trkpt>  
<trkpt lat="34.25092440176753" lon="108.89602780561475">
   <ele>406.2686969852075</ele>
   <time>2021-06-04T00:54:00.000Z</time>
</trkpt>  
<trkpt lat="34.250947457855546" lon="108.89600613891098">
   <ele>406.2208261163905</ele>
   <time>2021-06-04T00:54:06.000Z</time>
</trkpt>  
<trkpt lat="34.250970105886836" lon="108.89598287606805">
   <ele>406.48362209647894</ele>
   <time>2021-06-04T00:54:09.000Z</time>
</trkpt>  
<trkpt lat="34.25099386310747" lon="108.89596083761465">
   <ele>406.5768130030483</ele>
   <time>2021-06-04T00:54:15.000Z</time>
</trkpt>  
<trkpt lat="34.2510166669826" lon="108.89593933412476">
   <ele>407.1021964484826</ele>
   <time>2021-06-04T00:54:19.000Z</time>
</trkpt>  
<trkpt lat="34.2510378637395" lon="108.8959179252308">
   <ele>407.02624840289354</ele>
   <time>2021-06-04T00:54:23.000Z</time>
</trkpt>  
<trkpt lat="34.251063984516264" lon="108.89589622451703">
   <ele>406.7837337842211</ele>
   <time>2021-06-04T00:54:28.000Z</time>
</trkpt>  
<trkpt lat="34.251089550859625" lon="108.89588170880693">
   <ele>407.08544051926583</ele>
   <time>2021-06-04T00:54:33.000Z</time>
</trkpt>  
<trkpt lat="34.25111257818187" lon="108.89586059580076">
   <ele>407.00331180356443</ele>
   <time>2021-06-04T00:54:38.000Z</time>
</trkpt>  
<trkpt lat="34.25114258867027" lon="108.89584134249016">
   <ele>406.6961923642084</ele>
   <time>2021-06-04T00:54:42.000Z</time>
</trkpt>  
<trkpt lat="34.251168923588196" lon="108.89582968223567">
   <ele>406.48685463052243</ele>
   <time>2021-06-04T00:54:47.000Z</time>
</trkpt>  
<trkpt lat="34.251203497229255" lon="108.89582410999886">
   <ele>406.33598458208144</ele>
   <time>2021-06-04T00:54:51.000Z</time>
</trkpt>  
<trkpt lat="34.25123573414306" lon="108.8958155875232">
   <ele>406.4225472416729</ele>
   <time>2021-06-04T00:54:54.000Z</time>
</trkpt>  
<trkpt lat="34.25126308069038" lon="108.8958174574021">
   <ele>406.21548115462065</ele>
   <time>2021-06-04T00:54:56.000Z</time>
</trkpt>  
<trkpt lat="34.251290111464286" lon="108.8958220238164">
   <ele>405.917689377442</ele>
   <time>2021-06-04T00:54:59.000Z</time>
</trkpt>  
<trkpt lat="34.251327779677254" lon="108.89582323795989">
   <ele>405.76800235547125</ele>
   <time>2021-06-04T00:55:02.000Z</time>
</trkpt>  
<trkpt lat="34.251362839496544" lon="108.89582138647006">
   <ele>405.55639546364546</ele>
   <time>2021-06-04T00:55:05.000Z</time>
</trkpt>  
<trkpt lat="34.251396437268056" lon="108.89581752184553">
   <ele>404.96920828986913</ele>
   <time>2021-06-04T00:55:08.000Z</time>
</trkpt>  
<trkpt lat="34.25143123443826" lon="108.89581021017018">
   <ele>405.121533093974</ele>
   <time>2021-06-04T00:55:12.000Z</time>
</trkpt>  
<trkpt lat="34.25146124338625" lon="108.89580387462236">
   <ele>404.0399900516495</ele>
   <time>2021-06-04T00:55:16.000Z</time>
</trkpt>  
<trkpt lat="34.25149401609289" lon="108.89578549091836">
   <ele>404.61011270061135</ele>
   <time>2021-06-04T00:55:20.000Z</time>
</trkpt>  
<trkpt lat="34.251510742912025" lon="108.89575583644492">
   <ele>404.73617172893137</ele>
   <time>2021-06-04T00:55:24.000Z</time>
</trkpt>  
<trkpt lat="34.25151648568553" lon="108.8957202264206">
   <ele>404.6885617049411</ele>
   <time>2021-06-04T00:55:27.000Z</time>
</trkpt>  
<trkpt lat="34.251519832498566" lon="108.8956748066124">
   <ele>404.52267854008824</ele>
   <time>2021-06-04T00:55:30.000Z</time>
</trkpt>  
<trkpt lat="34.25152016205444" lon="108.89563939366174">
   <ele>404.73885229509324</ele>
   <time>2021-06-04T00:55:32.000Z</time>
</trkpt>  
<trkpt lat="34.251526430875" lon="108.89560181109422">
   <ele>404.14293447043747</ele>
   <time>2021-06-04T00:55:35.000Z</time>
</trkpt>  
<trkpt lat="34.25153740127169" lon="108.89555552779888">
   <ele>404.53735101688653</ele>
   <time>2021-06-04T00:55:38.000Z</time>
</trkpt>  
<trkpt lat="34.251542087089064" lon="108.89552122882488">
   <ele>404.7832998353988</ele>
   <time>2021-06-04T00:55:40.000Z</time>
</trkpt>  
<trkpt lat="34.25154835694741" lon="108.89548147605467">
   <ele>404.3904634397477</ele>
   <time>2021-06-04T00:55:43.000Z</time>
</trkpt>  
<trkpt lat="34.251556178857776" lon="108.89543586773324">
   <ele>404.81696126703173</ele>
   <time>2021-06-04T00:55:46.000Z</time>
</trkpt>  
<trkpt lat="34.251568623404026" lon="108.89539151228384">
   <ele>404.5766078978777</ele>
   <time>2021-06-04T00:55:49.000Z</time>
</trkpt>  
<trkpt lat="34.25158881292382" lon="108.89535045293242">
   <ele>404.70206940267235</ele>
   <time>2021-06-04T00:55:52.000Z</time>
</trkpt>  
<trkpt lat="34.2516050691764" lon="108.89532375243724">
   <ele>404.5903347413987</ele>
   <time>2021-06-04T00:55:54.000Z</time>
</trkpt>  
<trkpt lat="34.25162192860089" lon="108.89529768401671">
   <ele>404.41297401394695</ele>
   <time>2021-06-04T00:55:56.000Z</time>
</trkpt>  
<trkpt lat="34.25164556237421" lon="108.89526314427827">
   <ele>404.2026264388114</ele>
   <time>2021-06-04T00:55:59.000Z</time>
</trkpt>  
<trkpt lat="34.25166505979329" lon="108.89524041225717">
   <ele>404.3768050381914</ele>
   <time>2021-06-04T00:56:01.000Z</time>
</trkpt>  
<trkpt lat="34.251683806226936" lon="108.89521581690352">
   <ele>404.3754518413916</ele>
   <time>2021-06-04T00:56:03.000Z</time>
</trkpt>  
<trkpt lat="34.251699559708186" lon="108.8951787787336">
   <ele>404.75284331757575</ele>
   <time>2021-06-04T00:56:06.000Z</time>
</trkpt>  
<trkpt lat="34.251705564642236" lon="108.89513850709265">
   <ele>404.6801376687363</ele>
   <time>2021-06-04T00:56:09.000Z</time>
</trkpt>  
<trkpt lat="34.25170707574647" lon="108.89510225856603">
   <ele>404.5776575701311</ele>
   <time>2021-06-04T00:56:12.000Z</time>
</trkpt>  
<trkpt lat="34.251708074778605" lon="108.8950622240216">
   <ele>404.0676418012008</ele>
   <time>2021-06-04T00:56:15.000Z</time>
</trkpt>  
<trkpt lat="34.25172550795873" lon="108.89502047894915">
   <ele>404.1303641041741</ele>
   <time>2021-06-04T00:56:18.000Z</time>
</trkpt>  
<trkpt lat="34.251745128170455" lon="108.89499445447585">
   <ele>403.98864477686584</ele>
   <time>2021-06-04T00:56:20.000Z</time>
</trkpt>  
<trkpt lat="34.251764222417776" lon="108.89496875836858">
   <ele>404.11083373241127</ele>
   <time>2021-06-04T00:56:22.000Z</time>
</trkpt>  
<trkpt lat="34.251772184260425" lon="108.89492587492771">
   <ele>404.42893960047513</ele>
   <time>2021-06-04T00:56:25.000Z</time>
</trkpt>  
<trkpt lat="34.25179122670358" lon="108.89489390499601">
   <ele>404.44154376443475</ele>
   <time>2021-06-04T00:56:28.000Z</time>
</trkpt>  
<trkpt lat="34.25182303518519" lon="108.89489066426034">
   <ele>404.55082685966045</ele>
   <time>2021-06-04T00:56:30.000Z</time>
</trkpt>  
<trkpt lat="34.2518527382178" lon="108.89489102002165">
   <ele>403.9369711326435</ele>
   <time>2021-06-04T00:56:32.000Z</time>
</trkpt>  
<trkpt lat="34.251890847847584" lon="108.89488228642371">
   <ele>404.5990079436451</ele>
   <time>2021-06-04T00:56:35.000Z</time>
</trkpt>  
<trkpt lat="34.251919236825486" lon="108.89488230589102">
   <ele>404.3413259694353</ele>
   <time>2021-06-04T00:56:37.000Z</time>
</trkpt>  
<trkpt lat="34.251954975639734" lon="108.89488716652347">
   <ele>404.39747093897313</ele>
   <time>2021-06-04T00:56:40.000Z</time>
</trkpt>  
<trkpt lat="34.25198291374926" lon="108.89491925577605">
   <ele>404.5748093863949</ele>
   <time>2021-06-04T00:56:43.000Z</time>
</trkpt>  
<trkpt lat="34.252009121868554" lon="108.89493921042387">
   <ele>403.57716525439173</ele>
   <time>2021-06-04T00:56:46.000Z</time>
</trkpt>  
<trkpt lat="34.25203997237019" lon="108.89495662491707">
   <ele>403.66314884088933</ele>
   <time>2021-06-04T00:56:49.000Z</time>
</trkpt>  
<trkpt lat="34.25206070408202" lon="108.89498786091214">
   <ele>403.98780623078346</ele>
   <time>2021-06-04T00:56:53.000Z</time>
</trkpt>  
<trkpt lat="34.25208147718426" lon="108.89501312198891">
   <ele>404.25637848768383</ele>
   <time>2021-06-04T00:57:00.000Z</time>
</trkpt>  
<trkpt lat="34.25209596403452" lon="108.8949830930533">
   <ele>403.688952581957</ele>
   <time>2021-06-04T00:57:10.000Z</time>
</trkpt>  
       </trkseg>
   </trk>
</gpx>
