# Supplementary material for: Exploring the influence of path environment factors on walking behavior in urban parks with configuration attribute control
Source: PLoS One. 2025 Jul 28;20(7):e0329278. doi: 10.1371/journal.pone.0329278 (PMC12303266; doi:10.1371/journal.pone.0329278)
Supplement: S2 File — (ZIP) [file pone.0329278.s002.zip › S2 File/Trajectory data/F132.gpx]

<?xml version="1.0" encoding="UTF-8"?>
<gpx xmlns:xsi="http://www.w3.org/2001/XMLSchema-instance" xmlns="http://www.topografix.com/GPX/1/1" xsi:schemaLocation="http://www.topografix.com/GPX/1/1 http://www.topografix.com/GPX/1/1/gpx.xsd" version="1.1" creator="foooooot.com">
<metadata>
         <copyright author="foooooot.com"> <license>foooooot.com</license></copyright>
         <time>1622740796.6725268</time>
         <name>2021-06-04-徒步</name>
</metadata>
<trk>
    <name>2021-06-04-徒步</name>
    <type>trip#track</type>
    <src>手机客户端软件/六只脚iPhone版</src>
    <trkseg> 
<trkpt lat="34.252239782395165" lon="108.89499868276425">
   <ele>382.2761383196339</ele>
   <time>2021-06-04T01:19:57.000Z</time>
</trkpt>  
<trkpt lat="34.25220919244275" lon="108.89499647033279">
   <ele>386.0266876826063</ele>
   <time>2021-06-04T01:20:04.000Z</time>
</trkpt>  
<trkpt lat="34.25218097541999" lon="108.89498889058554">
   <ele>387.63209545146674</ele>
   <time>2021-06-04T01:20:09.000Z</time>
</trkpt>  
<trkpt lat="34.2521544049167" lon="108.89497972247518">
   <ele>390.13966382294893</ele>
   <time>2021-06-04T01:20:13.000Z</time>
</trkpt>  
<trkpt lat="34.25190984477802" lon="108.8948779127265">
   <ele>404.04277277272195</ele>
   <time>2021-06-04T01:20:40.000Z</time>
</trkpt>  
<trkpt lat="34.25188340714939" lon="108.89486863812172">
   <ele>404.58801676053554</ele>
   <time>2021-06-04T01:20:43.000Z</time>
</trkpt>  
<trkpt lat="34.25185722930904" lon="108.89485808037428">
   <ele>404.4280229900032</ele>
   <time>2021-06-04T01:20:46.000Z</time>
</trkpt>  
<trkpt lat="34.251757958363086" lon="108.89481342282174">
   <ele>404.5355493556708</ele>
   <time>2021-06-04T01:20:48.000Z</time>
</trkpt>  
<trkpt lat="34.25173420962545" lon="108.89478930361298">
   <ele>404.034715436399</ele>
   <time>2021-06-04T01:20:52.000Z</time>
</trkpt>  
<trkpt lat="34.251734575182034" lon="108.89475085428573">
   <ele>403.7798891020939</ele>
   <time>2021-06-04T01:20:59.000Z</time>
</trkpt>  
<trkpt lat="34.25174447346087" lon="108.894715412971">
   <ele>404.04641762468964</ele>
   <time>2021-06-04T01:21:04.000Z</time>
</trkpt>  
<trkpt lat="34.251757053469106" lon="108.89467777306973">
   <ele>404.6378244832158</ele>
   <time>2021-06-04T01:21:08.000Z</time>
</trkpt>  
<trkpt lat="34.2517678578608" lon="108.89464281961637">
   <ele>404.63165097218007</ele>
   <time>2021-06-04T01:21:11.000Z</time>
</trkpt>  
<trkpt lat="34.25177707733625" lon="108.8946043717847">
   <ele>404.5291584674269</ele>
   <time>2021-06-04T01:21:14.000Z</time>
</trkpt>  
<trkpt lat="34.251782591345986" lon="108.89456258310115">
   <ele>404.67193251568824</ele>
   <time>2021-06-04T01:21:17.000Z</time>
</trkpt>  
<trkpt lat="34.25178483452617" lon="108.89452301329058">
   <ele>405.25677416380495</ele>
   <time>2021-06-04T01:21:20.000Z</time>
</trkpt>  
<trkpt lat="34.25178100045467" lon="108.89448421647596">
   <ele>404.80210034828633</ele>
   <time>2021-06-04T01:21:23.000Z</time>
</trkpt>  
<trkpt lat="34.25177486412735" lon="108.89445207676383">
   <ele>404.94579992908984</ele>
   <time>2021-06-04T01:21:26.000Z</time>
</trkpt>  
<trkpt lat="34.25175449908984" lon="108.8943890571585">
   <ele>405.05289653502405</ele>
   <time>2021-06-04T01:21:27.000Z</time>
</trkpt>  
<trkpt lat="34.25173958053372" lon="108.89435965705174">
   <ele>404.92165997065604</ele>
   <time>2021-06-04T01:21:28.000Z</time>
</trkpt>  
<trkpt lat="34.251720186328356" lon="108.89433282115824">
   <ele>405.0403077127412</ele>
   <time>2021-06-04T01:21:31.000Z</time>
</trkpt>  
<trkpt lat="34.251699666979015" lon="108.89430869766475">
   <ele>405.52593924477696</ele>
   <time>2021-06-04T01:21:39.000Z</time>
</trkpt>  
<trkpt lat="34.25168084085987" lon="108.89428444121525">
   <ele>405.30633632745594</ele>
   <time>2021-06-04T01:21:46.000Z</time>
</trkpt>  
<trkpt lat="34.25166022760892" lon="108.89426005346697">
   <ele>404.9900660449639</ele>
   <time>2021-06-04T01:21:53.000Z</time>
</trkpt>  
<trkpt lat="34.25163651531367" lon="108.89423476535417">
   <ele>405.2023399313912</ele>
   <time>2021-06-04T01:22:00.000Z</time>
</trkpt>  
<trkpt lat="34.25161541200331" lon="108.8942107198181">
   <ele>405.0174181377515</ele>
   <time>2021-06-04T01:22:06.000Z</time>
</trkpt>  
<trkpt lat="34.25159272209908" lon="108.89418367525039">
   <ele>405.36716875527054</ele>
   <time>2021-06-04T01:22:12.000Z</time>
</trkpt>  
<trkpt lat="34.25155734899522" lon="108.89413486161759">
   <ele>405.260207044892</ele>
   <time>2021-06-04T01:22:14.000Z</time>
</trkpt>  
<trkpt lat="34.251540238572524" lon="108.89410738240491">
   <ele>405.14975392632186</ele>
   <time>2021-06-04T01:22:18.000Z</time>
</trkpt>  
<trkpt lat="34.251528501883655" lon="108.89407487866819">
   <ele>405.52359895408154</ele>
   <time>2021-06-04T01:22:24.000Z</time>
</trkpt>  
<trkpt lat="34.251523012067146" lon="108.89403822546534">
   <ele>405.1368665276095</ele>
   <time>2021-06-04T01:22:31.000Z</time>
</trkpt>  
<trkpt lat="34.25152453389606" lon="108.894005454036">
   <ele>404.8006920265034</ele>
   <time>2021-06-04T01:22:35.000Z</time>
</trkpt>  
<trkpt lat="34.251527407131476" lon="108.8939714535318">
   <ele>405.0996862463653</ele>
   <time>2021-06-04T01:22:45.000Z</time>
</trkpt>  
<trkpt lat="34.2515274842736" lon="108.8939340681226">
   <ele>405.24374155234545</ele>
   <time>2021-06-04T01:22:50.000Z</time>
</trkpt>  
<trkpt lat="34.251524276861076" lon="108.89389671088766">
   <ele>405.2182526541874</ele>
   <time>2021-06-04T01:22:54.000Z</time>
</trkpt>  
<trkpt lat="34.251517092115186" lon="108.89384594433835">
   <ele>405.29628937039524</ele>
   <time>2021-06-04T01:22:55.000Z</time>
</trkpt>  
<trkpt lat="34.25150862664145" lon="108.89381292990059">
   <ele>405.22071815561503</ele>
   <time>2021-06-04T01:22:59.000Z</time>
</trkpt>  
<trkpt lat="34.251510430097525" lon="108.89378027313845">
   <ele>405.42803899850696</ele>
   <time>2021-06-04T01:23:05.000Z</time>
</trkpt>  
<trkpt lat="34.25151462367393" lon="108.8937433475952">
   <ele>405.3279690146446</ele>
   <time>2021-06-04T01:23:12.000Z</time>
</trkpt>  
<trkpt lat="34.2515156327734" lon="108.8937074383073">
   <ele>405.09912354219705</ele>
   <time>2021-06-04T01:23:20.000Z</time>
</trkpt>  
<trkpt lat="34.251510045531035" lon="108.89367438228852">
   <ele>404.98601840715855</ele>
   <time>2021-06-04T01:23:25.000Z</time>
</trkpt>  
<trkpt lat="34.25150931254522" lon="108.89363470177562">
   <ele>404.9460786273703</ele>
   <time>2021-06-04T01:23:28.000Z</time>
</trkpt>  
<trkpt lat="34.25151206989097" lon="108.89359962495296">
   <ele>405.24373734835535</ele>
   <time>2021-06-04T01:23:34.000Z</time>
</trkpt>  
<trkpt lat="34.25151631113535" lon="108.89356498832291">
   <ele>405.52530328091234</ele>
   <time>2021-06-04T01:23:39.000Z</time>
</trkpt>  
<trkpt lat="34.25151887318606" lon="108.8935280334416">
   <ele>405.76509255263954</ele>
   <time>2021-06-04T01:23:44.000Z</time>
</trkpt>  
<trkpt lat="34.25151207677303" lon="108.8934920296941">
   <ele>405.3987169256434</ele>
   <time>2021-06-04T01:23:47.000Z</time>
</trkpt>  
<trkpt lat="34.25151872147933" lon="108.89345447679358">
   <ele>406.16203340981156</ele>
   <time>2021-06-04T01:23:53.000Z</time>
</trkpt>  
<trkpt lat="34.25150726801833" lon="108.89342028834248">
   <ele>405.88556727487594</ele>
   <time>2021-06-04T01:23:57.000Z</time>
</trkpt>  
<trkpt lat="34.25149253042789" lon="108.89339009314199">
   <ele>406.01449790783226</ele>
   <time>2021-06-04T01:24:00.000Z</time>
</trkpt>  
<trkpt lat="34.251474892870085" lon="108.89335525945111">
   <ele>406.08220994565636</ele>
   <time>2021-06-04T01:24:04.000Z</time>
</trkpt>  
<trkpt lat="34.25145881911531" lon="108.89332066779501">
   <ele>406.68109927047044</ele>
   <time>2021-06-04T01:24:08.000Z</time>
</trkpt>  
<trkpt lat="34.25144851186585" lon="108.89328250245364">
   <ele>406.62359194271266</ele>
   <time>2021-06-04T01:24:12.000Z</time>
</trkpt>  
<trkpt lat="34.25144461528716" lon="108.89324385079344">
   <ele>406.42452279198915</ele>
   <time>2021-06-04T01:24:16.000Z</time>
</trkpt>  
<trkpt lat="34.25144089328479" lon="108.89321099243826">
   <ele>406.5829144893214</ele>
   <time>2021-06-04T01:24:20.000Z</time>
</trkpt>  
<trkpt lat="34.25143632807219" lon="108.89317444911985">
   <ele>406.4357248423621</ele>
   <time>2021-06-04T01:24:24.000Z</time>
</trkpt>  
<trkpt lat="34.25142808120661" lon="108.89312473307734">
   <ele>406.9996955739334</ele>
   <time>2021-06-04T01:24:26.000Z</time>
</trkpt>  
<trkpt lat="34.25140963344648" lon="108.89309996845168">
   <ele>406.9210167462006</ele>
   <time>2021-06-04T01:24:32.000Z</time>
</trkpt>  
<trkpt lat="34.25140148413042" lon="108.89306810708011">
   <ele>407.0723943822086</ele>
   <time>2021-06-04T01:24:37.000Z</time>
</trkpt>  
<trkpt lat="34.251394028220275" lon="108.89302948309808">
   <ele>407.0988396201283</ele>
   <time>2021-06-04T01:24:38.000Z</time>
</trkpt>  
<trkpt lat="34.25138540982043" lon="108.8929956987806">
   <ele>407.0917015466839</ele>
   <time>2021-06-04T01:24:40.000Z</time>
</trkpt>  
<trkpt lat="34.251385670762915" lon="108.89295892325902">
   <ele>406.9702631942928</ele>
   <time>2021-06-04T01:24:46.000Z</time>
</trkpt>  
<trkpt lat="34.251386523581445" lon="108.89292165982464">
   <ele>406.94323941972107</ele>
   <time>2021-06-04T01:24:53.000Z</time>
</trkpt>  
<trkpt lat="34.25138337122433" lon="108.89288728259416">
   <ele>407.1458103097975</ele>
   <time>2021-06-04T01:25:00.000Z</time>
</trkpt>  
<trkpt lat="34.25136251229356" lon="108.89285553338695">
   <ele>407.4667473565787</ele>
   <time>2021-06-04T01:25:04.000Z</time>
</trkpt>  
<trkpt lat="34.25133953835814" lon="108.89283058913969">
   <ele>407.47699419688433</ele>
   <time>2021-06-04T01:25:09.000Z</time>
</trkpt>  
<trkpt lat="34.2513119732509" lon="108.8928087788333">
   <ele>407.60352082177997</ele>
   <time>2021-06-04T01:25:14.000Z</time>
</trkpt>  
<trkpt lat="34.251288628456024" lon="108.89278936107596">
   <ele>407.3532045232132</ele>
   <time>2021-06-04T01:25:18.000Z</time>
</trkpt>  
<trkpt lat="34.25126102224504" lon="108.892770455814">
   <ele>407.9551182510331</ele>
   <time>2021-06-04T01:25:23.000Z</time>
</trkpt>  
<trkpt lat="34.25123663652835" lon="108.89275516838204">
   <ele>407.75043005496264</ele>
   <time>2021-06-04T01:25:28.000Z</time>
</trkpt>  
<trkpt lat="34.25121165230703" lon="108.89274202698466">
   <ele>407.8717164415866</ele>
   <time>2021-06-04T01:25:33.000Z</time>
</trkpt>  
<trkpt lat="34.25117640671178" lon="108.89274010247212">
   <ele>407.77093078009784</ele>
   <time>2021-06-04T01:25:38.000Z</time>
</trkpt>  
<trkpt lat="34.25113229644915" lon="108.89274346936057">
   <ele>408.11851456109434</ele>
   <time>2021-06-04T01:25:40.000Z</time>
</trkpt>  
<trkpt lat="34.25110086971533" lon="108.892747756504">
   <ele>408.1258611883968</ele>
   <time>2021-06-04T01:25:47.000Z</time>
</trkpt>  
<trkpt lat="34.251074750474004" lon="108.89273554356919">
   <ele>408.56785544008017</ele>
   <time>2021-06-04T01:25:53.000Z</time>
</trkpt>  
<trkpt lat="34.25104549835057" lon="108.89272769322986">
   <ele>408.8823218885809</ele>
   <time>2021-06-04T01:25:59.000Z</time>
</trkpt>  
<trkpt lat="34.251018261499524" lon="108.89273480268805">
   <ele>408.77426045853645</ele>
   <time>2021-06-04T01:26:08.000Z</time>
</trkpt>  
<trkpt lat="34.25099345402082" lon="108.89271539075324">
   <ele>408.83692070189863</ele>
   <time>2021-06-04T01:26:19.000Z</time>
</trkpt>  
<trkpt lat="34.25097206809106" lon="108.89269394993129">
   <ele>409.2043807338923</ele>
   <time>2021-06-04T01:26:21.000Z</time>
</trkpt>  
<trkpt lat="34.250951455053126" lon="108.89266835431572">
   <ele>408.5466702282429</ele>
   <time>2021-06-04T01:26:27.000Z</time>
</trkpt>  
<trkpt lat="34.250926289939564" lon="108.89264769504146">
   <ele>408.6955865509808</ele>
   <time>2021-06-04T01:26:33.000Z</time>
</trkpt>  
<trkpt lat="34.250905700135554" lon="108.89261720404633">
   <ele>408.87172181066126</ele>
   <time>2021-06-04T01:26:37.000Z</time>
</trkpt>  
<trkpt lat="34.250901407232625" lon="108.89258218529841">
   <ele>409.2526650931686</ele>
   <time>2021-06-04T01:26:46.000Z</time>
</trkpt>  
<trkpt lat="34.25089896466171" lon="108.89254911152537">
   <ele>409.16384686436504</ele>
   <time>2021-06-04T01:26:51.000Z</time>
</trkpt>  
<trkpt lat="34.25088817086968" lon="108.89251701387032">
   <ele>408.7649813387543</ele>
   <time>2021-06-04T01:26:56.000Z</time>
</trkpt>  
<trkpt lat="34.2508761448099" lon="108.89247982078821">
   <ele>408.6213157372549</ele>
   <time>2021-06-04T01:27:01.000Z</time>
</trkpt>  
<trkpt lat="34.25086515380683" lon="108.89244531678115">
   <ele>407.96406168024987</ele>
   <time>2021-06-04T01:27:04.000Z</time>
</trkpt>  
<trkpt lat="34.2508586312527" lon="108.8924087155015">
   <ele>408.5758553110063</ele>
   <time>2021-06-04T01:27:08.000Z</time>
</trkpt>  
<trkpt lat="34.25085654712293" lon="108.89237226470462">
   <ele>408.7829126045108</ele>
   <time>2021-06-04T01:27:12.000Z</time>
</trkpt>  
<trkpt lat="34.250857311911396" lon="108.89233624461035">
   <ele>408.899058399722</ele>
   <time>2021-06-04T01:27:18.000Z</time>
</trkpt>  
<trkpt lat="34.25085066856765" lon="108.89229681811143">
   <ele>409.3102825237438</ele>
   <time>2021-06-04T01:27:24.000Z</time>
</trkpt>  
<trkpt lat="34.2508449403675" lon="108.89226146661868">
   <ele>408.8684931593016</ele>
   <time>2021-06-04T01:27:29.000Z</time>
</trkpt>  
<trkpt lat="34.250839992785785" lon="108.89222405356405">
   <ele>409.29530286137015</ele>
   <time>2021-06-04T01:27:35.000Z</time>
</trkpt>  
<trkpt lat="34.25082409618917" lon="108.89219584739347">
   <ele>409.184767334722</ele>
   <time>2021-06-04T01:27:42.000Z</time>
</trkpt>  
<trkpt lat="34.25082549531689" lon="108.89216200625495">
   <ele>409.0645635249093</ele>
   <time>2021-06-04T01:27:49.000Z</time>
</trkpt>  
<trkpt lat="34.250827424021146" lon="108.89219475099677">
   <ele>409.82956686709076</ele>
   <time>2021-06-04T01:28:53.000Z</time>
</trkpt>  
<trkpt lat="34.25079988578903" lon="108.89219242828126">
   <ele>409.2215619860217</ele>
   <time>2021-06-04T01:32:28.000Z</time>
</trkpt>  
<trkpt lat="34.25072764835175" lon="108.89217662865862">
   <ele>409.21813244279474</ele>
   <time>2021-06-04T01:32:30.000Z</time>
</trkpt>  
<trkpt lat="34.250716999665045" lon="108.89214650780728">
   <ele>408.8925267737359</ele>
   <time>2021-06-04T01:33:12.000Z</time>
</trkpt>  
<trkpt lat="34.25070270393458" lon="108.89217457014874">
   <ele>409.18149638548493</ele>
   <time>2021-06-04T01:33:41.000Z</time>
</trkpt>  
<trkpt lat="34.25067373152258" lon="108.89216756081596">
   <ele>408.1093807602301</ele>
   <time>2021-06-04T01:34:18.000Z</time>
</trkpt>  
<trkpt lat="34.25065692081858" lon="108.89213981748263">
   <ele>408.2118314933032</ele>
   <time>2021-06-04T01:34:22.000Z</time>
</trkpt>  
<trkpt lat="34.250641925313964" lon="108.89211131255513">
   <ele>408.40149071533233</ele>
   <time>2021-06-04T01:34:24.000Z</time>
</trkpt>  
<trkpt lat="34.25061166128175" lon="108.89210334386141">
   <ele>408.03658298403025</ele>
   <time>2021-06-04T01:34:30.000Z</time>
</trkpt>  
<trkpt lat="34.25058370706261" lon="108.8921049105701">
   <ele>408.0797241991386</ele>
   <time>2021-06-04T01:34:35.000Z</time>
</trkpt>  
<trkpt lat="34.250556500640485" lon="108.89210666667078">
   <ele>408.3312361948192</ele>
   <time>2021-06-04T01:34:40.000Z</time>
</trkpt>  
<trkpt lat="34.2505338137397" lon="108.892125226678">
   <ele>407.8190054586157</ele>
   <time>2021-06-04T01:34:45.000Z</time>
</trkpt>  
<trkpt lat="34.250512876288774" lon="108.89215827473282">
   <ele>407.81169929914176</ele>
   <time>2021-06-04T01:34:47.000Z</time>
</trkpt>  
<trkpt lat="34.250489118272625" lon="108.89217930904586">
   <ele>407.6003387477249</ele>
   <time>2021-06-04T01:34:53.000Z</time>
</trkpt>  
<trkpt lat="34.250467842895475" lon="108.89220685976649">
   <ele>407.12795806955546</ele>
   <time>2021-06-04T01:34:58.000Z</time>
</trkpt>  
<trkpt lat="34.25043999712638" lon="108.8922362704708">
   <ele>407.33555876556784</ele>
   <time>2021-06-04T01:35:01.000Z</time>
</trkpt>  
<trkpt lat="34.25041369850029" lon="108.89225396839751">
   <ele>407.6585797406733</ele>
   <time>2021-06-04T01:35:05.000Z</time>
</trkpt>  
<trkpt lat="34.250383603201215" lon="108.89226277113599">
   <ele>407.01154014933854</ele>
   <time>2021-06-04T01:35:11.000Z</time>
</trkpt>  
<trkpt lat="34.25035684149994" lon="108.89227089684988">
   <ele>406.5518709644675</ele>
   <time>2021-06-04T01:35:15.000Z</time>
</trkpt>  
<trkpt lat="34.25032866062388" lon="108.89228510557048">
   <ele>406.3655901765451</ele>
   <time>2021-06-04T01:35:19.000Z</time>
</trkpt>  
<trkpt lat="34.250298479864206" lon="108.89228110230697">
   <ele>405.8524747919291</ele>
   <time>2021-06-04T01:35:23.000Z</time>
</trkpt>  
<trkpt lat="34.25027797476551" lon="108.89225709421467">
   <ele>405.41055110190064</ele>
   <time>2021-06-04T01:35:27.000Z</time>
</trkpt>  
<trkpt lat="34.25026003410319" lon="108.89222978755286">
   <ele>405.38134270440787</ele>
   <time>2021-06-04T01:35:31.000Z</time>
</trkpt>  
<trkpt lat="34.25024595193149" lon="108.89219700617546">
   <ele>405.7509981552139</ele>
   <time>2021-06-04T01:35:36.000Z</time>
</trkpt>  
<trkpt lat="34.250223528107426" lon="108.8921664831118">
   <ele>406.25625845976174</ele>
   <time>2021-06-04T01:35:40.000Z</time>
</trkpt>  
<trkpt lat="34.25019961748478" lon="108.89215051163056">
   <ele>406.4253598796204</ele>
   <time>2021-06-04T01:35:44.000Z</time>
</trkpt>  
<trkpt lat="34.25017072034846" lon="108.89213993653608">
   <ele>406.40696043148637</ele>
   <time>2021-06-04T01:35:48.000Z</time>
</trkpt>  
<trkpt lat="34.25014276438647" lon="108.89212761266594">
   <ele>406.74742405768484</ele>
   <time>2021-06-04T01:35:52.000Z</time>
</trkpt>  
<trkpt lat="34.25011075841028" lon="108.89213156828463">
   <ele>405.9112013792619</ele>
   <time>2021-06-04T01:35:57.000Z</time>
</trkpt>  
<trkpt lat="34.25010622804741" lon="108.89209486861323">
   <ele>406.8945068065077</ele>
   <time>2021-06-04T01:36:05.000Z</time>
</trkpt>  
<trkpt lat="34.25012937605341" lon="108.89205453473541">
   <ele>406.97056405525655</ele>
   <time>2021-06-04T01:36:08.000Z</time>
</trkpt>  
<trkpt lat="34.25014701751636" lon="108.89202417127031">
   <ele>407.0612257188186</ele>
   <time>2021-06-04T01:36:11.000Z</time>
</trkpt>  
<trkpt lat="34.25016231215988" lon="108.89199297393094">
   <ele>406.74300970789045</ele>
   <time>2021-06-04T01:36:14.000Z</time>
</trkpt>  
<trkpt lat="34.25017561515752" lon="108.89195295775188">
   <ele>407.5838225716725</ele>
   <time>2021-06-04T01:36:18.000Z</time>
</trkpt>  
<trkpt lat="34.25018824683147" lon="108.89192330388572">
   <ele>407.2407490182668</ele>
   <time>2021-06-04T01:36:22.000Z</time>
</trkpt>  
<trkpt lat="34.25020888434575" lon="108.89188794999957">
   <ele>406.3526532975957</ele>
   <time>2021-06-04T01:36:26.000Z</time>
</trkpt>  
<trkpt lat="34.25022673546566" lon="108.89185395613468">
   <ele>406.9086537938565</ele>
   <time>2021-06-04T01:36:30.000Z</time>
</trkpt>  
<trkpt lat="34.25023244842816" lon="108.89181939163868">
   <ele>407.60719306208193</ele>
   <time>2021-06-04T01:36:35.000Z</time>
</trkpt>  
<trkpt lat="34.25024576073156" lon="108.89178769084988">
   <ele>407.765144566074</ele>
   <time>2021-06-04T01:36:44.000Z</time>
</trkpt>  
<trkpt lat="34.25025963552864" lon="108.89175539730441">
   <ele>407.72351503930986</ele>
   <time>2021-06-04T01:36:49.000Z</time>
</trkpt>  
<trkpt lat="34.250267100482766" lon="108.89172309054024">
   <ele>408.4556953040883</ele>
   <time>2021-06-04T01:36:53.000Z</time>
</trkpt>  
<trkpt lat="34.25026470690223" lon="108.891684913857">
   <ele>407.52903626021</ele>
   <time>2021-06-04T01:36:58.000Z</time>
</trkpt>  
<trkpt lat="34.250256896376456" lon="108.89164976281005">
   <ele>408.051640689373</ele>
   <time>2021-06-04T01:37:02.000Z</time>
</trkpt>  
<trkpt lat="34.2502532592192" lon="108.89160681039705">
   <ele>408.2941784169525</ele>
   <time>2021-06-04T01:37:06.000Z</time>
</trkpt>  
<trkpt lat="34.25025163175286" lon="108.89156846491203">
   <ele>408.1822745008394</ele>
   <time>2021-06-04T01:37:11.000Z</time>
</trkpt>  
<trkpt lat="34.2502498979964" lon="108.89153416036147">
   <ele>408.62232870142907</ele>
   <time>2021-06-04T01:37:15.000Z</time>
</trkpt>  
<trkpt lat="34.25024292518923" lon="108.89149114388044">
   <ele>408.31329911388457</ele>
   <time>2021-06-04T01:37:19.000Z</time>
</trkpt>  
<trkpt lat="34.250232716928906" lon="108.89145975060318">
   <ele>408.43345556687564</ele>
   <time>2021-06-04T01:37:22.000Z</time>
</trkpt>  
<trkpt lat="34.25022216683219" lon="108.89142248540966">
   <ele>408.6579985683784</ele>
   <time>2021-06-04T01:37:25.000Z</time>
</trkpt>  
<trkpt lat="34.25021323032438" lon="108.89139119173073">
   <ele>408.922422031872</ele>
   <time>2021-06-04T01:37:31.000Z</time>
</trkpt>  
<trkpt lat="34.250189379045196" lon="108.89135198036361">
   <ele>408.99966020602733</ele>
   <time>2021-06-04T01:37:34.000Z</time>
</trkpt>  
<trkpt lat="34.250171419699676" lon="108.89132471172455">
   <ele>408.32509591802955</ele>
   <time>2021-06-04T01:37:38.000Z</time>
</trkpt>  
<trkpt lat="34.250153730559056" lon="108.89129627534061">
   <ele>408.3547756038606</ele>
   <time>2021-06-04T01:37:43.000Z</time>
</trkpt>  
<trkpt lat="34.250129621955494" lon="108.89126499723567">
   <ele>408.3309833947569</ele>
   <time>2021-06-04T01:37:47.000Z</time>
</trkpt>  
<trkpt lat="34.250107025590054" lon="108.89124032384439">
   <ele>407.8223373731598</ele>
   <time>2021-06-04T01:37:50.000Z</time>
</trkpt>  
<trkpt lat="34.25008069560161" lon="108.89122075570928">
   <ele>407.4042131435126</ele>
   <time>2021-06-04T01:37:54.000Z</time>
</trkpt>  
<trkpt lat="34.25005380394806" lon="108.89120059997413">
   <ele>407.5164762502536</ele>
   <time>2021-06-04T01:37:57.000Z</time>
</trkpt>  
<trkpt lat="34.25003113850447" lon="108.89117977034016">
   <ele>408.0084356870502</ele>
   <time>2021-06-04T01:38:04.000Z</time>
</trkpt>  
<trkpt lat="34.250003802751664" lon="108.89116285976175">
   <ele>408.0479493346065</ele>
   <time>2021-06-04T01:38:08.000Z</time>
</trkpt>  
<trkpt lat="34.24997606535342" lon="108.8911469558735">
   <ele>407.9173567676917</ele>
   <time>2021-06-04T01:38:14.000Z</time>
</trkpt>  
<trkpt lat="34.24994594145571" lon="108.89112632648981">
   <ele>407.76491307094693</ele>
   <time>2021-06-04T01:38:18.000Z</time>
</trkpt>  
<trkpt lat="34.24991538799635" lon="108.89110129147595">
   <ele>407.7219633553177</ele>
   <time>2021-06-04T01:38:21.000Z</time>
</trkpt>  
<trkpt lat="34.2498849414821" lon="108.89108716403278">
   <ele>407.71864190418273</ele>
   <time>2021-06-04T01:38:25.000Z</time>
</trkpt>  
<trkpt lat="34.24985092796562" lon="108.8910802752774">
   <ele>407.6402824576944</ele>
   <time>2021-06-04T01:38:29.000Z</time>
</trkpt>  
<trkpt lat="34.249824072986684" lon="108.89107706322409">
   <ele>407.4671952081844</ele>
   <time>2021-06-04T01:38:33.000Z</time>
</trkpt>  
<trkpt lat="34.24979426502385" lon="108.89108171925072">
   <ele>407.40617431048304</ele>
   <time>2021-06-04T01:38:36.000Z</time>
</trkpt>  
<trkpt lat="34.24976499237063" lon="108.8910869134678">
   <ele>406.90725050587207</ele>
   <time>2021-06-04T01:38:39.000Z</time>
</trkpt>  
<trkpt lat="34.24973740983131" lon="108.89108819613668">
   <ele>406.6867096684873</ele>
   <time>2021-06-04T01:38:42.000Z</time>
</trkpt>  
<trkpt lat="34.24970436696882" lon="108.89108925801025">
   <ele>406.7875069202855</ele>
   <time>2021-06-04T01:38:45.000Z</time>
</trkpt>  
<trkpt lat="34.24967534428734" lon="108.89109056892772">
   <ele>406.6840796293691</ele>
   <time>2021-06-04T01:38:48.000Z</time>
</trkpt>  
<trkpt lat="34.249643494750345" lon="108.89109061392956">
   <ele>406.85118534229696</ele>
   <time>2021-06-04T01:38:51.000Z</time>
</trkpt>  
<trkpt lat="34.249615040756204" lon="108.89109004407285">
   <ele>406.9097584541887</ele>
   <time>2021-06-04T01:38:54.000Z</time>
</trkpt>  
<trkpt lat="34.24958667306269" lon="108.8910959828443">
   <ele>406.5088697541505</ele>
   <time>2021-06-04T01:38:57.000Z</time>
</trkpt>  
<trkpt lat="34.249553458182014" lon="108.8911005416902">
   <ele>406.411417494528</ele>
   <time>2021-06-04T01:39:01.000Z</time>
</trkpt>  
<trkpt lat="34.24952242762426" lon="108.89109825454392">
   <ele>406.03279243502766</ele>
   <time>2021-06-04T01:39:05.000Z</time>
</trkpt>  
<trkpt lat="34.249492617848766" lon="108.89109470216388">
   <ele>406.0015452466905</ele>
   <time>2021-06-04T01:39:09.000Z</time>
</trkpt>  
<trkpt lat="34.24946571809029" lon="108.89108660273898">
   <ele>405.82000187877566</ele>
   <time>2021-06-04T01:39:12.000Z</time>
</trkpt>  
<trkpt lat="34.24944055369481" lon="108.89107176401335">
   <ele>406.12758088391274</ele>
   <time>2021-06-04T01:39:15.000Z</time>
</trkpt>  
<trkpt lat="34.24941432104479" lon="108.8910559599515">
   <ele>406.0474289339036</ele>
   <time>2021-06-04T01:39:18.000Z</time>
</trkpt>  
<trkpt lat="34.24938898435845" lon="108.89104094774012">
   <ele>406.42373413965106</ele>
   <time>2021-06-04T01:39:21.000Z</time>
</trkpt>  
<trkpt lat="34.249363550060394" lon="108.89101630855049">
   <ele>406.46665208414197</ele>
   <time>2021-06-04T01:39:26.000Z</time>
</trkpt>  
<trkpt lat="34.24937050049576" lon="108.89098177824647">
   <ele>407.05454807076603</ele>
   <time>2021-06-04T01:39:33.000Z</time>
</trkpt>  
<trkpt lat="34.2493898619348" lon="108.89094814853595">
   <ele>406.7083275131881</ele>
   <time>2021-06-04T01:39:37.000Z</time>
</trkpt>  
<trkpt lat="34.24940726967567" lon="108.89091733287718">
   <ele>406.9072724832222</ele>
   <time>2021-06-04T01:39:40.000Z</time>
</trkpt>  
<trkpt lat="34.24943449144301" lon="108.89089830400496">
   <ele>406.6986836306751</ele>
   <time>2021-06-04T01:39:44.000Z</time>
</trkpt>  
<trkpt lat="34.249466409598206" lon="108.8908780300368">
   <ele>406.86815365590155</ele>
   <time>2021-06-04T01:39:48.000Z</time>
</trkpt>  
<trkpt lat="34.249484816666374" lon="108.89084475229907">
   <ele>407.1767060626298</ele>
   <time>2021-06-04T01:39:51.000Z</time>
</trkpt>  
<trkpt lat="34.2494960540049" lon="108.89080363434952">
   <ele>407.2867295984179</ele>
   <time>2021-06-04T01:39:54.000Z</time>
</trkpt>  
<trkpt lat="34.249498373212475" lon="108.890764760314">
   <ele>407.4660852961242</ele>
   <time>2021-06-04T01:39:57.000Z</time>
</trkpt>  
<trkpt lat="34.24949478778676" lon="108.89072841550201">
   <ele>407.0176006220281</ele>
   <time>2021-06-04T01:40:00.000Z</time>
</trkpt>  
<trkpt lat="34.24948948727745" lon="108.89069135559208">
   <ele>407.3172772536054</ele>
   <time>2021-06-04T01:40:03.000Z</time>
</trkpt>  
<trkpt lat="34.2494800890487" lon="108.8906530481482">
   <ele>407.6468891566619</ele>
   <time>2021-06-04T01:40:06.000Z</time>
</trkpt>  
<trkpt lat="34.249470854372916" lon="108.89061553767148">
   <ele>407.4799346085638</ele>
   <time>2021-06-04T01:40:09.000Z</time>
</trkpt>  
<trkpt lat="34.24946112185227" lon="108.89057686489167">
   <ele>407.1977548636496</ele>
   <time>2021-06-04T01:40:12.000Z</time>
</trkpt>  
<trkpt lat="34.249455856539605" lon="108.8905391731395">
   <ele>407.5859252233058</ele>
   <time>2021-06-04T01:40:15.000Z</time>
</trkpt>  
<trkpt lat="34.24945185926968" lon="108.89050659577416">
   <ele>407.56792789231986</ele>
   <time>2021-06-04T01:40:18.000Z</time>
</trkpt>  
<trkpt lat="34.249449993814736" lon="108.89045712017888">
   <ele>407.7143921041861</ele>
   <time>2021-06-04T01:40:23.000Z</time>
</trkpt>  
<trkpt lat="34.24944324600468" lon="108.89040449531372">
   <ele>407.52149841189384</ele>
   <time>2021-06-04T01:40:26.000Z</time>
</trkpt>  
<trkpt lat="34.24941833996398" lon="108.89034109533804">
   <ele>407.3412507046014</ele>
   <time>2021-06-04T01:40:28.000Z</time>
</trkpt>  
<trkpt lat="34.24940643535181" lon="108.89031064102366">
   <ele>407.1376741481945</ele>
   <time>2021-06-04T01:40:31.000Z</time>
</trkpt>  
<trkpt lat="34.2494056518874" lon="108.89026146617262">
   <ele>406.85025327745825</ele>
   <time>2021-06-04T01:40:34.000Z</time>
</trkpt>  
       </trkseg>
   </trk>
</gpx>
