# Supplementary material for: Exploring the influence of path environment factors on walking behavior in urban parks with configuration attribute control
Source: PLoS One. 2025 Jul 28;20(7):e0329278. doi: 10.1371/journal.pone.0329278 (PMC12303266; doi:10.1371/journal.pone.0329278)
Supplement: S2 File — (ZIP) [file pone.0329278.s002.zip › S2 File/Trajectory data/F133.gpx]

<?xml version="1.0" encoding="UTF-8"?><gpx xsi:schemaLocation="http://www.topografix.com/GPX/1/0 http://www.topografix.com/GPX/1/0/gpx.xsd" xmlns="http://www.topografix.com/GPX/1/0" xmlns:xsi="http://www.w3.org/2001/XMLSchema-instance" creator="SixFoot - http://www.foooooot.com/" version="1.0"><trk><trkseg><trkpt lon="108.89069253463428" lat="34.24941894567875"><ele>370.1308288574219</ele><time>2021-06-04T00:22:35Z</time><speed>0.0</speed></trkpt><trkpt lon="108.89071713091819" lat="34.249319540612014"><ele>371.1683044433594</ele><time>2021-06-04T00:22:47Z</time><speed>1.3425434827804565</speed></trkpt><trkpt lon="108.89073531692193" lat="34.249220650204336"><ele>369.9832763671875</ele><time>2021-06-04T00:23:01Z</time><speed>1.2274209260940552</speed></trkpt><trkpt lon="108.89070049042662" lat="34.249105707402016"><ele>368.5316467285156</ele><time>2021-06-04T00:23:14Z</time><speed>1.8344765901565552</speed></trkpt><trkpt lon="108.89074461535397" lat="34.24900449376407"><ele>369.566162109375</ele><time>2021-06-04T00:23:24Z</time><speed>1.3825993537902832</speed></trkpt><trkpt lon="108.89081337665826" lat="34.24893410460604"><ele>370.5986633300781</ele><time>2021-06-04T00:23:32Z</time><speed>1.4214298725128174</speed></trkpt><trkpt lon="108.89089914957418" lat="34.24886435568847"><ele>370.31524658203125</ele><time>2021-06-04T00:23:39Z</time><speed>1.249121904373169</speed></trkpt><trkpt lon="108.89100742584237" lat="34.24883614380266"><ele>373.2231140136719</ele><time>2021-06-04T00:23:51Z</time><speed>1.6220993995666504</speed></trkpt><trkpt lon="108.89113076730038" lat="34.24878666551813"><ele>373.5235290527344</ele><time>2021-06-04T00:24:00Z</time><speed>1.6343092918395996</speed></trkpt><trkpt lon="108.8912311528548" lat="34.24873452129183"><ele>374.1371154785156</ele><time>2021-06-04T00:24:10Z</time><speed>1.4284015893936157</speed></trkpt><trkpt lon="108.89133993827562" lat="34.24868378269901"><ele>374.3476867675781</ele><time>2021-06-04T00:24:21Z</time><speed>1.3892459869384766</speed></trkpt><trkpt lon="108.89147738744255" lat="34.24862894433046"><ele>373.6817932128906</ele><time>2021-06-04T00:24:30Z</time><speed>1.5307327508926392</speed></trkpt><trkpt lon="108.89159813258536" lat="34.24860824276502"><ele>373.055419921875</ele><time>2021-06-04T00:24:35Z</time><speed>1.5657991170883179</speed></trkpt><trkpt lon="108.8917258783224" lat="34.24860761590436"><ele>369.13079833984375</ele><time>2021-06-04T00:24:44Z</time><speed>1.2940306663513184</speed></trkpt><trkpt lon="108.8918322943107" lat="34.24863218855392"><ele>370.3493347167969</ele><time>2021-06-04T00:24:57Z</time><speed>1.40621018409729</speed></trkpt><trkpt lon="108.89195138808492" lat="34.24866696539165"><ele>368.3960266113281</ele><time>2021-06-04T00:25:10Z</time><speed>1.381604552268982</speed></trkpt><trkpt lon="108.89209075839764" lat="34.24869729725487"><ele>370.0180358886719</ele><time>2021-06-04T00:25:21Z</time><speed>1.2672371864318848</speed></trkpt><trkpt lon="108.89219694088338" lat="34.24871693104388"><ele>370.2449645996094</ele><time>2021-06-04T00:25:29Z</time><speed>1.3379085063934326</speed></trkpt><trkpt lon="108.89231343317516" lat="34.24875321444678"><ele>370.9236145019531</ele><time>2021-06-04T00:25:42Z</time><speed>1.4180840253829956</speed></trkpt><trkpt lon="108.89242283555573" lat="34.2487763276006"><ele>370.1419677734375</ele><time>2021-06-04T00:25:50Z</time><speed>1.4576842784881592</speed></trkpt><trkpt lon="108.89254377128577" lat="34.24875374716856"><ele>367.6101989746094</ele><time>2021-06-04T00:26:00Z</time><speed>1.3480150699615479</speed></trkpt><trkpt lon="108.89265834243174" lat="34.2487472915879"><ele>364.2483215332031</ele><time>2021-06-04T00:26:11Z</time><speed>1.4770878553390503</speed></trkpt><trkpt lon="108.89278949383636" lat="34.24875804997413"><ele>362.5982971191406</ele><time>2021-06-04T00:26:21Z</time><speed>1.3689664602279663</speed></trkpt><trkpt lon="108.89290458660696" lat="34.24879565303673"><ele>363.17901611328125</ele><time>2021-06-04T00:26:31Z</time><speed>1.3425512313842773</speed></trkpt><trkpt lon="108.89301525486522" lat="34.248825138198946"><ele>363.6162414550781</ele><time>2021-06-04T00:26:41Z</time><speed>1.299241065979004</speed></trkpt><trkpt lon="108.89313867420582" lat="34.24881299407739"><ele>361.80340576171875</ele><time>2021-06-04T00:26:52Z</time><speed>1.5106778144836426</speed></trkpt><trkpt lon="108.89323846786904" lat="34.24877488820887"><ele>361.9397888183594</ele><time>2021-06-04T00:27:01Z</time><speed>1.2350972890853882</speed></trkpt><trkpt lon="108.89335066032706" lat="34.248711571714615"><ele>362.37530517578125</ele><time>2021-06-04T00:27:07Z</time><speed>1.774552822113037</speed></trkpt><trkpt lon="108.89345724706357" lat="34.24866344080997"><ele>363.3638610839844</ele><time>2021-06-04T00:27:25Z</time><speed>1.1733930110931396</speed></trkpt><trkpt lon="108.89354833314837" lat="34.24859411822763"><ele>364.7062072753906</ele><time>2021-06-04T00:27:38Z</time><speed>1.422218918800354</speed></trkpt><trkpt lon="108.89362561394448" lat="34.24852820817974"><ele>367.99896240234375</ele><time>2021-06-04T00:27:44Z</time><speed>1.6721869707107544</speed></trkpt><trkpt lon="108.89371163386221" lat="34.24846177432994"><ele>370.4087829589844</ele><time>2021-06-04T00:27:52Z</time><speed>1.1732476949691772</speed></trkpt><trkpt lon="108.89381152779954" lat="34.24839971883012"><ele>374.4196472167969</ele><time>2021-06-04T00:28:01Z</time><speed>1.578994631767273</speed></trkpt><trkpt lon="108.89390539698911" lat="34.248348633117324"><ele>376.1235046386719</ele><time>2021-06-04T00:28:10Z</time><speed>1.2348823547363281</speed></trkpt><trkpt lon="108.89402848645443" lat="34.248333569661234"><ele>377.23724365234375</ele><time>2021-06-04T00:28:20Z</time><speed>1.6603389978408813</speed></trkpt><trkpt lon="108.89417033913257" lat="34.24829606965738"><ele>376.3211364746094</ele><time>2021-06-04T00:28:29Z</time><speed>1.682671308517456</speed></trkpt><trkpt lon="108.89428281282296" lat="34.24826730535748"><ele>376.0791931152344</ele><time>2021-06-04T00:28:39Z</time><speed>1.6690597534179688</speed></trkpt><trkpt lon="108.89437060281125" lat="34.24821325454438"><ele>375.6295166015625</ele><time>2021-06-04T00:28:45Z</time><speed>1.3528915643692017</speed></trkpt><trkpt lon="108.89444692237039" lat="34.24812693975671"><ele>375.2661437988281</ele><time>2021-06-04T00:28:55Z</time><speed>1.5065853595733643</speed></trkpt><trkpt lon="108.89451199064251" lat="34.24805149499082"><ele>374.1888732910156</ele><time>2021-06-04T00:29:03Z</time><speed>1.7123982906341553</speed></trkpt><trkpt lon="108.8946367034196" lat="34.24799290602494"><ele>373.9762268066406</ele><time>2021-06-04T00:29:11Z</time><speed>1.642834186553955</speed></trkpt><trkpt lon="108.89475364362455" lat="34.24798577205425"><ele>373.0981750488281</ele><time>2021-06-04T00:29:24Z</time><speed>1.0647445917129517</speed></trkpt><trkpt lon="108.8947443031903" lat="34.24808148673274"><ele>369.7511291503906</ele><time>2021-06-04T00:29:39Z</time><speed>1.3786828517913818</speed></trkpt><trkpt lon="108.89475178722529" lat="34.24817334748069"><ele>369.43463134765625</ele><time>2021-06-04T00:29:47Z</time><speed>1.4753384590148926</speed></trkpt><trkpt lon="108.89475604455876" lat="34.24827882117747"><ele>369.4019470214844</ele><time>2021-06-04T00:29:57Z</time><speed>1.7085627317428589</speed></trkpt><trkpt lon="108.89471651065857" lat="34.24836721744992"><ele>368.3894348144531</ele><time>2021-06-04T00:30:08Z</time><speed>1.459831714630127</speed></trkpt><trkpt lon="108.89463832673135" lat="34.248444957845955"><ele>367.6244201660156</ele><time>2021-06-04T00:30:16Z</time><speed>1.4815881252288818</speed></trkpt><trkpt lon="108.89456770121461" lat="34.24851645118033"><ele>367.4501647949219</ele><time>2021-06-04T00:30:26Z</time><speed>1.3340768814086914</speed></trkpt><trkpt lon="108.89454330040506" lat="34.248641050988574"><ele>366.34588623046875</ele><time>2021-06-04T00:30:39Z</time><speed>1.502036690711975</speed></trkpt><trkpt lon="108.89456656732023" lat="34.24874153484434"><ele>365.4297180175781</ele><time>2021-06-04T00:30:48Z</time><speed>1.6695317029953003</speed></trkpt><trkpt lon="108.89462886078843" lat="34.24883890429499"><ele>366.81500244140625</ele><time>2021-06-04T00:31:00Z</time><speed>1.4990007877349854</speed></trkpt><trkpt lon="108.89468952795656" lat="34.24892150138591"><ele>366.91815185546875</ele><time>2021-06-04T00:31:08Z</time><speed>1.2366656064987183</speed></trkpt><trkpt lon="108.89459048103666" lat="34.248984640271935"><ele>368.3287353515625</ele><time>2021-06-04T00:31:29Z</time><speed>1.3093318939208984</speed></trkpt><trkpt lon="108.89448682549184" lat="34.2490259816499"><ele>370.0106506347656</ele><time>2021-06-04T00:31:43Z</time><speed>1.0299415588378906</speed></trkpt><trkpt lon="108.89438657096612" lat="34.24908692950836"><ele>368.80474853515625</ele><time>2021-06-04T00:31:56Z</time><speed>1.6168546676635742</speed></trkpt><trkpt lon="108.89430834155031" lat="34.249157074570846"><ele>369.4263000488281</ele><time>2021-06-04T00:32:10Z</time><speed>1.3798069953918457</speed></trkpt><trkpt lon="108.89426220184373" lat="34.24924532074941"><ele>368.3092956542969</ele><time>2021-06-04T00:32:24Z</time><speed>1.1227043867111206</speed></trkpt><trkpt lon="108.89425003115593" lat="34.24933855026778"><ele>367.567626953125</ele><time>2021-06-04T00:32:35Z</time><speed>0.911537766456604</speed></trkpt><trkpt lon="108.89416264425633" lat="34.24940944892377"><ele>368.92303466796875</ele><time>2021-06-04T00:32:50Z</time><speed>1.5102671384811401</speed></trkpt><trkpt lon="108.89403631115579" lat="34.24943813087573"><ele>367.0499572753906</ele><time>2021-06-04T00:33:03Z</time><speed>1.5437464714050293</speed></trkpt><trkpt lon="108.8939740306369" lat="34.249519528785164"><ele>367.5061950683594</ele><time>2021-06-04T00:38:04Z</time><speed>0.954229474067688</speed></trkpt><trkpt lon="108.89408764253811" lat="34.249486373120014"><ele>369.6582946777344</ele><time>2021-06-04T01:19:11Z</time><speed>1.468288779258728</speed></trkpt><trkpt lon="108.89418910400558" lat="34.24944413784079"><ele>371.1173400878906</ele><time>2021-06-04T01:19:20Z</time><speed>1.7595765590667725</speed></trkpt><trkpt lon="108.89426365714654" lat="34.24935220742998"><ele>373.24072265625</ele><time>2021-06-04T01:19:45Z</time><speed>0.8884382843971252</speed></trkpt><trkpt lon="108.8942661975348" lat="34.249253377325736"><ele>370.9516296386719</ele><time>2021-06-04T01:20:12Z</time><speed>1.5326323509216309</speed></trkpt><trkpt lon="108.89433658896792" lat="34.24917358371403"><ele>370.3505554199219</ele><time>2021-06-04T01:20:24Z</time><speed>1.5407640933990479</speed></trkpt><trkpt lon="108.8944154930758" lat="34.24908998113135"><ele>368.7214050292969</ele><time>2021-06-04T01:20:40Z</time><speed>1.3007086515426636</speed></trkpt><trkpt lon="108.89451605772081" lat="34.24903504337492"><ele>367.2981262207031</ele><time>2021-06-04T01:20:52Z</time><speed>1.4716225862503052</speed></trkpt><trkpt lon="108.89461556683132" lat="34.24896965373253"><ele>365.5341796875</ele><time>2021-06-04T01:21:12Z</time><speed>1.3515082597732544</speed></trkpt><trkpt lon="108.89460250828597" lat="34.24886774208085"><ele>365.2817077636719</ele><time>2021-06-04T01:21:40Z</time><speed>1.4946783781051636</speed></trkpt><trkpt lon="108.89456903067673" lat="34.24877723481947"><ele>364.34136962890625</ele><time>2021-06-04T01:21:48Z</time><speed>1.3779466152191162</speed></trkpt><trkpt lon="108.89456216820845" lat="34.248658710399795"><ele>364.38946533203125</ele><time>2021-06-04T01:21:55Z</time><speed>1.2556159496307373</speed></trkpt><trkpt lon="108.8945931429492" lat="34.248570189043406"><ele>364.3094177246094</ele><time>2021-06-04T01:22:04Z</time><speed>1.0818930864334106</speed></trkpt><trkpt lon="108.89468880312744" lat="34.24850398505166"><ele>364.06488037109375</ele><time>2021-06-04T01:22:14Z</time><speed>1.2168288230895996</speed></trkpt><trkpt lon="108.89476240997291" lat="34.24842959886788"><ele>363.3052978515625</ele><time>2021-06-04T01:22:24Z</time><speed>1.1937495470046997</speed></trkpt><trkpt lon="108.8947892256621" lat="34.24833934314669"><ele>365.0831298828125</ele><time>2021-06-04T01:22:34Z</time><speed>1.0893802642822266</speed></trkpt><trkpt lon="108.89477925702045" lat="34.24823985385585"><ele>364.86883544921875</ele><time>2021-06-04T01:22:44Z</time><speed>0.9305418729782104</speed></trkpt><trkpt lon="108.89477667546002" lat="34.248136825025405"><ele>364.10919189453125</ele><time>2021-06-04T01:22:57Z</time><speed>1.114060878753662</speed></trkpt><trkpt lon="108.89478314314049" lat="34.248043429786236"><ele>365.1842346191406</ele><time>2021-06-04T01:23:13Z</time><speed>1.0078883171081543</speed></trkpt><trkpt lon="108.89467194744702" lat="34.24804800636306"><ele>367.00341796875</ele><time>2021-06-04T01:23:23Z</time><speed>1.1597158908843994</speed></trkpt><trkpt lon="108.89453672215744" lat="34.24807905064903"><ele>371.5014953613281</ele><time>2021-06-04T01:23:37Z</time><speed>1.3466640710830688</speed></trkpt><trkpt lon="108.89444417412915" lat="34.24814988590322"><ele>371.8020324707031</ele><time>2021-06-04T01:23:46Z</time><speed>1.445704460144043</speed></trkpt><trkpt lon="108.89436766796719" lat="34.24821503467495"><ele>371.6971740722656</ele><time>2021-06-04T01:23:54Z</time><speed>1.1674739122390747</speed></trkpt><trkpt lon="108.89429542843564" lat="34.24829292801237"><ele>371.87139892578125</ele><time>2021-06-04T01:24:04Z</time><speed>1.4650604724884033</speed></trkpt><trkpt lon="108.89417518648958" lat="34.24834162086849"><ele>372.3193054199219</ele><time>2021-06-04T01:24:16Z</time><speed>1.4014546871185303</speed></trkpt><trkpt lon="108.89403499132263" lat="34.24838169500811"><ele>373.16070556640625</ele><time>2021-06-04T01:24:27Z</time><speed>1.460885763168335</speed></trkpt><trkpt lon="108.8939207170146" lat="34.24841861062359"><ele>375.1135559082031</ele><time>2021-06-04T01:24:33Z</time><speed>1.4540083408355713</speed></trkpt><trkpt lon="108.89381841118595" lat="34.24845512264949"><ele>377.07623291015625</ele><time>2021-06-04T01:24:43Z</time><speed>1.0093003511428833</speed></trkpt><trkpt lon="108.89369808058694" lat="34.24852497109217"><ele>375.8719787597656</ele><time>2021-06-04T01:24:53Z</time><speed>1.3426717519760132</speed></trkpt><trkpt lon="108.89360233806441" lat="34.24859467688563"><ele>375.2308044433594</ele><time>2021-06-04T01:25:01Z</time><speed>1.2864140272140503</speed></trkpt><trkpt lon="108.8935207116139" lat="34.24867305395418"><ele>375.1047058105469</ele><time>2021-06-04T01:25:08Z</time><speed>1.0914151668548584</speed></trkpt><trkpt lon="108.89343477404049" lat="34.248737374207685"><ele>373.463623046875</ele><time>2021-06-04T01:25:18Z</time><speed>1.5220788717269897</speed></trkpt><trkpt lon="108.89331875688862" lat="34.248802935694705"><ele>368.4768981933594</ele><time>2021-06-04T01:25:29Z</time><speed>1.5606893301010132</speed></trkpt><trkpt lon="108.89319748746492" lat="34.248842667654586"><ele>366.9205017089844</ele><time>2021-06-04T01:25:39Z</time><speed>1.3663581609725952</speed></trkpt><trkpt lon="108.89305721941662" lat="34.24886963679737"><ele>369.9027099609375</ele><time>2021-06-04T01:25:49Z</time><speed>1.31779944896698</speed></trkpt><trkpt lon="108.8929281882119" lat="34.24885759748424"><ele>371.2130126953125</ele><time>2021-06-04T01:25:59Z</time><speed>1.2388501167297363</speed></trkpt><trkpt lon="108.89278510717584" lat="34.24884125886486"><ele>373.08575439453125</ele><time>2021-06-04T01:26:06Z</time><speed>1.5492522716522217</speed></trkpt><trkpt lon="108.89265444070614" lat="34.248837273469235"><ele>372.8684997558594</ele><time>2021-06-04T01:26:14Z</time><speed>1.3996037244796753</speed></trkpt><trkpt lon="108.89254983371936" lat="34.24881233483077"><ele>373.0843505859375</ele><time>2021-06-04T01:26:24Z</time><speed>1.1494934558868408</speed></trkpt><trkpt lon="108.89241574796873" lat="34.24877972284423"><ele>374.68939208984375</ele><time>2021-06-04T01:26:37Z</time><speed>1.288342833518982</speed></trkpt><trkpt lon="108.89229546800483" lat="34.24877106412558"><ele>377.54498291015625</ele><time>2021-06-04T01:26:48Z</time><speed>1.3001102209091187</speed></trkpt><trkpt lon="108.89216220154687" lat="34.24877664562809"><ele>377.46002197265625</ele><time>2021-06-04T01:27:01Z</time><speed>1.2467631101608276</speed></trkpt><trkpt lon="108.892052538437" lat="34.248762500780856"><ele>376.43505859375</ele><time>2021-06-04T01:27:15Z</time><speed>1.2948766946792603</speed></trkpt><trkpt lon="108.89189902972299" lat="34.24873265985327"><ele>375.054443359375</ele><time>2021-06-04T01:27:23Z</time><speed>1.3933922052383423</speed></trkpt><trkpt lon="108.89178724193079" lat="34.24870306929943"><ele>374.84210205078125</ele><time>2021-06-04T01:27:32Z</time><speed>1.1560765504837036</speed></trkpt><trkpt lon="108.891665654502" lat="34.2486713976725"><ele>373.52227783203125</ele><time>2021-06-04T01:27:43Z</time><speed>0.955438494682312</speed></trkpt><trkpt lon="108.8915375472635" lat="34.24866177663765"><ele>374.3962707519531</ele><time>2021-06-04T01:27:53Z</time><speed>1.245054006576538</speed></trkpt><trkpt lon="108.89142715434402" lat="34.2486357614401"><ele>375.2403564453125</ele><time>2021-06-04T01:28:02Z</time><speed>1.3149813413619995</speed></trkpt><trkpt lon="108.89132208437802" lat="34.24867191125087"><ele>376.3755187988281</ele><time>2021-06-04T01:28:09Z</time><speed>1.2219429016113281</speed></trkpt><trkpt lon="108.8911921106132" lat="34.24873329076217"><ele>378.9794616699219</ele><time>2021-06-04T01:28:19Z</time><speed>1.2999099493026733</speed></trkpt><trkpt lon="108.8910938763038" lat="34.24877177901844"><ele>379.0331115722656</ele><time>2021-06-04T01:28:26Z</time><speed>1.3379286527633667</speed></trkpt><trkpt lon="108.89099835701153" lat="34.248840150674575"><ele>379.735107421875</ele><time>2021-06-04T01:28:33Z</time><speed>1.2737056016921997</speed></trkpt><trkpt lon="108.8909071298955" lat="34.248919798172025"><ele>379.470458984375</ele><time>2021-06-04T01:28:45Z</time><speed>1.082416296005249</speed></trkpt><trkpt lon="108.89083040769385" lat="34.2489908538498"><ele>375.6080627441406</ele><time>2021-06-04T01:28:56Z</time><speed>1.3493255376815796</speed></trkpt><trkpt lon="108.89076817045866" lat="34.249078714312816"><ele>374.09417724609375</ele><time>2021-06-04T01:29:11Z</time><speed>1.2049680948257446</speed></trkpt><trkpt lon="108.8907363047994" lat="34.2491723734256"><ele>373.3921813964844</ele><time>2021-06-04T01:29:19Z</time><speed>1.4241206645965576</speed></trkpt><trkpt lon="108.89069171238674" lat="34.249286702009464"><ele>373.5927429199219</ele><time>2021-06-04T01:29:29Z</time><speed>1.2818220853805542</speed></trkpt><trkpt lon="108.89062195543104" lat="34.2493660298241"><ele>372.8356018066406</ele><time>2021-06-04T01:29:38Z</time><speed>1.4706414937973022</speed></trkpt><trkpt lon="108.8905775130226" lat="34.249457523502464"><ele>374.74224853515625</ele><time>2021-06-04T01:29:58Z</time><speed>0.770038366317749</speed></trkpt></trkseg></trk></gpx>
