# Supplementary material for: Exploring the influence of path environment factors on walking behavior in urban parks with configuration attribute control
Source: PLoS One. 2025 Jul 28;20(7):e0329278. doi: 10.1371/journal.pone.0329278 (PMC12303266; doi:10.1371/journal.pone.0329278)
Supplement: S2 File — (ZIP) [file pone.0329278.s002.zip › S2 File/Trajectory data/F134.gpx]

<?xml version="1.0" encoding="UTF-8"?><gpx xsi:schemaLocation="http://www.topografix.com/GPX/1/0 http://www.topografix.com/GPX/1/0/gpx.xsd" xmlns="http://www.topografix.com/GPX/1/0" xmlns:xsi="http://www.w3.org/2001/XMLSchema-instance" creator="SixFoot - http://www.foooooot.com/" version="1.0"><trk><trkseg><trkpt lon="108.89483889923198" lat="34.25227261841425"><ele>362.05047607421875</ele><time>2021-06-04T02:48:30Z</time><speed>0.0</speed></trkpt><trkpt lon="108.89488659850402" lat="34.252186089910055"><ele>372.3983154296875</ele><time>2021-06-04T02:48:35Z</time><speed>1.503635048866272</speed></trkpt><trkpt lon="108.89498894243343" lat="34.252138953270155"><ele>371.5823669433594</ele><time>2021-06-04T02:48:48Z</time><speed>1.4934790134429932</speed></trkpt><trkpt lon="108.89495571229699" lat="34.25204452587398"><ele>366.1286315917969</ele><time>2021-06-04T02:48:59Z</time><speed>1.5371230840682983</speed></trkpt><trkpt lon="108.89490336939461" lat="34.251965132935744"><ele>368.9525146484375</ele><time>2021-06-04T02:49:05Z</time><speed>1.72433602809906</speed></trkpt><trkpt lon="108.89487473580822" lat="34.251875909105685"><ele>370.1383361816406</ele><time>2021-06-04T02:49:13Z</time><speed>1.2378759384155273</speed></trkpt><trkpt lon="108.89488338812929" lat="34.251783948180794"><ele>368.02703857421875</ele><time>2021-06-04T02:49:28Z</time><speed>0.5409918427467346</speed></trkpt><trkpt lon="108.89495383194829" lat="34.25170645754097"><ele>365.1069030761719</ele><time>2021-06-04T02:49:42Z</time><speed>1.440779685974121</speed></trkpt><trkpt lon="108.89506075456218" lat="34.25166161645403"><ele>365.0774230957031</ele><time>2021-06-04T02:49:52Z</time><speed>1.3809837102890015</speed></trkpt><trkpt lon="108.89517591727136" lat="34.2516163936998"><ele>365.2351989746094</ele><time>2021-06-04T02:50:03Z</time><speed>1.5967190265655518</speed></trkpt><trkpt lon="108.89528211867366" lat="34.25154992012229"><ele>362.61590576171875</ele><time>2021-06-04T02:50:20Z</time><speed>1.5510269403457642</speed></trkpt><trkpt lon="108.89540588673775" lat="34.251512283575885"><ele>359.7127990722656</ele><time>2021-06-04T02:50:29Z</time><speed>1.8424100875854492</speed></trkpt><trkpt lon="108.89551624455179" lat="34.25148617965999"><ele>359.6822204589844</ele><time>2021-06-04T02:50:37Z</time><speed>1.2103499174118042</speed></trkpt><trkpt lon="108.89562671401588" lat="34.25147551801998"><ele>359.921875</ele><time>2021-06-04T02:50:45Z</time><speed>1.3051724433898926</speed></trkpt><trkpt lon="108.89572915156634" lat="34.25143558316748"><ele>361.39599609375</ele><time>2021-06-04T02:50:56Z</time><speed>1.5453956127166748</speed></trkpt><trkpt lon="108.89580660665045" lat="34.251354374110456"><ele>361.3734130859375</ele><time>2021-06-04T02:51:09Z</time><speed>1.1131746768951416</speed></trkpt><trkpt lon="108.89582852011016" lat="34.25124086210591"><ele>366.3572692871094</ele><time>2021-06-04T02:51:21Z</time><speed>1.370681881904602</speed></trkpt><trkpt lon="108.89583300171822" lat="34.2511358082603"><ele>367.7998046875</ele><time>2021-06-04T02:51:34Z</time><speed>1.3647186756134033</speed></trkpt><trkpt lon="108.89590239400854" lat="34.25103498743949"><ele>372.0647888183594</ele><time>2021-06-04T02:51:49Z</time><speed>1.3875460624694824</speed></trkpt><trkpt lon="108.89597858690753" lat="34.250955276370846"><ele>374.0546569824219</ele><time>2021-06-04T02:52:00Z</time><speed>1.4532166719436646</speed></trkpt><trkpt lon="108.89603467374943" lat="34.25086493158823"><ele>371.72869873046875</ele><time>2021-06-04T02:52:07Z</time><speed>1.178408145904541</speed></trkpt><trkpt lon="108.89604651861599" lat="34.25076367904595"><ele>368.43524169921875</ele><time>2021-06-04T02:52:18Z</time><speed>1.523795247077942</speed></trkpt><trkpt lon="108.89603682664462" lat="34.25065225621099"><ele>367.5245361328125</ele><time>2021-06-04T02:52:29Z</time><speed>1.352812647819519</speed></trkpt><trkpt lon="108.89606416073495" lat="34.25055355337778"><ele>368.3409423828125</ele><time>2021-06-04T02:52:39Z</time><speed>1.326343059539795</speed></trkpt><trkpt lon="108.89607632643975" lat="34.25045707955017"><ele>368.42498779296875</ele><time>2021-06-04T02:52:44Z</time><speed>1.3024404048919678</speed></trkpt><trkpt lon="108.89602869885307" lat="34.25035773846632"><ele>368.8223571777344</ele><time>2021-06-04T02:52:55Z</time><speed>1.2776116132736206</speed></trkpt><trkpt lon="108.8959264119679" lat="34.250286795350384"><ele>370.087158203125</ele><time>2021-06-04T02:53:09Z</time><speed>1.0368132591247559</speed></trkpt><trkpt lon="108.89586016555262" lat="34.250197806798916"><ele>371.31634521484375</ele><time>2021-06-04T02:53:22Z</time><speed>1.5355654954910278</speed></trkpt><trkpt lon="108.89578180074888" lat="34.25012421640431"><ele>373.0444030761719</ele><time>2021-06-04T02:53:34Z</time><speed>1.2732059955596924</speed></trkpt><trkpt lon="108.89566683564783" lat="34.250079772011205"><ele>373.981689453125</ele><time>2021-06-04T02:53:45Z</time><speed>1.0255745649337769</speed></trkpt><trkpt lon="108.89556018312123" lat="34.2500609173381"><ele>374.27984619140625</ele><time>2021-06-04T02:53:54Z</time><speed>1.3689826726913452</speed></trkpt><trkpt lon="108.89541935385049" lat="34.25002960092763"><ele>375.0166320800781</ele><time>2021-06-04T02:54:05Z</time><speed>1.465457558631897</speed></trkpt><trkpt lon="108.89528962143244" lat="34.25001097803378"><ele>374.2802429199219</ele><time>2021-06-04T02:54:14Z</time><speed>1.5337252616882324</speed></trkpt><trkpt lon="108.89518034326193" lat="34.250026736415954"><ele>371.0912170410156</ele><time>2021-06-04T02:54:24Z</time><speed>1.2692904472351074</speed></trkpt><trkpt lon="108.8950607877459" lat="34.25003668988731"><ele>373.129150390625</ele><time>2021-06-04T02:54:32Z</time><speed>1.4667457342147827</speed></trkpt><trkpt lon="108.89494724105703" lat="34.2500420493538"><ele>374.46240234375</ele><time>2021-06-04T02:54:46Z</time><speed>0.8963094353675842</speed></trkpt><trkpt lon="108.89484701984046" lat="34.249986951485795"><ele>374.97796630859375</ele><time>2021-06-04T02:55:00Z</time><speed>1.4600329399108887</speed></trkpt><trkpt lon="108.89481116549464" lat="34.24989562922322"><ele>375.47222900390625</ele><time>2021-06-04T02:55:22Z</time><speed>0.5920537710189819</speed></trkpt><trkpt lon="108.89470385294608" lat="34.24984259390243"><ele>371.7251281738281</ele><time>2021-06-04T02:56:05Z</time><speed>1.3837388753890991</speed></trkpt><trkpt lon="108.89477839773572" lat="34.24975943770752"><ele>374.0693054199219</ele><time>2021-06-04T03:02:55Z</time><speed>0.7744840383529663</speed></trkpt><trkpt lon="108.89483624051995" lat="34.24968049662906"><ele>375.818115234375</ele><time>2021-06-04T03:03:27Z</time><speed>0.7435768842697144</speed></trkpt><trkpt lon="108.8948802498031" lat="34.24959764864979"><ele>373.57305908203125</ele><time>2021-06-04T03:03:45Z</time><speed>1.1982980966567993</speed></trkpt><trkpt lon="108.8949323673716" lat="34.24950637180991"><ele>372.0966796875</ele><time>2021-06-04T03:03:57Z</time><speed>1.0579478740692139</speed></trkpt><trkpt lon="108.89497572337889" lat="34.24940431291185"><ele>370.46417236328125</ele><time>2021-06-04T03:04:09Z</time><speed>1.0052236318588257</speed></trkpt><trkpt lon="108.89499511685756" lat="34.249309583947046"><ele>371.6343688964844</ele><time>2021-06-04T03:04:20Z</time><speed>2.0630550384521484</speed></trkpt><trkpt lon="108.8949945522362" lat="34.249204515074894"><ele>370.9377136230469</ele><time>2021-06-04T03:04:41Z</time><speed>0.8263772130012512</speed></trkpt><trkpt lon="108.8949871153364" lat="34.249093703456516"><ele>371.0330505371094</ele><time>2021-06-04T03:05:02Z</time><speed>0.9784513115882874</speed></trkpt><trkpt lon="108.89497614898764" lat="34.248996241719574"><ele>370.4043273925781</ele><time>2021-06-04T03:05:18Z</time><speed>1.3244102001190186</speed></trkpt><trkpt lon="108.89501297466033" lat="34.24889817288291"><ele>370.0996398925781</ele><time>2021-06-04T03:05:32Z</time><speed>1.1906837224960327</speed></trkpt><trkpt lon="108.89502787187944" lat="34.24879833626626"><ele>369.88006591796875</ele><time>2021-06-04T03:05:38Z</time><speed>1.1148698329925537</speed></trkpt><trkpt lon="108.89503840848965" lat="34.24870784876581"><ele>369.7547607421875</ele><time>2021-06-04T03:05:50Z</time><speed>1.1751190423965454</speed></trkpt><trkpt lon="108.89503962680338" lat="34.248597270161746"><ele>370.748291015625</ele><time>2021-06-04T03:06:04Z</time><speed>0.9876626133918762</speed></trkpt><trkpt lon="108.89501637119803" lat="34.24850284008103"><ele>371.29315185546875</ele><time>2021-06-04T03:06:12Z</time><speed>1.2786146402359009</speed></trkpt><trkpt lon="108.89500084988005" lat="34.24841330055637"><ele>371.498779296875</ele><time>2021-06-04T03:06:24Z</time><speed>1.06254243850708</speed></trkpt><trkpt lon="108.89499912904773" lat="34.2483214846822"><ele>372.2088928222656</ele><time>2021-06-04T03:06:40Z</time><speed>1.0167808532714844</speed></trkpt><trkpt lon="108.89497142747723" lat="34.24821809933162"><ele>372.4440002441406</ele><time>2021-06-04T03:07:02Z</time><speed>1.5850646495819092</speed></trkpt><trkpt lon="108.89492056485112" lat="34.24811048761185"><ele>373.1165771484375</ele><time>2021-06-04T03:07:08Z</time><speed>1.6161365509033203</speed></trkpt><trkpt lon="108.8948507022609" lat="34.248036410741534"><ele>373.537109375</ele><time>2021-06-04T03:07:19Z</time><speed>1.3638337850570679</speed></trkpt><trkpt lon="108.8948302958006" lat="34.24793739392908"><ele>372.74371337890625</ele><time>2021-06-04T03:07:35Z</time><speed>1.218092679977417</speed></trkpt><trkpt lon="108.89490240166573" lat="34.24784447144275"><ele>373.446044921875</ele><time>2021-06-04T03:07:47Z</time><speed>1.2018728256225586</speed></trkpt><trkpt lon="108.89497048824713" lat="34.24776613444497"><ele>375.2497863769531</ele><time>2021-06-04T03:08:00Z</time><speed>1.2482037544250488</speed></trkpt><trkpt lon="108.89505657343385" lat="34.247682292929994"><ele>375.357666015625</ele><time>2021-06-04T03:08:11Z</time><speed>1.3337723016738892</speed></trkpt><trkpt lon="108.89517354574545" lat="34.24763585419233"><ele>373.29986572265625</ele><time>2021-06-04T03:08:22Z</time><speed>1.4370956420898438</speed></trkpt><trkpt lon="108.89525491831434" lat="34.24755263212765"><ele>374.2535095214844</ele><time>2021-06-04T03:08:33Z</time><speed>2.267832040786743</speed></trkpt><trkpt lon="108.89527715584973" lat="34.24745603410809"><ele>376.7235107421875</ele><time>2021-06-04T03:08:45Z</time><speed>1.2333931922912598</speed></trkpt><trkpt lon="108.89529324590849" lat="34.24736525403607"><ele>376.1099853515625</ele><time>2021-06-04T03:08:58Z</time><speed>1.3267028331756592</speed></trkpt><trkpt lon="108.89532021470808" lat="34.24726906056668"><ele>375.28509521484375</ele><time>2021-06-04T03:09:08Z</time><speed>1.0757203102111816</speed></trkpt><trkpt lon="108.89529978233404" lat="34.24717375469246"><ele>376.48291015625</ele><time>2021-06-04T03:09:22Z</time><speed>1.4475677013397217</speed></trkpt><trkpt lon="108.89526151861699" lat="34.24706698143998"><ele>376.36297607421875</ele><time>2021-06-04T03:09:33Z</time><speed>1.5939459800720215</speed></trkpt><trkpt lon="108.89523860034836" lat="34.24697710488166"><ele>376.5764465332031</ele><time>2021-06-04T03:09:41Z</time><speed>1.2480196952819824</speed></trkpt><trkpt lon="108.89524181420956" lat="34.24685828679259"><ele>376.7864685058594</ele><time>2021-06-04T03:09:57Z</time><speed>1.1389182806015015</speed></trkpt><trkpt lon="108.89520938646965" lat="34.24677085180712"><ele>377.17120361328125</ele><time>2021-06-04T03:10:09Z</time><speed>1.2349343299865723</speed></trkpt><trkpt lon="108.89514994199116" lat="34.246679215428074"><ele>377.0963439941406</ele><time>2021-06-04T03:10:21Z</time><speed>1.4661951065063477</speed></trkpt><trkpt lon="108.8951009961038" lat="34.246592633456146"><ele>374.99871826171875</ele><time>2021-06-04T03:10:31Z</time><speed>1.4636964797973633</speed></trkpt><trkpt lon="108.89502337945916" lat="34.24648359483245"><ele>371.1573486328125</ele><time>2021-06-04T03:10:41Z</time><speed>1.2983500957489014</speed></trkpt><trkpt lon="108.89496121066762" lat="34.24640012191372"><ele>369.5784606933594</ele><time>2021-06-04T03:10:49Z</time><speed>1.3619965314865112</speed></trkpt><trkpt lon="108.89490487536804" lat="34.24630753097191"><ele>368.08013916015625</ele><time>2021-06-04T03:10:59Z</time><speed>1.1538833379745483</speed></trkpt><trkpt lon="108.89485749724943" lat="34.24622211709059"><ele>370.76507568359375</ele><time>2021-06-04T03:11:12Z</time><speed>1.209612488746643</speed></trkpt><trkpt lon="108.89481042422548" lat="34.24612726516888"><ele>372.405517578125</ele><time>2021-06-04T03:11:22Z</time><speed>1.4332467317581177</speed></trkpt><trkpt lon="108.89480482901712" lat="34.246030079810524"><ele>370.80938720703125</ele><time>2021-06-04T03:11:51Z</time><speed>0.5518256425857544</speed></trkpt></trkseg></trk></gpx>
