# Supplementary material for: Exploring the influence of path environment factors on walking behavior in urban parks with configuration attribute control
Source: PLoS One. 2025 Jul 28;20(7):e0329278. doi: 10.1371/journal.pone.0329278 (PMC12303266; doi:10.1371/journal.pone.0329278)
Supplement: S2 File — (ZIP) [file pone.0329278.s002.zip › S2 File/Trajectory data/F135.gpx]

<?xml version="1.0" encoding="UTF-8"?><gpx xsi:schemaLocation="http://www.topografix.com/GPX/1/0 http://www.topografix.com/GPX/1/0/gpx.xsd" xmlns="http://www.topografix.com/GPX/1/0" xmlns:xsi="http://www.w3.org/2001/XMLSchema-instance" creator="SixFoot - http://www.foooooot.com/" version="1.0"><trk><trkseg><trkpt lon="108.89070847196493" lat="34.24927365140371"><ele>368.68051940295845</ele><time>2021-06-04T00:20:20Z</time><speed>1.3692924976348877</speed></trkpt><trkpt lon="108.89069837233848" lat="34.24917533945033"><ele>374.4920737106121</ele><time>2021-06-04T00:20:33Z</time><speed>0.7085039615631104</speed></trkpt><trkpt lon="108.8907140642595" lat="34.249085044337235"><ele>374.58563268027405</ele><time>2021-06-04T00:20:42Z</time><speed>0.8041266798973083</speed></trkpt><trkpt lon="108.89076664085397" lat="34.24900389870346"><ele>373.594024358342</ele><time>2021-06-04T00:20:51Z</time><speed>1.0324974060058594</speed></trkpt><trkpt lon="108.89081454468091" lat="34.24890931930278"><ele>373.37221551358897</ele><time>2021-06-04T00:21:01Z</time><speed>1.222633719444275</speed></trkpt><trkpt lon="108.89089617819516" lat="34.24884563690195"><ele>373.16643038545504</ele><time>2021-06-04T00:21:11Z</time><speed>1.0632045269012451</speed></trkpt><trkpt lon="108.890998526702" lat="34.24878446284243"><ele>373.8765136173101</ele><time>2021-06-04T00:21:21Z</time><speed>1.1560537815093994</speed></trkpt><trkpt lon="108.8911003086071" lat="34.24873613068036"><ele>374.26121870983314</ele><time>2021-06-04T00:21:29Z</time><speed>1.2678141593933105</speed></trkpt><trkpt lon="108.89120089343652" lat="34.24868939934293"><ele>374.4355074119404</ele><time>2021-06-04T00:21:35Z</time><speed>1.264096736907959</speed></trkpt><trkpt lon="108.89132152934152" lat="34.24864023601081"><ele>375.3050218913171</ele><time>2021-06-04T00:21:45Z</time><speed>0.8151141405105591</speed></trkpt><trkpt lon="108.89145017087694" lat="34.248621178875915"><ele>375.46214921986547</ele><time>2021-06-04T00:21:53Z</time><speed>1.4528759717941284</speed></trkpt><trkpt lon="108.89159655823094" lat="34.248609669404935"><ele>375.21109726024423</ele><time>2021-06-04T00:22:03Z</time><speed>0.8831927180290222</speed></trkpt><trkpt lon="108.89170561632017" lat="34.24864263909814"><ele>374.5441371236225</ele><time>2021-06-04T00:22:11Z</time><speed>1.0961114168167114</speed></trkpt><trkpt lon="108.89184852273894" lat="34.24866591851962"><ele>373.0616534883205</ele><time>2021-06-04T00:22:20Z</time><speed>1.4047596454620361</speed></trkpt><trkpt lon="108.89195833057327" lat="34.248703805984924"><ele>372.8629423172584</ele><time>2021-06-04T00:22:27Z</time><speed>1.102020025253296</speed></trkpt><trkpt lon="108.89209069684418" lat="34.248729531532575"><ele>373.14220567485586</ele><time>2021-06-04T00:22:38Z</time><speed>0.7872840166091919</speed></trkpt><trkpt lon="108.8922099718837" lat="34.248746294107484"><ele>372.54660863479137</ele><time>2021-06-04T00:22:47Z</time><speed>0.9666948318481445</speed></trkpt><trkpt lon="108.8923440990826" lat="34.24876501617204"><ele>373.0585466310365</ele><time>2021-06-04T00:22:55Z</time><speed>1.1798509359359741</speed></trkpt><trkpt lon="108.89244802112164" lat="34.24873067644274"><ele>372.1647545526303</ele><time>2021-06-04T00:23:07Z</time><speed>0.9390813112258911</speed></trkpt><trkpt lon="108.89253309803665" lat="34.248656063742544"><ele>371.0080322793153</ele><time>2021-06-04T00:23:19Z</time><speed>1.1433130502700806</speed></trkpt><trkpt lon="108.89263339787101" lat="34.24857205619624"><ele>372.1667815246647</ele><time>2021-06-04T00:23:27Z</time><speed>1.250328779220581</speed></trkpt><trkpt lon="108.89275246152901" lat="34.24854224513691"><ele>373.0546255536259</ele><time>2021-06-04T00:23:35Z</time><speed>0.9665220379829407</speed></trkpt><trkpt lon="108.89286382979189" lat="34.24852591580627"><ele>373.0545175703516</ele><time>2021-06-04T00:23:43Z</time><speed>0.9735124707221985</speed></trkpt><trkpt lon="108.89299108600252" lat="34.24848948879319"><ele>374.10730839658817</ele><time>2021-06-04T00:23:51Z</time><speed>1.071703314781189</speed></trkpt><trkpt lon="108.89312004480848" lat="34.248534289849474"><ele>373.71702049477125</ele><time>2021-06-04T00:23:57Z</time><speed>1.0680227279663086</speed></trkpt><trkpt lon="108.89323045436348" lat="34.24850140517019"><ele>373.5062927579761</ele><time>2021-06-04T00:24:08Z</time><speed>0.9517881870269775</speed></trkpt><trkpt lon="108.89330280420103" lat="34.248405402456555"><ele>374.3521251595192</ele><time>2021-06-04T00:24:17Z</time><speed>0.9998757243156433</speed></trkpt><trkpt lon="108.89341512028965" lat="34.24833200753889"><ele>374.58178806351225</ele><time>2021-06-04T00:24:26Z</time><speed>1.4575790166854858</speed></trkpt><trkpt lon="108.89352634698541" lat="34.24830951367489"><ele>373.31715857122833</ele><time>2021-06-04T00:24:34Z</time><speed>1.2248152494430542</speed></trkpt><trkpt lon="108.89365681683122" lat="34.24829895412594"><ele>372.89173776501957</ele><time>2021-06-04T00:24:41Z</time><speed>1.229814052581787</speed></trkpt><trkpt lon="108.89377823758241" lat="34.248236436836244"><ele>373.08090289133764</ele><time>2021-06-04T00:24:49Z</time><speed>1.4745104312896729</speed></trkpt><trkpt lon="108.89387045736822" lat="34.248182825526136"><ele>374.05685923890627</ele><time>2021-06-04T00:24:57Z</time><speed>0.713786780834198</speed></trkpt><trkpt lon="108.89394950144955" lat="34.24809647929487"><ele>373.43341967618824</ele><time>2021-06-04T00:25:05Z</time><speed>1.013864278793335</speed></trkpt><trkpt lon="108.89404760721881" lat="34.24804499791204"><ele>372.83315472470997</ele><time>2021-06-04T00:25:13Z</time><speed>1.4848777055740356</speed></trkpt><trkpt lon="108.89411828499993" lat="34.24796990548044"><ele>372.3830898015641</ele><time>2021-06-04T00:25:21Z</time><speed>1.2822116613388062</speed></trkpt><trkpt lon="108.89415694466422" lat="34.2478794721711"><ele>372.41973612345095</ele><time>2021-06-04T00:25:27Z</time><speed>1.381192684173584</speed></trkpt><trkpt lon="108.89416551784176" lat="34.247779554661676"><ele>370.88683108295805</ele><time>2021-06-04T00:25:36Z</time><speed>1.1785345077514648</speed></trkpt><trkpt lon="108.89420727131983" lat="34.2476827430573"><ele>372.5706286842274</ele><time>2021-06-04T00:25:45Z</time><speed>1.3169701099395752</speed></trkpt><trkpt lon="108.89426487397475" lat="34.24760183683768"><ele>373.32817294253346</ele><time>2021-06-04T00:25:53Z</time><speed>1.3137502670288086</speed></trkpt><trkpt lon="108.89430101481442" lat="34.247499651721434"><ele>374.0044602785974</ele><time>2021-06-04T00:26:01Z</time><speed>1.3608530759811401</speed></trkpt><trkpt lon="108.89437183723564" lat="34.24737880181738"><ele>372.6202013177499</ele><time>2021-06-04T00:26:10Z</time><speed>1.4138743877410889</speed></trkpt><trkpt lon="108.89443088464083" lat="34.24728955638299"><ele>371.1527665796899</ele><time>2021-06-04T00:26:18Z</time><speed>0.8785920143127441</speed></trkpt><trkpt lon="108.89443362496664" lat="34.24719054268605"><ele>372.6221276916689</ele><time>2021-06-04T00:26:29Z</time><speed>1.1382555961608887</speed></trkpt><trkpt lon="108.8944822319788" lat="34.24708949791211"><ele>373.54182378500207</ele><time>2021-06-04T00:26:37Z</time><speed>1.0759867429733276</speed></trkpt><trkpt lon="108.89463644763978" lat="34.24708395054463"><ele>373.86742101845533</ele><time>2021-06-04T00:26:46Z</time><speed>1.173879861831665</speed></trkpt><trkpt lon="108.89475572791281" lat="34.247032586528604"><ele>372.5132870644498</ele><time>2021-06-04T00:26:59Z</time><speed>1.1747726202011108</speed></trkpt><trkpt lon="108.89482807414376" lat="34.246961625286396"><ele>373.7539727357989</ele><time>2021-06-04T00:27:07Z</time><speed>1.2517874240875244</speed></trkpt><trkpt lon="108.8948736580225" lat="34.24687607783044"><ele>374.2203416818102</ele><time>2021-06-04T00:27:17Z</time><speed>1.1730782985687256</speed></trkpt><trkpt lon="108.89480101698582" lat="34.24680134498247"><ele>374.62081657450744</ele><time>2021-06-04T00:27:25Z</time><speed>1.2559218406677246</speed></trkpt><trkpt lon="108.8947509409717" lat="34.2467186256818"><ele>373.445372566001</ele><time>2021-06-04T00:27:35Z</time><speed>0.8620350360870361</speed></trkpt><trkpt lon="108.89472129766145" lat="34.24661735866003"><ele>372.92899458432004</ele><time>2021-06-04T00:27:43Z</time><speed>1.4040462970733643</speed></trkpt><trkpt lon="108.8946567059851" lat="34.246521134224785"><ele>373.8700685090215</ele><time>2021-06-04T00:27:51Z</time><speed>1.4074079990386963</speed></trkpt><trkpt lon="108.89476470634779" lat="34.246496112561786"><ele>372.4035962857133</ele><time>2021-06-04T00:28:08Z</time><speed>0.7382479310035706</speed></trkpt><trkpt lon="108.8948667139664" lat="34.24646020370755"><ele>373.22093086985177</ele><time>2021-06-04T00:28:17Z</time><speed>1.2442177534103394</speed></trkpt><trkpt lon="108.89499368370862" lat="34.24649427454638"><ele>372.3968048120712</ele><time>2021-06-04T00:28:25Z</time><speed>1.203832745552063</speed></trkpt><trkpt lon="108.89504553216767" lat="34.24657669506445"><ele>372.69112521429497</ele><time>2021-06-04T00:28:31Z</time><speed>1.3633732795715332</speed></trkpt><trkpt lon="108.89512111976606" lat="34.246641551660275"><ele>372.86045503560064</ele><time>2021-06-04T00:28:37Z</time><speed>0.8781833052635193</speed></trkpt><trkpt lon="108.89518792174998" lat="34.24672311191611"><ele>372.80447566049844</ele><time>2021-06-04T00:28:45Z</time><speed>0.7993091344833374</speed></trkpt><trkpt lon="108.89519818313804" lat="34.24681943958887"><ele>372.14379995427015</ele><time>2021-06-04T00:28:53Z</time><speed>1.2771021127700806</speed></trkpt><trkpt lon="108.8951877315107" lat="34.246929936344536"><ele>373.0042314625405</ele><time>2021-06-04T00:29:01Z</time><speed>1.1270660161972046</speed></trkpt><trkpt lon="108.89521339603283" lat="34.24704862282172"><ele>373.9362169450935</ele><time>2021-06-04T00:29:09Z</time><speed>1.4126428365707397</speed></trkpt><trkpt lon="108.89526993187718" lat="34.247127248184185"><ele>373.66730863042505</ele><time>2021-06-04T00:29:17Z</time><speed>0.9484860897064209</speed></trkpt><trkpt lon="108.89529879021778" lat="34.24722315954247"><ele>372.1644678055682</ele><time>2021-06-04T00:29:23Z</time><speed>0.7585563063621521</speed></trkpt><trkpt lon="108.89527506085695" lat="34.24731473738736"><ele>372.6509132693067</ele><time>2021-06-04T00:29:30Z</time><speed>1.5253987312316895</speed></trkpt><trkpt lon="108.89527674300274" lat="34.24741896818816"><ele>372.88118463166035</ele><time>2021-06-04T00:29:37Z</time><speed>1.6673346757888794</speed></trkpt><trkpt lon="108.8952763143983" lat="34.247519355646915"><ele>372.84417557287304</ele><time>2021-06-04T00:29:45Z</time><speed>1.2855970859527588</speed></trkpt><trkpt lon="108.89519012254166" lat="34.24761190829074"><ele>373.37450618812676</ele><time>2021-06-04T00:29:55Z</time><speed>1.415769338607788</speed></trkpt><trkpt lon="108.89507755926931" lat="34.247659548604545"><ele>373.0742593151052</ele><time>2021-06-04T00:30:01Z</time><speed>1.4178602695465088</speed></trkpt><trkpt lon="108.89499375877641" lat="34.24772823573818"><ele>372.8636820102437</ele><time>2021-06-04T00:30:08Z</time><speed>1.402329921722412</speed></trkpt><trkpt lon="108.89491651413083" lat="34.24780034208968"><ele>371.5787916786387</ele><time>2021-06-04T00:30:15Z</time><speed>1.1942708492279053</speed></trkpt><trkpt lon="108.89482816593845" lat="34.247876650284"><ele>370.8901644574338</ele><time>2021-06-04T00:30:23Z</time><speed>1.4389797449111938</speed></trkpt><trkpt lon="108.89475065241231" lat="34.247966988557025"><ele>370.7017540802849</ele><time>2021-06-04T00:30:31Z</time><speed>1.9360041618347168</speed></trkpt><trkpt lon="108.89482796684565" lat="34.248030995819704"><ele>370.99530339866476</ele><time>2021-06-04T00:30:41Z</time><speed>1.1383451223373413</speed></trkpt><trkpt lon="108.89490725444513" lat="34.24810189332967"><ele>369.7937073458672</ele><time>2021-06-04T00:30:49Z</time><speed>1.406914234161377</speed></trkpt><trkpt lon="108.8949399582019" lat="34.24820234184149"><ele>368.3796104865563</ele><time>2021-06-04T00:30:57Z</time><speed>1.1833937168121338</speed></trkpt><trkpt lon="108.89496915963832" lat="34.24830436271343"><ele>368.6690962309869</ele><time>2021-06-04T00:31:04Z</time><speed>1.4168155193328857</speed></trkpt><trkpt lon="108.89499373208021" lat="34.24842986594519"><ele>368.7580348275164</ele><time>2021-06-04T00:31:12Z</time><speed>1.593917727470398</speed></trkpt><trkpt lon="108.8950249958315" lat="34.24851999462348"><ele>368.888511456948</ele><time>2021-06-04T00:31:20Z</time><speed>1.5002505779266357</speed></trkpt><trkpt lon="108.89504308689085" lat="34.2486385126407"><ele>369.52086675691504</ele><time>2021-06-04T00:31:30Z</time><speed>1.1133838891983032</speed></trkpt><trkpt lon="108.89502467138385" lat="34.24874820329061"><ele>370.42390198002164</ele><time>2021-06-04T00:31:40Z</time><speed>1.2085564136505127</speed></trkpt><trkpt lon="108.8949971262444" lat="34.248844142147796"><ele>369.0571474712218</ele><time>2021-06-04T00:31:47Z</time><speed>1.43415367603302</speed></trkpt><trkpt lon="108.89497639489399" lat="34.24895137624965"><ele>367.65886562894104</ele><time>2021-06-04T00:31:54Z</time><speed>1.521073818206787</speed></trkpt><trkpt lon="108.89496673273356" lat="34.24905687781721"><ele>368.0388501085664</ele><time>2021-06-04T00:32:02Z</time><speed>1.3446629047393799</speed></trkpt><trkpt lon="108.89497017256473" lat="34.249151753850555"><ele>369.08057009829184</ele><time>2021-06-04T00:32:11Z</time><speed>1.0420825481414795</speed></trkpt><trkpt lon="108.89495573960106" lat="34.249241618731865"><ele>369.35344172935544</ele><time>2021-06-04T00:32:18Z</time><speed>1.2524549961090088</speed></trkpt><trkpt lon="108.89493730982866" lat="34.24935351408235"><ele>367.6285724530477</ele><time>2021-06-04T00:32:26Z</time><speed>1.2747011184692383</speed></trkpt><trkpt lon="108.89490440886394" lat="34.24945370630917"><ele>367.4278301475052</ele><time>2021-06-04T00:32:34Z</time><speed>1.1819874048233032</speed></trkpt><trkpt lon="108.8948489166361" lat="34.24954995263704"><ele>366.6921679529761</ele><time>2021-06-04T00:32:42Z</time><speed>1.2101434469223022</speed></trkpt><trkpt lon="108.89478797767971" lat="34.24964746135722"><ele>366.41310885087375</ele><time>2021-06-04T00:32:50Z</time><speed>1.2373098134994507</speed></trkpt><trkpt lon="108.89476315849424" lat="34.24974481252749"><ele>366.1045726044125</ele><time>2021-06-04T00:32:58Z</time><speed>1.3880597352981567</speed></trkpt><trkpt lon="108.89480015060906" lat="34.24984576324041"><ele>366.60172505206</ele><time>2021-06-04T00:33:07Z</time><speed>0.9107444882392883</speed></trkpt><trkpt lon="108.89481162341916" lat="34.24994540641495"><ele>368.27098581659294</ele><time>2021-06-04T00:33:13Z</time><speed>1.5884335041046143</speed></trkpt><trkpt lon="108.89487149905092" lat="34.25002498107479"><ele>367.32503087717265</ele><time>2021-06-04T00:33:21Z</time><speed>1.0934277772903442</speed></trkpt><trkpt lon="108.89499830451443" lat="34.25004716263605"><ele>366.9674192309584</ele><time>2021-06-04T00:33:30Z</time><speed>1.3893065452575684</speed></trkpt><trkpt lon="108.89513510066895" lat="34.250048210646256"><ele>366.563829411808</ele><time>2021-06-04T00:33:39Z</time><speed>1.5330464839935303</speed></trkpt><trkpt lon="108.89524622383674" lat="34.250051547701936"><ele>366.6438224864922</ele><time>2021-06-04T00:33:46Z</time><speed>1.4831018447875977</speed></trkpt><trkpt lon="108.89536751842842" lat="34.25004118686246"><ele>367.45135808527476</ele><time>2021-06-04T00:33:54Z</time><speed>1.2667962312698364</speed></trkpt><trkpt lon="108.89549775137525" lat="34.250055846163065"><ele>367.67652170048956</ele><time>2021-06-04T00:34:02Z</time><speed>1.2694907188415527</speed></trkpt><trkpt lon="108.89562668419322" lat="34.25005394386397"><ele>368.6311818151264</ele><time>2021-06-04T00:34:10Z</time><speed>1.4010988473892212</speed></trkpt><trkpt lon="108.89572255691084" lat="34.25011112045711"><ele>369.1691852401684</ele><time>2021-06-04T00:34:17Z</time><speed>1.1920208930969238</speed></trkpt><trkpt lon="108.89581467351209" lat="34.25016598481511"><ele>369.2485345359455</ele><time>2021-06-04T00:34:24Z</time><speed>1.1414122581481934</speed></trkpt><trkpt lon="108.89587516699643" lat="34.2502666008208"><ele>368.62566716269464</ele><time>2021-06-04T00:34:32Z</time><speed>1.2811591625213623</speed></trkpt><trkpt lon="108.8959302747036" lat="34.250351056432464"><ele>368.67953925297127</ele><time>2021-06-04T00:34:36Z</time><speed>1.0544993877410889</speed></trkpt><trkpt lon="108.89598459912173" lat="34.25045146611086"><ele>371.2561276429685</ele><time>2021-06-04T00:34:47Z</time><speed>1.2075234651565552</speed></trkpt><trkpt lon="108.89599681100138" lat="34.25054339879067"><ele>371.83443110032556</ele><time>2021-06-04T00:34:55Z</time><speed>1.1209546327590942</speed></trkpt><trkpt lon="108.89595628792897" lat="34.25065713969837"><ele>371.7158967796697</ele><time>2021-06-04T00:35:05Z</time><speed>0.9560564160346985</speed></trkpt><trkpt lon="108.89597342924742" lat="34.25074679601844"><ele>370.75556100070247</ele><time>2021-06-04T00:35:09Z</time><speed>1.0428334474563599</speed></trkpt><trkpt lon="108.8959763300524" lat="34.250837830128006"><ele>369.8111611435917</ele><time>2021-06-04T00:35:16Z</time><speed>1.2626845836639404</speed></trkpt><trkpt lon="108.89595674081355" lat="34.25093529082424"><ele>369.3335084331852</ele><time>2021-06-04T00:35:24Z</time><speed>1.326210856437683</speed></trkpt><trkpt lon="108.89588029891661" lat="34.25101563095496"><ele>369.97549713604815</ele><time>2021-06-04T00:35:32Z</time><speed>1.2014813423156738</speed></trkpt><trkpt lon="108.89582125928845" lat="34.25110761563687"><ele>369.965407895362</ele><time>2021-06-04T00:35:39Z</time><speed>1.373616337776184</speed></trkpt><trkpt lon="108.89580353823901" lat="34.25122024425949"><ele>369.81729178225277</ele><time>2021-06-04T00:35:46Z</time><speed>1.3729331493377686</speed></trkpt><trkpt lon="108.8957929791572" lat="34.25132903868609"><ele>369.24595328850273</ele><time>2021-06-04T00:35:54Z</time><speed>1.2932137250900269</speed></trkpt><trkpt lon="108.89575090070593" lat="34.25142950031438"><ele>369.48809853145644</ele><time>2021-06-04T00:36:03Z</time><speed>1.1484196186065674</speed></trkpt><trkpt lon="108.89563647199446" lat="34.25148668753288"><ele>370.23169597578084</ele><time>2021-06-04T00:36:14Z</time><speed>1.3535079956054688</speed></trkpt><trkpt lon="108.89550185338143" lat="34.2515174409488"><ele>370.3535640636405</ele><time>2021-06-04T00:36:24Z</time><speed>1.0106160640716553</speed></trkpt><trkpt lon="108.89537752646947" lat="34.25154843016581"><ele>370.56264004044186</ele><time>2021-06-04T00:36:32Z</time><speed>1.3001681566238403</speed></trkpt><trkpt lon="108.89525809575109" lat="34.25159749860352"><ele>369.5340273383213</ele><time>2021-06-04T00:36:39Z</time><speed>1.3548749685287476</speed></trkpt><trkpt lon="108.8951719100444" lat="34.251661050511224"><ele>366.6936074735614</ele><time>2021-06-04T00:36:46Z</time><speed>1.3310242891311646</speed></trkpt><trkpt lon="108.89505924788466" lat="34.25170731917329"><ele>366.20221600709755</ele><time>2021-06-04T00:36:55Z</time><speed>1.125120759010315</speed></trkpt><trkpt lon="108.89492391213155" lat="34.25170718866661"><ele>366.04900274034094</ele><time>2021-06-04T00:37:04Z</time><speed>1.480257511138916</speed></trkpt><trkpt lon="108.89477999382277" lat="34.25170930374543"><ele>365.38715828918345</ele><time>2021-06-04T00:37:12Z</time><speed>1.202705979347229</speed></trkpt><trkpt lon="108.89465586617753" lat="34.25173308470231"><ele>365.582463016174</ele><time>2021-06-04T00:37:20Z</time><speed>1.3621046543121338</speed></trkpt><trkpt lon="108.89453289886201" lat="34.251758826141284"><ele>366.5865400837926</ele><time>2021-06-04T00:37:28Z</time><speed>1.3435637950897217</speed></trkpt><trkpt lon="108.89441387797635" lat="34.251780707820586"><ele>369.46821309355954</ele><time>2021-06-04T00:37:36Z</time><speed>1.2075843811035156</speed></trkpt><trkpt lon="108.89430309961382" lat="34.251727641191366"><ele>369.34225300814876</ele><time>2021-06-04T00:37:46Z</time><speed>1.6149861812591553</speed></trkpt><trkpt lon="108.89419141716424" lat="34.2516280438823"><ele>368.8951598237131</ele><time>2021-06-04T00:37:54Z</time><speed>1.3945726156234741</speed></trkpt><trkpt lon="108.89411148873575" lat="34.251553879956134"><ele>368.77335619130605</ele><time>2021-06-04T00:38:01Z</time><speed>1.2623330354690552</speed></trkpt><trkpt lon="108.8939927480951" lat="34.25150804059982"><ele>369.0244747746995</ele><time>2021-06-04T00:38:09Z</time><speed>1.4291274547576904</speed></trkpt><trkpt lon="108.89386806303763" lat="34.25150406710736"><ele>369.3262320086373</ele><time>2021-06-04T00:38:17Z</time><speed>1.2227777242660522</speed></trkpt><trkpt lon="108.89371890646852" lat="34.25148720182848"><ele>371.16785163154185</ele><time>2021-06-04T00:38:25Z</time><speed>0.9735255241394043</speed></trkpt><trkpt lon="108.89360004982353" lat="34.25149758368339"><ele>370.53462851002047</ele><time>2021-06-04T00:38:33Z</time><speed>1.1298977136611938</speed></trkpt><trkpt lon="108.89347181766512" lat="34.251509056900524"><ele>370.01504390984127</ele><time>2021-06-04T00:38:41Z</time><speed>1.1697323322296143</speed></trkpt><trkpt lon="108.8933538040377" lat="34.25149791264925"><ele>369.8960469691862</ele><time>2021-06-04T00:38:49Z</time><speed>1.409098744392395</speed></trkpt><trkpt lon="108.89323381366967" lat="34.251463665445165"><ele>369.9116115702449</ele><time>2021-06-04T00:38:57Z</time><speed>1.1315354108810425</speed></trkpt><trkpt lon="108.89309317941783" lat="34.25147108213954"><ele>369.5475653825267</ele><time>2021-06-04T00:39:07Z</time><speed>1.255288004875183</speed></trkpt><trkpt lon="108.89298411754514" lat="34.25145839108707"><ele>369.2888723447971</ele><time>2021-06-04T00:39:15Z</time><speed>0.9479221105575562</speed></trkpt><trkpt lon="108.89287982690412" lat="34.25142183312917"><ele>370.0846177294961</ele><time>2021-06-04T00:39:23Z</time><speed>1.0734024047851562</speed></trkpt><trkpt lon="108.89278295548903" lat="34.2513721707179"><ele>370.3723726294395</ele><time>2021-06-04T00:39:31Z</time><speed>1.1382136344909668</speed></trkpt><trkpt lon="108.89271318012973" lat="34.251299691863494"><ele>370.5921576034546</ele><time>2021-06-04T00:39:39Z</time><speed>1.639894962310791</speed></trkpt><trkpt lon="108.89263700253726" lat="34.25119906228831"><ele>370.51703684908426</ele><time>2021-06-04T00:39:46Z</time><speed>1.2609319686889648</speed></trkpt><trkpt lon="108.89252616285108" lat="34.25118439154386"><ele>370.6321230188246</ele><time>2021-06-04T00:39:55Z</time><speed>1.0033546686172485</speed></trkpt><trkpt lon="108.89239861292695" lat="34.251196505619674"><ele>370.8992179667636</ele><time>2021-06-04T00:40:03Z</time><speed>1.7179713249206543</speed></trkpt><trkpt lon="108.89227319520204" lat="34.25119936441225"><ele>370.3615327458013</ele><time>2021-06-04T00:40:11Z</time><speed>1.399308204650879</speed></trkpt><trkpt lon="108.89215194018576" lat="34.25118936491215"><ele>369.41936699196015</ele><time>2021-06-04T00:40:21Z</time><speed>1.1553288698196411</speed></trkpt><trkpt lon="108.89204171500572" lat="34.251171918792416"><ele>370.16655269609663</ele><time>2021-06-04T00:40:29Z</time><speed>1.2311255931854248</speed></trkpt><trkpt lon="108.8919405238736" lat="34.25111302635465"><ele>370.06061732823974</ele><time>2021-06-04T00:40:37Z</time><speed>1.3321787118911743</speed></trkpt><trkpt lon="108.8918441282672" lat="34.251047873661854"><ele>370.43260585112375</ele><time>2021-06-04T00:40:43Z</time><speed>1.4323115348815918</speed></trkpt><trkpt lon="108.8917561640525" lat="34.25096795717747"><ele>369.880008035729</ele><time>2021-06-04T00:40:51Z</time><speed>1.5214647054672241</speed></trkpt><trkpt lon="108.89168770881419" lat="34.25088838432042"><ele>368.67245322733623</ele><time>2021-06-04T00:41:00Z</time><speed>1.2543197870254517</speed></trkpt><trkpt lon="108.89163609254135" lat="34.25080291114889"><ele>368.8698611894221</ele><time>2021-06-04T00:41:07Z</time><speed>1.1215091943740845</speed></trkpt><trkpt lon="108.8915690221961" lat="34.25072567864896"><ele>368.6593758903356</ele><time>2021-06-04T00:41:14Z</time><speed>1.1484594345092773</speed></trkpt><trkpt lon="108.89146885335926" lat="34.250616402135684"><ele>368.05030279776753</ele><time>2021-06-04T00:41:24Z</time><speed>1.3172956705093384</speed></trkpt><trkpt lon="108.89140409183602" lat="34.250538368421815"><ele>367.79514348567375</ele><time>2021-06-04T00:41:31Z</time><speed>0.9637762308120728</speed></trkpt><trkpt lon="108.89135254650625" lat="34.2504499638571"><ele>369.8728313398461</ele><time>2021-06-04T00:41:41Z</time><speed>1.0094586610794067</speed></trkpt><trkpt lon="108.89125249408785" lat="34.25039569735396"><ele>369.9712324251082</ele><time>2021-06-04T00:41:49Z</time><speed>1.515517234802246</speed></trkpt><trkpt lon="108.89116521054278" lat="34.25032530215913"><ele>369.62537083791887</ele><time>2021-06-04T00:41:56Z</time><speed>1.5710753202438354</speed></trkpt><trkpt lon="108.89107338893801" lat="34.25024986474778"><ele>369.62688020825806</ele><time>2021-06-04T00:42:04Z</time><speed>1.2620437145233154</speed></trkpt><trkpt lon="108.8909878152727" lat="34.250182870435424"><ele>369.60671119560567</ele><time>2021-06-04T00:42:15Z</time><speed>0.70973801612854</speed></trkpt><trkpt lon="108.89089689479741" lat="34.25010135107631"><ele>369.1124619132758</ele><time>2021-06-04T00:42:29Z</time><speed>1.1496978998184204</speed></trkpt><trkpt lon="108.89083198361774" lat="34.25000640850025"><ele>368.47610959871935</ele><time>2021-06-04T00:42:38Z</time><speed>1.2789852619171143</speed></trkpt><trkpt lon="108.89079609475642" lat="34.24991850139679"><ele>368.6308188280077</ele><time>2021-06-04T00:42:44Z</time><speed>1.2612438201904297</speed></trkpt><trkpt lon="108.89076377033678" lat="34.249821733933054"><ele>369.13284470211073</ele><time>2021-06-04T00:42:52Z</time><speed>1.155289649963379</speed></trkpt><trkpt lon="108.89072624345087" lat="34.24972716149511"><ele>368.62828275038663</ele><time>2021-06-04T00:43:02Z</time><speed>1.7172269821166992</speed></trkpt><trkpt lon="108.89071447097541" lat="34.2496287963672"><ele>368.7937458641308</ele><time>2021-06-04T00:43:06Z</time><speed>2.214318037033081</speed></trkpt><trkpt lon="108.89071634784108" lat="34.249535644789525"><ele>367.82066296312064</ele><time>2021-06-04T00:43:13Z</time><speed>1.4950346946716309</speed></trkpt><trkpt lon="108.89086135707294" lat="34.24948141650993"><ele>367.36745781648256</ele><time>2021-06-04T00:43:22Z</time><speed>2.031832218170166</speed></trkpt><trkpt lon="108.89094828689696" lat="34.249407013471064"><ele>367.1795791655731</ele><time>2021-06-04T00:43:29Z</time><speed>1.912216305732727</speed></trkpt><trkpt lon="108.89105489997596" lat="34.24935814603322"><ele>366.9949733860825</ele><time>2021-06-04T00:43:37Z</time><speed>0.9068236947059631</speed></trkpt><trkpt lon="108.89109423123234" lat="34.24923577876534"><ele>367.56302368449593</ele><time>2021-06-04T00:43:48Z</time><speed>1.016004204750061</speed></trkpt><trkpt lon="108.89108747830933" lat="34.24913867748736"><ele>367.3068874604236</ele><time>2021-06-04T00:43:53Z</time><speed>1.5022417306900024</speed></trkpt><trkpt lon="108.89107820925028" lat="34.24904582205866"><ele>368.4146164887184</ele><time>2021-06-04T00:43:58Z</time><speed>1.079136610031128</speed></trkpt><trkpt lon="108.89115904061005" lat="34.24894821119115"><ele>368.599465245161</ele><time>2021-06-04T00:44:06Z</time><speed>1.4784119129180908</speed></trkpt><trkpt lon="108.8912424862358" lat="34.24886099397962"><ele>368.3740214850699</ele><time>2021-06-04T00:44:15Z</time><speed>1.5401246547698975</speed></trkpt><trkpt lon="108.89118793423005" lat="34.24875054291654"><ele>368.38096064995887</ele><time>2021-06-04T00:44:24Z</time><speed>1.2494577169418335</speed></trkpt><trkpt lon="108.8913046057262" lat="34.24869957137208"><ele>369.321764581535</ele><time>2021-06-04T00:44:35Z</time><speed>1.0737704038619995</speed></trkpt><trkpt lon="108.89142352615569" lat="34.248699923112675"><ele>369.41502738264694</ele><time>2021-06-04T00:44:42Z</time><speed>1.148830771446228</speed></trkpt><trkpt lon="108.89154763200835" lat="34.24868240592479"><ele>368.48732452776846</ele><time>2021-06-04T00:44:49Z</time><speed>1.3145078420639038</speed></trkpt><trkpt lon="108.89168121491812" lat="34.248692336942234"><ele>369.57848395230536</ele><time>2021-06-04T00:44:57Z</time><speed>1.3859857320785522</speed></trkpt><trkpt lon="108.89180477545288" lat="34.24870943734422"><ele>369.0583749441755</ele><time>2021-06-04T00:45:05Z</time><speed>1.3710072040557861</speed></trkpt><trkpt lon="108.89194132102593" lat="34.248734362381335"><ele>369.05186334787174</ele><time>2021-06-04T00:45:13Z</time><speed>1.3372844457626343</speed></trkpt><trkpt lon="108.89204805948222" lat="34.24876151642958"><ele>368.9245067722603</ele><time>2021-06-04T00:45:21Z</time><speed>0.7901399731636047</speed></trkpt><trkpt lon="108.892182721469" lat="34.24879321105213"><ele>368.32536452731836</ele><time>2021-06-04T00:45:29Z</time><speed>1.3046711683273315</speed></trkpt><trkpt lon="108.89231160929374" lat="34.248809323677854"><ele>367.3793707791074</ele><time>2021-06-04T00:45:35Z</time><speed>1.3364428281784058</speed></trkpt><trkpt lon="108.89243465325045" lat="34.248779179071626"><ele>368.04420322203134</ele><time>2021-06-04T00:45:45Z</time><speed>0.813674807548523</speed></trkpt><trkpt lon="108.89251708599019" lat="34.248718602583224"><ele>369.30621472528867</ele><time>2021-06-04T00:45:55Z</time><speed>1.1111420392990112</speed></trkpt><trkpt lon="108.89255469381263" lat="34.24862447628699"><ele>370.3525799350205</ele><time>2021-06-04T00:46:05Z</time><speed>0.7889239192008972</speed></trkpt><trkpt lon="108.89265138156371" lat="34.248582807385375"><ele>371.2252362873456</ele><time>2021-06-04T00:46:18Z</time><speed>0.9038859605789185</speed></trkpt><trkpt lon="108.89277289451142" lat="34.2485607058736"><ele>371.08556051736394</ele><time>2021-06-04T00:47:14Z</time><speed>0.735858142375946</speed></trkpt><trkpt lon="108.8929122136948" lat="34.248548977879"><ele>372.1732120730245</ele><time>2021-06-04T00:47:23Z</time><speed>1.1611778736114502</speed></trkpt><trkpt lon="108.89302424416186" lat="34.24853318525402"><ele>370.5580267774708</ele><time>2021-06-04T00:47:31Z</time><speed>1.124805212020874</speed></trkpt><trkpt lon="108.8931024275476" lat="34.24861093963349"><ele>371.61833475680186</ele><time>2021-06-04T00:47:43Z</time><speed>0.5436629056930542</speed></trkpt><trkpt lon="108.89319533252947" lat="34.2485404414919"><ele>371.4446967738364</ele><time>2021-06-04T00:47:57Z</time><speed>1.0270916223526</speed></trkpt><trkpt lon="108.89329609700309" lat="34.24848323290421"><ele>371.1601595612734</ele><time>2021-06-04T00:48:05Z</time><speed>1.2806388139724731</speed></trkpt><trkpt lon="108.89338327978038" lat="34.24839568201939"><ele>371.25503900298344</ele><time>2021-06-04T00:48:15Z</time><speed>1.0859980583190918</speed></trkpt><trkpt lon="108.89349309781721" lat="34.248342142620906"><ele>371.3869019064935</ele><time>2021-06-04T00:48:24Z</time><speed>0.9527103304862976</speed></trkpt><trkpt lon="108.89359770656448" lat="34.24831012213183"><ele>371.5498867673953</ele><time>2021-06-04T00:48:31Z</time><speed>1.2299230098724365</speed></trkpt><trkpt lon="108.89370083282697" lat="34.24827540859253"><ele>371.1946097464496</ele><time>2021-06-04T00:48:39Z</time><speed>1.057992935180664</speed></trkpt><trkpt lon="108.89379525306255" lat="34.24822395832746"><ele>370.9024569642419</ele><time>2021-06-04T00:48:46Z</time><speed>1.2562111616134644</speed></trkpt><trkpt lon="108.89390570140843" lat="34.24815020101772"><ele>371.10617114983137</ele><time>2021-06-04T00:48:53Z</time><speed>1.6763361692428589</speed></trkpt><trkpt lon="108.89400874646194" lat="34.24808874187037"><ele>370.88681747892497</ele><time>2021-06-04T00:49:00Z</time><speed>1.5836632251739502</speed></trkpt><trkpt lon="108.89410644960168" lat="34.24803036066688"><ele>370.4067587184151</ele><time>2021-06-04T00:49:07Z</time><speed>1.2040727138519287</speed></trkpt><trkpt lon="108.89417815583137" lat="34.24794022093266"><ele>368.97775014793325</ele><time>2021-06-04T00:49:16Z</time><speed>1.2777775526046753</speed></trkpt><trkpt lon="108.8942389412595" lat="34.24782232300006"><ele>368.58098687360297</ele><time>2021-06-04T00:49:26Z</time><speed>1.2427973747253418</speed></trkpt><trkpt lon="108.89427912874193" lat="34.24772017952567"><ele>369.31313193733035</ele><time>2021-06-04T00:49:35Z</time><speed>1.654184341430664</speed></trkpt><trkpt lon="108.89433601196582" lat="34.24760807913878"><ele>369.8425882292599</ele><time>2021-06-04T00:49:44Z</time><speed>1.3957958221435547</speed></trkpt><trkpt lon="108.89439074878547" lat="34.24749666561507"><ele>370.15274676662415</ele><time>2021-06-04T00:49:51Z</time><speed>1.568801760673523</speed></trkpt><trkpt lon="108.8944300181506" lat="34.24739542273384"><ele>369.96308638691903</ele><time>2021-06-04T00:50:00Z</time><speed>0.9857933521270752</speed></trkpt><trkpt lon="108.89446037658884" lat="34.24729859294523"><ele>370.4470728809584</ele><time>2021-06-04T00:50:08Z</time><speed>1.071298599243164</speed></trkpt><trkpt lon="108.89449856727781" lat="34.24720376994056"><ele>370.6380421868357</ele><time>2021-06-04T00:50:17Z</time><speed>1.7179538011550903</speed></trkpt><trkpt lon="108.89460826772401" lat="34.24714941716234"><ele>370.69744653948663</ele><time>2021-06-04T00:50:30Z</time><speed>0.8952650427818298</speed></trkpt><trkpt lon="108.89472819296702" lat="34.24712146778716"><ele>369.13298758892716</ele><time>2021-06-04T00:50:42Z</time><speed>0.9476271867752075</speed></trkpt><trkpt lon="108.89469791226581" lat="34.24721539150085"><ele>369.19454446164366</ele><time>2021-06-04T00:50:49Z</time><speed>1.0168497562408447</speed></trkpt><trkpt lon="108.89463916066762" lat="34.247292319771184"><ele>369.20259473523987</ele><time>2021-06-04T00:50:57Z</time><speed>0.9480262398719788</speed></trkpt><trkpt lon="108.89461271571334" lat="34.24743193008546"><ele>369.1687246809955</ele><time>2021-06-04T00:51:10Z</time><speed>1.0461626052856445</speed></trkpt><trkpt lon="108.89461565537167" lat="34.24752302686245"><ele>368.63483752995705</ele><time>2021-06-04T00:51:17Z</time><speed>0.6813384294509888</speed></trkpt><trkpt lon="108.89465268894618" lat="34.24764598805216"><ele>368.93215799822946</ele><time>2021-06-04T00:51:24Z</time><speed>0.9315809607505798</speed></trkpt><trkpt lon="108.89469198646445" lat="34.24773535021036"><ele>369.8946530796369</ele><time>2021-06-04T00:51:35Z</time><speed>1.2038897275924683</speed></trkpt><trkpt lon="108.89479763991707" lat="34.24779459774276"><ele>370.18887676689127</ele><time>2021-06-04T00:51:45Z</time><speed>1.0066887140274048</speed></trkpt><trkpt lon="108.8949130553282" lat="34.247754423310475"><ele>369.90772702755623</ele><time>2021-06-04T00:51:59Z</time><speed>0.7889291644096375</speed></trkpt><trkpt lon="108.89500413206574" lat="34.247703177750175"><ele>369.07473205009364</ele><time>2021-06-04T00:52:11Z</time><speed>0.6158185005187988</speed></trkpt><trkpt lon="108.89489812446057" lat="34.24772835481694"><ele>368.3638173918095</ele><time>2021-06-04T00:53:05Z</time><speed>1.0185781717300415</speed></trkpt><trkpt lon="108.89479752723948" lat="34.24776979974653"><ele>368.53983759553387</ele><time>2021-06-04T00:53:13Z</time><speed>0.9042739868164062</speed></trkpt><trkpt lon="108.89469272871804" lat="34.247722124138704"><ele>368.5933136311115</ele><time>2021-06-04T00:53:26Z</time><speed>0.9945644736289978</speed></trkpt><trkpt lon="108.89466869922627" lat="34.247628206462046"><ele>368.61089959976954</ele><time>2021-06-04T00:53:35Z</time><speed>0.46950381994247437</speed></trkpt><trkpt lon="108.8947084293407" lat="34.2477130075743"><ele>368.9938887436248</ele><time>2021-06-04T00:54:46Z</time><speed>0.8240448236465454</speed></trkpt><trkpt lon="108.89478597428729" lat="34.247797369511694"><ele>369.5202418672358</ele><time>2021-06-04T00:56:01Z</time><speed>0.6007452607154846</speed></trkpt><trkpt lon="108.89475417822928" lat="34.24789755249046"><ele>370.51177091199094</ele><time>2021-06-04T00:56:15Z</time><speed>0.2569434642791748</speed></trkpt><trkpt lon="108.89474021686038" lat="34.24799213180939"><ele>371.1887120660575</ele><time>2021-06-04T00:56:28Z</time><speed>0.5846343040466309</speed></trkpt><trkpt lon="108.89484571576193" lat="34.24804365721308"><ele>370.4651874039771</ele><time>2021-06-04T00:56:44Z</time><speed>0.9519209265708923</speed></trkpt><trkpt lon="108.89488924954506" lat="34.248138490287765"><ele>369.55571068469123</ele><time>2021-06-04T00:57:20Z</time><speed>0.7277780771255493</speed></trkpt><trkpt lon="108.89484395485606" lat="34.24804244035406"><ele>370.45157121807887</ele><time>2021-06-04T00:57:35Z</time><speed>1.156903862953186</speed></trkpt><trkpt lon="108.89473706855809" lat="34.24801770484987"><ele>371.0638821423685</ele><time>2021-06-04T00:57:44Z</time><speed>1.0301830768585205</speed></trkpt><trkpt lon="108.89468866840468" lat="34.24811044404486"><ele>371.0264817451707</ele><time>2021-06-04T00:58:02Z</time><speed>1.199495792388916</speed></trkpt><trkpt lon="108.89472729096694" lat="34.24821343918804"><ele>370.4774992080556</ele><time>2021-06-04T00:58:10Z</time><speed>1.340467929840088</speed></trkpt><trkpt lon="108.89471469076207" lat="34.248318086683135"><ele>370.54501985460377</ele><time>2021-06-04T00:58:17Z</time><speed>1.3758878707885742</speed></trkpt><trkpt lon="108.89467787080363" lat="34.248423399477666"><ele>370.631516606172</ele><time>2021-06-04T00:58:26Z</time><speed>1.4734519720077515</speed></trkpt><trkpt lon="108.89459047792255" lat="34.24848340128472"><ele>370.436950857255</ele><time>2021-06-04T00:58:33Z</time><speed>1.1917932033538818</speed></trkpt><trkpt lon="108.8945305143792" lat="34.248564856984125"><ele>370.8323843663532</ele><time>2021-06-04T00:58:41Z</time><speed>1.1480448246002197</speed></trkpt><trkpt lon="108.89450491339612" lat="34.24866357306083"><ele>371.45398717916066</ele><time>2021-06-04T00:58:50Z</time><speed>1.4847053289413452</speed></trkpt><trkpt lon="108.89452818848689" lat="34.24875622075139"><ele>370.70453643972115</ele><time>2021-06-04T00:58:56Z</time><speed>1.3208308219909668</speed></trkpt><trkpt lon="108.89460425443926" lat="34.24882306939328"><ele>370.27914693470177</ele><time>2021-06-04T00:59:03Z</time><speed>0.6976097226142883</speed></trkpt><trkpt lon="108.8946647403718" lat="34.24890609550902"><ele>370.01274374993693</ele><time>2021-06-04T00:59:11Z</time><speed>1.2509222030639648</speed></trkpt><trkpt lon="108.89480506339002" lat="34.24893151849395"><ele>368.9742859563907</ele><time>2021-06-04T00:59:23Z</time><speed>0.9265685081481934</speed></trkpt><trkpt lon="108.8949278625127" lat="34.2489730357628"><ele>368.1582488629243</ele><time>2021-06-04T00:59:32Z</time><speed>1.7841702699661255</speed></trkpt><trkpt lon="108.89494719877557" lat="34.24908554340954"><ele>367.23659897408527</ele><time>2021-06-04T00:59:41Z</time><speed>1.168404459953308</speed></trkpt><trkpt lon="108.89495387265883" lat="34.24918791260823"><ele>367.7739017777955</ele><time>2021-06-04T00:59:49Z</time><speed>1.158156394958496</speed></trkpt><trkpt lon="108.89494111252664" lat="34.24930948979604"><ele>367.7249655246876</ele><time>2021-06-04T01:00:00Z</time><speed>0.7222379446029663</speed></trkpt><trkpt lon="108.8949222464868" lat="34.24940849178929"><ele>367.37361950117815</ele><time>2021-06-04T01:00:06Z</time><speed>1.1639600992202759</speed></trkpt><trkpt lon="108.89488703459405" lat="34.24949946524"><ele>367.92549488692356</ele><time>2021-06-04T01:00:13Z</time><speed>1.1223520040512085</speed></trkpt><trkpt lon="108.89484389256795" lat="34.2495925465166"><ele>367.8866873286183</ele><time>2021-06-04T01:00:21Z</time><speed>1.216795802116394</speed></trkpt><trkpt lon="108.89478519460819" lat="34.24967511102422"><ele>368.2427196727027</ele><time>2021-06-04T01:00:29Z</time><speed>1.0915839672088623</speed></trkpt><trkpt lon="108.89476699226394" lat="34.249786120185036"><ele>368.552603026162</ele><time>2021-06-04T01:00:38Z</time><speed>1.2613235712051392</speed></trkpt><trkpt lon="108.89478342791767" lat="34.249881971553926"><ele>368.79041758749094</ele><time>2021-06-04T01:00:46Z</time><speed>0.7505848407745361</speed></trkpt><trkpt lon="108.89479556265402" lat="34.249983980954255"><ele>368.88581401220364</ele><time>2021-06-04T01:00:54Z</time><speed>1.2206743955612183</speed></trkpt><trkpt lon="108.89487737796019" lat="34.25007058666141"><ele>368.4618354793013</ele><time>2021-06-04T01:01:02Z</time><speed>1.0561037063598633</speed></trkpt><trkpt lon="108.89486420160794" lat="34.25017461993928"><ele>367.81649896945925</ele><time>2021-06-04T01:01:14Z</time><speed>1.323428988456726</speed></trkpt><trkpt lon="108.89477776150162" lat="34.250261513507354"><ele>366.9226321460574</ele><time>2021-06-04T01:01:23Z</time><speed>1.1239765882492065</speed></trkpt><trkpt lon="108.89469785327002" lat="34.25033372573265"><ele>365.9830940900995</ele><time>2021-06-04T01:01:33Z</time><speed>1.0649490356445312</speed></trkpt><trkpt lon="108.8947081923164" lat="34.25044043739395"><ele>365.83251078824406</ele><time>2021-06-04T01:01:49Z</time><speed>0.8675127029418945</speed></trkpt><trkpt lon="108.89472103745202" lat="34.25055478276578"><ele>365.10981933796944</ele><time>2021-06-04T01:02:40Z</time><speed>0.6193434596061707</speed></trkpt><trkpt lon="108.89475432324458" lat="34.25064102751489"><ele>365.2130977475606</ele><time>2021-06-04T01:02:50Z</time><speed>0.6393412947654724</speed></trkpt><trkpt lon="108.89480712786738" lat="34.2507259990159"><ele>366.3016720158452</ele><time>2021-06-04T01:03:05Z</time><speed>0.4701104462146759</speed></trkpt><trkpt lon="108.89486839895841" lat="34.25080198053174"><ele>366.21649300442914</ele><time>2021-06-04T01:03:20Z</time><speed>0.6540497541427612</speed></trkpt><trkpt lon="108.89499358695107" lat="34.25084590556159"><ele>365.7919103905448</ele><time>2021-06-04T01:03:29Z</time><speed>0.6768722534179688</speed></trkpt><trkpt lon="108.89510267895109" lat="34.2508747118056"><ele>368.4798050003232</ele><time>2021-06-04T01:03:48Z</time><speed>0.587304413318634</speed></trkpt><trkpt lon="108.89520173536391" lat="34.25092172621096"><ele>371.89653183584454</ele><time>2021-06-04T01:04:14Z</time><speed>0.5183060169219971</speed></trkpt><trkpt lon="108.8953018956382" lat="34.25096771925968"><ele>375.62031820736615</ele><time>2021-06-04T01:12:17Z</time><speed>0.6323058009147644</speed></trkpt><trkpt lon="108.8953254791004" lat="34.2510660610551"><ele>375.7049509007207</ele><time>2021-06-04T01:12:25Z</time><speed>1.2718888521194458</speed></trkpt><trkpt lon="108.89530830136309" lat="34.25116327853237"><ele>374.43495652839505</ele><time>2021-06-04T01:12:33Z</time><speed>0.858630895614624</speed></trkpt><trkpt lon="108.89527575915065" lat="34.25126626070018"><ele>373.4186857219943</ele><time>2021-06-04T01:12:43Z</time><speed>0.9478080868721008</speed></trkpt><trkpt lon="108.89521180268927" lat="34.25135622688364"><ele>373.0033718676316</ele><time>2021-06-04T01:12:51Z</time><speed>0.8807951211929321</speed></trkpt><trkpt lon="108.89525753119725" lat="34.251446406064765"><ele>372.6630135199097</ele><time>2021-06-04T01:13:00Z</time><speed>0.813750684261322</speed></trkpt><trkpt lon="108.89530170215266" lat="34.25154700635153"><ele>370.76248765414744</ele><time>2021-06-04T01:13:09Z</time><speed>0.6904995441436768</speed></trkpt><trkpt lon="108.89526943570002" lat="34.25163621437532"><ele>370.15465213710524</ele><time>2021-06-04T01:13:18Z</time><speed>1.4182535409927368</speed></trkpt><trkpt lon="108.89516394413035" lat="34.251701958214895"><ele>369.62848279665064</ele><time>2021-06-04T01:13:27Z</time><speed>0.9984971284866333</speed></trkpt><trkpt lon="108.89504897425823" lat="34.25173038713744"><ele>369.3778899050568</ele><time>2021-06-04T01:13:35Z</time><speed>1.795042634010315</speed></trkpt><trkpt lon="108.89493169132457" lat="34.25172945559288"><ele>369.3800090321503</ele><time>2021-06-04T01:13:42Z</time><speed>1.383303165435791</speed></trkpt><trkpt lon="108.89481253346649" lat="34.251741464782604"><ele>369.5717756429854</ele><time>2021-06-04T01:13:49Z</time><speed>1.1625722646713257</speed></trkpt><trkpt lon="108.89469039353615" lat="34.25174794143607"><ele>369.10623079252593</ele><time>2021-06-04T01:13:57Z</time><speed>1.2929078340530396</speed></trkpt><trkpt lon="108.894588712156" lat="34.25178599223843"><ele>369.2363768190187</ele><time>2021-06-04T01:14:04Z</time><speed>1.2139830589294434</speed></trkpt><trkpt lon="108.89447964325119" lat="34.25180336080219"><ele>368.7935354421038</ele><time>2021-06-04T01:14:14Z</time><speed>1.0490429401397705</speed></trkpt><trkpt lon="108.89436514939142" lat="34.25176194934973"><ele>369.9236015244206</ele><time>2021-06-04T01:14:23Z</time><speed>1.2353143692016602</speed></trkpt><trkpt lon="108.89427399758505" lat="34.25169625181357"><ele>369.989161939173</ele><time>2021-06-04T01:14:31Z</time><speed>1.2165592908859253</speed></trkpt><trkpt lon="108.89419780630122" lat="34.25162406443173"><ele>369.51137311332246</ele><time>2021-06-04T01:14:39Z</time><speed>1.246732473373413</speed></trkpt><trkpt lon="108.89408667794636" lat="34.25159516649295"><ele>368.8697600339512</ele><time>2021-06-04T01:14:46Z</time><speed>1.1847772598266602</speed></trkpt><trkpt lon="108.89397284574753" lat="34.25158433693933"><ele>369.64987690650753</ele><time>2021-06-04T01:14:53Z</time><speed>1.261362075805664</speed></trkpt><trkpt lon="108.89382273855593" lat="34.251579474689905"><ele>370.1663564174036</ele><time>2021-06-04T01:15:03Z</time><speed>1.2825075387954712</speed></trkpt><trkpt lon="108.89370488778655" lat="34.251581088563405"><ele>370.6105463762074</ele><time>2021-06-04T01:15:09Z</time><speed>1.482631802558899</speed></trkpt><trkpt lon="108.89359448805348" lat="34.25158182127118"><ele>371.4658265467058</ele><time>2021-06-04T01:15:17Z</time><speed>1.1740705966949463</speed></trkpt><trkpt lon="108.89348043932296" lat="34.25157303920025"><ele>371.1173340037491</ele><time>2021-06-04T01:15:26Z</time><speed>1.2276852130889893</speed></trkpt><trkpt lon="108.89336893251696" lat="34.25155115933337"><ele>372.2488950298901</ele><time>2021-06-04T01:15:34Z</time><speed>1.0026037693023682</speed></trkpt><trkpt lon="108.89323038344311" lat="34.25149616879751"><ele>372.24485734726466</ele><time>2021-06-04T01:15:45Z</time><speed>1.2595773935317993</speed></trkpt><trkpt lon="108.89311158304416" lat="34.251465355038"><ele>370.6248212975194</ele><time>2021-06-04T01:15:54Z</time><speed>0.7399985790252686</speed></trkpt><trkpt lon="108.89297896631238" lat="34.25143951694827"><ele>372.0351700792042</ele><time>2021-06-04T01:16:02Z</time><speed>1.2413570880889893</speed></trkpt><trkpt lon="108.89285810269897" lat="34.25141909330722"><ele>373.1317690443024</ele><time>2021-06-04T01:16:10Z</time><speed>1.2943140268325806</speed></trkpt><trkpt lon="108.89276755632984" lat="34.251352341572826"><ele>373.24896996878107</ele><time>2021-06-04T01:16:18Z</time><speed>1.180222511291504</speed></trkpt><trkpt lon="108.89269423334987" lat="34.251273189847105"><ele>372.53025271681446</ele><time>2021-06-04T01:16:26Z</time><speed>1.0806384086608887</speed></trkpt><trkpt lon="108.89260210501205" lat="34.25120624049385"><ele>371.8837789858789</ele><time>2021-06-04T01:16:34Z</time><speed>1.0327056646347046</speed></trkpt><trkpt lon="108.8924831987288" lat="34.251187558115646"><ele>371.79650727993385</ele><time>2021-06-04T01:16:42Z</time><speed>1.1669656038284302</speed></trkpt><trkpt lon="108.89237255303635" lat="34.2511986601586"><ele>372.20921438890264</ele><time>2021-06-04T01:16:51Z</time><speed>1.1538264751434326</speed></trkpt><trkpt lon="108.89226300834558" lat="34.25119512876012"><ele>372.49886242176757</ele><time>2021-06-04T01:17:00Z</time><speed>0.7728782892227173</speed></trkpt><trkpt lon="108.89215156017761" lat="34.25118405553669"><ele>371.7477843123287</ele><time>2021-06-04T01:17:08Z</time><speed>0.9802845120429993</speed></trkpt><trkpt lon="108.89202374778334" lat="34.25117127390111"><ele>370.6132051996554</ele><time>2021-06-04T01:17:18Z</time><speed>0.9758439660072327</speed></trkpt><trkpt lon="108.89192129836579" lat="34.251111433632815"><ele>371.28116436135065</ele><time>2021-06-04T01:17:28Z</time><speed>1.0513519048690796</speed></trkpt><trkpt lon="108.89182876023425" lat="34.25103759080692"><ele>369.7258872219687</ele><time>2021-06-04T01:17:39Z</time><speed>0.9772876501083374</speed></trkpt><trkpt lon="108.8917640547715" lat="34.250954413855766"><ele>368.9638832328378</ele><time>2021-06-04T01:17:48Z</time><speed>1.0962764024734497</speed></trkpt><trkpt lon="108.89169168264765" lat="34.2508849878165"><ele>367.9453866026983</ele><time>2021-06-04T01:17:55Z</time><speed>1.123406171798706</speed></trkpt><trkpt lon="108.89163318764832" lat="34.25080588761391"><ele>366.46508399976466</ele><time>2021-06-04T01:18:03Z</time><speed>1.1155858039855957</speed></trkpt><trkpt lon="108.8915632464932" lat="34.25073050677162"><ele>366.21957417476125</ele><time>2021-06-04T01:18:12Z</time><speed>1.188350796699524</speed></trkpt><trkpt lon="108.8914974989156" lat="34.25065060154408"><ele>365.40315385682186</ele><time>2021-06-04T01:18:20Z</time><speed>1.0202382802963257</speed></trkpt><trkpt lon="108.89140971913956" lat="34.25057724746907"><ele>366.65271924849907</ele><time>2021-06-04T01:18:28Z</time><speed>1.3300577402114868</speed></trkpt><trkpt lon="108.89134179706575" lat="34.25048868069384"><ele>368.36620337978366</ele><time>2021-06-04T01:18:36Z</time><speed>1.7053521871566772</speed></trkpt><trkpt lon="108.89125192747738" lat="34.25041203119026"><ele>369.00461934472935</ele><time>2021-06-04T01:18:45Z</time><speed>1.169446349143982</speed></trkpt><trkpt lon="108.89117607753924" lat="34.250339797180594"><ele>369.37601237685277</ele><time>2021-06-04T01:18:52Z</time><speed>1.2693530321121216</speed></trkpt><trkpt lon="108.89108805245043" lat="34.250277060345574"><ele>368.4260210546157</ele><time>2021-06-04T01:19:00Z</time><speed>1.3886221647262573</speed></trkpt><trkpt lon="108.89103045513362" lat="34.25019732914583"><ele>367.8540261268537</ele><time>2021-06-04T01:19:06Z</time><speed>1.0378226041793823</speed></trkpt><trkpt lon="108.89094589697224" lat="34.25012441162962"><ele>367.230700563496</ele><time>2021-06-04T01:19:15Z</time><speed>1.1308925151824951</speed></trkpt><trkpt lon="108.89087573424887" lat="34.25003692399689"><ele>369.83970958049616</ele><time>2021-06-04T01:19:23Z</time><speed>0.7625970840454102</speed></trkpt><trkpt lon="108.89080046881247" lat="34.24995809582234"><ele>370.4741447461488</ele><time>2021-06-04T01:19:32Z</time><speed>1.0163220167160034</speed></trkpt><trkpt lon="108.89076248497965" lat="34.24987318778872"><ele>370.22403381346805</ele><time>2021-06-04T01:19:39Z</time><speed>0.8341735005378723</speed></trkpt><trkpt lon="108.89073380869365" lat="34.24975756023186"><ele>370.82698821685585</ele><time>2021-06-04T01:19:49Z</time><speed>1.1007001399993896</speed></trkpt><trkpt lon="108.89072254621611" lat="34.24966530558071"><ele>370.62872462350055</ele><time>2021-06-04T01:19:56Z</time><speed>1.352820634841919</speed></trkpt><trkpt lon="108.89066331161794" lat="34.24958767006887"><ele>369.4013003251775</ele><time>2021-06-04T01:20:04Z</time><speed>1.3802729845046997</speed></trkpt><trkpt lon="108.8905644579575" lat="34.24950545223464"><ele>368.14809638171477</ele><time>2021-06-04T01:20:14Z</time><speed>1.2894377708435059</speed></trkpt></trkseg></trk></gpx>
