# Supplementary material for: Exploring the influence of path environment factors on walking behavior in urban parks with configuration attribute control
Source: PLoS One. 2025 Jul 28;20(7):e0329278. doi: 10.1371/journal.pone.0329278 (PMC12303266; doi:10.1371/journal.pone.0329278)
Supplement: S2 File — (ZIP) [file pone.0329278.s002.zip › S2 File/Trajectory data/F136.gpx]

<?xml version="1.0" encoding="UTF-8"?><gpx xsi:schemaLocation="http://www.topografix.com/GPX/1/0 http://www.topografix.com/GPX/1/0/gpx.xsd" xmlns="http://www.topografix.com/GPX/1/0" xmlns:xsi="http://www.w3.org/2001/XMLSchema-instance" creator="SixFoot - http://www.foooooot.com/" version="1.0"><trk><trkseg><trkpt lon="108.89106113766302" lat="34.25014875198232"><ele>372.6381588662043</ele><time>2021-06-04T01:49:23Z</time><speed>0.06259147822856903</speed></trkpt><trkpt lon="108.89117608499176" lat="34.250090948018254"><ele>373.4769540413881</ele><time>2021-06-04T01:49:41Z</time><speed>0.4512438178062439</speed></trkpt><trkpt lon="108.89127919822606" lat="34.25014089953707"><ele>372.4154298765689</ele><time>2021-06-04T01:49:53Z</time><speed>1.3182610273361206</speed></trkpt><trkpt lon="108.89137857955748" lat="34.25019873078304"><ele>370.65354719111656</ele><time>2021-06-04T01:50:04Z</time><speed>0.6985821723937988</speed></trkpt><trkpt lon="108.89149679897857" lat="34.250218694254926"><ele>370.5377785386099</ele><time>2021-06-04T01:50:14Z</time><speed>0.7223416566848755</speed></trkpt><trkpt lon="108.89162602480405" lat="34.250246416508524"><ele>370.1571820251953</ele><time>2021-06-04T01:50:24Z</time><speed>0.959591269493103</speed></trkpt><trkpt lon="108.89174242326145" lat="34.25025838330428"><ele>369.98370928364324</ele><time>2021-06-04T01:50:34Z</time><speed>1.1583201885223389</speed></trkpt><trkpt lon="108.89183993391627" lat="34.25021288192568"><ele>370.2167743073641</ele><time>2021-06-04T01:50:43Z</time><speed>0.6770773530006409</speed></trkpt><trkpt lon="108.89194187863318" lat="34.25015203234985"><ele>368.36724253626994</ele><time>2021-06-04T01:50:52Z</time><speed>1.3094627857208252</speed></trkpt><trkpt lon="108.89207078918731" lat="34.25010320984812"><ele>365.6295074612879</ele><time>2021-06-04T01:51:04Z</time><speed>0.95069819688797</speed></trkpt><trkpt lon="108.89217221394833" lat="34.250058100701736"><ele>365.59502045994884</ele><time>2021-06-04T01:51:18Z</time><speed>0.7286566495895386</speed></trkpt><trkpt lon="108.8922583914406" lat="34.24999764360025"><ele>366.5180871192287</ele><time>2021-06-04T01:51:35Z</time><speed>0.5518128275871277</speed></trkpt><trkpt lon="108.89238942032635" lat="34.2499364710361"><ele>365.65071500922585</ele><time>2021-06-04T01:51:46Z</time><speed>0.9437838196754456</speed></trkpt><trkpt lon="108.8924095527367" lat="34.249847296647225"><ele>366.15019516587734</ele><time>2021-06-04T01:51:55Z</time><speed>0.6477341651916504</speed></trkpt><trkpt lon="108.89248805988419" lat="34.24976059588306"><ele>366.91335120849527</ele><time>2021-06-04T01:52:06Z</time><speed>1.0432723760604858</speed></trkpt><trkpt lon="108.89257200707257" lat="34.24970203995914"><ele>367.27940204224325</ele><time>2021-06-04T01:52:15Z</time><speed>1.0841909646987915</speed></trkpt><trkpt lon="108.8926591215096" lat="34.249646827540694"><ele>367.2498574349938</ele><time>2021-06-04T01:52:23Z</time><speed>0.8564818501472473</speed></trkpt><trkpt lon="108.89277512648245" lat="34.24962162385064"><ele>366.3548002232001</ele><time>2021-06-04T01:52:32Z</time><speed>1.1199121475219727</speed></trkpt><trkpt lon="108.89288371241396" lat="34.24963028142074"><ele>365.47333588055943</ele><time>2021-06-04T01:52:41Z</time><speed>0.8500012755393982</speed></trkpt><trkpt lon="108.89300403944807" lat="34.24965678768034"><ele>365.5615112650776</ele><time>2021-06-04T01:52:51Z</time><speed>1.3044822216033936</speed></trkpt><trkpt lon="108.89312772058831" lat="34.24965512162375"><ele>364.73681238608634</ele><time>2021-06-04T01:53:01Z</time><speed>1.157564401626587</speed></trkpt><trkpt lon="108.89325393191" lat="34.24965849933504"><ele>363.54100147958235</ele><time>2021-06-04T01:53:11Z</time><speed>1.2894275188446045</speed></trkpt><trkpt lon="108.89330902675393" lat="34.249738663599096"><ele>363.749091006232</ele><time>2021-06-04T01:53:22Z</time><speed>0.6070358753204346</speed></trkpt><trkpt lon="108.89334661490761" lat="34.24983983423882"><ele>363.7259425997608</ele><time>2021-06-04T01:53:34Z</time><speed>0.7466368675231934</speed></trkpt><trkpt lon="108.8933745301765" lat="34.24992700545711"><ele>364.49850495148377</ele><time>2021-06-04T01:53:43Z</time><speed>0.5881772637367249</speed></trkpt><trkpt lon="108.89345877897574" lat="34.24999271092472"><ele>364.1922548503682</ele><time>2021-06-04T01:53:54Z</time><speed>1.135434865951538</speed></trkpt><trkpt lon="108.89353347548604" lat="34.25007235441606"><ele>364.6940687718246</ele><time>2021-06-04T01:54:05Z</time><speed>0.8949229121208191</speed></trkpt><trkpt lon="108.89364391509432" lat="34.2501185895917"><ele>366.3235789815926</ele><time>2021-06-04T01:54:20Z</time><speed>0.6772575378417969</speed></trkpt><trkpt lon="108.89373372661126" lat="34.250175466337744"><ele>366.0852677927212</ele><time>2021-06-04T01:54:32Z</time><speed>1.2113621234893799</speed></trkpt><trkpt lon="108.89386913179958" lat="34.25017514018544"><ele>365.6180771474966</ele><time>2021-06-04T01:54:46Z</time><speed>0.9896224737167358</speed></trkpt><trkpt lon="108.893982291505" lat="34.25019612601819"><ele>365.2639783791116</ele><time>2021-06-04T01:54:55Z</time><speed>1.0387974977493286</speed></trkpt><trkpt lon="108.89408689069772" lat="34.25022030616374"><ele>364.2708614447845</ele><time>2021-06-04T01:55:06Z</time><speed>0.7365651726722717</speed></trkpt><trkpt lon="108.89420861513696" lat="34.2502428802269"><ele>363.7147095489825</ele><time>2021-06-04T01:55:17Z</time><speed>0.8483299016952515</speed></trkpt><trkpt lon="108.89433157263068" lat="34.25024114731027"><ele>364.1048515076372</ele><time>2021-06-04T01:55:26Z</time><speed>0.8810868263244629</speed></trkpt><trkpt lon="108.89443734774771" lat="34.250277031980325"><ele>364.58548560606283</ele><time>2021-06-04T01:55:38Z</time><speed>0.9870051741600037</speed></trkpt><trkpt lon="108.89452921037716" lat="34.25034294338968"><ele>364.5992604324666</ele><time>2021-06-04T01:55:49Z</time><speed>0.9571580290794373</speed></trkpt><trkpt lon="108.89462284943212" lat="34.250396923860194"><ele>364.3656213964401</ele><time>2021-06-04T01:56:01Z</time><speed>1.10624098777771</speed></trkpt><trkpt lon="108.89474950897475" lat="34.25037720959847"><ele>364.4291813238111</ele><time>2021-06-04T01:56:14Z</time><speed>0.6802927255630493</speed></trkpt><trkpt lon="108.89487252164922" lat="34.25039990961118"><ele>363.900945375292</ele><time>2021-06-04T01:56:23Z</time><speed>0.9490804076194763</speed></trkpt><trkpt lon="108.89498279053288" lat="34.250387212823334"><ele>364.2087062469578</ele><time>2021-06-04T01:56:33Z</time><speed>1.1516984701156616</speed></trkpt><trkpt lon="108.89508779528492" lat="34.250351849513756"><ele>364.5258495861281</ele><time>2021-06-04T01:56:42Z</time><speed>0.6672453284263611</speed></trkpt><trkpt lon="108.89519644734018" lat="34.25032772883182"><ele>364.70228240730995</ele><time>2021-06-04T01:56:54Z</time><speed>0.739948570728302</speed></trkpt><trkpt lon="108.89535491199382" lat="34.250343689535"><ele>365.4745790863966</ele><time>2021-06-04T01:57:04Z</time><speed>0.7678431868553162</speed></trkpt><trkpt lon="108.89547131741101" lat="34.25033440946314"><ele>364.6514904154845</ele><time>2021-06-04T01:57:16Z</time><speed>0.6552410125732422</speed></trkpt><trkpt lon="108.89558832346256" lat="34.25031525543332"><ele>364.04258087815816</ele><time>2021-06-04T01:57:26Z</time><speed>0.8118415474891663</speed></trkpt><trkpt lon="108.89571599322211" lat="34.250321979275725"><ele>363.59750235930056</ele><time>2021-06-04T01:57:36Z</time><speed>0.8476203083992004</speed></trkpt><trkpt lon="108.89584163375987" lat="34.25030830146828"><ele>364.1072436562433</ele><time>2021-06-04T01:57:48Z</time><speed>0.5779663324356079</speed></trkpt><trkpt lon="108.8959543820762" lat="34.250331057383484"><ele>363.97673065329684</ele><time>2021-06-04T01:57:59Z</time><speed>1.015507698059082</speed></trkpt><trkpt lon="108.89603542139504" lat="34.25040966599088"><ele>363.12527101065575</ele><time>2021-06-04T01:58:11Z</time><speed>1.009896159172058</speed></trkpt><trkpt lon="108.89605960319543" lat="34.25050696690414"><ele>362.8685285146831</ele><time>2021-06-04T01:58:21Z</time><speed>1.295923113822937</speed></trkpt><trkpt lon="108.89607813983699" lat="34.25059838029433"><ele>362.47335600514424</ele><time>2021-06-04T01:58:28Z</time><speed>0.822281002998352</speed></trkpt><trkpt lon="108.89606691728052" lat="34.250699165254346"><ele>362.1720228557101</ele><time>2021-06-04T01:58:38Z</time><speed>0.8616609573364258</speed></trkpt><trkpt lon="108.89603539025798" lat="34.25080295150939"><ele>362.5423632299395</ele><time>2021-06-04T01:58:52Z</time><speed>1.1138083934783936</speed></trkpt><trkpt lon="108.89603793371757" lat="34.25090323170048"><ele>362.4519411671462</ele><time>2021-06-04T01:59:02Z</time><speed>1.1509038209915161</speed></trkpt><trkpt lon="108.89600561012317" lat="34.250993743514876"><ele>361.4622283213009</ele><time>2021-06-04T01:59:10Z</time><speed>1.11519193649292</speed></trkpt><trkpt lon="108.89593843043555" lat="34.25108069861083"><ele>361.4025992796541</ele><time>2021-06-04T01:59:20Z</time><speed>1.0505279302597046</speed></trkpt><trkpt lon="108.8959074446647" lat="34.25116869399923"><ele>361.9010200236273</ele><time>2021-06-04T01:59:47Z</time><speed>0.778963029384613</speed></trkpt><trkpt lon="108.89586885086788" lat="34.25126303060754"><ele>363.2885401952997</ele><time>2021-06-04T02:04:30Z</time><speed>1.1156415939331055</speed></trkpt><trkpt lon="108.89584373377407" lat="34.251361345294065"><ele>363.1838103324169</ele><time>2021-06-04T02:04:42Z</time><speed>0.8609760999679565</speed></trkpt><trkpt lon="108.89580014635095" lat="34.25146730876754"><ele>364.04149766043486</ele><time>2021-06-04T02:04:54Z</time><speed>0.6230868101119995</speed></trkpt><trkpt lon="108.89570068265799" lat="34.25152075801152"><ele>364.48203436371756</ele><time>2021-06-04T02:05:02Z</time><speed>1.2507692575454712</speed></trkpt><trkpt lon="108.89557961717688" lat="34.2515409648475"><ele>364.0658731670565</ele><time>2021-06-04T02:05:12Z</time><speed>0.8519060015678406</speed></trkpt><trkpt lon="108.89546453525016" lat="34.25154243075884"><ele>365.6966305792864</ele><time>2021-06-04T02:05:21Z</time><speed>0.9038670063018799</speed></trkpt><trkpt lon="108.89535108331539" lat="34.25153974729859"><ele>367.06952067660217</ele><time>2021-06-04T02:05:32Z</time><speed>0.821113109588623</speed></trkpt><trkpt lon="108.89526360372913" lat="34.25144968312674"><ele>368.44290401482795</ele><time>2021-06-04T02:05:45Z</time><speed>1.267324447631836</speed></trkpt><trkpt lon="108.89521246912761" lat="34.25136981892645"><ele>369.21187135099217</ele><time>2021-06-04T02:05:56Z</time><speed>1.1692484617233276</speed></trkpt><trkpt lon="108.89524014891882" lat="34.25126982511596"><ele>370.83670132075144</ele><time>2021-06-04T02:06:09Z</time><speed>0.6642093062400818</speed></trkpt><trkpt lon="108.89525764867011" lat="34.251177835649656"><ele>369.55793081953163</ele><time>2021-06-04T02:06:33Z</time><speed>0.055995773524045944</speed></trkpt><trkpt lon="108.89532008453081" lat="34.251093971829604"><ele>368.13686162849984</ele><time>2021-06-04T02:06:50Z</time><speed>0.7953755259513855</speed></trkpt><trkpt lon="108.89532367466622" lat="34.25099775469628"><ele>368.92925555972175</ele><time>2021-06-04T02:07:03Z</time><speed>0.9330406188964844</speed></trkpt><trkpt lon="108.8953264035114" lat="34.25108911557708"><ele>367.9002336821102</ele><time>2021-06-04T02:07:19Z</time><speed>0.6206825375556946</speed></trkpt><trkpt lon="108.89529947017064" lat="34.251176522375204"><ele>367.0551075623574</ele><time>2021-06-04T02:07:28Z</time><speed>0.7733307480812073</speed></trkpt><trkpt lon="108.89525220766247" lat="34.251258216695895"><ele>367.05116185138024</ele><time>2021-06-04T02:07:36Z</time><speed>1.2486984729766846</speed></trkpt><trkpt lon="108.8952187834032" lat="34.251351267481745"><ele>366.6793160633922</ele><time>2021-06-04T02:07:43Z</time><speed>1.484959363937378</speed></trkpt><trkpt lon="108.89511733806363" lat="34.25141498794608"><ele>367.3560198083533</ele><time>2021-06-04T02:07:53Z</time><speed>1.1401969194412231</speed></trkpt><trkpt lon="108.89501073806069" lat="34.25148300994555"><ele>368.15965057075937</ele><time>2021-06-04T02:08:04Z</time><speed>1.0116286277770996</speed></trkpt><trkpt lon="108.89495506522431" lat="34.25160247316494"><ele>366.94177106948183</ele><time>2021-06-04T02:08:16Z</time><speed>1.0964487791061401</speed></trkpt><trkpt lon="108.89492589431246" lat="34.25170571320721"><ele>366.6039711986985</ele><time>2021-06-04T02:08:26Z</time><speed>0.8993822336196899</speed></trkpt><trkpt lon="108.89481678942651" lat="34.25169311139055"><ele>366.43610179180257</ele><time>2021-06-04T02:08:35Z</time><speed>0.7247277498245239</speed></trkpt><trkpt lon="108.89471019451469" lat="34.251674042813335"><ele>365.60200661694887</ele><time>2021-06-04T02:08:48Z</time><speed>0.42969197034835815</speed></trkpt><trkpt lon="108.89459770305464" lat="34.25167105963879"><ele>367.9101382080479</ele><time>2021-06-04T02:09:03Z</time><speed>0.43219974637031555</speed></trkpt><trkpt lon="108.89451627181133" lat="34.251764623125965"><ele>366.17793592871834</ele><time>2021-06-04T02:11:06Z</time><speed>0.7246598601341248</speed></trkpt><trkpt lon="108.8944034839035" lat="34.25176691027843"><ele>367.8239534148677</ele><time>2021-06-04T02:11:16Z</time><speed>0.9476196765899658</speed></trkpt><trkpt lon="108.89428183063357" lat="34.251714659874516"><ele>366.7833906929208</ele><time>2021-06-04T02:11:30Z</time><speed>1.0694103240966797</speed></trkpt><trkpt lon="108.8941951252547" lat="34.25165593704289"><ele>367.7220211534446</ele><time>2021-06-04T02:11:38Z</time><speed>1.071890115737915</speed></trkpt><trkpt lon="108.89410989228493" lat="34.25159996878164"><ele>368.1410154822805</ele><time>2021-06-04T02:11:48Z</time><speed>0.596400260925293</speed></trkpt><trkpt lon="108.8940005907015" lat="34.25153992580005"><ele>370.8593498928593</ele><time>2021-06-04T02:11:58Z</time><speed>0.9803736209869385</speed></trkpt><trkpt lon="108.89389746724336" lat="34.25150377728761"><ele>372.9647103012876</ele><time>2021-06-04T02:12:09Z</time><speed>0.8402027487754822</speed></trkpt><trkpt lon="108.89378856756879" lat="34.25149751695537"><ele>374.14812042663016</ele><time>2021-06-04T02:12:18Z</time><speed>0.8933154940605164</speed></trkpt><trkpt lon="108.89367025212661" lat="34.25151076161063"><ele>374.1731565479736</ele><time>2021-06-04T02:12:29Z</time><speed>0.8778355717658997</speed></trkpt><trkpt lon="108.89355480799676" lat="34.2514928844887"><ele>373.48480871656204</ele><time>2021-06-04T02:12:40Z</time><speed>0.9839169979095459</speed></trkpt><trkpt lon="108.89344708232838" lat="34.25150621636428"><ele>372.1692108874776</ele><time>2021-06-04T02:12:47Z</time><speed>1.099273681640625</speed></trkpt><trkpt lon="108.89332320177388" lat="34.25146983315368"><ele>371.39423369026304</ele><time>2021-06-04T02:12:57Z</time><speed>1.4165703058242798</speed></trkpt><trkpt lon="108.89321692277656" lat="34.251417830659136"><ele>370.3553429731757</ele><time>2021-06-04T02:13:07Z</time><speed>1.0791234970092773</speed></trkpt><trkpt lon="108.89310598134212" lat="34.251391858210106"><ele>369.9831448905115</ele><time>2021-06-04T02:13:15Z</time><speed>1.0773663520812988</speed></trkpt><trkpt lon="108.89298215083932" lat="34.25137507180853"><ele>370.2095438466419</ele><time>2021-06-04T02:13:25Z</time><speed>1.1378214359283447</speed></trkpt><trkpt lon="108.89287018195455" lat="34.25138758956706"><ele>370.2601796681396</ele><time>2021-06-04T02:13:35Z</time><speed>1.066773533821106</speed></trkpt><trkpt lon="108.89278253702165" lat="34.25131346840514"><ele>372.679068025413</ele><time>2021-06-04T02:13:47Z</time><speed>0.8821325898170471</speed></trkpt><trkpt lon="108.8927228518672" lat="34.25122958015817"><ele>371.9411798650141</ele><time>2021-06-04T02:13:56Z</time><speed>0.6986855268478394</speed></trkpt><trkpt lon="108.89266056196729" lat="34.25115236106253"><ele>372.38431874141435</ele><time>2021-06-04T02:14:04Z</time><speed>1.100164771080017</speed></trkpt><trkpt lon="108.89253207034716" lat="34.251157642110265"><ele>372.55391594981813</ele><time>2021-06-04T02:14:16Z</time><speed>1.1316255331039429</speed></trkpt><trkpt lon="108.89240546718386" lat="34.251182371371684"><ele>372.87687614280003</ele><time>2021-06-04T02:14:25Z</time><speed>0.9027416706085205</speed></trkpt><trkpt lon="108.89228144852292" lat="34.25117478699072"><ele>373.93826199378327</ele><time>2021-06-04T02:14:35Z</time><speed>0.8464640378952026</speed></trkpt><trkpt lon="108.89215737876694" lat="34.25116810854998"><ele>374.210076302542</ele><time>2021-06-04T02:14:47Z</time><speed>1.025605320930481</speed></trkpt><trkpt lon="108.89205148869276" lat="34.25113027175151"><ele>375.35582796609356</ele><time>2021-06-04T02:14:57Z</time><speed>0.9795933365821838</speed></trkpt><trkpt lon="108.89194942551072" lat="34.251095645772466"><ele>376.2472965568911</ele><time>2021-06-04T02:15:07Z</time><speed>0.9998013377189636</speed></trkpt><trkpt lon="108.89184859440327" lat="34.25102696563624"><ele>375.70071980453133</ele><time>2021-06-04T02:15:18Z</time><speed>0.9657456278800964</speed></trkpt><trkpt lon="108.89177543791813" lat="34.250945748436884"><ele>375.87856239490185</ele><time>2021-06-04T02:15:27Z</time><speed>1.1194217205047607</speed></trkpt><trkpt lon="108.89170309502528" lat="34.250876523612284"><ele>375.0328437139531</ele><time>2021-06-04T02:15:37Z</time><speed>0.9804559946060181</speed></trkpt><trkpt lon="108.89162883390348" lat="34.25079143341954"><ele>373.6114808935623</ele><time>2021-06-04T02:15:49Z</time><speed>0.7743731737136841</speed></trkpt><trkpt lon="108.89154582954153" lat="34.250725909198614"><ele>373.36179640112505</ele><time>2021-06-04T02:15:58Z</time><speed>0.9935775995254517</speed></trkpt><trkpt lon="108.89146258115733" lat="34.250628754088595"><ele>372.33585185017915</ele><time>2021-06-04T02:16:10Z</time><speed>1.1386992931365967</speed></trkpt><trkpt lon="108.89141718611887" lat="34.25053662386716"><ele>372.51673698815546</ele><time>2021-06-04T02:16:19Z</time><speed>0.9838754534721375</speed></trkpt><trkpt lon="108.89135888811039" lat="34.25045721344753"><ele>371.9996160045719</ele><time>2021-06-04T02:16:27Z</time><speed>1.0661101341247559</speed></trkpt><trkpt lon="108.89125607528828" lat="34.25040065626867"><ele>371.9292648910169</ele><time>2021-06-04T02:16:37Z</time><speed>0.8420155644416809</speed></trkpt><trkpt lon="108.89118062131547" lat="34.25033456692325"><ele>371.8874724179697</ele><time>2021-06-04T02:16:47Z</time><speed>0.6535273790359497</speed></trkpt><trkpt lon="108.89109990372955" lat="34.250269639497624"><ele>371.42111450406315</ele><time>2021-06-04T02:16:54Z</time><speed>0.6480302214622498</speed></trkpt><trkpt lon="108.89101833945512" lat="34.25020140667455"><ele>370.6906091532861</ele><time>2021-06-04T02:17:04Z</time><speed>0.9712269902229309</speed></trkpt><trkpt lon="108.890938427298" lat="34.25013191076409"><ele>370.8628665064529</ele><time>2021-06-04T02:17:13Z</time><speed>0.7447654604911804</speed></trkpt><trkpt lon="108.89086677426339" lat="34.25004361046702"><ele>372.0608462312732</ele><time>2021-06-04T02:17:22Z</time><speed>0.9506791234016418</speed></trkpt><trkpt lon="108.89082102432441" lat="34.249951519687876"><ele>371.64340066268363</ele><time>2021-06-04T02:17:31Z</time><speed>0.8973480463027954</speed></trkpt><trkpt lon="108.89077072135724" lat="34.24986071998897"><ele>372.9159246917273</ele><time>2021-06-04T02:17:42Z</time><speed>1.0521290302276611</speed></trkpt><trkpt lon="108.89072290905116" lat="34.249772293994994"><ele>372.51705438040347</ele><time>2021-06-04T02:17:51Z</time><speed>1.1396700143814087</speed></trkpt><trkpt lon="108.89071840773961" lat="34.24966020844229"><ele>371.3162160872607</ele><time>2021-06-04T02:18:00Z</time><speed>1.1422276496887207</speed></trkpt><trkpt lon="108.89068845845843" lat="34.24956256315937"><ele>373.3952447732365</ele><time>2021-06-04T02:18:09Z</time><speed>0.9093180298805237</speed></trkpt></trkseg></trk></gpx>
