# Supplementary material for: Exploring the influence of path environment factors on walking behavior in urban parks with configuration attribute control
Source: PLoS One. 2025 Jul 28;20(7):e0329278. doi: 10.1371/journal.pone.0329278 (PMC12303266; doi:10.1371/journal.pone.0329278)
Supplement: S2 File — (ZIP) [file pone.0329278.s002.zip › S2 File/Trajectory data/F137.gpx]

<?xml version="1.0" encoding="UTF-8"?><gpx xsi:schemaLocation="http://www.topografix.com/GPX/1/0 http://www.topografix.com/GPX/1/0/gpx.xsd" xmlns="http://www.topografix.com/GPX/1/0" xmlns:xsi="http://www.w3.org/2001/XMLSchema-instance" creator="SixFoot - http://www.foooooot.com/" version="1.0"><trk><trkseg><trkpt lon="108.89058971" lat="34.24944276"><ele>378.4661865234375</ele><time>2021-06-04T00:20:57Z</time><speed>0.0</speed></trkpt><trkpt lon="108.890696" lat="34.24938685"><ele>377.9619140625</ele><time>2021-06-04T00:21:15Z</time><speed>1.0</speed></trkpt><trkpt lon="108.8907142" lat="34.24927322"><ele>377.029052734375</ele><time>2021-06-04T00:21:25Z</time><speed>1.2400000095367432</speed></trkpt><trkpt lon="108.89072507" lat="34.24916018"><ele>378.026611328125</ele><time>2021-06-04T00:21:33Z</time><speed>1.2200000286102295</speed></trkpt><trkpt lon="108.89073566" lat="34.24905625"><ele>379.7738037109375</ele><time>2021-06-04T00:21:41Z</time><speed>1.159999966621399</speed></trkpt><trkpt lon="108.89078672" lat="34.24895947"><ele>381.7991943359375</ele><time>2021-06-04T00:21:51Z</time><speed>1.1100000143051147</speed></trkpt><trkpt lon="108.89086974" lat="34.2488804"><ele>380.500732421875</ele><time>2021-06-04T00:22:01Z</time><speed>1.0700000524520874</speed></trkpt><trkpt lon="108.89096715" lat="34.24881239"><ele>381.1322021484375</ele><time>2021-06-04T00:22:13Z</time><speed>1.1200000047683716</speed></trkpt><trkpt lon="108.89106694" lat="34.24876966"><ele>382.5653076171875</ele><time>2021-06-04T00:22:23Z</time><speed>1.059999942779541</speed></trkpt><trkpt lon="108.8911769" lat="34.24874375"><ele>380.9593505859375</ele><time>2021-06-04T00:22:33Z</time><speed>0.949999988079071</speed></trkpt><trkpt lon="108.8912828" lat="34.24872255"><ele>379.87109375</ele><time>2021-06-04T00:22:44Z</time><speed>0.8999999761581421</speed></trkpt><trkpt lon="108.89135831" lat="34.24865265"><ele>380.96380615234375</ele><time>2021-06-04T00:23:00Z</time><speed>0.9700000286102295</speed></trkpt><trkpt lon="108.8914775" lat="34.24866707"><ele>383.47698974609375</ele><time>2021-06-04T00:23:42Z</time><speed>0.8199999928474426</speed></trkpt><trkpt lon="108.8915889" lat="34.24867663"><ele>383.56646728515625</ele><time>2021-06-04T00:23:51Z</time><speed>0.8999999761581421</speed></trkpt><trkpt lon="108.89171225" lat="34.2487024"><ele>382.50927734375</ele><time>2021-06-04T00:24:01Z</time><speed>1.0</speed></trkpt><trkpt lon="108.89182453" lat="34.24872392"><ele>382.0469970703125</ele><time>2021-06-04T00:24:09Z</time><speed>1.0099999904632568</speed></trkpt><trkpt lon="108.89184326" lat="34.24881616"><ele>375.1903076171875</ele><time>2021-06-04T00:24:31Z</time><speed>0.25</speed></trkpt><trkpt lon="108.89183348" lat="34.24890972"><ele>374.91162109375</ele><time>2021-06-04T00:24:51Z</time><speed>0.0</speed></trkpt><trkpt lon="108.89174374" lat="34.24896429"><ele>376.1612548828125</ele><time>2021-06-04T00:25:03Z</time><speed>0.4399999976158142</speed></trkpt><trkpt lon="108.89167327" lat="34.24903453"><ele>373.15985107421875</ele><time>2021-06-04T00:27:13Z</time><speed>0.7099999785423279</speed></trkpt><trkpt lon="108.89163286" lat="34.24912593"><ele>374.2012939453125</ele><time>2021-06-04T00:27:29Z</time><speed>0.46000000834465027</speed></trkpt><trkpt lon="108.89160118" lat="34.24922509"><ele>374.11444091796875</ele><time>2021-06-04T00:27:43Z</time><speed>0.800000011920929</speed></trkpt><trkpt lon="108.8915384" lat="34.24931167"><ele>371.9993896484375</ele><time>2021-06-04T00:27:55Z</time><speed>0.8199999928474426</speed></trkpt><trkpt lon="108.89144325" lat="34.24937662"><ele>370.107666015625</ele><time>2021-06-04T00:28:07Z</time><speed>0.7699999809265137</speed></trkpt><trkpt lon="108.89134056" lat="34.24940706"><ele>371.548828125</ele><time>2021-06-04T00:28:19Z</time><speed>1.0299999713897705</speed></trkpt><trkpt lon="108.89125722" lat="34.2494703"><ele>372.79681396484375</ele><time>2021-06-04T00:28:29Z</time><speed>0.8700000047683716</speed></trkpt><trkpt lon="108.89120764" lat="34.24956284"><ele>371.28363037109375</ele><time>2021-06-04T00:28:41Z</time><speed>0.7699999809265137</speed></trkpt><trkpt lon="108.89122724" lat="34.24965429"><ele>371.4561767578125</ele><time>2021-06-04T00:28:49Z</time><speed>0.7900000214576721</speed></trkpt><trkpt lon="108.89125736" lat="34.24974116"><ele>372.0234375</ele><time>2021-06-04T00:32:15Z</time><speed>0.8100000023841858</speed></trkpt><trkpt lon="108.89135252" lat="34.24980751"><ele>372.1751708984375</ele><time>2021-06-04T00:32:29Z</time><speed>0.800000011920929</speed></trkpt><trkpt lon="108.89147343" lat="34.24987755"><ele>369.71588134765625</ele><time>2021-06-04T00:32:38Z</time><speed>0.7699999809265137</speed></trkpt><trkpt lon="108.89154516" lat="34.24994885"><ele>368.2044677734375</ele><time>2021-06-04T00:32:47Z</time><speed>0.9300000071525574</speed></trkpt><trkpt lon="108.89164823" lat="34.24998301"><ele>368.333251953125</ele><time>2021-06-04T00:33:05Z</time><speed>0.800000011920929</speed></trkpt><trkpt lon="108.8917607" lat="34.24996147"><ele>366.63427734375</ele><time>2021-06-04T00:33:13Z</time><speed>1.2000000476837158</speed></trkpt><trkpt lon="108.89187898" lat="34.2499615"><ele>367.835205078125</ele><time>2021-06-04T00:33:23Z</time><speed>0.8899999856948853</speed></trkpt><trkpt lon="108.89198831" lat="34.24998899"><ele>368.204833984375</ele><time>2021-06-04T00:33:31Z</time><speed>0.8799999952316284</speed></trkpt><trkpt lon="108.89208801" lat="34.25003054"><ele>370.51043701171875</ele><time>2021-06-04T00:33:41Z</time><speed>0.8700000047683716</speed></trkpt><trkpt lon="108.89215409" lat="34.2501168"><ele>370.7569580078125</ele><time>2021-06-04T00:33:53Z</time><speed>0.8299999833106995</speed></trkpt><trkpt lon="108.89219621" lat="34.25022095"><ele>373.990966796875</ele><time>2021-06-04T00:34:05Z</time><speed>0.8500000238418579</speed></trkpt><trkpt lon="108.89227667" lat="34.2502918"><ele>370.7005615234375</ele><time>2021-06-04T00:34:15Z</time><speed>1.0299999713897705</speed></trkpt><trkpt lon="108.89236579" lat="34.25037017"><ele>371.46435546875</ele><time>2021-06-04T00:34:27Z</time><speed>1.0399999618530273</speed></trkpt><trkpt lon="108.89245202" lat="34.25043579"><ele>367.732666015625</ele><time>2021-06-04T00:34:39Z</time><speed>1.0299999713897705</speed></trkpt><trkpt lon="108.8925381" lat="34.25049865"><ele>369.08154296875</ele><time>2021-06-04T00:34:51Z</time><speed>1.0399999618530273</speed></trkpt><trkpt lon="108.89264726" lat="34.25047604"><ele>368.73486328125</ele><time>2021-06-04T00:35:15Z</time><speed>0.0</speed></trkpt><trkpt lon="108.89275996" lat="34.2505194"><ele>370.8018798828125</ele><time>2021-06-04T00:35:29Z</time><speed>1.1200000047683716</speed></trkpt><trkpt lon="108.89287273" lat="34.25056506"><ele>373.000244140625</ele><time>2021-06-04T00:35:39Z</time><speed>0.6200000047683716</speed></trkpt><trkpt lon="108.89298649" lat="34.2506042"><ele>373.2760009765625</ele><time>2021-06-04T00:35:53Z</time><speed>0.5099999904632568</speed></trkpt><trkpt lon="108.89310706" lat="34.25060764"><ele>370.063232421875</ele><time>2021-06-04T00:36:03Z</time><speed>1.0</speed></trkpt><trkpt lon="108.89323349" lat="34.2506105"><ele>368.4471435546875</ele><time>2021-06-04T00:36:13Z</time><speed>0.9100000262260437</speed></trkpt><trkpt lon="108.89335574" lat="34.25061042"><ele>366.81964111328125</ele><time>2021-06-04T00:36:25Z</time><speed>0.8899999856948853</speed></trkpt><trkpt lon="108.89347207" lat="34.25057051"><ele>367.2032470703125</ele><time>2021-06-04T00:36:39Z</time><speed>0.8700000047683716</speed></trkpt><trkpt lon="108.89357309" lat="34.25051905"><ele>366.199951171875</ele><time>2021-06-04T00:36:51Z</time><speed>0.8999999761581421</speed></trkpt><trkpt lon="108.89369892" lat="34.25046183"><ele>370.3707275390625</ele><time>2021-06-04T00:41:13Z</time><speed>1.2200000286102295</speed></trkpt><trkpt lon="108.89381531" lat="34.25043307"><ele>369.979248046875</ele><time>2021-06-04T00:41:21Z</time><speed>1.3700000047683716</speed></trkpt><trkpt lon="108.89395446" lat="34.25044174"><ele>369.759033203125</ele><time>2021-06-04T00:41:29Z</time><speed>1.3600000143051147</speed></trkpt><trkpt lon="108.89403372" lat="34.25050943"><ele>369.3843994140625</ele><time>2021-06-04T00:41:35Z</time><speed>1.3300000429153442</speed></trkpt><trkpt lon="108.89411921" lat="34.25057801"><ele>370.4344482421875</ele><time>2021-06-04T00:41:45Z</time><speed>1.2899999618530273</speed></trkpt><trkpt lon="108.89421895" lat="34.25061506"><ele>373.0660400390625</ele><time>2021-06-04T00:41:55Z</time><speed>1.1100000143051147</speed></trkpt><trkpt lon="108.89424841" lat="34.25070755"><ele>372.816162109375</ele><time>2021-06-04T00:42:27Z</time><speed>0.7799999713897705</speed></trkpt><trkpt lon="108.89426953" lat="34.25080315"><ele>369.593994140625</ele><time>2021-06-04T00:43:35Z</time><speed>0.8199999928474426</speed></trkpt><trkpt lon="108.89432044" lat="34.25088966"><ele>369.080322265625</ele><time>2021-06-04T00:43:45Z</time><speed>0.8999999761581421</speed></trkpt><trkpt lon="108.89426064" lat="34.25097842"><ele>368.05596923828125</ele><time>2021-06-04T00:43:57Z</time><speed>0.8500000238418579</speed></trkpt><trkpt lon="108.89420062" lat="34.25105365"><ele>368.88037109375</ele><time>2021-06-04T00:44:15Z</time><speed>1.0</speed></trkpt><trkpt lon="108.89413092" lat="34.25114692"><ele>370.6505126953125</ele><time>2021-06-04T00:44:25Z</time><speed>1.1100000143051147</speed></trkpt><trkpt lon="108.89410458" lat="34.25124682"><ele>371.3341064453125</ele><time>2021-06-04T00:44:39Z</time><speed>0.8799999952316284</speed></trkpt><trkpt lon="108.89406019" lat="34.25133255"><ele>372.11004638671875</ele><time>2021-06-04T00:44:49Z</time><speed>0.8899999856948853</speed></trkpt><trkpt lon="108.89402741" lat="34.25143139"><ele>370.98199462890625</ele><time>2021-06-04T00:45:00Z</time><speed>1.0099999904632568</speed></trkpt><trkpt lon="108.89403718" lat="34.25152556"><ele>371.5001220703125</ele><time>2021-06-04T00:45:09Z</time><speed>0.9900000095367432</speed></trkpt><trkpt lon="108.89408693" lat="34.25161494"><ele>372.0791015625</ele><time>2021-06-04T00:45:17Z</time><speed>0.9900000095367432</speed></trkpt><trkpt lon="108.89419527" lat="34.25167172"><ele>371.0150146484375</ele><time>2021-06-04T00:45:26Z</time><speed>0.6299999952316284</speed></trkpt><trkpt lon="108.8942668" lat="34.25174706"><ele>369.77838134765625</ele><time>2021-06-04T00:45:38Z</time><speed>0.0</speed></trkpt><trkpt lon="108.89436522" lat="34.25181109"><ele>370.1195068359375</ele><time>2021-06-04T00:45:52Z</time><speed>1.059999942779541</speed></trkpt><trkpt lon="108.89447335" lat="34.25185341"><ele>372.4381103515625</ele><time>2021-06-04T00:46:02Z</time><speed>1.0</speed></trkpt><trkpt lon="108.89457571" lat="34.25181425"><ele>372.15576171875</ele><time>2021-06-04T00:46:12Z</time><speed>1.059999942779541</speed></trkpt><trkpt lon="108.89467326" lat="34.25177079"><ele>371.6766357421875</ele><time>2021-06-04T00:46:21Z</time><speed>1.1100000143051147</speed></trkpt><trkpt lon="108.8947937" lat="34.25174804"><ele>371.8338623046875</ele><time>2021-06-04T00:46:35Z</time><speed>0.7300000190734863</speed></trkpt><trkpt lon="108.89490053" lat="34.25171393"><ele>371.094482421875</ele><time>2021-06-04T00:46:49Z</time><speed>0.4099999964237213</speed></trkpt><trkpt lon="108.89501649" lat="34.25171708"><ele>373.1414794921875</ele><time>2021-06-04T00:47:04Z</time><speed>0.9599999785423279</speed></trkpt><trkpt lon="108.89513406" lat="34.25174953"><ele>369.5263671875</ele><time>2021-06-04T00:47:20Z</time><speed>0.9800000190734863</speed></trkpt><trkpt lon="108.89521381" lat="34.25168279"><ele>367.6962890625</ele><time>2021-06-04T00:47:31Z</time><speed>0.20000000298023224</speed></trkpt><trkpt lon="108.89529246" lat="34.25160847"><ele>371.2813720703125</ele><time>2021-06-04T00:51:41Z</time><speed>0.8100000023841858</speed></trkpt><trkpt lon="108.89538009" lat="34.25155467"><ele>373.929931640625</ele><time>2021-06-04T00:51:53Z</time><speed>0.6000000238418579</speed></trkpt><trkpt lon="108.89549515" lat="34.25152646"><ele>378.3321533203125</ele><time>2021-06-04T00:52:37Z</time><speed>1.090000033378601</speed></trkpt><trkpt lon="108.89560318" lat="34.25150637"><ele>377.0006103515625</ele><time>2021-06-04T00:52:47Z</time><speed>0.7699999809265137</speed></trkpt><trkpt lon="108.89571259" lat="34.25149771"><ele>376.5137939453125</ele><time>2021-06-04T00:52:59Z</time><speed>0.6299999952316284</speed></trkpt><trkpt lon="108.89579658" lat="34.25143196"><ele>374.47314453125</ele><time>2021-06-04T00:53:15Z</time><speed>0.699999988079071</speed></trkpt><trkpt lon="108.89583995" lat="34.25133318"><ele>374.7296142578125</ele><time>2021-06-04T00:53:27Z</time><speed>0.699999988079071</speed></trkpt><trkpt lon="108.89585072" lat="34.25123583"><ele>375.304931640625</ele><time>2021-06-04T00:53:39Z</time><speed>0.6899999976158142</speed></trkpt><trkpt lon="108.89571186" lat="34.25124252"><ele>375.905029296875</ele><time>2021-06-04T00:54:01Z</time><speed>0.75</speed></trkpt><trkpt lon="108.89558879" lat="34.25126036"><ele>373.9500732421875</ele><time>2021-06-04T00:54:15Z</time><speed>0.7699999809265137</speed></trkpt><trkpt lon="108.89547473" lat="34.25130692"><ele>372.987060546875</ele><time>2021-06-04T00:54:27Z</time><speed>0.5799999833106995</speed></trkpt><trkpt lon="108.89537569" lat="34.25134811"><ele>370.478515625</ele><time>2021-06-04T00:54:39Z</time><speed>0.800000011920929</speed></trkpt><trkpt lon="108.89526346" lat="34.25131283"><ele>376.48675537109375</ele><time>2021-06-04T00:54:55Z</time><speed>0.9200000166893005</speed></trkpt><trkpt lon="108.8952361" lat="34.25122341"><ele>375.4085693359375</ele><time>2021-06-04T00:55:13Z</time><speed>0.699999988079071</speed></trkpt><trkpt lon="108.89529015" lat="34.25114128"><ele>375.50274658203125</ele><time>2021-06-04T00:55:27Z</time><speed>0.6399999856948853</speed></trkpt><trkpt lon="108.89531678" lat="34.25104425"><ele>375.09283447265625</ele><time>2021-06-04T00:55:39Z</time><speed>0.6600000262260437</speed></trkpt><trkpt lon="108.89531983" lat="34.25094151"><ele>374.10577392578125</ele><time>2021-06-04T00:55:51Z</time><speed>0.800000011920929</speed></trkpt><trkpt lon="108.89520408" lat="34.25091352"><ele>374.07275390625</ele><time>2021-06-04T00:56:07Z</time><speed>0.0</speed></trkpt><trkpt lon="108.89528128" lat="34.25084607"><ele>375.846435546875</ele><time>2021-06-04T00:56:22Z</time><speed>0.0</speed></trkpt><trkpt lon="108.89531185" lat="34.25093766"><ele>372.0087890625</ele><time>2021-06-04T00:56:35Z</time><speed>0.5899999737739563</speed></trkpt><trkpt lon="108.89533962" lat="34.25102991"><ele>371.90625</ele><time>2021-06-04T00:56:45Z</time><speed>0.4399999976158142</speed></trkpt><trkpt lon="108.89530474" lat="34.25114385"><ele>368.8475341796875</ele><time>2021-06-04T00:56:58Z</time><speed>0.9399999976158142</speed></trkpt><trkpt lon="108.89528538" lat="34.25123294"><ele>371.64794921875</ele><time>2021-06-04T00:57:07Z</time><speed>0.8700000047683716</speed></trkpt><trkpt lon="108.8952296" lat="34.25133032"><ele>368.92523193359375</ele><time>2021-06-04T00:57:18Z</time><speed>0.8600000143051147</speed></trkpt><trkpt lon="108.89510142" lat="34.25131089"><ele>367.94207763671875</ele><time>2021-06-04T00:57:32Z</time><speed>0.7799999713897705</speed></trkpt><trkpt lon="108.8950175" lat="34.25124967"><ele>371.60198974609375</ele><time>2021-06-04T00:57:41Z</time><speed>1.2200000286102295</speed></trkpt><trkpt lon="108.8949161" lat="34.25120548"><ele>373.34454345703125</ele><time>2021-06-04T00:57:52Z</time><speed>0.8199999928474426</speed></trkpt><trkpt lon="108.89482565" lat="34.25114083"><ele>371.756591796875</ele><time>2021-06-04T00:58:07Z</time><speed>0.6200000047683716</speed></trkpt><trkpt lon="108.89474408" lat="34.25107139"><ele>371.1343994140625</ele><time>2021-06-04T00:58:22Z</time><speed>0.5799999833106995</speed></trkpt><trkpt lon="108.89462985" lat="34.25101284"><ele>373.33685302734375</ele><time>2021-06-04T00:58:35Z</time><speed>0.3499999940395355</speed></trkpt><trkpt lon="108.89453308" lat="34.25096181"><ele>376.2239990234375</ele><time>2021-06-04T00:58:44Z</time><speed>1.0700000524520874</speed></trkpt><trkpt lon="108.89449618" lat="34.25105906"><ele>370.7252197265625</ele><time>2021-06-04T00:58:56Z</time><speed>0.9599999785423279</speed></trkpt><trkpt lon="108.89440598" lat="34.25112536"><ele>368.19964599609375</ele><time>2021-06-04T00:59:07Z</time><speed>0.7900000214576721</speed></trkpt><trkpt lon="108.89429083" lat="34.25111731"><ele>368.32904052734375</ele><time>2021-06-04T00:59:24Z</time><speed>1.0399999618530273</speed></trkpt><trkpt lon="108.89416906" lat="34.25111174"><ele>369.0179443359375</ele><time>2021-06-04T00:59:40Z</time><speed>0.46000000834465027</speed></trkpt><trkpt lon="108.89414404" lat="34.25120975"><ele>366.48675537109375</ele><time>2021-06-04T00:59:52Z</time><speed>0.7200000286102295</speed></trkpt><trkpt lon="108.89412319" lat="34.25130597"><ele>366.599609375</ele><time>2021-06-04T01:00:04Z</time><speed>0.8600000143051147</speed></trkpt><trkpt lon="108.89407869" lat="34.25140257"><ele>364.7689208984375</ele><time>2021-06-04T01:00:12Z</time><speed>1.059999942779541</speed></trkpt><trkpt lon="108.8941207" lat="34.25150273"><ele>363.697998046875</ele><time>2021-06-04T01:00:23Z</time><speed>1.190000057220459</speed></trkpt><trkpt lon="108.89419057" lat="34.25158288"><ele>367.17041015625</ele><time>2021-06-04T01:00:32Z</time><speed>0.699999988079071</speed></trkpt><trkpt lon="108.89429491" lat="34.25165055"><ele>366.694091796875</ele><time>2021-06-04T01:00:39Z</time><speed>1.2699999809265137</speed></trkpt><trkpt lon="108.8943843" lat="34.25171772"><ele>369.957275390625</ele><time>2021-06-04T01:00:48Z</time><speed>1.2599999904632568</speed></trkpt><trkpt lon="108.89444605" lat="34.25180986"><ele>369.80908203125</ele><time>2021-06-04T01:00:58Z</time><speed>1.3600000143051147</speed></trkpt><trkpt lon="108.89458776" lat="34.25179291"><ele>364.77960205078125</ele><time>2021-06-04T01:01:05Z</time><speed>1.5099999904632568</speed></trkpt><trkpt lon="108.89469151" lat="34.25174329"><ele>364.0303955078125</ele><time>2021-06-04T01:01:11Z</time><speed>1.4700000286102295</speed></trkpt><trkpt lon="108.89481231" lat="34.25178378"><ele>370.3812255859375</ele><time>2021-06-04T01:01:20Z</time><speed>1.399999976158142</speed></trkpt><trkpt lon="108.89484505" lat="34.25187133"><ele>372.4425048828125</ele><time>2021-06-04T01:01:27Z</time><speed>1.3799999952316284</speed></trkpt><trkpt lon="108.8948901" lat="34.25197283"><ele>369.921142578125</ele><time>2021-06-04T01:01:37Z</time><speed>1.2899999618530273</speed></trkpt><trkpt lon="108.89493764" lat="34.25205958"><ele>369.97021484375</ele><time>2021-06-04T01:01:48Z</time><speed>0.6299999952316284</speed></trkpt></trkseg></trk></gpx>
