# Supplementary material for: Exploring the influence of path environment factors on walking behavior in urban parks with configuration attribute control
Source: PLoS One. 2025 Jul 28;20(7):e0329278. doi: 10.1371/journal.pone.0329278 (PMC12303266; doi:10.1371/journal.pone.0329278)
Supplement: S2 File — (ZIP) [file pone.0329278.s002.zip › S2 File/Trajectory data/F138.gpx]

<?xml version="1.0" encoding="UTF-8"?><gpx xsi:schemaLocation="http://www.topografix.com/GPX/1/0 http://www.topografix.com/GPX/1/0/gpx.xsd" xmlns="http://www.topografix.com/GPX/1/0" xmlns:xsi="http://www.w3.org/2001/XMLSchema-instance" creator="SixFoot - http://www.foooooot.com/" version="1.0"><trk><trkseg><trkpt lon="108.89491982" lat="34.25218183"><ele>375.094482421875</ele><time>2021-06-04T01:05:12Z</time><speed>0.5799999833106995</speed></trkpt><trkpt lon="108.89495118" lat="34.25202482"><ele>380.9775390625</ele><time>2021-06-04T01:05:16Z</time><speed>0.7599999904632568</speed></trkpt><trkpt lon="108.89496317" lat="34.25193383"><ele>382.85076904296875</ele><time>2021-06-04T01:05:42Z</time><speed>0.0</speed></trkpt><trkpt lon="108.89492166" lat="34.25184466"><ele>376.4384765625</ele><time>2021-06-04T01:06:25Z</time><speed>1.1299999952316284</speed></trkpt><trkpt lon="108.89480152" lat="34.25180953"><ele>376.4534912109375</ele><time>2021-06-04T01:06:35Z</time><speed>1.1399999856948853</speed></trkpt><trkpt lon="108.89470371" lat="34.2518763"><ele>376.37640380859375</ele><time>2021-06-04T01:06:45Z</time><speed>1.159999966621399</speed></trkpt><trkpt lon="108.89458804" lat="34.25189733"><ele>376.3211669921875</ele><time>2021-06-04T01:06:55Z</time><speed>1.0700000524520874</speed></trkpt><trkpt lon="108.8944882" lat="34.25183614"><ele>375.9923095703125</ele><time>2021-06-04T01:07:04Z</time><speed>1.090000033378601</speed></trkpt><trkpt lon="108.89443824" lat="34.25173493"><ele>375.65594482421875</ele><time>2021-06-04T01:07:11Z</time><speed>1.0399999618530273</speed></trkpt><trkpt lon="108.89437368" lat="34.25164669"><ele>375.40972900390625</ele><time>2021-06-04T01:07:21Z</time><speed>1.0800000429153442</speed></trkpt><trkpt lon="108.89425036" lat="34.25162211"><ele>368.81884765625</ele><time>2021-06-04T01:07:26Z</time><speed>1.2100000381469727</speed></trkpt><trkpt lon="108.89416157" lat="34.25154235"><ele>368.505126953125</ele><time>2021-06-04T01:07:36Z</time><speed>1.2000000476837158</speed></trkpt><trkpt lon="108.89409919" lat="34.25145839"><ele>367.08099365234375</ele><time>2021-06-04T01:07:45Z</time><speed>1.25</speed></trkpt><trkpt lon="108.89398487" lat="34.2514519"><ele>365.3699951171875</ele><time>2021-06-04T01:07:57Z</time><speed>1.25</speed></trkpt><trkpt lon="108.89389658" lat="34.25139408"><ele>365.61962890625</ele><time>2021-06-04T01:08:05Z</time><speed>1.2300000190734863</speed></trkpt><trkpt lon="108.89410694" lat="34.2511157"><ele>363.92889404296875</ele><time>2021-06-04T01:08:10Z</time><speed>1.309999942779541</speed></trkpt><trkpt lon="108.89402058" lat="34.25104893"><ele>360.4615478515625</ele><time>2021-06-04T01:08:23Z</time><speed>1.149999976158142</speed></trkpt><trkpt lon="108.89390162" lat="34.2510643"><ele>359.50537109375</ele><time>2021-06-04T01:08:44Z</time><speed>1.100000023841858</speed></trkpt><trkpt lon="108.89377264" lat="34.2510218"><ele>361.83880615234375</ele><time>2021-06-04T01:09:18Z</time><speed>1.1100000143051147</speed></trkpt><trkpt lon="108.89371642" lat="34.25093685"><ele>361.4381103515625</ele><time>2021-06-04T01:09:22Z</time><speed>0.9200000166893005</speed></trkpt><trkpt lon="108.89359034" lat="34.25094625"><ele>360.7698974609375</ele><time>2021-06-04T01:09:37Z</time><speed>1.149999976158142</speed></trkpt><trkpt lon="108.89346651" lat="34.25091584"><ele>362.28778076171875</ele><time>2021-06-04T01:09:42Z</time><speed>1.2300000190734863</speed></trkpt><trkpt lon="108.89336815" lat="34.25085572"><ele>357.3570556640625</ele><time>2021-06-04T01:09:45Z</time><speed>1.2300000190734863</speed></trkpt><trkpt lon="108.89324297" lat="34.25080508"><ele>364.2279052734375</ele><time>2021-06-04T01:09:52Z</time><speed>1.3899999856948853</speed></trkpt><trkpt lon="108.893116" lat="34.25080322"><ele>366.8544921875</ele><time>2021-06-04T01:10:02Z</time><speed>1.2599999904632568</speed></trkpt><trkpt lon="108.89321877" lat="34.25086691"><ele>368.13580322265625</ele><time>2021-06-04T01:10:24Z</time><speed>1.2400000095367432</speed></trkpt><trkpt lon="108.8930549" lat="34.25084999"><ele>364.18212890625</ele><time>2021-06-04T01:10:34Z</time><speed>0.9599999785423279</speed></trkpt><trkpt lon="108.89290765" lat="34.25078967"><ele>365.446044921875</ele><time>2021-06-04T01:10:38Z</time><speed>1.059999942779541</speed></trkpt><trkpt lon="108.89276227" lat="34.25073477"><ele>369.79736328125</ele><time>2021-06-04T01:10:42Z</time><speed>1.0499999523162842</speed></trkpt><trkpt lon="108.89263705" lat="34.25072377"><ele>374.95513916015625</ele><time>2021-06-04T01:10:47Z</time><speed>1.0299999713897705</speed></trkpt><trkpt lon="108.89253961" lat="34.25077063"><ele>374.640869140625</ele><time>2021-06-04T01:10:57Z</time><speed>0.9300000071525574</speed></trkpt><trkpt lon="108.89241671" lat="34.25074665"><ele>374.1630859375</ele><time>2021-06-04T01:11:07Z</time><speed>1.2999999523162842</speed></trkpt><trkpt lon="108.89234998" lat="34.25060785"><ele>374.26708984375</ele><time>2021-06-04T01:11:12Z</time><speed>0.0</speed></trkpt><trkpt lon="108.89224425" lat="34.2505491"><ele>373.1226806640625</ele><time>2021-06-04T01:11:22Z</time><speed>0.0</speed></trkpt><trkpt lon="108.8921355" lat="34.25057984"><ele>376.0274658203125</ele><time>2021-06-04T01:11:35Z</time><speed>1.0099999904632568</speed></trkpt><trkpt lon="108.89203245" lat="34.25060999"><ele>374.2601318359375</ele><time>2021-06-04T01:14:09Z</time><speed>0.0</speed></trkpt><trkpt lon="108.89200956" lat="34.25052121"><ele>377.3760986328125</ele><time>2021-06-04T01:34:31Z</time><speed>0.800000011920929</speed></trkpt><trkpt lon="108.89211031" lat="34.25046086"><ele>376.0499267578125</ele><time>2021-06-04T01:34:51Z</time><speed>0.6000000238418579</speed></trkpt><trkpt lon="108.89219224" lat="34.25038375"><ele>374.5784912109375</ele><time>2021-06-04T01:35:09Z</time><speed>0.7099999785423279</speed></trkpt><trkpt lon="108.89224512" lat="34.25028993"><ele>373.3323974609375</ele><time>2021-06-04T01:35:21Z</time><speed>0.75</speed></trkpt><trkpt lon="108.89215393" lat="34.25021264"><ele>377.447998046875</ele><time>2021-06-04T01:35:35Z</time><speed>0.7300000190734863</speed></trkpt><trkpt lon="108.89210848" lat="34.2501234"><ele>376.82135009765625</ele><time>2021-06-04T01:35:47Z</time><speed>0.6100000143051147</speed></trkpt><trkpt lon="108.8919888" lat="34.25015187"><ele>374.96527099609375</ele><time>2021-06-04T01:36:11Z</time><speed>0.7699999809265137</speed></trkpt><trkpt lon="108.89199718" lat="34.2502558"><ele>375.04443359375</ele><time>2021-06-04T01:36:34Z</time><speed>0.949999988079071</speed></trkpt><trkpt lon="108.89184184" lat="34.25028049"><ele>375.272216796875</ele><time>2021-06-04T01:36:48Z</time><speed>0.9100000262260437</speed></trkpt><trkpt lon="108.89171073" lat="34.25027815"><ele>372.904052734375</ele><time>2021-06-04T01:36:54Z</time><speed>0.9700000286102295</speed></trkpt><trkpt lon="108.89160376" lat="34.25033768"><ele>371.83740234375</ele><time>2021-06-04T01:37:08Z</time><speed>0.7200000286102295</speed></trkpt><trkpt lon="108.89149461" lat="34.25027014"><ele>365.375732421875</ele><time>2021-06-04T01:37:18Z</time><speed>0.9700000286102295</speed></trkpt><trkpt lon="108.89138523" lat="34.25019691"><ele>367.56488037109375</ele><time>2021-06-04T01:37:36Z</time><speed>0.6100000143051147</speed></trkpt><trkpt lon="108.89128775" lat="34.2501433"><ele>371.03790283203125</ele><time>2021-06-04T01:37:46Z</time><speed>0.6399999856948853</speed></trkpt><trkpt lon="108.89119535" lat="34.25007513"><ele>371.974853515625</ele><time>2021-06-04T01:37:58Z</time><speed>0.7400000095367432</speed></trkpt><trkpt lon="108.89107296" lat="34.25007287"><ele>370.940185546875</ele><time>2021-06-04T01:38:17Z</time><speed>0.6700000166893005</speed></trkpt><trkpt lon="108.89097746" lat="34.24999843"><ele>370.5699462890625</ele><time>2021-06-04T01:38:32Z</time><speed>0.699999988079071</speed></trkpt><trkpt lon="108.89091532" lat="34.24991092"><ele>372.29425048828125</ele><time>2021-06-04T01:38:44Z</time><speed>0.699999988079071</speed></trkpt><trkpt lon="108.89100913" lat="34.24966883"><ele>376.65496826171875</ele><time>2021-06-04T01:38:50Z</time><speed>0.6899999976158142</speed></trkpt><trkpt lon="108.8910419" lat="34.24958134"><ele>378.164794921875</ele><time>2021-06-04T01:38:58Z</time><speed>0.7099999785423279</speed></trkpt><trkpt lon="108.89102927" lat="34.24947357"><ele>377.38995361328125</ele><time>2021-06-04T01:39:14Z</time><speed>0.7400000095367432</speed></trkpt><trkpt lon="108.89100915" lat="34.24938476"><ele>377.259033203125</ele><time>2021-06-04T01:39:21Z</time><speed>0.7799999713897705</speed></trkpt><trkpt lon="108.89090304" lat="34.24941745"><ele>375.646484375</ele><time>2021-06-04T01:39:45Z</time><speed>0.8700000047683716</speed></trkpt><trkpt lon="108.89079567" lat="34.24946401"><ele>375.770263671875</ele><time>2021-06-04T01:39:58Z</time><speed>0.8500000238418579</speed></trkpt><trkpt lon="108.89068128" lat="34.24945043"><ele>375.9619140625</ele><time>2021-06-04T01:40:09Z</time><speed>0.8500000238418579</speed></trkpt><trkpt lon="108.89057144" lat="34.24948173"><ele>375.3250732421875</ele><time>2021-06-04T01:40:21Z</time><speed>1.0</speed></trkpt></trkseg></trk></gpx>
