# Supplementary material for: Exploring the influence of path environment factors on walking behavior in urban parks with configuration attribute control
Source: PLoS One. 2025 Jul 28;20(7):e0329278. doi: 10.1371/journal.pone.0329278 (PMC12303266; doi:10.1371/journal.pone.0329278)
Supplement: S2 File — (ZIP) [file pone.0329278.s002.zip › S2 File/Trajectory data/F139.gpx]

<?xml version="1.0" encoding="UTF-8"?>
<gpx xmlns:xsi="http://www.w3.org/2001/XMLSchema-instance" xmlns="http://www.topografix.com/GPX/1/1" xsi:schemaLocation="http://www.topografix.com/GPX/1/1 http://www.topografix.com/GPX/1/1/gpx.xsd" version="1.1" creator="foooooot.com">
<metadata>
         <copyright author="foooooot.com"> <license>foooooot.com</license></copyright>
         <time>1622766090.526874</time>
         <name>第一次场地调研</name>
</metadata>
<trk>
    <name>第一次场地调研</name>
    <type>trip#track</type>
    <src>手机客户端软件/六只脚iPhone版</src>
    <trkseg> 
<trkpt lat="34.24936095172674" lon="108.89068517081174">
   <ele>407.4394426951185</ele>
   <time>2021-06-04T00:21:31.001Z</time>
</trkpt>  
<trkpt lat="34.24933076242355" lon="108.89068775644503">
   <ele>407.36855030059814</ele>
   <time>2021-06-04T00:21:36.001Z</time>
</trkpt>  
<trkpt lat="34.24930069556723" lon="108.89068961452388">
   <ele>407.52826665341854</ele>
   <time>2021-06-04T00:21:41.001Z</time>
</trkpt>  
<trkpt lat="34.24926994829401" lon="108.89069038693624">
   <ele>407.3851018026471</ele>
   <time>2021-06-04T00:21:47.001Z</time>
</trkpt>  
<trkpt lat="34.249241834779966" lon="108.89069253760535">
   <ele>407.7112956820056</ele>
   <time>2021-06-04T00:21:52.000Z</time>
</trkpt>  
<trkpt lat="34.249213780027006" lon="108.89069604229442">
   <ele>408.04064145777375</ele>
   <time>2021-06-04T00:21:57.000Z</time>
</trkpt>  
<trkpt lat="34.2491824651915" lon="108.89070293268401">
   <ele>407.8245772253722</ele>
   <time>2021-06-04T00:22:02.000Z</time>
</trkpt>  
<trkpt lat="34.24915612829379" lon="108.89071071657192">
   <ele>408.13400630187243</ele>
   <time>2021-06-04T00:22:06.000Z</time>
</trkpt>  
<trkpt lat="34.24912534514464" lon="108.89072426118321">
   <ele>407.449878401123</ele>
   <time>2021-06-04T00:22:10.000Z</time>
</trkpt>  
<trkpt lat="34.24909975147736" lon="108.89073772861826">
   <ele>407.94782015960664</ele>
   <time>2021-06-04T00:22:13.000Z</time>
</trkpt>  
<trkpt lat="34.24906830375902" lon="108.89075787544775">
   <ele>407.9440907817334</ele>
   <time>2021-06-04T00:22:17.000Z</time>
</trkpt>  
<trkpt lat="34.249044845096286" lon="108.8907759208085">
   <ele>408.01512986794114</ele>
   <time>2021-06-04T00:22:20.000Z</time>
</trkpt>  
<trkpt lat="34.249017209097104" lon="108.89080006933439">
   <ele>407.6292345318943</ele>
   <time>2021-06-04T00:22:23.000Z</time>
</trkpt>  
<trkpt lat="34.24898892727142" lon="108.89082558209323">
   <ele>407.66126916371286</ele>
   <time>2021-06-04T00:22:26.001Z</time>
</trkpt>  
<trkpt lat="34.24896314568873" lon="108.89085065703185">
   <ele>407.9795825118199</ele>
   <time>2021-06-04T00:22:29.001Z</time>
</trkpt>  
<trkpt lat="34.24893635214617" lon="108.8908791994562">
   <ele>407.94115975499153</ele>
   <time>2021-06-04T00:22:32.001Z</time>
</trkpt>  
<trkpt lat="34.248910183007816" lon="108.89090742181547">
   <ele>407.6024864073843</ele>
   <time>2021-06-04T00:22:35.001Z</time>
</trkpt>  
<trkpt lat="34.248885582831356" lon="108.89093554876948">
   <ele>407.74813872296363</ele>
   <time>2021-06-04T00:22:38.001Z</time>
</trkpt>  
<trkpt lat="34.24886393365591" lon="108.89096314601917">
   <ele>407.56972143240273</ele>
   <time>2021-06-04T00:22:41.001Z</time>
</trkpt>  
<trkpt lat="34.248844311867714" lon="108.89099131151924">
   <ele>407.7913017170504</ele>
   <time>2021-06-04T00:22:44.001Z</time>
</trkpt>  
<trkpt lat="34.248825486670476" lon="108.89102470034503">
   <ele>407.8583013312891</ele>
   <time>2021-06-04T00:22:48.001Z</time>
</trkpt>  
<trkpt lat="34.248806238109765" lon="108.89106211004075">
   <ele>407.4791898513213</ele>
   <time>2021-06-04T00:22:52.001Z</time>
</trkpt>  
<trkpt lat="34.24879162802265" lon="108.89109384642552">
   <ele>407.5647432375699</ele>
   <time>2021-06-04T00:22:55.001Z</time>
</trkpt>  
<trkpt lat="34.24877953932598" lon="108.89112562597116">
   <ele>407.2313786065206</ele>
   <time>2021-06-04T00:22:58.001Z</time>
</trkpt>  
<trkpt lat="34.2487638829" lon="108.89116257730169">
   <ele>407.15448298305273</ele>
   <time>2021-06-04T00:23:01.001Z</time>
</trkpt>  
<trkpt lat="34.24874625522551" lon="108.8911992051869">
   <ele>407.1718951947987</ele>
   <time>2021-06-04T00:23:04.001Z</time>
</trkpt>  
<trkpt lat="34.248729635371596" lon="108.89123742874196">
   <ele>407.1247102525085</ele>
   <time>2021-06-04T00:23:07.001Z</time>
</trkpt>  
<trkpt lat="34.24871339430535" lon="108.89127749047533">
   <ele>406.94434189330786</ele>
   <time>2021-06-04T00:23:10.001Z</time>
</trkpt>  
<trkpt lat="34.24870175076966" lon="108.89131856748395">
   <ele>407.33329273108393</ele>
   <time>2021-06-04T00:23:13.001Z</time>
</trkpt>  
<trkpt lat="34.24869418020825" lon="108.89135710226695">
   <ele>406.83839102555066</ele>
   <time>2021-06-04T00:23:16.001Z</time>
</trkpt>  
<trkpt lat="34.248686857444476" lon="108.89138959947685">
   <ele>407.04735964536667</ele>
   <time>2021-06-04T00:23:19.001Z</time>
</trkpt>  
<trkpt lat="34.248680109997096" lon="108.8914238334077">
   <ele>407.1683411132544</ele>
   <time>2021-06-04T00:23:22.001Z</time>
</trkpt>  
<trkpt lat="34.24867362075142" lon="108.89146387763631">
   <ele>406.8793904064223</ele>
   <time>2021-06-04T00:23:25.001Z</time>
</trkpt>  
<trkpt lat="34.248670329637335" lon="108.89150339721813">
   <ele>406.82375463750213</ele>
   <time>2021-06-04T00:23:28.001Z</time>
</trkpt>  
<trkpt lat="34.2486696143068" lon="108.89154038068182">
   <ele>406.57841579802334</ele>
   <time>2021-06-04T00:23:31.001Z</time>
</trkpt>  
<trkpt lat="34.24867141773513" lon="108.89158322543344">
   <ele>406.6172278895974</ele>
   <time>2021-06-04T00:23:34.001Z</time>
</trkpt>  
<trkpt lat="34.248673932564806" lon="108.89162384070175">
   <ele>406.7686125030741</ele>
   <time>2021-06-04T00:23:37.001Z</time>
</trkpt>  
<trkpt lat="34.248680875797156" lon="108.89166748708901">
   <ele>406.48601065110415</ele>
   <time>2021-06-04T00:23:40.002Z</time>
</trkpt>  
<trkpt lat="34.248688052692515" lon="108.89171367396112">
   <ele>406.2046764334664</ele>
   <time>2021-06-04T00:23:43.002Z</time>
</trkpt>  
<trkpt lat="34.24869690486333" lon="108.89175852150791">
   <ele>406.2083662888035</ele>
   <time>2021-06-04T00:23:46.002Z</time>
</trkpt>  
<trkpt lat="34.2487033843013" lon="108.8917977461258">
   <ele>406.695854944177</ele>
   <time>2021-06-04T00:23:49.002Z</time>
</trkpt>  
<trkpt lat="34.248709335407085" lon="108.8918337384512">
   <ele>406.89130581356585</ele>
   <time>2021-06-04T00:23:52.002Z</time>
</trkpt>  
<trkpt lat="34.24871111508513" lon="108.89187772651236">
   <ele>406.7586621167138</ele>
   <time>2021-06-04T00:23:56.000Z</time>
</trkpt>  
<trkpt lat="34.24871523069178" lon="108.89191329855397">
   <ele>406.6954293511808</ele>
   <time>2021-06-04T00:23:59.000Z</time>
</trkpt>  
<trkpt lat="34.24872101528858" lon="108.89195117368745">
   <ele>406.60233580973</ele>
   <time>2021-06-04T00:24:02.000Z</time>
</trkpt>  
<trkpt lat="34.248726760335344" lon="108.89199118479011">
   <ele>407.0788140995428</ele>
   <time>2021-06-04T00:24:05.000Z</time>
</trkpt>  
<trkpt lat="34.24873499227304" lon="108.89203495510252">
   <ele>406.6865176670253</ele>
   <time>2021-06-04T00:24:08.000Z</time>
</trkpt>  
<trkpt lat="34.248742437953425" lon="108.89206643536215">
   <ele>406.89285839069635</ele>
   <time>2021-06-04T00:24:10.000Z</time>
</trkpt>  
<trkpt lat="34.24875314900445" lon="108.89210985611497">
   <ele>407.3000050773844</ele>
   <time>2021-06-04T00:24:13.000Z</time>
</trkpt>  
<trkpt lat="34.24876102306563" lon="108.89215291114625">
   <ele>407.29765832051635</ele>
   <time>2021-06-04T00:24:16.000Z</time>
</trkpt>  
<trkpt lat="34.248770635448565" lon="108.89219749484124">
   <ele>407.21442001406103</ele>
   <time>2021-06-04T00:24:19.000Z</time>
</trkpt>  
<trkpt lat="34.248782958535195" lon="108.89224019839676">
   <ele>407.2434808993712</ele>
   <time>2021-06-04T00:24:22.000Z</time>
</trkpt>  
<trkpt lat="34.24879550430036" lon="108.89228675972166">
   <ele>407.2848095847294</ele>
   <time>2021-06-04T00:24:25.000Z</time>
</trkpt>  
<trkpt lat="34.24880246153481" lon="108.89231875885169">
   <ele>407.6146751353517</ele>
   <time>2021-06-04T00:24:27.000Z</time>
</trkpt>  
<trkpt lat="34.248809239310994" lon="108.89236001842855">
   <ele>407.06794365122914</ele>
   <time>2021-06-04T00:24:30.000Z</time>
</trkpt>  
<trkpt lat="34.248811230547325" lon="108.89239893572004">
   <ele>406.92383464053273</ele>
   <time>2021-06-04T00:24:33.000Z</time>
</trkpt>  
<trkpt lat="34.248812125169486" lon="108.89243659209566">
   <ele>406.9711109511554</ele>
   <time>2021-06-04T00:24:36.000Z</time>
</trkpt>  
<trkpt lat="34.248812293039265" lon="108.89247241274029">
   <ele>406.51635517552495</ele>
   <time>2021-06-04T00:24:40.000Z</time>
</trkpt>  
<trkpt lat="34.24881329263108" lon="108.89251370925906">
   <ele>407.04090304952115</ele>
   <time>2021-06-04T00:24:44.000Z</time>
</trkpt>  
<trkpt lat="34.248813074452656" lon="108.89254798523118">
   <ele>407.0307120634243</ele>
   <time>2021-06-04T00:24:47.001Z</time>
</trkpt>  
<trkpt lat="34.248817325633325" lon="108.89258212766576">
   <ele>407.2750146519393</ele>
   <time>2021-06-04T00:24:50.001Z</time>
</trkpt>  
<trkpt lat="34.24882202963199" lon="108.89261883421892">
   <ele>407.32544078398496</ele>
   <time>2021-06-04T00:24:53.001Z</time>
</trkpt>  
<trkpt lat="34.2488221563932" lon="108.89266266227938">
   <ele>407.13797125127167</ele>
   <time>2021-06-04T00:24:56.001Z</time>
</trkpt>  
<trkpt lat="34.2488244262654" lon="108.89270551511373">
   <ele>407.2888969052583</ele>
   <time>2021-06-04T00:24:59.001Z</time>
</trkpt>  
<trkpt lat="34.24883172930922" lon="108.89273784251641">
   <ele>407.261986724101</ele>
   <time>2021-06-04T00:25:01.001Z</time>
</trkpt>  
<trkpt lat="34.24883997894652" lon="108.89277698730825">
   <ele>407.5551751786843</ele>
   <time>2021-06-04T00:25:04.001Z</time>
</trkpt>  
<trkpt lat="34.24884749716866" lon="108.89281482943227">
   <ele>407.2307828888297</ele>
   <time>2021-06-04T00:25:07.001Z</time>
</trkpt>  
<trkpt lat="34.248861587471296" lon="108.89284967963869">
   <ele>407.48494425043464</ele>
   <time>2021-06-04T00:25:10.001Z</time>
</trkpt>  
<trkpt lat="34.24887669067892" lon="108.89288764183752">
   <ele>407.9739444311708</ele>
   <time>2021-06-04T00:25:13.001Z</time>
</trkpt>  
<trkpt lat="34.248882755521805" lon="108.89291956012607">
   <ele>407.9824531348422</ele>
   <time>2021-06-04T00:25:16.001Z</time>
</trkpt>  
<trkpt lat="34.24888131302968" lon="108.89296352453633">
   <ele>408.0265590874478</ele>
   <time>2021-06-04T00:25:20.001Z</time>
</trkpt>  
<trkpt lat="34.24888289323371" lon="108.89300159835255">
   <ele>407.8913457104936</ele>
   <time>2021-06-04T00:25:23.001Z</time>
</trkpt>  
<trkpt lat="34.24888799307126" lon="108.89303762380715">
   <ele>407.9437669329345</ele>
   <time>2021-06-04T00:25:26.001Z</time>
</trkpt>  
<trkpt lat="34.24889141899814" lon="108.89307283895006">
   <ele>408.0543918116018</ele>
   <time>2021-06-04T00:25:29.001Z</time>
</trkpt>  
<trkpt lat="34.2488926174652" lon="108.89311733216846">
   <ele>408.34294198360294</ele>
   <time>2021-06-04T00:25:32.001Z</time>
</trkpt>  
<trkpt lat="34.248887975280866" lon="108.89315526173175">
   <ele>408.61550934705883</ele>
   <time>2021-06-04T00:25:35.001Z</time>
</trkpt>  
<trkpt lat="34.24888160961292" lon="108.89319708144673">
   <ele>408.76149385236204</ele>
   <time>2021-06-04T00:25:39.001Z</time>
</trkpt>  
<trkpt lat="34.24886903537913" lon="108.89322959591554">
   <ele>408.5588264968246</ele>
   <time>2021-06-04T00:25:42.001Z</time>
</trkpt>  
<trkpt lat="34.2488524993657" lon="108.89326536115246">
   <ele>408.75347507651895</ele>
   <time>2021-06-04T00:25:45.001Z</time>
</trkpt>  
<trkpt lat="34.24883575986452" lon="108.8933000538427">
   <ele>409.1140044433996</ele>
   <time>2021-06-04T00:25:48.001Z</time>
</trkpt>  
<trkpt lat="34.24881298855733" lon="108.89333606510776">
   <ele>408.91040641628206</ele>
   <time>2021-06-04T00:25:51.001Z</time>
</trkpt>  
<trkpt lat="34.24879226204051" lon="108.89336955738692">
   <ele>409.3933687051758</ele>
   <time>2021-06-04T00:25:54.001Z</time>
</trkpt>  
<trkpt lat="34.24877084565912" lon="108.89339580554501">
   <ele>409.2422453276813</ele>
   <time>2021-06-04T00:25:57.002Z</time>
</trkpt>  
<trkpt lat="34.24874634241757" lon="108.8934233822871">
   <ele>409.04224067926407</ele>
   <time>2021-06-04T00:26:00.000Z</time>
</trkpt>  
<trkpt lat="34.24872065188251" lon="108.8934542467969">
   <ele>408.9846389386803</ele>
   <time>2021-06-04T00:26:03.000Z</time>
</trkpt>  
<trkpt lat="34.24869657801919" lon="108.89348167261693">
   <ele>409.03921427950263</ele>
   <time>2021-06-04T00:26:06.000Z</time>
</trkpt>  
<trkpt lat="34.248674251848406" lon="108.89350821432477">
   <ele>409.25451199989766</ele>
   <time>2021-06-04T00:26:09.000Z</time>
</trkpt>  
<trkpt lat="34.24865121426941" lon="108.89353557851292">
   <ele>409.3172910474241</ele>
   <time>2021-06-04T00:26:12.000Z</time>
</trkpt>  
<trkpt lat="34.24863021209187" lon="108.89356034156746">
   <ele>409.26726029999554</ele>
   <time>2021-06-04T00:26:15.000Z</time>
</trkpt>  
<trkpt lat="34.248600849319494" lon="108.89359247390662">
   <ele>409.3008322333917</ele>
   <time>2021-06-04T00:26:18.000Z</time>
</trkpt>  
<trkpt lat="34.24857488005063" lon="108.89361558227792">
   <ele>409.2949861390516</ele>
   <time>2021-06-04T00:26:21.000Z</time>
</trkpt>  
<trkpt lat="34.24855234240668" lon="108.89364057985357">
   <ele>409.20644020847976</ele>
   <time>2021-06-04T00:26:24.000Z</time>
</trkpt>  
<trkpt lat="34.24853306001763" lon="108.89366763565751">
   <ele>409.10345392115414</ele>
   <time>2021-06-04T00:26:27.000Z</time>
</trkpt>  
<trkpt lat="34.248515757094765" lon="108.89370050634632">
   <ele>409.1442912071943</ele>
   <time>2021-06-04T00:26:31.000Z</time>
</trkpt>  
<trkpt lat="34.2484976768933" lon="108.89372995512255">
   <ele>409.21118716709316</ele>
   <time>2021-06-04T00:26:35.000Z</time>
</trkpt>  
<trkpt lat="34.248480787812156" lon="108.89375545972842">
   <ele>408.9149948246777</ele>
   <time>2021-06-04T00:26:38.000Z</time>
</trkpt>  
<trkpt lat="34.24845602244413" lon="108.89378566039312">
   <ele>409.2652865247801</ele>
   <time>2021-06-04T00:26:42.000Z</time>
</trkpt>  
<trkpt lat="34.24844479088556" lon="108.89382140390224">
   <ele>409.74715401325375</ele>
   <time>2021-06-04T00:26:45.000Z</time>
</trkpt>  
<trkpt lat="34.248433868721726" lon="108.89386013696392">
   <ele>409.6190766673535</ele>
   <time>2021-06-04T00:26:48.000Z</time>
</trkpt>  
<trkpt lat="34.2484264149624" lon="108.89390705491766">
   <ele>409.1011500451714</ele>
   <time>2021-06-04T00:26:51.000Z</time>
</trkpt>  
<trkpt lat="34.24842132176661" lon="108.89394494118119">
   <ele>408.82976300176233</ele>
   <time>2021-06-04T00:26:54.000Z</time>
</trkpt>  
<trkpt lat="34.24841118831521" lon="108.89398095870365">
   <ele>408.8800725713372</ele>
   <time>2021-06-04T00:26:57.000Z</time>
</trkpt>  
<trkpt lat="34.248400246588425" lon="108.89401808348502">
   <ele>408.8836045451462</ele>
   <time>2021-06-04T00:27:00.000Z</time>
</trkpt>  
<trkpt lat="34.248395123672076" lon="108.89405249364314">
   <ele>409.4343915125355</ele>
   <time>2021-06-04T00:27:03.000Z</time>
</trkpt>  
<trkpt lat="34.248385759342" lon="108.89409233181468">
   <ele>409.44363101013005</ele>
   <time>2021-06-04T00:27:06.001Z</time>
</trkpt>  
<trkpt lat="34.248374388446365" lon="108.89412929202277">
   <ele>409.215244573541</ele>
   <time>2021-06-04T00:27:09.001Z</time>
</trkpt>  
<trkpt lat="34.24836092288465" lon="108.894160736012">
   <ele>409.2312714466825</ele>
   <time>2021-06-04T00:27:12.001Z</time>
</trkpt>  
<trkpt lat="34.24834442462104" lon="108.89419800262573">
   <ele>409.23988129291683</ele>
   <time>2021-06-04T00:27:16.001Z</time>
</trkpt>  
<trkpt lat="34.24832468950045" lon="108.89422989293125">
   <ele>408.74936091247946</ele>
   <time>2021-06-04T00:27:19.001Z</time>
</trkpt>  
<trkpt lat="34.24830229405993" lon="108.89425861261343">
   <ele>408.8966928590089</ele>
   <time>2021-06-04T00:27:22.001Z</time>
</trkpt>  
<trkpt lat="34.24827516095016" lon="108.89428233724114">
   <ele>408.5991727011278</ele>
   <time>2021-06-04T00:27:25.001Z</time>
</trkpt>  
<trkpt lat="34.24824869986938" lon="108.89430417415433">
   <ele>408.5225911028683</ele>
   <time>2021-06-04T00:27:27.001Z</time>
</trkpt>  
<trkpt lat="34.2482237285764" lon="108.89432378241666">
   <ele>408.24955045524985</ele>
   <time>2021-06-04T00:27:29.001Z</time>
</trkpt>  
<trkpt lat="34.24819850164966" lon="108.89434537820225">
   <ele>408.4231499945745</ele>
   <time>2021-06-04T00:27:32.001Z</time>
</trkpt>  
<trkpt lat="34.24816931843726" lon="108.89437274807557">
   <ele>408.42199043929577</ele>
   <time>2021-06-04T00:27:33.001Z</time>
</trkpt>  
<trkpt lat="34.24814581432988" lon="108.89440110644976">
   <ele>408.4544497691095</ele>
   <time>2021-06-04T00:27:36.001Z</time>
</trkpt>  
<trkpt lat="34.248125333178564" lon="108.89442736994636">
   <ele>408.8884521899745</ele>
   <time>2021-06-04T00:27:41.001Z</time>
</trkpt>  
<trkpt lat="34.248106050529024" lon="108.89445823932797">
   <ele>408.74273933749646</ele>
   <time>2021-06-04T00:27:46.001Z</time>
</trkpt>  
<trkpt lat="34.24809224165451" lon="108.89449596208915">
   <ele>408.1425681868568</ele>
   <time>2021-06-04T00:27:50.001Z</time>
</trkpt>  
<trkpt lat="34.248080165861126" lon="108.89453175090573">
   <ele>408.40974971465766</ele>
   <time>2021-06-04T00:27:53.001Z</time>
</trkpt>  
<trkpt lat="34.248062161031854" lon="108.89457361017809">
   <ele>407.93812049832195</ele>
   <time>2021-06-04T00:27:56.001Z</time>
</trkpt>  
<trkpt lat="34.24805302094702" lon="108.89460497357729">
   <ele>408.16556899249554</ele>
   <time>2021-06-04T00:27:58.001Z</time>
</trkpt>  
<trkpt lat="34.24804482271006" lon="108.89464977059843">
   <ele>407.8627740163356</ele>
   <time>2021-06-04T00:28:01.001Z</time>
</trkpt>  
<trkpt lat="34.24804129555484" lon="108.89468396189116">
   <ele>407.7940601268783</ele>
   <time>2021-06-04T00:28:04.001Z</time>
</trkpt>  
<trkpt lat="34.248045930973106" lon="108.89471771840199">
   <ele>407.9413679856807</ele>
   <time>2021-06-04T00:28:07.000Z</time>
</trkpt>  
<trkpt lat="34.248054127293" lon="108.89475216525116">
   <ele>407.85962132457644</ele>
   <time>2021-06-04T00:28:11.000Z</time>
</trkpt>  
<trkpt lat="34.24807259116705" lon="108.89479768163645">
   <ele>407.6527226930484</ele>
   <time>2021-06-04T00:28:20.000Z</time>
</trkpt>  
<trkpt lat="34.24808919171667" lon="108.89482805529748">
   <ele>408.14622191991657</ele>
   <time>2021-06-04T00:28:22.000Z</time>
</trkpt>  
<trkpt lat="34.2481098290744" lon="108.89486260695499">
   <ele>408.26647095009685</ele>
   <time>2021-06-04T00:28:25.000Z</time>
</trkpt>  
<trkpt lat="34.24813016813381" lon="108.89488921484259">
   <ele>407.6903445571661</ele>
   <time>2021-06-04T00:28:28.000Z</time>
</trkpt>  
<trkpt lat="34.24815551820643" lon="108.89490763012795">
   <ele>407.9921710342169</ele>
   <time>2021-06-04T00:28:32.000Z</time>
</trkpt>  
<trkpt lat="34.2481866162176" lon="108.89491783253511">
   <ele>407.9246689463034</ele>
   <time>2021-06-04T00:28:37.000Z</time>
</trkpt>  
<trkpt lat="34.24821797670705" lon="108.89492674181527">
   <ele>408.20889413543046</ele>
   <time>2021-06-04T00:28:42.000Z</time>
</trkpt>  
<trkpt lat="34.24825195111056" lon="108.8949315499688">
   <ele>407.89232645742595</ele>
   <time>2021-06-04T00:28:47.000Z</time>
</trkpt>  
<trkpt lat="34.248286913740316" lon="108.89493742875679">
   <ele>407.9063067827374</ele>
   <time>2021-06-04T00:28:51.000Z</time>
</trkpt>  
<trkpt lat="34.248318970722686" lon="108.89494955610039">
   <ele>407.96652275137603</ele>
   <time>2021-06-04T00:28:54.000Z</time>
</trkpt>  
<trkpt lat="34.24835007109863" lon="108.89496123166663">
   <ele>407.7573379660025</ele>
   <time>2021-06-04T00:28:58.000Z</time>
</trkpt>  
<trkpt lat="34.24838383922869" lon="108.89497062447344">
   <ele>408.08150277938694</ele>
   <time>2021-06-04T00:29:01.000Z</time>
</trkpt>  
<trkpt lat="34.24841625914411" lon="108.89498282064228">
   <ele>407.6649355078116</ele>
   <time>2021-06-04T00:29:04.000Z</time>
</trkpt>  
<trkpt lat="34.248446513235805" lon="108.89499090923091">
   <ele>408.0361142195761</ele>
   <time>2021-06-04T00:29:07.000Z</time>
</trkpt>  
<trkpt lat="34.248491821351834" lon="108.89499009167923">
   <ele>408.2751101674512</ele>
   <time>2021-06-04T00:29:11.000Z</time>
</trkpt>  
<trkpt lat="34.24852983439639" lon="108.8949893149629">
   <ele>408.2929024314508</ele>
   <time>2021-06-04T00:29:12.000Z</time>
</trkpt>  
<trkpt lat="34.24856426145229" lon="108.89499206694946">
   <ele>408.1627423251048</ele>
   <time>2021-06-04T00:29:15.001Z</time>
</trkpt>  
<trkpt lat="34.24859971167998" lon="108.89499125169823">
   <ele>407.7673198990524</ele>
   <time>2021-06-04T00:29:18.001Z</time>
</trkpt>  
<trkpt lat="34.248627711013135" lon="108.8949957417625">
   <ele>407.773538665846</ele>
   <time>2021-06-04T00:29:22.001Z</time>
</trkpt>  
<trkpt lat="34.248660182180174" lon="108.8950012888942">
   <ele>407.75512475986034</ele>
   <time>2021-06-04T00:29:26.001Z</time>
</trkpt>  
<trkpt lat="34.248693763595384" lon="108.89500031346952">
   <ele>407.8359884638339</ele>
   <time>2021-06-04T00:29:30.001Z</time>
</trkpt>  
<trkpt lat="34.24872194995475" lon="108.89498798934851">
   <ele>407.5781821189448</ele>
   <time>2021-06-04T00:29:34.001Z</time>
</trkpt>  
<trkpt lat="34.248757003860476" lon="108.89498029251769">
   <ele>407.48930507991463</ele>
   <time>2021-06-04T00:29:38.001Z</time>
</trkpt>  
<trkpt lat="34.2487884611653" lon="108.89497278324123">
   <ele>407.4544839542359</ele>
   <time>2021-06-04T00:29:41.001Z</time>
</trkpt>  
<trkpt lat="34.24884354505042" lon="108.8949681711504">
   <ele>407.14147956110537</ele>
   <time>2021-06-04T00:29:44.001Z</time>
</trkpt>  
<trkpt lat="34.24887731739201" lon="108.89496699466488">
   <ele>407.18716187775135</ele>
   <time>2021-06-04T00:29:46.001Z</time>
</trkpt>  
<trkpt lat="34.24890768836893" lon="108.89496443382662">
   <ele>407.0967714693397</ele>
   <time>2021-06-04T00:29:49.001Z</time>
</trkpt>  
<trkpt lat="34.24894368281964" lon="108.8949667194416">
   <ele>406.6685591302812</ele>
   <time>2021-06-04T00:29:52.001Z</time>
</trkpt>  
<trkpt lat="34.24897608756542" lon="108.89496980989254">
   <ele>406.18529636692256</ele>
   <time>2021-06-04T00:29:55.001Z</time>
</trkpt>  
<trkpt lat="34.2490107324227" lon="108.89496477674815">
   <ele>406.7276079058647</ele>
   <time>2021-06-04T00:29:59.001Z</time>
</trkpt>  
<trkpt lat="34.249041514661755" lon="108.89496569046153">
   <ele>406.73463220056146</ele>
   <time>2021-06-04T00:30:04.001Z</time>
</trkpt>  
<trkpt lat="34.24907034832899" lon="108.89497089939222">
   <ele>406.33464980497956</ele>
   <time>2021-06-04T00:30:08.001Z</time>
</trkpt>  
<trkpt lat="34.24910138032324" lon="108.8949693029083">
   <ele>406.08991934452206</ele>
   <time>2021-06-04T00:30:11.001Z</time>
</trkpt>  
<trkpt lat="34.24912998078121" lon="108.89497063536939">
   <ele>406.34826633520424</ele>
   <time>2021-06-04T00:30:14.000Z</time>
</trkpt>  
<trkpt lat="34.24917555404458" lon="108.8949728856004">
   <ele>406.24515079148114</ele>
   <time>2021-06-04T00:30:16.000Z</time>
</trkpt>  
<trkpt lat="34.24921269457294" lon="108.89497456126068">
   <ele>406.2210991503671</ele>
   <time>2021-06-04T00:30:18.000Z</time>
</trkpt>  
<trkpt lat="34.24924643075431" lon="108.89497162581026">
   <ele>406.22993910871446</ele>
   <time>2021-06-04T00:30:22.000Z</time>
</trkpt>  
<trkpt lat="34.249285355366666" lon="108.89496657823084">
   <ele>406.3859712379053</ele>
   <time>2021-06-04T00:30:25.000Z</time>
</trkpt>  
<trkpt lat="34.249321339249484" lon="108.8949617026033">
   <ele>406.16849624179304</ele>
   <time>2021-06-04T00:30:28.000Z</time>
</trkpt>  
<trkpt lat="34.24935164469949" lon="108.89495340718506">
   <ele>406.08535968046635</ele>
   <time>2021-06-04T00:30:31.000Z</time>
</trkpt>  
<trkpt lat="34.249385534002975" lon="108.89494106159718">
   <ele>406.25555712357163</ele>
   <time>2021-06-04T00:30:34.000Z</time>
</trkpt>  
<trkpt lat="34.24941986196135" lon="108.89492593548924">
   <ele>405.74507982097566</ele>
   <time>2021-06-04T00:30:37.000Z</time>
</trkpt>  
<trkpt lat="34.249452889939526" lon="108.89491240983115">
   <ele>406.02623129449785</ele>
   <time>2021-06-04T00:30:40.000Z</time>
</trkpt>  
<trkpt lat="34.24948184752288" lon="108.89490061149013">
   <ele>405.6389020588249</ele>
   <time>2021-06-04T00:30:41.000Z</time>
</trkpt>  
<trkpt lat="34.249511897076964" lon="108.89489460644684">
   <ele>405.9182736482471</ele>
   <time>2021-06-04T00:30:44.000Z</time>
</trkpt>  
<trkpt lat="34.249537606911275" lon="108.89487340487631">
   <ele>406.10870178509504</ele>
   <time>2021-06-04T00:30:48.000Z</time>
</trkpt>  
<trkpt lat="34.24956418133744" lon="108.89484549821897">
   <ele>406.4082715092227</ele>
   <time>2021-06-04T00:30:52.000Z</time>
</trkpt>  
<trkpt lat="34.24958897088874" lon="108.89481775303614">
   <ele>405.7213630313054</ele>
   <time>2021-06-04T00:30:56.000Z</time>
</trkpt>  
<trkpt lat="34.249612331625094" lon="108.89479975093303">
   <ele>406.16485226806253</ele>
   <time>2021-06-04T00:30:59.000Z</time>
</trkpt>  
<trkpt lat="34.249642599812994" lon="108.894781092655">
   <ele>405.2836153488606</ele>
   <time>2021-06-04T00:31:02.000Z</time>
</trkpt>  
<trkpt lat="34.249699524460354" lon="108.89478379041427">
   <ele>405.8200758267194</ele>
   <time>2021-06-04T00:31:29.001Z</time>
</trkpt>  
<trkpt lat="34.249746577441854" lon="108.89478601084677">
   <ele>405.610370548442</ele>
   <time>2021-06-04T00:31:30.001Z</time>
</trkpt>  
<trkpt lat="34.2497827113029" lon="108.8947873588806">
   <ele>405.87488199491054</ele>
   <time>2021-06-04T00:31:31.001Z</time>
</trkpt>  
<trkpt lat="34.249814583925996" lon="108.89479099451526">
   <ele>406.0755015965551</ele>
   <time>2021-06-04T00:31:32.001Z</time>
</trkpt>  
<trkpt lat="34.249841439949684" lon="108.89479516893955">
   <ele>405.9369720760733</ele>
   <time>2021-06-04T00:31:33.001Z</time>
</trkpt>  
<trkpt lat="34.249893378512276" lon="108.89480820413674">
   <ele>405.8070937190205</ele>
   <time>2021-06-04T00:31:35.001Z</time>
</trkpt>  
<trkpt lat="34.24993814612228" lon="108.89482947193201">
   <ele>405.73457998689264</ele>
   <time>2021-06-04T00:31:37.001Z</time>
</trkpt>  
<trkpt lat="34.249971199336564" lon="108.89485291622476">
   <ele>405.9270357294008</ele>
   <time>2021-06-04T00:31:39.001Z</time>
</trkpt>  
<trkpt lat="34.24999740967292" lon="108.89487981980164">
   <ele>405.6969527862966</ele>
   <time>2021-06-04T00:31:41.001Z</time>
</trkpt>  
<trkpt lat="34.25001787967007" lon="108.89490646533055">
   <ele>405.755748427473</ele>
   <time>2021-06-04T00:31:43.001Z</time>
</trkpt>  
<trkpt lat="34.25003363410002" lon="108.89493405895003">
   <ele>406.2726262174547</ele>
   <time>2021-06-04T00:31:45.001Z</time>
</trkpt>  
<trkpt lat="34.25004655727338" lon="108.89497385355912">
   <ele>406.08347860723734</ele>
   <time>2021-06-04T00:31:48.001Z</time>
</trkpt>  
<trkpt lat="34.25005405061814" lon="108.89501876675939">
   <ele>406.4487952273339</ele>
   <time>2021-06-04T00:31:52.001Z</time>
</trkpt>  
<trkpt lat="34.2500556322155" lon="108.89506092590136">
   <ele>406.50663364771754</ele>
   <time>2021-06-04T00:31:55.001Z</time>
</trkpt>  
<trkpt lat="34.2500572514405" lon="108.89509919957692">
   <ele>406.35504750628024</ele>
   <time>2021-06-04T00:31:59.001Z</time>
</trkpt>  
<trkpt lat="34.25005762268664" lon="108.89513780334995">
   <ele>405.8254086198285</ele>
   <time>2021-06-04T00:32:03.001Z</time>
</trkpt>  
<trkpt lat="34.25006284062379" lon="108.89517560522809">
   <ele>405.4356440817937</ele>
   <time>2021-06-04T00:32:05.001Z</time>
</trkpt>  
<trkpt lat="34.25006426766355" lon="108.89521474677689">
   <ele>405.4429920176044</ele>
   <time>2021-06-04T00:32:09.001Z</time>
</trkpt>  
<trkpt lat="34.250061610299205" lon="108.89524730692679">
   <ele>405.4580048741773</ele>
   <time>2021-06-04T00:32:12.001Z</time>
</trkpt>  
<trkpt lat="34.25005445749133" lon="108.89529986531687">
   <ele>405.8860198147595</ele>
   <time>2021-06-04T00:32:16.001Z</time>
</trkpt>  
<trkpt lat="34.250056916131136" lon="108.89533434666775">
   <ele>406.3329114159569</ele>
   <time>2021-06-04T00:32:18.000Z</time>
</trkpt>  
<trkpt lat="34.25006693839132" lon="108.89537233404974">
   <ele>406.27627286408097</ele>
   <time>2021-06-04T00:32:22.000Z</time>
</trkpt>  
<trkpt lat="34.25007860879643" lon="108.89541144555025">
   <ele>406.0458312481642</ele>
   <time>2021-06-04T00:32:26.000Z</time>
</trkpt>  
<trkpt lat="34.25006458605146" lon="108.8953403343027">
   <ele>405.7835611719638</ele>
   <time>2021-06-04T00:32:27.999Z</time>
</trkpt>  
<trkpt lat="34.25007890666268" lon="108.89539233995416">
   <ele>405.8360442519188</ele>
   <time>2021-06-04T00:32:30.000Z</time>
</trkpt>  
<trkpt lat="34.250089130621376" lon="108.89543299002791">
   <ele>405.9583611637354</ele>
   <time>2021-06-04T00:32:32.000Z</time>
</trkpt>  
<trkpt lat="34.250095357710265" lon="108.89546842533643">
   <ele>405.53946117591113</ele>
   <time>2021-06-04T00:32:33.999Z</time>
</trkpt>  
<trkpt lat="34.25009870928606" lon="108.89551564076467">
   <ele>406.08151770569384</ele>
   <time>2021-06-04T00:32:37.000Z</time>
</trkpt>  
<trkpt lat="34.25009405034128" lon="108.89555786308122">
   <ele>405.5106524033472</ele>
   <time>2021-06-04T00:32:40.000Z</time>
</trkpt>  
<trkpt lat="34.25009330314429" lon="108.89559944503388">
   <ele>406.0108906943351</ele>
   <time>2021-06-04T00:32:43.000Z</time>
</trkpt>  
<trkpt lat="34.25010230225583" lon="108.89564023763502">
   <ele>406.05779323354363</ele>
   <time>2021-06-04T00:32:46.000Z</time>
</trkpt>  
<trkpt lat="34.25011373850597" lon="108.89567431174186">
   <ele>406.59419097099453</ele>
   <time>2021-06-04T00:32:49.000Z</time>
</trkpt>  
<trkpt lat="34.25012795748872" lon="108.89570549686655">
   <ele>406.24008836690336</ele>
   <time>2021-06-04T00:32:52.000Z</time>
</trkpt>  
<trkpt lat="34.250138440185715" lon="108.89573980253105">
   <ele>406.10757031012326</ele>
   <time>2021-06-04T00:32:56.000Z</time>
</trkpt>  
<trkpt lat="34.25016007805735" lon="108.89577272931194">
   <ele>406.1500032674521</ele>
   <time>2021-06-04T00:33:00.000Z</time>
</trkpt>  
<trkpt lat="34.25018201723762" lon="108.89580136634564">
   <ele>406.1161761954427</ele>
   <time>2021-06-04T00:33:03.000Z</time>
</trkpt>  
<trkpt lat="34.250207034164674" lon="108.89582936681776">
   <ele>405.99251597654074</ele>
   <time>2021-06-04T00:33:06.000Z</time>
</trkpt>  
<trkpt lat="34.25023289526114" lon="108.89585482160732">
   <ele>406.07793560344726</ele>
   <time>2021-06-04T00:33:10.000Z</time>
</trkpt>  
<trkpt lat="34.25025940431755" lon="108.89587859829304">
   <ele>405.85583842918277</ele>
   <time>2021-06-04T00:33:13.000Z</time>
</trkpt>  
<trkpt lat="34.250294482165835" lon="108.89589436266898">
   <ele>406.0074903005734</ele>
   <time>2021-06-04T00:33:16.001Z</time>
</trkpt>  
<trkpt lat="34.25032819401063" lon="108.895903879365">
   <ele>405.96510077174753</ele>
   <time>2021-06-04T00:33:17.001Z</time>
</trkpt>  
<trkpt lat="34.2503545826545" lon="108.89592248610629">
   <ele>406.207951458171</ele>
   <time>2021-06-04T00:33:20.001Z</time>
</trkpt>  
<trkpt lat="34.25038289937804" lon="108.89594659700323">
   <ele>406.0771994134411</ele>
   <time>2021-06-04T00:33:24.001Z</time>
</trkpt>  
<trkpt lat="34.250415667694995" lon="108.89596762823791">
   <ele>406.0538379801437</ele>
   <time>2021-06-04T00:33:27.001Z</time>
</trkpt>  
<trkpt lat="34.250444593256056" lon="108.89598830883443">
   <ele>406.2054398721084</ele>
   <time>2021-06-04T00:33:29.001Z</time>
</trkpt>  
<trkpt lat="34.250469021322466" lon="108.89601562115249">
   <ele>405.92809360846877</ele>
   <time>2021-06-04T00:33:35.001Z</time>
</trkpt>  
<trkpt lat="34.25050079732059" lon="108.89603332236237">
   <ele>405.87248766142875</ele>
   <time>2021-06-04T00:33:40.001Z</time>
</trkpt>  
<trkpt lat="34.25053002638173" lon="108.89604009543375">
   <ele>406.1383278956637</ele>
   <time>2021-06-04T00:33:43.001Z</time>
</trkpt>  
<trkpt lat="34.25056076966744" lon="108.89604077344444">
   <ele>406.143313460052</ele>
   <time>2021-06-04T00:33:48.001Z</time>
</trkpt>  
<trkpt lat="34.25059199715302" lon="108.89604023690241">
   <ele>406.19328643381596</ele>
   <time>2021-06-04T00:33:52.001Z</time>
</trkpt>  
<trkpt lat="34.25062285327214" lon="108.8960299755275">
   <ele>406.443909724243</ele>
   <time>2021-06-04T00:33:55.001Z</time>
</trkpt>  
<trkpt lat="34.25065220885173" lon="108.89602517357957">
   <ele>406.1587136173621</ele>
   <time>2021-06-04T00:33:59.001Z</time>
</trkpt>  
<trkpt lat="34.25068420042911" lon="108.89601674214605">
   <ele>406.01507465261966</ele>
   <time>2021-06-04T00:34:03.001Z</time>
</trkpt>  
<trkpt lat="34.25071587658041" lon="108.89601581543516">
   <ele>406.4451883714646</ele>
   <time>2021-06-04T00:34:07.001Z</time>
</trkpt>  
<trkpt lat="34.25075291216565" lon="108.89600430638906">
   <ele>406.47043477836996</ele>
   <time>2021-06-04T00:34:11.001Z</time>
</trkpt>  
<trkpt lat="34.250804044124955" lon="108.89600365613637">
   <ele>406.4906917195767</ele>
   <time>2021-06-04T00:34:13.001Z</time>
</trkpt>  
<trkpt lat="34.25083260824436" lon="108.89600312601249">
   <ele>406.3305862955749</ele>
   <time>2021-06-04T00:34:15.001Z</time>
</trkpt>  
<trkpt lat="34.25087414824816" lon="108.89600187685389">
   <ele>406.565945699811</ele>
   <time>2021-06-04T00:34:18.002Z</time>
</trkpt>  
<trkpt lat="34.25090380322829" lon="108.8959983570213">
   <ele>406.8189068157226</ele>
   <time>2021-06-04T00:34:20.002Z</time>
</trkpt>  
<trkpt lat="34.250930457803705" lon="108.89599202221568">
   <ele>406.6009258972481</ele>
   <time>2021-06-04T00:34:23.002Z</time>
</trkpt>  
<trkpt lat="34.25096225117698" lon="108.89597697251911">
   <ele>406.69517020042986</ele>
   <time>2021-06-04T00:34:27.000Z</time>
</trkpt>  
<trkpt lat="34.25098736776203" lon="108.89595579633526">
   <ele>406.1113649085164</ele>
   <time>2021-06-04T00:34:30.000Z</time>
</trkpt>  
<trkpt lat="34.25101176802236" lon="108.89593848734923">
   <ele>406.4202332533896</ele>
   <time>2021-06-04T00:34:33.000Z</time>
</trkpt>  
<trkpt lat="34.25104200278947" lon="108.89591390373391">
   <ele>406.9034455297515</ele>
   <time>2021-06-04T00:34:35.000Z</time>
</trkpt>  
<trkpt lat="34.25106997710225" lon="108.8958908356157">
   <ele>407.42197356838733</ele>
   <time>2021-06-04T00:34:38.000Z</time>
</trkpt>  
<trkpt lat="34.25109521714833" lon="108.89586255623742">
   <ele>407.1550410920754</ele>
   <time>2021-06-04T00:34:41.000Z</time>
</trkpt>  
<trkpt lat="34.25111989552355" lon="108.89584338799355">
   <ele>407.006979778409</ele>
   <time>2021-06-04T00:34:45.000Z</time>
</trkpt>  
<trkpt lat="34.25115216387494" lon="108.89583162944442">
   <ele>407.3355477703735</ele>
   <time>2021-06-04T00:34:49.000Z</time>
</trkpt>  
<trkpt lat="34.25118081574872" lon="108.89582026382944">
   <ele>407.00014577340335</ele>
   <time>2021-06-04T00:34:53.000Z</time>
</trkpt>  
<trkpt lat="34.25121521528383" lon="108.89581551376064">
   <ele>406.78001425694674</ele>
   <time>2021-06-04T00:34:55.000Z</time>
</trkpt>  
<trkpt lat="34.25124786627992" lon="108.8958202285637">
   <ele>406.06257344968617</ele>
   <time>2021-06-04T00:34:59.000Z</time>
</trkpt>  
<trkpt lat="34.25128524324578" lon="108.8958274244962">
   <ele>406.401594189927</ele>
   <time>2021-06-04T00:35:01.000Z</time>
</trkpt>  
<trkpt lat="34.25132003453939" lon="108.89583656669684">
   <ele>405.74878628365695</ele>
   <time>2021-06-04T00:35:06.000Z</time>
</trkpt>  
<trkpt lat="34.25135580116526" lon="108.89583405903569">
   <ele>405.5695114750415</ele>
   <time>2021-06-04T00:35:08.000Z</time>
</trkpt>  
<trkpt lat="34.25138306548251" lon="108.89582511673748">
   <ele>405.1941493805498</ele>
   <time>2021-06-04T00:35:12.000Z</time>
</trkpt>  
<trkpt lat="34.25141123007156" lon="108.89581064798008">
   <ele>405.16796198580414</ele>
   <time>2021-06-04T00:35:16.000Z</time>
</trkpt>  
<trkpt lat="34.25144043632446" lon="108.89579013452295">
   <ele>405.13504843134433</ele>
   <time>2021-06-04T00:35:20.000Z</time>
</trkpt>  
<trkpt lat="34.25146456067238" lon="108.89575464130597">
   <ele>405.2265371987596</ele>
   <time>2021-06-04T00:35:24.000Z</time>
</trkpt>  
<trkpt lat="34.25148052266167" lon="108.89572638427342">
   <ele>405.0211854875088</ele>
   <time>2021-06-04T00:35:26.001Z</time>
</trkpt>  
<trkpt lat="34.251489824882626" lon="108.8956933829867">
   <ele>405.00202059559524</ele>
   <time>2021-06-04T00:35:31.001Z</time>
</trkpt>  
<trkpt lat="34.25149900130537" lon="108.89565502906865">
   <ele>405.06487259827554</ele>
   <time>2021-06-04T00:35:36.001Z</time>
</trkpt>  
<trkpt lat="34.251508148018026" lon="108.89562045599847">
   <ele>404.497801495716</ele>
   <time>2021-06-04T00:35:39.001Z</time>
</trkpt>  
<trkpt lat="34.25151213062849" lon="108.89557780001584">
   <ele>404.79403189662844</ele>
   <time>2021-06-04T00:35:42.001Z</time>
</trkpt>  
<trkpt lat="34.25151667018898" lon="108.89554309584533">
   <ele>405.3351789684966</ele>
   <time>2021-06-04T00:35:45.001Z</time>
</trkpt>  
<trkpt lat="34.251522246553975" lon="108.89549368005055">
   <ele>405.1245346451178</ele>
   <time>2021-06-04T00:35:48.001Z</time>
</trkpt>  
<trkpt lat="34.25152675177836" lon="108.89545843027025">
   <ele>404.8220121162012</ele>
   <time>2021-06-04T00:35:50.001Z</time>
</trkpt>  
<trkpt lat="34.25153164651588" lon="108.89541701939763">
   <ele>405.34655232355</ele>
   <time>2021-06-04T00:35:53.001Z</time>
</trkpt>  
<trkpt lat="34.251543527546154" lon="108.89537303942761">
   <ele>405.3545042555779</ele>
   <time>2021-06-04T00:35:56.001Z</time>
</trkpt>  
<trkpt lat="34.25156139667269" lon="108.89534429185142">
   <ele>405.3802510360256</ele>
   <time>2021-06-04T00:35:58.001Z</time>
</trkpt>  
<trkpt lat="34.251580106338615" lon="108.89531749712614">
   <ele>404.6935524791479</ele>
   <time>2021-06-04T00:36:01.001Z</time>
</trkpt>  
<trkpt lat="34.25160772898639" lon="108.89529061456408">
   <ele>404.66380391363055</ele>
   <time>2021-06-04T00:36:05.001Z</time>
</trkpt>  
<trkpt lat="34.25163521151402" lon="108.89526706990235">
   <ele>404.8076691702008</ele>
   <time>2021-06-04T00:36:08.001Z</time>
</trkpt>  
<trkpt lat="34.25165521457894" lon="108.8952434326987">
   <ele>404.78037833981216</ele>
   <time>2021-06-04T00:36:11.001Z</time>
</trkpt>  
<trkpt lat="34.25167061385629" lon="108.89521046587073">
   <ele>405.6715522762388</ele>
   <time>2021-06-04T00:36:16.001Z</time>
</trkpt>  
<trkpt lat="34.25167891550981" lon="108.89517818361206">
   <ele>405.3230307735503</ele>
   <time>2021-06-04T00:36:19.001Z</time>
</trkpt>  
<trkpt lat="34.25168609679718" lon="108.89513934460392">
   <ele>405.1452051913366</ele>
   <time>2021-06-04T00:36:23.001Z</time>
</trkpt>  
<trkpt lat="34.25169247041561" lon="108.89510156751017">
   <ele>404.8850340489298</ele>
   <time>2021-06-04T00:36:26.002Z</time>
</trkpt>  
<trkpt lat="34.25170205487336" lon="108.89506243252308">
   <ele>404.7129726745188</ele>
   <time>2021-06-04T00:36:29.002Z</time>
</trkpt>  
<trkpt lat="34.25170575792554" lon="108.89502235842252">
   <ele>404.98262147419155</ele>
   <time>2021-06-04T00:36:32.000Z</time>
</trkpt>  
<trkpt lat="34.251708422343434" lon="108.8949883683268">
   <ele>405.053206496872</ele>
   <time>2021-06-04T00:36:34.000Z</time>
</trkpt>  
<trkpt lat="34.25171032499354" lon="108.89495091307334">
   <ele>404.7651683948934</ele>
   <time>2021-06-04T00:36:37.000Z</time>
</trkpt>  
<trkpt lat="34.25171102856348" lon="108.89491599450461">
   <ele>404.80819964781404</ele>
   <time>2021-06-04T00:36:40.000Z</time>
</trkpt>  
<trkpt lat="34.251706818160024" lon="108.89487965088644">
   <ele>405.23033838532865</ele>
   <time>2021-06-04T00:36:43.000Z</time>
</trkpt>  
<trkpt lat="34.25169863339729" lon="108.894848314397">
   <ele>405.79514217190444</ele>
   <time>2021-06-04T00:36:46.000Z</time>
</trkpt>  
<trkpt lat="34.251695532943565" lon="108.89481073345081">
   <ele>406.02642785944045</ele>
   <time>2021-06-04T00:36:49.000Z</time>
</trkpt>  
<trkpt lat="34.2516958653284" lon="108.89476921550111">
   <ele>405.3103611059487</ele>
   <time>2021-06-04T00:36:53.000Z</time>
</trkpt>  
<trkpt lat="34.25169853724488" lon="108.89473209290142">
   <ele>405.56468927208334</ele>
   <time>2021-06-04T00:36:57.000Z</time>
</trkpt>  
<trkpt lat="34.2517128475063" lon="108.89470109137888">
   <ele>405.5377969238907</ele>
   <time>2021-06-04T00:37:01.000Z</time>
</trkpt>  
<trkpt lat="34.251726805205365" lon="108.89466843969718">
   <ele>405.3927732370794</ele>
   <time>2021-06-04T00:37:05.000Z</time>
</trkpt>  
<trkpt lat="34.251739336211024" lon="108.89463266092638">
   <ele>405.43585994746536</ele>
   <time>2021-06-04T00:37:08.000Z</time>
</trkpt>  
<trkpt lat="34.25174768125991" lon="108.8946003094489">
   <ele>405.7020454937592</ele>
   <time>2021-06-04T00:37:10.000Z</time>
</trkpt>  
<trkpt lat="34.251753637934605" lon="108.89456800933297">
   <ele>405.4387722527608</ele>
   <time>2021-06-04T00:37:12.000Z</time>
</trkpt>  
<trkpt lat="34.251760268067784" lon="108.89452630767835">
   <ele>405.4318925375119</ele>
   <time>2021-06-04T00:37:15.000Z</time>
</trkpt>  
<trkpt lat="34.25176031618135" lon="108.89449131528555">
   <ele>405.4657841119915</ele>
   <time>2021-06-04T00:37:18.000Z</time>
</trkpt>  
<trkpt lat="34.25175913341968" lon="108.89445230660857">
   <ele>404.87522729393095</ele>
   <time>2021-06-04T00:37:21.000Z</time>
</trkpt>  
<trkpt lat="34.251751830716394" lon="108.8944162654443">
   <ele>404.99946798942983</ele>
   <time>2021-06-04T00:37:24.000Z</time>
</trkpt>  
<trkpt lat="34.251738742817565" lon="108.89438655577455">
   <ele>404.9283243948594</ele>
   <time>2021-06-04T00:37:27.001Z</time>
</trkpt>  
<trkpt lat="34.25172030492049" lon="108.89435038623259">
   <ele>405.5491778012365</ele>
   <time>2021-06-04T00:37:30.001Z</time>
</trkpt>  
<trkpt lat="34.25170474601387" lon="108.89432193370303">
   <ele>404.99884752649814</ele>
   <time>2021-06-04T00:37:33.001Z</time>
</trkpt>  
<trkpt lat="34.2516901953279" lon="108.89429336158985">
   <ele>405.5307178115472</ele>
   <time>2021-06-04T00:37:36.001Z</time>
</trkpt>  
<trkpt lat="34.251671905970916" lon="108.89426899256561">
   <ele>405.45638736430556</ele>
   <time>2021-06-04T00:37:39.001Z</time>
</trkpt>  
<trkpt lat="34.251644069436765" lon="108.89424507443572">
   <ele>405.53182372730225</ele>
   <time>2021-06-04T00:37:43.001Z</time>
</trkpt>  
<trkpt lat="34.251622177942316" lon="108.8942259140217">
   <ele>405.43879670090973</ele>
   <time>2021-06-04T00:37:46.001Z</time>
</trkpt>  
<trkpt lat="34.25159684082871" lon="108.89419878441805">
   <ele>405.7091931067407</ele>
   <time>2021-06-04T00:37:49.001Z</time>
</trkpt>  
<trkpt lat="34.251575799487405" lon="108.89417358460692">
   <ele>405.7798337554559</ele>
   <time>2021-06-04T00:37:52.001Z</time>
</trkpt>  
<trkpt lat="34.25155406462064" lon="108.89414766788856">
   <ele>405.6143396999687</ele>
   <time>2021-06-04T00:37:56.001Z</time>
</trkpt>  
<trkpt lat="34.2515359078092" lon="108.89411091100135">
   <ele>405.62212317995727</ele>
   <time>2021-06-04T00:38:00.001Z</time>
</trkpt>  
<trkpt lat="34.25152846439225" lon="108.89407800790008">
   <ele>405.4392706360668</ele>
   <time>2021-06-04T00:38:03.001Z</time>
</trkpt>  
<trkpt lat="34.25151960345664" lon="108.89404004560036">
   <ele>404.9911855896935</ele>
   <time>2021-06-04T00:38:06.001Z</time>
</trkpt>  
<trkpt lat="34.251512706164114" lon="108.89400650208721">
   <ele>404.2518500518054</ele>
   <time>2021-06-04T00:38:09.001Z</time>
</trkpt>  
<trkpt lat="34.251507625557856" lon="108.8939659965545">
   <ele>404.9028607662767</ele>
   <time>2021-06-04T00:38:12.001Z</time>
</trkpt>  
<trkpt lat="34.251511607618895" lon="108.89393173400245">
   <ele>405.0012886952609</ele>
   <time>2021-06-04T00:38:15.001Z</time>
</trkpt>  
<trkpt lat="34.251511984157986" lon="108.89388870621428">
   <ele>405.2049927022308</ele>
   <time>2021-06-04T00:38:19.001Z</time>
</trkpt>  
<trkpt lat="34.251505799812655" lon="108.89385280171794">
   <ele>405.3786887098104</ele>
   <time>2021-06-04T00:38:22.001Z</time>
</trkpt>  
<trkpt lat="34.251497707605694" lon="108.8938200916182">
   <ele>404.8536953693256</ele>
   <time>2021-06-04T00:38:24.001Z</time>
</trkpt>  
<trkpt lat="34.251493793317316" lon="108.89378567159514">
   <ele>405.5242972737178</ele>
   <time>2021-06-04T00:38:27.002Z</time>
</trkpt>  
<trkpt lat="34.25149926114826" lon="108.8937483712136">
   <ele>405.5523758037016</ele>
   <time>2021-06-04T00:38:30.002Z</time>
</trkpt>  
<trkpt lat="34.251500368023855" lon="108.8937062629996">
   <ele>405.56787767261267</ele>
   <time>2021-06-04T00:38:33.002Z</time>
</trkpt>  
<trkpt lat="34.25150098500568" lon="108.89367219103178">
   <ele>405.7095446428284</ele>
   <time>2021-06-04T00:38:36.000Z</time>
</trkpt>  
<trkpt lat="34.25150156999365" lon="108.89363159997517">
   <ele>405.53000884409994</ele>
   <time>2021-06-04T00:38:40.000Z</time>
</trkpt>  
<trkpt lat="34.25150027104608" lon="108.89359774307174">
   <ele>405.242175382562</ele>
   <time>2021-06-04T00:38:43.000Z</time>
</trkpt>  
<trkpt lat="34.25150871611645" lon="108.89356516093594">
   <ele>405.52421097364277</ele>
   <time>2021-06-04T00:38:47.000Z</time>
</trkpt>  
<trkpt lat="34.25151341559873" lon="108.8935189460104">
   <ele>405.39113278873265</ele>
   <time>2021-06-04T00:38:51.000Z</time>
</trkpt>  
<trkpt lat="34.25151547447101" lon="108.89348014392962">
   <ele>405.9024506807327</ele>
   <time>2021-06-04T00:38:54.000Z</time>
</trkpt>  
<trkpt lat="34.25150149645217" lon="108.8934362591335">
   <ele>405.80676217749715</ele>
   <time>2021-06-04T00:38:57.000Z</time>
</trkpt>  
<trkpt lat="34.25148382379303" lon="108.89340411037695">
   <ele>405.8451998094097</ele>
   <time>2021-06-04T00:39:01.000Z</time>
</trkpt>  
<trkpt lat="34.25146252650277" lon="108.89338167498985">
   <ele>406.029532414861</ele>
   <time>2021-06-04T00:39:04.000Z</time>
</trkpt>  
<trkpt lat="34.251445115534125" lon="108.89335579205193">
   <ele>406.2741210544482</ele>
   <time>2021-06-04T00:39:07.000Z</time>
</trkpt>  
<trkpt lat="34.25142888358149" lon="108.89331815595125">
   <ele>406.59163516014814</ele>
   <time>2021-06-04T00:39:10.000Z</time>
</trkpt>  
<trkpt lat="34.25142235413783" lon="108.89328602455423">
   <ele>406.2619572477415</ele>
   <time>2021-06-04T00:39:13.000Z</time>
</trkpt>  
<trkpt lat="34.25141167000735" lon="108.89324900500756">
   <ele>407.0699591021985</ele>
   <time>2021-06-04T00:39:16.000Z</time>
</trkpt>  
<trkpt lat="34.25140205460926" lon="108.89321182254572">
   <ele>406.74670282471925</ele>
   <time>2021-06-04T00:39:19.000Z</time>
</trkpt>  
<trkpt lat="34.251397077386244" lon="108.89317805842917">
   <ele>406.7561321295798</ele>
   <time>2021-06-04T00:39:22.000Z</time>
</trkpt>  
<trkpt lat="34.25139075899549" lon="108.89313938740762">
   <ele>406.79639231041074</ele>
   <time>2021-06-04T00:39:25.000Z</time>
</trkpt>  
<trkpt lat="34.251382394155854" lon="108.89309305018473">
   <ele>407.0606986479834</ele>
   <time>2021-06-04T00:39:28.000Z</time>
</trkpt>  
<trkpt lat="34.251381002092415" lon="108.8930580815577">
   <ele>407.30856797099113</ele>
   <time>2021-06-04T00:39:30.001Z</time>
</trkpt>  
<trkpt lat="34.25138119208013" lon="108.89301330804446">
   <ele>407.03289347235113</ele>
   <time>2021-06-04T00:39:33.001Z</time>
</trkpt>  
<trkpt lat="34.251376244595505" lon="108.89297269283746">
   <ele>406.9572614179924</ele>
   <time>2021-06-04T00:39:36.001Z</time>
</trkpt>  
<trkpt lat="34.25137053790749" lon="108.89294040411782">
   <ele>407.1157194105908</ele>
   <time>2021-06-04T00:39:39.001Z</time>
</trkpt>  
<trkpt lat="34.251365956660116" lon="108.89290812238403">
   <ele>407.0925481868908</ele>
   <time>2021-06-04T00:39:42.001Z</time>
</trkpt>  
<trkpt lat="34.251352629350635" lon="108.89286951799684">
   <ele>406.78363425657153</ele>
   <time>2021-06-04T00:39:45.001Z</time>
</trkpt>  
<trkpt lat="34.25132835585025" lon="108.89284475423713">
   <ele>407.28568037133664</ele>
   <time>2021-06-04T00:39:50.001Z</time>
</trkpt>  
<trkpt lat="34.25130131296368" lon="108.8928176371036">
   <ele>407.4081898089498</ele>
   <time>2021-06-04T00:39:54.001Z</time>
</trkpt>  
<trkpt lat="34.25127034399263" lon="108.89279892531813">
   <ele>407.5514582041651</ele>
   <time>2021-06-04T00:39:57.001Z</time>
</trkpt>  
<trkpt lat="34.25124290815804" lon="108.89277410921702">
   <ele>407.8920178255066</ele>
   <time>2021-06-04T00:40:01.001Z</time>
</trkpt>  
<trkpt lat="34.251218131960115" lon="108.89274645132505">
   <ele>407.3351883655414</ele>
   <time>2021-06-04T00:40:05.001Z</time>
</trkpt>  
<trkpt lat="34.251194604146164" lon="108.8927173691406">
   <ele>407.8215106148273</ele>
   <time>2021-06-04T00:40:09.001Z</time>
</trkpt>  
<trkpt lat="34.25117139410891" lon="108.89268770997928">
   <ele>407.8015578733757</ele>
   <time>2021-06-04T00:40:12.001Z</time>
</trkpt>  
<trkpt lat="34.251148318878386" lon="108.8926579802124">
   <ele>408.65664000529796</ele>
   <time>2021-06-04T00:40:16.001Z</time>
</trkpt>  
<trkpt lat="34.251137760159644" lon="108.89262692327657">
   <ele>408.1203901814297</ele>
   <time>2021-06-04T00:40:19.001Z</time>
</trkpt>  
<trkpt lat="34.25113995582941" lon="108.89258769695331">
   <ele>408.1485886173323</ele>
   <time>2021-06-04T00:40:23.001Z</time>
</trkpt>  
<trkpt lat="34.25114767588052" lon="108.89254753698643">
   <ele>408.1809332240373</ele>
   <time>2021-06-04T00:40:27.001Z</time>
</trkpt>  
<trkpt lat="34.25115422570379" lon="108.89250739367951">
   <ele>408.37905772589147</ele>
   <time>2021-06-04T00:40:31.002Z</time>
</trkpt>  
<trkpt lat="34.25115462499795" lon="108.89247399028642">
   <ele>408.2326864870265</ele>
   <time>2021-06-04T00:40:34.002Z</time>
</trkpt>  
<trkpt lat="34.251156033559894" lon="108.8924307803612">
   <ele>408.35566799808294</ele>
   <time>2021-06-04T00:40:37.002Z</time>
</trkpt>  
<trkpt lat="34.251160606606085" lon="108.89239807615127">
   <ele>408.3751410963014</ele>
   <time>2021-06-04T00:40:39.002Z</time>
</trkpt>  
<trkpt lat="34.2511721059527" lon="108.89235362567497">
   <ele>408.1075509954244</ele>
   <time>2021-06-04T00:40:43.000Z</time>
</trkpt>  
<trkpt lat="34.25117854079719" lon="108.89232103623817">
   <ele>407.97110753227025</ele>
   <time>2021-06-04T00:40:45.000Z</time>
</trkpt>  
<trkpt lat="34.25118020216397" lon="108.89228485701685">
   <ele>408.07198279723525</ele>
   <time>2021-06-04T00:40:48.000Z</time>
</trkpt>  
<trkpt lat="34.25117925690469" lon="108.8922492251859">
   <ele>407.8793053627014</ele>
   <time>2021-06-04T00:40:51.000Z</time>
</trkpt>  
<trkpt lat="34.25116775864653" lon="108.89221149685429">
   <ele>408.0417467262596</ele>
   <time>2021-06-04T00:40:56.000Z</time>
</trkpt>  
<trkpt lat="34.25116181926484" lon="108.89217413274244">
   <ele>408.2567176371813</ele>
   <time>2021-06-04T00:40:59.000Z</time>
</trkpt>  
<trkpt lat="34.25115064702953" lon="108.89213334794152">
   <ele>408.38325145933777</ele>
   <time>2021-06-04T00:41:02.000Z</time>
</trkpt>  
<trkpt lat="34.25113898985599" lon="108.89209978806589">
   <ele>408.2942749382928</ele>
   <time>2021-06-04T00:41:05.000Z</time>
</trkpt>  
<trkpt lat="34.251125673597834" lon="108.89206242478147">
   <ele>408.59971447009593</ele>
   <time>2021-06-04T00:41:08.000Z</time>
</trkpt>  
<trkpt lat="34.25111415981085" lon="108.89203090311939">
   <ele>408.92767526675016</ele>
   <time>2021-06-04T00:41:09.000Z</time>
</trkpt>  
<trkpt lat="34.25110303265613" lon="108.89199744831912">
   <ele>409.0659494511783</ele>
   <time>2021-06-04T00:41:14.000Z</time>
</trkpt>  
<trkpt lat="34.25107552335549" lon="108.89197647865191">
   <ele>409.1202699383721</ele>
   <time>2021-06-04T00:41:17.000Z</time>
</trkpt>  
<trkpt lat="34.25104310780521" lon="108.89196232337936">
   <ele>408.9541615108028</ele>
   <time>2021-06-04T00:41:21.000Z</time>
</trkpt>  
<trkpt lat="34.25101759936667" lon="108.89193987204818">
   <ele>408.8623308688402</ele>
   <time>2021-06-04T00:41:25.000Z</time>
</trkpt>  
<trkpt lat="34.250979304401916" lon="108.89191489417027">
   <ele>408.6336324624717</ele>
   <time>2021-06-04T00:41:28.000Z</time>
</trkpt>  
<trkpt lat="34.250953560206064" lon="108.89189634339158">
   <ele>408.80042367614806</ele>
   <time>2021-06-04T00:41:30.000Z</time>
</trkpt>  
<trkpt lat="34.25093270784747" lon="108.89187493274743">
   <ele>409.0191022641957</ele>
   <time>2021-06-04T00:41:35.001Z</time>
</trkpt>  
<trkpt lat="34.25091661046683" lon="108.89184482249615">
   <ele>408.8208088679239</ele>
   <time>2021-06-04T00:41:39.001Z</time>
</trkpt>  
<trkpt lat="34.250895763831714" lon="108.89181661217738">
   <ele>408.6893059173599</ele>
   <time>2021-06-04T00:41:43.001Z</time>
</trkpt>  
<trkpt lat="34.25087229863241" lon="108.89178468392066">
   <ele>408.899805883877</ele>
   <time>2021-06-04T00:41:45.001Z</time>
</trkpt>  
<trkpt lat="34.25085197005256" lon="108.89176184154887">
   <ele>408.67363260965794</ele>
   <time>2021-06-04T00:41:48.001Z</time>
</trkpt>  
<trkpt lat="34.25081189211705" lon="108.89173026006239">
   <ele>408.0351415146142</ele>
   <time>2021-06-04T00:41:52.001Z</time>
</trkpt>  
<trkpt lat="34.25078495135217" lon="108.89171762907262">
   <ele>407.68329933751374</ele>
   <time>2021-06-04T00:41:54.001Z</time>
</trkpt>  
<trkpt lat="34.250762462121976" lon="108.89169503465068">
   <ele>407.80491731967777</ele>
   <time>2021-06-04T00:41:57.001Z</time>
</trkpt>  
<trkpt lat="34.250733265019456" lon="108.8916749364807">
   <ele>407.8164757685736</ele>
   <time>2021-06-04T00:42:00.001Z</time>
</trkpt>  
<trkpt lat="34.2507080120747" lon="108.89165006946126">
   <ele>407.4683076115325</ele>
   <time>2021-06-04T00:42:04.001Z</time>
</trkpt>  
<trkpt lat="34.25068505514579" lon="108.89162509332678">
   <ele>407.74079428520054</ele>
   <time>2021-06-04T00:42:07.001Z</time>
</trkpt>  
<trkpt lat="34.25066138110117" lon="108.89159399048077">
   <ele>407.8087569596246</ele>
   <time>2021-06-04T00:42:10.001Z</time>
</trkpt>  
<trkpt lat="34.25063815483573" lon="108.89156198580476">
   <ele>408.0478447955102</ele>
   <time>2021-06-04T00:42:13.001Z</time>
</trkpt>  
<trkpt lat="34.25061275295147" lon="108.89154989922949">
   <ele>407.20419615041465</ele>
   <time>2021-06-04T00:42:16.001Z</time>
</trkpt>  
<trkpt lat="34.25058408482254" lon="108.89152993061684">
   <ele>407.78391395602375</ele>
   <time>2021-06-04T00:42:21.001Z</time>
</trkpt>  
<trkpt lat="34.25055916106511" lon="108.89151636675705">
   <ele>407.9594137473032</ele>
   <time>2021-06-04T00:42:24.001Z</time>
</trkpt>  
<trkpt lat="34.25053755123516" lon="108.89149391394423">
   <ele>408.2218490978703</ele>
   <time>2021-06-04T00:42:28.001Z</time>
</trkpt>  
<trkpt lat="34.25050813358573" lon="108.89147553802744">
   <ele>408.10149815119803</ele>
   <time>2021-06-04T00:42:31.001Z</time>
</trkpt>  
<trkpt lat="34.25047966752592" lon="108.89145414428562">
   <ele>407.530820004642</ele>
   <time>2021-06-04T00:42:34.001Z</time>
</trkpt>  
<trkpt lat="34.2504509187514" lon="108.89143088751356">
   <ele>408.4386395122856</ele>
   <time>2021-06-04T00:42:38.002Z</time>
</trkpt>  
<trkpt lat="34.25042848372098" lon="108.89139729573992">
   <ele>408.8016707096249</ele>
   <time>2021-06-04T00:42:41.002Z</time>
</trkpt>  
<trkpt lat="34.25041389309786" lon="108.89136982901195">
   <ele>408.4584382576868</ele>
   <time>2021-06-04T00:42:43.002Z</time>
</trkpt>  
<trkpt lat="34.250399085325085" lon="108.89133708147642">
   <ele>408.6380239473656</ele>
   <time>2021-06-04T00:42:47.002Z</time>
</trkpt>  
<trkpt lat="34.250377347280086" lon="108.89130579048054">
   <ele>408.3938101734966</ele>
   <time>2021-06-04T00:42:50.000Z</time>
</trkpt>  
<trkpt lat="34.25035613128894" lon="108.89127565643967">
   <ele>408.4809876801446</ele>
   <time>2021-06-04T00:42:53.000Z</time>
</trkpt>  
<trkpt lat="34.25033476300293" lon="108.89123845244896">
   <ele>408.8121694503352</ele>
   <time>2021-06-04T00:42:56.000Z</time>
</trkpt>  
<trkpt lat="34.25031660059903" lon="108.89120695189654">
   <ele>408.6689765015617</ele>
   <time>2021-06-04T00:42:59.000Z</time>
</trkpt>  
<trkpt lat="34.25029977257888" lon="108.89118070483642">
   <ele>408.4516512360424</ele>
   <time>2021-06-04T00:43:02.000Z</time>
</trkpt>  
<trkpt lat="34.25027615355164" lon="108.89115842210006">
   <ele>408.24796781875193</ele>
   <time>2021-06-04T00:43:06.000Z</time>
</trkpt>  
<trkpt lat="34.250250964829156" lon="108.89114202635328">
   <ele>408.37420089915395</ele>
   <time>2021-06-04T00:43:10.000Z</time>
</trkpt>  
<trkpt lat="34.25022942205932" lon="108.89111396101781">
   <ele>408.27656915970147</ele>
   <time>2021-06-04T00:43:15.000Z</time>
</trkpt>  
<trkpt lat="34.250207100274764" lon="108.89109475082377">
   <ele>408.3393486086279</ele>
   <time>2021-06-04T00:43:17.000Z</time>
</trkpt>  
<trkpt lat="34.25018445837349" lon="108.89106931945861">
   <ele>408.10278080869466</ele>
   <time>2021-06-04T00:43:20.000Z</time>
</trkpt>  
<trkpt lat="34.250156950458944" lon="108.8910360964909">
   <ele>407.96342697553337</ele>
   <time>2021-06-04T00:43:22.000Z</time>
</trkpt>  
<trkpt lat="34.250127591607" lon="108.89099995144828">
   <ele>408.025723178871</ele>
   <time>2021-06-04T00:43:24.000Z</time>
</trkpt>  
<trkpt lat="34.25010605448379" lon="108.8909721923594">
   <ele>407.6285902718082</ele>
   <time>2021-06-04T00:43:26.000Z</time>
</trkpt>  
<trkpt lat="34.250083861175945" lon="108.89094819636489">
   <ele>407.7901022732258</ele>
   <time>2021-06-04T00:43:29.000Z</time>
</trkpt>  
<trkpt lat="34.25006171271036" lon="108.89091850180468">
   <ele>407.4641306102276</ele>
   <time>2021-06-04T00:43:33.000Z</time>
</trkpt>  
<trkpt lat="34.25004158055162" lon="108.89089435478755">
   <ele>407.58049384504557</ele>
   <time>2021-06-04T00:43:36.000Z</time>
</trkpt>  
<trkpt lat="34.250018756380086" lon="108.89086576560032">
   <ele>407.5521410573274</ele>
   <time>2021-06-04T00:43:39.000Z</time>
</trkpt>  
<trkpt lat="34.24999833752816" lon="108.89083883153756">
   <ele>407.7560812290758</ele>
   <time>2021-06-04T00:43:42.001Z</time>
</trkpt>  
<trkpt lat="34.24997677102505" lon="108.89081013939536">
   <ele>407.67238600179553</ele>
   <time>2021-06-04T00:43:46.001Z</time>
</trkpt>  
<trkpt lat="34.24994482528581" lon="108.89078244094193">
   <ele>407.8292579650879</ele>
   <time>2021-06-04T00:43:49.001Z</time>
</trkpt>  
<trkpt lat="34.249913798693335" lon="108.89076234398152">
   <ele>407.59849422983825</ele>
   <time>2021-06-04T00:43:52.001Z</time>
</trkpt>  
<trkpt lat="34.24987904001551" lon="108.8907460536504">
   <ele>407.71558771375567</ele>
   <time>2021-06-04T00:43:55.001Z</time>
</trkpt>  
<trkpt lat="34.2498499822792" lon="108.89073305199206">
   <ele>407.7438011318445</ele>
   <time>2021-06-04T00:43:58.001Z</time>
</trkpt>  
<trkpt lat="34.249821177428956" lon="108.89072883433356">
   <ele>407.46557729225606</ele>
   <time>2021-06-04T00:44:01.001Z</time>
</trkpt>  
<trkpt lat="34.2497914960658" lon="108.8907305640939">
   <ele>407.2902415776625</ele>
   <time>2021-06-04T00:44:04.001Z</time>
</trkpt>  
<trkpt lat="34.24976343167155" lon="108.89073481527002">
   <ele>407.365202607587</ele>
   <time>2021-06-04T00:44:07.001Z</time>
</trkpt>  
<trkpt lat="34.24972982381843" lon="108.89072808294314">
   <ele>407.32169812358916</ele>
   <time>2021-06-04T00:44:10.001Z</time>
</trkpt>  
<trkpt lat="34.249701218044486" lon="108.89073656953067">
   <ele>407.12003466300666</ele>
   <time>2021-06-04T00:44:14.001Z</time>
</trkpt>  
<trkpt lat="34.249673602700256" lon="108.89074607955044">
   <ele>407.53599570319057</ele>
   <time>2021-06-04T00:44:17.001Z</time>
</trkpt>  
<trkpt lat="34.24963777378046" lon="108.8907449739934">
   <ele>407.56366357952356</ele>
   <time>2021-06-04T00:44:20.001Z</time>
</trkpt>  
<trkpt lat="34.24960345841437" lon="108.89075054957256">
   <ele>407.17292573675513</ele>
   <time>2021-06-04T00:44:23.001Z</time>
</trkpt>  
<trkpt lat="34.249566487554695" lon="108.89076078887301">
   <ele>407.47150130663067</ele>
   <time>2021-06-04T00:44:26.001Z</time>
</trkpt>  
<trkpt lat="34.249527170402246" lon="108.89077769295288">
   <ele>407.19042984582484</ele>
   <time>2021-06-04T00:44:28.001Z</time>
</trkpt>  
<trkpt lat="34.24950122362312" lon="108.89078841714934">
   <ele>407.22334439121187</ele>
   <time>2021-06-04T00:44:30.001Z</time>
</trkpt>  
<trkpt lat="34.249468968356595" lon="108.89079104859623">
   <ele>407.1018349416554</ele>
   <time>2021-06-04T00:44:33.001Z</time>
</trkpt>  
<trkpt lat="34.24943694494564" lon="108.89078426904668">
   <ele>407.35106417909265</ele>
   <time>2021-06-04T00:44:36.001Z</time>
</trkpt>  
<trkpt lat="34.24940868168774" lon="108.89078179402794">
   <ele>407.06290201004595</ele>
   <time>2021-06-04T00:44:39.001Z</time>
</trkpt>  
<trkpt lat="34.249379212509425" lon="108.89077943439618">
   <ele>406.83493879716843</ele>
   <time>2021-06-04T00:44:43.001Z</time>
</trkpt>  
<trkpt lat="34.249345631801276" lon="108.89077741584826">
   <ele>407.2938442453742</ele>
   <time>2021-06-04T00:44:47.002Z</time>
</trkpt>  
<trkpt lat="34.24931428911084" lon="108.8907685140363">
   <ele>407.1873171068728</ele>
   <time>2021-06-04T00:44:50.002Z</time>
</trkpt>  
<trkpt lat="34.249283508094784" lon="108.89076067924223">
   <ele>407.29312084801495</ele>
   <time>2021-06-04T00:44:53.002Z</time>
</trkpt>  
<trkpt lat="34.249253491809" lon="108.89074752260993">
   <ele>407.27030146773905</ele>
   <time>2021-06-04T00:44:56.000Z</time>
</trkpt>  
<trkpt lat="34.2492218150864" lon="108.89073183553754">
   <ele>406.96982678119093</ele>
   <time>2021-06-04T00:45:00.000Z</time>
</trkpt>  
<trkpt lat="34.249188555806974" lon="108.89071601423227">
   <ele>407.4867394194007</ele>
   <time>2021-06-04T00:45:03.000Z</time>
</trkpt>  
<trkpt lat="34.24916156328736" lon="108.89071312088852">
   <ele>407.35770698450506</ele>
   <time>2021-06-04T00:45:05.000Z</time>
</trkpt>  
<trkpt lat="34.24912082686936" lon="108.8907171058895">
   <ele>407.3358547259122</ele>
   <time>2021-06-04T00:45:08.000Z</time>
</trkpt>  
<trkpt lat="34.24909141510957" lon="108.89072233617236">
   <ele>407.4967139866203</ele>
   <time>2021-06-04T00:45:10.000Z</time>
</trkpt>  
<trkpt lat="34.24905866589587" lon="108.89072429092444">
   <ele>407.70477052684873</ele>
   <time>2021-06-04T00:45:13.000Z</time>
</trkpt>  
<trkpt lat="34.24903124417599" lon="108.89073369963019">
   <ele>407.6814320906997</ele>
   <time>2021-06-04T00:45:17.000Z</time>
</trkpt>  
<trkpt lat="34.24900583814489" lon="108.89074602187421">
   <ele>407.9029684299603</ele>
   <time>2021-06-04T00:45:21.000Z</time>
</trkpt>  
<trkpt lat="34.24897856258208" lon="108.89076364637143">
   <ele>407.8526518596336</ele>
   <time>2021-06-04T00:45:25.000Z</time>
</trkpt>  
<trkpt lat="34.248953608393656" lon="108.8907845039862">
   <ele>407.7611299259588</ele>
   <time>2021-06-04T00:45:27.000Z</time>
</trkpt>  
<trkpt lat="34.24893226160692" lon="108.89081670116457">
   <ele>407.84409441798925</ele>
   <time>2021-06-04T00:45:31.000Z</time>
</trkpt>  
<trkpt lat="34.24891036918028" lon="108.89085375018485">
   <ele>407.7192407818511</ele>
   <time>2021-06-04T00:45:34.000Z</time>
</trkpt>  
<trkpt lat="34.24889848603554" lon="108.89088643626938">
   <ele>407.94119551219046</ele>
   <time>2021-06-04T00:45:37.000Z</time>
</trkpt>  
<trkpt lat="34.2488832081891" lon="108.8909143853016">
   <ele>407.87743400223553</ele>
   <time>2021-06-04T00:45:40.000Z</time>
</trkpt>  
<trkpt lat="34.24886701156643" lon="108.89095037824698">
   <ele>407.4942465070635</ele>
   <time>2021-06-04T00:45:43.000Z</time>
</trkpt>  
<trkpt lat="34.24885005738941" lon="108.89097817351104">
   <ele>407.9471596907824</ele>
   <time>2021-06-04T00:45:47.000Z</time>
</trkpt>  
<trkpt lat="34.248843632701586" lon="108.8910151447729">
   <ele>407.81742432992905</ele>
   <time>2021-06-04T00:45:49.000Z</time>
</trkpt>  
<trkpt lat="34.24882353652502" lon="108.89104160835221">
   <ele>407.5965818846598</ele>
   <time>2021-06-04T00:45:54.000Z</time>
</trkpt>  
<trkpt lat="34.248805821995965" lon="108.89107710553864">
   <ele>407.3491002302617</ele>
   <time>2021-06-04T00:45:58.000Z</time>
</trkpt>  
<trkpt lat="34.248793006275" lon="108.89110741687925">
   <ele>407.5554623333737</ele>
   <time>2021-06-04T00:46:02.000Z</time>
</trkpt>  
<trkpt lat="34.24877762050056" lon="108.89113944130588">
   <ele>407.6857297504321</ele>
   <time>2021-06-04T00:46:05.000Z</time>
</trkpt>  
<trkpt lat="34.24876661716152" lon="108.89117763768624">
   <ele>407.18868858926</ele>
   <time>2021-06-04T00:46:09.000Z</time>
</trkpt>  
<trkpt lat="34.24875477517427" lon="108.89121359296256">
   <ele>407.56162155326456</ele>
   <time>2021-06-04T00:46:12.001Z</time>
</trkpt>  
<trkpt lat="34.2487422541911" lon="108.89125160559308">
   <ele>407.39460776466876</ele>
   <time>2021-06-04T00:46:16.001Z</time>
</trkpt>  
<trkpt lat="34.248725776205845" lon="108.89129289240942">
   <ele>407.3995841173455</ele>
   <time>2021-06-04T00:46:19.001Z</time>
</trkpt>  
<trkpt lat="34.24871512548267" lon="108.89133467353237">
   <ele>407.2807072252035</ele>
   <time>2021-06-04T00:46:22.001Z</time>
</trkpt>  
<trkpt lat="34.248700634002574" lon="108.8913715218212">
   <ele>407.1560599375516</ele>
   <time>2021-06-04T00:46:26.001Z</time>
</trkpt>  
<trkpt lat="34.24868033652866" lon="108.89141623842754">
   <ele>406.89657812938094</ele>
   <time>2021-06-04T00:46:30.001Z</time>
</trkpt>  
<trkpt lat="34.24866184828604" lon="108.89145582756086">
   <ele>407.0266150413081</ele>
   <time>2021-06-04T00:46:32.001Z</time>
</trkpt>  
<trkpt lat="34.248665771456906" lon="108.89149223607505">
   <ele>407.16766758915037</ele>
   <time>2021-06-04T00:46:35.001Z</time>
</trkpt>  
<trkpt lat="34.24866658295388" lon="108.89153821642017">
   <ele>406.86335849110037</ele>
   <time>2021-06-04T00:46:38.001Z</time>
</trkpt>  
<trkpt lat="34.248668761309695" lon="108.89157357173066">
   <ele>407.05941309966147</ele>
   <time>2021-06-04T00:46:41.001Z</time>
</trkpt>  
<trkpt lat="34.248681145534" lon="108.89161985794874">
   <ele>406.6337915500626</ele>
   <time>2021-06-04T00:46:44.001Z</time>
</trkpt>  
<trkpt lat="34.248682656584336" lon="108.8916591004211">
   <ele>406.89317214116454</ele>
   <time>2021-06-04T00:46:47.001Z</time>
</trkpt>  
<trkpt lat="34.24868158208504" lon="108.89169289933533">
   <ele>406.57912093400955</ele>
   <time>2021-06-04T00:46:50.001Z</time>
</trkpt>  
<trkpt lat="34.248684522800566" lon="108.89173203743367">
   <ele>406.64609620161355</ele>
   <time>2021-06-04T00:46:53.001Z</time>
</trkpt>  
<trkpt lat="34.24869688979468" lon="108.89176521705141">
   <ele>406.21627394575626</ele>
   <time>2021-06-04T00:46:57.001Z</time>
</trkpt>  
<trkpt lat="34.24871022564791" lon="108.89180909632991">
   <ele>406.2998584182933</ele>
   <time>2021-06-04T00:47:01.000Z</time>
</trkpt>  
<trkpt lat="34.24872175268866" lon="108.89184489874566">
   <ele>406.49594083055854</ele>
   <time>2021-06-04T00:47:04.000Z</time>
</trkpt>  
<trkpt lat="34.24873000483181" lon="108.89187938106025">
   <ele>406.72907056845725</ele>
   <time>2021-06-04T00:47:08.000Z</time>
</trkpt>  
<trkpt lat="34.24874256516275" lon="108.89191581486989">
   <ele>406.13400779105723</ele>
   <time>2021-06-04T00:47:12.000Z</time>
</trkpt>  
<trkpt lat="34.24875090119434" lon="108.89195044068235">
   <ele>406.18652064260095</ele>
   <time>2021-06-04T00:47:15.000Z</time>
</trkpt>  
<trkpt lat="34.248759058451334" lon="108.89199121904291">
   <ele>406.5335244704038</ele>
   <time>2021-06-04T00:47:18.000Z</time>
</trkpt>  
<trkpt lat="34.248769191618536" lon="108.8920234641362">
   <ele>406.24616456311196</ele>
   <time>2021-06-04T00:47:21.000Z</time>
</trkpt>  
<trkpt lat="34.248776550355494" lon="108.89205944451092">
   <ele>405.9996142508462</ele>
   <time>2021-06-04T00:47:24.000Z</time>
</trkpt>  
<trkpt lat="34.24878596168152" lon="108.89209571933222">
   <ele>406.18103414122015</ele>
   <time>2021-06-04T00:47:27.000Z</time>
</trkpt>  
<trkpt lat="34.24879358309089" lon="108.89212707921814">
   <ele>406.17433872725815</ele>
   <time>2021-06-04T00:47:30.000Z</time>
</trkpt>  
<trkpt lat="34.24880009067981" lon="108.8921680829085">
   <ele>406.7863896675408</ele>
   <time>2021-06-04T00:47:34.000Z</time>
</trkpt>  
<trkpt lat="34.24881184975928" lon="108.89220171921968">
   <ele>407.09582126513124</ele>
   <time>2021-06-04T00:47:37.000Z</time>
</trkpt>  
<trkpt lat="34.248823869393874" lon="108.89224092902742">
   <ele>407.0165675794706</ele>
   <time>2021-06-04T00:47:40.000Z</time>
</trkpt>  
<trkpt lat="34.24883331205266" lon="108.89228243506444">
   <ele>406.74442058894783</ele>
   <time>2021-06-04T00:47:44.000Z</time>
</trkpt>  
<trkpt lat="34.24884387961668" lon="108.89231966848229">
   <ele>406.61494801659137</ele>
   <time>2021-06-04T00:47:48.000Z</time>
</trkpt>  
<trkpt lat="34.24884936973325" lon="108.89235922317306">
   <ele>406.6077762953937</ele>
   <time>2021-06-04T00:47:51.000Z</time>
</trkpt>  
<trkpt lat="34.2488440939263" lon="108.89239296776306">
   <ele>406.94752035383135</ele>
   <time>2021-06-04T00:47:56.000Z</time>
</trkpt>  
<trkpt lat="34.248844003120375" lon="108.89242829243004">
   <ele>407.00739907100797</ele>
   <time>2021-06-04T00:47:59.000Z</time>
</trkpt>  
<trkpt lat="34.248836504818314" lon="108.89246361405135">
   <ele>406.82226993888617</ele>
   <time>2021-06-04T00:48:02.001Z</time>
</trkpt>  
<trkpt lat="34.248836046638615" lon="108.89250095798074">
   <ele>406.74567874521017</ele>
   <time>2021-06-04T00:48:04.001Z</time>
</trkpt>  
<trkpt lat="34.248838028049825" lon="108.89254120110144">
   <ele>406.617000721395</ele>
   <time>2021-06-04T00:48:08.001Z</time>
</trkpt>  
<trkpt lat="34.248832544477274" lon="108.89257669654774">
   <ele>406.90850327536464</ele>
   <time>2021-06-04T00:48:11.001Z</time>
</trkpt>  
<trkpt lat="34.24882635570336" lon="108.89262057603086">
   <ele>406.98750251811</ele>
   <time>2021-06-04T00:48:15.001Z</time>
</trkpt>  
<trkpt lat="34.248822970989025" lon="108.89266060701092">
   <ele>407.3131399368867</ele>
   <time>2021-06-04T00:48:18.001Z</time>
</trkpt>  
<trkpt lat="34.24882529050382" lon="108.8926959692693">
   <ele>407.8150808708742</ele>
   <time>2021-06-04T00:48:20.001Z</time>
</trkpt>  
<trkpt lat="34.24882535161414" lon="108.89273838881135">
   <ele>407.08027556259185</ele>
   <time>2021-06-04T00:48:23.001Z</time>
</trkpt>  
<trkpt lat="34.2488235017882" lon="108.89277096518853">
   <ele>407.50761249661446</ele>
   <time>2021-06-04T00:48:26.001Z</time>
</trkpt>  
<trkpt lat="34.24882847024284" lon="108.89281020196853">
   <ele>407.586592791602</ele>
   <time>2021-06-04T00:48:29.001Z</time>
</trkpt>  
<trkpt lat="34.248850299937864" lon="108.89284509239357">
   <ele>407.39561020955443</ele>
   <time>2021-06-04T00:48:32.001Z</time>
</trkpt>  
<trkpt lat="34.24886543069953" lon="108.89288785042022">
   <ele>407.36294802464545</ele>
   <time>2021-06-04T00:48:35.001Z</time>
</trkpt>  
<trkpt lat="34.248870901769145" lon="108.8929283803281">
   <ele>408.13044077157974</ele>
   <time>2021-06-04T00:48:39.001Z</time>
</trkpt>  
<trkpt lat="34.24888569834594" lon="108.8929726594569">
   <ele>407.6748174922541</ele>
   <time>2021-06-04T00:48:42.001Z</time>
</trkpt>  
<trkpt lat="34.24890472906656" lon="108.89300328381783">
   <ele>407.87752836197615</ele>
   <time>2021-06-04T00:48:44.001Z</time>
</trkpt>  
<trkpt lat="34.24890825436387" lon="108.8930393969429">
   <ele>407.47283546160907</ele>
   <time>2021-06-04T00:48:48.001Z</time>
</trkpt>  
<trkpt lat="34.24890240276572" lon="108.89307218928714">
   <ele>407.70183054637164</ele>
   <time>2021-06-04T00:48:52.001Z</time>
</trkpt>  
<trkpt lat="34.248896001825585" lon="108.89310963253035">
   <ele>408.2783836424351</ele>
   <time>2021-06-04T00:48:56.001Z</time>
</trkpt>  
<trkpt lat="34.248889786328434" lon="108.8931462478029">
   <ele>408.21938022598624</ele>
   <time>2021-06-04T00:48:59.001Z</time>
</trkpt>  
<trkpt lat="34.24888336987338" lon="108.89317980273798">
   <ele>408.304648690857</ele>
   <time>2021-06-04T00:49:02.001Z</time>
</trkpt>  
<trkpt lat="34.2488742403643" lon="108.89321919672977">
   <ele>408.8557011447847</ele>
   <time>2021-06-04T00:49:06.000Z</time>
</trkpt>  
<trkpt lat="34.24885310885312" lon="108.89325794372805">
   <ele>409.100259847939</ele>
   <time>2021-06-04T00:49:09.000Z</time>
</trkpt>  
<trkpt lat="34.24883329846351" lon="108.89328453053206">
   <ele>408.9659382980317</ele>
   <time>2021-06-04T00:49:12.000Z</time>
</trkpt>  
<trkpt lat="34.248817148596906" lon="108.89331372958993">
   <ele>408.9840624528006</ele>
   <time>2021-06-04T00:49:15.000Z</time>
</trkpt>  
<trkpt lat="34.248802540139664" lon="108.89334466683674">
   <ele>409.04262763261795</ele>
   <time>2021-06-04T00:49:19.000Z</time>
</trkpt>  
<trkpt lat="34.24877946176136" lon="108.8933712051935">
   <ele>409.03629643749446</ele>
   <time>2021-06-04T00:49:22.000Z</time>
</trkpt>  
<trkpt lat="34.24875282269912" lon="108.89340485470774">
   <ele>408.9885249081999</ele>
   <time>2021-06-04T00:49:25.000Z</time>
</trkpt>  
<trkpt lat="34.2487323476108" lon="108.89342943749097">
   <ele>409.1223178105429</ele>
   <time>2021-06-04T00:49:28.000Z</time>
</trkpt>  
<trkpt lat="34.24871270011736" lon="108.89346577464292">
   <ele>409.0513566201553</ele>
   <time>2021-06-04T00:49:30.000Z</time>
</trkpt>  
<trkpt lat="34.248699890620294" lon="108.89350047412019">
   <ele>408.9484713561833</ele>
   <time>2021-06-04T00:49:34.000Z</time>
</trkpt>  
<trkpt lat="34.24868779452012" lon="108.89353148668981">
   <ele>408.45087667088956</ele>
   <time>2021-06-04T00:49:37.000Z</time>
</trkpt>  
<trkpt lat="34.24866671713757" lon="108.89356272248618">
   <ele>408.68119708634913</ele>
   <time>2021-06-04T00:49:40.000Z</time>
</trkpt>  
<trkpt lat="34.24863778342627" lon="108.89359279095947">
   <ele>408.960426222533</ele>
   <time>2021-06-04T00:49:43.000Z</time>
</trkpt>  
<trkpt lat="34.24861299242739" lon="108.89361375977272">
   <ele>408.7598156435415</ele>
   <time>2021-06-04T00:49:45.000Z</time>
</trkpt>  
<trkpt lat="34.24858305359953" lon="108.89362807219607">
   <ele>408.40303212124854</ele>
   <time>2021-06-04T00:49:48.000Z</time>
</trkpt>  
<trkpt lat="34.24855673051784" lon="108.893649134517">
   <ele>408.6951241400093</ele>
   <time>2021-06-04T00:49:50.000Z</time>
</trkpt>  
<trkpt lat="34.24853328166426" lon="108.89367099317033">
   <ele>408.43271131440997</ele>
   <time>2021-06-04T00:49:53.000Z</time>
</trkpt>  
<trkpt lat="34.24851803921516" lon="108.8936988520706">
   <ele>408.5947355115786</ele>
   <time>2021-06-04T00:49:55.000Z</time>
</trkpt>  
<trkpt lat="34.24849701956097" lon="108.89371975947591">
   <ele>408.7701466800645</ele>
   <time>2021-06-04T00:49:58.000Z</time>
</trkpt>  
<trkpt lat="34.248493008416936" lon="108.8937578389458">
   <ele>408.7564004417509</ele>
   <time>2021-06-04T00:50:03.000Z</time>
</trkpt>  
<trkpt lat="34.248459796136885" lon="108.8937825666247">
   <ele>408.7374565368518</ele>
   <time>2021-06-04T00:50:07.000Z</time>
</trkpt>  
<trkpt lat="34.248436589469904" lon="108.89380082779438">
   <ele>409.29275590274483</ele>
   <time>2021-06-04T00:50:12.000Z</time>
</trkpt>  
<trkpt lat="34.24842359754287" lon="108.89383336523304">
   <ele>408.9716848162934</ele>
   <time>2021-06-04T00:50:15.001Z</time>
</trkpt>  
<trkpt lat="34.24841418936069" lon="108.89387254583765">
   <ele>408.73221558798105</ele>
   <time>2021-06-04T00:50:18.001Z</time>
</trkpt>  
<trkpt lat="34.24841201749053" lon="108.89390807453435">
   <ele>408.5971226962283</ele>
   <time>2021-06-04T00:50:21.001Z</time>
</trkpt>  
<trkpt lat="34.24841130929539" lon="108.8939430921978">
   <ele>408.62603161949664</ele>
   <time>2021-06-04T00:50:23.001Z</time>
</trkpt>  
<trkpt lat="34.24841230561598" lon="108.89398630884149">
   <ele>408.94737128261477</ele>
   <time>2021-06-04T00:50:26.001Z</time>
</trkpt>  
<trkpt lat="34.24840532159741" lon="108.89401964398992">
   <ele>408.6241048714146</ele>
   <time>2021-06-04T00:50:29.001Z</time>
</trkpt>  
<trkpt lat="34.24840913799135" lon="108.89405412580986">
   <ele>408.9970875484869</ele>
   <time>2021-06-04T00:50:33.001Z</time>
</trkpt>  
<trkpt lat="34.24838985694555" lon="108.89408594676648">
   <ele>409.0748054180294</ele>
   <time>2021-06-04T00:50:36.001Z</time>
</trkpt>  
<trkpt lat="34.24838215248349" lon="108.89411888569362">
   <ele>408.93496751226485</ele>
   <time>2021-06-04T00:50:39.001Z</time>
</trkpt>  
<trkpt lat="34.248374653664506" lon="108.89415996551746">
   <ele>409.0458186995238</ele>
   <time>2021-06-04T00:50:43.001Z</time>
</trkpt>  
<trkpt lat="34.24836122589822" lon="108.89420080538359">
   <ele>408.87530393339694</ele>
   <time>2021-06-04T00:50:46.001Z</time>
</trkpt>  
<trkpt lat="34.24834022934414" lon="108.89423589323938">
   <ele>408.6672617485747</ele>
   <time>2021-06-04T00:50:49.001Z</time>
</trkpt>  
<trkpt lat="34.248320605342464" lon="108.8942593133796">
   <ele>408.0140487877652</ele>
   <time>2021-06-04T00:50:51.001Z</time>
</trkpt>  
<trkpt lat="34.248303920475735" lon="108.89428786649424">
   <ele>408.19387449510396</ele>
   <time>2021-06-04T00:50:54.001Z</time>
</trkpt>  
<trkpt lat="34.24827857580511" lon="108.89431396362941">
   <ele>408.0234646387398</ele>
   <time>2021-06-04T00:50:57.001Z</time>
</trkpt>  
<trkpt lat="34.24824926568183" lon="108.89433933181549">
   <ele>407.5943053653464</ele>
   <time>2021-06-04T00:51:00.001Z</time>
</trkpt>  
<trkpt lat="34.24822629740431" lon="108.89436038115467">
   <ele>408.10201499424875</ele>
   <time>2021-06-04T00:51:03.001Z</time>
</trkpt>  
<trkpt lat="34.24820140272079" lon="108.8943781779774">
   <ele>408.015743304044</ele>
   <time>2021-06-04T00:51:06.001Z</time>
</trkpt>  
<trkpt lat="34.248169047929736" lon="108.8943982280023">
   <ele>407.73640512675047</ele>
   <time>2021-06-04T00:51:09.001Z</time>
</trkpt>  
<trkpt lat="34.248133241773516" lon="108.89440958131097">
   <ele>407.43964246008545</ele>
   <time>2021-06-04T00:51:12.000Z</time>
</trkpt>  
<trkpt lat="34.248109436144425" lon="108.89442674690396">
   <ele>407.7908735778183</ele>
   <time>2021-06-04T00:51:15.000Z</time>
</trkpt>  
<trkpt lat="34.24809197963167" lon="108.89445676865218">
   <ele>408.2677071252838</ele>
   <time>2021-06-04T00:51:18.000Z</time>
</trkpt>  
<trkpt lat="34.24806568869645" lon="108.89448312020089">
   <ele>407.9997300906107</ele>
   <time>2021-06-04T00:51:22.000Z</time>
</trkpt>  
<trkpt lat="34.248040791492336" lon="108.89451156210012">
   <ele>407.7728353338316</ele>
   <time>2021-06-04T00:51:27.000Z</time>
</trkpt>  
<trkpt lat="34.248024177678374" lon="108.89454566149885">
   <ele>407.7314543630928</ele>
   <time>2021-06-04T00:51:30.000Z</time>
</trkpt>  
<trkpt lat="34.24802748577703" lon="108.89458472653865">
   <ele>407.6318283798173</ele>
   <time>2021-06-04T00:51:35.000Z</time>
</trkpt>  
<trkpt lat="34.24802299507346" lon="108.89462595570214">
   <ele>407.6494901338592</ele>
   <time>2021-06-04T00:51:39.000Z</time>
</trkpt>  
<trkpt lat="34.248010823640236" lon="108.89466168510391">
   <ele>407.2915874272585</ele>
   <time>2021-06-04T00:51:43.000Z</time>
</trkpt>  
<trkpt lat="34.24800123406287" lon="108.89470652844678">
   <ele>407.64440513402224</ele>
   <time>2021-06-04T00:51:47.000Z</time>
</trkpt>  
<trkpt lat="34.24799819667778" lon="108.89475051933084">
   <ele>407.54644338041544</ele>
   <time>2021-06-04T00:51:51.000Z</time>
</trkpt>  
<trkpt lat="34.24800488835931" lon="108.8947904225874">
   <ele>407.5508785517886</ele>
   <time>2021-06-04T00:51:55.000Z</time>
</trkpt>  
<trkpt lat="34.24801208267634" lon="108.89482715357806">
   <ele>407.5404615001753</ele>
   <time>2021-06-04T00:51:59.000Z</time>
</trkpt>  
<trkpt lat="34.2480341299751" lon="108.89485229800779">
   <ele>407.7872569747269</ele>
   <time>2021-06-04T00:52:03.000Z</time>
</trkpt>  
<trkpt lat="34.248053023376876" lon="108.8948802991174">
   <ele>407.894011342898</ele>
   <time>2021-06-04T00:52:07.000Z</time>
</trkpt>  
<trkpt lat="34.24807709223132" lon="108.89490248408491">
   <ele>408.0077409064397</ele>
   <time>2021-06-04T00:52:09.000Z</time>
</trkpt>  
<trkpt lat="34.2481043290026" lon="108.8949223527806">
   <ele>408.6212305109948</ele>
   <time>2021-06-04T00:52:11.000Z</time>
</trkpt>  
<trkpt lat="34.24813334967535" lon="108.89493960465303">
   <ele>407.69865931011736</ele>
   <time>2021-06-04T00:52:15.001Z</time>
</trkpt>  
<trkpt lat="34.24815918806093" lon="108.89494910548748">
   <ele>408.1515289572999</ele>
   <time>2021-06-04T00:52:18.001Z</time>
</trkpt>  
<trkpt lat="34.248191889754004" lon="108.89494932578685">
   <ele>408.0651543419808</ele>
   <time>2021-06-04T00:52:21.001Z</time>
</trkpt>  
<trkpt lat="34.2482241722185" lon="108.89494947097229">
   <ele>408.132481854409</ele>
   <time>2021-06-04T00:52:25.001Z</time>
</trkpt>  
<trkpt lat="34.24825231011852" lon="108.89496264870303">
   <ele>407.9770922511816</ele>
   <time>2021-06-04T00:52:27.001Z</time>
</trkpt>  
<trkpt lat="34.24827916762713" lon="108.89497246549762">
   <ele>407.98327416181564</ele>
   <time>2021-06-04T00:52:30.001Z</time>
</trkpt>  
<trkpt lat="34.24831294213663" lon="108.89497399002644">
   <ele>407.8599182246253</ele>
   <time>2021-06-04T00:52:34.001Z</time>
</trkpt>  
<trkpt lat="34.248342662869625" lon="108.89497386050728">
   <ele>407.9173653135076</ele>
   <time>2021-06-04T00:52:37.001Z</time>
</trkpt>  
<trkpt lat="34.24837091797715" lon="108.89497114042757">
   <ele>407.60890290886164</ele>
   <time>2021-06-04T00:52:40.001Z</time>
</trkpt>  
<trkpt lat="34.24839960823582" lon="108.89497548221462">
   <ele>408.45824779290706</ele>
   <time>2021-06-04T00:52:45.001Z</time>
</trkpt>  
<trkpt lat="34.24842475149919" lon="108.89498798610013">
   <ele>408.0371751030907</ele>
   <time>2021-06-04T00:52:49.001Z</time>
</trkpt>  
<trkpt lat="34.248453344036484" lon="108.89499672617968">
   <ele>408.15793770272285</ele>
   <time>2021-06-04T00:52:53.001Z</time>
</trkpt>  
<trkpt lat="34.24848718165103" lon="108.89500114539459">
   <ele>408.15644794143736</ele>
   <time>2021-06-04T00:52:58.001Z</time>
</trkpt>  
<trkpt lat="34.24851556558973" lon="108.89500495281713">
   <ele>408.28422716259956</ele>
   <time>2021-06-04T00:53:02.001Z</time>
</trkpt>  
<trkpt lat="34.24854422962798" lon="108.89501016234681">
   <ele>407.93927175644785</ele>
   <time>2021-06-04T00:53:04.001Z</time>
</trkpt>  
<trkpt lat="34.24858236787167" lon="108.89501986938573">
   <ele>408.17689619679004</ele>
   <time>2021-06-04T00:53:07.001Z</time>
</trkpt>  
<trkpt lat="34.248611300323546" lon="108.89502317420495">
   <ele>407.9072928726673</ele>
   <time>2021-06-04T00:53:11.001Z</time>
</trkpt>  
<trkpt lat="34.24864226022046" lon="108.89500882718406">
   <ele>408.2657163711265</ele>
   <time>2021-06-04T00:53:15.002Z</time>
</trkpt>  
<trkpt lat="34.24867729316985" lon="108.89500717836256">
   <ele>408.1285401331261</ele>
   <time>2021-06-04T00:53:19.000Z</time>
</trkpt>  
<trkpt lat="34.24871673671198" lon="108.89500644583804">
   <ele>407.68408233486116</ele>
   <time>2021-06-04T00:53:21.999Z</time>
</trkpt>  
<trkpt lat="34.24875080522234" lon="108.8949970639207">
   <ele>407.7215909352526</ele>
   <time>2021-06-04T00:53:25.000Z</time>
</trkpt>  
<trkpt lat="34.248775624944564" lon="108.89497860486527">
   <ele>407.56741050537676</ele>
   <time>2021-06-04T00:53:27.999Z</time>
</trkpt>  
<trkpt lat="34.24881284309832" lon="108.89495672623946">
   <ele>406.9779872195795</ele>
   <time>2021-06-04T00:53:31.000Z</time>
</trkpt>  
<trkpt lat="34.248838747615245" lon="108.89494289564394">
   <ele>406.5541757475585</ele>
   <time>2021-06-04T00:53:33.999Z</time>
</trkpt>  
<trkpt lat="34.248867000032966" lon="108.89493719355345">
   <ele>406.45126354135573</ele>
   <time>2021-06-04T00:53:37.000Z</time>
</trkpt>  
<trkpt lat="34.248897351047134" lon="108.8949355091604">
   <ele>406.60032083746046</ele>
   <time>2021-06-04T00:53:39.000Z</time>
</trkpt>  
<trkpt lat="34.24893061034657" lon="108.89492698621368">
   <ele>406.6290838466957</ele>
   <time>2021-06-04T00:53:42.000Z</time>
</trkpt>  
<trkpt lat="34.24896091363386" lon="108.89491747139058">
   <ele>406.66056837607175</ele>
   <time>2021-06-04T00:53:45.000Z</time>
</trkpt>  
<trkpt lat="34.24899672722836" lon="108.89491614167463">
   <ele>406.29478124249727</ele>
   <time>2021-06-04T00:53:49.000Z</time>
</trkpt>  
<trkpt lat="34.24902813850846" lon="108.89492145590876">
   <ele>406.21195971779525</ele>
   <time>2021-06-04T00:53:52.000Z</time>
</trkpt>  
<trkpt lat="34.249058869026335" lon="108.89493051205041">
   <ele>406.07004415616393</ele>
   <time>2021-06-04T00:53:57.000Z</time>
</trkpt>  
<trkpt lat="34.24909122819586" lon="108.89493686142144">
   <ele>406.4075638251379</ele>
   <time>2021-06-04T00:54:01.000Z</time>
</trkpt>  
<trkpt lat="34.249123672964465" lon="108.89494667645941">
   <ele>406.00919244252145</ele>
   <time>2021-06-04T00:54:05.000Z</time>
</trkpt>  
<trkpt lat="34.24915589382474" lon="108.89495703112355">
   <ele>406.2454546773806</ele>
   <time>2021-06-04T00:54:08.000Z</time>
</trkpt>  
<trkpt lat="34.24918445364876" lon="108.89496589585177">
   <ele>406.1988392006606</ele>
   <time>2021-06-04T00:54:12.000Z</time>
</trkpt>  
<trkpt lat="34.24921668334578" lon="108.89496656704505">
   <ele>405.50949764437973</ele>
   <time>2021-06-04T00:54:16.000Z</time>
</trkpt>  
<trkpt lat="34.2492434321474" lon="108.89495970695043">
   <ele>405.71204739343375</ele>
   <time>2021-06-04T00:54:18.000Z</time>
</trkpt>  
<trkpt lat="34.24927778856538" lon="108.89495186346707">
   <ele>405.87329932302237</ele>
   <time>2021-06-04T00:54:21.000Z</time>
</trkpt>  
<trkpt lat="34.24930584691946" lon="108.89495003829151">
   <ele>405.5931179197505</ele>
   <time>2021-06-04T00:54:24.000Z</time>
</trkpt>  
<trkpt lat="34.249334871473835" lon="108.8949445547686">
   <ele>405.4586946312338</ele>
   <time>2021-06-04T00:54:27.001Z</time>
</trkpt>  
<trkpt lat="34.24937440136079" lon="108.89493221471135">
   <ele>405.8838526252657</ele>
   <time>2021-06-04T00:54:30.001Z</time>
</trkpt>  
<trkpt lat="34.24940799092255" lon="108.89492584286734">
   <ele>405.8596417000517</ele>
   <time>2021-06-04T00:54:34.001Z</time>
</trkpt>  
<trkpt lat="34.249434587395584" lon="108.89491666354559">
   <ele>405.53244400862604</ele>
   <time>2021-06-04T00:54:36.001Z</time>
</trkpt>  
<trkpt lat="34.24945971416648" lon="108.8949007361056">
   <ele>405.574604768306</ele>
   <time>2021-06-04T00:54:39.001Z</time>
</trkpt>  
<trkpt lat="34.24949084728613" lon="108.89488733863135">
   <ele>406.0119074713439</ele>
   <time>2021-06-04T00:54:43.001Z</time>
</trkpt>  
<trkpt lat="34.24951711710675" lon="108.89487425917858">
   <ele>405.59378941729665</ele>
   <time>2021-06-04T00:54:46.001Z</time>
</trkpt>  
<trkpt lat="34.24954336249974" lon="108.89485624207501">
   <ele>405.41036355122924</ele>
   <time>2021-06-04T00:54:50.001Z</time>
</trkpt>  
<trkpt lat="34.24955903195787" lon="108.89482824532746">
   <ele>405.32531097438186</ele>
   <time>2021-06-04T00:54:54.001Z</time>
</trkpt>  
<trkpt lat="34.24958442594755" lon="108.89480460743339">
   <ele>405.36682988516986</ele>
   <time>2021-06-04T00:54:59.001Z</time>
</trkpt>  
<trkpt lat="34.249609597669654" lon="108.89478149539201">
   <ele>405.50833041220903</ele>
   <time>2021-06-04T00:55:04.001Z</time>
</trkpt>  
<trkpt lat="34.249640619330215" lon="108.8947620367521">
   <ele>405.72522991895676</ele>
   <time>2021-06-04T00:55:09.001Z</time>
</trkpt>  
<trkpt lat="34.24967361950978" lon="108.89475319590825">
   <ele>405.49190931301564</ele>
   <time>2021-06-04T00:55:12.001Z</time>
</trkpt>  
<trkpt lat="34.249702066521486" lon="108.89475217146018">
   <ele>405.46865824237466</ele>
   <time>2021-06-04T00:55:14.001Z</time>
</trkpt>  
<trkpt lat="34.24973267650049" lon="108.8947574005794">
   <ele>405.2801056569442</ele>
   <time>2021-06-04T00:55:16.001Z</time>
</trkpt>  
<trkpt lat="34.249770169020856" lon="108.89477206044876">
   <ele>405.76241323072463</ele>
   <time>2021-06-04T00:55:19.001Z</time>
</trkpt>  
<trkpt lat="34.249796761101074" lon="108.89478476110152">
   <ele>405.3877403009683</ele>
   <time>2021-06-04T00:55:22.001Z</time>
</trkpt>  
<trkpt lat="34.249821223000644" lon="108.89480603663063">
   <ele>405.25893682800233</ele>
   <time>2021-06-04T00:55:25.999Z</time>
</trkpt>  
<trkpt lat="34.249855593199456" lon="108.8948313431735">
   <ele>405.36828171275556</ele>
   <time>2021-06-04T00:55:30.999Z</time>
</trkpt>  
<trkpt lat="34.24989099214077" lon="108.89483450792227">
   <ele>405.378998382017</ele>
   <time>2021-06-04T00:55:33.999Z</time>
</trkpt>  
<trkpt lat="34.24992416390582" lon="108.8948332321795">
   <ele>405.8693038681522</ele>
   <time>2021-06-04T00:55:36.999Z</time>
</trkpt>  
<trkpt lat="34.24995420414371" lon="108.8948395353024">
   <ele>405.85526206251234</ele>
   <time>2021-06-04T00:55:39.999Z</time>
</trkpt>  
<trkpt lat="34.24998301439872" lon="108.89486647158537">
   <ele>405.78608087357134</ele>
   <time>2021-06-04T00:55:42.999Z</time>
</trkpt>  
<trkpt lat="34.25000321965162" lon="108.89489230007142">
   <ele>405.5119480760768</ele>
   <time>2021-06-04T00:55:44.999Z</time>
</trkpt>  
<trkpt lat="34.250025365987256" lon="108.89492252408718">
   <ele>405.55935573764145</ele>
   <time>2021-06-04T00:55:47.999Z</time>
</trkpt>  
<trkpt lat="34.25004476299415" lon="108.89494733825336">
   <ele>405.9348683990538</ele>
   <time>2021-06-04T00:55:52.000Z</time>
</trkpt>  
<trkpt lat="34.25006091566156" lon="108.8949752112108">
   <ele>405.89597345422953</ele>
   <time>2021-06-04T00:55:55.000Z</time>
</trkpt>  
<trkpt lat="34.25007299994536" lon="108.8950086636585">
   <ele>405.54007623903453</ele>
   <time>2021-06-04T00:56:01.000Z</time>
</trkpt>  
<trkpt lat="34.25006825790313" lon="108.89504532249508">
   <ele>406.15153826680034</ele>
   <time>2021-06-04T00:56:05.000Z</time>
</trkpt>  
<trkpt lat="34.250063135857104" lon="108.89507900872684">
   <ele>405.83332310337573</ele>
   <time>2021-06-04T00:56:08.000Z</time>
</trkpt>  
<trkpt lat="34.25006624690188" lon="108.8951133935912">
   <ele>405.89335800055414</ele>
   <time>2021-06-04T00:56:12.000Z</time>
</trkpt>  
<trkpt lat="34.25007515426431" lon="108.89514683975773">
   <ele>406.06696878466755</ele>
   <time>2021-06-04T00:56:15.000Z</time>
</trkpt>  
<trkpt lat="34.250076538315604" lon="108.89518631186388">
   <ele>405.81377539318055</ele>
   <time>2021-06-04T00:56:19.000Z</time>
</trkpt>  
<trkpt lat="34.250077241480206" lon="108.89522919431623">
   <ele>405.85188857559115</ele>
   <time>2021-06-04T00:56:22.000Z</time>
</trkpt>  
<trkpt lat="34.25007949275737" lon="108.89526678974839">
   <ele>406.3241150015965</ele>
   <time>2021-06-04T00:56:26.000Z</time>
</trkpt>  
<trkpt lat="34.250075064563966" lon="108.8953074279392">
   <ele>406.19520989991724</ele>
   <time>2021-06-04T00:56:31.000Z</time>
</trkpt>  
<trkpt lat="34.25007745800074" lon="108.89534813859571">
   <ele>406.0431418949738</ele>
   <time>2021-06-04T00:56:35.000Z</time>
</trkpt>  
<trkpt lat="34.25008117786059" lon="108.89538338829716">
   <ele>406.0198972048238</ele>
   <time>2021-06-04T00:56:39.001Z</time>
</trkpt>  
<trkpt lat="34.25009738714714" lon="108.89541617465841">
   <ele>406.4229539874941</ele>
   <time>2021-06-04T00:56:42.001Z</time>
</trkpt>  
<trkpt lat="34.25010726145064" lon="108.89545339296585">
   <ele>405.79280958045274</ele>
   <time>2021-06-04T00:56:45.001Z</time>
</trkpt>  
<trkpt lat="34.25012172078996" lon="108.89549137585867">
   <ele>406.38534841965884</ele>
   <time>2021-06-04T00:56:48.001Z</time>
</trkpt>  
<trkpt lat="34.25013809523873" lon="108.89551790474577">
   <ele>405.9418796924874</ele>
   <time>2021-06-04T00:56:49.001Z</time>
</trkpt>  
<trkpt lat="34.25013502659698" lon="108.89555739619203">
   <ele>406.20176872238517</ele>
   <time>2021-06-04T00:56:53.001Z</time>
</trkpt>  
<trkpt lat="34.25013145051784" lon="108.89559391505446">
   <ele>406.28235195111483</ele>
   <time>2021-06-04T00:56:56.001Z</time>
</trkpt>  
<trkpt lat="34.25013139359613" lon="108.89563230428222">
   <ele>406.07954724598676</ele>
   <time>2021-06-04T00:57:00.001Z</time>
</trkpt>  
<trkpt lat="34.25013922829652" lon="108.89567075409873">
   <ele>405.85188889317214</ele>
   <time>2021-06-04T00:57:04.001Z</time>
</trkpt>  
<trkpt lat="34.25015266926594" lon="108.89570409813362">
   <ele>406.10237355623394</ele>
   <time>2021-06-04T00:57:07.001Z</time>
</trkpt>  
<trkpt lat="34.250169030788165" lon="108.89573191428241">
   <ele>405.92135231848806</ele>
   <time>2021-06-04T00:57:10.001Z</time>
</trkpt>  
<trkpt lat="34.250190203294224" lon="108.89576717080597">
   <ele>405.35853510256857</ele>
   <time>2021-06-04T00:57:13.001Z</time>
</trkpt>  
<trkpt lat="34.250218427049646" lon="108.89579418541035">
   <ele>406.0555924512446</ele>
   <time>2021-06-04T00:57:15.001Z</time>
</trkpt>  
<trkpt lat="34.25024164044614" lon="108.89582028728837">
   <ele>406.1257888870314</ele>
   <time>2021-06-04T00:57:18.001Z</time>
</trkpt>  
<trkpt lat="34.25026029008706" lon="108.89584446631787">
   <ele>406.1795793650672</ele>
   <time>2021-06-04T00:57:22.001Z</time>
</trkpt>  
<trkpt lat="34.25028712103026" lon="108.89586706171833">
   <ele>406.4955695355311</ele>
   <time>2021-06-04T00:57:27.001Z</time>
</trkpt>  
<trkpt lat="34.25031967066477" lon="108.89589121413914">
   <ele>406.1252224110067</ele>
   <time>2021-06-04T00:57:29.999Z</time>
</trkpt>  
<trkpt lat="34.25034660418416" lon="108.89590954330372">
   <ele>406.3691689707339</ele>
   <time>2021-06-04T00:57:32.999Z</time>
</trkpt>  
<trkpt lat="34.250373646573564" lon="108.89593443162808">
   <ele>406.4108371222392</ele>
   <time>2021-06-04T00:57:35.999Z</time>
</trkpt>  
<trkpt lat="34.250399624839915" lon="108.895959228665">
   <ele>406.3755361745134</ele>
   <time>2021-06-04T00:57:38.999Z</time>
</trkpt>  
<trkpt lat="34.25042395122656" lon="108.89598197955912">
   <ele>405.93134992942214</ele>
   <time>2021-06-04T00:57:41.999Z</time>
</trkpt>  
<trkpt lat="34.250451861534515" lon="108.89599052044193">
   <ele>406.0205538412556</ele>
   <time>2021-06-04T00:57:45.000Z</time>
</trkpt>  
<trkpt lat="34.25048456814951" lon="108.89599939566303">
   <ele>406.32282586116344</ele>
   <time>2021-06-04T00:57:48.000Z</time>
</trkpt>  
<trkpt lat="34.250509783782306" lon="108.89601909081196">
   <ele>406.09513451345265</ele>
   <time>2021-06-04T00:57:53.000Z</time>
</trkpt>  
<trkpt lat="34.25053777512141" lon="108.89602591790862">
   <ele>406.1509616309777</ele>
   <time>2021-06-04T00:57:56.000Z</time>
</trkpt>  
<trkpt lat="34.25057306402345" lon="108.89602186505351">
   <ele>405.9744970006868</ele>
   <time>2021-06-04T00:57:59.000Z</time>
</trkpt>  
<trkpt lat="34.25060507896744" lon="108.89601383890275">
   <ele>405.60950197000057</ele>
   <time>2021-06-04T00:58:02.000Z</time>
</trkpt>  
<trkpt lat="34.250635849256504" lon="108.89600325847911">
   <ele>405.8282583244145</ele>
   <time>2021-06-04T00:58:05.000Z</time>
</trkpt>  
<trkpt lat="34.25067259997375" lon="108.89600079536662">
   <ele>405.50669849012047</ele>
   <time>2021-06-04T00:58:09.000Z</time>
</trkpt>  
<trkpt lat="34.250702169498005" lon="108.89600783726165">
   <ele>405.6828280352056</ele>
   <time>2021-06-04T00:58:11.000Z</time>
</trkpt>  
<trkpt lat="34.2507285453626" lon="108.89600048434876">
   <ele>406.4223325224593</ele>
   <time>2021-06-04T00:58:17.000Z</time>
</trkpt>  
<trkpt lat="34.25076023598559" lon="108.89599159929017">
   <ele>406.39801758993417</ele>
   <time>2021-06-04T00:58:20.000Z</time>
</trkpt>  
<trkpt lat="34.25079829214528" lon="108.89598247934367">
   <ele>406.7386055905372</ele>
   <time>2021-06-04T00:58:23.000Z</time>
</trkpt>  
<trkpt lat="34.25082415295181" lon="108.89599209073147">
   <ele>406.5916536040604</ele>
   <time>2021-06-04T00:58:25.000Z</time>
</trkpt>  
<trkpt lat="34.250853442648015" lon="108.895995148807">
   <ele>406.88470071554184</ele>
   <time>2021-06-04T00:58:28.000Z</time>
</trkpt>  
<trkpt lat="34.250881020266775" lon="108.89599265044475">
   <ele>406.8137443540618</ele>
   <time>2021-06-04T00:58:31.000Z</time>
</trkpt>  
<trkpt lat="34.25090892624146" lon="108.89598289229555">
   <ele>406.88676035311073</ele>
   <time>2021-06-04T00:58:35.001Z</time>
</trkpt>  
<trkpt lat="34.25094034451689" lon="108.89596755009376">
   <ele>406.3100985949859</ele>
   <time>2021-06-04T00:58:39.001Z</time>
</trkpt>  
<trkpt lat="34.250967486575775" lon="108.89595184327804">
   <ele>406.4291761210188</ele>
   <time>2021-06-04T00:58:42.001Z</time>
</trkpt>  
<trkpt lat="34.2509985601571" lon="108.89592789697723">
   <ele>406.34836828615516</ele>
   <time>2021-06-04T00:58:45.001Z</time>
</trkpt>  
<trkpt lat="34.25102201705655" lon="108.89590946838324">
   <ele>406.44062873814255</ele>
   <time>2021-06-04T00:58:47.001Z</time>
</trkpt>  
<trkpt lat="34.25104714414078" lon="108.8958891881741">
   <ele>406.9553003171459</ele>
   <time>2021-06-04T00:58:50.001Z</time>
</trkpt>  
<trkpt lat="34.251074999351054" lon="108.89586892715799">
   <ele>406.80449395719916</ele>
   <time>2021-06-04T00:58:54.001Z</time>
</trkpt>  
<trkpt lat="34.25110209162184" lon="108.89585542034659">
   <ele>406.9197525009513</ele>
   <time>2021-06-04T00:58:57.001Z</time>
</trkpt>  
<trkpt lat="34.25113155397431" lon="108.89584153675044">
   <ele>406.76476608403027</ele>
   <time>2021-06-04T00:59:01.001Z</time>
</trkpt>  
<trkpt lat="34.25115895091658" lon="108.89582767809608">
   <ele>406.9935883572325</ele>
   <time>2021-06-04T00:59:05.001Z</time>
</trkpt>  
<trkpt lat="34.25118846632494" lon="108.89581220272889">
   <ele>406.6679269345477</ele>
   <time>2021-06-04T00:59:08.001Z</time>
</trkpt>  
<trkpt lat="34.25121968486971" lon="108.89581317290336">
   <ele>406.32859425991774</ele>
   <time>2021-06-04T00:59:12.001Z</time>
</trkpt>  
<trkpt lat="34.25125458898987" lon="108.8958055169646">
   <ele>406.2500139027834</ele>
   <time>2021-06-04T00:59:15.001Z</time>
</trkpt>  
<trkpt lat="34.25128550623284" lon="108.89580960471228">
   <ele>406.04754413012415</ele>
   <time>2021-06-04T00:59:20.001Z</time>
</trkpt>  
<trkpt lat="34.251318514600065" lon="108.89581114038879">
   <ele>406.06290513649583</ele>
   <time>2021-06-04T00:59:25.002Z</time>
</trkpt>  
<trkpt lat="34.25135119902457" lon="108.89581034431863">
   <ele>406.03265690617263</ele>
   <time>2021-06-04T00:59:29.002Z</time>
</trkpt>  
<trkpt lat="34.25138787760912" lon="108.89581323475734">
   <ele>404.9511040598154</ele>
   <time>2021-06-04T00:59:33.002Z</time>
</trkpt>  
<trkpt lat="34.25141615656248" lon="108.89580454724916">
   <ele>405.00685516372323</ele>
   <time>2021-06-04T00:59:35.002Z</time>
</trkpt>  
<trkpt lat="34.25144722597353" lon="108.89579012449089">
   <ele>404.998571947217</ele>
   <time>2021-06-04T00:59:38.000Z</time>
</trkpt>  
<trkpt lat="34.25146998450759" lon="108.89577188375051">
   <ele>405.01159103773534</ele>
   <time>2021-06-04T00:59:42.000Z</time>
</trkpt>  
<trkpt lat="34.251493498700675" lon="108.89573915536508">
   <ele>404.7733560940251</ele>
   <time>2021-06-04T00:59:45.000Z</time>
</trkpt>  
<trkpt lat="34.251501075659405" lon="108.89570325393932">
   <ele>404.9475120259449</ele>
   <time>2021-06-04T00:59:49.000Z</time>
</trkpt>  
<trkpt lat="34.25150262630813" lon="108.89565700245974">
   <ele>405.13905927725136</ele>
   <time>2021-06-04T00:59:53.000Z</time>
</trkpt>  
<trkpt lat="34.25150578843538" lon="108.89561780409572">
   <ele>405.1262697177008</ele>
   <time>2021-06-04T00:59:56.000Z</time>
</trkpt>  
<trkpt lat="34.25151297860284" lon="108.895581515914">
   <ele>405.07792035490274</ele>
   <time>2021-06-04T00:59:59.000Z</time>
</trkpt>  
<trkpt lat="34.251514938481755" lon="108.89554686769846">
   <ele>405.26714707445353</ele>
   <time>2021-06-04T01:00:01.000Z</time>
</trkpt>  
<trkpt lat="34.251521108410074" lon="108.89551234746075">
   <ele>404.97260176949203</ele>
   <time>2021-06-04T01:00:04.000Z</time>
</trkpt>  
<trkpt lat="34.251530642716105" lon="108.8954774350219">
   <ele>405.1728045679629</ele>
   <time>2021-06-04T01:00:07.000Z</time>
</trkpt>  
<trkpt lat="34.25153881653479" lon="108.89544462507881">
   <ele>405.5091532515362</ele>
   <time>2021-06-04T01:00:10.000Z</time>
</trkpt>  
<trkpt lat="34.251541641844604" lon="108.89541183064249">
   <ele>405.29980733897537</ele>
   <time>2021-06-04T01:00:12.000Z</time>
</trkpt>  
<trkpt lat="34.25155794891973" lon="108.89537155747897">
   <ele>405.0629803678021</ele>
   <time>2021-06-04T01:00:16.000Z</time>
</trkpt>  
<trkpt lat="34.25158328144226" lon="108.89533214946053">
   <ele>405.642355972901</ele>
   <time>2021-06-04T01:00:19.000Z</time>
</trkpt>  
<trkpt lat="34.251599407194036" lon="108.895301544891">
   <ele>405.20025034993887</ele>
   <time>2021-06-04T01:00:25.000Z</time>
</trkpt>  
<trkpt lat="34.25162201870865" lon="108.8952789777881">
   <ele>404.7931010639295</ele>
   <time>2021-06-04T01:00:28.001Z</time>
</trkpt>  
<trkpt lat="34.251649992599226" lon="108.89524173571391">
   <ele>405.0775459352881</ele>
   <time>2021-06-04T01:00:31.001Z</time>
</trkpt>  
<trkpt lat="34.251676904348614" lon="108.89520997131453">
   <ele>404.5828820420429</ele>
   <time>2021-06-04T01:00:34.001Z</time>
</trkpt>  
<trkpt lat="34.25169412368068" lon="108.89518303935739">
   <ele>404.8636314868927</ele>
   <time>2021-06-04T01:00:37.001Z</time>
</trkpt>  
<trkpt lat="34.25171023058425" lon="108.89515038350919">
   <ele>404.76873739622533</ele>
   <time>2021-06-04T01:00:43.001Z</time>
</trkpt>  
<trkpt lat="34.25171906493371" lon="108.89510436913649">
   <ele>404.65808074269444</ele>
   <time>2021-06-04T01:00:46.001Z</time>
</trkpt>  
<trkpt lat="34.25172164447462" lon="108.89506859067183">
   <ele>404.8905290393159</ele>
   <time>2021-06-04T01:00:49.001Z</time>
</trkpt>  
<trkpt lat="34.25171715400793" lon="108.89502455826216">
   <ele>405.1826317347586</ele>
   <time>2021-06-04T01:00:53.001Z</time>
</trkpt>  
<trkpt lat="34.2517140321826" lon="108.89498153262291">
   <ele>405.37494352366775</ele>
   <time>2021-06-04T01:00:56.001Z</time>
</trkpt>  
<trkpt lat="34.25170347201839" lon="108.8949457566513">
   <ele>404.87516635935754</ele>
   <time>2021-06-04T01:01:00.001Z</time>
</trkpt>  
<trkpt lat="34.25168750022497" lon="108.89491264064893">
   <ele>405.2728349138051</ele>
   <time>2021-06-04T01:01:05.001Z</time>
</trkpt>  
<trkpt lat="34.251707226250055" lon="108.89489019767097">
   <ele>405.42291286494583</ele>
   <time>2021-06-04T01:01:14.001Z</time>
</trkpt>  
<trkpt lat="34.251734422140345" lon="108.8948966728706">
   <ele>404.7890075184405</ele>
   <time>2021-06-04T01:01:46.000Z</time>
</trkpt>  
<trkpt lat="34.2517537120165" lon="108.89491991935915">
   <ele>404.80460946355015</ele>
   <time>2021-06-04T01:01:53.000Z</time>
</trkpt>  
<trkpt lat="34.25178063778646" lon="108.89492305748074">
   <ele>404.38998924940825</ele>
   <time>2021-06-04T01:02:51.001Z</time>
</trkpt>  
<trkpt lat="34.25180472672385" lon="108.8949400959561">
   <ele>404.59975801594555</ele>
   <time>2021-06-04T01:02:57.001Z</time>
</trkpt>  
<trkpt lat="34.25177714593896" lon="108.89494845692444">
   <ele>404.67483934387565</ele>
   <time>2021-06-04T01:03:22.001Z</time>
</trkpt>  
<trkpt lat="34.25175845306636" lon="108.89492436662856">
   <ele>404.59768995270133</ele>
   <time>2021-06-04T01:04:06.000Z</time>
</trkpt>  
<trkpt lat="34.25178309287196" lon="108.89490547269283">
   <ele>404.59244898241013</ele>
   <time>2021-06-04T01:04:44.001Z</time>
</trkpt>  
<trkpt lat="34.251821820080146" lon="108.89487972383296">
   <ele>404.6779664978385</ele>
   <time>2021-06-04T01:04:45.001Z</time>
</trkpt>  
<trkpt lat="34.251797154792726" lon="108.89490995541321">
   <ele>404.1564442459494</ele>
   <time>2021-06-04T01:05:10.001Z</time>
</trkpt>  
<trkpt lat="34.251768491975284" lon="108.89491051199656">
   <ele>404.5840835208073</ele>
   <time>2021-06-04T01:05:12.001Z</time>
</trkpt>  
<trkpt lat="34.25172292508994" lon="108.89489855207687">
   <ele>405.05367898382246</ele>
   <time>2021-06-04T01:05:14.001Z</time>
</trkpt>  
<trkpt lat="34.2516966856008" lon="108.89488719410859">
   <ele>405.37918867822737</ele>
   <time>2021-06-04T01:06:56.001Z</time>
</trkpt>  
<trkpt lat="34.25167246378766" lon="108.89485789947467">
   <ele>405.2461886368692</ele>
   <time>2021-06-04T01:06:57.001Z</time>
</trkpt>  
<trkpt lat="34.25170014804097" lon="108.89485502421137">
   <ele>404.94644308742136</ele>
   <time>2021-06-04T01:08:14.000Z</time>
</trkpt>  
<trkpt lat="34.251721857808676" lon="108.89487555938967">
   <ele>404.8758966019377</ele>
   <time>2021-06-04T01:08:15.000Z</time>
</trkpt>  
<trkpt lat="34.2516931457963" lon="108.89488137393961">
   <ele>405.307809676975</ele>
   <time>2021-06-04T01:08:37.000Z</time>
</trkpt>  
<trkpt lat="34.25165982109948" lon="108.89488919914263">
   <ele>405.2951302919537</ele>
   <time>2021-06-04T01:08:39.000Z</time>
</trkpt>  
<trkpt lat="34.251681554359365" lon="108.89490894342917">
   <ele>405.1176633136347</ele>
   <time>2021-06-04T01:08:58.001Z</time>
</trkpt>  
<trkpt lat="34.25171001641497" lon="108.89490453429417">
   <ele>405.29065112397075</ele>
   <time>2021-06-04T01:09:00.001Z</time>
</trkpt>  
<trkpt lat="34.25171745208677" lon="108.89486752555045">
   <ele>404.9185461169109</ele>
   <time>2021-06-04T01:09:06.001Z</time>
</trkpt>  
<trkpt lat="34.25174162041587" lon="108.89484006657035">
   <ele>404.79930563177913</ele>
   <time>2021-06-04T01:09:11.001Z</time>
</trkpt>  
<trkpt lat="34.251774110614974" lon="108.89482969274013">
   <ele>404.9804411018267</ele>
   <time>2021-06-04T01:09:15.001Z</time>
</trkpt>  
<trkpt lat="34.25180163553195" lon="108.89482277575539">
   <ele>404.99135701544583</ele>
   <time>2021-06-04T01:09:18.001Z</time>
</trkpt>  
<trkpt lat="34.25183040845477" lon="108.89481410090357">
   <ele>404.6399580705911</ele>
   <time>2021-06-04T01:09:22.001Z</time>
</trkpt>  
<trkpt lat="34.25186085749402" lon="108.89481506025447">
   <ele>404.5906117670238</ele>
   <time>2021-06-04T01:09:27.001Z</time>
</trkpt>  
<trkpt lat="34.25188653813309" lon="108.89482699528769">
   <ele>404.38616253994405</ele>
   <time>2021-06-04T01:09:29.001Z</time>
</trkpt>  
<trkpt lat="34.251917903918475" lon="108.89483581664965">
   <ele>404.2485998524353</ele>
   <time>2021-06-04T01:09:32.001Z</time>
</trkpt>  
<trkpt lat="34.25194119259718" lon="108.89486048901784">
   <ele>404.09708555042744</ele>
   <time>2021-06-04T01:09:36.001Z</time>
</trkpt>  
<trkpt lat="34.25196340450916" lon="108.89488368501819">
   <ele>403.91314813960344</ele>
   <time>2021-06-04T01:09:40.001Z</time>
</trkpt>  
<trkpt lat="34.25199928523922" lon="108.89489617713014">
   <ele>404.16852830629796</ele>
   <time>2021-06-04T01:09:44.001Z</time>
</trkpt>  
<trkpt lat="34.25202581362279" lon="108.89490497342013">
   <ele>404.2520291171968</ele>
   <time>2021-06-04T01:09:48.001Z</time>
</trkpt>  
<trkpt lat="34.25205457309398" lon="108.89492397105082">
   <ele>404.38386943377554</ele>
   <time>2021-06-04T01:09:51.002Z</time>
</trkpt>  
<trkpt lat="34.25208021914181" lon="108.89493570909453">
   <ele>404.19932368863374</ele>
   <time>2021-06-04T01:09:57.002Z</time>
</trkpt>  
       </trkseg>
   </trk>
</gpx>
