# Supplementary material for: Exploring the influence of path environment factors on walking behavior in urban parks with configuration attribute control
Source: PLoS One. 2025 Jul 28;20(7):e0329278. doi: 10.1371/journal.pone.0329278 (PMC12303266; doi:10.1371/journal.pone.0329278)
Supplement: S2 File — (ZIP) [file pone.0329278.s002.zip › S2 File/Trajectory data/F14.gpx]

<?xml version="1.0" encoding="UTF-8"?><gpx xsi:schemaLocation="http://www.topografix.com/GPX/1/0 http://www.topografix.com/GPX/1/0/gpx.xsd" xmlns="http://www.topografix.com/GPX/1/0" xmlns:xsi="http://www.w3.org/2001/XMLSchema-instance" creator="SixFoot - http://www.foooooot.com/" version="1.0"><trk><trkseg><trkpt lon="108.89593529325438" lat="34.24893765021181"><ele>357.84260012139197</ele><time>2021-06-04T00:55:09Z</time><speed>0.41988375782966614</speed></trkpt><trkpt lon="108.89582133416582" lat="34.24898218887468"><ele>357.0035831725348</ele><time>2021-06-04T00:55:27Z</time><speed>0.3714624345302582</speed></trkpt><trkpt lon="108.8959299760033" lat="34.24902972406945"><ele>357.9903202344121</ele><time>2021-06-04T00:55:46Z</time><speed>0.5644787549972534</speed></trkpt><trkpt lon="108.89602466191316" lat="34.24910212973448"><ele>355.3746757447744</ele><time>2021-06-04T00:56:38Z</time><speed>0.8571821451187134</speed></trkpt><trkpt lon="108.89602154854236" lat="34.249204544905304"><ele>353.791524339368</ele><time>2021-06-04T00:57:05Z</time><speed>0.24373912811279297</speed></trkpt><trkpt lon="108.89605348750378" lat="34.24929388516896"><ele>352.0173418593357</ele><time>2021-06-04T00:57:28Z</time><speed>0.16369794309139252</speed></trkpt><trkpt lon="108.89593865014847" lat="34.24932111466951"><ele>355.65237849487806</ele><time>2021-06-04T00:57:46Z</time><speed>0.5660408735275269</speed></trkpt><trkpt lon="108.89593985625132" lat="34.249442683292486"><ele>346.233064610387</ele><time>2021-06-04T00:58:04Z</time><speed>0.3463490307331085</speed></trkpt><trkpt lon="108.89594346857285" lat="34.24958492061928"><ele>353.52999997639046</ele><time>2021-06-04T00:58:30Z</time><speed>0.5663644075393677</speed></trkpt><trkpt lon="108.8959004055259" lat="34.249671271520064"><ele>355.65677793306094</ele><time>2021-06-04T00:58:41Z</time><speed>0.34576287865638733</speed></trkpt><trkpt lon="108.89590876578795" lat="34.24977370638459"><ele>355.9462709521733</ele><time>2021-06-04T00:59:08Z</time><speed>0.35776427388191223</speed></trkpt><trkpt lon="108.89584958804527" lat="34.24989593555832"><ele>362.05880977478574</ele><time>2021-06-04T00:59:27Z</time><speed>0.18448545038700104</speed></trkpt><trkpt lon="108.89576834025686" lat="34.24983361523175"><ele>368.51197393564564</ele><time>2021-06-04T00:59:47Z</time><speed>0.2596820592880249</speed></trkpt><trkpt lon="108.89564670471302" lat="34.24980836544678"><ele>367.5196540445861</ele><time>2021-06-04T01:00:09Z</time><speed>0.6163508296012878</speed></trkpt><trkpt lon="108.8956203786795" lat="34.24990581463521"><ele>369.54877459480264</ele><time>2021-06-04T01:00:43Z</time><speed>0.3482080101966858</speed></trkpt><trkpt lon="108.89563604891713" lat="34.24999515298821"><ele>370.3330191719924</ele><time>2021-06-04T01:01:11Z</time><speed>0.3062247633934021</speed></trkpt><trkpt lon="108.89563195241084" lat="34.25009100692257"><ele>372.46624947301484</ele><time>2021-06-04T01:01:31Z</time><speed>0.4234541654586792</speed></trkpt><trkpt lon="108.89551810487957" lat="34.250073120438635"><ele>371.16360536656185</ele><time>2021-06-04T01:01:49Z</time><speed>0.33066537976264954</speed></trkpt><trkpt lon="108.89543653602584" lat="34.25001274378924"><ele>372.17137088669426</ele><time>2021-06-04T01:02:13Z</time><speed>0.19299006462097168</speed></trkpt><trkpt lon="108.89531568309468" lat="34.250020799052834"><ele>372.2236628847726</ele><time>2021-06-04T01:02:39Z</time><speed>0.8208655118942261</speed></trkpt><trkpt lon="108.895200809396" lat="34.25003153689804"><ele>372.38664321214463</ele><time>2021-06-04T01:02:55Z</time><speed>0.5502448081970215</speed></trkpt><trkpt lon="108.89508140311106" lat="34.25002434957034"><ele>371.4746706521291</ele><time>2021-06-04T01:03:25Z</time><speed>0.3704884946346283</speed></trkpt><trkpt lon="108.89497262343981" lat="34.25006396499518"><ele>370.9626990923398</ele><time>2021-06-04T01:03:39Z</time><speed>0.4184766113758087</speed></trkpt><trkpt lon="108.8948640966143" lat="34.25003161336228"><ele>370.21909028024106</ele><time>2021-06-04T01:04:03Z</time><speed>0.7584603428840637</speed></trkpt><trkpt lon="108.89481326124024" lat="34.24994924844192"><ele>369.8937253357704</ele><time>2021-06-04T01:04:25Z</time><speed>0.3536786437034607</speed></trkpt><trkpt lon="108.89478443577286" lat="34.24985813918206"><ele>368.3176040835476</ele><time>2021-06-04T01:04:57Z</time><speed>0.4651004374027252</speed></trkpt><trkpt lon="108.89468325417006" lat="34.24980349738982"><ele>363.56424253135384</ele><time>2021-06-04T01:05:29Z</time><speed>0.27248620986938477</speed></trkpt><trkpt lon="108.89457651173603" lat="34.249821385067314"><ele>360.6059099717292</ele><time>2021-06-04T01:06:01Z</time><speed>0.4915640354156494</speed></trkpt><trkpt lon="108.89449580788295" lat="34.249759150000216"><ele>363.7300581875264</ele><time>2021-06-04T01:16:01Z</time><speed>0.3591817021369934</speed></trkpt><trkpt lon="108.8945245435645" lat="34.24966559079578"><ele>366.8708727991318</ele><time>2021-06-04T01:16:38Z</time><speed>0.3137964606285095</speed></trkpt><trkpt lon="108.89457841649548" lat="34.24957927765466"><ele>366.72096821616145</ele><time>2021-06-04T01:17:02Z</time><speed>0.7002001404762268</speed></trkpt><trkpt lon="108.89466497796596" lat="34.249515436954724"><ele>367.77959738522617</ele><time>2021-06-04T01:17:46Z</time><speed>0.4147551655769348</speed></trkpt><trkpt lon="108.89474561969772" lat="34.24945269050232"><ele>368.12360928454564</ele><time>2021-06-04T01:18:14Z</time><speed>0.31893372535705566</speed></trkpt><trkpt lon="108.89481634482316" lat="34.249379382888876"><ele>367.66924795831926</ele><time>2021-06-04T01:18:36Z</time><speed>0.43261805176734924</speed></trkpt><trkpt lon="108.89482662546209" lat="34.24928108384991"><ele>369.75992793232314</ele><time>2021-06-04T01:19:06Z</time><speed>0.6882096529006958</speed></trkpt><trkpt lon="108.8948310206798" lat="34.2491861898776"><ele>370.29778974862234</ele><time>2021-06-04T01:19:22Z</time><speed>0.48381307721138</speed></trkpt><trkpt lon="108.8947994719391" lat="34.24909274691589"><ele>371.1132823452823</ele><time>2021-06-04T01:19:38Z</time><speed>0.45291006565093994</speed></trkpt><trkpt lon="108.89475134018734" lat="34.24900129924142"><ele>369.6091003981268</ele><time>2021-06-04T01:20:18Z</time><speed>0.38285133242607117</speed></trkpt><trkpt lon="108.89467950730074" lat="34.24892147995858"><ele>368.6666567433862</ele><time>2021-06-04T01:20:38Z</time><speed>0.5925577878952026</speed></trkpt><trkpt lon="108.8946454737255" lat="34.24882811126779"><ele>367.56323283821695</ele><time>2021-06-04T01:20:58Z</time><speed>0.5571203827857971</speed></trkpt><trkpt lon="108.89455467504168" lat="34.24876244552151"><ele>368.34406115541105</ele><time>2021-06-04T01:21:16Z</time><speed>0.7455759048461914</speed></trkpt><trkpt lon="108.89454689154326" lat="34.248672211679974"><ele>368.3788372591614</ele><time>2021-06-04T01:21:28Z</time><speed>0.5389899611473083</speed></trkpt><trkpt lon="108.89453323618683" lat="34.24857792175555"><ele>365.88246951469574</ele><time>2021-06-04T01:34:44Z</time><speed>0.4766761362552643</speed></trkpt><trkpt lon="108.89460625288737" lat="34.24850362676525"><ele>365.9457781260136</ele><time>2021-06-04T01:35:26Z</time><speed>0.6218390464782715</speed></trkpt><trkpt lon="108.89466544789204" lat="34.24842255639276"><ele>366.39898700766304</ele><time>2021-06-04T01:35:54Z</time><speed>0.3439193665981293</speed></trkpt><trkpt lon="108.89472542636865" lat="34.24833062577566"><ele>366.62767751918375</ele><time>2021-06-04T01:36:08Z</time><speed>0.709024965763092</speed></trkpt><trkpt lon="108.89474991618894" lat="34.24823953179413"><ele>365.82761953186673</ele><time>2021-06-04T01:36:32Z</time><speed>0.34103500843048096</speed></trkpt><trkpt lon="108.89471393801617" lat="34.24814600933792"><ele>366.4023172026359</ele><time>2021-06-04T01:36:52Z</time><speed>0.35132187604904175</speed></trkpt><trkpt lon="108.89471750914994" lat="34.24805532390226"><ele>366.323482857906</ele><time>2021-06-04T01:37:12Z</time><speed>0.322232723236084</speed></trkpt><trkpt lon="108.89463120670969" lat="34.24799699235239"><ele>366.8966513845613</ele><time>2021-06-04T01:37:58Z</time><speed>0.18408596515655518</speed></trkpt><trkpt lon="108.89451978685305" lat="34.24799750715983"><ele>370.2860060898683</ele><time>2021-06-04T01:38:34Z</time><speed>0.3677605986595154</speed></trkpt><trkpt lon="108.89441055336114" lat="34.248008689990904"><ele>369.31549915531497</ele><time>2021-06-04T01:39:10Z</time><speed>0.26063135266304016</speed></trkpt><trkpt lon="108.89438040840693" lat="34.248101296442954"><ele>367.43434869979484</ele><time>2021-06-04T01:39:38Z</time><speed>0.3931724727153778</speed></trkpt><trkpt lon="108.89434238649336" lat="34.24818579693804"><ele>367.668065307635</ele><time>2021-06-04T01:40:00Z</time><speed>0.27267494797706604</speed></trkpt><trkpt lon="108.89428575031693" lat="34.24827068061695"><ele>367.1585802323882</ele><time>2021-06-04T01:40:36Z</time><speed>0.418754905462265</speed></trkpt><trkpt lon="108.89416741209203" lat="34.24829685541908"><ele>367.2783192099709</ele><time>2021-06-04T01:40:52Z</time><speed>0.5319440364837646</speed></trkpt><trkpt lon="108.89428539177635" lat="34.2482779248559"><ele>369.30689991137206</ele><time>2021-06-04T01:44:16Z</time><speed>0.6053481101989746</speed></trkpt><trkpt lon="108.89434352702558" lat="34.24819428969234"><ele>366.8961457798552</ele><time>2021-06-04T01:44:30Z</time><speed>0.5695376396179199</speed></trkpt><trkpt lon="108.89440413115432" lat="34.248118381049395"><ele>365.33250475034043</ele><time>2021-06-04T01:44:40Z</time><speed>0.7573249936103821</speed></trkpt><trkpt lon="108.89447323291829" lat="34.24803083670459"><ele>365.5475727092511</ele><time>2021-06-04T01:44:52Z</time><speed>0.5502788424491882</speed></trkpt><trkpt lon="108.89458543622382" lat="34.247988027241625"><ele>364.85272617352393</ele><time>2021-06-04T01:45:12Z</time><speed>0.7106750011444092</speed></trkpt><trkpt lon="108.89469922437024" lat="34.247986797245375"><ele>365.87247602560893</ele><time>2021-06-04T01:45:24Z</time><speed>0.713320255279541</speed></trkpt><trkpt lon="108.89476796300292" lat="34.247913167284906"><ele>366.3626051845431</ele><time>2021-06-04T01:45:36Z</time><speed>0.6353290677070618</speed></trkpt><trkpt lon="108.8948227120205" lat="34.247834157236305"><ele>365.42944180268233</ele><time>2021-06-04T01:45:54Z</time><speed>0.591200590133667</speed></trkpt><trkpt lon="108.89491995792432" lat="34.247777720902924"><ele>367.4972131895743</ele><time>2021-06-04T01:51:42Z</time><speed>0.6100615859031677</speed></trkpt><trkpt lon="108.89480542207848" lat="34.247804771153994"><ele>367.4022235740357</ele><time>2021-06-04T01:52:20Z</time><speed>0.7632222175598145</speed></trkpt><trkpt lon="108.89473751817992" lat="34.24787771273187"><ele>366.95580543575153</ele><time>2021-06-04T01:52:46Z</time><speed>0.34454697370529175</speed></trkpt><trkpt lon="108.89474405971824" lat="34.247973462074874"><ele>364.32005663680263</ele><time>2021-06-04T01:53:26Z</time><speed>0.6157323122024536</speed></trkpt><trkpt lon="108.89483613037264" lat="34.2480273397077"><ele>363.2826916429547</ele><time>2021-06-04T01:53:36Z</time><speed>0.5261729955673218</speed></trkpt><trkpt lon="108.89490862231767" lat="34.24811198713783"><ele>364.6979493455815</ele><time>2021-06-04T01:53:56Z</time><speed>0.4805479347705841</speed></trkpt><trkpt lon="108.89492249632288" lat="34.248202280238864"><ele>362.2199612922978</ele><time>2021-06-04T01:54:24Z</time><speed>0.5310168266296387</speed></trkpt><trkpt lon="108.89495975719788" lat="34.2482956312912"><ele>363.82288733519067</ele><time>2021-06-04T01:54:46Z</time><speed>0.5906010270118713</speed></trkpt><trkpt lon="108.8950538444363" lat="34.248246973070195"><ele>362.8882553512092</ele><time>2021-06-04T01:56:46Z</time><speed>0.2236674576997757</speed></trkpt><trkpt lon="108.89496360989264" lat="34.24831000241808"><ele>364.47867049030975</ele><time>2021-06-04T02:00:30Z</time><speed>0.755423367023468</speed></trkpt><trkpt lon="108.89498133613931" lat="34.24841305065725"><ele>364.9662130127722</ele><time>2021-06-04T02:00:42Z</time><speed>0.5511454343795776</speed></trkpt><trkpt lon="108.89500102092609" lat="34.24850632684685"><ele>367.7145193810357</ele><time>2021-06-04T02:00:56Z</time><speed>0.5871706008911133</speed></trkpt><trkpt lon="108.89502124934705" lat="34.24860136781102"><ele>369.6183467203652</ele><time>2021-06-04T02:01:08Z</time><speed>0.48379814624786377</speed></trkpt><trkpt lon="108.89500945149308" lat="34.248694749762734"><ele>369.42746003547035</ele><time>2021-06-04T02:01:22Z</time><speed>0.5694389939308167</speed></trkpt><trkpt lon="108.89497129829283" lat="34.24878611103134"><ele>370.07526587850293</ele><time>2021-06-04T02:01:40Z</time><speed>0.5584248304367065</speed></trkpt><trkpt lon="108.89494210980386" lat="34.24887804727915"><ele>370.0055100386201</ele><time>2021-06-04T02:01:56Z</time><speed>0.45948323607444763</speed></trkpt><trkpt lon="108.89492726619477" lat="34.24896920889641"><ele>370.70884876708465</ele><time>2021-06-04T02:02:14Z</time><speed>0.2085595279932022</speed></trkpt><trkpt lon="108.89494086429694" lat="34.24906428079502"><ele>372.6733274164385</ele><time>2021-06-04T02:02:42Z</time><speed>0.29900163412094116</speed></trkpt><trkpt lon="108.89496204751578" lat="34.24915786761138"><ele>374.77000364203803</ele><time>2021-06-04T02:03:04Z</time><speed>0.37711450457572937</speed></trkpt><trkpt lon="108.89499390247464" lat="34.249254058864885"><ele>374.28227505312105</ele><time>2021-06-04T02:03:22Z</time><speed>0.44402724504470825</speed></trkpt><trkpt lon="108.89497974811773" lat="34.24935438239933"><ele>371.4723047929237</ele><time>2021-06-04T02:03:42Z</time><speed>0.9171844124794006</speed></trkpt><trkpt lon="108.89493670208958" lat="34.24943986260537"><ele>373.6926761692359</ele><time>2021-06-04T02:04:06Z</time><speed>0.24253539741039276</speed></trkpt><trkpt lon="108.89489056841485" lat="34.24952711136955"><ele>374.2658426589701</ele><time>2021-06-04T02:04:36Z</time><speed>0.37311092019081116</speed></trkpt><trkpt lon="108.89481065433424" lat="34.24960088965457"><ele>373.1695487358765</ele><time>2021-06-04T02:04:58Z</time><speed>0.6116320490837097</speed></trkpt><trkpt lon="108.89475695875987" lat="34.24968874487909"><ele>372.8810256929705</ele><time>2021-06-04T02:05:12Z</time><speed>0.49188458919525146</speed></trkpt><trkpt lon="108.8947616719768" lat="34.249780841516696"><ele>373.0478482339129</ele><time>2021-06-04T02:05:28Z</time><speed>0.5868323445320129</speed></trkpt><trkpt lon="108.89479792816849" lat="34.24987046068935"><ele>372.35934524284016</ele><time>2021-06-04T02:05:48Z</time><speed>0.5419877767562866</speed></trkpt><trkpt lon="108.89481791034983" lat="34.24996734171039"><ele>370.0048320422667</ele><time>2021-06-04T02:06:12Z</time><speed>0.5889881253242493</speed></trkpt><trkpt lon="108.89490971199245" lat="34.25002281109675"><ele>371.5361331765337</ele><time>2021-06-04T02:06:44Z</time><speed>0.39481356739997864</speed></trkpt><trkpt lon="108.89501883408461" lat="34.25003767177742"><ele>371.31765189277075</ele><time>2021-06-04T02:07:16Z</time><speed>0.4741891324520111</speed></trkpt><trkpt lon="108.89513439793734" lat="34.250027707741886"><ele>372.1035615225729</ele><time>2021-06-04T02:07:42Z</time><speed>0.49900367856025696</speed></trkpt><trkpt lon="108.89524451102231" lat="34.25002983794216"><ele>372.62226934754824</ele><time>2021-06-04T02:08:02Z</time><speed>0.2596510946750641</speed></trkpt><trkpt lon="108.89536136862442" lat="34.25002277977395"><ele>371.5218066768076</ele><time>2021-06-04T02:08:26Z</time><speed>0.37191635370254517</speed></trkpt><trkpt lon="108.89546799151898" lat="34.25006868885791"><ele>370.09937575741924</ele><time>2021-06-04T02:08:38Z</time><speed>0.6108986139297485</speed></trkpt><trkpt lon="108.89559341869582" lat="34.25006826333381"><ele>370.76722593420754</ele><time>2021-06-04T02:08:50Z</time><speed>0.6223745942115784</speed></trkpt><trkpt lon="108.89561289763432" lat="34.24997655844327"><ele>368.3721790573615</ele><time>2021-06-04T02:09:16Z</time><speed>0.44785788655281067</speed></trkpt><trkpt lon="108.89562949209704" lat="34.249881304087936"><ele>369.41870347150007</ele><time>2021-06-04T02:09:34Z</time><speed>0.5597487688064575</speed></trkpt><trkpt lon="108.89562798886742" lat="34.249789676697205"><ele>369.3483905600338</ele><time>2021-06-04T02:09:46Z</time><speed>0.6310206651687622</speed></trkpt><trkpt lon="108.8957542798507" lat="34.249828921459205"><ele>368.4405301416078</ele><time>2021-06-04T02:10:59Z</time><speed>0.7880132794380188</speed></trkpt><trkpt lon="108.8958674865417" lat="34.249844023172315"><ele>370.39768483074005</ele><time>2021-06-04T02:11:22Z</time><speed>0.4689290225505829</speed></trkpt><trkpt lon="108.89584066275818" lat="34.24971240494229"><ele>369.7070125798203</ele><time>2021-06-04T02:11:37Z</time><speed>0.8840552568435669</speed></trkpt><trkpt lon="108.8958339226906" lat="34.2496080219694"><ele>370.6915181598621</ele><time>2021-06-04T02:11:44Z</time><speed>0.7834197878837585</speed></trkpt><trkpt lon="108.89578982899968" lat="34.249524068264485"><ele>374.448032367741</ele><time>2021-06-04T02:14:10Z</time><speed>0.283074289560318</speed></trkpt><trkpt lon="108.89581644270342" lat="34.24943013719871"><ele>376.5925536888422</ele><time>2021-06-04T02:14:38Z</time><speed>0.5355910062789917</speed></trkpt><trkpt lon="108.89584775315689" lat="34.249338959402664"><ele>375.05382423042846</ele><time>2021-06-04T02:15:10Z</time><speed>0.46023091673851013</speed></trkpt><trkpt lon="108.89590627203508" lat="34.24923127340688"><ele>366.48227709134295</ele><time>2021-06-04T02:15:18Z</time><speed>0.5119240283966064</speed></trkpt><trkpt lon="108.89598249412028" lat="34.24915816339097"><ele>358.96214451007074</ele><time>2021-06-04T02:15:58Z</time><speed>0.2706432044506073</speed></trkpt><trkpt lon="108.896041027806" lat="34.24901048758358"><ele>355.84241696751315</ele><time>2021-06-04T02:16:22Z</time><speed>0.07158362865447998</speed></trkpt><trkpt lon="108.89597091440561" lat="34.24893336582897"><ele>354.54591346495727</ele><time>2021-06-04T02:18:02Z</time><speed>0.6128113865852356</speed></trkpt></trkseg></trk></gpx>
