# Supplementary material for: Exploring the influence of path environment factors on walking behavior in urban parks with configuration attribute control
Source: PLoS One. 2025 Jul 28;20(7):e0329278. doi: 10.1371/journal.pone.0329278 (PMC12303266; doi:10.1371/journal.pone.0329278)
Supplement: S2 File — (ZIP) [file pone.0329278.s002.zip › S2 File/Trajectory data/F140.gpx]

<?xml version="1.0" encoding="UTF-8"?>
<gpx xmlns:xsi="http://www.w3.org/2001/XMLSchema-instance" xmlns="http://www.topografix.com/GPX/1/1" xsi:schemaLocation="http://www.topografix.com/GPX/1/1 http://www.topografix.com/GPX/1/1/gpx.xsd" version="1.1" creator="foooooot.com">
<metadata>
         <copyright author="foooooot.com"> <license>foooooot.com</license></copyright>
         <time>1622769602.835284</time>
         <name>第二次</name>
</metadata>
<trk>
    <name>第二次</name>
    <type>trip#track</type>
    <src>手机客户端软件/六只脚iPhone版</src>
    <trkseg> 
<trkpt lat="34.25211099491309" lon="108.89498310453673">
   <ele>404.18151616931266</ele>
   <time>2021-06-04T01:20:03.477Z</time>
</trkpt>  
<trkpt lat="34.252084007960974" lon="108.89497049346134">
   <ele>404.1656795190647</ele>
   <time>2021-06-04T01:20:08.227Z</time>
</trkpt>  
<trkpt lat="34.25205817397664" lon="108.89494818008967">
   <ele>404.17890521045774</ele>
   <time>2021-06-04T01:20:13.000Z</time>
</trkpt>  
<trkpt lat="34.25203532588996" lon="108.8949214189305">
   <ele>404.1374595584348</ele>
   <time>2021-06-04T01:20:19.000Z</time>
</trkpt>  
<trkpt lat="34.25200875477622" lon="108.89490268341824">
   <ele>404.0966344354674</ele>
   <time>2021-06-04T01:20:25.000Z</time>
</trkpt>  
<trkpt lat="34.251982223575304" lon="108.89489629937175">
   <ele>404.2821989869699</ele>
   <time>2021-06-04T01:20:29.000Z</time>
</trkpt>  
<trkpt lat="34.25195059264467" lon="108.8948893833528">
   <ele>404.8667276343331</ele>
   <time>2021-06-04T01:20:34.000Z</time>
</trkpt>  
<trkpt lat="34.251919451031874" lon="108.89488547081567">
   <ele>404.7701954059303</ele>
   <time>2021-06-04T01:20:38.000Z</time>
</trkpt>  
<trkpt lat="34.25181414183295" lon="108.8948738344382">
   <ele>405.0940425116569</ele>
   <time>2021-06-04T01:20:40.000Z</time>
</trkpt>  
<trkpt lat="34.25178507458698" lon="108.89487045347539">
   <ele>404.87016910873353</ele>
   <time>2021-06-04T01:20:42.000Z</time>
</trkpt>  
<trkpt lat="34.251758071820134" lon="108.89487717367754">
   <ele>404.9122824780643</ele>
   <time>2021-06-04T01:20:46.000Z</time>
</trkpt>  
<trkpt lat="34.25174153316817" lon="108.89490438737747">
   <ele>404.9940965343267</ele>
   <time>2021-06-04T01:20:54.000Z</time>
</trkpt>  
<trkpt lat="34.25174236672725" lon="108.89493879321327">
   <ele>404.9211510848254</ele>
   <time>2021-06-04T01:21:03.001Z</time>
</trkpt>  
<trkpt lat="34.25175856615652" lon="108.89497289172071">
   <ele>405.37198080308735</ele>
   <time>2021-06-04T01:21:10.001Z</time>
</trkpt>  
<trkpt lat="34.25176707630692" lon="108.89500535003188">
   <ele>405.25326315686107</ele>
   <time>2021-06-04T01:21:13.001Z</time>
</trkpt>  
<trkpt lat="34.25177607440544" lon="108.89503652684114">
   <ele>404.9960985407233</ele>
   <time>2021-06-04T01:21:24.001Z</time>
</trkpt>  
<trkpt lat="34.25175156852187" lon="108.89501280198516">
   <ele>404.66770018916577</ele>
   <time>2021-06-04T01:21:39.001Z</time>
</trkpt>  
<trkpt lat="34.2517308921653" lon="108.89497935244738">
   <ele>404.81168947648257</ele>
   <time>2021-06-04T01:21:40.001Z</time>
</trkpt>  
<trkpt lat="34.25171601561038" lon="108.89494327274001">
   <ele>404.91417788900435</ele>
   <time>2021-06-04T01:21:42.001Z</time>
</trkpt>  
<trkpt lat="34.251708455560575" lon="108.89490550936362">
   <ele>404.9119023028761</ele>
   <time>2021-06-04T01:21:46.001Z</time>
</trkpt>  
<trkpt lat="34.25170868584676" lon="108.89486848137557">
   <ele>404.60823134705424</ele>
   <time>2021-06-04T01:21:51.001Z</time>
</trkpt>  
<trkpt lat="34.251707054478295" lon="108.89482799453408">
   <ele>405.01485803350806</ele>
   <time>2021-06-04T01:21:55.001Z</time>
</trkpt>  
<trkpt lat="34.25170547474521" lon="108.89478910103853">
   <ele>405.1584541471675</ele>
   <time>2021-06-04T01:21:58.001Z</time>
</trkpt>  
<trkpt lat="34.25171485875334" lon="108.89475195216293">
   <ele>405.28021811600775</ele>
   <time>2021-06-04T01:22:03.002Z</time>
</trkpt>  
<trkpt lat="34.2517294930353" lon="108.89471479532018">
   <ele>404.9291772823781</ele>
   <time>2021-06-04T01:22:06.999Z</time>
</trkpt>  
<trkpt lat="34.25173773692871" lon="108.8946817549017">
   <ele>405.018723028712</ele>
   <time>2021-06-04T01:22:08.999Z</time>
</trkpt>  
<trkpt lat="34.251742893999555" lon="108.89463851718745">
   <ele>404.7636094670743</ele>
   <time>2021-06-04T01:22:11.999Z</time>
</trkpt>  
<trkpt lat="34.25174736067173" lon="108.89459982439121">
   <ele>404.84852147102356</ele>
   <time>2021-06-04T01:22:14.999Z</time>
</trkpt>  
<trkpt lat="34.25175698687856" lon="108.89456428439209">
   <ele>404.82051637675613</ele>
   <time>2021-06-04T01:22:18.999Z</time>
</trkpt>  
<trkpt lat="34.25177767085206" lon="108.89453485412595">
   <ele>405.04359277617186</ele>
   <time>2021-06-04T01:22:21.999Z</time>
</trkpt>  
<trkpt lat="34.25179351988912" lon="108.89450433880128">
   <ele>404.9663404598832</ele>
   <time>2021-06-04T01:22:26.000Z</time>
</trkpt>  
<trkpt lat="34.25178769113276" lon="108.894469046648">
   <ele>405.1255459077656</ele>
   <time>2021-06-04T01:22:32.000Z</time>
</trkpt>  
<trkpt lat="34.25177093958297" lon="108.89443940707154">
   <ele>404.97331046685576</ele>
   <time>2021-06-04T01:22:37.000Z</time>
</trkpt>  
<trkpt lat="34.25174985813126" lon="108.89441223688087">
   <ele>404.6547075258568</ele>
   <time>2021-06-04T01:22:42.000Z</time>
</trkpt>  
<trkpt lat="34.251728145556385" lon="108.89438868059732">
   <ele>404.80182144325227</ele>
   <time>2021-06-04T01:22:45.000Z</time>
</trkpt>  
<trkpt lat="34.25170741361767" lon="108.89436005679138">
   <ele>405.41153653059155</ele>
   <time>2021-06-04T01:22:48.000Z</time>
</trkpt>  
<trkpt lat="34.251687944630426" lon="108.89433133486267">
   <ele>405.30515559669584</ele>
   <time>2021-06-04T01:22:51.000Z</time>
</trkpt>  
<trkpt lat="34.251668150720235" lon="108.89430384227606">
   <ele>405.52857545763254</ele>
   <time>2021-06-04T01:22:54.000Z</time>
</trkpt>  
<trkpt lat="34.25164838706112" lon="108.89427621415422">
   <ele>405.13750597834587</ele>
   <time>2021-06-04T01:22:57.000Z</time>
</trkpt>  
<trkpt lat="34.25162796538738" lon="108.89424497985023">
   <ele>405.4827011851594</ele>
   <time>2021-06-04T01:23:00.000Z</time>
</trkpt>  
<trkpt lat="34.25161054542218" lon="108.89421603608847">
   <ele>405.47901569120586</ele>
   <time>2021-06-04T01:23:03.000Z</time>
</trkpt>  
<trkpt lat="34.251591059924095" lon="108.89418251797032">
   <ele>404.6693944456056</ele>
   <time>2021-06-04T01:23:07.000Z</time>
</trkpt>  
<trkpt lat="34.25157473526945" lon="108.89414458441645">
   <ele>404.9310394730419</ele>
   <time>2021-06-04T01:23:10.000Z</time>
</trkpt>  
<trkpt lat="34.25156450427376" lon="108.89410680471497">
   <ele>405.1140839383006</ele>
   <time>2021-06-04T01:23:12.000Z</time>
</trkpt>  
<trkpt lat="34.25155981511024" lon="108.8940734568356">
   <ele>405.1340058380738</ele>
   <time>2021-06-04T01:23:14.001Z</time>
</trkpt>  
<trkpt lat="34.25154786756408" lon="108.89403790175918">
   <ele>405.10912005603313</ele>
   <time>2021-06-04T01:23:17.001Z</time>
</trkpt>  
<trkpt lat="34.25153577543495" lon="108.8940030673241">
   <ele>405.19336939323694</ele>
   <time>2021-06-04T01:23:20.001Z</time>
</trkpt>  
<trkpt lat="34.25152299047132" lon="108.8939517323904">
   <ele>405.17980854492635</ele>
   <time>2021-06-04T01:23:24.001Z</time>
</trkpt>  
<trkpt lat="34.25151814857876" lon="108.89390718663833">
   <ele>405.3231489751488</ele>
   <time>2021-06-04T01:23:25.001Z</time>
</trkpt>  
<trkpt lat="34.25151014077985" lon="108.89386948863385">
   <ele>405.1244129408151</ele>
   <time>2021-06-04T01:23:27.001Z</time>
</trkpt>  
<trkpt lat="34.25151189322376" lon="108.89383350350025">
   <ele>405.59531669225544</ele>
   <time>2021-06-04T01:23:31.001Z</time>
</trkpt>  
<trkpt lat="34.25152262789801" lon="108.893797691666">
   <ele>404.90481363236904</ele>
   <time>2021-06-04T01:23:36.001Z</time>
</trkpt>  
<trkpt lat="34.25153202827607" lon="108.89375935632437">
   <ele>405.2797885853797</ele>
   <time>2021-06-04T01:23:40.001Z</time>
</trkpt>  
<trkpt lat="34.251541725114066" lon="108.89371961831132">
   <ele>405.5215930948034</ele>
   <time>2021-06-04T01:23:44.001Z</time>
</trkpt>  
<trkpt lat="34.25154340990615" lon="108.89368080579564">
   <ele>405.2084943493828</ele>
   <time>2021-06-04T01:23:48.001Z</time>
</trkpt>  
<trkpt lat="34.2515422718986" lon="108.89363702168268">
   <ele>405.3085360620171</ele>
   <time>2021-06-04T01:23:52.001Z</time>
</trkpt>  
<trkpt lat="34.25153957832242" lon="108.89360390408659">
   <ele>405.2916979128495</ele>
   <time>2021-06-04T01:23:53.001Z</time>
</trkpt>  
<trkpt lat="34.25154776838383" lon="108.8935641452671">
   <ele>405.0957474177703</ele>
   <time>2021-06-04T01:23:56.001Z</time>
</trkpt>  
<trkpt lat="34.25154003991808" lon="108.89353100519891">
   <ele>405.1099337730557</ele>
   <time>2021-06-04T01:23:59.001Z</time>
</trkpt>  
<trkpt lat="34.25152411304765" lon="108.8934901096271">
   <ele>405.477802015841</ele>
   <time>2021-06-04T01:24:02.001Z</time>
</trkpt>  
<trkpt lat="34.251507644806395" lon="108.8934589879731">
   <ele>405.78689278196543</ele>
   <time>2021-06-04T01:24:04.001Z</time>
</trkpt>  
<trkpt lat="34.25149266273142" lon="108.8934301167479">
   <ele>405.5497880792245</ele>
   <time>2021-06-04T01:24:07.001Z</time>
</trkpt>  
<trkpt lat="34.25147592899203" lon="108.89339867786498">
   <ele>405.9205138674006</ele>
   <time>2021-06-04T01:24:10.002Z</time>
</trkpt>  
<trkpt lat="34.251464528100584" lon="108.89336857213729">
   <ele>406.0736966859549</ele>
   <time>2021-06-04T01:24:11.999Z</time>
</trkpt>  
<trkpt lat="34.251451000346385" lon="108.89333247826151">
   <ele>406.3337194705382</ele>
   <time>2021-06-04T01:24:14.999Z</time>
</trkpt>  
<trkpt lat="34.251438463922256" lon="108.89329084369987">
   <ele>406.4780195634812</ele>
   <time>2021-06-04T01:24:17.999Z</time>
</trkpt>  
<trkpt lat="34.25143029849357" lon="108.89325810178842">
   <ele>406.3682940080762</ele>
   <time>2021-06-04T01:24:19.999Z</time>
</trkpt>  
<trkpt lat="34.25142933251664" lon="108.89321989734185">
   <ele>405.9920261017978</ele>
   <time>2021-06-04T01:24:22.999Z</time>
</trkpt>  
<trkpt lat="34.251436514729434" lon="108.89317299668137">
   <ele>406.59386412240565</ele>
   <time>2021-06-04T01:24:24.999Z</time>
</trkpt>  
<trkpt lat="34.25144076762932" lon="108.89313430512503">
   <ele>406.6302461102605</ele>
   <time>2021-06-04T01:24:27.999Z</time>
</trkpt>  
<trkpt lat="34.25143865939224" lon="108.89309500808328">
   <ele>406.73331204615533</ele>
   <time>2021-06-04T01:24:30.999Z</time>
</trkpt>  
<trkpt lat="34.25142963166407" lon="108.89305394164013">
   <ele>406.5432084267959</ele>
   <time>2021-06-04T01:24:31.999Z</time>
</trkpt>  
<trkpt lat="34.2514199884025" lon="108.8930181757817">
   <ele>406.78411629702896</ele>
   <time>2021-06-04T01:24:34.000Z</time>
</trkpt>  
<trkpt lat="34.25140442043211" lon="108.89298746875096">
   <ele>406.8907431103289</ele>
   <time>2021-06-04T01:24:36.000Z</time>
</trkpt>  
<trkpt lat="34.25138789299218" lon="108.89296163399895">
   <ele>406.9325598664582</ele>
   <time>2021-06-04T01:24:38.000Z</time>
</trkpt>  
<trkpt lat="34.25136907124413" lon="108.89293730815159">
   <ele>407.1012801127508</ele>
   <time>2021-06-04T01:24:40.000Z</time>
</trkpt>  
<trkpt lat="34.251341522609295" lon="108.8929051253683">
   <ele>407.11060724407434</ele>
   <time>2021-06-04T01:24:43.000Z</time>
</trkpt>  
<trkpt lat="34.25131351700001" lon="108.8928741813141">
   <ele>407.653970034793</ele>
   <time>2021-06-04T01:24:46.000Z</time>
</trkpt>  
<trkpt lat="34.251285142887824" lon="108.89284622558421">
   <ele>407.77746469993144</ele>
   <time>2021-06-04T01:24:49.000Z</time>
</trkpt>  
<trkpt lat="34.25126142668062" lon="108.89282555399075">
   <ele>407.67331339791417</ele>
   <time>2021-06-04T01:24:52.000Z</time>
</trkpt>  
<trkpt lat="34.25123398506952" lon="108.89280215187136">
   <ele>407.64146632980555</ele>
   <time>2021-06-04T01:24:55.000Z</time>
</trkpt>  
<trkpt lat="34.251207890917556" lon="108.89277793262656">
   <ele>407.24510994926095</ele>
   <time>2021-06-04T01:24:58.000Z</time>
</trkpt>  
<trkpt lat="34.25118118853401" lon="108.89275631051517">
   <ele>408.42489662300795</ele>
   <time>2021-06-04T01:25:02.000Z</time>
</trkpt>  
<trkpt lat="34.25115895043089" lon="108.8927312173102">
   <ele>408.3500527990982</ele>
   <time>2021-06-04T01:25:05.000Z</time>
</trkpt>  
<trkpt lat="34.251146662348745" lon="108.89269893896562">
   <ele>408.1286498596892</ele>
   <time>2021-06-04T01:25:08.000Z</time>
</trkpt>  
<trkpt lat="34.25114502163081" lon="108.89265788176522">
   <ele>408.24148828163743</ele>
   <time>2021-06-04T01:25:11.000Z</time>
</trkpt>  
<trkpt lat="34.2511463593987" lon="108.89261813440496">
   <ele>408.3083039931953</ele>
   <time>2021-06-04T01:25:14.000Z</time>
</trkpt>  
<trkpt lat="34.25115187905289" lon="108.89257540419584">
   <ele>408.2011369988322</ele>
   <time>2021-06-04T01:25:17.000Z</time>
</trkpt>  
<trkpt lat="34.2511602040891" lon="108.8925356132035">
   <ele>408.16415178216994</ele>
   <time>2021-06-04T01:25:20.000Z</time>
</trkpt>  
<trkpt lat="34.25116904451641" lon="108.89249778090944">
   <ele>408.0337158497423</ele>
   <time>2021-06-04T01:25:23.000Z</time>
</trkpt>  
<trkpt lat="34.25117507640828" lon="108.89245479140367">
   <ele>408.1478720344603</ele>
   <time>2021-06-04T01:25:27.001Z</time>
</trkpt>  
<trkpt lat="34.25117707405882" lon="108.8924115486974">
   <ele>407.87210906203836</ele>
   <time>2021-06-04T01:25:29.001Z</time>
</trkpt>  
<trkpt lat="34.25118129359696" lon="108.89237417498099">
   <ele>408.1241827243939</ele>
   <time>2021-06-04T01:25:33.001Z</time>
</trkpt>  
<trkpt lat="34.251183616450945" lon="108.89233357116208">
   <ele>408.1383507065475</ele>
   <time>2021-06-04T01:25:38.001Z</time>
</trkpt>  
<trkpt lat="34.2511778675372" lon="108.89229664382108">
   <ele>408.34611196629703</ele>
   <time>2021-06-04T01:25:42.001Z</time>
</trkpt>  
<trkpt lat="34.25117288342368" lon="108.89225538456827">
   <ele>408.13819728512317</ele>
   <time>2021-06-04T01:25:45.001Z</time>
</trkpt>  
<trkpt lat="34.2511605014165" lon="108.8922149587717">
   <ele>408.0972624812275</ele>
   <time>2021-06-04T01:25:48.001Z</time>
</trkpt>  
<trkpt lat="34.25114402901162" lon="108.89217756357351">
   <ele>408.10411033872515</ele>
   <time>2021-06-04T01:25:51.001Z</time>
</trkpt>  
<trkpt lat="34.25112357621101" lon="108.89213708966153">
   <ele>408.3438422875479</ele>
   <time>2021-06-04T01:25:54.001Z</time>
</trkpt>  
<trkpt lat="34.251099843578295" lon="108.89210080841583">
   <ele>408.13164287246764</ele>
   <time>2021-06-04T01:25:57.001Z</time>
</trkpt>  
<trkpt lat="34.25107714170043" lon="108.89206288464804">
   <ele>408.4890161342919</ele>
   <time>2021-06-04T01:26:00.001Z</time>
</trkpt>  
<trkpt lat="34.25105685258047" lon="108.8920339329167">
   <ele>408.6760239591822</ele>
   <time>2021-06-04T01:26:03.001Z</time>
</trkpt>  
<trkpt lat="34.25103428480328" lon="108.89199761801747">
   <ele>408.6126074679196</ele>
   <time>2021-06-04T01:26:04.001Z</time>
</trkpt>  
<trkpt lat="34.25101979320872" lon="108.891963778121">
   <ele>408.6133377831429</ele>
   <time>2021-06-04T01:26:07.001Z</time>
</trkpt>  
<trkpt lat="34.25099543532451" lon="108.89193659958494">
   <ele>408.9243629137054</ele>
   <time>2021-06-04T01:26:13.001Z</time>
</trkpt>  
<trkpt lat="34.25097106407636" lon="108.8919156303071">
   <ele>408.9076238274574</ele>
   <time>2021-06-04T01:26:17.999Z</time>
</trkpt>  
<trkpt lat="34.25094907750729" lon="108.89189159005778">
   <ele>408.8165948148817</ele>
   <time>2021-06-04T01:26:22.999Z</time>
</trkpt>  
<trkpt lat="34.250920958872456" lon="108.891874620587">
   <ele>409.1166718201712</ele>
   <time>2021-06-04T01:26:25.999Z</time>
</trkpt>  
<trkpt lat="34.2508988390413" lon="108.8918541370099">
   <ele>408.9353537140414</ele>
   <time>2021-06-04T01:26:30.999Z</time>
</trkpt>  
<trkpt lat="34.25088362623076" lon="108.89182211823913">
   <ele>409.15562532190233</ele>
   <time>2021-06-04T01:26:34.999Z</time>
</trkpt>  
<trkpt lat="34.25086534938633" lon="108.8917895364834">
   <ele>408.93375994917005</ele>
   <time>2021-06-04T01:26:38.999Z</time>
</trkpt>  
<trkpt lat="34.25084165436158" lon="108.89174509081715">
   <ele>408.16519702784717</ele>
   <time>2021-06-04T01:26:41.999Z</time>
</trkpt>  
<trkpt lat="34.25080972509902" lon="108.89170970972592">
   <ele>407.96901912707835</ele>
   <time>2021-06-04T01:26:43.999Z</time>
</trkpt>  
<trkpt lat="34.250781078247776" lon="108.8916785171831">
   <ele>408.02705064974725</ele>
   <time>2021-06-04T01:26:45.999Z</time>
</trkpt>  
<trkpt lat="34.25075892009991" lon="108.89165304020604">
   <ele>408.04090185742825</ele>
   <time>2021-06-04T01:26:47.999Z</time>
</trkpt>  
<trkpt lat="34.25073557369856" lon="108.89162243363133">
   <ele>407.9961813315749</ele>
   <time>2021-06-04T01:26:51.000Z</time>
</trkpt>  
<trkpt lat="34.250715294458054" lon="108.8915956046401">
   <ele>408.000625888817</ele>
   <time>2021-06-04T01:26:54.000Z</time>
</trkpt>  
<trkpt lat="34.25068925109597" lon="108.8915672196718">
   <ele>407.87778612039983</ele>
   <time>2021-06-04T01:26:58.000Z</time>
</trkpt>  
<trkpt lat="34.25066404938757" lon="108.8915349043876">
   <ele>407.81240394245833</ele>
   <time>2021-06-04T01:27:02.000Z</time>
</trkpt>  
<trkpt lat="34.25064051999856" lon="108.89150817411246">
   <ele>407.86183222103864</ele>
   <time>2021-06-04T01:27:05.000Z</time>
</trkpt>  
<trkpt lat="34.25061189173683" lon="108.89148226743403">
   <ele>407.9199280804023</ele>
   <time>2021-06-04T01:27:06.000Z</time>
</trkpt>  
<trkpt lat="34.25058895836555" lon="108.89145746570436">
   <ele>407.97652650251985</ele>
   <time>2021-06-04T01:27:10.000Z</time>
</trkpt>  
<trkpt lat="34.25056127861607" lon="108.89144454581482">
   <ele>407.6970735806972</ele>
   <time>2021-06-04T01:27:14.000Z</time>
</trkpt>  
<trkpt lat="34.25053057414332" lon="108.89144356408704">
   <ele>407.5918570179492</ele>
   <time>2021-06-04T01:27:17.000Z</time>
</trkpt>  
<trkpt lat="34.25050201196927" lon="108.89143600805113">
   <ele>407.6387148909271</ele>
   <time>2021-06-04T01:27:20.000Z</time>
</trkpt>  
<trkpt lat="34.25047498976695" lon="108.89142735112448">
   <ele>408.16274084337056</ele>
   <time>2021-06-04T01:27:23.000Z</time>
</trkpt>  
<trkpt lat="34.25044636630038" lon="108.89140542114907">
   <ele>408.34199204761535</ele>
   <time>2021-06-04T01:27:27.000Z</time>
</trkpt>  
<trkpt lat="34.25041924297614" lon="108.89137985390893">
   <ele>408.71545755676925</ele>
   <time>2021-06-04T01:27:30.000Z</time>
</trkpt>  
<trkpt lat="34.25039514747552" lon="108.8913575384496">
   <ele>408.4419891797006</ele>
   <time>2021-06-04T01:27:33.000Z</time>
</trkpt>  
<trkpt lat="34.25036410490142" lon="108.89132921169654">
   <ele>408.464403597638</ele>
   <time>2021-06-04T01:27:36.000Z</time>
</trkpt>  
<trkpt lat="34.250340918950045" lon="108.89130848200338">
   <ele>408.16111030709</ele>
   <time>2021-06-04T01:27:38.001Z</time>
</trkpt>  
<trkpt lat="34.25031751674525" lon="108.89128521250444">
   <ele>408.2344815945253</ele>
   <time>2021-06-04T01:27:40.001Z</time>
</trkpt>  
<trkpt lat="34.25029598784683" lon="108.89125997443811">
   <ele>408.42243856564164</ele>
   <time>2021-06-04T01:27:42.001Z</time>
</trkpt>  
<trkpt lat="34.2502754088263" lon="108.8912291371362">
   <ele>408.1638620933518</ele>
   <time>2021-06-04T01:27:45.001Z</time>
</trkpt>  
<trkpt lat="34.25025506335561" lon="108.89119784888639">
   <ele>408.5941965766251</ele>
   <time>2021-06-04T01:27:47.001Z</time>
</trkpt>  
<trkpt lat="34.250232537702864" lon="108.89117569369775">
   <ele>408.6704939957708</ele>
   <time>2021-06-04T01:27:52.001Z</time>
</trkpt>  
<trkpt lat="34.25021302978656" lon="108.89115310231678">
   <ele>408.49805238377303</ele>
   <time>2021-06-04T01:27:57.001Z</time>
</trkpt>  
<trkpt lat="34.250185482816676" lon="108.89111676202323">
   <ele>408.38921507727355</ele>
   <time>2021-06-04T01:28:00.001Z</time>
</trkpt>  
<trkpt lat="34.25016645655082" lon="108.89109322705885">
   <ele>408.17442665528506</ele>
   <time>2021-06-04T01:28:02.001Z</time>
</trkpt>  
<trkpt lat="34.25015077464672" lon="108.89106617637634">
   <ele>408.04300475493073</ele>
   <time>2021-06-04T01:28:04.001Z</time>
</trkpt>  
<trkpt lat="34.250128265216645" lon="108.89102741163565">
   <ele>408.2864922210574</ele>
   <time>2021-06-04T01:28:07.001Z</time>
</trkpt>  
<trkpt lat="34.25011026482518" lon="108.89099791616479">
   <ele>407.984588152729</ele>
   <time>2021-06-04T01:28:10.001Z</time>
</trkpt>  
<trkpt lat="34.250080889633324" lon="108.8909603974001">
   <ele>407.8832186749205</ele>
   <time>2021-06-04T01:28:13.001Z</time>
</trkpt>  
<trkpt lat="34.25005523848105" lon="108.89093308070491">
   <ele>408.1772240335122</ele>
   <time>2021-06-04T01:28:15.001Z</time>
</trkpt>  
<trkpt lat="34.250031664555095" lon="108.89090765802925">
   <ele>408.228319757618</ele>
   <time>2021-06-04T01:28:17.001Z</time>
</trkpt>  
<trkpt lat="34.25000486534667" lon="108.89087473310396">
   <ele>408.0114186666906</ele>
   <time>2021-06-04T01:28:20.001Z</time>
</trkpt>  
<trkpt lat="34.249981704549924" lon="108.89084897383455">
   <ele>408.11095498502254</ele>
   <time>2021-06-04T01:28:23.001Z</time>
</trkpt>  
<trkpt lat="34.249951309510074" lon="108.89082411621077">
   <ele>407.7255016118288</ele>
   <time>2021-06-04T01:28:26.998Z</time>
</trkpt>  
<trkpt lat="34.249914559827005" lon="108.89080104161037">
   <ele>408.0924086738378</ele>
   <time>2021-06-04T01:28:29.998Z</time>
</trkpt>  
<trkpt lat="34.249883419725855" lon="108.89078368709876">
   <ele>407.8894834378734</ele>
   <time>2021-06-04T01:28:31.998Z</time>
</trkpt>  
<trkpt lat="34.249852427399446" lon="108.89077001277244">
   <ele>407.99315423332155</ele>
   <time>2021-06-04T01:28:33.998Z</time>
</trkpt>  
<trkpt lat="34.249826408171096" lon="108.89075674954407">
   <ele>407.8195239780471</ele>
   <time>2021-06-04T01:28:35.998Z</time>
</trkpt>  
<trkpt lat="34.24979924407672" lon="108.89074139975955">
   <ele>407.85540406312793</ele>
   <time>2021-06-04T01:28:38.998Z</time>
</trkpt>  
<trkpt lat="34.249771125423024" lon="108.89072743641188">
   <ele>407.71627371106297</ele>
   <time>2021-06-04T01:28:43.999Z</time>
</trkpt>  
<trkpt lat="34.249739886738105" lon="108.89072536537958">
   <ele>407.5509196817875</ele>
   <time>2021-06-04T01:28:47.999Z</time>
</trkpt>  
<trkpt lat="34.24971310180286" lon="108.89074240987212">
   <ele>408.0486428150907</ele>
   <time>2021-06-04T01:28:51.999Z</time>
</trkpt>  
<trkpt lat="34.24970565159986" lon="108.8907742418372">
   <ele>407.8293553274125</ele>
   <time>2021-06-04T01:28:55.999Z</time>
</trkpt>  
<trkpt lat="34.24971047728165" lon="108.89081080761893">
   <ele>408.1642740080133</ele>
   <time>2021-06-04T01:28:59.999Z</time>
</trkpt>  
<trkpt lat="34.24970740403818" lon="108.89084561981126">
   <ele>408.2805248433724</ele>
   <time>2021-06-04T01:29:02.999Z</time>
</trkpt>  
<trkpt lat="34.24970339240052" lon="108.89088202749964">
   <ele>407.97859628498554</ele>
   <time>2021-06-04T01:29:06.999Z</time>
</trkpt>  
<trkpt lat="34.249690301756864" lon="108.89091234434649">
   <ele>407.0753468545154</ele>
   <time>2021-06-04T01:29:10.000Z</time>
</trkpt>  
<trkpt lat="34.249670660861305" lon="108.89095341516085">
   <ele>407.0565047264099</ele>
   <time>2021-06-04T01:29:13.000Z</time>
</trkpt>  
<trkpt lat="34.24965153843091" lon="108.89098849511359">
   <ele>407.0492221834138</ele>
   <time>2021-06-04T01:29:16.000Z</time>
</trkpt>  
<trkpt lat="34.24963316487163" lon="108.89101962230133">
   <ele>406.7122098468244</ele>
   <time>2021-06-04T01:29:19.000Z</time>
</trkpt>  
<trkpt lat="34.24961168003763" lon="108.89104500539244">
   <ele>406.6520744683221</ele>
   <time>2021-06-04T01:29:22.000Z</time>
</trkpt>  
<trkpt lat="34.24958917320832" lon="108.89106601630989">
   <ele>406.66801735851914</ele>
   <time>2021-06-04T01:29:25.000Z</time>
</trkpt>  
<trkpt lat="34.249557376105926" lon="108.89108412956422">
   <ele>406.23818330746144</ele>
   <time>2021-06-04T01:29:29.000Z</time>
</trkpt>  
<trkpt lat="34.24952547368406" lon="108.89109196215223">
   <ele>406.1040494265035</ele>
   <time>2021-06-04T01:29:32.000Z</time>
</trkpt>  
<trkpt lat="34.24949732372515" lon="108.89109156481796">
   <ele>406.6096273213625</ele>
   <time>2021-06-04T01:29:35.000Z</time>
</trkpt>  
<trkpt lat="34.24946871933185" lon="108.89108185817807">
   <ele>406.70107014942914</ele>
   <time>2021-06-04T01:29:39.000Z</time>
</trkpt>  
<trkpt lat="34.2494404750474" lon="108.89107279132938">
   <ele>406.09276925958693</ele>
   <time>2021-06-04T01:29:43.000Z</time>
</trkpt>  
<trkpt lat="34.24940476015688" lon="108.89106943969327">
   <ele>406.33170933369547</ele>
   <time>2021-06-04T01:29:47.000Z</time>
</trkpt>  
<trkpt lat="34.24937721456357" lon="108.89106814850066">
   <ele>406.4285621456802</ele>
   <time>2021-06-04T01:29:50.000Z</time>
</trkpt>  
<trkpt lat="34.249347419961325" lon="108.89105906586504">
   <ele>406.27761097438633</ele>
   <time>2021-06-04T01:29:53.001Z</time>
</trkpt>  
<trkpt lat="34.249314163993105" lon="108.8910510542811">
   <ele>406.11049189418554</ele>
   <time>2021-06-04T01:29:57.001Z</time>
</trkpt>  
<trkpt lat="34.249272510787534" lon="108.89103849476996">
   <ele>405.54881499893963</ele>
   <time>2021-06-04T01:30:00.001Z</time>
</trkpt>  
<trkpt lat="34.24924894253763" lon="108.89101904933344">
   <ele>406.03712222818285</ele>
   <time>2021-06-04T01:30:04.001Z</time>
</trkpt>  
<trkpt lat="34.2492340599181" lon="108.89098522813325">
   <ele>405.89148666895926</ele>
   <time>2021-06-04T01:30:07.001Z</time>
</trkpt>  
<trkpt lat="34.24922279535434" lon="108.89094444196236">
   <ele>406.17882379703224</ele>
   <time>2021-06-04T01:30:10.001Z</time>
</trkpt>  
<trkpt lat="34.249211761296124" lon="108.89090627984561">
   <ele>406.6454026233405</ele>
   <time>2021-06-04T01:30:13.001Z</time>
</trkpt>  
<trkpt lat="34.2492091587777" lon="108.89086884644088">
   <ele>406.873906374909</ele>
   <time>2021-06-04T01:30:16.001Z</time>
</trkpt>  
<trkpt lat="34.249210217340064" lon="108.890826592947">
   <ele>407.1375210955739</ele>
   <time>2021-06-04T01:30:20.001Z</time>
</trkpt>  
<trkpt lat="34.249217306222825" lon="108.89078469711178">
   <ele>407.1689556045458</ele>
   <time>2021-06-04T01:30:23.001Z</time>
</trkpt>  
<trkpt lat="34.24923223048806" lon="108.89075398003963">
   <ele>406.8263599956408</ele>
   <time>2021-06-04T01:30:25.001Z</time>
</trkpt>  
<trkpt lat="34.24926126530407" lon="108.89072537074816">
   <ele>407.23109597247094</ele>
   <time>2021-06-04T01:30:28.001Z</time>
</trkpt>  
<trkpt lat="34.24929401647037" lon="108.8907115721498">
   <ele>407.34122964926064</ele>
   <time>2021-06-04T01:30:30.998Z</time>
</trkpt>  
<trkpt lat="34.24932100712087" lon="108.89068307905087">
   <ele>407.06001950707287</ele>
   <time>2021-06-04T01:30:34.998Z</time>
</trkpt>  
<trkpt lat="34.2493375603735" lon="108.89065543864656">
   <ele>407.12255991622806</ele>
   <time>2021-06-04T01:30:37.998Z</time>
</trkpt>  
<trkpt lat="34.249359285302866" lon="108.89062789320688">
   <ele>406.9347624797374</ele>
   <time>2021-06-04T01:30:41.998Z</time>
</trkpt>  
<trkpt lat="34.24938495748644" lon="108.89060165639754">
   <ele>406.9078689953312</ele>
   <time>2021-06-04T01:30:45.998Z</time>
</trkpt>  
<trkpt lat="34.24940438276102" lon="108.89056628529067">
   <ele>407.5131541294977</ele>
   <time>2021-06-04T01:30:48.998Z</time>
</trkpt>  
<trkpt lat="34.24943690761223" lon="108.89058987704388">
   <ele>407.7759684761986</ele>
   <time>2021-06-04T01:30:59.999Z</time>
</trkpt>  
<trkpt lat="34.24945294686726" lon="108.89061699988844">
   <ele>407.3362626750022</ele>
   <time>2021-06-04T01:31:03.999Z</time>
</trkpt>  
<trkpt lat="34.249456732596705" lon="108.8905739880825">
   <ele>407.6359896659851</ele>
   <time>2021-06-04T01:31:07.999Z</time>
</trkpt>  
<trkpt lat="34.24947560024723" lon="108.89052953705135">
   <ele>407.30233906488866</ele>
   <time>2021-06-04T01:31:08.999Z</time>
</trkpt>  
<trkpt lat="34.249484898797895" lon="108.89048424472153">
   <ele>407.58900763932616</ele>
   <time>2021-06-04T01:31:09.999Z</time>
</trkpt>  
<trkpt lat="34.2494363984523" lon="108.89041190430493">
   <ele>407.38996855635196</ele>
   <time>2021-06-04T01:31:10.999Z</time>
</trkpt>  
       </trkseg>
   </trk>
</gpx>
