# Supplementary material for: Exploring the influence of path environment factors on walking behavior in urban parks with configuration attribute control
Source: PLoS One. 2025 Jul 28;20(7):e0329278. doi: 10.1371/journal.pone.0329278 (PMC12303266; doi:10.1371/journal.pone.0329278)
Supplement: S2 File — (ZIP) [file pone.0329278.s002.zip › S2 File/Trajectory data/F141.gpx]

<?xml version="1.0" encoding="UTF-8"?>
<gpx xmlns:xsi="http://www.w3.org/2001/XMLSchema-instance" xmlns="http://www.topografix.com/GPX/1/1" xsi:schemaLocation="http://www.topografix.com/GPX/1/1 http://www.topografix.com/GPX/1/1/gpx.xsd" version="1.1" creator="foooooot.com">
<metadata>
         <copyright author="foooooot.com"> <license>foooooot.com</license></copyright>
         <time>1622770625.694243</time>
         <name>第三次</name>
</metadata>
<trk>
    <name>第三次</name>
    <type>trip#track</type>
    <src>手机客户端软件/六只脚iPhone版</src>
    <trkseg> 
<trkpt lat="34.24940775217708" lon="108.890247651554">
   <ele>407.6247458940634</ele>
   <time>2021-06-04T01:37:06.589Z</time>
</trkpt>  
<trkpt lat="34.24942015854805" lon="108.89027679929995">
   <ele>407.3489807195322</ele>
   <time>2021-06-04T01:37:14.187Z</time>
</trkpt>  
<trkpt lat="34.24942482052577" lon="108.89031140524206">
   <ele>407.283423720859</ele>
   <time>2021-06-04T01:37:18.001Z</time>
</trkpt>  
<trkpt lat="34.24942726246826" lon="108.8903441684079">
   <ele>407.2318145018071</ele>
   <time>2021-06-04T01:37:21.001Z</time>
</trkpt>  
<trkpt lat="34.249426551766994" lon="108.89038188840127">
   <ele>407.1321986457333</ele>
   <time>2021-06-04T01:37:24.001Z</time>
</trkpt>  
<trkpt lat="34.2494214659033" lon="108.8904186426537">
   <ele>407.1032810751349</ele>
   <time>2021-06-04T01:37:27.001Z</time>
</trkpt>  
<trkpt lat="34.24941320704333" lon="108.89045590861971">
   <ele>407.08545578084886</ele>
   <time>2021-06-04T01:37:30.001Z</time>
</trkpt>  
<trkpt lat="34.24940417516737" lon="108.89049267869997">
   <ele>407.09002952091396</ele>
   <time>2021-06-04T01:37:33.001Z</time>
</trkpt>  
<trkpt lat="34.249395571497196" lon="108.89053207067923">
   <ele>407.09799487143755</ele>
   <time>2021-06-04T01:37:36.001Z</time>
</trkpt>  
<trkpt lat="34.24938203361445" lon="108.89057046161496">
   <ele>406.9140836019069</ele>
   <time>2021-06-04T01:37:39.001Z</time>
</trkpt>  
<trkpt lat="34.24936779766251" lon="108.89059988579362">
   <ele>407.158111599274</ele>
   <time>2021-06-04T01:37:42.001Z</time>
</trkpt>  
<trkpt lat="34.24934435305624" lon="108.89062862731653">
   <ele>406.89780314825475</ele>
   <time>2021-06-04T01:37:46.002Z</time>
</trkpt>  
<trkpt lat="34.2493163144479" lon="108.89065106368906">
   <ele>407.31146105751395</ele>
   <time>2021-06-04T01:37:50.002Z</time>
</trkpt>  
<trkpt lat="34.24928419438968" lon="108.89067021388051">
   <ele>407.4065034147352</ele>
   <time>2021-06-04T01:37:54.002Z</time>
</trkpt>  
<trkpt lat="34.249256468354844" lon="108.89068278514254">
   <ele>407.1412653243169</ele>
   <time>2021-06-04T01:37:57.002Z</time>
</trkpt>  
<trkpt lat="34.24922825081492" lon="108.89069575365879">
   <ele>407.3210557270795</ele>
   <time>2021-06-04T01:38:00.002Z</time>
</trkpt>  
<trkpt lat="34.249202529210464" lon="108.89070620123798">
   <ele>407.43886380828917</ele>
   <time>2021-06-04T01:38:03.002Z</time>
</trkpt>  
<trkpt lat="34.249175817538934" lon="108.89071634208824">
   <ele>407.3052407819778</ele>
   <time>2021-06-04T01:38:06.002Z</time>
</trkpt>  
<trkpt lat="34.249150015400446" lon="108.89072707612938">
   <ele>407.18082117289305</ele>
   <time>2021-06-04T01:38:09.002Z</time>
</trkpt>  
<trkpt lat="34.24912458379342" lon="108.89073924035048">
   <ele>407.5986283645034</ele>
   <time>2021-06-04T01:38:12.002Z</time>
</trkpt>  
<trkpt lat="34.24909400314402" lon="108.89075493278145">
   <ele>407.8156372308731</ele>
   <time>2021-06-04T01:38:15.002Z</time>
</trkpt>  
<trkpt lat="34.24906439256919" lon="108.89077171642643">
   <ele>407.83235508948565</ele>
   <time>2021-06-04T01:38:18.002Z</time>
</trkpt>  
<trkpt lat="34.249037058431476" lon="108.89078732869693">
   <ele>407.6734599675983</ele>
   <time>2021-06-04T01:38:21.002Z</time>
</trkpt>  
<trkpt lat="34.2490112822309" lon="108.89080568191201">
   <ele>407.85768397524953</ele>
   <time>2021-06-04T01:38:24.002Z</time>
</trkpt>  
<trkpt lat="34.24898818797324" lon="108.89082487373507">
   <ele>407.59155326895416</ele>
   <time>2021-06-04T01:38:27.002Z</time>
</trkpt>  
<trkpt lat="34.24896543280191" lon="108.89084638158434">
   <ele>407.3019961807877</ele>
   <time>2021-06-04T01:38:30.003Z</time>
</trkpt>  
<trkpt lat="34.24894328870788" lon="108.89086676537765">
   <ele>407.3858680296689</ele>
   <time>2021-06-04T01:38:33.003Z</time>
</trkpt>  
<trkpt lat="34.24890337960352" lon="108.89090554762473">
   <ele>407.60765178781</ele>
   <time>2021-06-04T01:38:36.003Z</time>
</trkpt>  
<trkpt lat="34.248856322957906" lon="108.89095598958936">
   <ele>407.5833901213482</ele>
   <time>2021-06-04T01:38:37.003Z</time>
</trkpt>  
<trkpt lat="34.24883506323069" lon="108.89097902824598">
   <ele>407.4639048790559</ele>
   <time>2021-06-04T01:38:39.003Z</time>
</trkpt>  
<trkpt lat="34.24882066822331" lon="108.89100713523413">
   <ele>407.2816168703139</ele>
   <time>2021-06-04T01:38:44.003Z</time>
</trkpt>  
<trkpt lat="34.24880433389654" lon="108.89103953720999">
   <ele>407.4560183333233</ele>
   <time>2021-06-04T01:38:50.003Z</time>
</trkpt>  
<trkpt lat="34.24878805833444" lon="108.89106731314246">
   <ele>407.9213675921783</ele>
   <time>2021-06-04T01:38:55.003Z</time>
</trkpt>  
<trkpt lat="34.24877336906556" lon="108.89111207980824">
   <ele>407.52936669718474</ele>
   <time>2021-06-04T01:38:57.003Z</time>
</trkpt>  
<trkpt lat="34.24877738700075" lon="108.8911456081864">
   <ele>408.1311351368204</ele>
   <time>2021-06-04T01:39:00.003Z</time>
</trkpt>  
<trkpt lat="34.24879525459463" lon="108.89117021872134">
   <ele>407.2915982110426</ele>
   <time>2021-06-04T01:39:04.003Z</time>
</trkpt>  
<trkpt lat="34.24882434926085" lon="108.89118345182561">
   <ele>407.47556610777974</ele>
   <time>2021-06-04T01:39:09.003Z</time>
</trkpt>  
<trkpt lat="34.2488552842888" lon="108.8911997665474">
   <ele>407.2668051812798</ele>
   <time>2021-06-04T01:39:14.001Z</time>
</trkpt>  
<trkpt lat="34.24887796835239" lon="108.8912287853927">
   <ele>406.6102626416832</ele>
   <time>2021-06-04T01:39:19.001Z</time>
</trkpt>  
<trkpt lat="34.248882569579315" lon="108.89126612087101">
   <ele>405.95472768321633</ele>
   <time>2021-06-04T01:39:24.001Z</time>
</trkpt>  
<trkpt lat="34.248873912809266" lon="108.89129924087075">
   <ele>406.37549534626305</ele>
   <time>2021-06-04T01:39:29.001Z</time>
</trkpt>  
<trkpt lat="34.248858400604576" lon="108.89133623472024">
   <ele>406.2619887404144</ele>
   <time>2021-06-04T01:39:34.001Z</time>
</trkpt>  
<trkpt lat="34.24884436836124" lon="108.89136899861398">
   <ele>406.30894549097866</ele>
   <time>2021-06-04T01:39:38.001Z</time>
</trkpt>  
<trkpt lat="34.24882910986896" lon="108.89141440437697">
   <ele>406.26247768942267</ele>
   <time>2021-06-04T01:39:40.001Z</time>
</trkpt>  
<trkpt lat="34.24881708629637" lon="108.89145448356226">
   <ele>406.1542286882177</ele>
   <time>2021-06-04T01:39:41.001Z</time>
</trkpt>  
<trkpt lat="34.24881669589915" lon="108.89148914825367">
   <ele>406.0378670571372</ele>
   <time>2021-06-04T01:39:46.001Z</time>
</trkpt>  
<trkpt lat="34.248824769011414" lon="108.89145359266305">
   <ele>406.3036606675014</ele>
   <time>2021-06-04T01:39:57.001Z</time>
</trkpt>  
<trkpt lat="34.248830687192765" lon="108.89141968653125">
   <ele>406.33771418221295</ele>
   <time>2021-06-04T01:39:59.001Z</time>
</trkpt>  
<trkpt lat="34.24882666555545" lon="108.89145664757064">
   <ele>405.62161563616246</ele>
   <time>2021-06-04T01:40:18.002Z</time>
</trkpt>  
<trkpt lat="34.2488144891599" lon="108.89149361897812">
   <ele>405.63002191483974</ele>
   <time>2021-06-04T01:40:22.002Z</time>
</trkpt>  
<trkpt lat="34.24878985756687" lon="108.89147621161754">
   <ele>406.4373965905979</ele>
   <time>2021-06-04T01:40:37.002Z</time>
</trkpt>  
<trkpt lat="34.24877027838906" lon="108.89144977330388">
   <ele>406.4483130807057</ele>
   <time>2021-06-04T01:40:41.002Z</time>
</trkpt>  
<trkpt lat="34.248744264030144" lon="108.89145943260071">
   <ele>406.8700515059754</ele>
   <time>2021-06-04T01:44:32.001Z</time>
</trkpt>  
<trkpt lat="34.248723251922804" lon="108.89149926299662">
   <ele>406.8700515059754</ele>
   <time>2021-06-04T01:44:33.001Z</time>
</trkpt>  
<trkpt lat="34.248744988480595" lon="108.89151888827587">
   <ele>406.26806747633964</ele>
   <time>2021-06-04T01:45:40.001Z</time>
</trkpt>  
<trkpt lat="34.248779104464205" lon="108.8915218789445">
   <ele>406.26806747633964</ele>
   <time>2021-06-04T01:45:42.001Z</time>
</trkpt>  
<trkpt lat="34.24879838265604" lon="108.89148649361626">
   <ele>406.41874565463513</ele>
   <time>2021-06-04T01:47:29.002Z</time>
</trkpt>  
<trkpt lat="34.24880562165927" lon="108.89144816499144">
   <ele>406.6118349097669</ele>
   <time>2021-06-04T01:47:32.002Z</time>
</trkpt>  
<trkpt lat="34.24883305091116" lon="108.89144020332564">
   <ele>406.5270525692031</ele>
   <time>2021-06-04T01:47:37.003Z</time>
</trkpt>  
<trkpt lat="34.24886250444761" lon="108.8914428888918">
   <ele>406.4918185733259</ele>
   <time>2021-06-04T01:47:39.001Z</time>
</trkpt>  
<trkpt lat="34.248893580826675" lon="108.89145218613154">
   <ele>406.483452311717</ele>
   <time>2021-06-04T01:47:42.001Z</time>
</trkpt>  
<trkpt lat="34.24892143112299" lon="108.89147042705996">
   <ele>406.21978450007737</ele>
   <time>2021-06-04T01:47:45.001Z</time>
</trkpt>  
<trkpt lat="34.24894968662654" lon="108.89147793615327">
   <ele>405.98557332437485</ele>
   <time>2021-06-04T01:47:48.001Z</time>
</trkpt>  
<trkpt lat="34.24898381392511" lon="108.89148154490495">
   <ele>405.6338646207005</ele>
   <time>2021-06-04T01:47:51.001Z</time>
</trkpt>  
<trkpt lat="34.249010231417564" lon="108.89149013215692">
   <ele>405.5452365623787</ele>
   <time>2021-06-04T01:47:53.001Z</time>
</trkpt>  
<trkpt lat="34.249041960166856" lon="108.89150195656205">
   <ele>406.44188157934695</ele>
   <time>2021-06-04T01:47:56.001Z</time>
</trkpt>  
<trkpt lat="34.249068430506924" lon="108.89153206304435">
   <ele>404.7054802486673</ele>
   <time>2021-06-04T01:48:01.001Z</time>
</trkpt>  
<trkpt lat="34.24909003620001" lon="108.8915614369284">
   <ele>404.02143251150846</ele>
   <time>2021-06-04T01:48:04.001Z</time>
</trkpt>  
<trkpt lat="34.24911564379007" lon="108.89158788113176">
   <ele>403.69597813487053</ele>
   <time>2021-06-04T01:48:08.001Z</time>
</trkpt>  
<trkpt lat="34.24913184007874" lon="108.89162222277677">
   <ele>404.08147176075727</ele>
   <time>2021-06-04T01:48:12.001Z</time>
</trkpt>  
<trkpt lat="34.2491088981132" lon="108.89164379459561">
   <ele>403.48489257786423</ele>
   <time>2021-06-04T01:48:16.001Z</time>
</trkpt>  
<trkpt lat="34.24908474845593" lon="108.89166733015934">
   <ele>404.3430542461574</ele>
   <time>2021-06-04T01:48:20.001Z</time>
</trkpt>  
<trkpt lat="34.249053310273474" lon="108.89169990227661">
   <ele>403.931872561574</ele>
   <time>2021-06-04T01:48:23.001Z</time>
</trkpt>  
<trkpt lat="34.24902626552555" lon="108.89172713539818">
   <ele>404.42419632617384</ele>
   <time>2021-06-04T01:48:26.001Z</time>
</trkpt>  
<trkpt lat="34.24900285508455" lon="108.89175182871037">
   <ele>404.2795256739482</ele>
   <time>2021-06-04T01:48:29.001Z</time>
</trkpt>  
<trkpt lat="34.248979624514234" lon="108.89178361401295">
   <ele>404.4702463503927</ele>
   <time>2021-06-04T01:48:32.001Z</time>
</trkpt>  
<trkpt lat="34.24895642035926" lon="108.89180818092514">
   <ele>404.764360236004</ele>
   <time>2021-06-04T01:48:35.001Z</time>
</trkpt>  
<trkpt lat="34.248931665604914" lon="108.89183007665422">
   <ele>405.2408965025097</ele>
   <time>2021-06-04T01:48:38.001Z</time>
</trkpt>  
<trkpt lat="34.24890255119318" lon="108.89183892957746">
   <ele>406.3240673709661</ele>
   <time>2021-06-04T01:48:43.001Z</time>
</trkpt>  
<trkpt lat="34.24887003384535" lon="108.89184144284886">
   <ele>406.06251649558544</ele>
   <time>2021-06-04T01:48:46.001Z</time>
</trkpt>  
<trkpt lat="34.24884306800916" lon="108.89184340628543">
   <ele>405.4866044279188</ele>
   <time>2021-06-04T01:48:49.001Z</time>
</trkpt>  
<trkpt lat="34.24881016145682" lon="108.89185239201674">
   <ele>405.6220212811604</ele>
   <time>2021-06-04T01:48:52.001Z</time>
</trkpt>  
<trkpt lat="34.24877569502805" lon="108.89186834713989">
   <ele>405.66315219085664</ele>
   <time>2021-06-04T01:48:55.001Z</time>
</trkpt>  
<trkpt lat="34.24875188985955" lon="108.89188689106123">
   <ele>406.17408530507237</ele>
   <time>2021-06-04T01:48:59.002Z</time>
</trkpt>  
<trkpt lat="34.24873959624584" lon="108.8919175942346">
   <ele>406.2975604198873</ele>
   <time>2021-06-04T01:49:05.002Z</time>
</trkpt>  
<trkpt lat="34.24872221448226" lon="108.89195174197869">
   <ele>406.7327157026157</ele>
   <time>2021-06-04T01:49:09.002Z</time>
</trkpt>  
<trkpt lat="34.24872384391958" lon="108.89198489190872">
   <ele>406.251833666116</ele>
   <time>2021-06-04T01:49:12.002Z</time>
</trkpt>  
<trkpt lat="34.24873818798631" lon="108.89202098800304">
   <ele>406.75049639772624</ele>
   <time>2021-06-04T01:49:15.002Z</time>
</trkpt>  
<trkpt lat="34.24874891737696" lon="108.89205900183761">
   <ele>406.6467331312597</ele>
   <time>2021-06-04T01:49:18.002Z</time>
</trkpt>  
<trkpt lat="34.248757933645784" lon="108.89209837057577">
   <ele>406.8383556948975</ele>
   <time>2021-06-04T01:49:20.002Z</time>
</trkpt>  
<trkpt lat="34.2487731811959" lon="108.89213517025308">
   <ele>406.52620375342667</ele>
   <time>2021-06-04T01:49:23.002Z</time>
</trkpt>  
<trkpt lat="34.248780496882034" lon="108.89217288344429">
   <ele>407.0563702946529</ele>
   <time>2021-06-04T01:49:27.002Z</time>
</trkpt>  
<trkpt lat="34.24878413135168" lon="108.89221150513588">
   <ele>407.2239737948403</ele>
   <time>2021-06-04T01:49:29.002Z</time>
</trkpt>  
<trkpt lat="34.24879247187452" lon="108.89224395973332">
   <ele>407.0891817547381</ele>
   <time>2021-06-04T01:49:32.002Z</time>
</trkpt>  
<trkpt lat="34.248800680478844" lon="108.89228182050472">
   <ele>407.93045516777784</ele>
   <time>2021-06-04T01:49:35.002Z</time>
</trkpt>  
<trkpt lat="34.248811155910566" lon="108.89232551431576">
   <ele>407.9419058766216</ele>
   <time>2021-06-04T01:49:38.002Z</time>
</trkpt>  
<trkpt lat="34.24881294705797" lon="108.89236225670429">
   <ele>407.79949251003563</ele>
   <time>2021-06-04T01:49:42.002Z</time>
</trkpt>  
<trkpt lat="34.248802177508836" lon="108.892402746323">
   <ele>407.0069082798436</ele>
   <time>2021-06-04T01:49:44.001Z</time>
</trkpt>  
<trkpt lat="34.24879408459366" lon="108.89243468819694">
   <ele>406.8248810051009</ele>
   <time>2021-06-04T01:49:48.001Z</time>
</trkpt>  
<trkpt lat="34.24878918674033" lon="108.8924696572933">
   <ele>406.90263746865094</ele>
   <time>2021-06-04T01:49:51.001Z</time>
</trkpt>  
<trkpt lat="34.2487819656049" lon="108.89250470573758">
   <ele>406.9081803318113</ele>
   <time>2021-06-04T01:49:54.001Z</time>
</trkpt>  
<trkpt lat="34.24878776945009" lon="108.89253955914907">
   <ele>406.88226680550724</ele>
   <time>2021-06-04T01:49:57.001Z</time>
</trkpt>  
<trkpt lat="34.248786591152445" lon="108.89257442827781">
   <ele>407.33357023634017</ele>
   <time>2021-06-04T01:49:59.001Z</time>
</trkpt>  
<trkpt lat="34.248782769670406" lon="108.89260700903023">
   <ele>406.73139598220587</ele>
   <time>2021-06-04T01:50:01.001Z</time>
</trkpt>  
<trkpt lat="34.24879019914113" lon="108.8926428737399">
   <ele>407.1899437829852</ele>
   <time>2021-06-04T01:50:04.001Z</time>
</trkpt>  
<trkpt lat="34.24880063900264" lon="108.89268361406238">
   <ele>407.3561046104878</ele>
   <time>2021-06-04T01:50:08.001Z</time>
</trkpt>  
<trkpt lat="34.24880394565702" lon="108.89271723376271">
   <ele>407.2456911597401</ele>
   <time>2021-06-04T01:50:10.001Z</time>
</trkpt>  
<trkpt lat="34.248817310179156" lon="108.89275532785013">
   <ele>407.9002323914319</ele>
   <time>2021-06-04T01:50:14.001Z</time>
</trkpt>  
<trkpt lat="34.248829727070024" lon="108.89279284898032">
   <ele>407.4641671516001</ele>
   <time>2021-06-04T01:50:17.001Z</time>
</trkpt>  
<trkpt lat="34.248839087341665" lon="108.8928289896853">
   <ele>407.07264351658523</ele>
   <time>2021-06-04T01:50:20.001Z</time>
</trkpt>  
<trkpt lat="34.24884716396645" lon="108.89287556580605">
   <ele>407.54625675827265</ele>
   <time>2021-06-04T01:50:24.001Z</time>
</trkpt>  
<trkpt lat="34.24886103106376" lon="108.89290526388326">
   <ele>407.6357514904812</ele>
   <time>2021-06-04T01:50:27.001Z</time>
</trkpt>  
<trkpt lat="34.24888487126224" lon="108.89294634214573">
   <ele>406.93879830650985</ele>
   <time>2021-06-04T01:50:30.001Z</time>
</trkpt>  
<trkpt lat="34.24889521099377" lon="108.8929782907213">
   <ele>408.35922433715314</ele>
   <time>2021-06-04T01:50:32.001Z</time>
</trkpt>  
<trkpt lat="34.248898771918306" lon="108.89301312363266">
   <ele>407.92550819646567</ele>
   <time>2021-06-04T01:50:36.001Z</time>
</trkpt>  
<trkpt lat="34.24890371213814" lon="108.89304522955103">
   <ele>408.01069927122444</ele>
   <time>2021-06-04T01:50:39.001Z</time>
</trkpt>  
<trkpt lat="34.24890714918846" lon="108.8930814727181">
   <ele>408.39166858419776</ele>
   <time>2021-06-04T01:50:43.001Z</time>
</trkpt>  
<trkpt lat="34.24890620503051" lon="108.89311975020158">
   <ele>408.19982649665326</ele>
   <time>2021-06-04T01:50:46.001Z</time>
</trkpt>  
<trkpt lat="34.24890087872252" lon="108.89315487482484">
   <ele>408.0768130356446</ele>
   <time>2021-06-04T01:50:50.001Z</time>
</trkpt>  
<trkpt lat="34.24888388665208" lon="108.89318182201447">
   <ele>408.2501345695928</ele>
   <time>2021-06-04T01:50:53.002Z</time>
</trkpt>  
<trkpt lat="34.24887007584777" lon="108.89321572157523">
   <ele>408.340968769975</ele>
   <time>2021-06-04T01:50:56.002Z</time>
</trkpt>  
<trkpt lat="34.24885091339551" lon="108.89324598226888">
   <ele>408.96897879149765</ele>
   <time>2021-06-04T01:51:00.002Z</time>
</trkpt>  
<trkpt lat="34.2488412932646" lon="108.89328572095997">
   <ele>408.00448011327535</ele>
   <time>2021-06-04T01:51:02.002Z</time>
</trkpt>  
<trkpt lat="34.24881910454368" lon="108.89331625835825">
   <ele>408.7134848199785</ele>
   <time>2021-06-04T01:51:04.002Z</time>
</trkpt>  
<trkpt lat="34.248795302862376" lon="108.89333461563545">
   <ele>408.13767056073993</ele>
   <time>2021-06-04T01:51:07.002Z</time>
</trkpt>  
<trkpt lat="34.24877434063882" lon="108.89335669720911">
   <ele>408.7075007427484</ele>
   <time>2021-06-04T01:51:10.002Z</time>
</trkpt>  
<trkpt lat="34.24875091609042" lon="108.89338022313135">
   <ele>408.93353246245533</ele>
   <time>2021-06-04T01:51:13.002Z</time>
</trkpt>  
<trkpt lat="34.24872254830742" lon="108.89340484670517">
   <ele>408.94128475151956</ele>
   <time>2021-06-04T01:51:16.002Z</time>
</trkpt>  
<trkpt lat="34.24869373962126" lon="108.89342656747309">
   <ele>409.98431522678584</ele>
   <time>2021-06-04T01:51:19.002Z</time>
</trkpt>  
<trkpt lat="34.24867486266715" lon="108.89345219219966">
   <ele>409.5670401826501</ele>
   <time>2021-06-04T01:51:22.002Z</time>
</trkpt>  
<trkpt lat="34.24866232271874" lon="108.89348956069159">
   <ele>409.0257983673364</ele>
   <time>2021-06-04T01:51:26.002Z</time>
</trkpt>  
<trkpt lat="34.248663883226236" lon="108.89352226118785">
   <ele>409.4201138522476</ele>
   <time>2021-06-04T01:51:29.002Z</time>
</trkpt>  
<trkpt lat="34.24864836738334" lon="108.8935528859354">
   <ele>409.2382980324328</ele>
   <time>2021-06-04T01:51:32.002Z</time>
</trkpt>  
<trkpt lat="34.248623601529474" lon="108.89357201188014">
   <ele>409.2225752491504</ele>
   <time>2021-06-04T01:51:35.002Z</time>
</trkpt>  
<trkpt lat="34.24861346865281" lon="108.8936124572629">
   <ele>409.04961624741554</ele>
   <time>2021-06-04T01:51:38.002Z</time>
</trkpt>  
<trkpt lat="34.24858513633333" lon="108.89363150283864">
   <ele>409.1894575273618</ele>
   <time>2021-06-04T01:51:41.002Z</time>
</trkpt>  
<trkpt lat="34.248558136179746" lon="108.89365993613893">
   <ele>408.35577768459916</ele>
   <time>2021-06-04T01:51:45.002Z</time>
</trkpt>  
<trkpt lat="34.24853650677278" lon="108.89368396183139">
   <ele>408.3665578821674</ele>
   <time>2021-06-04T01:51:48.002Z</time>
</trkpt>  
<trkpt lat="34.24850609695527" lon="108.89371316006566">
   <ele>408.55416379868984</ele>
   <time>2021-06-04T01:51:51.001Z</time>
</trkpt>  
<trkpt lat="34.24849259749836" lon="108.89374284225168">
   <ele>408.7557237325236</ele>
   <time>2021-06-04T01:51:54.001Z</time>
</trkpt>  
<trkpt lat="34.24848373566679" lon="108.89377565468025">
   <ele>408.987273497507</ele>
   <time>2021-06-04T01:51:59.001Z</time>
</trkpt>  
<trkpt lat="34.248492170234485" lon="108.89380978613313">
   <ele>409.07873072009534</ele>
   <time>2021-06-04T01:52:02.001Z</time>
</trkpt>  
<trkpt lat="34.24849805744145" lon="108.89384889175939">
   <ele>408.6974187353626</ele>
   <time>2021-06-04T01:52:05.001Z</time>
</trkpt>  
<trkpt lat="34.248493075364806" lon="108.8938891162653">
   <ele>409.5337424343452</ele>
   <time>2021-06-04T01:52:08.001Z</time>
</trkpt>  
<trkpt lat="34.24847006692703" lon="108.89393220850256">
   <ele>408.8483634805307</ele>
   <time>2021-06-04T01:52:12.001Z</time>
</trkpt>  
<trkpt lat="34.248453841699934" lon="108.89396503255468">
   <ele>408.935363673605</ele>
   <time>2021-06-04T01:52:14.001Z</time>
</trkpt>  
<trkpt lat="34.248437816159395" lon="108.89400304602157">
   <ele>409.02212814986706</ele>
   <time>2021-06-04T01:52:17.001Z</time>
</trkpt>  
<trkpt lat="34.24842103555815" lon="108.89404550741916">
   <ele>408.67521668225527</ele>
   <time>2021-06-04T01:52:20.001Z</time>
</trkpt>  
<trkpt lat="34.248410307189786" lon="108.89408587168806">
   <ele>409.1660048495978</ele>
   <time>2021-06-04T01:52:22.001Z</time>
</trkpt>  
<trkpt lat="34.24842256426534" lon="108.89412618582747">
   <ele>408.9876140002161</ele>
   <time>2021-06-04T01:52:28.001Z</time>
</trkpt>  
<trkpt lat="34.24841892497878" lon="108.8941613015536">
   <ele>409.02547668199986</ele>
   <time>2021-06-04T01:52:31.001Z</time>
</trkpt>  
<trkpt lat="34.248417241822786" lon="108.89420403058212">
   <ele>408.830380320549</ele>
   <time>2021-06-04T01:52:32.001Z</time>
</trkpt>  
<trkpt lat="34.2484043084008" lon="108.89423704634052">
   <ele>408.93189248256385</ele>
   <time>2021-06-04T01:52:36.001Z</time>
</trkpt>  
<trkpt lat="34.24838864245547" lon="108.89426422771314">
   <ele>408.3570940922946</ele>
   <time>2021-06-04T01:52:40.001Z</time>
</trkpt>  
<trkpt lat="34.248363356405" lon="108.89428388924239">
   <ele>408.6040616473183</ele>
   <time>2021-06-04T01:52:44.001Z</time>
</trkpt>  
<trkpt lat="34.24834353493653" lon="108.89431252787456">
   <ele>408.5582049814984</ele>
   <time>2021-06-04T01:52:48.001Z</time>
</trkpt>  
<trkpt lat="34.24831918215599" lon="108.89433664319058">
   <ele>408.2963980054483</ele>
   <time>2021-06-04T01:52:52.001Z</time>
</trkpt>  
<trkpt lat="34.248294530966405" lon="108.89435580449047">
   <ele>408.26705575175583</ele>
   <time>2021-06-04T01:52:55.001Z</time>
</trkpt>  
<trkpt lat="34.248265650766015" lon="108.89437754386775">
   <ele>408.129042269662</ele>
   <time>2021-06-04T01:52:58.001Z</time>
</trkpt>  
<trkpt lat="34.24824093696799" lon="108.89440083460347">
   <ele>408.0803206162527</ele>
   <time>2021-06-04T01:53:00.001Z</time>
</trkpt>  
<trkpt lat="34.24821841168171" lon="108.89442169375783">
   <ele>408.14509973302484</ele>
   <time>2021-06-04T01:53:02.001Z</time>
</trkpt>  
<trkpt lat="34.24819490454288" lon="108.89444054059646">
   <ele>408.56865649763495</ele>
   <time>2021-06-04T01:53:06.001Z</time>
</trkpt>  
<trkpt lat="34.24822204161879" lon="108.89441743671865">
   <ele>407.80716022104025</ele>
   <time>2021-06-04T01:53:12.002Z</time>
</trkpt>  
<trkpt lat="34.24824098688777" lon="108.8943929751528">
   <ele>408.29073113482445</ele>
   <time>2021-06-04T01:53:15.002Z</time>
</trkpt>  
<trkpt lat="34.248252472716" lon="108.89435660229194">
   <ele>408.39876063913107</ele>
   <time>2021-06-04T01:53:19.002Z</time>
</trkpt>  
<trkpt lat="34.24826632750487" lon="108.89432275779431">
   <ele>408.5759024117142</ele>
   <time>2021-06-04T01:53:23.002Z</time>
</trkpt>  
<trkpt lat="34.248279311125145" lon="108.89428808254432">
   <ele>408.664144593291</ele>
   <time>2021-06-04T01:53:27.002Z</time>
</trkpt>  
<trkpt lat="34.248293937302954" lon="108.89425663544392">
   <ele>409.05185991711915</ele>
   <time>2021-06-04T01:53:30.002Z</time>
</trkpt>  
<trkpt lat="34.248309082810565" lon="108.89421174492507">
   <ele>408.3710768483579</ele>
   <time>2021-06-04T01:53:33.002Z</time>
</trkpt>  
<trkpt lat="34.24832717607719" lon="108.89417694438382">
   <ele>409.37214326672256</ele>
   <time>2021-06-04T01:53:36.002Z</time>
</trkpt>  
<trkpt lat="34.24833805945605" lon="108.89414558877989">
   <ele>409.4128299858421</ele>
   <time>2021-06-04T01:53:40.002Z</time>
</trkpt>  
<trkpt lat="34.24834950961595" lon="108.89411072495353">
   <ele>408.92113002575934</ele>
   <time>2021-06-04T01:53:43.002Z</time>
</trkpt>  
<trkpt lat="34.2483431799933" lon="108.89406618986607">
   <ele>409.2609486216679</ele>
   <time>2021-06-04T01:53:48.002Z</time>
</trkpt>  
<trkpt lat="34.248357176192755" lon="108.89403089092804">
   <ele>409.06917034089565</ele>
   <time>2021-06-04T01:53:52.002Z</time>
</trkpt>  
<trkpt lat="34.24838926671667" lon="108.89400740710019">
   <ele>409.2185301464051</ele>
   <time>2021-06-04T01:53:55.002Z</time>
</trkpt>  
<trkpt lat="34.248419577630024" lon="108.89398410218516">
   <ele>409.1480095554143</ele>
   <time>2021-06-04T01:53:58.000Z</time>
</trkpt>  
<trkpt lat="34.24842593212916" lon="108.89393619487902">
   <ele>409.3229010691866</ele>
   <time>2021-06-04T01:54:02.000Z</time>
</trkpt>  
<trkpt lat="34.24842175718346" lon="108.8938973258894">
   <ele>408.64174104481936</ele>
   <time>2021-06-04T01:54:05.000Z</time>
</trkpt>  
<trkpt lat="34.24841518027153" lon="108.89386001743094">
   <ele>408.7302769916132</ele>
   <time>2021-06-04T01:54:07.000Z</time>
</trkpt>  
<trkpt lat="34.24841729849905" lon="108.89381196017324">
   <ele>409.68924742471427</ele>
   <time>2021-06-04T01:54:10.000Z</time>
</trkpt>  
<trkpt lat="34.24842714974511" lon="108.8937755149365">
   <ele>409.149496386759</ele>
   <time>2021-06-04T01:54:13.000Z</time>
</trkpt>  
<trkpt lat="34.24844943664214" lon="108.89375303139471">
   <ele>409.7299086060375</ele>
   <time>2021-06-04T01:54:15.000Z</time>
</trkpt>  
<trkpt lat="34.248481050914265" lon="108.89373098805791">
   <ele>409.5477030677721</ele>
   <time>2021-06-04T01:54:17.000Z</time>
</trkpt>  
<trkpt lat="34.2485123012902" lon="108.89371660318754">
   <ele>409.8279538117349</ele>
   <time>2021-06-04T01:54:19.000Z</time>
</trkpt>  
<trkpt lat="34.248550170034825" lon="108.89371196082847">
   <ele>410.05912274401635</ele>
   <time>2021-06-04T01:54:21.001Z</time>
</trkpt>  
<trkpt lat="34.24857813601122" lon="108.89371226974188">
   <ele>409.10260132793337</ele>
   <time>2021-06-04T01:54:23.001Z</time>
</trkpt>  
<trkpt lat="34.24860662520746" lon="108.89369128266446">
   <ele>409.4167755385861</ele>
   <time>2021-06-04T01:54:26.001Z</time>
</trkpt>  
<trkpt lat="34.248615699996336" lon="108.8936528493565">
   <ele>408.98344566021115</ele>
   <time>2021-06-04T01:54:30.001Z</time>
</trkpt>  
<trkpt lat="34.248621334906694" lon="108.89361137166071">
   <ele>408.51984025910497</ele>
   <time>2021-06-04T01:54:33.001Z</time>
</trkpt>  
<trkpt lat="34.24863013017704" lon="108.89356978908005">
   <ele>409.53386628068984</ele>
   <time>2021-06-04T01:54:36.001Z</time>
</trkpt>  
<trkpt lat="34.24864814388883" lon="108.8935452912174">
   <ele>408.98176804184914</ele>
   <time>2021-06-04T01:54:39.001Z</time>
</trkpt>  
<trkpt lat="34.24867048804795" lon="108.89352513392066">
   <ele>409.31253084447235</ele>
   <time>2021-06-04T01:54:42.001Z</time>
</trkpt>  
<trkpt lat="34.24867968686337" lon="108.8934870579547">
   <ele>409.1127591850236</ele>
   <time>2021-06-04T01:54:45.001Z</time>
</trkpt>  
<trkpt lat="34.24868011205726" lon="108.89344692545104">
   <ele>408.9507132237777</ele>
   <time>2021-06-04T01:54:48.001Z</time>
</trkpt>  
<trkpt lat="34.24869516396508" lon="108.89341444004377">
   <ele>409.40901625249535</ele>
   <time>2021-06-04T01:54:52.001Z</time>
</trkpt>  
<trkpt lat="34.24871539079154" lon="108.89338565403203">
   <ele>409.0860056048259</ele>
   <time>2021-06-04T01:54:55.001Z</time>
</trkpt>  
<trkpt lat="34.24873496544007" lon="108.89335674610173">
   <ele>409.3427512664348</ele>
   <time>2021-06-04T01:54:58.001Z</time>
</trkpt>  
<trkpt lat="34.24875648861031" lon="108.89332077631909">
   <ele>409.28965218551457</ele>
   <time>2021-06-04T01:55:02.001Z</time>
</trkpt>  
<trkpt lat="34.24877434963054" lon="108.89329164668058">
   <ele>409.10300718899816</ele>
   <time>2021-06-04T01:55:05.001Z</time>
</trkpt>  
<trkpt lat="34.24878998274334" lon="108.8932545176564">
   <ele>409.03711972013116</ele>
   <time>2021-06-04T01:55:09.001Z</time>
</trkpt>  
<trkpt lat="34.24880370344415" lon="108.89322040048836">
   <ele>408.74870222155005</ele>
   <time>2021-06-04T01:55:14.001Z</time>
</trkpt>  
<trkpt lat="34.2488128457485" lon="108.89318284492205">
   <ele>408.52095845527947</ele>
   <time>2021-06-04T01:55:19.001Z</time>
</trkpt>  
<trkpt lat="34.248814489537125" lon="108.89314689404104">
   <ele>407.944711221382</ele>
   <time>2021-06-04T01:55:24.001Z</time>
</trkpt>  
<trkpt lat="34.24881213765245" lon="108.89311123326499">
   <ele>408.33420553058386</ele>
   <time>2021-06-04T01:55:28.002Z</time>
</trkpt>  
<trkpt lat="34.248813564162454" lon="108.89307776091043">
   <ele>408.47743710223585</ele>
   <time>2021-06-04T01:55:32.002Z</time>
</trkpt>  
<trkpt lat="34.24880645375833" lon="108.89303829649218">
   <ele>408.2282783873379</ele>
   <time>2021-06-04T01:55:35.002Z</time>
</trkpt>  
<trkpt lat="34.24879446951035" lon="108.89300490322945">
   <ele>408.25169990118593</ele>
   <time>2021-06-04T01:55:38.002Z</time>
</trkpt>  
<trkpt lat="34.24879223051092" lon="108.8929713448721">
   <ele>408.17257945239544</ele>
   <time>2021-06-04T01:55:41.002Z</time>
</trkpt>  
<trkpt lat="34.24879791046771" lon="108.89293180416527">
   <ele>407.93610847368836</ele>
   <time>2021-06-04T01:55:45.002Z</time>
</trkpt>  
<trkpt lat="34.248803107533035" lon="108.89289305953902">
   <ele>407.77090699318796</ele>
   <time>2021-06-04T01:55:50.002Z</time>
</trkpt>  
<trkpt lat="34.248796014731205" lon="108.89284858638766">
   <ele>407.76037975307554</ele>
   <time>2021-06-04T01:55:54.002Z</time>
</trkpt>  
<trkpt lat="34.24878668197014" lon="108.89280858851589">
   <ele>408.1498340219259</ele>
   <time>2021-06-04T01:55:58.002Z</time>
</trkpt>  
<trkpt lat="34.24878819131692" lon="108.89277254602642">
   <ele>407.96555182058364</ele>
   <time>2021-06-04T01:56:02.000Z</time>
</trkpt>  
<trkpt lat="34.24878205560834" lon="108.89273635164544">
   <ele>407.54305030219257</ele>
   <time>2021-06-04T01:56:06.000Z</time>
</trkpt>  
<trkpt lat="34.24877100267903" lon="108.89269704162903">
   <ele>407.4071310739964</ele>
   <time>2021-06-04T01:56:09.000Z</time>
</trkpt>  
<trkpt lat="34.24876322079182" lon="108.89265778466317">
   <ele>407.91754256468266</ele>
   <time>2021-06-04T01:56:13.000Z</time>
</trkpt>  
<trkpt lat="34.24875053420346" lon="108.89262592821811">
   <ele>407.83612211886793</ele>
   <time>2021-06-04T01:56:16.000Z</time>
</trkpt>  
<trkpt lat="34.24873836324877" lon="108.89259302142489">
   <ele>407.51431678421795</ele>
   <time>2021-06-04T01:56:19.000Z</time>
</trkpt>  
<trkpt lat="34.248727492153456" lon="108.89254982248009">
   <ele>407.9105388717726</ele>
   <time>2021-06-04T01:56:22.000Z</time>
</trkpt>  
<trkpt lat="34.24871706207118" lon="108.89250790353547">
   <ele>407.81363101582974</ele>
   <time>2021-06-04T01:56:26.000Z</time>
</trkpt>  
<trkpt lat="34.24869747850738" lon="108.89247171134983">
   <ele>408.48200168274343</ele>
   <time>2021-06-04T01:56:28.000Z</time>
</trkpt>  
<trkpt lat="34.24869402706641" lon="108.89243888785221">
   <ele>408.4687797287479</ele>
   <time>2021-06-04T01:56:31.000Z</time>
</trkpt>  
<trkpt lat="34.24869893854542" lon="108.89240356177511">
   <ele>408.08712819591165</ele>
   <time>2021-06-04T01:56:35.000Z</time>
</trkpt>  
<trkpt lat="34.24870503926225" lon="108.89235831973818">
   <ele>407.88421108108014</ele>
   <time>2021-06-04T01:56:40.001Z</time>
</trkpt>  
<trkpt lat="34.24871212161369" lon="108.89231343104348">
   <ele>407.6487092003226</ele>
   <time>2021-06-04T01:56:43.001Z</time>
</trkpt>  
<trkpt lat="34.24872209763211" lon="108.89226909614891">
   <ele>407.68256040941924</ele>
   <time>2021-06-04T01:56:46.001Z</time>
</trkpt>  
<trkpt lat="34.24873172694951" lon="108.89223408736294">
   <ele>407.7744762096554</ele>
   <time>2021-06-04T01:56:48.001Z</time>
</trkpt>  
<trkpt lat="34.248758603165776" lon="108.89222167171529">
   <ele>408.047722694464</ele>
   <time>2021-06-04T01:56:56.001Z</time>
</trkpt>  
<trkpt lat="34.24876195882841" lon="108.89218648780344">
   <ele>407.2910710191354</ele>
   <time>2021-06-04T01:57:17.001Z</time>
</trkpt>  
<trkpt lat="34.248755075576675" lon="108.89215219573873">
   <ele>406.95512199867517</ele>
   <time>2021-06-04T01:57:18.001Z</time>
</trkpt>  
<trkpt lat="34.24874904135924" lon="108.89211888035294">
   <ele>407.2680494748056</ele>
   <time>2021-06-04T01:57:21.001Z</time>
</trkpt>  
<trkpt lat="34.24872925742945" lon="108.89207968506744">
   <ele>407.41530800424516</ele>
   <time>2021-06-04T01:57:23.001Z</time>
</trkpt>  
<trkpt lat="34.248715186403764" lon="108.89204924727377">
   <ele>406.9459383562207</ele>
   <time>2021-06-04T01:57:25.001Z</time>
</trkpt>  
<trkpt lat="34.24868551658607" lon="108.89202507620774">
   <ele>407.19538830034435</ele>
   <time>2021-06-04T01:57:28.001Z</time>
</trkpt>  
<trkpt lat="34.24866775973367" lon="108.89199849380721">
   <ele>407.2211637655273</ele>
   <time>2021-06-04T01:57:32.001Z</time>
</trkpt>  
<trkpt lat="34.24866116511546" lon="108.89196054593482">
   <ele>407.1468884209171</ele>
   <time>2021-06-04T01:57:36.001Z</time>
</trkpt>  
<trkpt lat="34.24865103738035" lon="108.89192709363444">
   <ele>406.9761097468436</ele>
   <time>2021-06-04T01:57:39.001Z</time>
</trkpt>  
<trkpt lat="34.24864747619807" lon="108.89188566816627">
   <ele>406.9313661688939</ele>
   <time>2021-06-04T01:57:43.002Z</time>
</trkpt>  
<trkpt lat="34.24864689544547" lon="108.89184574868044">
   <ele>406.9791256804019</ele>
   <time>2021-06-04T01:57:45.002Z</time>
</trkpt>  
<trkpt lat="34.24862791080817" lon="108.89181748826108">
   <ele>407.1380129083991</ele>
   <time>2021-06-04T01:57:49.002Z</time>
</trkpt>  
<trkpt lat="34.248622371954866" lon="108.8917855029752">
   <ele>407.0220043193549</ele>
   <time>2021-06-04T01:57:53.002Z</time>
</trkpt>  
<trkpt lat="34.24862480049331" lon="108.89175148011947">
   <ele>406.9884397108108</ele>
   <time>2021-06-04T01:57:57.002Z</time>
</trkpt>  
<trkpt lat="34.24861992762134" lon="108.89171466243508">
   <ele>407.33730174880475</ele>
   <time>2021-06-04T01:57:59.002Z</time>
</trkpt>  
<trkpt lat="34.248613167581794" lon="108.89167651717602">
   <ele>407.31479140371084</ele>
   <time>2021-06-04T01:58:01.002Z</time>
</trkpt>  
<trkpt lat="34.24860395112796" lon="108.89163543103004">
   <ele>407.0652260677889</ele>
   <time>2021-06-04T01:58:04.002Z</time>
</trkpt>  
<trkpt lat="34.24859108713513" lon="108.89159853193678">
   <ele>407.0309093473479</ele>
   <time>2021-06-04T01:58:06.002Z</time>
</trkpt>  
<trkpt lat="34.24858999017549" lon="108.89155983974527">
   <ele>407.2151526072994</ele>
   <time>2021-06-04T01:58:09.000Z</time>
</trkpt>  
<trkpt lat="34.24860340422894" lon="108.89152540247328">
   <ele>407.1553077651188</ele>
   <time>2021-06-04T01:58:13.000Z</time>
</trkpt>  
<trkpt lat="34.2486149208016" lon="108.89148790657212">
   <ele>407.27653091493994</ele>
   <time>2021-06-04T01:58:15.000Z</time>
</trkpt>  
<trkpt lat="34.24863166888215" lon="108.8914541933189">
   <ele>406.98449808731675</ele>
   <time>2021-06-04T01:58:18.000Z</time>
</trkpt>  
<trkpt lat="34.24864449796191" lon="108.89141965017252">
   <ele>407.2118811542168</ele>
   <time>2021-06-04T01:58:21.000Z</time>
</trkpt>  
<trkpt lat="34.24865848079804" lon="108.8913778089756">
   <ele>406.8555047279224</ele>
   <time>2021-06-04T01:58:23.000Z</time>
</trkpt>  
<trkpt lat="34.2486702433986" lon="108.89134360901606">
   <ele>407.14469376113266</ele>
   <time>2021-06-04T01:58:27.000Z</time>
</trkpt>  
<trkpt lat="34.2486803357162" lon="108.89130694285745">
   <ele>407.15950893238187</ele>
   <time>2021-06-04T01:58:31.000Z</time>
</trkpt>  
<trkpt lat="34.2486873063321" lon="108.89127349844443">
   <ele>406.6318845497444</ele>
   <time>2021-06-04T01:58:34.000Z</time>
</trkpt>  
<trkpt lat="34.248701904197034" lon="108.89122195178453">
   <ele>407.1272208318114</ele>
   <time>2021-06-04T01:58:38.000Z</time>
</trkpt>  
<trkpt lat="34.24872234366255" lon="108.89119443588446">
   <ele>407.4252813588828</ele>
   <time>2021-06-04T01:58:39.000Z</time>
</trkpt>  
<trkpt lat="34.24875511375483" lon="108.89118499894724">
   <ele>407.51720215100795</ele>
   <time>2021-06-04T01:58:42.000Z</time>
</trkpt>  
<trkpt lat="34.24878660949121" lon="108.89117936404463">
   <ele>407.4545718021691</ele>
   <time>2021-06-04T01:58:46.000Z</time>
</trkpt>  
<trkpt lat="34.24881863216269" lon="108.89118385768036">
   <ele>407.3236050233245</ele>
   <time>2021-06-04T01:58:52.001Z</time>
</trkpt>  
<trkpt lat="34.24884953092906" lon="108.8912041939545">
   <ele>407.0075047239661</ele>
   <time>2021-06-04T01:58:54.001Z</time>
</trkpt>  
<trkpt lat="34.24887494110825" lon="108.89121529430034">
   <ele>407.0804375903681</ele>
   <time>2021-06-04T01:58:57.001Z</time>
</trkpt>  
<trkpt lat="34.24890360225254" lon="108.89122025412534">
   <ele>407.09631305374205</ele>
   <time>2021-06-04T01:59:01.001Z</time>
</trkpt>  
<trkpt lat="34.248925254985934" lon="108.89124225645018">
   <ele>406.94268981646746</ele>
   <time>2021-06-04T01:59:05.001Z</time>
</trkpt>  
<trkpt lat="34.248923883588816" lon="108.89127740325132">
   <ele>406.30826948489994</ele>
   <time>2021-06-04T01:59:11.001Z</time>
</trkpt>  
<trkpt lat="34.24889563752435" lon="108.891276786496">
   <ele>406.6748865917325</ele>
   <time>2021-06-04T01:59:19.001Z</time>
</trkpt>  
<trkpt lat="34.2488691773152" lon="108.8912563974248">
   <ele>406.738174921833</ele>
   <time>2021-06-04T01:59:26.001Z</time>
</trkpt>  
<trkpt lat="34.248888668953086" lon="108.89123261692271">
   <ele>406.866266858764</ele>
   <time>2021-06-04T01:59:55.002Z</time>
</trkpt>  
<trkpt lat="34.24892956206261" lon="108.89122146358794">
   <ele>406.72692707460374</ele>
   <time>2021-06-04T01:59:56.002Z</time>
</trkpt>  
<trkpt lat="34.24890078258288" lon="108.89121814804872">
   <ele>407.0600014096126</ele>
   <time>2021-06-04T02:00:26.000Z</time>
</trkpt>  
<trkpt lat="34.24889124928133" lon="108.89124902763893">
   <ele>406.50810452736914</ele>
   <time>2021-06-04T02:00:37.000Z</time>
</trkpt>  
<trkpt lat="34.24887709833562" lon="108.89121919451024">
   <ele>406.6275296928361</ele>
   <time>2021-06-04T02:00:55.000Z</time>
</trkpt>  
<trkpt lat="34.248875034149584" lon="108.89125311667254">
   <ele>406.46103993896395</ele>
   <time>2021-06-04T02:01:09.000Z</time>
</trkpt>  
<trkpt lat="34.24889341220088" lon="108.89122593046814">
   <ele>407.02694051899016</ele>
   <time>2021-06-04T02:01:39.001Z</time>
</trkpt>  
<trkpt lat="34.2488992075517" lon="108.89119169602088">
   <ele>406.8114897236228</ele>
   <time>2021-06-04T02:01:42.001Z</time>
</trkpt>  
<trkpt lat="34.24888360098465" lon="108.89116028909329">
   <ele>407.14990586508065</ele>
   <time>2021-06-04T02:01:53.001Z</time>
</trkpt>  
<trkpt lat="34.248863870568215" lon="108.89113558688317">
   <ele>407.4214253462851</ele>
   <time>2021-06-04T02:02:02.001Z</time>
</trkpt>  
<trkpt lat="34.248878298301925" lon="108.891164495144">
   <ele>407.177867885679</ele>
   <time>2021-06-04T02:02:30.000Z</time>
</trkpt>  
<trkpt lat="34.24888061208358" lon="108.89120135401511">
   <ele>406.92801848985255</ele>
   <time>2021-06-04T02:02:33.000Z</time>
</trkpt>  
<trkpt lat="34.24889292607941" lon="108.89123075237207">
   <ele>406.8693629493937</ele>
   <time>2021-06-04T02:02:47.000Z</time>
</trkpt>  
<trkpt lat="34.24891123151115" lon="108.89125667811767">
   <ele>406.6230171173811</ele>
   <time>2021-06-04T02:02:56.000Z</time>
</trkpt>  
<trkpt lat="34.248936206790916" lon="108.8912437290834">
   <ele>406.6903492528945</ele>
   <time>2021-06-04T02:03:37.001Z</time>
</trkpt>  
<trkpt lat="34.24891546120118" lon="108.89121847198507">
   <ele>406.3290489073843</ele>
   <time>2021-06-04T02:03:51.001Z</time>
</trkpt>  
<trkpt lat="34.248889882579505" lon="108.89120615817562">
   <ele>406.6258177133277</ele>
   <time>2021-06-04T02:04:01.002Z</time>
</trkpt>  
<trkpt lat="34.24888322968179" lon="108.89117380272747">
   <ele>406.69390507321805</ele>
   <time>2021-06-04T02:04:09.002Z</time>
</trkpt>  
<trkpt lat="34.248872664097306" lon="108.89120498220461">
   <ele>407.21399673167616</ele>
   <time>2021-06-04T02:04:46.000Z</time>
</trkpt>  
<trkpt lat="34.248867247942925" lon="108.89123790330584">
   <ele>406.9369790023193</ele>
   <time>2021-06-04T02:04:58.000Z</time>
</trkpt>  
<trkpt lat="34.248892630802466" lon="108.8912547127644">
   <ele>406.50054827239364</ele>
   <time>2021-06-04T02:05:07.000Z</time>
</trkpt>  
<trkpt lat="34.24894079267786" lon="108.8912843028302">
   <ele>406.43767512217164</ele>
   <time>2021-06-04T02:05:08.000Z</time>
</trkpt>  
<trkpt lat="34.24892062248597" lon="108.89125666582478">
   <ele>406.8861669320613</ele>
   <time>2021-06-04T02:05:25.001Z</time>
</trkpt>  
<trkpt lat="34.248898279088486" lon="108.89123801604158">
   <ele>407.0352687910199</ele>
   <time>2021-06-04T02:05:27.001Z</time>
</trkpt>  
<trkpt lat="34.24891696705209" lon="108.89126349830387">
   <ele>406.59103643056005</ele>
   <time>2021-06-04T02:05:35.001Z</time>
</trkpt>  
<trkpt lat="34.24890042488128" lon="108.89123676855642">
   <ele>407.0168160311878</ele>
   <time>2021-06-04T02:05:48.001Z</time>
</trkpt>  
<trkpt lat="34.2488816901654" lon="108.8912117597033">
   <ele>406.9809459950775</ele>
   <time>2021-06-04T02:06:37.000Z</time>
</trkpt>  
<trkpt lat="34.24890710507901" lon="108.89119952926139">
   <ele>406.7159380465746</ele>
   <time>2021-06-04T02:07:55.001Z</time>
</trkpt>  
<trkpt lat="34.24890949395329" lon="108.89123204067116">
   <ele>407.12367623578757</ele>
   <time>2021-06-04T02:10:15.001Z</time>
</trkpt>  
<trkpt lat="34.24891844555785" lon="108.89126977409113">
   <ele>406.84176864195615</ele>
   <time>2021-06-04T02:10:16.001Z</time>
</trkpt>  
<trkpt lat="34.248896874030244" lon="108.8912480810651">
   <ele>406.9114441126585</ele>
   <time>2021-06-04T02:10:57.000Z</time>
</trkpt>  
<trkpt lat="34.24888250221712" lon="108.89120031747483">
   <ele>406.9062467282638</ele>
   <time>2021-06-04T02:10:59.000Z</time>
</trkpt>  
<trkpt lat="34.248901902345615" lon="108.89122356957145">
   <ele>406.8888621814549</ele>
   <time>2021-06-04T02:11:36.001Z</time>
</trkpt>  
<trkpt lat="34.24892643810754" lon="108.89125711512618">
   <ele>406.7433864977211</ele>
   <time>2021-06-04T02:11:37.001Z</time>
</trkpt>  
<trkpt lat="34.248910465872115" lon="108.89122776923072">
   <ele>406.25984609220177</ele>
   <time>2021-06-04T02:12:12.002Z</time>
</trkpt>  
<trkpt lat="34.24888247881991" lon="108.89122083826089">
   <ele>406.25168058276176</ele>
   <time>2021-06-04T02:12:14.002Z</time>
</trkpt>  
<trkpt lat="34.248850194603705" lon="108.89120746768428">
   <ele>406.14091620408</ele>
   <time>2021-06-04T02:12:17.002Z</time>
</trkpt>  
<trkpt lat="34.24882231256326" lon="108.89119633071563">
   <ele>406.13618567213416</ele>
   <time>2021-06-04T02:12:19.002Z</time>
</trkpt>  
<trkpt lat="34.24879204147059" lon="108.89117572922459">
   <ele>407.1221414646134</ele>
   <time>2021-06-04T02:12:24.002Z</time>
</trkpt>  
<trkpt lat="34.24877731374004" lon="108.89114603506435">
   <ele>407.19722368754447</ele>
   <time>2021-06-04T02:12:26.002Z</time>
</trkpt>  
<trkpt lat="34.248778597631315" lon="108.89111020400301">
   <ele>407.3126151924953</ele>
   <time>2021-06-04T02:12:29.002Z</time>
</trkpt>  
<trkpt lat="34.24878965463795" lon="108.8910709345459">
   <ele>407.72960691992193</ele>
   <time>2021-06-04T02:12:33.002Z</time>
</trkpt>  
<trkpt lat="34.248801886694615" lon="108.89103707589884">
   <ele>407.63626245688647</ele>
   <time>2021-06-04T02:12:36.002Z</time>
</trkpt>  
<trkpt lat="34.24881309426901" lon="108.89100260412448">
   <ele>407.4605094548315</ele>
   <time>2021-06-04T02:12:38.002Z</time>
</trkpt>  
<trkpt lat="34.24882836502142" lon="108.890974502398">
   <ele>407.47706598509103</ele>
   <time>2021-06-04T02:12:40.002Z</time>
</trkpt>  
<trkpt lat="34.248842938354734" lon="108.89093715961383">
   <ele>406.5907563455403</ele>
   <time>2021-06-04T02:12:44.002Z</time>
</trkpt>  
<trkpt lat="34.24886952827158" lon="108.89090435926661">
   <ele>407.2000765353441</ele>
   <time>2021-06-04T02:12:46.002Z</time>
</trkpt>  
<trkpt lat="34.24889792813178" lon="108.89087730425888">
   <ele>407.8649076754227</ele>
   <time>2021-06-04T02:12:48.002Z</time>
</trkpt>  
<trkpt lat="34.24892585112883" lon="108.8908514193138">
   <ele>407.69422473572195</ele>
   <time>2021-06-04T02:12:50.000Z</time>
</trkpt>  
<trkpt lat="34.24894821750308" lon="108.89082510780989">
   <ele>407.71138063725084</ele>
   <time>2021-06-04T02:12:53.000Z</time>
</trkpt>  
<trkpt lat="34.24897536434965" lon="108.89079553171466">
   <ele>407.3226538253948</ele>
   <time>2021-06-04T02:12:57.000Z</time>
</trkpt>  
<trkpt lat="34.24900320981032" lon="108.89077757250674">
   <ele>407.36748861987144</ele>
   <time>2021-06-04T02:12:59.000Z</time>
</trkpt>  
<trkpt lat="34.2490230721452" lon="108.89075538937124">
   <ele>408.18885713256896</ele>
   <time>2021-06-04T02:13:01.000Z</time>
</trkpt>  
<trkpt lat="34.24904650532791" lon="108.89073142525048">
   <ele>407.9877057252452</ele>
   <time>2021-06-04T02:13:05.000Z</time>
</trkpt>  
<trkpt lat="34.24907521253583" lon="108.89071613848441">
   <ele>407.954702667892</ele>
   <time>2021-06-04T02:13:09.000Z</time>
</trkpt>  
<trkpt lat="34.2491024769215" lon="108.89069753325265">
   <ele>408.0753925014287</ele>
   <time>2021-06-04T02:13:11.000Z</time>
</trkpt>  
<trkpt lat="34.24913040309347" lon="108.89067953553969">
   <ele>408.203327447176</ele>
   <time>2021-06-04T02:13:13.000Z</time>
</trkpt>  
<trkpt lat="34.24916386953921" lon="108.89066073448566">
   <ele>408.5270472886041</ele>
   <time>2021-06-04T02:13:16.000Z</time>
</trkpt>  
<trkpt lat="34.249193080784934" lon="108.89064664929062">
   <ele>408.1037427652627</ele>
   <time>2021-06-04T02:13:19.001Z</time>
</trkpt>  
<trkpt lat="34.24922022715141" lon="108.89065092354052">
   <ele>408.23785488680005</ele>
   <time>2021-06-04T02:13:22.001Z</time>
</trkpt>  
<trkpt lat="34.24924850539903" lon="108.8906714240435">
   <ele>407.6547066010535</ele>
   <time>2021-06-04T02:13:25.001Z</time>
</trkpt>  
<trkpt lat="34.249279681767824" lon="108.89068850935631">
   <ele>407.9643105240539</ele>
   <time>2021-06-04T02:13:29.001Z</time>
</trkpt>  
<trkpt lat="34.24931555164278" lon="108.89068293325572">
   <ele>408.0914321281016</ele>
   <time>2021-06-04T02:13:33.001Z</time>
</trkpt>  
<trkpt lat="34.24935064026762" lon="108.8906610112387">
   <ele>407.6669322485104</ele>
   <time>2021-06-04T02:13:36.001Z</time>
</trkpt>  
<trkpt lat="34.24938656743233" lon="108.8906521322513">
   <ele>407.47657105885446</ele>
   <time>2021-06-04T02:13:38.001Z</time>
</trkpt>  
<trkpt lat="34.2494119926139" lon="108.89063080621963">
   <ele>407.0574112283066</ele>
   <time>2021-06-04T02:13:41.001Z</time>
</trkpt>  
<trkpt lat="34.24944057336753" lon="108.89060201605211">
   <ele>406.44124726299196</ele>
   <time>2021-06-04T02:13:44.001Z</time>
</trkpt>  
<trkpt lat="34.24946205542091" lon="108.89057093446259">
   <ele>406.71372116170824</ele>
   <time>2021-06-04T02:13:46.001Z</time>
</trkpt>  
<trkpt lat="34.249476835454566" lon="108.89054242359849">
   <ele>407.14410604164004</ele>
   <time>2021-06-04T02:13:50.001Z</time>
</trkpt>  
<trkpt lat="34.2494545040147" lon="108.89050768580665">
   <ele>407.3460174286738</ele>
   <time>2021-06-04T02:13:57.001Z</time>
</trkpt>  
<trkpt lat="34.24942517574803" lon="108.89046588645544">
   <ele>407.03571406006813</ele>
   <time>2021-06-04T02:13:59.001Z</time>
</trkpt>  
<trkpt lat="34.24941311435606" lon="108.89043264337371">
   <ele>406.9948573000729</ele>
   <time>2021-06-04T02:14:02.001Z</time>
</trkpt>  
<trkpt lat="34.249423181287646" lon="108.89039861007907">
   <ele>407.2100792573765</ele>
   <time>2021-06-04T02:14:06.001Z</time>
</trkpt>  
<trkpt lat="34.24836701777487" lon="108.89183657436689">
   <ele>408.2443046756089</ele>
   <time>2021-06-04T02:27:36.000Z</time>
</trkpt>  
<trkpt lat="34.24739577402909" lon="108.89315380057201">
   <ele>408.2964077675715</ele>
   <time>2021-06-04T02:27:38.000Z</time>
</trkpt>  
<trkpt lat="34.247134495332354" lon="108.8935063528318">
   <ele>408.3251006482169</ele>
   <time>2021-06-04T02:27:39.000Z</time>
</trkpt>  
<trkpt lat="34.24697956872682" lon="108.89372464258297">
   <ele>408.81874264311045</ele>
   <time>2021-06-04T02:27:40.000Z</time>
</trkpt>  
<trkpt lat="34.24686355909775" lon="108.8938889494147">
   <ele>408.9851207463071</ele>
   <time>2021-06-04T02:27:41.000Z</time>
</trkpt>  
<trkpt lat="34.24677337085994" lon="108.89401355523815">
   <ele>408.9619645131752</ele>
   <time>2021-06-04T02:27:42.000Z</time>
</trkpt>  
<trkpt lat="34.24669832254573" lon="108.89411479814899">
   <ele>408.65088270325214</ele>
   <time>2021-06-04T02:27:43.000Z</time>
</trkpt>  
<trkpt lat="34.24642022011777" lon="108.89450534970537">
   <ele>408.9018546845764</ele>
   <time>2021-06-04T02:27:45.000Z</time>
</trkpt>  
<trkpt lat="34.24631994407134" lon="108.89467392026833">
   <ele>408.8938538664952</ele>
   <time>2021-06-04T02:27:46.000Z</time>
</trkpt>  
<trkpt lat="34.2462787897604" lon="108.89475261233012">
   <ele>408.86782440170646</ele>
   <time>2021-06-04T02:27:47.000Z</time>
</trkpt>  
<trkpt lat="34.246253170050146" lon="108.89472964874753">
   <ele>408.82802031282336</ele>
   <time>2021-06-04T02:27:50.000Z</time>
</trkpt>  
<trkpt lat="34.24623880748331" lon="108.89469953807622">
   <ele>409.11534079909325</ele>
   <time>2021-06-04T02:27:55.000Z</time>
</trkpt>  
<trkpt lat="34.246221599082546" lon="108.89467428411636">
   <ele>409.1699220109731</ele>
   <time>2021-06-04T02:27:59.000Z</time>
</trkpt>  
<trkpt lat="34.246202088056876" lon="108.89470219406877">
   <ele>409.1996745262295</ele>
   <time>2021-06-04T02:28:04.000Z</time>
</trkpt>  
       </trkseg>
   </trk>
</gpx>
