# Supplementary material for: Exploring the influence of path environment factors on walking behavior in urban parks with configuration attribute control
Source: PLoS One. 2025 Jul 28;20(7):e0329278. doi: 10.1371/journal.pone.0329278 (PMC12303266; doi:10.1371/journal.pone.0329278)
Supplement: S2 File — (ZIP) [file pone.0329278.s002.zip › S2 File/Trajectory data/F142.gpx]

<?xml version="1.0" encoding="UTF-8"?>
<gpx xmlns:xsi="http://www.w3.org/2001/XMLSchema-instance" xmlns="http://www.topografix.com/GPX/1/1" xsi:schemaLocation="http://www.topografix.com/GPX/1/1 http://www.topografix.com/GPX/1/1/gpx.xsd" version="1.1" creator="foooooot.com">
<metadata>
         <copyright author="foooooot.com"> <license>foooooot.com</license></copyright>
         <time>1622742816.0</time>
         <name>03</name>
</metadata>
<trk>
    <name>03</name>
    <type>trip#track</type>
    <src>手机客户端软件/六只脚iPhone版</src>
    <trkseg> 
<trkpt lat="34.25148935887069" lon="108.89618043821314">
   <ele>382.9353332519531</ele>
   <time>2021-06-04T01:53:38.000Z</time>
</trkpt>  
<trkpt lat="34.251488" lon="108.89607">
   <ele>379.674957</ele>
   <time>2021-06-04T01:54:20.000Z</time>
</trkpt>  
<trkpt lat="34.251508" lon="108.895941">
   <ele>378.298584</ele>
   <time>2021-06-04T01:54:31.000Z</time>
</trkpt>  
<trkpt lat="34.251533" lon="108.895826">
   <ele>377.261932</ele>
   <time>2021-06-04T01:54:41.000Z</time>
</trkpt>  
<trkpt lat="34.251527" lon="108.895701">
   <ele>382.239777</ele>
   <time>2021-06-04T01:54:55.000Z</time>
</trkpt>  
<trkpt lat="34.251543" lon="108.89559">
   <ele>383.641815</ele>
   <time>2021-06-04T01:55:02.000Z</time>
</trkpt>  
<trkpt lat="34.251563" lon="108.895476">
   <ele>385.220398</ele>
   <time>2021-06-04T01:55:15.000Z</time>
</trkpt>  
<trkpt lat="34.251592" lon="108.895355">
   <ele>390.889984</ele>
   <time>2021-06-04T01:55:27.000Z</time>
</trkpt>  
<trkpt lat="34.251631" lon="108.895245">
   <ele>389.314789</ele>
   <time>2021-06-04T01:55:37.000Z</time>
</trkpt>  
<trkpt lat="34.251675" lon="108.895148">
   <ele>379.158234</ele>
   <time>2021-06-04T01:55:52.000Z</time>
</trkpt>  
<trkpt lat="34.251713" lon="108.895039">
   <ele>375.226318</ele>
   <time>2021-06-04T01:56:22.000Z</time>
</trkpt>  
<trkpt lat="34.251752" lon="108.894939">
   <ele>377.491272</ele>
   <time>2021-06-04T01:56:36.000Z</time>
</trkpt>  
<trkpt lat="34.251742" lon="108.894828">
   <ele>376.839996</ele>
   <time>2021-06-04T01:56:52.000Z</time>
</trkpt>  
<trkpt lat="34.251764" lon="108.89472">
   <ele>374.14035</ele>
   <time>2021-06-04T01:57:03.000Z</time>
</trkpt>  
<trkpt lat="34.251801" lon="108.894602">
   <ele>371.834167</ele>
   <time>2021-06-04T01:57:17.000Z</time>
</trkpt>  
<trkpt lat="34.251842" lon="108.894481">
   <ele>374.039703</ele>
   <time>2021-06-04T01:57:33.000Z</time>
</trkpt>  
<trkpt lat="34.251906" lon="108.894395">
   <ele>376.644775</ele>
   <time>2021-06-04T01:58:00.000Z</time>
</trkpt>  
<trkpt lat="34.251951" lon="108.894299">
   <ele>378.99472</ele>
   <time>2021-06-04T01:58:14.000Z</time>
</trkpt>  
<trkpt lat="34.251984" lon="108.894172">
   <ele>383.856995</ele>
   <time>2021-06-04T01:58:25.000Z</time>
</trkpt>  
<trkpt lat="34.252014" lon="108.894061">
   <ele>385.673767</ele>
   <time>2021-06-04T01:58:50.000Z</time>
</trkpt>  
<trkpt lat="34.252044" lon="108.893947">
   <ele>384.461853</ele>
   <time>2021-06-04T01:58:59.000Z</time>
</trkpt>  
<trkpt lat="34.252011" lon="108.893816">
   <ele>382.148376</ele>
   <time>2021-06-04T02:05:47.000Z</time>
</trkpt>  
<trkpt lat="34.251932" lon="108.893761">
   <ele>382.160614</ele>
   <time>2021-06-04T02:06:08.000Z</time>
</trkpt>  
<trkpt lat="34.251831" lon="108.893736">
   <ele>379.098877</ele>
   <time>2021-06-04T02:06:23.000Z</time>
</trkpt>  
<trkpt lat="34.251746" lon="108.893775">
   <ele>374.501434</ele>
   <time>2021-06-04T02:07:32.000Z</time>
</trkpt>  
<trkpt lat="34.251691" lon="108.893687">
   <ele>377.897675</ele>
   <time>2021-06-04T02:16:56.000Z</time>
</trkpt>  
<trkpt lat="34.251607" lon="108.893628">
   <ele>382.370636</ele>
   <time>2021-06-04T02:17:16.000Z</time>
</trkpt>  
<trkpt lat="34.251576" lon="108.893511">
   <ele>382.689972</ele>
   <time>2021-06-04T02:17:30.000Z</time>
</trkpt>  
<trkpt lat="34.251536" lon="108.893397">
   <ele>382.677063</ele>
   <time>2021-06-04T02:17:48.000Z</time>
</trkpt>  
<trkpt lat="34.251487" lon="108.893303">
   <ele>381.303375</ele>
   <time>2021-06-04T02:17:56.000Z</time>
</trkpt>  
<trkpt lat="34.25146" lon="108.893189">
   <ele>377.547333</ele>
   <time>2021-06-04T02:18:07.000Z</time>
</trkpt>  
<trkpt lat="34.251439" lon="108.893074">
   <ele>375.426636</ele>
   <time>2021-06-04T02:18:14.000Z</time>
</trkpt>  
<trkpt lat="34.251411" lon="108.892957">
   <ele>375.965973</ele>
   <time>2021-06-04T02:18:23.000Z</time>
</trkpt>  
<trkpt lat="34.251373" lon="108.892845">
   <ele>376.445038</ele>
   <time>2021-06-04T02:18:47.000Z</time>
</trkpt>  
<trkpt lat="34.251296" lon="108.892771">
   <ele>380.132874</ele>
   <time>2021-06-04T02:19:04.000Z</time>
</trkpt>  
<trkpt lat="34.251223" lon="108.892658">
   <ele>381.942657</ele>
   <time>2021-06-04T02:19:15.000Z</time>
</trkpt>  
<trkpt lat="34.25123" lon="108.892535">
   <ele>381.373779</ele>
   <time>2021-06-04T02:19:26.000Z</time>
</trkpt>  
<trkpt lat="34.251241" lon="108.892421">
   <ele>379.128601</ele>
   <time>2021-06-04T02:19:35.000Z</time>
</trkpt>  
<trkpt lat="34.251222" lon="108.89231">
   <ele>380.420532</ele>
   <time>2021-06-04T02:19:46.000Z</time>
</trkpt>  
<trkpt lat="34.251201" lon="108.892196">
   <ele>382.113831</ele>
   <time>2021-06-04T02:19:55.000Z</time>
</trkpt>  
<trkpt lat="34.251193" lon="108.892085">
   <ele>381.54361</ele>
   <time>2021-06-04T02:20:03.000Z</time>
</trkpt>  
<trkpt lat="34.251155" lon="108.891983">
   <ele>381.998444</ele>
   <time>2021-06-04T02:20:11.000Z</time>
</trkpt>  
<trkpt lat="34.25109" lon="108.891906">
   <ele>383.610504</ele>
   <time>2021-06-04T02:20:19.000Z</time>
</trkpt>  
<trkpt lat="34.250996" lon="108.891808">
   <ele>382.858459</ele>
   <time>2021-06-04T02:20:29.000Z</time>
</trkpt>  
<trkpt lat="34.250924" lon="108.891729">
   <ele>382.752045</ele>
   <time>2021-06-04T02:20:39.000Z</time>
</trkpt>  
<trkpt lat="34.250853" lon="108.891626">
   <ele>382.982391</ele>
   <time>2021-06-04T02:20:50.000Z</time>
</trkpt>  
<trkpt lat="34.250775" lon="108.891532">
   <ele>381.188416</ele>
   <time>2021-06-04T02:21:01.000Z</time>
</trkpt>  
<trkpt lat="34.250674" lon="108.891452">
   <ele>381.917175</ele>
   <time>2021-06-04T02:21:12.000Z</time>
</trkpt>  
<trkpt lat="34.250581" lon="108.891416">
   <ele>380.586853</ele>
   <time>2021-06-04T02:21:25.000Z</time>
</trkpt>  
<trkpt lat="34.250485" lon="108.89137">
   <ele>379.651733</ele>
   <time>2021-06-04T02:21:35.000Z</time>
</trkpt>  
<trkpt lat="34.250413" lon="108.891297">
   <ele>376.856415</ele>
   <time>2021-06-04T02:21:50.000Z</time>
</trkpt>  
<trkpt lat="34.250341" lon="108.89119">
   <ele>378.021393</ele>
   <time>2021-06-04T02:22:05.000Z</time>
</trkpt>  
<trkpt lat="34.25026" lon="108.891093">
   <ele>378.316467</ele>
   <time>2021-06-04T02:22:18.000Z</time>
</trkpt>  
<trkpt lat="34.250185" lon="108.891023">
   <ele>379.552063</ele>
   <time>2021-06-04T02:22:37.000Z</time>
</trkpt>  
<trkpt lat="34.250138" lon="108.891118">
   <ele>377.145935</ele>
   <time>2021-06-04T02:22:55.000Z</time>
</trkpt>  
<trkpt lat="34.250033" lon="108.891126">
   <ele>377.125092</ele>
   <time>2021-06-04T02:23:19.000Z</time>
</trkpt>  
<trkpt lat="34.249926" lon="108.891092">
   <ele>377.273987</ele>
   <time>2021-06-04T02:23:28.000Z</time>
</trkpt>  
<trkpt lat="34.249831" lon="108.891081">
   <ele>375.767944</ele>
   <time>2021-06-04T02:23:38.000Z</time>
</trkpt>  
<trkpt lat="34.249741" lon="108.8911">
   <ele>374.933929</ele>
   <time>2021-06-04T02:24:21.000Z</time>
</trkpt>  
<trkpt lat="34.249831" lon="108.891077">
   <ele>375.111206</ele>
   <time>2021-06-04T02:25:23.000Z</time>
</trkpt>  
<trkpt lat="34.249919" lon="108.891137">
   <ele>375.178162</ele>
   <time>2021-06-04T02:25:44.000Z</time>
</trkpt>  
<trkpt lat="34.25" lon="108.891185">
   <ele>374.261658</ele>
   <time>2021-06-04T02:26:00.000Z</time>
</trkpt>  
<trkpt lat="34.250097" lon="108.891269">
   <ele>373.454803</ele>
   <time>2021-06-04T02:26:46.000Z</time>
</trkpt>  
<trkpt lat="34.250142" lon="108.891366">
   <ele>372.957397</ele>
   <time>2021-06-04T02:26:59.000Z</time>
</trkpt>  
<trkpt lat="34.250189" lon="108.891465">
   <ele>373.914429</ele>
   <time>2021-06-04T02:27:17.000Z</time>
</trkpt>  
<trkpt lat="34.250227" lon="108.891568">
   <ele>375.775238</ele>
   <time>2021-06-04T02:27:29.000Z</time>
</trkpt>  
<trkpt lat="34.250275" lon="108.891694">
   <ele>374.776154</ele>
   <time>2021-06-04T02:28:04.000Z</time>
</trkpt>  
<trkpt lat="34.250361" lon="108.891733">
   <ele>375.648804</ele>
   <time>2021-06-04T02:28:26.000Z</time>
</trkpt>  
<trkpt lat="34.250454" lon="108.891761">
   <ele>373.864349</ele>
   <time>2021-06-04T02:29:00.000Z</time>
</trkpt>  
<trkpt lat="34.250477" lon="108.891872">
   <ele>372.392303</ele>
   <time>2021-06-04T02:29:22.000Z</time>
</trkpt>  
<trkpt lat="34.250489" lon="108.891991">
   <ele>374.201263</ele>
   <time>2021-06-04T02:29:48.000Z</time>
</trkpt>  
<trkpt lat="34.250514" lon="108.892103">
   <ele>374.170898</ele>
   <time>2021-06-04T02:30:01.000Z</time>
</trkpt>  
<trkpt lat="34.250544" lon="108.892223">
   <ele>373.547852</ele>
   <time>2021-06-04T02:30:11.000Z</time>
</trkpt>  
<trkpt lat="34.250596" lon="108.892331">
   <ele>374.974152</ele>
   <time>2021-06-04T02:30:24.000Z</time>
</trkpt>  
<trkpt lat="34.250625" lon="108.892449">
   <ele>374.337555</ele>
   <time>2021-06-04T02:30:36.000Z</time>
</trkpt>  
<trkpt lat="34.250674" lon="108.892552">
   <ele>376.552948</ele>
   <time>2021-06-04T02:30:49.000Z</time>
</trkpt>  
<trkpt lat="34.250694" lon="108.892678">
   <ele>375.220093</ele>
   <time>2021-06-04T02:31:05.000Z</time>
</trkpt>  
<trkpt lat="34.250712" lon="108.892799">
   <ele>374.198547</ele>
   <time>2021-06-04T02:31:19.000Z</time>
</trkpt>  
<trkpt lat="34.250727" lon="108.892922">
   <ele>373.601562</ele>
   <time>2021-06-04T02:31:33.000Z</time>
</trkpt>  
<trkpt lat="34.250735" lon="108.893032">
   <ele>372.619629</ele>
   <time>2021-06-04T02:31:42.000Z</time>
</trkpt>  
<trkpt lat="34.25074" lon="108.893169">
   <ele>372.984314</ele>
   <time>2021-06-04T02:31:55.000Z</time>
</trkpt>  
<trkpt lat="34.250752" lon="108.893278">
   <ele>371.793274</ele>
   <time>2021-06-04T02:37:10.000Z</time>
</trkpt>  
<trkpt lat="34.250828" lon="108.893386">
   <ele>372.585205</ele>
   <time>2021-06-04T02:38:05.000Z</time>
</trkpt>  
<trkpt lat="34.250747" lon="108.893436">
   <ele>377.588806</ele>
   <time>2021-06-04T02:40:12.000Z</time>
</trkpt>  
<trkpt lat="34.250717" lon="108.89354">
   <ele>378.448822</ele>
   <time>2021-06-04T02:40:36.000Z</time>
</trkpt>  
<trkpt lat="34.250674" lon="108.893639">
   <ele>376.862457</ele>
   <time>2021-06-04T02:40:42.000Z</time>
</trkpt>  
<trkpt lat="34.250636" lon="108.893745">
   <ele>375.557312</ele>
   <time>2021-06-04T02:40:49.000Z</time>
</trkpt>  
<trkpt lat="34.250619" lon="108.893855">
   <ele>375.759125</ele>
   <time>2021-06-04T02:41:04.000Z</time>
</trkpt>  
<trkpt lat="34.250631" lon="108.894008">
   <ele>374.840027</ele>
   <time>2021-06-04T02:45:03.000Z</time>
</trkpt>  
<trkpt lat="34.250597" lon="108.894117">
   <ele>375.372467</ele>
   <time>2021-06-04T02:45:15.000Z</time>
</trkpt>  
<trkpt lat="34.250564" lon="108.894224">
   <ele>376.681854</ele>
   <time>2021-06-04T02:45:23.000Z</time>
</trkpt>  
<trkpt lat="34.250511" lon="108.894333">
   <ele>379.230408</ele>
   <time>2021-06-04T02:45:34.000Z</time>
</trkpt>  
<trkpt lat="34.250455" lon="108.894493">
   <ele>379.199493</ele>
   <time>2021-06-04T02:46:06.000Z</time>
</trkpt>  
<trkpt lat="34.25036" lon="108.894506">
   <ele>379.428925</ele>
   <time>2021-06-04T02:46:12.000Z</time>
</trkpt>  
<trkpt lat="34.250346" lon="108.894695">
   <ele>379.538757</ele>
   <time>2021-06-04T02:46:25.000Z</time>
</trkpt>  
<trkpt lat="34.250413" lon="108.894611">
   <ele>372.900085</ele>
   <time>2021-06-04T02:46:32.000Z</time>
</trkpt>  
<trkpt lat="34.250478" lon="108.894535">
   <ele>372.558746</ele>
   <time>2021-06-04T02:46:36.000Z</time>
</trkpt>  
<trkpt lat="34.250425" lon="108.894629">
   <ele>371.269199</ele>
   <time>2021-06-04T02:48:16.000Z</time>
</trkpt>  
<trkpt lat="34.25041" lon="108.894738">
   <ele>370.675049</ele>
   <time>2021-06-04T02:57:29.000Z</time>
</trkpt>  
<trkpt lat="34.250377" lon="108.894886">
   <ele>369.922241</ele>
   <time>2021-06-04T02:59:03.000Z</time>
</trkpt>  
<trkpt lat="34.250348" lon="108.895021">
   <ele>370.183716</ele>
   <time>2021-06-04T02:59:10.000Z</time>
</trkpt>  
<trkpt lat="34.250345" lon="108.895133">
   <ele>372.108124</ele>
   <time>2021-06-04T02:59:28.000Z</time>
</trkpt>  
<trkpt lat="34.25031" lon="108.895251">
   <ele>372.633911</ele>
   <time>2021-06-04T02:59:44.000Z</time>
</trkpt>  
<trkpt lat="34.250341" lon="108.895359">
   <ele>370.94693</ele>
   <time>2021-06-04T02:59:58.000Z</time>
</trkpt>  
<trkpt lat="34.250321" lon="108.895482">
   <ele>370.929688</ele>
   <time>2021-06-04T03:00:29.000Z</time>
</trkpt>  
<trkpt lat="34.250278" lon="108.89561">
   <ele>370.050476</ele>
   <time>2021-06-04T03:00:45.000Z</time>
</trkpt>  
<trkpt lat="34.250275" lon="108.895728">
   <ele>370.154724</ele>
   <time>2021-06-04T03:00:56.000Z</time>
</trkpt>  
<trkpt lat="34.250256" lon="108.895838">
   <ele>371.164764</ele>
   <time>2021-06-04T03:03:04.000Z</time>
</trkpt>  
<trkpt lat="34.250168" lon="108.895859">
   <ele>369.002167</ele>
   <time>2021-06-04T03:04:36.000Z</time>
</trkpt>  
<trkpt lat="34.250116" lon="108.895766">
   <ele>368.856506</ele>
   <time>2021-06-04T03:04:48.000Z</time>
</trkpt>  
<trkpt lat="34.250049" lon="108.895682">
   <ele>370.638855</ele>
   <time>2021-06-04T03:04:58.000Z</time>
</trkpt>  
<trkpt lat="34.249945" lon="108.895621">
   <ele>370.919037</ele>
   <time>2021-06-04T03:05:09.000Z</time>
</trkpt>  
<trkpt lat="34.249836" lon="108.895598">
   <ele>372.366119</ele>
   <time>2021-06-04T03:05:19.000Z</time>
</trkpt>  
<trkpt lat="34.249799" lon="108.895705">
   <ele>372.511902</ele>
   <time>2021-06-04T03:05:36.000Z</time>
</trkpt>  
<trkpt lat="34.249792" lon="108.895836">
   <ele>371.456451</ele>
   <time>2021-06-04T03:05:53.000Z</time>
</trkpt>  
<trkpt lat="34.249786" lon="108.895967">
   <ele>370.986511</ele>
   <time>2021-06-04T03:05:58.000Z</time>
</trkpt>  
<trkpt lat="34.249749" lon="108.896084">
   <ele>370.221893</ele>
   <time>2021-06-04T03:06:07.000Z</time>
</trkpt>  
<trkpt lat="34.246176" lon="108.894762">
   <ele>377.962407</ele>
   <time>2021-06-04T03:38:43.000Z</time>
</trkpt>  
       </trkseg>
   </trk>
</gpx>
