# Supplementary material for: Exploring the influence of path environment factors on walking behavior in urban parks with configuration attribute control
Source: PLoS One. 2025 Jul 28;20(7):e0329278. doi: 10.1371/journal.pone.0329278 (PMC12303266; doi:10.1371/journal.pone.0329278)
Supplement: S2 File — (ZIP) [file pone.0329278.s002.zip › S2 File/Trajectory data/F143.gpx]

<?xml version="1.0" encoding="UTF-8"?>
<gpx xmlns:xsi="http://www.w3.org/2001/XMLSchema-instance" xmlns="http://www.topografix.com/GPX/1/1" xsi:schemaLocation="http://www.topografix.com/GPX/1/1 http://www.topografix.com/GPX/1/1/gpx.xsd" version="1.1" creator="foooooot.com">
<metadata>
         <copyright author="foooooot.com"> <license>foooooot.com</license></copyright>
         <time>1622737916.0</time>
         <name>02</name>
</metadata>
<trk>
    <name>02</name>
    <type>trip#track</type>
    <src>手机客户端软件/六只脚iPhone版</src>
    <trkseg> 
<trkpt lat="34.25153072164773" lon="108.89646426767534">
   <ele>374.6638270895928</ele>
   <time>2021-06-04T00:31:57.000Z</time>
</trkpt>  
<trkpt lat="34.251448" lon="108.896283">
   <ele>373.682909</ele>
   <time>2021-06-04T00:32:01.000Z</time>
</trkpt>  
<trkpt lat="34.251472" lon="108.896154">
   <ele>370.854126</ele>
   <time>2021-06-04T00:32:06.000Z</time>
</trkpt>  
<trkpt lat="34.25146" lon="108.896028">
   <ele>372.478271</ele>
   <time>2021-06-04T00:32:40.000Z</time>
</trkpt>  
<trkpt lat="34.251495" lon="108.895926">
   <ele>370.895386</ele>
   <time>2021-06-04T00:33:19.000Z</time>
</trkpt>  
<trkpt lat="34.251513" lon="108.895815">
   <ele>370.399048</ele>
   <time>2021-06-04T00:33:31.000Z</time>
</trkpt>  
<trkpt lat="34.251509" lon="108.895701">
   <ele>371.420319</ele>
   <time>2021-06-04T00:33:43.000Z</time>
</trkpt>  
<trkpt lat="34.251535" lon="108.89558">
   <ele>370.876007</ele>
   <time>2021-06-04T00:34:13.000Z</time>
</trkpt>  
<trkpt lat="34.251569" lon="108.895464">
   <ele>371.034119</ele>
   <time>2021-06-04T00:34:27.000Z</time>
</trkpt>  
<trkpt lat="34.251625" lon="108.895346">
   <ele>372.206909</ele>
   <time>2021-06-04T00:34:39.000Z</time>
</trkpt>  
<trkpt lat="34.251686" lon="108.895224">
   <ele>373.135773</ele>
   <time>2021-06-04T00:34:46.000Z</time>
</trkpt>  
<trkpt lat="34.25175" lon="108.895146">
   <ele>374.544342</ele>
   <time>2021-06-04T00:34:57.000Z</time>
</trkpt>  
<trkpt lat="34.251779" lon="108.895025">
   <ele>374.794647</ele>
   <time>2021-06-04T00:35:18.000Z</time>
</trkpt>  
<trkpt lat="34.251741" lon="108.89492">
   <ele>372.974731</ele>
   <time>2021-06-04T00:35:35.000Z</time>
</trkpt>  
<trkpt lat="34.251707" lon="108.895038">
   <ele>374.536926</ele>
   <time>2021-06-04T00:36:24.000Z</time>
</trkpt>  
<trkpt lat="34.251677" lon="108.895143">
   <ele>374.707611</ele>
   <time>2021-06-04T00:36:51.000Z</time>
</trkpt>  
<trkpt lat="34.251721" lon="108.895029">
   <ele>378.070068</ele>
   <time>2021-06-04T00:37:31.000Z</time>
</trkpt>  
<trkpt lat="34.251721" lon="108.895148">
   <ele>377.173889</ele>
   <time>2021-06-04T00:41:11.000Z</time>
</trkpt>  
<trkpt lat="34.251685" lon="108.895263">
   <ele>376.784149</ele>
   <time>2021-06-04T00:45:01.000Z</time>
</trkpt>  
<trkpt lat="34.251753" lon="108.89519">
   <ele>372.942047</ele>
   <time>2021-06-04T00:52:41.000Z</time>
</trkpt>  
<trkpt lat="34.251659" lon="108.895172">
   <ele>369.064209</ele>
   <time>2021-06-04T01:09:58.000Z</time>
</trkpt>  
<trkpt lat="34.251708" lon="108.895075">
   <ele>371.423798</ele>
   <time>2021-06-04T01:16:28.000Z</time>
</trkpt>  
<trkpt lat="34.251746" lon="108.894975">
   <ele>371.140991</ele>
   <time>2021-06-04T01:21:36.000Z</time>
</trkpt>  
<trkpt lat="34.251723" lon="108.894864">
   <ele>370.726471</ele>
   <time>2021-06-04T01:22:12.000Z</time>
</trkpt>  
<trkpt lat="34.251733" lon="108.894973">
   <ele>369.054993</ele>
   <time>2021-06-04T01:26:22.000Z</time>
</trkpt>  
<trkpt lat="34.251698" lon="108.895091">
   <ele>371.258362</ele>
   <time>2021-06-04T01:32:38.000Z</time>
</trkpt>  
<trkpt lat="34.251728" lon="108.894988">
   <ele>376.170471</ele>
   <time>2021-06-04T01:33:20.000Z</time>
</trkpt>  
<trkpt lat="34.251715" lon="108.895096">
   <ele>377.267029</ele>
   <time>2021-06-04T01:35:40.000Z</time>
</trkpt>  
<trkpt lat="34.251663" lon="108.895187">
   <ele>376.416199</ele>
   <time>2021-06-04T01:35:58.000Z</time>
</trkpt>  
<trkpt lat="34.251605" lon="108.895272">
   <ele>376.984009</ele>
   <time>2021-06-04T01:36:22.000Z</time>
</trkpt>  
<trkpt lat="34.251513" lon="108.895279">
   <ele>376.660461</ele>
   <time>2021-06-04T01:36:56.000Z</time>
</trkpt>  
<trkpt lat="34.251423" lon="108.895221">
   <ele>374.544739</ele>
   <time>2021-06-04T01:37:37.000Z</time>
</trkpt>  
<trkpt lat="34.251358" lon="108.895141">
   <ele>372.373383</ele>
   <time>2021-06-04T01:38:13.000Z</time>
</trkpt>  
<trkpt lat="34.251303" lon="108.895054">
   <ele>370.531128</ele>
   <time>2021-06-04T01:38:30.000Z</time>
</trkpt>  
<trkpt lat="34.251251" lon="108.894959">
   <ele>371.481384</ele>
   <time>2021-06-04T01:38:44.000Z</time>
</trkpt>  
<trkpt lat="34.251186" lon="108.894876">
   <ele>372.342346</ele>
   <time>2021-06-04T01:39:02.000Z</time>
</trkpt>  
<trkpt lat="34.251096" lon="108.894851">
   <ele>367.983276</ele>
   <time>2021-06-04T01:39:13.000Z</time>
</trkpt>  
<trkpt lat="34.251177" lon="108.894956">
   <ele>370.700653</ele>
   <time>2021-06-04T01:49:33.000Z</time>
</trkpt>  
<trkpt lat="34.251257" lon="108.895045">
   <ele>369.579956</ele>
   <time>2021-06-04T01:49:45.000Z</time>
</trkpt>  
<trkpt lat="34.251311" lon="108.895141">
   <ele>370.715088</ele>
   <time>2021-06-04T01:49:56.000Z</time>
</trkpt>  
<trkpt lat="34.251381" lon="108.895235">
   <ele>369.592499</ele>
   <time>2021-06-04T01:50:06.000Z</time>
</trkpt>  
<trkpt lat="34.251455" lon="108.895298">
   <ele>370.130524</ele>
   <time>2021-06-04T01:50:14.000Z</time>
</trkpt>  
<trkpt lat="34.251548" lon="108.895385">
   <ele>372.727631</ele>
   <time>2021-06-04T01:50:27.000Z</time>
</trkpt>  
<trkpt lat="34.251523" lon="108.89551">
   <ele>375.946503</ele>
   <time>2021-06-04T01:50:43.000Z</time>
</trkpt>  
<trkpt lat="34.251508" lon="108.895629">
   <ele>376.262878</ele>
   <time>2021-06-04T01:50:52.000Z</time>
</trkpt>  
<trkpt lat="34.251482" lon="108.895736">
   <ele>375.461121</ele>
   <time>2021-06-04T01:51:04.000Z</time>
</trkpt>  
<trkpt lat="34.251465" lon="108.895843">
   <ele>375.744446</ele>
   <time>2021-06-04T01:51:20.000Z</time>
</trkpt>  
<trkpt lat="34.251468" lon="108.895955">
   <ele>376.403595</ele>
   <time>2021-06-04T01:51:32.000Z</time>
</trkpt>  
<trkpt lat="34.25145" lon="108.896109">
   <ele>376.326263</ele>
   <time>2021-06-04T01:51:45.000Z</time>
</trkpt>  
       </trkseg>
   </trk>
</gpx>
