# Supplementary material for: Exploring the influence of path environment factors on walking behavior in urban parks with configuration attribute control
Source: PLoS One. 2025 Jul 28;20(7):e0329278. doi: 10.1371/journal.pone.0329278 (PMC12303266; doi:10.1371/journal.pone.0329278)
Supplement: S2 File — (ZIP) [file pone.0329278.s002.zip › S2 File/Trajectory data/F144.gpx]

<?xml version="1.0" encoding="UTF-8"?>
<gpx xmlns:xsi="http://www.w3.org/2001/XMLSchema-instance" xmlns="http://www.topografix.com/GPX/1/1" xsi:schemaLocation="http://www.topografix.com/GPX/1/1 http://www.topografix.com/GPX/1/1/gpx.xsd" version="1.1" creator="foooooot.com">
<metadata>
         <copyright author="foooooot.com"> <license>foooooot.com</license></copyright>
         <time>1622744782.9551291</time>
         <name>1906FQ1903</name>
</metadata>
<trk>
    <name>1906FQ1903</name>
    <type>trip#track</type>
    <src>手机客户端软件/六只脚iPhone版</src>
    <trkseg> 
<trkpt lat="34.25226462655909" lon="108.8951662505515">
   <ele>404.1957071293711</ele>
   <time>2021-06-04T02:26:23.073Z</time>
</trkpt>  
<trkpt lat="34.25224035157713" lon="108.8951500804531">
   <ele>404.187029131355</ele>
   <time>2021-06-04T02:26:28.000Z</time>
</trkpt>  
<trkpt lat="34.25222386361692" lon="108.89511650967813">
   <ele>404.1551283104345</ele>
   <time>2021-06-04T02:26:33.000Z</time>
</trkpt>  
<trkpt lat="34.25221360694472" lon="108.89508251374322">
   <ele>404.16063730604947</ele>
   <time>2021-06-04T02:26:39.000Z</time>
</trkpt>  
<trkpt lat="34.25219134287074" lon="108.89505470166384">
   <ele>404.10866037383676</ele>
   <time>2021-06-04T02:26:46.000Z</time>
</trkpt>  
<trkpt lat="34.25216550592151" lon="108.89503242031103">
   <ele>404.1219603214413</ele>
   <time>2021-06-04T02:26:50.000Z</time>
</trkpt>  
<trkpt lat="34.25214102678742" lon="108.89501515395007">
   <ele>404.4680866552517</ele>
   <time>2021-06-04T02:26:53.000Z</time>
</trkpt>  
<trkpt lat="34.25211025496219" lon="108.89499352919863">
   <ele>404.0692970715463</ele>
   <time>2021-06-04T02:26:57.000Z</time>
</trkpt>  
<trkpt lat="34.25208591257273" lon="108.89497679987277">
   <ele>404.2006906392053</ele>
   <time>2021-06-04T02:27:00.000Z</time>
</trkpt>  
<trkpt lat="34.25206068186634" lon="108.89496018788402">
   <ele>404.5109410388395</ele>
   <time>2021-06-04T02:27:03.000Z</time>
</trkpt>  
<trkpt lat="34.25203183032833" lon="108.89494556255791">
   <ele>404.8792745731771</ele>
   <time>2021-06-04T02:27:06.000Z</time>
</trkpt>  
<trkpt lat="34.252003949574515" lon="108.894932709849">
   <ele>404.60960574727505</ele>
   <time>2021-06-04T02:27:09.000Z</time>
</trkpt>  
<trkpt lat="34.25197791181639" lon="108.8949215267272">
   <ele>404.6542253913358</ele>
   <time>2021-06-04T02:27:12.000Z</time>
</trkpt>  
<trkpt lat="34.25185985306094" lon="108.89487987418619">
   <ele>404.7413997063413</ele>
   <time>2021-06-04T02:27:14.000Z</time>
</trkpt>  
<trkpt lat="34.25183290859388" lon="108.8948713929491">
   <ele>405.0592560004443</ele>
   <time>2021-06-04T02:27:17.000Z</time>
</trkpt>  
<trkpt lat="34.25182743045789" lon="108.89490359004914">
   <ele>404.9628628902137</ele>
   <time>2021-06-04T02:27:33.001Z</time>
</trkpt>  
<trkpt lat="34.25181496262555" lon="108.89493880311123">
   <ele>404.785373066552</ele>
   <time>2021-06-04T02:27:38.001Z</time>
</trkpt>  
<trkpt lat="34.25180556014912" lon="108.89497404508873">
   <ele>405.22684810776263</ele>
   <time>2021-06-04T02:27:42.001Z</time>
</trkpt>  
<trkpt lat="34.251802921228396" lon="108.89500654605457">
   <ele>405.04639253299683</ele>
   <time>2021-06-04T02:27:45.001Z</time>
</trkpt>  
<trkpt lat="34.25180220335248" lon="108.8950428119779">
   <ele>404.93771993368864</ele>
   <time>2021-06-04T02:27:48.001Z</time>
</trkpt>  
<trkpt lat="34.25179660024609" lon="108.89509134899752">
   <ele>405.18655075412244</ele>
   <time>2021-06-04T02:27:52.001Z</time>
</trkpt>  
<trkpt lat="34.25178930685773" lon="108.89513532775624">
   <ele>404.6999205974862</ele>
   <time>2021-06-04T02:27:53.001Z</time>
</trkpt>  
<trkpt lat="34.2517800373443" lon="108.89517691320965">
   <ele>404.76701093278825</ele>
   <time>2021-06-04T02:27:55.001Z</time>
</trkpt>  
<trkpt lat="34.25176092214083" lon="108.89520655208509">
   <ele>405.4141860054806</ele>
   <time>2021-06-04T02:27:58.001Z</time>
</trkpt>  
<trkpt lat="34.25173576664276" lon="108.89523646830514">
   <ele>404.79198586847633</ele>
   <time>2021-06-04T02:28:02.001Z</time>
</trkpt>  
<trkpt lat="34.2517125135087" lon="108.89525374194109">
   <ele>405.17919788882136</ele>
   <time>2021-06-04T02:28:04.001Z</time>
</trkpt>  
<trkpt lat="34.25168705333882" lon="108.89526485058478">
   <ele>405.4577964665368</ele>
   <time>2021-06-04T02:28:07.001Z</time>
</trkpt>  
<trkpt lat="34.25165929157483" lon="108.89527848796577">
   <ele>405.004460753873</ele>
   <time>2021-06-04T02:28:12.001Z</time>
</trkpt>  
<trkpt lat="34.25162793692084" lon="108.8952884521707">
   <ele>405.063280839473</ele>
   <time>2021-06-04T02:28:16.001Z</time>
</trkpt>  
<trkpt lat="34.25159955032556" lon="108.89530162657309">
   <ele>405.3846665704623</ele>
   <time>2021-06-04T02:28:22.001Z</time>
</trkpt>  
<trkpt lat="34.25159304123282" lon="108.89533516705725">
   <ele>404.9287591120228</ele>
   <time>2021-06-04T02:28:28.001Z</time>
</trkpt>  
<trkpt lat="34.25158801727683" lon="108.89537230197229">
   <ele>404.6720246318728</ele>
   <time>2021-06-04T02:28:32.000Z</time>
</trkpt>  
<trkpt lat="34.25158086848372" lon="108.89541072505001">
   <ele>405.04224580712616</ele>
   <time>2021-06-04T02:28:36.000Z</time>
</trkpt>  
<trkpt lat="34.25157011937543" lon="108.89545172327904">
   <ele>405.30151575803757</ele>
   <time>2021-06-04T02:28:40.000Z</time>
</trkpt>  
<trkpt lat="34.25156136011685" lon="108.89548507333309">
   <ele>405.5698025338352</ele>
   <time>2021-06-04T02:28:43.000Z</time>
</trkpt>  
<trkpt lat="34.251554812493985" lon="108.89552594397372">
   <ele>405.1527775581926</ele>
   <time>2021-06-04T02:28:47.000Z</time>
</trkpt>  
<trkpt lat="34.25154982318929" lon="108.89556342117565">
   <ele>405.0378618296236</ele>
   <time>2021-06-04T02:28:51.000Z</time>
</trkpt>  
<trkpt lat="34.251548379424214" lon="108.8956027426484">
   <ele>405.5332563240081</ele>
   <time>2021-06-04T02:28:55.000Z</time>
</trkpt>  
<trkpt lat="34.251542270196666" lon="108.89564287578487">
   <ele>404.7138096867129</ele>
   <time>2021-06-04T02:28:59.000Z</time>
</trkpt>  
<trkpt lat="34.251518142461535" lon="108.89576691469256">
   <ele>405.33315441198647</ele>
   <time>2021-06-04T02:29:01.000Z</time>
</trkpt>  
<trkpt lat="34.251507334106705" lon="108.89580073026247">
   <ele>404.707606154494</ele>
   <time>2021-06-04T02:29:19.000Z</time>
</trkpt>  
<trkpt lat="34.25147771314583" lon="108.8958221405987">
   <ele>405.35721447877586</ele>
   <time>2021-06-04T02:29:25.000Z</time>
</trkpt>  
<trkpt lat="34.25144842430989" lon="108.89583638128398">
   <ele>405.4088241169229</ele>
   <time>2021-06-04T02:29:28.000Z</time>
</trkpt>  
<trkpt lat="34.2514221697043" lon="108.89584587701658">
   <ele>405.4050256377086</ele>
   <time>2021-06-04T02:29:30.000Z</time>
</trkpt>  
<trkpt lat="34.25138687349447" lon="108.89585995380514">
   <ele>405.9055518824607</ele>
   <time>2021-06-04T02:29:33.000Z</time>
</trkpt>  
<trkpt lat="34.251351700581914" lon="108.89586909235004">
   <ele>405.6789612369612</ele>
   <time>2021-06-04T02:29:36.000Z</time>
</trkpt>  
<trkpt lat="34.25132098609901" lon="108.89587283379468">
   <ele>406.1341166915372</ele>
   <time>2021-06-04T02:29:39.000Z</time>
</trkpt>  
<trkpt lat="34.25128668054625" lon="108.8958769423893">
   <ele>405.72638361062855</ele>
   <time>2021-06-04T02:29:43.000Z</time>
</trkpt>  
<trkpt lat="34.251257057162825" lon="108.89588110405182">
   <ele>405.7287639528513</ele>
   <time>2021-06-04T02:29:46.000Z</time>
</trkpt>  
<trkpt lat="34.2512271949891" lon="108.89588772064171">
   <ele>406.4112161528319</ele>
   <time>2021-06-04T02:29:49.000Z</time>
</trkpt>  
<trkpt lat="34.25119371022485" lon="108.89589715052423">
   <ele>406.8440556777641</ele>
   <time>2021-06-04T02:29:52.000Z</time>
</trkpt>  
<trkpt lat="34.251164483416304" lon="108.89590803122381">
   <ele>406.1724992385134</ele>
   <time>2021-06-04T02:29:55.001Z</time>
</trkpt>  
<trkpt lat="34.25113047933427" lon="108.89592161999217">
   <ele>407.7410620264709</ele>
   <time>2021-06-04T02:29:59.001Z</time>
</trkpt>  
<trkpt lat="34.25110463722354" lon="108.89593477995844">
   <ele>406.16398106887937</ele>
   <time>2021-06-04T02:30:02.001Z</time>
</trkpt>  
<trkpt lat="34.25107639491462" lon="108.89595262375641">
   <ele>406.56848591472954</ele>
   <time>2021-06-04T02:30:05.001Z</time>
</trkpt>  
<trkpt lat="34.25104833653245" lon="108.89595242218161">
   <ele>406.38582847453654</ele>
   <time>2021-06-04T02:30:09.001Z</time>
</trkpt>  
<trkpt lat="34.251023480461456" lon="108.89593922039143">
   <ele>406.6805579876527</ele>
   <time>2021-06-04T02:30:24.001Z</time>
</trkpt>  
<trkpt lat="34.25102048869835" lon="108.89590642437884">
   <ele>404.38494844082743</ele>
   <time>2021-06-04T02:32:44.000Z</time>
</trkpt>  
<trkpt lat="34.25104658068988" lon="108.89591600978349">
   <ele>406.80132316984236</ele>
   <time>2021-06-04T02:35:40.000Z</time>
</trkpt>  
<trkpt lat="34.25107918070373" lon="108.8959216300047">
   <ele>406.80132316984236</ele>
   <time>2021-06-04T02:35:41.000Z</time>
</trkpt>  
<trkpt lat="34.25105513772615" lon="108.8959047795896">
   <ele>407.03844282310456</ele>
   <time>2021-06-04T02:36:59.000Z</time>
</trkpt>  
<trkpt lat="34.251028551174954" lon="108.89591067582619">
   <ele>406.62315479200333</ele>
   <time>2021-06-04T02:40:33.001Z</time>
</trkpt>  
<trkpt lat="34.25099851578839" lon="108.89594761732582">
   <ele>406.54989444930106</ele>
   <time>2021-06-04T02:40:35.001Z</time>
</trkpt>  
<trkpt lat="34.250971027246976" lon="108.89597989383233">
   <ele>406.06607932038605</ele>
   <time>2021-06-04T02:40:37.001Z</time>
</trkpt>  
<trkpt lat="34.25094633287878" lon="108.89600083157539">
   <ele>406.9756005462259</ele>
   <time>2021-06-04T02:40:39.001Z</time>
</trkpt>  
<trkpt lat="34.250901897859244" lon="108.8960392826417">
   <ele>406.6158652724698</ele>
   <time>2021-06-04T02:40:40.001Z</time>
</trkpt>  
<trkpt lat="34.25086726721365" lon="108.89604525688749">
   <ele>406.83821590524167</ele>
   <time>2021-06-04T02:40:45.001Z</time>
</trkpt>  
<trkpt lat="34.25083827397429" lon="108.89604451067049">
   <ele>405.90512676816434</ele>
   <time>2021-06-04T02:40:49.001Z</time>
</trkpt>  
<trkpt lat="34.25080034515493" lon="108.8960500687763">
   <ele>404.67603762820363</ele>
   <time>2021-06-04T02:40:52.001Z</time>
</trkpt>  
<trkpt lat="34.25076344681034" lon="108.89606314817759">
   <ele>405.2962376922369</ele>
   <time>2021-06-04T02:40:55.001Z</time>
</trkpt>  
<trkpt lat="34.2507356436129" lon="108.89606334769958">
   <ele>405.53785078786314</ele>
   <time>2021-06-04T02:40:58.001Z</time>
</trkpt>  
<trkpt lat="34.250701546066026" lon="108.89607290875824">
   <ele>406.468375409022</ele>
   <time>2021-06-04T02:41:01.001Z</time>
</trkpt>  
<trkpt lat="34.25067077406151" lon="108.89608258019508">
   <ele>406.08343950565904</ele>
   <time>2021-06-04T02:41:03.001Z</time>
</trkpt>  
<trkpt lat="34.25063212370916" lon="108.89609175108122">
   <ele>406.0304547389969</ele>
   <time>2021-06-04T02:41:05.001Z</time>
</trkpt>  
<trkpt lat="34.250603291067385" lon="108.89609652549439">
   <ele>406.3957179179415</ele>
   <time>2021-06-04T02:41:07.000Z</time>
</trkpt>  
<trkpt lat="34.25056680742108" lon="108.89610051098408">
   <ele>406.3348989235237</ele>
   <time>2021-06-04T02:41:11.000Z</time>
</trkpt>  
<trkpt lat="34.25053143836059" lon="108.89609273261549">
   <ele>406.9323341110721</ele>
   <time>2021-06-04T02:41:14.000Z</time>
</trkpt>  
<trkpt lat="34.25049987030796" lon="108.89608380695272">
   <ele>407.0097891744226</ele>
   <time>2021-06-04T02:41:17.000Z</time>
</trkpt>  
<trkpt lat="34.25046719676382" lon="108.89607073603456">
   <ele>406.91737243067473</ele>
   <time>2021-06-04T02:41:21.000Z</time>
</trkpt>  
<trkpt lat="34.25044006561019" lon="108.89605684793459">
   <ele>406.2104930654168</ele>
   <time>2021-06-04T02:41:23.000Z</time>
</trkpt>  
<trkpt lat="34.25041812733042" lon="108.89603651021798">
   <ele>405.788397423923</ele>
   <time>2021-06-04T02:41:25.000Z</time>
</trkpt>  
<trkpt lat="34.25038266645806" lon="108.89601055289681">
   <ele>406.975767577067</ele>
   <time>2021-06-04T02:41:28.000Z</time>
</trkpt>  
<trkpt lat="34.25035429377971" lon="108.89598235893351">
   <ele>405.826845115982</ele>
   <time>2021-06-04T02:41:30.000Z</time>
</trkpt>  
<trkpt lat="34.250334453784035" lon="108.89594367424554">
   <ele>406.1702541997656</ele>
   <time>2021-06-04T02:41:33.000Z</time>
</trkpt>  
<trkpt lat="34.25032147337851" lon="108.89590248020198">
   <ele>406.001224193722</ele>
   <time>2021-06-04T02:41:36.000Z</time>
</trkpt>  
<trkpt lat="34.25032167366415" lon="108.89586149437385">
   <ele>405.8166528083384</ele>
   <time>2021-06-04T02:41:39.000Z</time>
</trkpt>  
<trkpt lat="34.25033830730261" lon="108.895820045481">
   <ele>405.6601811097935</ele>
   <time>2021-06-04T02:41:42.000Z</time>
</trkpt>  
<trkpt lat="34.25034639502238" lon="108.89578056777025">
   <ele>406.52238814905286</ele>
   <time>2021-06-04T02:41:44.000Z</time>
</trkpt>  
<trkpt lat="34.2503499258856" lon="108.89574226215261">
   <ele>406.3998352326453</ele>
   <time>2021-06-04T02:41:47.000Z</time>
</trkpt>  
<trkpt lat="34.25034493806012" lon="108.89570576312005">
   <ele>406.3362137526274</ele>
   <time>2021-06-04T02:41:50.000Z</time>
</trkpt>  
<trkpt lat="34.25034296896739" lon="108.89565925936093">
   <ele>406.21613447740674</ele>
   <time>2021-06-04T02:41:53.000Z</time>
</trkpt>  
<trkpt lat="34.25033980814497" lon="108.89560944386871">
   <ele>406.2175892479718</ele>
   <time>2021-06-04T02:41:56.000Z</time>
</trkpt>  
<trkpt lat="34.25034158170346" lon="108.89557376983915">
   <ele>406.5301818717271</ele>
   <time>2021-06-04T02:41:59.000Z</time>
</trkpt>  
<trkpt lat="34.25034890007047" lon="108.89552721868507">
   <ele>405.9946254212409</ele>
   <time>2021-06-04T02:42:02.000Z</time>
</trkpt>  
<trkpt lat="34.25035766106857" lon="108.8954942500305">
   <ele>405.9306317400187</ele>
   <time>2021-06-04T02:42:04.000Z</time>
</trkpt>  
<trkpt lat="34.250361600814564" lon="108.89545115097823">
   <ele>406.47566474508494</ele>
   <time>2021-06-04T02:42:07.000Z</time>
</trkpt>  
<trkpt lat="34.250359483223605" lon="108.89541012609132">
   <ele>405.96750466618687</ele>
   <time>2021-06-04T02:42:10.000Z</time>
</trkpt>  
<trkpt lat="34.250353755305134" lon="108.89536997318946">
   <ele>406.3829827606678</ele>
   <time>2021-06-04T02:42:13.000Z</time>
</trkpt>  
<trkpt lat="34.25035614211123" lon="108.8953365856971">
   <ele>405.946991071105</ele>
   <time>2021-06-04T02:42:16.000Z</time>
</trkpt>  
<trkpt lat="34.25036160229012" lon="108.89529384153288">
   <ele>406.05824705492705</ele>
   <time>2021-06-04T02:42:19.001Z</time>
</trkpt>  
<trkpt lat="34.25036092416084" lon="108.89525177477132">
   <ele>406.803574773483</ele>
   <time>2021-06-04T02:42:21.001Z</time>
</trkpt>  
<trkpt lat="34.250366928775605" lon="108.89520538640562">
   <ele>406.62560350913554</ele>
   <time>2021-06-04T02:42:25.001Z</time>
</trkpt>  
<trkpt lat="34.25037477083066" lon="108.89517072508647">
   <ele>405.8890027301386</ele>
   <time>2021-06-04T02:42:28.001Z</time>
</trkpt>  
<trkpt lat="34.25038353988595" lon="108.89512618148309">
   <ele>405.7810211041942</ele>
   <time>2021-06-04T02:42:30.001Z</time>
</trkpt>  
<trkpt lat="34.25038929575221" lon="108.89508131398689">
   <ele>405.61884757783264</ele>
   <time>2021-06-04T02:42:32.001Z</time>
</trkpt>  
<trkpt lat="34.250395254596235" lon="108.89503657970972">
   <ele>405.28681800793856</ele>
   <time>2021-06-04T02:42:35.001Z</time>
</trkpt>  
<trkpt lat="34.25040213935191" lon="108.89499107409391">
   <ele>404.2053317883983</ele>
   <time>2021-06-04T02:42:38.001Z</time>
</trkpt>  
<trkpt lat="34.250411196793145" lon="108.89494745849206">
   <ele>406.00589708425105</ele>
   <time>2021-06-04T02:42:41.001Z</time>
</trkpt>  
<trkpt lat="34.25041704283786" lon="108.89490696729261">
   <ele>405.58729337062687</ele>
   <time>2021-06-04T02:42:45.001Z</time>
</trkpt>  
<trkpt lat="34.25042032763589" lon="108.89487318124628">
   <ele>405.5156845767051</ele>
   <time>2021-06-04T02:42:51.001Z</time>
</trkpt>  
<trkpt lat="34.250414513835985" lon="108.89484117315591">
   <ele>405.6532061519101</ele>
   <time>2021-06-04T02:43:10.001Z</time>
</trkpt>  
<trkpt lat="34.250394799539094" lon="108.89481852919234">
   <ele>405.14864121749997</ele>
   <time>2021-06-04T02:43:29.000Z</time>
</trkpt>  
<trkpt lat="34.25040276818168" lon="108.89477366824464">
   <ele>405.42443489003927</ele>
   <time>2021-06-04T02:43:46.000Z</time>
</trkpt>  
<trkpt lat="34.25039467450537" lon="108.89473811304289">
   <ele>405.63896499574184</ele>
   <time>2021-06-04T02:43:49.000Z</time>
</trkpt>  
<trkpt lat="34.25037356125208" lon="108.89471614345533">
   <ele>405.29532889742404</ele>
   <time>2021-06-04T02:43:52.000Z</time>
</trkpt>  
<trkpt lat="34.25033921566108" lon="108.89471205119288">
   <ele>405.1940638991073</ele>
   <time>2021-06-04T02:43:57.000Z</time>
</trkpt>  
<trkpt lat="34.25031319772731" lon="108.89472976264811">
   <ele>405.2073889877647</ele>
   <time>2021-06-04T02:43:59.000Z</time>
</trkpt>  
<trkpt lat="34.25029713419446" lon="108.89475681787853">
   <ele>406.0176781276241</ele>
   <time>2021-06-04T02:44:01.000Z</time>
</trkpt>  
<trkpt lat="34.250283104868345" lon="108.8947910557353">
   <ele>405.99240278080106</ele>
   <time>2021-06-04T02:44:03.000Z</time>
</trkpt>  
<trkpt lat="34.250262627087565" lon="108.89482129622871">
   <ele>404.0528663964942</ele>
   <time>2021-06-04T02:44:06.000Z</time>
</trkpt>  
<trkpt lat="34.25023497025065" lon="108.89484725586317">
   <ele>404.77032371237874</ele>
   <time>2021-06-04T02:44:09.000Z</time>
</trkpt>  
<trkpt lat="34.25021545464405" lon="108.89487126594328">
   <ele>404.0216417349875</ele>
   <time>2021-06-04T02:44:11.000Z</time>
</trkpt>  
<trkpt lat="34.250196626549815" lon="108.894896227663">
   <ele>405.72783451899886</ele>
   <time>2021-06-04T02:44:13.000Z</time>
</trkpt>  
<trkpt lat="34.25016980559399" lon="108.89492361199788">
   <ele>405.6898924484849</ele>
   <time>2021-06-04T02:44:16.000Z</time>
</trkpt>  
<trkpt lat="34.25014375733946" lon="108.89495092089747">
   <ele>405.1724780788645</ele>
   <time>2021-06-04T02:44:20.000Z</time>
</trkpt>  
<trkpt lat="34.250115130726485" lon="108.89497253109985">
   <ele>404.71194666437805</ele>
   <time>2021-06-04T02:44:25.000Z</time>
</trkpt>  
<trkpt lat="34.250079536284865" lon="108.89495400940223">
   <ele>406.0938750440255</ele>
   <time>2021-06-04T02:44:28.000Z</time>
</trkpt>  
<trkpt lat="34.250061771922375" lon="108.89492572493293">
   <ele>405.84218518901616</ele>
   <time>2021-06-04T02:44:30.000Z</time>
</trkpt>  
<trkpt lat="34.2500422134714" lon="108.89490151245982">
   <ele>405.17126210033894</ele>
   <time>2021-06-04T02:44:33.000Z</time>
</trkpt>  
<trkpt lat="34.2500177209452" lon="108.89487931352244">
   <ele>406.2227087235078</ele>
   <time>2021-06-04T02:44:37.001Z</time>
</trkpt>  
<trkpt lat="34.24998394558706" lon="108.89487298890622">
   <ele>405.6858924655244</ele>
   <time>2021-06-04T02:44:39.001Z</time>
</trkpt>  
<trkpt lat="34.249957153972595" lon="108.89486262315201">
   <ele>405.44311465136707</ele>
   <time>2021-06-04T02:44:41.001Z</time>
</trkpt>  
<trkpt lat="34.24993270029893" lon="108.8948481535126">
   <ele>405.7988114794716</ele>
   <time>2021-06-04T02:44:43.001Z</time>
</trkpt>  
<trkpt lat="34.24989681685034" lon="108.89483969254385">
   <ele>405.4593925373629</ele>
   <time>2021-06-04T02:44:47.001Z</time>
</trkpt>  
<trkpt lat="34.249862995551716" lon="108.8948317563012">
   <ele>406.5511752218008</ele>
   <time>2021-06-04T02:44:50.001Z</time>
</trkpt>  
<trkpt lat="34.249833993287396" lon="108.89482217877351">
   <ele>405.277755536139</ele>
   <time>2021-06-04T02:44:53.001Z</time>
</trkpt>  
<trkpt lat="34.24979960775222" lon="108.89480369548546">
   <ele>405.3588055912405</ele>
   <time>2021-06-04T02:44:56.001Z</time>
</trkpt>  
<trkpt lat="34.249765058136354" lon="108.8948000654445">
   <ele>405.0797024453059</ele>
   <time>2021-06-04T02:44:59.001Z</time>
</trkpt>  
<trkpt lat="34.24973598349132" lon="108.8948063071753">
   <ele>405.5459313467145</ele>
   <time>2021-06-04T02:45:02.001Z</time>
</trkpt>  
<trkpt lat="34.24969901963375" lon="108.89481895350549">
   <ele>405.72906854376197</ele>
   <time>2021-06-04T02:45:05.001Z</time>
</trkpt>  
<trkpt lat="34.249671926187666" lon="108.89482502549434">
   <ele>405.5738624772057</ele>
   <time>2021-06-04T02:45:08.001Z</time>
</trkpt>  
<trkpt lat="34.24964710963843" lon="108.89484444232377">
   <ele>405.8569840285927</ele>
   <time>2021-06-04T02:45:11.001Z</time>
</trkpt>  
<trkpt lat="34.24962240084061" lon="108.89487135989866">
   <ele>405.9813291504979</ele>
   <time>2021-06-04T02:45:14.001Z</time>
</trkpt>  
<trkpt lat="34.24959750622632" lon="108.89489578869565">
   <ele>405.7638836354017</ele>
   <time>2021-06-04T02:45:17.001Z</time>
</trkpt>  
<trkpt lat="34.24957429395201" lon="108.89491549452138">
   <ele>406.00953786540776</ele>
   <time>2021-06-04T02:45:20.000Z</time>
</trkpt>  
<trkpt lat="34.2495441742371" lon="108.89493141991869">
   <ele>406.46651201415807</ele>
   <time>2021-06-04T02:45:23.000Z</time>
</trkpt>  
<trkpt lat="34.249517349405224" lon="108.89494715237927">
   <ele>406.3483012095094</ele>
   <time>2021-06-04T02:45:25.000Z</time>
</trkpt>  
<trkpt lat="34.24949224205169" lon="108.8949634540785">
   <ele>406.49315515253693</ele>
   <time>2021-06-04T02:45:28.000Z</time>
</trkpt>  
<trkpt lat="34.24946025204148" lon="108.89497807277024">
   <ele>406.2448970703408</ele>
   <time>2021-06-04T02:45:30.000Z</time>
</trkpt>  
<trkpt lat="34.249428488767236" lon="108.89499861502057">
   <ele>407.0256655095145</ele>
   <time>2021-06-04T02:45:33.000Z</time>
</trkpt>  
<trkpt lat="34.24939704329393" lon="108.89500273384813">
   <ele>406.39049527514726</ele>
   <time>2021-06-04T02:45:36.000Z</time>
</trkpt>  
<trkpt lat="34.249357775705406" lon="108.8949966418438">
   <ele>406.28901913948357</ele>
   <time>2021-06-04T02:45:39.000Z</time>
</trkpt>  
<trkpt lat="34.249320324149" lon="108.89498835799345">
   <ele>406.0420201430097</ele>
   <time>2021-06-04T02:45:42.000Z</time>
</trkpt>  
<trkpt lat="34.249286887975636" lon="108.89499293321876">
   <ele>406.0592694543302</ele>
   <time>2021-06-04T02:45:46.000Z</time>
</trkpt>  
<trkpt lat="34.249249169670954" lon="108.89499550291686">
   <ele>405.603553827852</ele>
   <time>2021-06-04T02:45:49.000Z</time>
</trkpt>  
<trkpt lat="34.249216909013825" lon="108.89499448081918">
   <ele>405.5627095522359</ele>
   <time>2021-06-04T02:45:52.000Z</time>
</trkpt>  
<trkpt lat="34.249180752201326" lon="108.8949835262614">
   <ele>405.16351855080575</ele>
   <time>2021-06-04T02:45:55.000Z</time>
</trkpt>  
<trkpt lat="34.24915384198839" lon="108.89497655875672">
   <ele>406.16381985973567</ele>
   <time>2021-06-04T02:45:57.000Z</time>
</trkpt>  
<trkpt lat="34.24911203934944" lon="108.8949722462912">
   <ele>406.2285280097276</ele>
   <time>2021-06-04T02:46:00.000Z</time>
</trkpt>  
<trkpt lat="34.24906630686654" lon="108.89496260541111">
   <ele>408.68528648931533</ele>
   <time>2021-06-04T02:46:03.000Z</time>
</trkpt>  
<trkpt lat="34.24903532334151" lon="108.894962004425">
   <ele>406.2328895041719</ele>
   <time>2021-06-04T02:46:06.000Z</time>
</trkpt>  
<trkpt lat="34.24899899846968" lon="108.89496663586513">
   <ele>407.5054198196158</ele>
   <time>2021-06-04T02:46:10.000Z</time>
</trkpt>  
<trkpt lat="34.24897182464121" lon="108.89497032175034">
   <ele>407.33933168277144</ele>
   <time>2021-06-04T02:46:12.000Z</time>
</trkpt>  
<trkpt lat="34.24894413772954" lon="108.89497282799846">
   <ele>407.33965370897204</ele>
   <time>2021-06-04T02:46:14.000Z</time>
</trkpt>  
<trkpt lat="34.24891371824369" lon="108.8949813677446">
   <ele>407.0981061356142</ele>
   <time>2021-06-04T02:46:16.000Z</time>
</trkpt>  
<trkpt lat="34.248876560289126" lon="108.89499693216175">
   <ele>406.99932943377644</ele>
   <time>2021-06-04T02:46:19.000Z</time>
</trkpt>  
<trkpt lat="34.24884135921078" lon="108.89500633663212">
   <ele>407.4516716208309</ele>
   <time>2021-06-04T02:46:22.000Z</time>
</trkpt>  
<trkpt lat="34.24881553518843" lon="108.89502008899593">
   <ele>407.3012522738427</ele>
   <time>2021-06-04T02:46:24.000Z</time>
</trkpt>  
<trkpt lat="34.24878108777824" lon="108.89503792464623">
   <ele>407.90530923195183</ele>
   <time>2021-06-04T02:46:27.000Z</time>
</trkpt>  
<trkpt lat="34.24875116272806" lon="108.8950518716302">
   <ele>407.516089563258</ele>
   <time>2021-06-04T02:46:30.000Z</time>
</trkpt>  
<trkpt lat="34.24871870643658" lon="108.8950634727639">
   <ele>407.55368626024574</ele>
   <time>2021-06-04T02:46:32.000Z</time>
</trkpt>  
<trkpt lat="34.2486877532046" lon="108.89506954831229">
   <ele>407.83016587793827</ele>
   <time>2021-06-04T02:46:35.000Z</time>
</trkpt>  
<trkpt lat="34.24865281445064" lon="108.89506004752602">
   <ele>407.70841639023274</ele>
   <time>2021-06-04T02:46:37.001Z</time>
</trkpt>  
<trkpt lat="34.248623683705425" lon="108.89505312837457">
   <ele>408.2211862746626</ele>
   <time>2021-06-04T02:46:39.001Z</time>
</trkpt>  
<trkpt lat="34.24859524030818" lon="108.89504737944269">
   <ele>408.21773913502693</ele>
   <time>2021-06-04T02:46:41.001Z</time>
</trkpt>  
<trkpt lat="34.24855247961871" lon="108.89503977697933">
   <ele>408.3397762551904</ele>
   <time>2021-06-04T02:46:44.001Z</time>
</trkpt>  
<trkpt lat="34.24851507983318" lon="108.89503512019967">
   <ele>407.2370226280764</ele>
   <time>2021-06-04T02:46:47.001Z</time>
</trkpt>  
<trkpt lat="34.248475693104304" lon="108.89502488542983">
   <ele>406.5659684929997</ele>
   <time>2021-06-04T02:46:50.001Z</time>
</trkpt>  
<trkpt lat="34.248445739132194" lon="108.89501742846869">
   <ele>406.9750336948782</ele>
   <time>2021-06-04T02:46:52.001Z</time>
</trkpt>  
<trkpt lat="34.248415865937005" lon="108.89501505092358">
   <ele>407.15167356655</ele>
   <time>2021-06-04T02:46:55.001Z</time>
</trkpt>  
<trkpt lat="34.24838858396957" lon="108.8950153714005">
   <ele>407.74189601279795</ele>
   <time>2021-06-04T02:46:57.001Z</time>
</trkpt>  
<trkpt lat="34.24835855199619" lon="108.89501684948256">
   <ele>407.8441101247445</ele>
   <time>2021-06-04T02:46:59.001Z</time>
</trkpt>  
<trkpt lat="34.24832921116228" lon="108.89501487288217">
   <ele>408.26925667282194</ele>
   <time>2021-06-04T02:47:01.001Z</time>
</trkpt>  
<trkpt lat="34.24830094743141" lon="108.89500748282175">
   <ele>408.1866750381887</ele>
   <time>2021-06-04T02:47:04.001Z</time>
</trkpt>  
<trkpt lat="34.24826306133522" lon="108.89499563081077">
   <ele>408.2682890407741</ele>
   <time>2021-06-04T02:47:07.001Z</time>
</trkpt>  
<trkpt lat="34.248225329273524" lon="108.89498787407179">
   <ele>409.09181129187346</ele>
   <time>2021-06-04T02:47:10.001Z</time>
</trkpt>  
<trkpt lat="34.24819860191216" lon="108.89498090670665">
   <ele>408.3247161479667</ele>
   <time>2021-06-04T02:47:13.001Z</time>
</trkpt>  
<trkpt lat="34.24816430826382" lon="108.89497590321533">
   <ele>409.0142097240314</ele>
   <time>2021-06-04T02:47:17.001Z</time>
</trkpt>  
<trkpt lat="34.24813524560965" lon="108.89496002152038">
   <ele>408.6872989628464</ele>
   <time>2021-06-04T02:47:22.001Z</time>
</trkpt>  
<trkpt lat="34.24810596410227" lon="108.89495501608303">
   <ele>408.07243662141263</ele>
   <time>2021-06-04T02:47:24.001Z</time>
</trkpt>  
<trkpt lat="34.24807759838218" lon="108.89495274348188">
   <ele>408.14708028081805</ele>
   <time>2021-06-04T02:47:26.000Z</time>
</trkpt>  
<trkpt lat="34.24804629807326" lon="108.89496171590079">
   <ele>407.49760391470045</ele>
   <time>2021-06-04T02:47:29.000Z</time>
</trkpt>  
<trkpt lat="34.24801040756474" lon="108.89497162435103">
   <ele>408.2305205371231</ele>
   <time>2021-06-04T02:47:32.000Z</time>
</trkpt>  
<trkpt lat="34.24797848522401" lon="108.8949735569291">
   <ele>408.06411077827215</ele>
   <time>2021-06-04T02:47:36.000Z</time>
</trkpt>  
<trkpt lat="34.24794887953017" lon="108.89498048212704">
   <ele>408.28324387129396</ele>
   <time>2021-06-04T02:47:40.000Z</time>
</trkpt>  
<trkpt lat="34.24792208508059" lon="108.8949854043798">
   <ele>408.37797395605594</ele>
   <time>2021-06-04T02:47:42.000Z</time>
</trkpt>  
<trkpt lat="34.247892503788734" lon="108.89499198043704">
   <ele>408.5274463761598</ele>
   <time>2021-06-04T02:47:44.000Z</time>
</trkpt>  
<trkpt lat="34.247863392654864" lon="108.89500821673818">
   <ele>408.19572049286216</ele>
   <time>2021-06-04T02:47:47.000Z</time>
</trkpt>  
<trkpt lat="34.24783326174008" lon="108.89502426617214">
   <ele>409.52580332942307</ele>
   <time>2021-06-04T02:47:50.000Z</time>
</trkpt>  
<trkpt lat="34.24780454762583" lon="108.89501305288982">
   <ele>408.95705621968955</ele>
   <time>2021-06-04T02:47:54.000Z</time>
</trkpt>  
<trkpt lat="34.24779835982214" lon="108.89498033040078">
   <ele>411.19972416665405</ele>
   <time>2021-06-04T02:47:57.000Z</time>
</trkpt>  
<trkpt lat="34.24776998931516" lon="108.89497563704326">
   <ele>408.29457797296345</ele>
   <time>2021-06-04T02:48:03.000Z</time>
</trkpt>  
<trkpt lat="34.24774450190702" lon="108.89500003001235">
   <ele>408.42306688893586</ele>
   <time>2021-06-04T02:48:05.000Z</time>
</trkpt>  
<trkpt lat="34.24772607056929" lon="108.89503512598053">
   <ele>408.38693156838417</ele>
   <time>2021-06-04T02:48:07.000Z</time>
</trkpt>  
<trkpt lat="34.2477053384689" lon="108.89507596145401">
   <ele>409.0442899670452</ele>
   <time>2021-06-04T02:48:11.000Z</time>
</trkpt>  
<trkpt lat="34.24769362353471" lon="108.89511062828164">
   <ele>408.42609613761306</ele>
   <time>2021-06-04T02:48:13.000Z</time>
</trkpt>  
<trkpt lat="34.247678250043506" lon="108.89514426559673">
   <ele>408.29656091704965</ele>
   <time>2021-06-04T02:48:15.000Z</time>
</trkpt>  
<trkpt lat="34.24766359892207" lon="108.89520501952336">
   <ele>408.87669168412685</ele>
   <time>2021-06-04T02:48:17.000Z</time>
</trkpt>  
<trkpt lat="34.247641738138284" lon="108.89523442778639">
   <ele>408.30680024717003</ele>
   <time>2021-06-04T02:48:22.000Z</time>
</trkpt>  
<trkpt lat="34.247617698968114" lon="108.89525753117935">
   <ele>408.2590774074197</ele>
   <time>2021-06-04T02:48:25.000Z</time>
</trkpt>  
<trkpt lat="34.24758312406435" lon="108.89527048500223">
   <ele>408.04464996326715</ele>
   <time>2021-06-04T02:48:29.000Z</time>
</trkpt>  
<trkpt lat="34.24755529708999" lon="108.89528403908203">
   <ele>407.7547962674871</ele>
   <time>2021-06-04T02:48:32.000Z</time>
</trkpt>  
<trkpt lat="34.247526529603014" lon="108.89528318105329">
   <ele>408.2874777726829</ele>
   <time>2021-06-04T02:48:40.001Z</time>
</trkpt>  
<trkpt lat="34.24749635048335" lon="108.89528170786475">
   <ele>408.329520823434</ele>
   <time>2021-06-04T02:48:43.001Z</time>
</trkpt>  
<trkpt lat="34.24746962929276" lon="108.89528645783562">
   <ele>408.16791575495154</ele>
   <time>2021-06-04T02:48:45.001Z</time>
</trkpt>  
<trkpt lat="34.24743427401947" lon="108.89529105443867">
   <ele>408.6094399122521</ele>
   <time>2021-06-04T02:48:48.001Z</time>
</trkpt>  
<trkpt lat="34.247402782245025" lon="108.89529483634762">
   <ele>408.30039611272514</ele>
   <time>2021-06-04T02:48:51.001Z</time>
</trkpt>  
<trkpt lat="34.24737460057913" lon="108.89529493613017">
   <ele>408.1014573778957</ele>
   <time>2021-06-04T02:48:53.001Z</time>
</trkpt>  
<trkpt lat="34.24734255070462" lon="108.89530610199093">
   <ele>408.1293566226959</ele>
   <time>2021-06-04T02:48:56.001Z</time>
</trkpt>  
<trkpt lat="34.247308018105365" lon="108.89531834387432">
   <ele>408.2998618464917</ele>
   <time>2021-06-04T02:48:59.001Z</time>
</trkpt>  
<trkpt lat="34.24728189749867" lon="108.89533148077311">
   <ele>408.40690172091126</ele>
   <time>2021-06-04T02:49:02.001Z</time>
</trkpt>  
<trkpt lat="34.24725081804001" lon="108.89533669749245">
   <ele>408.5241031013429</ele>
   <time>2021-06-04T02:49:06.001Z</time>
</trkpt>  
<trkpt lat="34.247222944872014" lon="108.89533179983388">
   <ele>408.7772089969367</ele>
   <time>2021-06-04T02:49:08.001Z</time>
</trkpt>  
<trkpt lat="34.24719375460727" lon="108.89532218004115">
   <ele>408.48032356612384</ele>
   <time>2021-06-04T02:49:10.001Z</time>
</trkpt>  
<trkpt lat="34.24715962185658" lon="108.89530439781038">
   <ele>407.95873409695923</ele>
   <time>2021-06-04T02:49:13.001Z</time>
</trkpt>  
<trkpt lat="34.247129921823166" lon="108.89528076686287">
   <ele>408.45555643644184</ele>
   <time>2021-06-04T02:49:16.001Z</time>
</trkpt>  
<trkpt lat="34.24709042518801" lon="108.89526285726775">
   <ele>408.0922924140468</ele>
   <time>2021-06-04T02:49:19.001Z</time>
</trkpt>  
<trkpt lat="34.247059836468864" lon="108.89526308208079">
   <ele>407.9468566570431</ele>
   <time>2021-06-04T02:49:21.001Z</time>
</trkpt>  
<trkpt lat="34.247031609419416" lon="108.89526576517518">
   <ele>406.09917674120516</ele>
   <time>2021-06-04T02:49:23.001Z</time>
</trkpt>  
<trkpt lat="34.2470017844079" lon="108.89525987892176">
   <ele>407.9977788636461</ele>
   <time>2021-06-04T02:49:26.001Z</time>
</trkpt>  
<trkpt lat="34.24696607007137" lon="108.89524684192926">
   <ele>407.2661907998845</ele>
   <time>2021-06-04T02:49:29.001Z</time>
</trkpt>  
<trkpt lat="34.24692580902753" lon="108.8952329915442">
   <ele>408.1336632585153</ele>
   <time>2021-06-04T02:49:32.000Z</time>
</trkpt>  
<trkpt lat="34.246894979772954" lon="108.89523970572236">
   <ele>407.851992521435</ele>
   <time>2021-06-04T02:49:35.000Z</time>
</trkpt>  
<trkpt lat="34.2468664609297" lon="108.89523962214572">
   <ele>407.4774701334536</ele>
   <time>2021-06-04T02:49:37.000Z</time>
</trkpt>  
<trkpt lat="34.24683213408587" lon="108.89524704376278">
   <ele>408.3708633556962</ele>
   <time>2021-06-04T02:49:39.000Z</time>
</trkpt>  
<trkpt lat="34.246800727670426" lon="108.89525336285978">
   <ele>408.0973900873214</ele>
   <time>2021-06-04T02:49:42.000Z</time>
</trkpt>  
<trkpt lat="34.24676809703366" lon="108.89524640459898">
   <ele>408.26911408267915</ele>
   <time>2021-06-04T02:49:45.000Z</time>
</trkpt>  
<trkpt lat="34.24673990360839" lon="108.8952392645025">
   <ele>408.5013442710042</ele>
   <time>2021-06-04T02:49:48.000Z</time>
</trkpt>  
<trkpt lat="34.24671154556826" lon="108.89522011866237">
   <ele>408.52819913532585</ele>
   <time>2021-06-04T02:49:50.000Z</time>
</trkpt>  
<trkpt lat="34.246682001214424" lon="108.89520046940815">
   <ele>408.48775759525597</ele>
   <time>2021-06-04T02:49:53.000Z</time>
</trkpt>  
<trkpt lat="34.24665752714309" lon="108.89518580938872">
   <ele>408.48030957207084</ele>
   <time>2021-06-04T02:49:55.000Z</time>
</trkpt>  
<trkpt lat="34.24663665947733" lon="108.89516235086221">
   <ele>408.84920779708773</ele>
   <time>2021-06-04T02:49:58.000Z</time>
</trkpt>  
<trkpt lat="34.246606483108216" lon="108.89513787517251">
   <ele>408.2723913434893</ele>
   <time>2021-06-04T02:50:01.000Z</time>
</trkpt>  
<trkpt lat="34.24656897570942" lon="108.8951162569018">
   <ele>407.96468963939697</ele>
   <time>2021-06-04T02:50:03.000Z</time>
</trkpt>  
<trkpt lat="34.24653687313099" lon="108.8951067168098">
   <ele>408.06111008673906</ele>
   <time>2021-06-04T02:50:05.000Z</time>
</trkpt>  
<trkpt lat="34.246505053291365" lon="108.89509304003607">
   <ele>408.1968220528215</ele>
   <time>2021-06-04T02:50:09.000Z</time>
</trkpt>  
<trkpt lat="34.24647792674579" lon="108.89507869484135">
   <ele>407.94496985152364</ele>
   <time>2021-06-04T02:50:11.000Z</time>
</trkpt>  
<trkpt lat="34.24644685751221" lon="108.89506571590643">
   <ele>408.20903389528394</ele>
   <time>2021-06-04T02:50:14.000Z</time>
</trkpt>  
<trkpt lat="34.24641321265702" lon="108.89505027497447">
   <ele>407.9056695504114</ele>
   <time>2021-06-04T02:50:18.000Z</time>
</trkpt>  
<trkpt lat="34.24638193854772" lon="108.89501873196306">
   <ele>408.57869139965624</ele>
   <time>2021-06-04T02:50:21.000Z</time>
</trkpt>  
<trkpt lat="34.246359629203425" lon="108.89499800580747">
   <ele>408.6256812363863</ele>
   <time>2021-06-04T02:50:23.000Z</time>
</trkpt>  
<trkpt lat="34.246337281986904" lon="108.89497695633692">
   <ele>408.1415167115629</ele>
   <time>2021-06-04T02:50:25.000Z</time>
</trkpt>  
<trkpt lat="34.2462971405247" lon="108.89495625920459">
   <ele>408.30981168244034</ele>
   <time>2021-06-04T02:50:27.000Z</time>
</trkpt>  
<trkpt lat="34.24627261575675" lon="108.89493398658108">
   <ele>407.7689961027354</ele>
   <time>2021-06-04T02:50:29.000Z</time>
</trkpt>  
<trkpt lat="34.246250613862784" lon="108.89490723844536">
   <ele>408.41004961915314</ele>
   <time>2021-06-04T02:50:32.000Z</time>
</trkpt>  
<trkpt lat="34.24622011127618" lon="108.89487941198435">
   <ele>408.7580722672865</ele>
   <time>2021-06-04T02:50:35.000Z</time>
</trkpt>  
<trkpt lat="34.24619416308255" lon="108.89485169490027">
   <ele>408.25697056390345</ele>
   <time>2021-06-04T02:50:38.000Z</time>
</trkpt>  
<trkpt lat="34.246170284369335" lon="108.89482906745222">
   <ele>408.4335332894698</ele>
   <time>2021-06-04T02:50:41.000Z</time>
</trkpt>  
<trkpt lat="34.24614312639905" lon="108.89481365276035">
   <ele>408.613731155172</ele>
   <time>2021-06-04T02:50:45.000Z</time>
</trkpt>  
<trkpt lat="34.24613143332312" lon="108.89478318849508">
   <ele>409.1946415361017</ele>
   <time>2021-06-04T02:50:47.001Z</time>
</trkpt>  
<trkpt lat="34.246131845762505" lon="108.89474540013549">
   <ele>408.68988696858287</ele>
   <time>2021-06-04T02:50:49.001Z</time>
</trkpt>  
<trkpt lat="34.24613791524558" lon="108.89471078428477">
   <ele>409.2512276088819</ele>
   <time>2021-06-04T02:50:51.001Z</time>
</trkpt>  
       </trkseg>
   </trk>
</gpx>
