# Supplementary material for: Exploring the influence of path environment factors on walking behavior in urban parks with configuration attribute control
Source: PLoS One. 2025 Jul 28;20(7):e0329278. doi: 10.1371/journal.pone.0329278 (PMC12303266; doi:10.1371/journal.pone.0329278)
Supplement: S2 File — (ZIP) [file pone.0329278.s002.zip › S2 File/Trajectory data/F145.gpx]

<?xml version="1.0" encoding="UTF-8"?>
<gpx xmlns:xsi="http://www.w3.org/2001/XMLSchema-instance" xmlns="http://www.topografix.com/GPX/1/1" xsi:schemaLocation="http://www.topografix.com/GPX/1/1 http://www.topografix.com/GPX/1/1/gpx.xsd" version="1.1" creator="foooooot.com">
<metadata>
         <copyright author="foooooot.com"> <license>foooooot.com</license></copyright>
         <time>1622740775.6307821</time>
         <name>1906FQ1902</name>
</metadata>
<trk>
    <name>1906FQ1902</name>
    <type>trip#track</type>
    <src>手机客户端软件/六只脚iPhone版</src>
    <trkseg> 
<trkpt lat="34.25222390033428" lon="108.8949846186151">
   <ele>404.22398173017336</ele>
   <time>2021-06-04T01:19:36.094Z</time>
</trkpt>  
<trkpt lat="34.25225814290022" lon="108.89499144482367">
   <ele>404.1977000811592</ele>
   <time>2021-06-04T01:19:39.000Z</time>
</trkpt>  
<trkpt lat="34.25222846633892" lon="108.8950019321203">
   <ele>404.16994066908956</ele>
   <time>2021-06-04T01:19:44.000Z</time>
</trkpt>  
<trkpt lat="34.252198590710265" lon="108.89499343608506">
   <ele>404.0618868470192</ele>
   <time>2021-06-04T01:19:47.000Z</time>
</trkpt>  
<trkpt lat="34.25216646454776" lon="108.89497890903394">
   <ele>404.0275057554245</ele>
   <time>2021-06-04T01:19:50.000Z</time>
</trkpt>  
<trkpt lat="34.252137594976254" lon="108.89496467115816">
   <ele>404.0416940776631</ele>
   <time>2021-06-04T01:19:53.000Z</time>
</trkpt>  
<trkpt lat="34.252108848970266" lon="108.89494966066442">
   <ele>404.0567632038146</ele>
   <time>2021-06-04T01:19:56.000Z</time>
</trkpt>  
<trkpt lat="34.25208121264765" lon="108.89493427433935">
   <ele>404.10757118370384</ele>
   <time>2021-06-04T01:19:59.000Z</time>
</trkpt>  
<trkpt lat="34.25205405660805" lon="108.89492184596878">
   <ele>404.41437872406095</ele>
   <time>2021-06-04T01:20:02.000Z</time>
</trkpt>  
<trkpt lat="34.25202429445616" lon="108.89491301491661">
   <ele>404.1421611979604</ele>
   <time>2021-06-04T01:20:05.000Z</time>
</trkpt>  
<trkpt lat="34.25199294906964" lon="108.8949081265925">
   <ele>404.6028991593048</ele>
   <time>2021-06-04T01:20:08.000Z</time>
</trkpt>  
<trkpt lat="34.251961657390574" lon="108.89491313865896">
   <ele>404.39111730083823</ele>
   <time>2021-06-04T01:20:12.000Z</time>
</trkpt>  
<trkpt lat="34.251934456578255" lon="108.8949280522362">
   <ele>404.5419557383284</ele>
   <time>2021-06-04T01:20:16.000Z</time>
</trkpt>  
<trkpt lat="34.2518380926895" lon="108.89497703143907">
   <ele>404.54054253175855</ele>
   <time>2021-06-04T01:20:18.000Z</time>
</trkpt>  
<trkpt lat="34.25180307817225" lon="108.89499638148075">
   <ele>402.1818894324824</ele>
   <time>2021-06-04T01:20:21.000Z</time>
</trkpt>  
<trkpt lat="34.25177284903885" lon="108.89500444076428">
   <ele>403.27022135071456</ele>
   <time>2021-06-04T01:20:24.000Z</time>
</trkpt>  
<trkpt lat="34.25174151846884" lon="108.89501253519869">
   <ele>404.45121727418154</ele>
   <time>2021-06-04T01:20:28.000Z</time>
</trkpt>  
<trkpt lat="34.25170561865854" lon="108.89500917604616">
   <ele>404.9561614729464</ele>
   <time>2021-06-04T01:20:32.001Z</time>
</trkpt>  
<trkpt lat="34.251677379446534" lon="108.89499616184763">
   <ele>404.91067174542695</ele>
   <time>2021-06-04T01:20:35.001Z</time>
</trkpt>  
<trkpt lat="34.251702077602836" lon="108.89501732416106">
   <ele>404.7232638010755</ele>
   <time>2021-06-04T01:20:59.001Z</time>
</trkpt>  
<trkpt lat="34.251723115975345" lon="108.89504470669274">
   <ele>404.6660723928362</ele>
   <time>2021-06-04T01:21:04.001Z</time>
</trkpt>  
<trkpt lat="34.25172508706957" lon="108.89508637140884">
   <ele>404.92936936579645</ele>
   <time>2021-06-04T01:21:09.001Z</time>
</trkpt>  
<trkpt lat="34.2517279028152" lon="108.89511889608261">
   <ele>404.7786990078166</ele>
   <time>2021-06-04T01:21:12.001Z</time>
</trkpt>  
<trkpt lat="34.25174402825607" lon="108.89514786092876">
   <ele>404.86547124478966</ele>
   <time>2021-06-04T01:21:19.001Z</time>
</trkpt>  
<trkpt lat="34.25176995913124" lon="108.89516095974682">
   <ele>405.33020737208426</ele>
   <time>2021-06-04T01:22:08.000Z</time>
</trkpt>  
<trkpt lat="34.2518054078797" lon="108.89516924005453">
   <ele>405.26064950507134</ele>
   <time>2021-06-04T01:22:09.000Z</time>
</trkpt>  
<trkpt lat="34.25183160599945" lon="108.89517788569448">
   <ele>404.94134135730565</ele>
   <time>2021-06-04T01:22:12.000Z</time>
</trkpt>  
<trkpt lat="34.25180632791505" lon="108.89516540023085">
   <ele>404.8849093709141</ele>
   <time>2021-06-04T01:22:32.000Z</time>
</trkpt>  
<trkpt lat="34.251780653245056" lon="108.89515489811349">
   <ele>405.164225878194</ele>
   <time>2021-06-04T01:23:07.001Z</time>
</trkpt>  
<trkpt lat="34.25175629727598" lon="108.89513982694508">
   <ele>406.5303421225399</ele>
   <time>2021-06-04T01:23:16.001Z</time>
</trkpt>  
<trkpt lat="34.25176577944241" lon="108.89510509380926">
   <ele>404.7363572064787</ele>
   <time>2021-06-04T01:23:39.001Z</time>
</trkpt>  
<trkpt lat="34.25178202334433" lon="108.89506667813794">
   <ele>405.05127242859453</ele>
   <time>2021-06-04T01:23:40.001Z</time>
</trkpt>  
<trkpt lat="34.25178505610044" lon="108.89502982697704">
   <ele>404.87096067052335</ele>
   <time>2021-06-04T01:23:43.001Z</time>
</trkpt>  
<trkpt lat="34.251779209379684" lon="108.89499643262472">
   <ele>405.21551242657006</ele>
   <time>2021-06-04T01:23:47.000Z</time>
</trkpt>  
<trkpt lat="34.251762044791896" lon="108.89496833088326">
   <ele>405.01496668718755</ele>
   <time>2021-06-04T01:23:48.000Z</time>
</trkpt>  
<trkpt lat="34.251771236867185" lon="108.89493476785918">
   <ele>405.1079153465107</ele>
   <time>2021-06-04T01:23:55.000Z</time>
</trkpt>  
<trkpt lat="34.25177547645678" lon="108.89496799266972">
   <ele>404.7589694764465</ele>
   <time>2021-06-04T01:25:20.001Z</time>
</trkpt>  
<trkpt lat="34.25179955542488" lon="108.8949947678871">
   <ele>404.8805423574522</ele>
   <time>2021-06-04T01:25:23.001Z</time>
</trkpt>  
<trkpt lat="34.2517741197893" lon="108.89497608371916">
   <ele>404.66705550905317</ele>
   <time>2021-06-04T01:25:33.001Z</time>
</trkpt>  
<trkpt lat="34.25179983118808" lon="108.89498653771034">
   <ele>402.7594652110711</ele>
   <time>2021-06-04T01:28:33.000Z</time>
</trkpt>  
<trkpt lat="34.25183133259384" lon="108.89499645224123">
   <ele>404.00544637441635</ele>
   <time>2021-06-04T01:28:39.000Z</time>
</trkpt>  
<trkpt lat="34.25180204751961" lon="108.89498496442508">
   <ele>404.7847834704444</ele>
   <time>2021-06-04T01:28:51.000Z</time>
</trkpt>  
<trkpt lat="34.251768865444554" lon="108.89497728252526">
   <ele>404.80705926194787</ele>
   <time>2021-06-04T01:28:52.000Z</time>
</trkpt>  
<trkpt lat="34.251796863765954" lon="108.89498028142299">
   <ele>404.9000602522865</ele>
   <time>2021-06-04T01:29:20.001Z</time>
</trkpt>  
<trkpt lat="34.251824123079395" lon="108.89498208580883">
   <ele>404.679274645634</ele>
   <time>2021-06-04T01:29:27.001Z</time>
</trkpt>  
<trkpt lat="34.251796934129324" lon="108.89497531289943">
   <ele>403.3759476710111</ele>
   <time>2021-06-04T01:30:27.000Z</time>
</trkpt>  
<trkpt lat="34.25180956236721" lon="108.89503078397493">
   <ele>398.9954360248521</ele>
   <time>2021-06-04T01:30:34.000Z</time>
</trkpt>  
<trkpt lat="34.25180574857545" lon="108.89498511333355">
   <ele>403.4625717010349</ele>
   <time>2021-06-04T01:30:42.001Z</time>
</trkpt>  
<trkpt lat="34.251832345195986" lon="108.89497323147349">
   <ele>403.9328304640949</ele>
   <time>2021-06-04T01:30:47.001Z</time>
</trkpt>  
<trkpt lat="34.251799939162396" lon="108.89498023393156">
   <ele>404.1860155304894</ele>
   <time>2021-06-04T01:31:07.001Z</time>
</trkpt>  
<trkpt lat="34.25177323496633" lon="108.89497330520176">
   <ele>405.08585467003286</ele>
   <time>2021-06-04T01:33:42.001Z</time>
</trkpt>  
<trkpt lat="34.25176140630004" lon="108.89500343866194">
   <ele>404.47593291662633</ele>
   <time>2021-06-04T01:34:34.000Z</time>
</trkpt>  
<trkpt lat="34.25178571781221" lon="108.89498667835821">
   <ele>405.40602550376207</ele>
   <time>2021-06-04T01:35:18.001Z</time>
</trkpt>  
<trkpt lat="34.251791261362534" lon="108.89495411220581">
   <ele>404.88770696986467</ele>
   <time>2021-06-04T01:35:21.001Z</time>
</trkpt>  
<trkpt lat="34.251763983208875" lon="108.8949589537723">
   <ele>404.9265086585656</ele>
   <time>2021-06-04T01:37:59.001Z</time>
</trkpt>  
<trkpt lat="34.251699493229076" lon="108.8949486907344">
   <ele>405.2138076433912</ele>
   <time>2021-06-04T01:38:01.001Z</time>
</trkpt>  
<trkpt lat="34.25172726315618" lon="108.89496161671528">
   <ele>404.62896242924035</ele>
   <time>2021-06-04T01:38:14.001Z</time>
</trkpt>  
<trkpt lat="34.25175427762932" lon="108.89496009176625">
   <ele>405.1348573481664</ele>
   <time>2021-06-04T01:38:30.000Z</time>
</trkpt>  
<trkpt lat="34.25178247901518" lon="108.89496011517457">
   <ele>403.8861803105101</ele>
   <time>2021-06-04T01:39:08.000Z</time>
</trkpt>  
<trkpt lat="34.251772114118616" lon="108.89492893049733">
   <ele>407.72612766642123</ele>
   <time>2021-06-04T01:39:20.000Z</time>
</trkpt>  
<trkpt lat="34.25179427967095" lon="108.8949477197642">
   <ele>404.9773609871045</ele>
   <time>2021-06-04T01:39:37.001Z</time>
</trkpt>  
<trkpt lat="34.251769944102605" lon="108.8949671153553">
   <ele>404.9936234066263</ele>
   <time>2021-06-04T01:39:41.001Z</time>
</trkpt>  
<trkpt lat="34.251797707750924" lon="108.89496211426163">
   <ele>404.65933195129037</ele>
   <time>2021-06-04T01:41:27.000Z</time>
</trkpt>  
<trkpt lat="34.251847524686646" lon="108.89496579998176">
   <ele>404.66922826040536</ele>
   <time>2021-06-04T01:41:28.000Z</time>
</trkpt>  
<trkpt lat="34.251824138585434" lon="108.89494040922119">
   <ele>405.00161324068904</ele>
   <time>2021-06-04T01:41:58.001Z</time>
</trkpt>  
<trkpt lat="34.251755070364986" lon="108.8949198579726">
   <ele>404.9323372449726</ele>
   <time>2021-06-04T01:42:00.001Z</time>
</trkpt>  
<trkpt lat="34.251751000233966" lon="108.89495409103287">
   <ele>405.18593470659107</ele>
   <time>2021-06-04T01:42:13.001Z</time>
</trkpt>  
<trkpt lat="34.25177764131526" lon="108.89496212212913">
   <ele>404.8560745641589</ele>
   <time>2021-06-04T01:43:06.000Z</time>
</trkpt>  
<trkpt lat="34.251803286453054" lon="108.89494621364778">
   <ele>405.1049929689616</ele>
   <time>2021-06-04T01:43:09.000Z</time>
</trkpt>  
<trkpt lat="34.25183179157815" lon="108.89496486963066">
   <ele>404.4897506404668</ele>
   <time>2021-06-04T01:43:31.001Z</time>
</trkpt>  
<trkpt lat="34.25186234332219" lon="108.8949957777818">
   <ele>404.4375906055793</ele>
   <time>2021-06-04T01:43:32.001Z</time>
</trkpt>  
<trkpt lat="34.251834302020185" lon="108.89498637532">
   <ele>404.3182491045445</ele>
   <time>2021-06-04T01:43:36.001Z</time>
</trkpt>  
<trkpt lat="34.251812944913844" lon="108.89496336221708">
   <ele>405.4803999783471</ele>
   <time>2021-06-04T01:43:39.001Z</time>
</trkpt>  
<trkpt lat="34.25182421046842" lon="108.89499312277486">
   <ele>404.80149118136615</ele>
   <time>2021-06-04T01:44:21.001Z</time>
</trkpt>  
<trkpt lat="34.25189777930105" lon="108.89503769945867">
   <ele>404.71140881441534</ele>
   <time>2021-06-04T01:44:23.001Z</time>
</trkpt>  
<trkpt lat="34.251865586341985" lon="108.89501071757098">
   <ele>404.4274189323187</ele>
   <time>2021-06-04T01:44:33.001Z</time>
</trkpt>  
<trkpt lat="34.25183513523715" lon="108.89498923248436">
   <ele>404.4705099100247</ele>
   <time>2021-06-04T01:44:34.001Z</time>
</trkpt>  
<trkpt lat="34.25186637267259" lon="108.89501386568446">
   <ele>404.9593655364588</ele>
   <time>2021-06-04T01:45:34.000Z</time>
</trkpt>  
<trkpt lat="34.2518963325774" lon="108.89503145435813">
   <ele>404.6734201051295</ele>
   <time>2021-06-04T01:45:35.000Z</time>
</trkpt>  
<trkpt lat="34.251865834247795" lon="108.89500245791557">
   <ele>404.3360379235819</ele>
   <time>2021-06-04T01:45:38.000Z</time>
</trkpt>  
<trkpt lat="34.25191936487657" lon="108.895028334546">
   <ele>404.7203329009935</ele>
   <time>2021-06-04T01:45:42.000Z</time>
</trkpt>  
<trkpt lat="34.25188845720608" lon="108.89500069284011">
   <ele>404.1069296160713</ele>
   <time>2021-06-04T01:45:49.001Z</time>
</trkpt>  
<trkpt lat="34.25185475214215" lon="108.89499642735814">
   <ele>403.42244985420257</ele>
   <time>2021-06-04T01:45:50.001Z</time>
</trkpt>  
<trkpt lat="34.251824716674385" lon="108.89498386357167">
   <ele>404.8111330671236</ele>
   <time>2021-06-04T01:45:55.001Z</time>
</trkpt>  
<trkpt lat="34.25179536233361" lon="108.89498637080882">
   <ele>404.8495238609612</ele>
   <time>2021-06-04T01:46:00.001Z</time>
</trkpt>  
<trkpt lat="34.251768610155644" lon="108.89498203300731">
   <ele>404.5953141609207</ele>
   <time>2021-06-04T01:46:05.001Z</time>
</trkpt>  
<trkpt lat="34.251800848574966" lon="108.89498286567238">
   <ele>404.59281367529184</ele>
   <time>2021-06-04T01:46:10.001Z</time>
</trkpt>  
<trkpt lat="34.25177261525519" lon="108.89498051721503">
   <ele>404.9180357158184</ele>
   <time>2021-06-04T01:47:49.000Z</time>
</trkpt>  
<trkpt lat="34.251741439046775" lon="108.89495136334273">
   <ele>404.73096955474466</ele>
   <time>2021-06-04T01:47:50.000Z</time>
</trkpt>  
<trkpt lat="34.25176674049689" lon="108.89496707402759">
   <ele>410.19204996619374</ele>
   <time>2021-06-04T01:48:05.001Z</time>
</trkpt>  
<trkpt lat="34.25181731129842" lon="108.89497815985635">
   <ele>404.8297127773985</ele>
   <time>2021-06-04T01:48:12.001Z</time>
</trkpt>  
<trkpt lat="34.25185163261726" lon="108.89496398480605">
   <ele>404.9160107783973</ele>
   <time>2021-06-04T01:48:14.001Z</time>
</trkpt>  
<trkpt lat="34.251824331543695" lon="108.89495991687724">
   <ele>404.3424081765115</ele>
   <time>2021-06-04T01:48:49.001Z</time>
</trkpt>  
<trkpt lat="34.25179597833713" lon="108.89496135156679">
   <ele>406.08984819147736</ele>
   <time>2021-06-04T01:48:59.999Z</time>
</trkpt>  
<trkpt lat="34.25182601996715" lon="108.89497500120628">
   <ele>405.39027230255306</ele>
   <time>2021-06-04T01:49:33.000Z</time>
</trkpt>  
<trkpt lat="34.25182098847797" lon="108.8950076493522">
   <ele>405.01837756391615</ele>
   <time>2021-06-04T01:50:06.000Z</time>
</trkpt>  
<trkpt lat="34.25183296899826" lon="108.89504892478571">
   <ele>404.81172537617385</ele>
   <time>2021-06-04T01:50:09.000Z</time>
</trkpt>  
<trkpt lat="34.251850735015985" lon="108.89508423087317">
   <ele>404.71824114676565</ele>
   <time>2021-06-04T01:50:12.000Z</time>
</trkpt>  
<trkpt lat="34.25186443479161" lon="108.8951163555949">
   <ele>404.6248737471178</ele>
   <time>2021-06-04T01:50:16.000Z</time>
</trkpt>  
<trkpt lat="34.25188445678332" lon="108.89514876763523">
   <ele>404.60809075366706</ele>
   <time>2021-06-04T01:50:21.000Z</time>
</trkpt>  
<trkpt lat="34.25189042659214" lon="108.8951838137213">
   <ele>404.39386056456715</ele>
   <time>2021-06-04T01:50:24.000Z</time>
</trkpt>  
<trkpt lat="34.25187413205888" lon="108.8952175477289">
   <ele>404.0269320467487</ele>
   <time>2021-06-04T01:50:33.001Z</time>
</trkpt>  
<trkpt lat="34.2518472369299" lon="108.89522410431519">
   <ele>404.3510277457535</ele>
   <time>2021-06-04T01:50:53.001Z</time>
</trkpt>  
<trkpt lat="34.251872762493555" lon="108.89524164573362">
   <ele>405.02238152641803</ele>
   <time>2021-06-04T01:51:16.000Z</time>
</trkpt>  
<trkpt lat="34.25190913576772" lon="108.89526484916672">
   <ele>404.65532655920833</ele>
   <time>2021-06-04T01:51:18.000Z</time>
</trkpt>  
<trkpt lat="34.251945548284276" lon="108.89526368781699">
   <ele>404.5959204118699</ele>
   <time>2021-06-04T01:51:21.000Z</time>
</trkpt>  
<trkpt lat="34.251915099954026" lon="108.89527072411259">
   <ele>403.6780419489369</ele>
   <time>2021-06-04T01:51:41.000Z</time>
</trkpt>  
<trkpt lat="34.25188383719034" lon="108.89526819817603">
   <ele>403.82827241066843</ele>
   <time>2021-06-04T01:51:42.000Z</time>
</trkpt>  
<trkpt lat="34.251865996101635" lon="108.89523727884823">
   <ele>403.3767191041261</ele>
   <time>2021-06-04T01:51:53.000Z</time>
</trkpt>  
<trkpt lat="34.25183842352024" lon="108.89521915372619">
   <ele>404.2807283978909</ele>
   <time>2021-06-04T01:51:59.000Z</time>
</trkpt>  
<trkpt lat="34.251815500264044" lon="108.89519471632978">
   <ele>404.5617871005088</ele>
   <time>2021-06-04T01:52:02.000Z</time>
</trkpt>  
<trkpt lat="34.251789061862006" lon="108.89520131621519">
   <ele>405.0680233947933</ele>
   <time>2021-06-04T01:53:06.001Z</time>
</trkpt>  
<trkpt lat="34.2518154666494" lon="108.89517398093335">
   <ele>404.97428746521473</ele>
   <time>2021-06-04T01:53:07.001Z</time>
</trkpt>  
<trkpt lat="34.25182323676704" lon="108.8952054463817">
   <ele>404.8663857122883</ele>
   <time>2021-06-04T01:53:36.000Z</time>
</trkpt>  
<trkpt lat="34.251844543671" lon="108.89523649200915">
   <ele>404.63645140547305</ele>
   <time>2021-06-04T01:53:41.000Z</time>
</trkpt>  
<trkpt lat="34.251823361765794" lon="108.89521481602755">
   <ele>404.2787146382034</ele>
   <time>2021-06-04T01:54:05.000Z</time>
</trkpt>  
<trkpt lat="34.25184548273616" lon="108.8951886316111">
   <ele>404.7630877895281</ele>
   <time>2021-06-04T01:54:21.001Z</time>
</trkpt>  
<trkpt lat="34.25188532977834" lon="108.8951764826677">
   <ele>404.7104405509308</ele>
   <time>2021-06-04T01:54:22.001Z</time>
</trkpt>  
<trkpt lat="34.251863840122795" lon="108.89519950431948">
   <ele>404.2831803765148</ele>
   <time>2021-06-04T01:54:50.001Z</time>
</trkpt>  
<trkpt lat="34.25183645584005" lon="108.89519073147342">
   <ele>406.4363118670881</ele>
   <time>2021-06-04T01:55:13.001Z</time>
</trkpt>  
<trkpt lat="34.251853291311015" lon="108.8952170959315">
   <ele>405.1372041692957</ele>
   <time>2021-06-04T01:55:32.000Z</time>
</trkpt>  
<trkpt lat="34.251835338022815" lon="108.89519258775033">
   <ele>404.71302028000355</ele>
   <time>2021-06-04T01:56:14.001Z</time>
</trkpt>  
<trkpt lat="34.251863195335574" lon="108.89519236303909">
   <ele>404.4304194031283</ele>
   <time>2021-06-04T02:00:02.000Z</time>
</trkpt>  
<trkpt lat="34.2518674484387" lon="108.89522925853717">
   <ele>403.42331230454147</ele>
   <time>2021-06-04T02:00:32.001Z</time>
</trkpt>  
<trkpt lat="34.251832914459804" lon="108.8952161260894">
   <ele>404.4881009319797</ele>
   <time>2021-06-04T02:00:39.001Z</time>
</trkpt>  
<trkpt lat="34.25182460508634" lon="108.89518490337915">
   <ele>404.4630385870114</ele>
   <time>2021-06-04T02:00:59.001Z</time>
</trkpt>  
<trkpt lat="34.251809720471805" lon="108.89521377825474">
   <ele>405.4305297443643</ele>
   <time>2021-06-04T02:02:24.001Z</time>
</trkpt>  
<trkpt lat="34.251833856055754" lon="108.89523135022081">
   <ele>404.58958100993186</ele>
   <time>2021-06-04T02:04:11.000Z</time>
</trkpt>  
<trkpt lat="34.251868214507425" lon="108.89524062148497">
   <ele>404.48399052303284</ele>
   <time>2021-06-04T02:04:12.000Z</time>
</trkpt>  
<trkpt lat="34.25184117387378" lon="108.89523708594267">
   <ele>404.801149235107</ele>
   <time>2021-06-04T02:05:00.001Z</time>
</trkpt>  
<trkpt lat="34.251836658876464" lon="108.89520416285526">
   <ele>404.96995430160314</ele>
   <time>2021-06-04T02:05:19.001Z</time>
</trkpt>  
<trkpt lat="34.251818361415026" lon="108.89517479853495">
   <ele>404.08202156890184</ele>
   <time>2021-06-04T02:05:28.001Z</time>
</trkpt>  
<trkpt lat="34.25184355693151" lon="108.89519442720308">
   <ele>404.980734792538</ele>
   <time>2021-06-04T02:05:50.000Z</time>
</trkpt>  
<trkpt lat="34.25181659416127" lon="108.89520353508445">
   <ele>404.911912266165</ele>
   <time>2021-06-04T02:09:42.001Z</time>
</trkpt>  
<trkpt lat="34.25182272507276" lon="108.8952369477886">
   <ele>404.89433105289936</ele>
   <time>2021-06-04T02:10:05.000Z</time>
</trkpt>  
<trkpt lat="34.25185170735853" lon="108.89522364427455">
   <ele>411.3180740131065</ele>
   <time>2021-06-04T02:11:33.001Z</time>
</trkpt>  
<trkpt lat="34.251834651121754" lon="108.8951924568993">
   <ele>404.7171307131648</ele>
   <time>2021-06-04T02:12:01.001Z</time>
</trkpt>  
<trkpt lat="34.25180622047688" lon="108.89519857385021">
   <ele>404.45385249331594</ele>
   <time>2021-06-04T02:12:07.000Z</time>
</trkpt>  
<trkpt lat="34.25183797045965" lon="108.89519458040688">
   <ele>411.46688757650554</ele>
   <time>2021-06-04T02:12:20.000Z</time>
</trkpt>  
<trkpt lat="34.25187096693425" lon="108.89522372695617">
   <ele>405.32265961542726</ele>
   <time>2021-06-04T02:12:32.000Z</time>
</trkpt>  
<trkpt lat="34.25190151194468" lon="108.89524750219486">
   <ele>404.7278664149344</ele>
   <time>2021-06-04T02:12:34.000Z</time>
</trkpt>  
<trkpt lat="34.251900177428546" lon="108.89521208314444">
   <ele>404.2498514642939</ele>
   <time>2021-06-04T02:12:40.000Z</time>
</trkpt>  
<trkpt lat="34.25190404743291" lon="108.89525370395765">
   <ele>401.0500544710085</ele>
   <time>2021-06-04T02:13:13.001Z</time>
</trkpt>  
<trkpt lat="34.25191070645866" lon="108.89528813230972">
   <ele>401.38436571508646</ele>
   <time>2021-06-04T02:13:14.001Z</time>
</trkpt>  
<trkpt lat="34.251918024717874" lon="108.89525432186183">
   <ele>403.49847308918834</ele>
   <time>2021-06-04T02:13:34.001Z</time>
</trkpt>  
<trkpt lat="34.25193782501843" lon="108.89527945980547">
   <ele>403.61515387147665</ele>
   <time>2021-06-04T02:13:44.001Z</time>
</trkpt>  
<trkpt lat="34.25191080549967" lon="108.89526244751869">
   <ele>404.6395713528618</ele>
   <time>2021-06-04T02:13:49.001Z</time>
</trkpt>  
<trkpt lat="34.25196525946571" lon="108.89524442785722">
   <ele>404.11175010353327</ele>
   <time>2021-06-04T02:13:51.001Z</time>
</trkpt>  
<trkpt lat="34.25195044609407" lon="108.89527578274274">
   <ele>404.09730545803905</ele>
   <time>2021-06-04T02:14:03.001Z</time>
</trkpt>  
<trkpt lat="34.25191837136018" lon="108.895264964093">
   <ele>404.0468622613698</ele>
   <time>2021-06-04T02:14:31.000Z</time>
</trkpt>  
<trkpt lat="34.2518905723483" lon="108.89521167395567">
   <ele>404.0468622613698</ele>
   <time>2021-06-04T02:14:32.000Z</time>
</trkpt>  
<trkpt lat="34.2518414712757" lon="108.89520916462095">
   <ele>402.0113065848127</ele>
   <time>2021-06-04T02:14:56.001Z</time>
</trkpt>  
<trkpt lat="34.25181436267255" lon="108.89519919226244">
   <ele>402.45082379784435</ele>
   <time>2021-06-04T02:14:57.001Z</time>
</trkpt>  
<trkpt lat="34.2518387608607" lon="108.89522122836334">
   <ele>405.7582895187661</ele>
   <time>2021-06-04T02:15:07.001Z</time>
</trkpt>  
<trkpt lat="34.2518538967894" lon="108.89519393107514">
   <ele>405.345277255401</ele>
   <time>2021-06-04T02:18:33.000Z</time>
</trkpt>  
<trkpt lat="34.251856334543064" lon="108.89522779496424">
   <ele>405.7296970123425</ele>
   <time>2021-06-04T02:19:06.000Z</time>
</trkpt>  
<trkpt lat="34.25185425707682" lon="108.89519332652806">
   <ele>403.71145419497043</ele>
   <time>2021-06-04T02:19:34.001Z</time>
</trkpt>  
<trkpt lat="34.25184222847357" lon="108.89516302394253">
   <ele>404.5893370518461</ele>
   <time>2021-06-04T02:19:41.001Z</time>
</trkpt>  
<trkpt lat="34.25186498036256" lon="108.89518557441173">
   <ele>404.356243385002</ele>
   <time>2021-06-04T02:19:57.001Z</time>
</trkpt>  
<trkpt lat="34.251844207803885" lon="108.8951642961365">
   <ele>404.8298915429041</ele>
   <time>2021-06-04T02:20:59.000Z</time>
</trkpt>  
<trkpt lat="34.25181162175657" lon="108.89517055381384">
   <ele>404.7132217278704</ele>
   <time>2021-06-04T02:21:00.000Z</time>
</trkpt>  
<trkpt lat="34.25178817247181" lon="108.89518676620798">
   <ele>404.5303510604426</ele>
   <time>2021-06-04T02:21:21.001Z</time>
</trkpt>  
<trkpt lat="34.25181700759192" lon="108.89519875060013">
   <ele>404.9751575747505</ele>
   <time>2021-06-04T02:21:31.001Z</time>
</trkpt>  
<trkpt lat="34.251812461031044" lon="108.8951664031714">
   <ele>404.27193366736174</ele>
   <time>2021-06-04T02:21:50.001Z</time>
</trkpt>  
<trkpt lat="34.25179656780258" lon="108.89519314829894">
   <ele>404.65040214546025</ele>
   <time>2021-06-04T02:22:07.001Z</time>
</trkpt>  
<trkpt lat="34.251827707734215" lon="108.89518584894448">
   <ele>407.691897011362</ele>
   <time>2021-06-04T02:22:52.000Z</time>
</trkpt>  
<trkpt lat="34.251856438681436" lon="108.89516888815284">
   <ele>402.92662212159485</ele>
   <time>2021-06-04T02:23:05.000Z</time>
</trkpt>  
<trkpt lat="34.25188080770513" lon="108.89518536997203">
   <ele>405.2397392624989</ele>
   <time>2021-06-04T02:23:10.000Z</time>
</trkpt>  
<trkpt lat="34.251943708553135" lon="108.89515434194942">
   <ele>405.6737581528723</ele>
   <time>2021-06-04T02:23:16.000Z</time>
</trkpt>  
<trkpt lat="34.25197293129543" lon="108.89514861438208">
   <ele>406.7117051612586</ele>
   <time>2021-06-04T02:23:18.000Z</time>
</trkpt>  
<trkpt lat="34.251998817726694" lon="108.89512133649917">
   <ele>404.6696850871667</ele>
   <time>2021-06-04T02:23:21.000Z</time>
</trkpt>  
<trkpt lat="34.252011245654444" lon="108.89507858052907">
   <ele>404.6326662423089</ele>
   <time>2021-06-04T02:23:24.000Z</time>
</trkpt>  
<trkpt lat="34.25201525711038" lon="108.89504398943195">
   <ele>404.7560945879668</ele>
   <time>2021-06-04T02:23:27.001Z</time>
</trkpt>  
<trkpt lat="34.25203791497963" lon="108.89500719610855">
   <ele>404.2152457702905</ele>
   <time>2021-06-04T02:23:30.001Z</time>
</trkpt>  
<trkpt lat="34.25206164604463" lon="108.89499015049525">
   <ele>404.57460740953684</ele>
   <time>2021-06-04T02:23:34.001Z</time>
</trkpt>  
<trkpt lat="34.25209740564886" lon="108.89499888449846">
   <ele>403.6981634348631</ele>
   <time>2021-06-04T02:23:37.001Z</time>
</trkpt>  
<trkpt lat="34.25213294082183" lon="108.89499256943955">
   <ele>404.09916701726615</ele>
   <time>2021-06-04T02:23:41.001Z</time>
</trkpt>  
<trkpt lat="34.25216119065946" lon="108.89500595739558">
   <ele>404.4018399529159</ele>
   <time>2021-06-04T02:23:44.001Z</time>
</trkpt>  
<trkpt lat="34.25218225600447" lon="108.89504127165613">
   <ele>404.14049944933504</ele>
   <time>2021-06-04T02:23:46.001Z</time>
</trkpt>  
<trkpt lat="34.252197888519284" lon="108.89508441533769">
   <ele>404.1226150523871</ele>
   <time>2021-06-04T02:23:49.001Z</time>
</trkpt>  
<trkpt lat="34.252209926515214" lon="108.89512092386538">
   <ele>404.2353337649256</ele>
   <time>2021-06-04T02:23:53.001Z</time>
</trkpt>  
<trkpt lat="34.252211974975005" lon="108.89516132011887">
   <ele>404.1530344011262</ele>
   <time>2021-06-04T02:23:55.001Z</time>
</trkpt>  
       </trkseg>
   </trk>
</gpx>
