# Supplementary material for: Exploring the influence of path environment factors on walking behavior in urban parks with configuration attribute control
Source: PLoS One. 2025 Jul 28;20(7):e0329278. doi: 10.1371/journal.pone.0329278 (PMC12303266; doi:10.1371/journal.pone.0329278)
Supplement: S2 File — (ZIP) [file pone.0329278.s002.zip › S2 File/Trajectory data/F146.gpx]

<?xml version="1.0" encoding="UTF-8"?>
<gpx xmlns:xsi="http://www.w3.org/2001/XMLSchema-instance" xmlns="http://www.topografix.com/GPX/1/1" xsi:schemaLocation="http://www.topografix.com/GPX/1/1 http://www.topografix.com/GPX/1/1/gpx.xsd" version="1.1" creator="foooooot.com">
<metadata>
         <copyright author="foooooot.com"> <license>foooooot.com</license></copyright>
         <time>1622737194.608268</time>
         <name>1906FQ1901</name>
</metadata>
<trk>
    <name>1906FQ1901</name>
    <type>trip#track</type>
    <src>手机客户端软件/六只脚iPhone版</src>
    <trkseg> 
<trkpt lat="34.24945299850535" lon="108.88999512065986">
   <ele>408.21506717428565</ele>
   <time>2021-06-04T00:19:55.000Z</time>
</trkpt>  
<trkpt lat="34.24948683657505" lon="108.88999117937914">
   <ele>408.2154677128419</ele>
   <time>2021-06-04T00:19:58.000Z</time>
</trkpt>  
<trkpt lat="34.24947671410887" lon="108.89002646811684">
   <ele>408.122079404071</ele>
   <time>2021-06-04T00:20:08.000Z</time>
</trkpt>  
<trkpt lat="34.24948065203443" lon="108.89006979519729">
   <ele>408.23871932923794</ele>
   <time>2021-06-04T00:20:12.000Z</time>
</trkpt>  
<trkpt lat="34.249490757592305" lon="108.89011156932166">
   <ele>407.5045011751354</ele>
   <time>2021-06-04T00:20:15.000Z</time>
</trkpt>  
<trkpt lat="34.24949767083822" lon="108.89015147217931">
   <ele>407.3583295373246</ele>
   <time>2021-06-04T00:20:18.000Z</time>
</trkpt>  
<trkpt lat="34.249500381452464" lon="108.89018776258986">
   <ele>407.38466317299753</ele>
   <time>2021-06-04T00:20:21.000Z</time>
</trkpt>  
<trkpt lat="34.249499486266885" lon="108.89022568656347">
   <ele>406.88916806317866</ele>
   <time>2021-06-04T00:20:24.000Z</time>
</trkpt>  
<trkpt lat="34.24949354347209" lon="108.89027009653694">
   <ele>407.10993053857237</ele>
   <time>2021-06-04T00:20:27.000Z</time>
</trkpt>  
<trkpt lat="34.249483197536975" lon="108.890306087784">
   <ele>407.7651791544631</ele>
   <time>2021-06-04T00:20:29.000Z</time>
</trkpt>  
<trkpt lat="34.24947082247725" lon="108.89034433703634">
   <ele>407.8996318038553</ele>
   <time>2021-06-04T00:20:31.000Z</time>
</trkpt>  
<trkpt lat="34.24945971772709" lon="108.89037829733196">
   <ele>408.60581001173705</ele>
   <time>2021-06-04T00:20:33.000Z</time>
</trkpt>  
<trkpt lat="34.2494451925357" lon="108.89041916663952">
   <ele>408.85128051880747</ele>
   <time>2021-06-04T00:20:36.000Z</time>
</trkpt>  
<trkpt lat="34.24943510183678" lon="108.89044984336186">
   <ele>408.1925826286897</ele>
   <time>2021-06-04T00:20:39.000Z</time>
</trkpt>  
<trkpt lat="34.24942490125766" lon="108.89048289761962">
   <ele>407.730723737739</ele>
   <time>2021-06-04T00:20:43.000Z</time>
</trkpt>  
<trkpt lat="34.24941379600746" lon="108.89051605637613">
   <ele>407.91954314988106</ele>
   <time>2021-06-04T00:20:48.000Z</time>
</trkpt>  
<trkpt lat="34.24940204657612" lon="108.89054623695252">
   <ele>407.8475275505334</ele>
   <time>2021-06-04T00:20:54.000Z</time>
</trkpt>  
<trkpt lat="34.24939112232601" lon="108.89057724462363">
   <ele>407.0912842908874</ele>
   <time>2021-06-04T00:21:03.000Z</time>
</trkpt>  
<trkpt lat="34.24938075246353" lon="108.89060948905967">
   <ele>407.29600455611944</ele>
   <time>2021-06-04T00:21:04.000Z</time>
</trkpt>  
<trkpt lat="34.24936814558936" lon="108.89064022063394">
   <ele>407.3159029679373</ele>
   <time>2021-06-04T00:21:06.000Z</time>
</trkpt>  
<trkpt lat="34.249395467250665" lon="108.89063733426751">
   <ele>406.85457534715533</ele>
   <time>2021-06-04T00:22:58.000Z</time>
</trkpt>  
<trkpt lat="34.24937590710132" lon="108.8906605417683">
   <ele>406.95313282404095</ele>
   <time>2021-06-04T00:23:25.000Z</time>
</trkpt>  
<trkpt lat="34.249343977420125" lon="108.89067685478649">
   <ele>407.97808399703354</ele>
   <time>2021-06-04T00:23:28.000Z</time>
</trkpt>  
<trkpt lat="34.24930692734281" lon="108.89069215955689">
   <ele>407.90413528401405</ele>
   <time>2021-06-04T00:23:31.000Z</time>
</trkpt>  
<trkpt lat="34.24927982028455" lon="108.89070233535213">
   <ele>408.6416553836316</ele>
   <time>2021-06-04T00:23:34.000Z</time>
</trkpt>  
<trkpt lat="34.249241898229506" lon="108.89070864317705">
   <ele>407.37783216219395</ele>
   <time>2021-06-04T00:23:38.000Z</time>
</trkpt>  
<trkpt lat="34.249212319976884" lon="108.89071217238556">
   <ele>407.3081035101786</ele>
   <time>2021-06-04T00:23:41.000Z</time>
</trkpt>  
<trkpt lat="34.24918042545209" lon="108.89071275034462">
   <ele>407.4418730875477</ele>
   <time>2021-06-04T00:23:43.000Z</time>
</trkpt>  
<trkpt lat="34.24914854053077" lon="108.89071561243682">
   <ele>404.4812364708632</ele>
   <time>2021-06-04T00:23:46.000Z</time>
</trkpt>  
<trkpt lat="34.24911564186667" lon="108.89071892466569">
   <ele>407.3355495464057</ele>
   <time>2021-06-04T00:23:51.000Z</time>
</trkpt>  
<trkpt lat="34.249086437577326" lon="108.89071551078888">
   <ele>407.8830764759332</ele>
   <time>2021-06-04T00:23:58.000Z</time>
</trkpt>  
<trkpt lat="34.24905619531524" lon="108.89071890378824">
   <ele>408.1691117314622</ele>
   <time>2021-06-04T00:24:04.000Z</time>
</trkpt>  
<trkpt lat="34.24902131800171" lon="108.89073373830294">
   <ele>407.7008961653337</ele>
   <time>2021-06-04T00:24:09.000Z</time>
</trkpt>  
<trkpt lat="34.248984156438624" lon="108.89074430175171">
   <ele>409.2141294144094</ele>
   <time>2021-06-04T00:24:11.000Z</time>
</trkpt>  
<trkpt lat="34.24895732747386" lon="108.89076028341799">
   <ele>408.2134892549366</ele>
   <time>2021-06-04T00:24:17.000Z</time>
</trkpt>  
<trkpt lat="34.24893352488848" lon="108.89077763529302">
   <ele>407.8565410664305</ele>
   <time>2021-06-04T00:24:26.000Z</time>
</trkpt>  
<trkpt lat="34.24891476144957" lon="108.89080856385768">
   <ele>408.15297046490014</ele>
   <time>2021-06-04T00:24:44.000Z</time>
</trkpt>  
<trkpt lat="34.24889514389798" lon="108.89083797171416">
   <ele>408.10898690018803</ele>
   <time>2021-06-04T00:24:49.000Z</time>
</trkpt>  
<trkpt lat="34.248875936442296" lon="108.89087427295591">
   <ele>406.7266075555235</ele>
   <time>2021-06-04T00:24:54.000Z</time>
</trkpt>  
<trkpt lat="34.24885344651525" lon="108.89090770086023">
   <ele>407.74252542760223</ele>
   <time>2021-06-04T00:24:58.000Z</time>
</trkpt>  
<trkpt lat="34.2488399780796" lon="108.89094203823464">
   <ele>407.855281220749</ele>
   <time>2021-06-04T00:25:00.000Z</time>
</trkpt>  
<trkpt lat="34.24882763141542" lon="108.89097589494882">
   <ele>407.6694018719718</ele>
   <time>2021-06-04T00:25:05.000Z</time>
</trkpt>  
<trkpt lat="34.2488111352102" lon="108.89100829723847">
   <ele>408.65430894866586</ele>
   <time>2021-06-04T00:25:10.000Z</time>
</trkpt>  
<trkpt lat="34.24879646320338" lon="108.89104267613098">
   <ele>408.21038576681167</ele>
   <time>2021-06-04T00:25:15.000Z</time>
</trkpt>  
<trkpt lat="34.24878621342056" lon="108.8910741706057">
   <ele>408.7331598792225</ele>
   <time>2021-06-04T00:25:18.000Z</time>
</trkpt>  
<trkpt lat="34.248770521958136" lon="108.89110243485614">
   <ele>408.0024957815185</ele>
   <time>2021-06-04T00:25:21.000Z</time>
</trkpt>  
<trkpt lat="34.24875620163437" lon="108.89113619829374">
   <ele>407.89909204281867</ele>
   <time>2021-06-04T00:25:25.000Z</time>
</trkpt>  
<trkpt lat="34.248738716813854" lon="108.89116823449397">
   <ele>407.781600930728</ele>
   <time>2021-06-04T00:25:29.000Z</time>
</trkpt>  
<trkpt lat="34.24872543832582" lon="108.89119815075337">
   <ele>408.21791590284556</ele>
   <time>2021-06-04T00:25:32.000Z</time>
</trkpt>  
<trkpt lat="34.248709348160716" lon="108.8912349945501">
   <ele>407.0914387917146</ele>
   <time>2021-06-04T00:25:36.000Z</time>
</trkpt>  
<trkpt lat="34.24869689003599" lon="108.8912677364646">
   <ele>407.49953363183886</ele>
   <time>2021-06-04T00:25:39.001Z</time>
</trkpt>  
<trkpt lat="34.24869063162113" lon="108.89130178186265">
   <ele>406.9531310526654</ele>
   <time>2021-06-04T00:25:41.999Z</time>
</trkpt>  
<trkpt lat="34.248680138015516" lon="108.89134362520919">
   <ele>407.2725256709382</ele>
   <time>2021-06-04T00:25:45.999Z</time>
</trkpt>  
<trkpt lat="34.24867057266026" lon="108.8913781778044">
   <ele>407.32789942994714</ele>
   <time>2021-06-04T00:25:48.999Z</time>
</trkpt>  
<trkpt lat="34.24866068205601" lon="108.89141505524206">
   <ele>407.2385681718588</ele>
   <time>2021-06-04T00:25:51.999Z</time>
</trkpt>  
<trkpt lat="34.24865129286235" lon="108.89145421374683">
   <ele>406.8647902663797</ele>
   <time>2021-06-04T00:25:54.999Z</time>
</trkpt>  
<trkpt lat="34.248643894226774" lon="108.89149187724976">
   <ele>406.87816691957414</ele>
   <time>2021-06-04T00:25:57.999Z</time>
</trkpt>  
<trkpt lat="34.24863961181027" lon="108.89152554459885">
   <ele>406.65914256311953</ele>
   <time>2021-06-04T00:25:59.999Z</time>
</trkpt>  
<trkpt lat="34.24863564693515" lon="108.89156003157073">
   <ele>406.82014821097255</ele>
   <time>2021-06-04T00:26:01.999Z</time>
</trkpt>  
<trkpt lat="34.24863059066229" lon="108.89160246046391">
   <ele>406.64512718934566</ele>
   <time>2021-06-04T00:26:05.000Z</time>
</trkpt>  
<trkpt lat="34.248628926103024" lon="108.8916396331356">
   <ele>407.0460139932111</ele>
   <time>2021-06-04T00:26:08.000Z</time>
</trkpt>  
<trkpt lat="34.24863039603808" lon="108.89167864442413">
   <ele>407.0251738782972</ele>
   <time>2021-06-04T00:26:11.000Z</time>
</trkpt>  
<trkpt lat="34.24863449570515" lon="108.89171196983264">
   <ele>407.3772762995213</ele>
   <time>2021-06-04T00:26:14.000Z</time>
</trkpt>  
<trkpt lat="34.24863975457795" lon="108.89175051477822">
   <ele>407.65325931925327</ele>
   <time>2021-06-04T00:26:17.000Z</time>
</trkpt>  
<trkpt lat="34.24864344757052" lon="108.8917892295224">
   <ele>406.95096462313086</ele>
   <time>2021-06-04T00:26:20.000Z</time>
</trkpt>  
<trkpt lat="34.248651140827555" lon="108.89182545400588">
   <ele>406.7962830886245</ele>
   <time>2021-06-04T00:26:23.000Z</time>
</trkpt>  
<trkpt lat="34.24865513615669" lon="108.89186366395774">
   <ele>406.74425125680864</ele>
   <time>2021-06-04T00:26:25.000Z</time>
</trkpt>  
<trkpt lat="34.24866748856085" lon="108.89189814205773">
   <ele>407.02752069570124</ele>
   <time>2021-06-04T00:26:29.000Z</time>
</trkpt>  
<trkpt lat="34.24868006252594" lon="108.89193529938106">
   <ele>406.3724026288837</ele>
   <time>2021-06-04T00:26:34.000Z</time>
</trkpt>  
<trkpt lat="34.248692969338556" lon="108.89196606849231">
   <ele>406.804706601426</ele>
   <time>2021-06-04T00:26:37.000Z</time>
</trkpt>  
<trkpt lat="34.24870595799083" lon="108.891998488459">
   <ele>407.008108580485</ele>
   <time>2021-06-04T00:26:40.000Z</time>
</trkpt>  
<trkpt lat="34.24872489307328" lon="108.8920398229848">
   <ele>406.8558933157474</ele>
   <time>2021-06-04T00:26:44.000Z</time>
</trkpt>  
<trkpt lat="34.248746216946095" lon="108.89206895773368">
   <ele>406.5107145914808</ele>
   <time>2021-06-04T00:26:46.000Z</time>
</trkpt>  
<trkpt lat="34.248764556705915" lon="108.89209365354476">
   <ele>407.02693364955485</ele>
   <time>2021-06-04T00:26:48.000Z</time>
</trkpt>  
<trkpt lat="34.248782288007" lon="108.89212708324057">
   <ele>407.0772824306041</ele>
   <time>2021-06-04T00:26:51.000Z</time>
</trkpt>  
<trkpt lat="34.248789699577316" lon="108.89216285551359">
   <ele>406.70983752515167</ele>
   <time>2021-06-04T00:26:54.000Z</time>
</trkpt>  
<trkpt lat="34.24879388177876" lon="108.89220134056451">
   <ele>406.9361750641838</ele>
   <time>2021-06-04T00:26:57.000Z</time>
</trkpt>  
<trkpt lat="34.24879325708258" lon="108.89223526244453">
   <ele>407.15796538069844</ele>
   <time>2021-06-04T00:27:00.000Z</time>
</trkpt>  
<trkpt lat="34.24880132978259" lon="108.8922767689469">
   <ele>407.1381031582132</ele>
   <time>2021-06-04T00:27:04.000Z</time>
</trkpt>  
<trkpt lat="34.24880854443776" lon="108.89231091866405">
   <ele>406.8869284018874</ele>
   <time>2021-06-04T00:27:07.000Z</time>
</trkpt>  
<trkpt lat="34.24881579648079" lon="108.8923529701604">
   <ele>406.7187837101519</ele>
   <time>2021-06-04T00:27:11.000Z</time>
</trkpt>  
<trkpt lat="34.24882098906954" lon="108.89238767521883">
   <ele>406.88579064328223</ele>
   <time>2021-06-04T00:27:14.000Z</time>
</trkpt>  
<trkpt lat="34.24882783084279" lon="108.89242057452486">
   <ele>407.03757749311626</ele>
   <time>2021-06-04T00:27:17.000Z</time>
</trkpt>  
<trkpt lat="34.2488271649069" lon="108.89246197546427">
   <ele>406.75193582102656</ele>
   <time>2021-06-04T00:27:21.000Z</time>
</trkpt>  
<trkpt lat="34.24882290547453" lon="108.89249483341156">
   <ele>407.2011548941955</ele>
   <time>2021-06-04T00:27:25.000Z</time>
</trkpt>  
<trkpt lat="34.248816448540495" lon="108.89253686876715">
   <ele>407.3822852540761</ele>
   <time>2021-06-04T00:27:29.000Z</time>
</trkpt>  
<trkpt lat="34.24881445289971" lon="108.89257779368923">
   <ele>407.46623556129634</ele>
   <time>2021-06-04T00:27:33.000Z</time>
</trkpt>  
<trkpt lat="34.24881210990091" lon="108.89261572808891">
   <ele>407.3687903722748</ele>
   <time>2021-06-04T00:27:37.000Z</time>
</trkpt>  
<trkpt lat="34.24880183386456" lon="108.8926513921862">
   <ele>407.2705356972292</ele>
   <time>2021-06-04T00:27:41.000Z</time>
</trkpt>  
<trkpt lat="34.24880117292388" lon="108.89269053160434">
   <ele>406.06806646939367</ele>
   <time>2021-06-04T00:27:45.000Z</time>
</trkpt>  
<trkpt lat="34.24881131205507" lon="108.89272210009175">
   <ele>407.32808689493686</ele>
   <time>2021-06-04T00:27:47.999Z</time>
</trkpt>  
<trkpt lat="34.24882205759584" lon="108.89275632737728">
   <ele>407.39058954734355</ele>
   <time>2021-06-04T00:27:50.999Z</time>
</trkpt>  
<trkpt lat="34.248828182281" lon="108.89279168686049">
   <ele>407.4735364066437</ele>
   <time>2021-06-04T00:27:53.999Z</time>
</trkpt>  
<trkpt lat="34.2488372232125" lon="108.8928265696803">
   <ele>407.6295478064567</ele>
   <time>2021-06-04T00:27:56.999Z</time>
</trkpt>  
<trkpt lat="34.24884241014348" lon="108.8928606401306">
   <ele>408.00028756819665</ele>
   <time>2021-06-04T00:27:59.999Z</time>
</trkpt>  
<trkpt lat="34.248844516427305" lon="108.89289432868479">
   <ele>407.18778591696173</ele>
   <time>2021-06-04T00:28:02.999Z</time>
</trkpt>  
<trkpt lat="34.24884647057595" lon="108.89293359517666">
   <ele>408.2278957273811</ele>
   <time>2021-06-04T00:28:05.999Z</time>
</trkpt>  
<trkpt lat="34.24883824816263" lon="108.89296745829225">
   <ele>409.44205167144537</ele>
   <time>2021-06-04T00:28:08.999Z</time>
</trkpt>  
<trkpt lat="34.24883334278217" lon="108.89299982296762">
   <ele>408.4291457850486</ele>
   <time>2021-06-04T00:28:11.999Z</time>
</trkpt>  
<trkpt lat="34.24882750205881" lon="108.89304220605354">
   <ele>408.17075621616095</ele>
   <time>2021-06-04T00:28:16.000Z</time>
</trkpt>  
<trkpt lat="34.24882861823058" lon="108.89308656041283">
   <ele>408.0356383714825</ele>
   <time>2021-06-04T00:28:19.000Z</time>
</trkpt>  
<trkpt lat="34.24883198487154" lon="108.89311949618387">
   <ele>408.5009081736207</ele>
   <time>2021-06-04T00:28:23.000Z</time>
</trkpt>  
<trkpt lat="34.2488313365139" lon="108.89315862077282">
   <ele>408.8567065820098</ele>
   <time>2021-06-04T00:28:27.000Z</time>
</trkpt>  
<trkpt lat="34.24882708319456" lon="108.89319149234068">
   <ele>408.8491631699726</ele>
   <time>2021-06-04T00:28:30.000Z</time>
</trkpt>  
<trkpt lat="34.24882255247138" lon="108.89323057963351">
   <ele>408.5752496337518</ele>
   <time>2021-06-04T00:28:33.000Z</time>
</trkpt>  
<trkpt lat="34.248807285089875" lon="108.89327119755815">
   <ele>409.2254986865446</ele>
   <time>2021-06-04T00:28:37.000Z</time>
</trkpt>  
<trkpt lat="34.24879487145526" lon="108.89330799970318">
   <ele>408.70130785088986</ele>
   <time>2021-06-04T00:28:40.000Z</time>
</trkpt>  
<trkpt lat="34.24877974476067" lon="108.89334382402414">
   <ele>409.89122895989567</ele>
   <time>2021-06-04T00:28:44.000Z</time>
</trkpt>  
<trkpt lat="34.24876876073626" lon="108.893375499378">
   <ele>409.1958650853485</ele>
   <time>2021-06-04T00:28:47.000Z</time>
</trkpt>  
<trkpt lat="34.24876114582359" lon="108.89340802958209">
   <ele>409.2234161859378</ele>
   <time>2021-06-04T00:28:51.000Z</time>
</trkpt>  
<trkpt lat="34.24873972923092" lon="108.89342813740609">
   <ele>408.9218008713797</ele>
   <time>2021-06-04T00:28:54.000Z</time>
</trkpt>  
<trkpt lat="34.24871451561328" lon="108.89344879389152">
   <ele>408.7653586883098</ele>
   <time>2021-06-04T00:28:57.000Z</time>
</trkpt>  
<trkpt lat="34.248689265014384" lon="108.89347984436422">
   <ele>409.50596653018147</ele>
   <time>2021-06-04T00:29:00.000Z</time>
</trkpt>  
<trkpt lat="34.2486700086434" lon="108.89350769618285">
   <ele>409.59577953629196</ele>
   <time>2021-06-04T00:29:03.000Z</time>
</trkpt>  
<trkpt lat="34.248648248477565" lon="108.89353458349534">
   <ele>409.0156339285895</ele>
   <time>2021-06-04T00:29:06.000Z</time>
</trkpt>  
<trkpt lat="34.248624386026286" lon="108.89357035869267">
   <ele>409.5730660893023</ele>
   <time>2021-06-04T00:29:09.000Z</time>
</trkpt>  
<trkpt lat="34.248607955505875" lon="108.89359745002334">
   <ele>409.6636005649343</ele>
   <time>2021-06-04T00:29:12.000Z</time>
</trkpt>  
<trkpt lat="34.24858536410724" lon="108.89362302701745">
   <ele>410.89703388977796</ele>
   <time>2021-06-04T00:29:15.000Z</time>
</trkpt>  
<trkpt lat="34.24856170316344" lon="108.893647014393">
   <ele>408.87638297118247</ele>
   <time>2021-06-04T00:29:19.000Z</time>
</trkpt>  
<trkpt lat="34.248538222154366" lon="108.89367281683487">
   <ele>409.3399632424116</ele>
   <time>2021-06-04T00:29:22.000Z</time>
</trkpt>  
<trkpt lat="34.24851293425464" lon="108.89370328436581">
   <ele>409.1565154604614</ele>
   <time>2021-06-04T00:29:25.000Z</time>
</trkpt>  
<trkpt lat="34.24849086756896" lon="108.89373502154857">
   <ele>409.10638046544045</ele>
   <time>2021-06-04T00:29:29.000Z</time>
</trkpt>  
<trkpt lat="34.2484736219268" lon="108.89376498247252">
   <ele>409.2086553592235</ele>
   <time>2021-06-04T00:29:33.000Z</time>
</trkpt>  
<trkpt lat="34.24846116037922" lon="108.89379497191187">
   <ele>409.54824589937925</ele>
   <time>2021-06-04T00:29:37.000Z</time>
</trkpt>  
<trkpt lat="34.2484502573051" lon="108.89383294447458">
   <ele>409.3943716669455</ele>
   <time>2021-06-04T00:29:41.000Z</time>
</trkpt>  
<trkpt lat="34.248431780190465" lon="108.89387273644058">
   <ele>408.6860534483567</ele>
   <time>2021-06-04T00:29:45.000Z</time>
</trkpt>  
<trkpt lat="34.248415972541785" lon="108.8939008438215">
   <ele>408.3726247921586</ele>
   <time>2021-06-04T00:29:48.000Z</time>
</trkpt>  
<trkpt lat="34.248406196759404" lon="108.89393654183034">
   <ele>409.4156743688509</ele>
   <time>2021-06-04T00:29:52.999Z</time>
</trkpt>  
<trkpt lat="34.24839248915628" lon="108.893966025395">
   <ele>409.15096768178046</ele>
   <time>2021-06-04T00:29:57.999Z</time>
</trkpt>  
<trkpt lat="34.2483723862229" lon="108.89399677684962">
   <ele>409.43590253498405</ele>
   <time>2021-06-04T00:30:01.999Z</time>
</trkpt>  
<trkpt lat="34.24835729914109" lon="108.89402431360888">
   <ele>409.32946374733</ele>
   <time>2021-06-04T00:30:04.999Z</time>
</trkpt>  
<trkpt lat="34.24834750713024" lon="108.89405829128417">
   <ele>409.16038483195007</ele>
   <time>2021-06-04T00:30:07.999Z</time>
</trkpt>  
<trkpt lat="34.24833853923865" lon="108.8940899909765">
   <ele>408.6931298961863</ele>
   <time>2021-06-04T00:30:11.000Z</time>
</trkpt>  
<trkpt lat="34.248329416580404" lon="108.89412530661276">
   <ele>408.59523515217006</ele>
   <time>2021-06-04T00:30:14.000Z</time>
</trkpt>  
<trkpt lat="34.24832065508309" lon="108.89415733266729">
   <ele>409.2014537053183</ele>
   <time>2021-06-04T00:30:17.000Z</time>
</trkpt>  
<trkpt lat="34.24830741807097" lon="108.89419745089319">
   <ele>409.08971142210066</ele>
   <time>2021-06-04T00:30:20.000Z</time>
</trkpt>  
<trkpt lat="34.2482922039312" lon="108.89423249180801">
   <ele>409.26034699752927</ele>
   <time>2021-06-04T00:30:23.000Z</time>
</trkpt>  
<trkpt lat="34.24826970698043" lon="108.89426506235895">
   <ele>408.8997046397999</ele>
   <time>2021-06-04T00:30:27.000Z</time>
</trkpt>  
<trkpt lat="34.24824317906074" lon="108.89429063540882">
   <ele>408.2606299361214</ele>
   <time>2021-06-04T00:30:31.000Z</time>
</trkpt>  
<trkpt lat="34.24821830396344" lon="108.89431172479695">
   <ele>408.17738941311836</ele>
   <time>2021-06-04T00:30:34.000Z</time>
</trkpt>  
<trkpt lat="34.24818742698238" lon="108.89433061891535">
   <ele>408.52597777266055</ele>
   <time>2021-06-04T00:30:38.000Z</time>
</trkpt>  
<trkpt lat="34.24815701567658" lon="108.89435043692633">
   <ele>408.53214418143034</ele>
   <time>2021-06-04T00:30:42.000Z</time>
</trkpt>  
<trkpt lat="34.248132800803354" lon="108.89436864212249">
   <ele>408.8757462333888</ele>
   <time>2021-06-04T00:30:45.000Z</time>
</trkpt>  
<trkpt lat="34.24810357024441" lon="108.89438712713549">
   <ele>408.23287139832973</ele>
   <time>2021-06-04T00:30:49.000Z</time>
</trkpt>  
<trkpt lat="34.24807658304408" lon="108.89440632329664">
   <ele>407.99721720069647</ele>
   <time>2021-06-04T00:30:52.000Z</time>
</trkpt>  
<trkpt lat="34.24805574023062" lon="108.89443161914143">
   <ele>408.17379900906235</ele>
   <time>2021-06-04T00:30:55.000Z</time>
</trkpt>  
<trkpt lat="34.248040408992985" lon="108.8944630021418">
   <ele>408.3739123940468</ele>
   <time>2021-06-04T00:30:58.000Z</time>
</trkpt>  
<trkpt lat="34.24803041409695" lon="108.89449858981575">
   <ele>408.3099518669769</ele>
   <time>2021-06-04T00:31:03.000Z</time>
</trkpt>  
<trkpt lat="34.24801779796864" lon="108.89453681427776">
   <ele>408.4091045446694</ele>
   <time>2021-06-04T00:31:06.000Z</time>
</trkpt>  
<trkpt lat="34.24800803839277" lon="108.89456985971749">
   <ele>408.10941144637764</ele>
   <time>2021-06-04T00:31:10.000Z</time>
</trkpt>  
<trkpt lat="34.24800416610268" lon="108.89460400127446">
   <ele>408.8889615125954</ele>
   <time>2021-06-04T00:31:13.000Z</time>
</trkpt>  
<trkpt lat="34.24799960619026" lon="108.89463990223729">
   <ele>407.9610285125673</ele>
   <time>2021-06-04T00:31:16.000Z</time>
</trkpt>  
<trkpt lat="34.24799706256208" lon="108.89467943331644">
   <ele>407.6156554883346</ele>
   <time>2021-06-04T00:31:20.000Z</time>
</trkpt>  
<trkpt lat="34.2480083757248" lon="108.8947152450975">
   <ele>408.6118151061237</ele>
   <time>2021-06-04T00:31:24.000Z</time>
</trkpt>  
<trkpt lat="34.24801910420837" lon="108.8947560924668">
   <ele>409.00857943482697</ele>
   <time>2021-06-04T00:31:28.000Z</time>
</trkpt>  
<trkpt lat="34.24802479335166" lon="108.89478821361122">
   <ele>408.01070375368</ele>
   <time>2021-06-04T00:31:31.000Z</time>
</trkpt>  
<trkpt lat="34.24804086779324" lon="108.89482340106287">
   <ele>409.202833048068</ele>
   <time>2021-06-04T00:31:35.000Z</time>
</trkpt>  
<trkpt lat="34.24805680402553" lon="108.89485610902592">
   <ele>408.14875817205757</ele>
   <time>2021-06-04T00:31:37.000Z</time>
</trkpt>  
<trkpt lat="34.24807919966813" lon="108.89487664789738">
   <ele>408.3246229570359</ele>
   <time>2021-06-04T00:31:40.000Z</time>
</trkpt>  
<trkpt lat="34.24811012689614" lon="108.89488100700605">
   <ele>408.0654819207266</ele>
   <time>2021-06-04T00:31:44.000Z</time>
</trkpt>  
<trkpt lat="34.248143726176046" lon="108.8948899703733">
   <ele>407.80965028051287</ele>
   <time>2021-06-04T00:31:48.001Z</time>
</trkpt>  
<trkpt lat="34.248173934481265" lon="108.8949014777398">
   <ele>408.06604310218245</ele>
   <time>2021-06-04T00:31:52.001Z</time>
</trkpt>  
<trkpt lat="34.24819956877483" lon="108.89491602779928">
   <ele>408.06002108287066</ele>
   <time>2021-06-04T00:31:56.001Z</time>
</trkpt>  
<trkpt lat="34.24822748451973" lon="108.8949357092183">
   <ele>409.74796710629016</ele>
   <time>2021-06-04T00:32:01.000Z</time>
</trkpt>  
<trkpt lat="34.24825149151685" lon="108.89495185802073">
   <ele>408.07472745515406</ele>
   <time>2021-06-04T00:32:05.000Z</time>
</trkpt>  
<trkpt lat="34.24828219027019" lon="108.89496241711488">
   <ele>408.51930505409837</ele>
   <time>2021-06-04T00:32:08.000Z</time>
</trkpt>  
<trkpt lat="34.24831983650882" lon="108.89496709314817">
   <ele>408.1147281900048</ele>
   <time>2021-06-04T00:32:12.000Z</time>
</trkpt>  
<trkpt lat="34.24835154817197" lon="108.89497099816718">
   <ele>408.330416219309</ele>
   <time>2021-06-04T00:32:15.000Z</time>
</trkpt>  
<trkpt lat="34.248379920745506" lon="108.8949812564991">
   <ele>408.7170291878283</ele>
   <time>2021-06-04T00:32:17.000Z</time>
</trkpt>  
<trkpt lat="34.24840790204497" lon="108.89498907807348">
   <ele>408.11948410607874</ele>
   <time>2021-06-04T00:32:19.000Z</time>
</trkpt>  
<trkpt lat="34.248443454800864" lon="108.89499650789118">
   <ele>408.39199736341834</ele>
   <time>2021-06-04T00:32:22.000Z</time>
</trkpt>  
<trkpt lat="34.24847359733448" lon="108.89500010560889">
   <ele>408.53211014624685</ele>
   <time>2021-06-04T00:32:25.000Z</time>
</trkpt>  
<trkpt lat="34.248507104208606" lon="108.89500157583186">
   <ele>408.88220357336104</ele>
   <time>2021-06-04T00:32:29.000Z</time>
</trkpt>  
<trkpt lat="34.24853717222749" lon="108.89500622545711">
   <ele>408.56192560121417</ele>
   <time>2021-06-04T00:32:32.000Z</time>
</trkpt>  
<trkpt lat="34.24856872906729" lon="108.89501216905367">
   <ele>410.096363899298</ele>
   <time>2021-06-04T00:32:35.000Z</time>
</trkpt>  
<trkpt lat="34.24860307099607" lon="108.89501628615774">
   <ele>408.85248578339815</ele>
   <time>2021-06-04T00:32:39.000Z</time>
</trkpt>  
<trkpt lat="34.2486304756701" lon="108.8950193637493">
   <ele>408.30062356218696</ele>
   <time>2021-06-04T00:32:42.000Z</time>
</trkpt>  
<trkpt lat="34.248660918685076" lon="108.89501980394144">
   <ele>408.47096913214773</ele>
   <time>2021-06-04T00:32:46.000Z</time>
</trkpt>  
<trkpt lat="34.248692887323166" lon="108.89501671957528">
   <ele>408.51342797093093</ele>
   <time>2021-06-04T00:32:50.000Z</time>
</trkpt>  
<trkpt lat="34.24872017378849" lon="108.89500534288727">
   <ele>408.0685888901353</ele>
   <time>2021-06-04T00:32:54.000Z</time>
</trkpt>  
<trkpt lat="34.248748751917304" lon="108.89500122489251">
   <ele>407.25741270929575</ele>
   <time>2021-06-04T00:33:00.000Z</time>
</trkpt>  
<trkpt lat="34.24877721520153" lon="108.89499658154037">
   <ele>407.97394078038633</ele>
   <time>2021-06-04T00:33:03.000Z</time>
</trkpt>  
<trkpt lat="34.24880731769746" lon="108.89498745389871">
   <ele>407.4606097061187</ele>
   <time>2021-06-04T00:33:06.000Z</time>
</trkpt>  
<trkpt lat="34.248839693375345" lon="108.89497742715135">
   <ele>407.5524023035541</ele>
   <time>2021-06-04T00:33:09.000Z</time>
</trkpt>  
<trkpt lat="34.24886784444047" lon="108.89496745135284">
   <ele>407.4446603739634</ele>
   <time>2021-06-04T00:33:11.000Z</time>
</trkpt>  
<trkpt lat="34.24890420387593" lon="108.89495531844794">
   <ele>407.06556139234453</ele>
   <time>2021-06-04T00:33:14.000Z</time>
</trkpt>  
<trkpt lat="34.248931065034945" lon="108.8949472580849">
   <ele>407.09167794231325</ele>
   <time>2021-06-04T00:33:16.000Z</time>
</trkpt>  
<trkpt lat="34.24896084926289" lon="108.8949381394348">
   <ele>407.0855986662209</ele>
   <time>2021-06-04T00:33:19.000Z</time>
</trkpt>  
<trkpt lat="34.24899252524429" lon="108.89493069519634">
   <ele>407.47994934767485</ele>
   <time>2021-06-04T00:33:25.001Z</time>
</trkpt>  
<trkpt lat="34.24902665859806" lon="108.8949282296869">
   <ele>406.1724180523306</ele>
   <time>2021-06-04T00:33:29.001Z</time>
</trkpt>  
<trkpt lat="34.24905324038752" lon="108.89493847774739">
   <ele>406.2246993929148</ele>
   <time>2021-06-04T00:33:32.001Z</time>
</trkpt>  
<trkpt lat="34.24907981268165" lon="108.89495426693563">
   <ele>406.26420601736754</ele>
   <time>2021-06-04T00:33:34.001Z</time>
</trkpt>  
<trkpt lat="34.249111476711256" lon="108.89496244317412">
   <ele>406.1464509535581</ele>
   <time>2021-06-04T00:33:38.001Z</time>
</trkpt>  
<trkpt lat="34.249138153391364" lon="108.89496917921402">
   <ele>407.17604136187583</ele>
   <time>2021-06-04T00:33:41.001Z</time>
</trkpt>  
<trkpt lat="34.24916612527944" lon="108.89497892277211">
   <ele>406.7234674086794</ele>
   <time>2021-06-04T00:33:44.001Z</time>
</trkpt>  
<trkpt lat="34.249193151741004" lon="108.89498648785337">
   <ele>406.4761372152716</ele>
   <time>2021-06-04T00:33:47.001Z</time>
</trkpt>  
<trkpt lat="34.24922956165949" lon="108.89499015798418">
   <ele>406.4430074840784</ele>
   <time>2021-06-04T00:33:51.001Z</time>
</trkpt>  
<trkpt lat="34.24926187467081" lon="108.89498513191104">
   <ele>406.43106447532773</ele>
   <time>2021-06-04T00:33:54.001Z</time>
</trkpt>  
<trkpt lat="34.249293404939976" lon="108.894981591108">
   <ele>405.8983305618167</ele>
   <time>2021-06-04T00:33:57.001Z</time>
</trkpt>  
<trkpt lat="34.249321190302574" lon="108.89497632468077">
   <ele>405.8432008558884</ele>
   <time>2021-06-04T00:34:01.001Z</time>
</trkpt>  
<trkpt lat="34.24935536729001" lon="108.89497116617163">
   <ele>406.1054888898507</ele>
   <time>2021-06-04T00:34:05.000Z</time>
</trkpt>  
<trkpt lat="34.249386377845866" lon="108.89496642102503">
   <ele>406.1148092439398</ele>
   <time>2021-06-04T00:34:08.000Z</time>
</trkpt>  
<trkpt lat="34.249420515233204" lon="108.89495508064196">
   <ele>406.4639365701005</ele>
   <time>2021-06-04T00:34:11.000Z</time>
</trkpt>  
<trkpt lat="34.24944738075479" lon="108.89494676634173">
   <ele>407.0231079189107</ele>
   <time>2021-06-04T00:34:14.000Z</time>
</trkpt>  
<trkpt lat="34.24947550950126" lon="108.89493334892319">
   <ele>405.5176847791299</ele>
   <time>2021-06-04T00:34:18.000Z</time>
</trkpt>  
<trkpt lat="34.2494988006837" lon="108.89491313813558">
   <ele>407.7620392078534</ele>
   <time>2021-06-04T00:34:22.000Z</time>
</trkpt>  
<trkpt lat="34.249529062685546" lon="108.89487568785341">
   <ele>410.1225398303941</ele>
   <time>2021-06-04T00:34:26.000Z</time>
</trkpt>  
<trkpt lat="34.249555176893764" lon="108.89485442550361">
   <ele>407.7321549458429</ele>
   <time>2021-06-04T00:34:30.000Z</time>
</trkpt>  
<trkpt lat="34.2495828377071" lon="108.89484406905673">
   <ele>407.1385584482923</ele>
   <time>2021-06-04T00:34:34.000Z</time>
</trkpt>  
<trkpt lat="34.249612185692776" lon="108.89482439810178">
   <ele>406.5691591911018</ele>
   <time>2021-06-04T00:34:38.000Z</time>
</trkpt>  
<trkpt lat="34.24963741834512" lon="108.89480622917162">
   <ele>406.2995283715427</ele>
   <time>2021-06-04T00:34:41.000Z</time>
</trkpt>  
<trkpt lat="34.24966856376391" lon="108.89479673295565">
   <ele>405.9469607239589</ele>
   <time>2021-06-04T00:34:43.000Z</time>
</trkpt>  
<trkpt lat="34.249701924732925" lon="108.89478730098129">
   <ele>406.4298920445144</ele>
   <time>2021-06-04T00:34:48.000Z</time>
</trkpt>  
<trkpt lat="34.249733705359965" lon="108.894780085535">
   <ele>406.44009982794523</ele>
   <time>2021-06-04T00:34:52.000Z</time>
</trkpt>  
<trkpt lat="34.24976791434113" lon="108.89477932498191">
   <ele>406.04355563782156</ele>
   <time>2021-06-04T00:34:56.000Z</time>
</trkpt>  
<trkpt lat="34.24979988606238" lon="108.894788342974">
   <ele>405.8747414527461</ele>
   <time>2021-06-04T00:35:00.000Z</time>
</trkpt>  
<trkpt lat="34.24983043292021" lon="108.89480043249786">
   <ele>405.87627493590117</ele>
   <time>2021-06-04T00:35:03.000Z</time>
</trkpt>  
<trkpt lat="34.24985712009257" lon="108.89481057465285">
   <ele>405.65186890028417</ele>
   <time>2021-06-04T00:35:07.000Z</time>
</trkpt>  
<trkpt lat="34.249885765816714" lon="108.89483268387379">
   <ele>405.9123140098527</ele>
   <time>2021-06-04T00:35:12.000Z</time>
</trkpt>  
<trkpt lat="34.24991348280607" lon="108.89483422907597">
   <ele>406.0615003379062</ele>
   <time>2021-06-04T00:35:15.000Z</time>
</trkpt>  
<trkpt lat="34.24994450916077" lon="108.89484527766558">
   <ele>405.95691871922463</ele>
   <time>2021-06-04T00:35:18.000Z</time>
</trkpt>  
<trkpt lat="34.24997505672078" lon="108.89485901001846">
   <ele>406.22357119992375</ele>
   <time>2021-06-04T00:35:21.000Z</time>
</trkpt>  
<trkpt lat="34.24999999142914" lon="108.89487682731306">
   <ele>406.24310634750873</ele>
   <time>2021-06-04T00:35:24.001Z</time>
</trkpt>  
<trkpt lat="34.25002110591571" lon="108.89490542341518">
   <ele>405.8864740654826</ele>
   <time>2021-06-04T00:35:28.001Z</time>
</trkpt>  
<trkpt lat="34.250036000443394" lon="108.89493689796183">
   <ele>405.1190244136378</ele>
   <time>2021-06-04T00:35:31.001Z</time>
</trkpt>  
<trkpt lat="34.250041578720854" lon="108.89497054560015">
   <ele>405.8190292213112</ele>
   <time>2021-06-04T00:35:35.001Z</time>
</trkpt>  
<trkpt lat="34.2500365444857" lon="108.89500346130801">
   <ele>406.13546122051775</ele>
   <time>2021-06-04T00:35:38.001Z</time>
</trkpt>  
<trkpt lat="34.25002048629624" lon="108.89503846136431">
   <ele>406.21017154399306</ele>
   <time>2021-06-04T00:35:43.001Z</time>
</trkpt>  
<trkpt lat="34.25001757081484" lon="108.89507235375049">
   <ele>406.7992826523259</ele>
   <time>2021-06-04T00:35:47.001Z</time>
</trkpt>  
<trkpt lat="34.25001317533522" lon="108.89510685787738">
   <ele>406.593831253238</ele>
   <time>2021-06-04T00:35:50.001Z</time>
</trkpt>  
<trkpt lat="34.25001303205044" lon="108.8951396168204">
   <ele>406.01053444016725</ele>
   <time>2021-06-04T00:35:54.001Z</time>
</trkpt>  
<trkpt lat="34.25000998845044" lon="108.8951821452423">
   <ele>406.009300975129</ele>
   <time>2021-06-04T00:35:59.001Z</time>
</trkpt>  
<trkpt lat="34.250013264815195" lon="108.89521677499346">
   <ele>406.8790333941579</ele>
   <time>2021-06-04T00:36:02.001Z</time>
</trkpt>  
<trkpt lat="34.25002779588299" lon="108.89525208784339">
   <ele>406.0256569394842</ele>
   <time>2021-06-04T00:36:06.001Z</time>
</trkpt>  
<trkpt lat="34.250042225897595" lon="108.89528121574537">
   <ele>406.39146074000746</ele>
   <time>2021-06-04T00:36:08.001Z</time>
</trkpt>  
<trkpt lat="34.25004786346058" lon="108.89531650318642">
   <ele>406.9704668559134</ele>
   <time>2021-06-04T00:36:12.000Z</time>
</trkpt>  
<trkpt lat="34.250047245176006" lon="108.89535489742151">
   <ele>406.42787633184344</ele>
   <time>2021-06-04T00:36:16.000Z</time>
</trkpt>  
<trkpt lat="34.250048714769946" lon="108.895391292229">
   <ele>406.2502723429352</ele>
   <time>2021-06-04T00:36:20.000Z</time>
</trkpt>  
<trkpt lat="34.25004577364864" lon="108.8954260837279">
   <ele>406.10368899349123</ele>
   <time>2021-06-04T00:36:23.000Z</time>
</trkpt>  
<trkpt lat="34.25003855609915" lon="108.89546331135897">
   <ele>406.26788451429456</ele>
   <time>2021-06-04T00:36:26.000Z</time>
</trkpt>  
<trkpt lat="34.25003590868892" lon="108.89550248166431">
   <ele>406.6461041625589</ele>
   <time>2021-06-04T00:36:30.000Z</time>
</trkpt>  
<trkpt lat="34.25004896439942" lon="108.89554820253542">
   <ele>406.35364077053964</ele>
   <time>2021-06-04T00:36:33.000Z</time>
</trkpt>  
<trkpt lat="34.25006244675136" lon="108.89557970909108">
   <ele>406.05651886668056</ele>
   <time>2021-06-04T00:36:36.000Z</time>
</trkpt>  
<trkpt lat="34.25007243798675" lon="108.89561352975947">
   <ele>405.57443759031594</ele>
   <time>2021-06-04T00:36:38.000Z</time>
</trkpt>  
<trkpt lat="34.25007643260169" lon="108.89565118901055">
   <ele>405.92370701767504</ele>
   <time>2021-06-04T00:36:41.000Z</time>
</trkpt>  
<trkpt lat="34.250090275481305" lon="108.89568537563602">
   <ele>406.52265334967524</ele>
   <time>2021-06-04T00:36:45.000Z</time>
</trkpt>  
<trkpt lat="34.25010285618782" lon="108.89571578572144">
   <ele>406.2418078966439</ele>
   <time>2021-06-04T00:36:49.000Z</time>
</trkpt>  
<trkpt lat="34.25011908492402" lon="108.89574990499443">
   <ele>405.9733946369961</ele>
   <time>2021-06-04T00:36:53.000Z</time>
</trkpt>  
<trkpt lat="34.250137716510714" lon="108.8957800308436">
   <ele>406.30447254516184</ele>
   <time>2021-06-04T00:36:56.000Z</time>
</trkpt>  
<trkpt lat="34.250156022264306" lon="108.8958135882587">
   <ele>406.1891896761954</ele>
   <time>2021-06-04T00:37:00.000Z</time>
</trkpt>  
<trkpt lat="34.250178479852444" lon="108.89585031642423">
   <ele>405.96811601612717</ele>
   <time>2021-06-04T00:37:03.000Z</time>
</trkpt>  
<trkpt lat="34.25020293186868" lon="108.89587105454908">
   <ele>405.9547707447782</ele>
   <time>2021-06-04T00:37:06.000Z</time>
</trkpt>  
<trkpt lat="34.250229256489376" lon="108.89589101243949">
   <ele>406.30635502096266</ele>
   <time>2021-06-04T00:37:09.000Z</time>
</trkpt>  
<trkpt lat="34.250258023201326" lon="108.89591261200323">
   <ele>406.48016069829464</ele>
   <time>2021-06-04T00:37:13.000Z</time>
</trkpt>  
<trkpt lat="34.25028507250302" lon="108.89592571889943">
   <ele>405.9203317929059</ele>
   <time>2021-06-04T00:37:17.000Z</time>
</trkpt>  
<trkpt lat="34.250311581790584" lon="108.89594720483979">
   <ele>406.3663249993697</ele>
   <time>2021-06-04T00:37:20.000Z</time>
</trkpt>  
<trkpt lat="34.250339918964706" lon="108.89597091924512">
   <ele>406.23422453086823</ele>
   <time>2021-06-04T00:37:24.000Z</time>
</trkpt>  
<trkpt lat="34.250362056855764" lon="108.89599462194212">
   <ele>406.67259356286377</ele>
   <time>2021-06-04T00:37:28.000Z</time>
</trkpt>  
<trkpt lat="34.25038631853554" lon="108.89601610826848">
   <ele>406.6719300132245</ele>
   <time>2021-06-04T00:37:31.000Z</time>
</trkpt>  
<trkpt lat="34.250419211629755" lon="108.89602942589015">
   <ele>406.171530446969</ele>
   <time>2021-06-04T00:37:36.000Z</time>
</trkpt>  
<trkpt lat="34.25044757244944" lon="108.89604075011925">
   <ele>406.23538623470813</ele>
   <time>2021-06-04T00:37:39.000Z</time>
</trkpt>  
<trkpt lat="34.25048087695595" lon="108.89605093820893">
   <ele>406.51105362083763</ele>
   <time>2021-06-04T00:37:43.001Z</time>
</trkpt>  
<trkpt lat="34.25051019088893" lon="108.89605556245435">
   <ele>406.55642946437</ele>
   <time>2021-06-04T00:37:47.001Z</time>
</trkpt>  
<trkpt lat="34.25054332014469" lon="108.89606594151833">
   <ele>406.421107981354</ele>
   <time>2021-06-04T00:37:51.001Z</time>
</trkpt>  
<trkpt lat="34.25057654678848" lon="108.89606876828084">
   <ele>406.3811570154503</ele>
   <time>2021-06-04T00:37:54.001Z</time>
</trkpt>  
<trkpt lat="34.25060715218158" lon="108.89606981137901">
   <ele>406.36282732430845</ele>
   <time>2021-06-04T00:37:58.001Z</time>
</trkpt>  
<trkpt lat="34.25064308094296" lon="108.89607447336479">
   <ele>406.7265392560512</ele>
   <time>2021-06-04T00:38:03.001Z</time>
</trkpt>  
<trkpt lat="34.250674249116955" lon="108.8960770067019">
   <ele>406.8850621981546</ele>
   <time>2021-06-04T00:38:06.001Z</time>
</trkpt>  
<trkpt lat="34.250707878944404" lon="108.8960693070024">
   <ele>406.6758460588753</ele>
   <time>2021-06-04T00:38:09.001Z</time>
</trkpt>  
<trkpt lat="34.25073586274765" lon="108.89605385162956">
   <ele>406.6269886577502</ele>
   <time>2021-06-04T00:38:14.001Z</time>
</trkpt>  
<trkpt lat="34.25075952675845" lon="108.8960279416029">
   <ele>406.6365128867328</ele>
   <time>2021-06-04T00:38:18.000Z</time>
</trkpt>  
<trkpt lat="34.25078174910066" lon="108.89600371720456">
   <ele>407.0821039872244</ele>
   <time>2021-06-04T00:38:22.000Z</time>
</trkpt>  
<trkpt lat="34.250806778652844" lon="108.89599129913212">
   <ele>406.83212888333946</ele>
   <time>2021-06-04T00:38:33.000Z</time>
</trkpt>  
<trkpt lat="34.250805909552895" lon="108.89603688025404">
   <ele>407.1292347814888</ele>
   <time>2021-06-04T00:42:25.001Z</time>
</trkpt>  
<trkpt lat="34.25080746168331" lon="108.89607174170446">
   <ele>406.5948727848008</ele>
   <time>2021-06-04T00:42:27.001Z</time>
</trkpt>  
<trkpt lat="34.2508148598082" lon="108.89611197358597">
   <ele>405.83939778245986</ele>
   <time>2021-06-04T00:42:30.000Z</time>
</trkpt>  
<trkpt lat="34.250819691422905" lon="108.89616414465826">
   <ele>406.22375721950084</ele>
   <time>2021-06-04T00:42:33.000Z</time>
</trkpt>  
<trkpt lat="34.250825846725974" lon="108.89620464569576">
   <ele>406.2512521799654</ele>
   <time>2021-06-04T00:42:35.000Z</time>
</trkpt>  
<trkpt lat="34.250838185346524" lon="108.89617286502225">
   <ele>406.829722577706</ele>
   <time>2021-06-04T00:42:58.000Z</time>
</trkpt>  
<trkpt lat="34.250832741293706" lon="108.8961344295398">
   <ele>406.42242045141757</ele>
   <time>2021-06-04T00:43:01.000Z</time>
</trkpt>  
<trkpt lat="34.25082068884911" lon="108.89609629220976">
   <ele>406.46648738812655</ele>
   <time>2021-06-04T00:43:03.000Z</time>
</trkpt>  
<trkpt lat="34.25081382960852" lon="108.89605895620018">
   <ele>406.5798611268401</ele>
   <time>2021-06-04T00:43:06.000Z</time>
</trkpt>  
<trkpt lat="34.25082448767339" lon="108.89602216825372">
   <ele>406.7479290543124</ele>
   <time>2021-06-04T00:43:12.000Z</time>
</trkpt>  
<trkpt lat="34.250797788119904" lon="108.8960093328492">
   <ele>406.7791321463883</ele>
   <time>2021-06-04T00:43:27.000Z</time>
</trkpt>  
<trkpt lat="34.25080873852891" lon="108.8959744184475">
   <ele>406.5016151992604</ele>
   <time>2021-06-04T00:45:20.000Z</time>
</trkpt>  
<trkpt lat="34.250806482683075" lon="108.8959408377811">
   <ele>407.49323278293014</ele>
   <time>2021-06-04T00:46:02.000Z</time>
</trkpt>  
<trkpt lat="34.25081361781059" lon="108.8959070062524">
   <ele>407.4090923508629</ele>
   <time>2021-06-04T00:46:09.000Z</time>
</trkpt>  
<trkpt lat="34.250792122363336" lon="108.89587623768011">
   <ele>407.4942475343123</ele>
   <time>2021-06-04T00:46:14.000Z</time>
</trkpt>  
<trkpt lat="34.250772377890826" lon="108.8958524067432">
   <ele>407.1555101471022</ele>
   <time>2021-06-04T00:46:17.000Z</time>
</trkpt>  
<trkpt lat="34.25074419218443" lon="108.89583285526774">
   <ele>406.719984957017</ele>
   <time>2021-06-04T00:46:22.000Z</time>
</trkpt>  
<trkpt lat="34.250719665144615" lon="108.89581690402669">
   <ele>406.6543718604371</ele>
   <time>2021-06-04T00:46:25.000Z</time>
</trkpt>  
<trkpt lat="34.250716386944084" lon="108.89578051762969">
   <ele>406.8050561295822</ele>
   <time>2021-06-04T00:46:32.001Z</time>
</trkpt>  
<trkpt lat="34.25071720378354" lon="108.89574364103765">
   <ele>407.1684789713472</ele>
   <time>2021-06-04T00:46:37.001Z</time>
</trkpt>  
<trkpt lat="34.25072038591113" lon="108.89570914304778">
   <ele>407.3348305048421</ele>
   <time>2021-06-04T00:46:40.000Z</time>
</trkpt>  
<trkpt lat="34.2506972416407" lon="108.89568759201917">
   <ele>407.0813332386315</ele>
   <time>2021-06-04T00:46:46.000Z</time>
</trkpt>  
<trkpt lat="34.250668769316604" lon="108.89567779791263">
   <ele>407.0682690376416</ele>
   <time>2021-06-04T00:46:50.000Z</time>
</trkpt>  
<trkpt lat="34.25067130316987" lon="108.89564398130958">
   <ele>406.8950275676325</ele>
   <time>2021-06-04T00:46:57.000Z</time>
</trkpt>  
<trkpt lat="34.25068070445904" lon="108.89567896792325">
   <ele>406.7362691182643</ele>
   <time>2021-06-04T00:48:48.000Z</time>
</trkpt>  
<trkpt lat="34.250692366008366" lon="108.89572023874946">
   <ele>406.80574247520417</ele>
   <time>2021-06-04T00:48:50.000Z</time>
</trkpt>  
<trkpt lat="34.250718372144405" lon="108.89580058640054">
   <ele>406.730163901113</ele>
   <time>2021-06-04T00:48:52.000Z</time>
</trkpt>  
<trkpt lat="34.2507294814065" lon="108.89583156654798">
   <ele>406.4370409185067</ele>
   <time>2021-06-04T00:48:56.000Z</time>
</trkpt>  
<trkpt lat="34.25075417616453" lon="108.89585351037101">
   <ele>407.3180857319385</ele>
   <time>2021-06-04T00:48:59.000Z</time>
</trkpt>  
<trkpt lat="34.25077709804011" lon="108.89587712073799">
   <ele>406.6889853524044</ele>
   <time>2021-06-04T00:49:03.000Z</time>
</trkpt>  
<trkpt lat="34.25079582357208" lon="108.89590374578452">
   <ele>406.6568547207862</ele>
   <time>2021-06-04T00:49:08.000Z</time>
</trkpt>  
<trkpt lat="34.25081678966774" lon="108.89592495009093">
   <ele>406.71986738499254</ele>
   <time>2021-06-04T00:50:07.000Z</time>
</trkpt>  
<trkpt lat="34.25080382608455" lon="108.89595462001436">
   <ele>407.0598606560379</ele>
   <time>2021-06-04T00:52:06.000Z</time>
</trkpt>  
<trkpt lat="34.250784788515745" lon="108.89592775367404">
   <ele>406.92091124504805</ele>
   <time>2021-06-04T00:53:03.000Z</time>
</trkpt>  
<trkpt lat="34.25075217105378" lon="108.89587264458687">
   <ele>407.13344718981534</ele>
   <time>2021-06-04T00:53:05.000Z</time>
</trkpt>  
<trkpt lat="34.25077359119775" lon="108.89589753301306">
   <ele>406.9642444802448</ele>
   <time>2021-06-04T00:53:22.000Z</time>
</trkpt>  
<trkpt lat="34.25079377008439" lon="108.89592748373111">
   <ele>406.57328007929027</ele>
   <time>2021-06-04T00:53:24.000Z</time>
</trkpt>  
<trkpt lat="34.25080434265442" lon="108.89595829892073">
   <ele>406.7822874812409</ele>
   <time>2021-06-04T00:53:37.000Z</time>
</trkpt>  
<trkpt lat="34.25082373068353" lon="108.8959812498104">
   <ele>406.9846157198772</ele>
   <time>2021-06-04T00:53:40.000Z</time>
</trkpt>  
<trkpt lat="34.250803313356606" lon="108.89595551048538">
   <ele>406.4516953229904</ele>
   <time>2021-06-04T00:54:16.000Z</time>
</trkpt>  
<trkpt lat="34.25078762253417" lon="108.89592848571387">
   <ele>406.33692928776145</ele>
   <time>2021-06-04T00:54:18.000Z</time>
</trkpt>  
<trkpt lat="34.25078194768" lon="108.89596178692439">
   <ele>406.71226647216827</ele>
   <time>2021-06-04T00:55:58.000Z</time>
</trkpt>  
<trkpt lat="34.25077484434246" lon="108.89603623226294">
   <ele>406.8156081046909</ele>
   <time>2021-06-04T00:56:00.000Z</time>
</trkpt>  
<trkpt lat="34.25077765777507" lon="108.89600213627097">
   <ele>406.8024209588766</ele>
   <time>2021-06-04T00:57:32.000Z</time>
</trkpt>  
<trkpt lat="34.250762028918274" lon="108.89594028024642">
   <ele>406.85927120316774</ele>
   <time>2021-06-04T00:57:33.000Z</time>
</trkpt>  
<trkpt lat="34.250783830951264" lon="108.89592096685178">
   <ele>406.7305285166949</ele>
   <time>2021-06-04T00:57:43.000Z</time>
</trkpt>  
<trkpt lat="34.25080974167913" lon="108.89593178492967">
   <ele>407.1047579841688</ele>
   <time>2021-06-04T00:58:19.000Z</time>
</trkpt>  
<trkpt lat="34.250827898477844" lon="108.89595897161946">
   <ele>407.09660881757736</ele>
   <time>2021-06-04T00:58:20.000Z</time>
</trkpt>  
<trkpt lat="34.25082574213234" lon="108.89599395113474">
   <ele>406.5482096327469</ele>
   <time>2021-06-04T00:58:31.000Z</time>
</trkpt>  
<trkpt lat="34.250807281050285" lon="108.89596710943262">
   <ele>406.90921829175204</ele>
   <time>2021-06-04T00:58:49.001Z</time>
</trkpt>  
<trkpt lat="34.250785546381394" lon="108.89594679211628">
   <ele>406.72805444616824</ele>
   <time>2021-06-04T00:58:54.001Z</time>
</trkpt>  
<trkpt lat="34.25079874566855" lon="108.89591696408718">
   <ele>406.44213972147554</ele>
   <time>2021-06-04T00:59:26.000Z</time>
</trkpt>  
<trkpt lat="34.25077323983186" lon="108.89590413080735">
   <ele>407.095448654145</ele>
   <time>2021-06-04T01:02:14.000Z</time>
</trkpt>  
<trkpt lat="34.25073655007536" lon="108.89589679772912">
   <ele>406.9693850418553</ele>
   <time>2021-06-04T01:02:15.000Z</time>
</trkpt>  
<trkpt lat="34.25076449076618" lon="108.89589730407427">
   <ele>407.37589853070676</ele>
   <time>2021-06-04T01:02:38.000Z</time>
</trkpt>  
<trkpt lat="34.250786278261465" lon="108.89591958323409">
   <ele>404.5747284470126</ele>
   <time>2021-06-04T01:03:29.000Z</time>
</trkpt>  
<trkpt lat="34.25075597852153" lon="108.89589966359104">
   <ele>406.51158211473376</ele>
   <time>2021-06-04T01:03:45.000Z</time>
</trkpt>  
<trkpt lat="34.25078077526731" lon="108.89591448489703">
   <ele>406.26472554542124</ele>
   <time>2021-06-04T01:03:57.000Z</time>
</trkpt>  
<trkpt lat="34.25081168862258" lon="108.89590285023193">
   <ele>406.90490699838847</ele>
   <time>2021-06-04T01:04:04.000Z</time>
</trkpt>  
<trkpt lat="34.250834020448266" lon="108.89588082084455">
   <ele>407.24464442394674</ele>
   <time>2021-06-04T01:04:10.000Z</time>
</trkpt>  
<trkpt lat="34.25085719358401" lon="108.89585960301332">
   <ele>407.2122375080362</ele>
   <time>2021-06-04T01:04:12.000Z</time>
</trkpt>  
<trkpt lat="34.25083552424797" lon="108.89588074147196">
   <ele>406.95317286252975</ele>
   <time>2021-06-04T01:04:31.000Z</time>
</trkpt>  
<trkpt lat="34.25080476630903" lon="108.89589414043573">
   <ele>406.71767922490835</ele>
   <time>2021-06-04T01:04:34.000Z</time>
</trkpt>  
<trkpt lat="34.250785703006215" lon="108.89591798931104">
   <ele>406.6966226892546</ele>
   <time>2021-06-04T01:04:43.000Z</time>
</trkpt>  
<trkpt lat="34.25075783908374" lon="108.89590912941983">
   <ele>406.5740731013939</ele>
   <time>2021-06-04T01:05:03.000Z</time>
</trkpt>  
<trkpt lat="34.250796954270676" lon="108.89587582833235">
   <ele>411.9337261142209</ele>
   <time>2021-06-04T01:05:13.001Z</time>
</trkpt>  
<trkpt lat="34.25079483601575" lon="108.89591328523031">
   <ele>407.8812331724912</ele>
   <time>2021-06-04T01:05:21.001Z</time>
</trkpt>  
<trkpt lat="34.25076703183716" lon="108.89591158420899">
   <ele>407.2726107360795</ele>
   <time>2021-06-04T01:05:28.001Z</time>
</trkpt>  
<trkpt lat="34.25079353830816" lon="108.89589701424445">
   <ele>408.49668782763183</ele>
   <time>2021-06-04T01:05:41.000Z</time>
</trkpt>  
<trkpt lat="34.25078584761541" lon="108.8959291780137">
   <ele>406.78140399232507</ele>
   <time>2021-06-04T01:06:04.000Z</time>
</trkpt>  
<trkpt lat="34.25075626278246" lon="108.89593015604531">
   <ele>406.6099225245416</ele>
   <time>2021-06-04T01:06:26.000Z</time>
</trkpt>  
<trkpt lat="34.2507655180484" lon="108.89589736968382">
   <ele>407.4529714304954</ele>
   <time>2021-06-04T01:06:34.000Z</time>
</trkpt>  
<trkpt lat="34.25078836374859" lon="108.89587805824684">
   <ele>408.0291988942772</ele>
   <time>2021-06-04T01:06:43.000Z</time>
</trkpt>  
<trkpt lat="34.250810212696436" lon="108.89589767969568">
   <ele>407.13096690457314</ele>
   <time>2021-06-04T01:06:54.000Z</time>
</trkpt>  
<trkpt lat="34.2508120853568" lon="108.89593293680502">
   <ele>407.14842968340963</ele>
   <time>2021-06-04T01:07:16.000Z</time>
</trkpt>  
<trkpt lat="34.25079947651091" lon="108.89596552855251">
   <ele>407.45202329102904</ele>
   <time>2021-06-04T01:07:19.000Z</time>
</trkpt>  
<trkpt lat="34.250803323696886" lon="108.89604655004716">
   <ele>405.64293786045164</ele>
   <time>2021-06-04T01:07:23.000Z</time>
</trkpt>  
<trkpt lat="34.2507930153489" lon="108.89609182100084">
   <ele>405.364751862362</ele>
   <time>2021-06-04T01:07:24.000Z</time>
</trkpt>  
<trkpt lat="34.250796011726536" lon="108.89612594454532">
   <ele>406.1683120569214</ele>
   <time>2021-06-04T01:07:26.001Z</time>
</trkpt>  
<trkpt lat="34.250810568281466" lon="108.89617382444132">
   <ele>405.41368446685374</ele>
   <time>2021-06-04T01:07:28.001Z</time>
</trkpt>  
<trkpt lat="34.25083030074314" lon="108.89623937739026">
   <ele>405.4844747809693</ele>
   <time>2021-06-04T01:07:33.001Z</time>
</trkpt>  
<trkpt lat="34.25086224885406" lon="108.89626267504468">
   <ele>405.9389635575935</ele>
   <time>2021-06-04T01:07:35.001Z</time>
</trkpt>  
<trkpt lat="34.25088112635439" lon="108.89628884525857">
   <ele>405.99025502149016</ele>
   <time>2021-06-04T01:07:39.001Z</time>
</trkpt>  
<trkpt lat="34.25090835401621" lon="108.89631472710238">
   <ele>402.4215645585209</ele>
   <time>2021-06-04T01:07:47.000Z</time>
</trkpt>  
<trkpt lat="34.25093438237715" lon="108.8963328711019">
   <ele>403.1877030143514</ele>
   <time>2021-06-04T01:07:53.000Z</time>
</trkpt>  
<trkpt lat="34.250909356102966" lon="108.89630928181957">
   <ele>403.9363558078185</ele>
   <time>2021-06-04T01:08:15.000Z</time>
</trkpt>  
<trkpt lat="34.25091425581971" lon="108.89634358348881">
   <ele>406.241191919893</ele>
   <time>2021-06-04T01:08:45.000Z</time>
</trkpt>  
<trkpt lat="34.2508893206049" lon="108.89636653178621">
   <ele>404.24999995250255</ele>
   <time>2021-06-04T01:09:12.000Z</time>
</trkpt>  
       </trkseg>
   </trk>
</gpx>
