# Supplementary material for: Exploring the influence of path environment factors on walking behavior in urban parks with configuration attribute control
Source: PLoS One. 2025 Jul 28;20(7):e0329278. doi: 10.1371/journal.pone.0329278 (PMC12303266; doi:10.1371/journal.pone.0329278)
Supplement: S2 File — (ZIP) [file pone.0329278.s002.zip › S2 File/Trajectory data/F147.gpx]

<?xml version="1.0" encoding="UTF-8"?>
<gpx xmlns:xsi="http://www.w3.org/2001/XMLSchema-instance" xmlns="http://www.topografix.com/GPX/1/1" xsi:schemaLocation="http://www.topografix.com/GPX/1/1 http://www.topografix.com/GPX/1/1/gpx.xsd" version="1.1" creator="foooooot.com">
<metadata>
         <copyright author="foooooot.com"> <license>foooooot.com</license></copyright>
         <time>1622766039.6980782</time>
         <name>01</name>
</metadata>
<trk>
    <name>01</name>
    <type>trip#track</type>
    <src>手机客户端软件/六只脚iPhone版</src>
    <trkseg> 
<trkpt lat="34.2494581367658" lon="108.89010916213596">
   <ele>407.9424319025129</ele>
   <time>2021-06-04T00:20:40.001Z</time>
</trkpt>  
<trkpt lat="34.24947502624477" lon="108.89014028930873">
   <ele>407.05508825648576</ele>
   <time>2021-06-04T00:20:51.001Z</time>
</trkpt>  
<trkpt lat="34.24948215588528" lon="108.89017191185829">
   <ele>406.60920039750636</ele>
   <time>2021-06-04T00:20:54.001Z</time>
</trkpt>  
<trkpt lat="34.249486249379174" lon="108.89020921143052">
   <ele>407.1089169094339</ele>
   <time>2021-06-04T00:20:57.001Z</time>
</trkpt>  
<trkpt lat="34.24948303582188" lon="108.89024772124901">
   <ele>407.56675442587584</ele>
   <time>2021-06-04T00:21:00.001Z</time>
</trkpt>  
<trkpt lat="34.24947448330401" lon="108.890289596057">
   <ele>407.4661344224587</ele>
   <time>2021-06-04T00:21:03.001Z</time>
</trkpt>  
<trkpt lat="34.24946195380831" lon="108.89033499409472">
   <ele>407.71552859898657</ele>
   <time>2021-06-04T00:21:06.001Z</time>
</trkpt>  
<trkpt lat="34.2494470248315" lon="108.89037093981693">
   <ele>407.33325132727623</ele>
   <time>2021-06-04T00:21:09.001Z</time>
</trkpt>  
<trkpt lat="34.24943312244007" lon="108.8904023081879">
   <ele>408.04525608289987</ele>
   <time>2021-06-04T00:21:12.001Z</time>
</trkpt>  
<trkpt lat="34.24941605558603" lon="108.89043567868939">
   <ele>407.82064633537084</ele>
   <time>2021-06-04T00:21:15.001Z</time>
</trkpt>  
<trkpt lat="34.24939278176315" lon="108.89047181674152">
   <ele>407.80904191173613</ele>
   <time>2021-06-04T00:21:18.001Z</time>
</trkpt>  
<trkpt lat="34.249373169586406" lon="108.89049581931508">
   <ele>408.129729392007</ele>
   <time>2021-06-04T00:21:20.001Z</time>
</trkpt>  
<trkpt lat="34.24935069076568" lon="108.89051725977689">
   <ele>408.1678259158507</ele>
   <time>2021-06-04T00:21:22.001Z</time>
</trkpt>  
<trkpt lat="34.24932537129194" lon="108.89053699818102">
   <ele>407.89498581085354</ele>
   <time>2021-06-04T00:21:24.001Z</time>
</trkpt>  
<trkpt lat="34.249297866902324" lon="108.8905550574199">
   <ele>408.0584992133081</ele>
   <time>2021-06-04T00:21:26.001Z</time>
</trkpt>  
<trkpt lat="34.24927299801669" lon="108.89057278661409">
   <ele>407.8762448448688</ele>
   <time>2021-06-04T00:21:28.001Z</time>
</trkpt>  
<trkpt lat="34.2492487721195" lon="108.89058849403115">
   <ele>408.2072148155421</ele>
   <time>2021-06-04T00:21:30.001Z</time>
</trkpt>  
<trkpt lat="34.2492195200682" lon="108.89060362596689">
   <ele>407.90889654215425</ele>
   <time>2021-06-04T00:21:32.001Z</time>
</trkpt>  
<trkpt lat="34.24918925408481" lon="108.89061816236344">
   <ele>407.88379405718297</ele>
   <time>2021-06-04T00:21:34.001Z</time>
</trkpt>  
<trkpt lat="34.24916128223541" lon="108.89063043088308">
   <ele>407.86812644451857</ele>
   <time>2021-06-04T00:21:36.001Z</time>
</trkpt>  
<trkpt lat="34.249126045703086" lon="108.89064531165252">
   <ele>407.79122986085713</ele>
   <time>2021-06-04T00:21:39.001Z</time>
</trkpt>  
<trkpt lat="34.24908609715995" lon="108.89066333805013">
   <ele>407.8366793692112</ele>
   <time>2021-06-04T00:21:41.001Z</time>
</trkpt>  
<trkpt lat="34.249051209027115" lon="108.89068035204373">
   <ele>408.0942992893979</ele>
   <time>2021-06-04T00:21:43.001Z</time>
</trkpt>  
<trkpt lat="34.2490247071385" lon="108.89069033138348">
   <ele>408.4894454330206</ele>
   <time>2021-06-04T00:21:45.001Z</time>
</trkpt>  
<trkpt lat="34.248994928626495" lon="108.8907013563077">
   <ele>408.07245163526386</ele>
   <time>2021-06-04T00:21:48.000Z</time>
</trkpt>  
<trkpt lat="34.24896595813489" lon="108.89071563204527">
   <ele>408.3150094971061</ele>
   <time>2021-06-04T00:21:50.000Z</time>
</trkpt>  
<trkpt lat="34.24894203492139" lon="108.89073761917984">
   <ele>409.07424595113844</ele>
   <time>2021-06-04T00:21:53.000Z</time>
</trkpt>  
<trkpt lat="34.248921781820506" lon="108.89076020296413">
   <ele>409.1507268343121</ele>
   <time>2021-06-04T00:21:57.000Z</time>
</trkpt>  
<trkpt lat="34.24890464013487" lon="108.8907896355806">
   <ele>409.09199945349246</ele>
   <time>2021-06-04T00:22:02.000Z</time>
</trkpt>  
<trkpt lat="34.248885380403095" lon="108.89082207926752">
   <ele>408.69499156903476</ele>
   <time>2021-06-04T00:22:06.000Z</time>
</trkpt>  
<trkpt lat="34.24886720371472" lon="108.89085009494481">
   <ele>408.4516265252605</ele>
   <time>2021-06-04T00:22:10.000Z</time>
</trkpt>  
<trkpt lat="34.248851435012135" lon="108.89087964554476">
   <ele>408.4691741615534</ele>
   <time>2021-06-04T00:22:13.000Z</time>
</trkpt>  
<trkpt lat="34.24883527096024" lon="108.89091081987614">
   <ele>408.0139854764566</ele>
   <time>2021-06-04T00:22:16.000Z</time>
</trkpt>  
<trkpt lat="34.24881737124617" lon="108.89094658807154">
   <ele>408.03593448363245</ele>
   <time>2021-06-04T00:22:20.000Z</time>
</trkpt>  
<trkpt lat="34.24879819960134" lon="108.89098915650685">
   <ele>408.0925912912935</ele>
   <time>2021-06-04T00:22:23.000Z</time>
</trkpt>  
<trkpt lat="34.24878598774777" lon="108.89102749361273">
   <ele>407.63810412120074</ele>
   <time>2021-06-04T00:22:26.000Z</time>
</trkpt>  
<trkpt lat="34.248778605364535" lon="108.89106051275904">
   <ele>407.6777764391154</ele>
   <time>2021-06-04T00:22:30.000Z</time>
</trkpt>  
<trkpt lat="34.24876914008651" lon="108.89110278522443">
   <ele>407.9497915636748</ele>
   <time>2021-06-04T00:22:34.000Z</time>
</trkpt>  
<trkpt lat="34.24875912766798" lon="108.8911351592198">
   <ele>407.82748328801244</ele>
   <time>2021-06-04T00:22:37.000Z</time>
</trkpt>  
<trkpt lat="34.24874441687884" lon="108.89116846058616">
   <ele>407.4918403280899</ele>
   <time>2021-06-04T00:22:41.000Z</time>
</trkpt>  
<trkpt lat="34.248728775347374" lon="108.89120001134428">
   <ele>407.7728123711422</ele>
   <time>2021-06-04T00:22:45.000Z</time>
</trkpt>  
<trkpt lat="34.24871162699715" lon="108.89123695433256">
   <ele>407.4508784757927</ele>
   <time>2021-06-04T00:22:49.000Z</time>
</trkpt>  
<trkpt lat="34.24869341247164" lon="108.89127399056991">
   <ele>407.31185454223305</ele>
   <time>2021-06-04T00:22:53.000Z</time>
</trkpt>  
<trkpt lat="34.248683236221396" lon="108.89130449741089">
   <ele>407.24354725982994</ele>
   <time>2021-06-04T00:22:56.000Z</time>
</trkpt>  
<trkpt lat="34.24866293012081" lon="108.89139457330268">
   <ele>406.93281385302544</ele>
   <time>2021-06-04T00:22:58.000Z</time>
</trkpt>  
<trkpt lat="34.24865893619013" lon="108.89143267558805">
   <ele>407.06567499320954</ele>
   <time>2021-06-04T00:23:01.000Z</time>
</trkpt>  
<trkpt lat="34.2486569573736" lon="108.89147482947827">
   <ele>407.05149649176747</ele>
   <time>2021-06-04T00:23:05.000Z</time>
</trkpt>  
<trkpt lat="34.248657680089714" lon="108.89151084077878">
   <ele>407.5457754628733</ele>
   <time>2021-06-04T00:23:08.000Z</time>
</trkpt>  
<trkpt lat="34.2486571056073" lon="108.89154349442943">
   <ele>407.2245516041294</ele>
   <time>2021-06-04T00:23:11.000Z</time>
</trkpt>  
<trkpt lat="34.248659641798184" lon="108.89158643186124">
   <ele>406.98581128101796</ele>
   <time>2021-06-04T00:23:14.000Z</time>
</trkpt>  
<trkpt lat="34.24866102628761" lon="108.89162906970334">
   <ele>407.0884338384494</ele>
   <time>2021-06-04T00:23:17.000Z</time>
</trkpt>  
<trkpt lat="34.24866437186365" lon="108.89166228138599">
   <ele>407.5264963665977</ele>
   <time>2021-06-04T00:23:20.000Z</time>
</trkpt>  
<trkpt lat="34.24866910887336" lon="108.89169920755491">
   <ele>407.2510959999636</ele>
   <time>2021-06-04T00:23:24.000Z</time>
</trkpt>  
<trkpt lat="34.24867322145736" lon="108.89174812223332">
   <ele>406.88599814195186</ele>
   <time>2021-06-04T00:23:27.000Z</time>
</trkpt>  
<trkpt lat="34.248678288163816" lon="108.89178381298288">
   <ele>407.3569944277406</ele>
   <time>2021-06-04T00:23:30.000Z</time>
</trkpt>  
<trkpt lat="34.248680802286124" lon="108.8918183846075">
   <ele>406.97809086181223</ele>
   <time>2021-06-04T00:23:33.000Z</time>
</trkpt>  
<trkpt lat="34.248685148896016" lon="108.8918536009164">
   <ele>407.4544562716037</ele>
   <time>2021-06-04T00:23:37.000Z</time>
</trkpt>  
<trkpt lat="34.248690667978316" lon="108.89189429581292">
   <ele>407.21179150789976</ele>
   <time>2021-06-04T00:23:41.000Z</time>
</trkpt>  
<trkpt lat="34.248700450451054" lon="108.8919362837502">
   <ele>406.94885255303234</ele>
   <time>2021-06-04T00:23:44.000Z</time>
</trkpt>  
<trkpt lat="34.2487108810059" lon="108.89197602720093">
   <ele>406.39811650663614</ele>
   <time>2021-06-04T00:23:47.000Z</time>
</trkpt>  
<trkpt lat="34.24872305213117" lon="108.89200848948165">
   <ele>406.70015651825815</ele>
   <time>2021-06-04T00:23:50.000Z</time>
</trkpt>  
<trkpt lat="34.2487359565058" lon="108.89204122648293">
   <ele>407.1024183249101</ele>
   <time>2021-06-04T00:23:53.000Z</time>
</trkpt>  
<trkpt lat="34.24874638016114" lon="108.89207256513137">
   <ele>406.7355398600921</ele>
   <time>2021-06-04T00:23:56.000Z</time>
</trkpt>  
<trkpt lat="34.24875039041981" lon="108.89210648502723">
   <ele>407.57098692376167</ele>
   <time>2021-06-04T00:23:59.000Z</time>
</trkpt>  
<trkpt lat="34.24874854948155" lon="108.89214949489953">
   <ele>408.02728066779673</ele>
   <time>2021-06-04T00:24:03.000Z</time>
</trkpt>  
<trkpt lat="34.24874515550122" lon="108.89219218169073">
   <ele>408.15571658406407</ele>
   <time>2021-06-04T00:24:07.000Z</time>
</trkpt>  
<trkpt lat="34.24874036329178" lon="108.89223114623866">
   <ele>408.741419008933</ele>
   <time>2021-06-04T00:24:11.000Z</time>
</trkpt>  
<trkpt lat="34.24873810629331" lon="108.89227616117626">
   <ele>408.2462493693456</ele>
   <time>2021-06-04T00:24:14.000Z</time>
</trkpt>  
<trkpt lat="34.2487371435489" lon="108.8923223578007">
   <ele>408.6654447345063</ele>
   <time>2021-06-04T00:24:17.000Z</time>
</trkpt>  
<trkpt lat="34.248736070122014" lon="108.89235676650179">
   <ele>408.7173203425482</ele>
   <time>2021-06-04T00:24:20.000Z</time>
</trkpt>  
<trkpt lat="34.24873538230219" lon="108.89239941858557">
   <ele>408.112064152956</ele>
   <time>2021-06-04T00:24:24.000Z</time>
</trkpt>  
<trkpt lat="34.24873917040272" lon="108.89243784112048">
   <ele>408.48273238074034</ele>
   <time>2021-06-04T00:24:27.000Z</time>
</trkpt>  
<trkpt lat="34.24874055752148" lon="108.89247170467303">
   <ele>408.05148948542774</ele>
   <time>2021-06-04T00:24:29.000Z</time>
</trkpt>  
<trkpt lat="34.248742491907365" lon="108.8925088179156">
   <ele>408.4075693730265</ele>
   <time>2021-06-04T00:24:31.000Z</time>
</trkpt>  
<trkpt lat="34.24874516839714" lon="108.89255444164408">
   <ele>408.6657469011843</ele>
   <time>2021-06-04T00:24:34.000Z</time>
</trkpt>  
<trkpt lat="34.248752083521445" lon="108.89259003968448">
   <ele>408.1260622423142</ele>
   <time>2021-06-04T00:24:37.000Z</time>
</trkpt>  
<trkpt lat="34.24875801033543" lon="108.89263044995619">
   <ele>407.9068850837648</ele>
   <time>2021-06-04T00:24:41.000Z</time>
</trkpt>  
<trkpt lat="34.248763688624095" lon="108.89267230837748">
   <ele>407.4822473023087</ele>
   <time>2021-06-04T00:24:45.000Z</time>
</trkpt>  
<trkpt lat="34.24876519169683" lon="108.89270584757385">
   <ele>407.48563530668616</ele>
   <time>2021-06-04T00:24:48.000Z</time>
</trkpt>  
<trkpt lat="34.248765672458006" lon="108.89274646996031">
   <ele>407.3593449164182</ele>
   <time>2021-06-04T00:24:51.000Z</time>
</trkpt>  
<trkpt lat="34.248769896739084" lon="108.89278810822086">
   <ele>407.73605904355645</ele>
   <time>2021-06-04T00:24:53.000Z</time>
</trkpt>  
<trkpt lat="34.2487754805334" lon="108.89282968954726">
   <ele>407.51759549137205</ele>
   <time>2021-06-04T00:24:55.000Z</time>
</trkpt>  
<trkpt lat="34.248785909451904" lon="108.89286660501492">
   <ele>407.5001187091693</ele>
   <time>2021-06-04T00:24:58.000Z</time>
</trkpt>  
<trkpt lat="34.24880347992436" lon="108.89290176964815">
   <ele>407.5728365685791</ele>
   <time>2021-06-04T00:25:01.000Z</time>
</trkpt>  
<trkpt lat="34.24881763189724" lon="108.89293978748879">
   <ele>408.3738827239722</ele>
   <time>2021-06-04T00:25:04.000Z</time>
</trkpt>  
<trkpt lat="34.248829625500335" lon="108.89297327574305">
   <ele>408.19886846654117</ele>
   <time>2021-06-04T00:25:06.000Z</time>
</trkpt>  
<trkpt lat="34.24884389283787" lon="108.89301606406828">
   <ele>408.4966108519584</ele>
   <time>2021-06-04T00:25:09.000Z</time>
</trkpt>  
<trkpt lat="34.24885304028467" lon="108.89306105243564">
   <ele>408.405448497273</ele>
   <time>2021-06-04T00:25:12.000Z</time>
</trkpt>  
<trkpt lat="34.24885347083824" lon="108.893098948886">
   <ele>408.2757902229205</ele>
   <time>2021-06-04T00:25:15.000Z</time>
</trkpt>  
<trkpt lat="34.24884920583057" lon="108.89314147435232">
   <ele>408.5025225272402</ele>
   <time>2021-06-04T00:25:19.000Z</time>
</trkpt>  
<trkpt lat="34.248842090305665" lon="108.89317514018337">
   <ele>408.7647461630404</ele>
   <time>2021-06-04T00:25:21.000Z</time>
</trkpt>  
<trkpt lat="34.24883316172736" lon="108.89320639054105">
   <ele>408.8140111435205</ele>
   <time>2021-06-04T00:25:23.000Z</time>
</trkpt>  
<trkpt lat="34.24882865948378" lon="108.8932392365365">
   <ele>408.99309540260583</ele>
   <time>2021-06-04T00:25:26.000Z</time>
</trkpt>  
<trkpt lat="34.2488202166568" lon="108.89327839712159">
   <ele>409.02524959575385</ele>
   <time>2021-06-04T00:25:28.000Z</time>
</trkpt>  
<trkpt lat="34.248799998408" lon="108.89330250783561">
   <ele>409.2657200638205</ele>
   <time>2021-06-04T00:25:32.000Z</time>
</trkpt>  
<trkpt lat="34.24877927789131" lon="108.89332554501743">
   <ele>409.1907874988392</ele>
   <time>2021-06-04T00:25:35.000Z</time>
</trkpt>  
<trkpt lat="34.248766653983026" lon="108.89335735079894">
   <ele>409.28010470047593</ele>
   <time>2021-06-04T00:25:38.000Z</time>
</trkpt>  
<trkpt lat="34.24874343762538" lon="108.89338243859838">
   <ele>409.1906798379496</ele>
   <time>2021-06-04T00:25:42.000Z</time>
</trkpt>  
<trkpt lat="34.24874533707688" lon="108.8934196334107">
   <ele>409.5112942336127</ele>
   <time>2021-06-04T00:25:50.000Z</time>
</trkpt>  
<trkpt lat="34.24872107326112" lon="108.89345379411272">
   <ele>409.52460606209934</ele>
   <time>2021-06-04T00:25:54.000Z</time>
</trkpt>  
<trkpt lat="34.24870290672918" lon="108.89347798552507">
   <ele>409.6315785208717</ele>
   <time>2021-06-04T00:25:57.000Z</time>
</trkpt>  
<trkpt lat="34.24866238655978" lon="108.8935165999711">
   <ele>409.3035394465551</ele>
   <time>2021-06-04T00:25:59.000Z</time>
</trkpt>  
<trkpt lat="34.24863397323571" lon="108.89354126001133">
   <ele>409.4201557012275</ele>
   <time>2021-06-04T00:26:02.000Z</time>
</trkpt>  
<trkpt lat="34.2486107730989" lon="108.89355950186331">
   <ele>409.01572336349636</ele>
   <time>2021-06-04T00:26:04.000Z</time>
</trkpt>  
<trkpt lat="34.24858029322533" lon="108.89359103633495">
   <ele>409.12961552105844</ele>
   <time>2021-06-04T00:26:07.000Z</time>
</trkpt>  
<trkpt lat="34.24855298002767" lon="108.89361621552726">
   <ele>409.48621533438563</ele>
   <time>2021-06-04T00:26:13.000Z</time>
</trkpt>  
<trkpt lat="34.248525828608" lon="108.89364541146779">
   <ele>409.3164320914075</ele>
   <time>2021-06-04T00:26:16.000Z</time>
</trkpt>  
<trkpt lat="34.24849421079742" lon="108.893679470593">
   <ele>409.32756494823843</ele>
   <time>2021-06-04T00:26:18.000Z</time>
</trkpt>  
<trkpt lat="34.2484745122133" lon="108.89371069756413">
   <ele>409.6335495971143</ele>
   <time>2021-06-04T00:26:20.000Z</time>
</trkpt>  
<trkpt lat="34.248450846966044" lon="108.89374043377234">
   <ele>409.15171820577234</ele>
   <time>2021-06-04T00:26:24.000Z</time>
</trkpt>  
<trkpt lat="34.24843701300604" lon="108.89377042062655">
   <ele>409.1315402183682</ele>
   <time>2021-06-04T00:26:28.000Z</time>
</trkpt>  
<trkpt lat="34.24842133484743" lon="108.89381425948726">
   <ele>408.971405941993</ele>
   <time>2021-06-04T00:26:32.000Z</time>
</trkpt>  
<trkpt lat="34.248400283972124" lon="108.89385016945054">
   <ele>409.0061484212056</ele>
   <time>2021-06-04T00:26:35.000Z</time>
</trkpt>  
<trkpt lat="34.2483900754502" lon="108.89388460498039">
   <ele>408.8648594301194</ele>
   <time>2021-06-04T00:26:38.000Z</time>
</trkpt>  
<trkpt lat="34.24838436626865" lon="108.89393299561813">
   <ele>409.17922126408666</ele>
   <time>2021-06-04T00:26:41.000Z</time>
</trkpt>  
<trkpt lat="34.24837829007069" lon="108.89397403451042">
   <ele>409.12231318466365</ele>
   <time>2021-06-04T00:26:43.000Z</time>
</trkpt>  
<trkpt lat="34.248383888071054" lon="108.89400765507496">
   <ele>409.3081434890628</ele>
   <time>2021-06-04T00:26:45.000Z</time>
</trkpt>  
<trkpt lat="34.248385587860575" lon="108.89404531504942">
   <ele>408.947578814812</ele>
   <time>2021-06-04T00:26:48.000Z</time>
</trkpt>  
<trkpt lat="34.24836753658322" lon="108.89409462621784">
   <ele>409.0677948500961</ele>
   <time>2021-06-04T00:26:50.000Z</time>
</trkpt>  
<trkpt lat="34.24835954169792" lon="108.89412673358497">
   <ele>408.9690553219989</ele>
   <time>2021-06-04T00:26:55.000Z</time>
</trkpt>  
<trkpt lat="34.24834796109054" lon="108.89416891320258">
   <ele>408.8234177483246</ele>
   <time>2021-06-04T00:26:58.000Z</time>
</trkpt>  
<trkpt lat="34.2483323437381" lon="108.8941959435066">
   <ele>408.90746636874974</ele>
   <time>2021-06-04T00:27:01.000Z</time>
</trkpt>  
<trkpt lat="34.248313921636225" lon="108.89422328259725">
   <ele>408.8397572087124</ele>
   <time>2021-06-04T00:27:04.000Z</time>
</trkpt>  
<trkpt lat="34.24829469864688" lon="108.8942468107977">
   <ele>408.89732736721635</ele>
   <time>2021-06-04T00:27:08.000Z</time>
</trkpt>  
<trkpt lat="34.248272640820645" lon="108.89427211018459">
   <ele>408.85476877354085</ele>
   <time>2021-06-04T00:27:12.000Z</time>
</trkpt>  
<trkpt lat="34.24824610596156" lon="108.89429272630764">
   <ele>408.7738441778347</ele>
   <time>2021-06-04T00:27:14.000Z</time>
</trkpt>  
<trkpt lat="34.248214904742454" lon="108.89431048990502">
   <ele>408.31693408079445</ele>
   <time>2021-06-04T00:27:17.000Z</time>
</trkpt>  
<trkpt lat="34.24818787175374" lon="108.89432368801324">
   <ele>408.313271519728</ele>
   <time>2021-06-04T00:27:20.000Z</time>
</trkpt>  
<trkpt lat="34.24815675451682" lon="108.89433393346711">
   <ele>408.39589359238744</ele>
   <time>2021-06-04T00:27:24.000Z</time>
</trkpt>  
<trkpt lat="34.24812504264254" lon="108.8943440694208">
   <ele>408.2101648049429</ele>
   <time>2021-06-04T00:27:27.000Z</time>
</trkpt>  
<trkpt lat="34.2480896507704" lon="108.8943577824259">
   <ele>408.5638907654211</ele>
   <time>2021-06-04T00:27:30.000Z</time>
</trkpt>  
<trkpt lat="34.248063293670036" lon="108.89436988572974">
   <ele>408.44535569567233</ele>
   <time>2021-06-04T00:27:33.000Z</time>
</trkpt>  
<trkpt lat="34.248037728820215" lon="108.8944103579778">
   <ele>408.16005794052035</ele>
   <time>2021-06-04T00:27:36.000Z</time>
</trkpt>  
<trkpt lat="34.24801936257667" lon="108.8944470775173">
   <ele>408.49836043734103</ele>
   <time>2021-06-04T00:27:38.000Z</time>
</trkpt>  
<trkpt lat="34.24800769442048" lon="108.89448859550538">
   <ele>407.76604347955436</ele>
   <time>2021-06-04T00:27:42.000Z</time>
</trkpt>  
<trkpt lat="34.2480015461766" lon="108.89452139900483">
   <ele>407.8058183612302</ele>
   <time>2021-06-04T00:27:44.000Z</time>
</trkpt>  
<trkpt lat="34.24799349269433" lon="108.8945734854715">
   <ele>408.39177626837045</ele>
   <time>2021-06-04T00:27:47.000Z</time>
</trkpt>  
<trkpt lat="34.247990562971" lon="108.8946117221134">
   <ele>407.8153772195801</ele>
   <time>2021-06-04T00:27:49.000Z</time>
</trkpt>  
<trkpt lat="34.24798565412282" lon="108.89464955275906">
   <ele>407.99353394284844</ele>
   <time>2021-06-04T00:27:51.000Z</time>
</trkpt>  
<trkpt lat="34.24797624082951" lon="108.89469030411833">
   <ele>408.1174515374005</ele>
   <time>2021-06-04T00:27:53.000Z</time>
</trkpt>  
<trkpt lat="34.24798662688097" lon="108.89472280985319">
   <ele>408.08524461090565</ele>
   <time>2021-06-04T00:27:56.000Z</time>
</trkpt>  
<trkpt lat="34.24802034250255" lon="108.89471675261098">
   <ele>407.75332354940474</ele>
   <time>2021-06-04T00:28:01.000Z</time>
</trkpt>  
<trkpt lat="34.248047522639126" lon="108.89470453418276">
   <ele>407.65713576134294</ele>
   <time>2021-06-04T00:28:05.000Z</time>
</trkpt>  
<trkpt lat="34.24807823787509" lon="108.89470501143802">
   <ele>407.4022323684767</ele>
   <time>2021-06-04T00:28:09.000Z</time>
</trkpt>  
<trkpt lat="34.24811076616929" lon="108.89470567783323">
   <ele>407.7119487291202</ele>
   <time>2021-06-04T00:28:12.000Z</time>
</trkpt>  
<trkpt lat="34.24814335365542" lon="108.89470278437982">
   <ele>408.1933447364718</ele>
   <time>2021-06-04T00:28:16.000Z</time>
</trkpt>  
<trkpt lat="34.24817214404268" lon="108.8946929151942">
   <ele>407.7911617476493</ele>
   <time>2021-06-04T00:28:20.000Z</time>
</trkpt>  
<trkpt lat="34.248202863290466" lon="108.89468253501154">
   <ele>407.9169917879626</ele>
   <time>2021-06-04T00:28:22.000Z</time>
</trkpt>  
<trkpt lat="34.24823083758034" lon="108.89467816531928">
   <ele>407.98593215923756</ele>
   <time>2021-06-04T00:28:25.000Z</time>
</trkpt>  
<trkpt lat="34.24826666710173" lon="108.89466931545562">
   <ele>407.5512069500983</ele>
   <time>2021-06-04T00:28:28.000Z</time>
</trkpt>  
<trkpt lat="34.24829525317322" lon="108.89466928648658">
   <ele>407.0848006019369</ele>
   <time>2021-06-04T00:28:31.000Z</time>
</trkpt>  
<trkpt lat="34.24832233212368" lon="108.8946738078089">
   <ele>407.28983994200826</ele>
   <time>2021-06-04T00:28:33.000Z</time>
</trkpt>  
<trkpt lat="34.248352178093185" lon="108.89466800914884">
   <ele>407.54088763333857</ele>
   <time>2021-06-04T00:28:38.000Z</time>
</trkpt>  
<trkpt lat="34.24836580818567" lon="108.89463869482411">
   <ele>407.0533844064921</ele>
   <time>2021-06-04T00:28:43.000Z</time>
</trkpt>  
<trkpt lat="34.2483804505732" lon="108.89461011005434">
   <ele>407.0573295224458</ele>
   <time>2021-06-04T00:28:48.000Z</time>
</trkpt>  
<trkpt lat="34.248401743573716" lon="108.8945797874035">
   <ele>407.2689376436174</ele>
   <time>2021-06-04T00:28:52.000Z</time>
</trkpt>  
<trkpt lat="34.24842740601137" lon="108.89455290696513">
   <ele>407.5986059438437</ele>
   <time>2021-06-04T00:28:55.000Z</time>
</trkpt>  
<trkpt lat="34.248459586690934" lon="108.89453027211843">
   <ele>407.4744122568518</ele>
   <time>2021-06-04T00:28:58.000Z</time>
</trkpt>  
<trkpt lat="34.24848269897575" lon="108.89451312438167">
   <ele>407.72993904165924</ele>
   <time>2021-06-04T00:29:01.000Z</time>
</trkpt>  
<trkpt lat="34.24851293218028" lon="108.89449354419816">
   <ele>407.896527858451</ele>
   <time>2021-06-04T00:29:05.000Z</time>
</trkpt>  
<trkpt lat="34.248551994445336" lon="108.89448440585662">
   <ele>407.8978745387867</ele>
   <time>2021-06-04T00:29:08.000Z</time>
</trkpt>  
<trkpt lat="34.24859131697" lon="108.8944804100155">
   <ele>408.525851059705</ele>
   <time>2021-06-04T00:29:11.000Z</time>
</trkpt>  
<trkpt lat="34.24862403893537" lon="108.89448363125202">
   <ele>408.12301976419985</ele>
   <time>2021-06-04T00:29:14.000Z</time>
</trkpt>  
<trkpt lat="34.24865894259645" lon="108.89448627513083">
   <ele>407.7354764221236</ele>
   <time>2021-06-04T00:29:17.000Z</time>
</trkpt>  
<trkpt lat="34.24869146585914" lon="108.89448910453993">
   <ele>407.7243573507294</ele>
   <time>2021-06-04T00:29:20.000Z</time>
</trkpt>  
<trkpt lat="34.24872412763117" lon="108.89449744840184">
   <ele>407.5985100977123</ele>
   <time>2021-06-04T00:29:23.000Z</time>
</trkpt>  
<trkpt lat="34.248752655733966" lon="108.89451393727964">
   <ele>407.47022837772965</ele>
   <time>2021-06-04T00:29:25.000Z</time>
</trkpt>  
<trkpt lat="34.24877902598844" lon="108.8945323487111">
   <ele>407.80643465649337</ele>
   <time>2021-06-04T00:29:27.000Z</time>
</trkpt>  
<trkpt lat="34.24880583419679" lon="108.89455364664857">
   <ele>407.24456296581775</ele>
   <time>2021-06-04T00:29:30.000Z</time>
</trkpt>  
<trkpt lat="34.248833032044764" lon="108.89457686402119">
   <ele>407.54388471879065</ele>
   <time>2021-06-04T00:29:33.000Z</time>
</trkpt>  
<trkpt lat="34.24885709991035" lon="108.89459726673081">
   <ele>407.6444103438407</ele>
   <time>2021-06-04T00:29:35.000Z</time>
</trkpt>  
<trkpt lat="34.248879961655675" lon="108.89461610311116">
   <ele>406.84748547524214</ele>
   <time>2021-06-04T00:29:37.000Z</time>
</trkpt>  
<trkpt lat="34.2489027037356" lon="108.89463627113616">
   <ele>406.68140604533255</ele>
   <time>2021-06-04T00:29:40.000Z</time>
</trkpt>  
<trkpt lat="34.24893283162629" lon="108.89464323909074">
   <ele>406.3948417734355</ele>
   <time>2021-06-04T00:29:45.000Z</time>
</trkpt>  
<trkpt lat="34.248945902819415" lon="108.89460672775289">
   <ele>406.63769881706685</ele>
   <time>2021-06-04T00:29:52.000Z</time>
</trkpt>  
<trkpt lat="34.24894636323055" lon="108.89456980584974">
   <ele>406.49004437495023</ele>
   <time>2021-06-04T00:29:56.000Z</time>
</trkpt>  
<trkpt lat="34.248950852837126" lon="108.89453429336079">
   <ele>407.22071242984384</ele>
   <time>2021-06-04T00:30:01.000Z</time>
</trkpt>  
<trkpt lat="34.248974782684776" lon="108.89451520310833">
   <ele>407.3042292436585</ele>
   <time>2021-06-04T00:30:07.000Z</time>
</trkpt>  
<trkpt lat="34.24900218764277" lon="108.8945079305077">
   <ele>406.82370895985514</ele>
   <time>2021-06-04T00:30:14.000Z</time>
</trkpt>  
<trkpt lat="34.24901006568449" lon="108.89447031983309">
   <ele>406.44828730169684</ele>
   <time>2021-06-04T00:30:18.000Z</time>
</trkpt>  
<trkpt lat="34.249035063598505" lon="108.89444806545157">
   <ele>407.06641828175634</ele>
   <time>2021-06-04T00:30:23.000Z</time>
</trkpt>  
<trkpt lat="34.24906627826232" lon="108.89444207751286">
   <ele>406.27440943568945</ele>
   <time>2021-06-04T00:30:27.000Z</time>
</trkpt>  
<trkpt lat="34.24908416842291" lon="108.89441628912682">
   <ele>406.59638226777315</ele>
   <time>2021-06-04T00:30:31.000Z</time>
</trkpt>  
<trkpt lat="34.249090528993975" lon="108.8943838396488">
   <ele>405.8595832120627</ele>
   <time>2021-06-04T00:30:36.000Z</time>
</trkpt>  
<trkpt lat="34.249115651851774" lon="108.89436373381281">
   <ele>406.606934142299</ele>
   <time>2021-06-04T00:30:41.000Z</time>
</trkpt>  
<trkpt lat="34.249143855072106" lon="108.89434076274115">
   <ele>406.47681351192296</ele>
   <time>2021-06-04T00:30:45.000Z</time>
</trkpt>  
<trkpt lat="34.24916509304661" lon="108.8943005370914">
   <ele>406.7064961595461</ele>
   <time>2021-06-04T00:30:48.000Z</time>
</trkpt>  
<trkpt lat="34.24919381217519" lon="108.89427808632674">
   <ele>407.227696117945</ele>
   <time>2021-06-04T00:30:52.000Z</time>
</trkpt>  
<trkpt lat="34.249220644416226" lon="108.89426682316186">
   <ele>407.11502688284963</ele>
   <time>2021-06-04T00:30:55.000Z</time>
</trkpt>  
<trkpt lat="34.249255018960845" lon="108.89425356016679">
   <ele>407.69776361621916</ele>
   <time>2021-06-04T00:30:59.000Z</time>
</trkpt>  
<trkpt lat="34.24928708658804" lon="108.89424645191575">
   <ele>407.48722629621625</ele>
   <time>2021-06-04T00:31:03.000Z</time>
</trkpt>  
<trkpt lat="34.24931616903707" lon="108.89423412685883">
   <ele>407.5535632185638</ele>
   <time>2021-06-04T00:31:06.000Z</time>
</trkpt>  
<trkpt lat="34.249345747314635" lon="108.89422229379171">
   <ele>407.8695066161454</ele>
   <time>2021-06-04T00:31:09.000Z</time>
</trkpt>  
<trkpt lat="34.249375935651635" lon="108.89421324145133">
   <ele>407.96615962218493</ele>
   <time>2021-06-04T00:31:12.000Z</time>
</trkpt>  
<trkpt lat="34.249402443621854" lon="108.89418899558436">
   <ele>407.83325838763267</ele>
   <time>2021-06-04T00:31:16.000Z</time>
</trkpt>  
<trkpt lat="34.24941925006535" lon="108.89416125410133">
   <ele>408.36264639161527</ele>
   <time>2021-06-04T00:31:19.000Z</time>
</trkpt>  
<trkpt lat="34.24942669761346" lon="108.89412858640716">
   <ele>408.1183841843158</ele>
   <time>2021-06-04T00:31:22.000Z</time>
</trkpt>  
<trkpt lat="34.24943001891572" lon="108.89409432728272">
   <ele>407.9711591396481</ele>
   <time>2021-06-04T00:31:25.000Z</time>
</trkpt>  
<trkpt lat="34.24943060291203" lon="108.89405771408721">
   <ele>408.4969333494082</ele>
   <time>2021-06-04T00:31:29.000Z</time>
</trkpt>  
<trkpt lat="34.249424906633124" lon="108.89400871864832">
   <ele>408.3648749431595</ele>
   <time>2021-06-04T00:31:31.000Z</time>
</trkpt>  
<trkpt lat="34.24942755245643" lon="108.89397549752768">
   <ele>407.95033807400614</ele>
   <time>2021-06-04T00:31:36.000Z</time>
</trkpt>  
<trkpt lat="34.24945568425838" lon="108.89396205037865">
   <ele>408.06963768508285</ele>
   <time>2021-06-04T00:31:41.000Z</time>
</trkpt>  
<trkpt lat="34.24948384073221" lon="108.89396371409524">
   <ele>408.6962768146768</ele>
   <time>2021-06-04T00:31:45.000Z</time>
</trkpt>  
<trkpt lat="34.2495153641623" lon="108.89396462956476">
   <ele>408.4928064029664</ele>
   <time>2021-06-04T00:31:48.000Z</time>
</trkpt>  
<trkpt lat="34.24949629780212" lon="108.89394113098403">
   <ele>408.8501188894734</ele>
   <time>2021-06-04T00:32:01.000Z</time>
</trkpt>  
<trkpt lat="34.24947162874169" lon="108.89392473688301">
   <ele>408.2003298951313</ele>
   <time>2021-06-04T00:32:18.000Z</time>
</trkpt>  
<trkpt lat="34.24944548587114" lon="108.89391532900821">
   <ele>407.7626933930442</ele>
   <time>2021-06-04T00:32:22.000Z</time>
</trkpt>  
<trkpt lat="34.249414555908146" lon="108.89390543342026">
   <ele>407.9651982495561</ele>
   <time>2021-06-04T00:32:25.000Z</time>
</trkpt>  
<trkpt lat="34.24938638296327" lon="108.89390672210186">
   <ele>408.0560182053596</ele>
   <time>2021-06-04T00:32:28.000Z</time>
</trkpt>  
<trkpt lat="34.24936223872437" lon="108.89389038294496">
   <ele>407.8352192537859</ele>
   <time>2021-06-04T00:32:32.000Z</time>
</trkpt>  
<trkpt lat="34.249332298496434" lon="108.8939146440551">
   <ele>407.93852697033435</ele>
   <time>2021-06-04T00:33:05.000Z</time>
</trkpt>  
<trkpt lat="34.24929768557077" lon="108.89393062257605">
   <ele>408.0964953536168</ele>
   <time>2021-06-04T00:33:09.000Z</time>
</trkpt>  
<trkpt lat="34.249275038234416" lon="108.89395123787709">
   <ele>408.1418923493475</ele>
   <time>2021-06-04T00:33:12.000Z</time>
</trkpt>  
<trkpt lat="34.249296602484236" lon="108.89392746556162">
   <ele>408.13722793757915</ele>
   <time>2021-06-04T00:33:27.000Z</time>
</trkpt>  
<trkpt lat="34.24930354690102" lon="108.89389190829063">
   <ele>408.3050486827269</ele>
   <time>2021-06-04T00:34:25.999Z</time>
</trkpt>  
<trkpt lat="34.24928760674742" lon="108.89383068486694">
   <ele>408.48874906729907</ele>
   <time>2021-06-04T00:34:27.999Z</time>
</trkpt>  
<trkpt lat="34.24929997831909" lon="108.89380160951927">
   <ele>408.72952695097774</ele>
   <time>2021-06-04T00:34:45.999Z</time>
</trkpt>  
<trkpt lat="34.249325542856084" lon="108.89378763086413">
   <ele>408.69974114745855</ele>
   <time>2021-06-04T00:34:54.999Z</time>
</trkpt>  
<trkpt lat="34.24935055415559" lon="108.89380287582341">
   <ele>408.65617788024247</ele>
   <time>2021-06-04T00:35:11.999Z</time>
</trkpt>  
<trkpt lat="34.249328503892244" lon="108.89378116876728">
   <ele>408.1712226346135</ele>
   <time>2021-06-04T00:35:44.999Z</time>
</trkpt>  
<trkpt lat="34.249341454157594" lon="108.89374986180133">
   <ele>409.2706985892728</ele>
   <time>2021-06-04T00:35:51.999Z</time>
</trkpt>  
<trkpt lat="34.249368577442816" lon="108.89374363901813">
   <ele>409.0404414674267</ele>
   <time>2021-06-04T00:35:57.999Z</time>
</trkpt>  
<trkpt lat="34.24939532230701" lon="108.89373694957582">
   <ele>408.8752239337191</ele>
   <time>2021-06-04T00:36:03.999Z</time>
</trkpt>  
<trkpt lat="34.24942034580507" lon="108.89374992271738">
   <ele>409.15939995180815</ele>
   <time>2021-06-04T00:38:55.000Z</time>
</trkpt>  
<trkpt lat="34.24944125739727" lon="108.89372898061114">
   <ele>409.9520163843408</ele>
   <time>2021-06-04T00:40:14.000Z</time>
</trkpt>  
<trkpt lat="34.24946673766364" lon="108.89374016225558">
   <ele>408.9042901471257</ele>
   <time>2021-06-04T00:42:44.000Z</time>
</trkpt>  
<trkpt lat="34.24946173433401" lon="108.89377255449742">
   <ele>408.32642183080316</ele>
   <time>2021-06-04T00:42:53.000Z</time>
</trkpt>  
<trkpt lat="34.24948757053099" lon="108.89375588261147">
   <ele>408.6107726832852</ele>
   <time>2021-06-04T00:45:50.999Z</time>
</trkpt>  
<trkpt lat="34.249535744482905" lon="108.89373722733022">
   <ele>408.3851534295827</ele>
   <time>2021-06-04T00:45:52.999Z</time>
</trkpt>  
<trkpt lat="34.249532685162464" lon="108.89370470514605">
   <ele>409.2500167526305</ele>
   <time>2021-06-04T00:48:10.000Z</time>
</trkpt>  
<trkpt lat="34.24955737094576" lon="108.89369049651356">
   <ele>409.10963151045144</ele>
   <time>2021-06-04T00:48:14.000Z</time>
</trkpt>  
<trkpt lat="34.24953114701019" lon="108.89371138319828">
   <ele>408.48345590848476</ele>
   <time>2021-06-04T00:48:22.000Z</time>
</trkpt>  
<trkpt lat="34.249510166594064" lon="108.89368957521062">
   <ele>408.9281520685181</ele>
   <time>2021-06-04T00:49:33.999Z</time>
</trkpt>  
<trkpt lat="34.249536084373894" lon="108.89370060196472">
   <ele>409.00052681192756</ele>
   <time>2021-06-04T00:52:39.000Z</time>
</trkpt>  
<trkpt lat="34.249575392811956" lon="108.89370598296782">
   <ele>409.00009205006063</ele>
   <time>2021-06-04T00:52:41.000Z</time>
</trkpt>  
<trkpt lat="34.24959184831776" lon="108.89367188231516">
   <ele>408.94405824132264</ele>
   <time>2021-06-04T00:52:43.000Z</time>
</trkpt>  
<trkpt lat="34.24956690505961" lon="108.89368688568182">
   <ele>408.556009308435</ele>
   <time>2021-06-04T00:52:48.000Z</time>
</trkpt>  
<trkpt lat="34.24953321955315" lon="108.89368882251944">
   <ele>408.9860552204773</ele>
   <time>2021-06-04T00:52:50.000Z</time>
</trkpt>  
<trkpt lat="34.24950678820533" lon="108.89366975434457">
   <ele>409.2832883410156</ele>
   <time>2021-06-04T00:53:13.000Z</time>
</trkpt>  
<trkpt lat="34.249528363001225" lon="108.89369297353542">
   <ele>408.9723832756281</ele>
   <time>2021-06-04T00:53:49.999Z</time>
</trkpt>  
<trkpt lat="34.24950984212144" lon="108.89371833547763">
   <ele>408.84721700754017</ele>
   <time>2021-06-04T00:54:37.999Z</time>
</trkpt>  
<trkpt lat="34.249533315340734" lon="108.89373493812936">
   <ele>408.8836942827329</ele>
   <time>2021-06-04T00:57:17.000Z</time>
</trkpt>  
<trkpt lat="34.24951542498783" lon="108.89370895655925">
   <ele>409.00656910426915</ele>
   <time>2021-06-04T01:02:32.000Z</time>
</trkpt>  
<trkpt lat="34.24952068409605" lon="108.8936765220609">
   <ele>408.59056723304093</ele>
   <time>2021-06-04T01:02:37.000Z</time>
</trkpt>  
<trkpt lat="34.24953185163731" lon="108.89364603507212">
   <ele>408.98578761518</ele>
   <time>2021-06-04T01:03:11.000Z</time>
</trkpt>  
<trkpt lat="34.24951225985971" lon="108.89367383420084">
   <ele>408.75416406430304</ele>
   <time>2021-06-04T01:03:40.000Z</time>
</trkpt>  
<trkpt lat="34.249503273671074" lon="108.89371860272401">
   <ele>408.8929805858061</ele>
   <time>2021-06-04T01:03:42.000Z</time>
</trkpt>  
<trkpt lat="34.24952125674644" lon="108.89374434893631">
   <ele>408.69353680871427</ele>
   <time>2021-06-04T01:03:53.000Z</time>
</trkpt>  
<trkpt lat="34.24951864462286" lon="108.89377711286372">
   <ele>408.4179771114141</ele>
   <time>2021-06-04T01:05:16.000Z</time>
</trkpt>  
<trkpt lat="34.249504350257105" lon="108.8937492114924">
   <ele>408.635685890913</ele>
   <time>2021-06-04T01:06:06.000Z</time>
</trkpt>  
<trkpt lat="34.24950817502803" lon="108.89370351598993">
   <ele>408.61682523135096</ele>
   <time>2021-06-04T01:06:07.000Z</time>
</trkpt>  
<trkpt lat="34.24952149027939" lon="108.89367177884263">
   <ele>409.1329554449767</ele>
   <time>2021-06-04T01:06:14.000Z</time>
</trkpt>  
<trkpt lat="34.24952820657594" lon="108.89370370119929">
   <ele>409.01961301174015</ele>
   <time>2021-06-04T01:07:15.000Z</time>
</trkpt>  
<trkpt lat="34.249512557814114" lon="108.89367705961575">
   <ele>409.16058861650527</ele>
   <time>2021-06-04T01:08:30.000Z</time>
</trkpt>  
<trkpt lat="34.2494917805527" lon="108.89365587332898">
   <ele>408.6774596683681</ele>
   <time>2021-06-04T01:08:35.000Z</time>
</trkpt>  
<trkpt lat="34.24950295996973" lon="108.89368588674616">
   <ele>408.7274031350389</ele>
   <time>2021-06-04T01:09:01.000Z</time>
</trkpt>  
<trkpt lat="34.24948239815925" lon="108.89370929629568">
   <ele>408.54870145116</ele>
   <time>2021-06-04T01:09:13.000Z</time>
</trkpt>  
<trkpt lat="34.24945312934736" lon="108.893701181119">
   <ele>408.79228261020035</ele>
   <time>2021-06-04T01:09:23.000Z</time>
</trkpt>  
<trkpt lat="34.24945015759032" lon="108.89373457356042">
   <ele>408.36096328590065</ele>
   <time>2021-06-04T01:09:59.000Z</time>
</trkpt>  
<trkpt lat="34.24942766506098" lon="108.89375532200704">
   <ele>408.6429830826819</ele>
   <time>2021-06-04T01:10:27.000Z</time>
</trkpt>  
<trkpt lat="34.24945255605312" lon="108.8937406277277">
   <ele>408.52994530275464</ele>
   <time>2021-06-04T01:12:24.000Z</time>
</trkpt>  
<trkpt lat="34.249517963218274" lon="108.89373233259721">
   <ele>408.67489074822515</ele>
   <time>2021-06-04T01:12:26.000Z</time>
</trkpt>  
<trkpt lat="34.249496080936524" lon="108.89371254390521">
   <ele>408.7809949014336</ele>
   <time>2021-06-04T01:13:15.000Z</time>
</trkpt>  
<trkpt lat="34.249470471435785" lon="108.89369060644545">
   <ele>408.72347004525363</ele>
   <time>2021-06-04T01:13:18.000Z</time>
</trkpt>  
<trkpt lat="34.2494542160983" lon="108.89372049488061">
   <ele>408.8172236960381</ele>
   <time>2021-06-04T01:13:30.000Z</time>
</trkpt>  
<trkpt lat="34.24946871743486" lon="108.8937492167248">
   <ele>409.0725820781663</ele>
   <time>2021-06-04T01:13:43.000Z</time>
</trkpt>  
<trkpt lat="34.24949572759979" lon="108.89374795060928">
   <ele>408.98169471882284</ele>
   <time>2021-06-04T01:14:14.000Z</time>
</trkpt>  
<trkpt lat="34.24947059500319" lon="108.89373106568993">
   <ele>408.5952240070328</ele>
   <time>2021-06-04T01:14:46.000Z</time>
</trkpt>  
<trkpt lat="34.249448435060835" lon="108.89370696866095">
   <ele>408.9753984231502</ele>
   <time>2021-06-04T01:14:48.000Z</time>
</trkpt>  
<trkpt lat="34.249478208799346" lon="108.89371267669148">
   <ele>408.8040023902431</ele>
   <time>2021-06-04T01:15:12.000Z</time>
</trkpt>  
<trkpt lat="34.24950466116759" lon="108.89372209386872">
   <ele>408.9178441632539</ele>
   <time>2021-06-04T01:15:14.000Z</time>
</trkpt>  
<trkpt lat="34.24948067928903" lon="108.89374102724092">
   <ele>408.73828980047256</ele>
   <time>2021-06-04T01:15:57.000Z</time>
</trkpt>  
<trkpt lat="34.24945834184922" lon="108.8937598407639">
   <ele>408.4129857700318</ele>
   <time>2021-06-04T01:16:03.000Z</time>
</trkpt>  
<trkpt lat="34.24948019693625" lon="108.89373912810818">
   <ele>408.91877692192793</ele>
   <time>2021-06-04T01:16:39.999Z</time>
</trkpt>  
<trkpt lat="34.24950729555273" lon="108.8937380718183">
   <ele>408.9004193972796</ele>
   <time>2021-06-04T01:16:43.999Z</time>
</trkpt>  
<trkpt lat="34.24952746899107" lon="108.89376509636531">
   <ele>408.67354738805443</ele>
   <time>2021-06-04T01:17:00.000Z</time>
</trkpt>  
<trkpt lat="34.24950401229245" lon="108.89378188778566">
   <ele>408.57483699359</ele>
   <time>2021-06-04T01:17:20.000Z</time>
</trkpt>  
<trkpt lat="34.2494735309599" lon="108.89378010274808">
   <ele>408.65507457684726</ele>
   <time>2021-06-04T01:18:41.000Z</time>
</trkpt>  
<trkpt lat="34.24949939647942" lon="108.89379069739435">
   <ele>408.3487509796396</ele>
   <time>2021-06-04T01:19:04.000Z</time>
</trkpt>  
<trkpt lat="34.249523973043914" lon="108.89381405647715">
   <ele>408.42804846633226</ele>
   <time>2021-06-04T01:19:05.000Z</time>
</trkpt>  
<trkpt lat="34.249514235351285" lon="108.8938451049857">
   <ele>408.2103212112561</ele>
   <time>2021-06-04T01:19:12.000Z</time>
</trkpt>  
<trkpt lat="34.249486532211805" lon="108.89383406669096">
   <ele>408.44150542933494</ele>
   <time>2021-06-04T01:19:27.000Z</time>
</trkpt>  
<trkpt lat="34.24945918844538" lon="108.89383098857486">
   <ele>408.4656662652269</ele>
   <time>2021-06-04T01:19:32.000Z</time>
</trkpt>  
<trkpt lat="34.24946347258055" lon="108.89386851528826">
   <ele>408.3189619742334</ele>
   <time>2021-06-04T01:20:18.000Z</time>
</trkpt>  
<trkpt lat="34.249467700362885" lon="108.89390591771964">
   <ele>408.09317927155644</ele>
   <time>2021-06-04T01:20:20.000Z</time>
</trkpt>  
<trkpt lat="34.24945158773331" lon="108.89394893424979">
   <ele>408.27132888976485</ele>
   <time>2021-06-04T01:20:24.000Z</time>
</trkpt>  
<trkpt lat="34.24942493292963" lon="108.89396184503751">
   <ele>408.0683462107554</ele>
   <time>2021-06-04T01:20:27.000Z</time>
</trkpt>  
<trkpt lat="34.24945336965274" lon="108.89395047902025">
   <ele>407.7464731000364</ele>
   <time>2021-06-04T01:20:51.000Z</time>
</trkpt>  
<trkpt lat="34.24944359656351" lon="108.89398213697356">
   <ele>408.0588928889483</ele>
   <time>2021-06-04T01:22:06.000Z</time>
</trkpt>  
<trkpt lat="34.24941424598882" lon="108.89398765776619">
   <ele>408.0027287323028</ele>
   <time>2021-06-04T01:22:10.000Z</time>
</trkpt>  
<trkpt lat="34.24938414761491" lon="108.89399028656153">
   <ele>407.8615032862872</ele>
   <time>2021-06-04T01:22:24.000Z</time>
</trkpt>  
<trkpt lat="34.24937543319936" lon="108.89395325590294">
   <ele>408.0615440849215</ele>
   <time>2021-06-04T01:22:30.000Z</time>
</trkpt>  
<trkpt lat="34.249347642199794" lon="108.89394521622067">
   <ele>407.98596152011305</ele>
   <time>2021-06-04T01:22:37.000Z</time>
</trkpt>  
<trkpt lat="34.24935131228356" lon="108.89391129282708">
   <ele>407.83572072535753</ele>
   <time>2021-06-04T01:22:55.000Z</time>
</trkpt>  
<trkpt lat="34.24936999727695" lon="108.89393761480885">
   <ele>408.3100376147777</ele>
   <time>2021-06-04T01:23:08.000Z</time>
</trkpt>  
<trkpt lat="34.24934705025036" lon="108.89395691215695">
   <ele>407.99543069768697</ele>
   <time>2021-06-04T01:23:19.000Z</time>
</trkpt>  
<trkpt lat="34.24935830776958" lon="108.89392664760851">
   <ele>408.1757037071511</ele>
   <time>2021-06-04T01:24:02.000Z</time>
</trkpt>  
<trkpt lat="34.249400839531724" lon="108.89392116690075">
   <ele>408.2510958034545</ele>
   <time>2021-06-04T01:24:05.000Z</time>
</trkpt>  
<trkpt lat="34.249381696159666" lon="108.89389420919105">
   <ele>408.24893134180456</ele>
   <time>2021-06-04T01:24:24.000Z</time>
</trkpt>  
<trkpt lat="34.249360556485115" lon="108.89386544104232">
   <ele>408.1725436979905</ele>
   <time>2021-06-04T01:24:26.000Z</time>
</trkpt>  
<trkpt lat="34.24938947638604" lon="108.8938870393524">
   <ele>408.15326017234474</ele>
   <time>2021-06-04T01:24:29.000Z</time>
</trkpt>  
<trkpt lat="34.249413125481965" lon="108.89391087326682">
   <ele>408.2614241531119</ele>
   <time>2021-06-04T01:24:31.000Z</time>
</trkpt>  
<trkpt lat="34.249397507747226" lon="108.89388258997083">
   <ele>408.2245288612321</ele>
   <time>2021-06-04T01:24:46.000Z</time>
</trkpt>  
<trkpt lat="34.24937164473198" lon="108.89386651778932">
   <ele>408.2718433458358</ele>
   <time>2021-06-04T01:24:51.000Z</time>
</trkpt>  
<trkpt lat="34.24934282762599" lon="108.89385884383594">
   <ele>408.3143662093207</ele>
   <time>2021-06-04T01:24:53.000Z</time>
</trkpt>  
<trkpt lat="34.249289538898466" lon="108.89381853946584">
   <ele>408.2117413878441</ele>
   <time>2021-06-04T01:25:11.000Z</time>
</trkpt>  
<trkpt lat="34.24933891969726" lon="108.89385930647374">
   <ele>408.1022031707689</ele>
   <time>2021-06-04T01:25:14.000Z</time>
</trkpt>  
<trkpt lat="34.249374353320206" lon="108.89387743861738">
   <ele>408.05987566895783</ele>
   <time>2021-06-04T01:25:15.000Z</time>
</trkpt>  
<trkpt lat="34.24933709282743" lon="108.89386032933923">
   <ele>407.85387699026614</ele>
   <time>2021-06-04T01:25:16.000Z</time>
</trkpt>  
<trkpt lat="34.24936484039727" lon="108.89386615472952">
   <ele>408.29149145726115</ele>
   <time>2021-06-04T01:25:22.000Z</time>
</trkpt>  
<trkpt lat="34.24939356824625" lon="108.89387208636892">
   <ele>408.2200087206438</ele>
   <time>2021-06-04T01:25:23.000Z</time>
</trkpt>  
<trkpt lat="34.24942658755681" lon="108.89387794275743">
   <ele>408.609494516626</ele>
   <time>2021-06-04T01:25:28.000Z</time>
</trkpt>  
<trkpt lat="34.249419972878734" lon="108.893909672373">
   <ele>408.08792145643383</ele>
   <time>2021-06-04T01:25:50.000Z</time>
</trkpt>  
<trkpt lat="34.24943839986644" lon="108.8939451966581">
   <ele>408.1726449225098</ele>
   <time>2021-06-04T01:25:51.000Z</time>
</trkpt>  
<trkpt lat="34.24941270005155" lon="108.89395727902695">
   <ele>408.13566316571087</ele>
   <time>2021-06-04T01:25:59.000Z</time>
</trkpt>  
<trkpt lat="34.24939369089131" lon="108.89398176521976">
   <ele>408.0485251173377</ele>
   <time>2021-06-04T01:26:05.000Z</time>
</trkpt>  
<trkpt lat="34.24936663333067" lon="108.89398334628928">
   <ele>408.07924562878907</ele>
   <time>2021-06-04T01:26:07.000Z</time>
</trkpt>  
<trkpt lat="34.249337294517545" lon="108.8939793892992">
   <ele>407.7838528128341</ele>
   <time>2021-06-04T01:26:12.000Z</time>
</trkpt>  
<trkpt lat="34.24930689781652" lon="108.89399282846786">
   <ele>408.06550178676844</ele>
   <time>2021-06-04T01:26:15.000Z</time>
</trkpt>  
<trkpt lat="34.24927361041738" lon="108.89400964324975">
   <ele>408.17033836152405</ele>
   <time>2021-06-04T01:26:18.000Z</time>
</trkpt>  
<trkpt lat="34.2492428175846" lon="108.8940067963917">
   <ele>408.1611967673525</ele>
   <time>2021-06-04T01:26:27.000Z</time>
</trkpt>  
<trkpt lat="34.24926502264458" lon="108.89398520442855">
   <ele>407.89155044872314</ele>
   <time>2021-06-04T01:26:30.000Z</time>
</trkpt>  
<trkpt lat="34.24929034824312" lon="108.89397090197804">
   <ele>408.1492328066379</ele>
   <time>2021-06-04T01:26:32.000Z</time>
</trkpt>  
<trkpt lat="34.249264343484306" lon="108.8939836195166">
   <ele>407.9890243243426</ele>
   <time>2021-06-04T01:26:55.000Z</time>
</trkpt>  
<trkpt lat="34.24925632818696" lon="108.89401551093232">
   <ele>408.17025926336646</ele>
   <time>2021-06-04T01:27:04.000Z</time>
</trkpt>  
<trkpt lat="34.249237151769194" lon="108.89404021437824">
   <ele>407.965830382891</ele>
   <time>2021-06-04T01:27:52.000Z</time>
</trkpt>  
<trkpt lat="34.24919499078188" lon="108.894015837705">
   <ele>408.0765168843791</ele>
   <time>2021-06-04T01:27:53.000Z</time>
</trkpt>  
<trkpt lat="34.249274729235054" lon="108.89404058599361">
   <ele>408.49537865724415</ele>
   <time>2021-06-04T01:27:58.000Z</time>
</trkpt>  
<trkpt lat="34.24929914699259" lon="108.89402238188265">
   <ele>408.2214205227792</ele>
   <time>2021-06-04T01:28:21.000Z</time>
</trkpt>  
<trkpt lat="34.24926641611211" lon="108.89401995415683">
   <ele>408.01424742490053</ele>
   <time>2021-06-04T01:28:31.000Z</time>
</trkpt>  
<trkpt lat="34.24923015755521" lon="108.8940187752705">
   <ele>407.96943460498005</ele>
   <time>2021-06-04T01:29:03.000Z</time>
</trkpt>  
<trkpt lat="34.24926478177892" lon="108.89402033018355">
   <ele>408.06975895166397</ele>
   <time>2021-06-04T01:29:18.000Z</time>
</trkpt>  
<trkpt lat="34.249290294491026" lon="108.89403192518114">
   <ele>408.1997357895598</ele>
   <time>2021-06-04T01:29:25.000Z</time>
</trkpt>  
<trkpt lat="34.24931765172976" lon="108.89403778729275">
   <ele>408.4644489493221</ele>
   <time>2021-06-04T01:29:32.000Z</time>
</trkpt>  
<trkpt lat="34.249327785180014" lon="108.8940074604946">
   <ele>408.26994354091585</ele>
   <time>2021-06-04T01:29:44.000Z</time>
</trkpt>  
<trkpt lat="34.24929016643558" lon="108.8939901112857">
   <ele>408.08212135825306</ele>
   <time>2021-06-04T01:29:47.000Z</time>
</trkpt>  
<trkpt lat="34.24926146334879" lon="108.89398003267858">
   <ele>407.92792473267764</ele>
   <time>2021-06-04T01:29:49.000Z</time>
</trkpt>  
<trkpt lat="34.249246195476665" lon="108.89400701842519">
   <ele>408.1342826783657</ele>
   <time>2021-06-04T01:29:54.000Z</time>
</trkpt>  
<trkpt lat="34.24926462733289" lon="108.89403746173738">
   <ele>407.8892234172672</ele>
   <time>2021-06-04T01:29:57.000Z</time>
</trkpt>  
<trkpt lat="34.24923461068287" lon="108.89402622695005">
   <ele>407.83202073164284</ele>
   <time>2021-06-04T01:30:20.000Z</time>
</trkpt>  
<trkpt lat="34.249219512794255" lon="108.89399852170277">
   <ele>408.1223785849288</ele>
   <time>2021-06-04T01:30:30.000Z</time>
</trkpt>  
<trkpt lat="34.249216503653" lon="108.89403489725872">
   <ele>408.1963364025578</ele>
   <time>2021-06-04T01:30:52.001Z</time>
</trkpt>  
<trkpt lat="34.249187359430756" lon="108.89403715258457">
   <ele>407.8001912031323</ele>
   <time>2021-06-04T01:31:03.001Z</time>
</trkpt>  
<trkpt lat="34.249193236306965" lon="108.89400379573257">
   <ele>407.9554519588128</ele>
   <time>2021-06-04T01:31:35.000Z</time>
</trkpt>  
<trkpt lat="34.24923303270857" lon="108.89401461618647">
   <ele>407.88626552186906</ele>
   <time>2021-06-04T01:31:38.000Z</time>
</trkpt>  
<trkpt lat="34.24922678120228" lon="108.89405174166461">
   <ele>408.10957396402955</ele>
   <time>2021-06-04T01:32:04.000Z</time>
</trkpt>  
<trkpt lat="34.249225456134965" lon="108.89401885832248">
   <ele>408.1949494527653</ele>
   <time>2021-06-04T01:32:21.001Z</time>
</trkpt>  
<trkpt lat="34.24925251788613" lon="108.89402370392847">
   <ele>408.4183978457004</ele>
   <time>2021-06-04T01:33:57.000Z</time>
</trkpt>  
<trkpt lat="34.249271538960436" lon="108.89399755242397">
   <ele>408.1613979553804</ele>
   <time>2021-06-04T01:34:02.000Z</time>
</trkpt>  
<trkpt lat="34.24924149854576" lon="108.89398945467224">
   <ele>408.30996644403785</ele>
   <time>2021-06-04T01:34:07.000Z</time>
</trkpt>  
<trkpt lat="34.2492797905789" lon="108.89399588097096">
   <ele>408.4102484593168</ele>
   <time>2021-06-04T01:34:08.000Z</time>
</trkpt>  
<trkpt lat="34.249250836674854" lon="108.89399130921272">
   <ele>408.2784470366314</ele>
   <time>2021-06-04T01:34:20.000Z</time>
</trkpt>  
<trkpt lat="34.24930233715705" lon="108.89399573248771">
   <ele>408.21295220125467</ele>
   <time>2021-06-04T01:34:26.000Z</time>
</trkpt>  
<trkpt lat="34.249279577678834" lon="108.8940146628665">
   <ele>408.0496898666024</ele>
   <time>2021-06-04T01:34:40.000Z</time>
</trkpt>  
<trkpt lat="34.2492523533964" lon="108.89401493819936">
   <ele>408.16996371466666</ele>
   <time>2021-06-04T01:35:26.000Z</time>
</trkpt>  
<trkpt lat="34.24921450359936" lon="108.8940081186855">
   <ele>408.37694697640836</ele>
   <time>2021-06-04T01:35:27.000Z</time>
</trkpt>  
<trkpt lat="34.24924172876999" lon="108.89400771294687">
   <ele>407.97271188534796</ele>
   <time>2021-06-04T01:35:49.000Z</time>
</trkpt>  
<trkpt lat="34.24924212948011" lon="108.8940423197196">
   <ele>407.91527795791626</ele>
   <time>2021-06-04T01:36:55.000Z</time>
</trkpt>  
<trkpt lat="34.24925084165507" lon="108.8940742017664">
   <ele>408.30118675902486</ele>
   <time>2021-06-04T01:36:58.000Z</time>
</trkpt>  
<trkpt lat="34.24923955843994" lon="108.89411136584208">
   <ele>408.02654915396124</ele>
   <time>2021-06-04T01:37:03.000Z</time>
</trkpt>  
<trkpt lat="34.2492462168027" lon="108.89414480314132">
   <ele>408.12676806747913</ele>
   <time>2021-06-04T01:37:07.000Z</time>
</trkpt>  
<trkpt lat="34.24925300268247" lon="108.89417797781326">
   <ele>407.78761121444404</ele>
   <time>2021-06-04T01:37:11.000Z</time>
</trkpt>  
<trkpt lat="34.249245367991996" lon="108.8942109463882">
   <ele>407.42924612481147</ele>
   <time>2021-06-04T01:37:14.000Z</time>
</trkpt>  
<trkpt lat="34.24926141606866" lon="108.89423875859917">
   <ele>407.8028100952506</ele>
   <time>2021-06-04T01:37:22.000Z</time>
</trkpt>  
<trkpt lat="34.24923337866745" lon="108.89424704026924">
   <ele>407.31568078231066</ele>
   <time>2021-06-04T01:37:39.000Z</time>
</trkpt>  
<trkpt lat="34.24920424119778" lon="108.89424079943062">
   <ele>407.619487028569</ele>
   <time>2021-06-04T01:37:45.000Z</time>
</trkpt>  
<trkpt lat="34.249185224184004" lon="108.89426804673977">
   <ele>407.8932710662484</ele>
   <time>2021-06-04T01:37:50.000Z</time>
</trkpt>  
<trkpt lat="34.24917560110979" lon="108.89430852664687">
   <ele>408.19224747177213</ele>
   <time>2021-06-04T01:37:55.000Z</time>
</trkpt>  
<trkpt lat="34.24915155029467" lon="108.89432491111654">
   <ele>407.1943309325725</ele>
   <time>2021-06-04T01:37:59.000Z</time>
</trkpt>  
<trkpt lat="34.249116750068495" lon="108.89432484926647">
   <ele>406.940088593401</ele>
   <time>2021-06-04T01:38:03.000Z</time>
</trkpt>  
<trkpt lat="34.24911532812397" lon="108.89437235778524">
   <ele>407.16815207432956</ele>
   <time>2021-06-04T01:38:12.000Z</time>
</trkpt>  
<trkpt lat="34.24910280679443" lon="108.89440554375612">
   <ele>406.7507502902299</ele>
   <time>2021-06-04T01:38:16.000Z</time>
</trkpt>  
<trkpt lat="34.249075458324064" lon="108.89441578146612">
   <ele>406.32417047582567</ele>
   <time>2021-06-04T01:38:19.000Z</time>
</trkpt>  
<trkpt lat="34.24905858887218" lon="108.89444152708461">
   <ele>405.9400330390781</ele>
   <time>2021-06-04T01:38:25.000Z</time>
</trkpt>  
<trkpt lat="34.24904290298243" lon="108.89447177072097">
   <ele>405.8474508067593</ele>
   <time>2021-06-04T01:38:27.000Z</time>
</trkpt>  
<trkpt lat="34.249028111471944" lon="108.8945077809574">
   <ele>406.30397141352296</ele>
   <time>2021-06-04T01:38:31.000Z</time>
</trkpt>  
<trkpt lat="34.24899616116581" lon="108.89452046597751">
   <ele>406.1940952409059</ele>
   <time>2021-06-04T01:38:36.000Z</time>
</trkpt>  
<trkpt lat="34.24896037046677" lon="108.89452066518251">
   <ele>407.5104670030996</ele>
   <time>2021-06-04T01:38:39.000Z</time>
</trkpt>  
<trkpt lat="34.24893993644167" lon="108.89454263679791">
   <ele>406.40598542429507</ele>
   <time>2021-06-04T01:38:42.000Z</time>
</trkpt>  
<trkpt lat="34.248946869917766" lon="108.89458716259425">
   <ele>406.1706308564171</ele>
   <time>2021-06-04T01:38:46.000Z</time>
</trkpt>  
<trkpt lat="34.24896489526315" lon="108.89461534597227">
   <ele>406.4207823211327</ele>
   <time>2021-06-04T01:38:53.000Z</time>
</trkpt>  
<trkpt lat="34.24896598479477" lon="108.89465081008423">
   <ele>405.7021380746737</ele>
   <time>2021-06-04T01:38:59.000Z</time>
</trkpt>  
<trkpt lat="34.24896241729332" lon="108.89468513847594">
   <ele>406.56804549414665</ele>
   <time>2021-06-04T01:39:02.000Z</time>
</trkpt>  
<trkpt lat="34.24894760357443" lon="108.89472113837073">
   <ele>405.39154443796724</ele>
   <time>2021-06-04T01:39:08.000Z</time>
</trkpt>  
<trkpt lat="34.24893883624041" lon="108.89476111433052">
   <ele>406.5953692942858</ele>
   <time>2021-06-04T01:39:12.000Z</time>
</trkpt>  
<trkpt lat="34.24893785264178" lon="108.89479477343282">
   <ele>406.64353736210614</ele>
   <time>2021-06-04T01:39:15.000Z</time>
</trkpt>  
<trkpt lat="34.24892769531434" lon="108.89484763287008">
   <ele>406.4475534791127</ele>
   <time>2021-06-04T01:39:18.000Z</time>
</trkpt>  
<trkpt lat="34.248926302432395" lon="108.89489151898667">
   <ele>406.3372974116355</ele>
   <time>2021-06-04T01:39:21.000Z</time>
</trkpt>  
<trkpt lat="34.24892603006061" lon="108.8949273337765">
   <ele>406.6914168000221</ele>
   <time>2021-06-04T01:39:25.000Z</time>
</trkpt>  
<trkpt lat="34.24889846803534" lon="108.89495671921563">
   <ele>407.1709320405498</ele>
   <time>2021-06-04T01:39:32.000Z</time>
</trkpt>  
<trkpt lat="34.24886782790691" lon="108.89498236134587">
   <ele>407.0936541892588</ele>
   <time>2021-06-04T01:39:36.000Z</time>
</trkpt>  
<trkpt lat="34.24884047665008" lon="108.89500524042163">
   <ele>406.9899946209043</ele>
   <time>2021-06-04T01:39:42.000Z</time>
</trkpt>  
<trkpt lat="34.24881115907559" lon="108.89500098408469">
   <ele>407.1981240976602</ele>
   <time>2021-06-04T01:39:45.000Z</time>
</trkpt>  
<trkpt lat="34.24878175592372" lon="108.89502447042477">
   <ele>408.01694851368666</ele>
   <time>2021-06-04T01:39:50.000Z</time>
</trkpt>  
<trkpt lat="34.24876299972768" lon="108.89504940137748">
   <ele>407.8902684850618</ele>
   <time>2021-06-04T01:39:56.000Z</time>
</trkpt>  
<trkpt lat="34.248732554933085" lon="108.89505631829203">
   <ele>408.05172223970294</ele>
   <time>2021-06-04T01:39:58.000Z</time>
</trkpt>  
<trkpt lat="34.248700887021975" lon="108.89504842525874">
   <ele>407.87768795341253</ele>
   <time>2021-06-04T01:40:01.000Z</time>
</trkpt>  
<trkpt lat="34.248672128709345" lon="108.89504577027137">
   <ele>407.423286085017</ele>
   <time>2021-06-04T01:40:03.000Z</time>
</trkpt>  
<trkpt lat="34.24862542136898" lon="108.8950436621329">
   <ele>407.7554881386459</ele>
   <time>2021-06-04T01:40:06.000Z</time>
</trkpt>  
<trkpt lat="34.24858494829918" lon="108.8950462684103">
   <ele>407.22267247736454</ele>
   <time>2021-06-04T01:40:08.000Z</time>
</trkpt>  
<trkpt lat="34.24855163295317" lon="108.8950307659479">
   <ele>407.76645143982023</ele>
   <time>2021-06-04T01:40:10.000Z</time>
</trkpt>  
<trkpt lat="34.24852538202989" lon="108.89501106709496">
   <ele>408.1019858773798</ele>
   <time>2021-06-04T01:40:13.000Z</time>
</trkpt>  
<trkpt lat="34.24848840263676" lon="108.89499842623721">
   <ele>408.7975967582315</ele>
   <time>2021-06-04T01:40:18.000Z</time>
</trkpt>  
<trkpt lat="34.24845702518261" lon="108.89499461024924">
   <ele>408.44828612171113</ele>
   <time>2021-06-04T01:40:21.000Z</time>
</trkpt>  
<trkpt lat="34.24842684395915" lon="108.89499259018473">
   <ele>408.3740811534226</ele>
   <time>2021-06-04T01:40:23.000Z</time>
</trkpt>  
<trkpt lat="34.24839174936008" lon="108.8949946274259">
   <ele>408.4909099005163</ele>
   <time>2021-06-04T01:40:26.000Z</time>
</trkpt>  
<trkpt lat="34.24835282658241" lon="108.8949932653986">
   <ele>408.11163505911827</ele>
   <time>2021-06-04T01:40:30.000Z</time>
</trkpt>  
<trkpt lat="34.248325559183506" lon="108.89498904660299">
   <ele>407.9323725141585</ele>
   <time>2021-06-04T01:40:34.000Z</time>
</trkpt>  
<trkpt lat="34.24828637703958" lon="108.89496260256298">
   <ele>407.8178802151233</ele>
   <time>2021-06-04T01:40:36.000Z</time>
</trkpt>  
<trkpt lat="34.24825955718476" lon="108.89494945899642">
   <ele>408.0073049021885</ele>
   <time>2021-06-04T01:40:38.000Z</time>
</trkpt>  
<trkpt lat="34.24823320845647" lon="108.8949395315958">
   <ele>408.11458090133965</ele>
   <time>2021-06-04T01:40:43.000Z</time>
</trkpt>  
<trkpt lat="34.24819685524843" lon="108.89494074030117">
   <ele>407.94179450999945</ele>
   <time>2021-06-04T01:40:45.000Z</time>
</trkpt>  
<trkpt lat="34.2481656687617" lon="108.89493533426126">
   <ele>408.06353372707963</ele>
   <time>2021-06-04T01:40:47.000Z</time>
</trkpt>  
<trkpt lat="34.24813899125359" lon="108.89492486332638">
   <ele>408.19655767455697</ele>
   <time>2021-06-04T01:40:52.000Z</time>
</trkpt>  
<trkpt lat="34.2481094443608" lon="108.89490755601675">
   <ele>408.1881799316034</ele>
   <time>2021-06-04T01:40:55.000Z</time>
</trkpt>  
<trkpt lat="34.24808634458049" lon="108.89488374016305">
   <ele>407.9984101187438</ele>
   <time>2021-06-04T01:40:59.000Z</time>
</trkpt>  
<trkpt lat="34.248072961436144" lon="108.89484553736197">
   <ele>408.1601849431172</ele>
   <time>2021-06-04T01:41:02.000Z</time>
</trkpt>  
<trkpt lat="34.24806463732234" lon="108.8948119948052">
   <ele>407.9718316420913</ele>
   <time>2021-06-04T01:41:06.000Z</time>
</trkpt>  
<trkpt lat="34.248036892890624" lon="108.89478630101125">
   <ele>408.02264526020736</ele>
   <time>2021-06-04T01:41:09.000Z</time>
</trkpt>  
<trkpt lat="34.24799861791612" lon="108.89475178877255">
   <ele>407.87529229931533</ele>
   <time>2021-06-04T01:41:13.000Z</time>
</trkpt>  
<trkpt lat="34.24798299322398" lon="108.89471739558279">
   <ele>407.9009124459699</ele>
   <time>2021-06-04T01:41:17.000Z</time>
</trkpt>  
<trkpt lat="34.24795804964812" lon="108.89470427985735">
   <ele>408.09357220772654</ele>
   <time>2021-06-04T01:41:19.000Z</time>
</trkpt>  
<trkpt lat="34.247923477969614" lon="108.89470215693748">
   <ele>408.03654820192605</ele>
   <time>2021-06-04T01:41:23.000Z</time>
</trkpt>  
<trkpt lat="34.24788965707248" lon="108.89471797411208">
   <ele>408.32417639531195</ele>
   <time>2021-06-04T01:41:26.000Z</time>
</trkpt>  
<trkpt lat="34.24787151374068" lon="108.89474639902514">
   <ele>408.17497374955565</ele>
   <time>2021-06-04T01:41:30.000Z</time>
</trkpt>  
<trkpt lat="34.247858876091364" lon="108.89478007975418">
   <ele>408.08599482197315</ele>
   <time>2021-06-04T01:41:36.000Z</time>
</trkpt>  
<trkpt lat="34.24783318799912" lon="108.89480274118489">
   <ele>407.90701957046986</ele>
   <time>2021-06-04T01:41:39.000Z</time>
</trkpt>  
<trkpt lat="34.24779796925056" lon="108.89481513543915">
   <ele>407.5725829238072</ele>
   <time>2021-06-04T01:41:44.000Z</time>
</trkpt>  
<trkpt lat="34.247820767149825" lon="108.89483318464654">
   <ele>408.35287599265575</ele>
   <time>2021-06-04T01:41:52.000Z</time>
</trkpt>  
<trkpt lat="34.24779177827372" lon="108.894832272784">
   <ele>408.1742856502533</ele>
   <time>2021-06-04T01:41:57.000Z</time>
</trkpt>  
<trkpt lat="34.2478263003066" lon="108.8948503037656">
   <ele>407.96022475510836</ele>
   <time>2021-06-04T01:42:24.000Z</time>
</trkpt>  
<trkpt lat="34.24789079539685" lon="108.89489457919457">
   <ele>407.8800544012338</ele>
   <time>2021-06-04T01:42:26.000Z</time>
</trkpt>  
<trkpt lat="34.24785304294105" lon="108.89488085621346">
   <ele>407.9911297848448</ele>
   <time>2021-06-04T01:42:32.000Z</time>
</trkpt>  
<trkpt lat="34.24782525568365" lon="108.89486748240512">
   <ele>408.2402262277901</ele>
   <time>2021-06-04T01:42:34.000Z</time>
</trkpt>  
<trkpt lat="34.24779796706401" lon="108.89487158946268">
   <ele>408.38810116332024</ele>
   <time>2021-06-04T01:42:44.000Z</time>
</trkpt>  
<trkpt lat="34.24780643712272" lon="108.89483743932131">
   <ele>407.80958879366517</ele>
   <time>2021-06-04T01:42:47.000Z</time>
</trkpt>  
<trkpt lat="34.247836269663125" lon="108.89482921537937">
   <ele>408.73201052378863</ele>
   <time>2021-06-04T01:42:50.000Z</time>
</trkpt>  
<trkpt lat="34.247869803413344" lon="108.89481405205682">
   <ele>408.1593586280942</ele>
   <time>2021-06-04T01:42:54.000Z</time>
</trkpt>  
<trkpt lat="34.247896372157165" lon="108.8947930113933">
   <ele>408.32660498842597</ele>
   <time>2021-06-04T01:42:56.000Z</time>
</trkpt>  
<trkpt lat="34.24793233012667" lon="108.89479821547553">
   <ele>408.4659191304818</ele>
   <time>2021-06-04T01:42:58.000Z</time>
</trkpt>  
<trkpt lat="34.247977593842506" lon="108.89479369111794">
   <ele>409.43961513601243</ele>
   <time>2021-06-04T01:43:00.000Z</time>
</trkpt>  
<trkpt lat="34.248002795730926" lon="108.89477220741223">
   <ele>409.0886178929359</ele>
   <time>2021-06-04T01:43:02.000Z</time>
</trkpt>  
<trkpt lat="34.24802842862699" lon="108.8947487515755">
   <ele>409.2592899957672</ele>
   <time>2021-06-04T01:43:04.000Z</time>
</trkpt>  
<trkpt lat="34.24805062335562" lon="108.89472762221607">
   <ele>409.12466349918395</ele>
   <time>2021-06-04T01:43:06.000Z</time>
</trkpt>  
<trkpt lat="34.24804354169602" lon="108.89468215013967">
   <ele>408.4256693907082</ele>
   <time>2021-06-04T01:43:09.000Z</time>
</trkpt>  
<trkpt lat="34.248051282702555" lon="108.89463796673107">
   <ele>408.88991521764547</ele>
   <time>2021-06-04T01:43:11.000Z</time>
</trkpt>  
<trkpt lat="34.248045143825784" lon="108.89459643202987">
   <ele>409.03402471356094</ele>
   <time>2021-06-04T01:43:13.000Z</time>
</trkpt>  
<trkpt lat="34.248042952494984" lon="108.89456229013304">
   <ele>408.2210637452081</ele>
   <time>2021-06-04T01:43:15.000Z</time>
</trkpt>  
<trkpt lat="34.248049746538015" lon="108.89452762122134">
   <ele>408.37235155981034</ele>
   <time>2021-06-04T01:43:18.000Z</time>
</trkpt>  
<trkpt lat="34.24805334855403" lon="108.8944897451719">
   <ele>407.82398191373795</ele>
   <time>2021-06-04T01:43:20.000Z</time>
</trkpt>  
<trkpt lat="34.24809151423048" lon="108.89445691729253">
   <ele>408.7366905566305</ele>
   <time>2021-06-04T01:43:23.000Z</time>
</trkpt>  
<trkpt lat="34.24811226906332" lon="108.89442602990509">
   <ele>408.3806613953784</ele>
   <time>2021-06-04T01:43:28.000Z</time>
</trkpt>  
<trkpt lat="34.248139485241566" lon="108.8944075558861">
   <ele>408.17378795612603</ele>
   <time>2021-06-04T01:43:31.000Z</time>
</trkpt>  
<trkpt lat="34.24816390294323" lon="108.89438673551663">
   <ele>408.1661666762084</ele>
   <time>2021-06-04T01:43:34.000Z</time>
</trkpt>  
<trkpt lat="34.24818928386765" lon="108.89437446070555">
   <ele>407.6662832973525</ele>
   <time>2021-06-04T01:43:36.000Z</time>
</trkpt>  
<trkpt lat="34.24822448007416" lon="108.89436738472422">
   <ele>408.49462033528835</ele>
   <time>2021-06-04T01:43:39.000Z</time>
</trkpt>  
<trkpt lat="34.248250226360994" lon="108.89434815810266">
   <ele>408.436602730304</ele>
   <time>2021-06-04T01:43:42.000Z</time>
</trkpt>  
<trkpt lat="34.24828009844008" lon="108.89433323043308">
   <ele>408.9195960117504</ele>
   <time>2021-06-04T01:43:46.000Z</time>
</trkpt>  
<trkpt lat="34.24830602813882" lon="108.89432101702684">
   <ele>408.73704945575446</ele>
   <time>2021-06-04T01:43:52.000Z</time>
</trkpt>  
<trkpt lat="34.248323718960094" lon="108.894294589088">
   <ele>408.4369118977338</ele>
   <time>2021-06-04T01:43:57.000Z</time>
</trkpt>  
<trkpt lat="34.24835200362036" lon="108.89426619945021">
   <ele>409.4838276784867</ele>
   <time>2021-06-04T01:44:05.000Z</time>
</trkpt>  
<trkpt lat="34.24837964368328" lon="108.89424309710873">
   <ele>408.94344430975616</ele>
   <time>2021-06-04T01:44:09.000Z</time>
</trkpt>  
<trkpt lat="34.248395501464366" lon="108.8942161015409">
   <ele>409.406522590667</ele>
   <time>2021-06-04T01:44:11.000Z</time>
</trkpt>  
<trkpt lat="34.24839914623472" lon="108.89417569356124">
   <ele>408.9051608555019</ele>
   <time>2021-06-04T01:44:14.000Z</time>
</trkpt>  
<trkpt lat="34.24840468693728" lon="108.89413421936845">
   <ele>409.46842748392373</ele>
   <time>2021-06-04T01:44:18.000Z</time>
</trkpt>  
<trkpt lat="34.24841093846612" lon="108.89409430214408">
   <ele>409.4061359781772</ele>
   <time>2021-06-04T01:44:21.000Z</time>
</trkpt>  
<trkpt lat="34.248421012417516" lon="108.8940604428629">
   <ele>409.02041095495224</ele>
   <time>2021-06-04T01:44:23.000Z</time>
</trkpt>  
<trkpt lat="34.24843258596803" lon="108.89401667992158">
   <ele>409.0379384988919</ele>
   <time>2021-06-04T01:44:27.000Z</time>
</trkpt>  
<trkpt lat="34.24845375273528" lon="108.89398412601923">
   <ele>409.34762477409095</ele>
   <time>2021-06-04T01:44:29.000Z</time>
</trkpt>  
<trkpt lat="34.24845135335432" lon="108.89394346105675">
   <ele>409.65670177154243</ele>
   <time>2021-06-04T01:44:31.000Z</time>
</trkpt>  
<trkpt lat="34.24845037610834" lon="108.89390359620447">
   <ele>409.3015061877668</ele>
   <time>2021-06-04T01:44:35.000Z</time>
</trkpt>  
<trkpt lat="34.248452778418226" lon="108.89385740736589">
   <ele>408.8730768924579</ele>
   <time>2021-06-04T01:44:40.000Z</time>
</trkpt>  
<trkpt lat="34.24845575781523" lon="108.89381927660263">
   <ele>409.499138222076</ele>
   <time>2021-06-04T01:44:44.000Z</time>
</trkpt>  
<trkpt lat="34.24845961592013" lon="108.89378240281567">
   <ele>409.5002890713513</ele>
   <time>2021-06-04T01:44:53.000Z</time>
</trkpt>  
<trkpt lat="34.24846658292221" lon="108.89373642520958">
   <ele>409.25099911075085</ele>
   <time>2021-06-04T01:44:56.000Z</time>
</trkpt>  
<trkpt lat="34.24848536177701" lon="108.89371273607311">
   <ele>409.2411780646071</ele>
   <time>2021-06-04T01:45:00.000Z</time>
</trkpt>  
<trkpt lat="34.2485078678021" lon="108.89369410023181">
   <ele>409.03900039289147</ele>
   <time>2021-06-04T01:45:03.000Z</time>
</trkpt>  
<trkpt lat="34.24852569724201" lon="108.89366765669219">
   <ele>408.87411974556744</ele>
   <time>2021-06-04T01:45:05.000Z</time>
</trkpt>  
<trkpt lat="34.2485506998835" lon="108.89363734526005">
   <ele>409.2059348644689</ele>
   <time>2021-06-04T01:45:09.000Z</time>
</trkpt>  
<trkpt lat="34.248580546858626" lon="108.89361746539944">
   <ele>408.9126834785566</ele>
   <time>2021-06-04T01:45:12.000Z</time>
</trkpt>  
<trkpt lat="34.248598471827975" lon="108.89359078796122">
   <ele>409.04268148355186</ele>
   <time>2021-06-04T01:45:16.000Z</time>
</trkpt>  
<trkpt lat="34.24861009006176" lon="108.89356122219245">
   <ele>408.9925728291273</ele>
   <time>2021-06-04T01:45:19.000Z</time>
</trkpt>  
<trkpt lat="34.24864441226787" lon="108.89354203363929">
   <ele>409.2973008826375</ele>
   <time>2021-06-04T01:45:22.000Z</time>
</trkpt>  
<trkpt lat="34.24867827452976" lon="108.89353530178089">
   <ele>409.23870121780783</ele>
   <time>2021-06-04T01:45:25.000Z</time>
</trkpt>  
<trkpt lat="34.248686619769025" lon="108.89349614981626">
   <ele>409.85998338088393</ele>
   <time>2021-06-04T01:45:30.000Z</time>
</trkpt>  
<trkpt lat="34.24869797525624" lon="108.89346107007339">
   <ele>409.07627081498504</ele>
   <time>2021-06-04T01:45:33.000Z</time>
</trkpt>  
<trkpt lat="34.24869859481341" lon="108.89342293504318">
   <ele>408.98265440762043</ele>
   <time>2021-06-04T01:45:35.000Z</time>
</trkpt>  
<trkpt lat="34.248728169379866" lon="108.89338923500964">
   <ele>408.9673440353945</ele>
   <time>2021-06-04T01:45:38.000Z</time>
</trkpt>  
<trkpt lat="34.248758897230125" lon="108.8933914272092">
   <ele>409.7127754576504</ele>
   <time>2021-06-04T01:45:41.000Z</time>
</trkpt>  
<trkpt lat="34.24877930006463" lon="108.89336655170553">
   <ele>408.95590955764055</ele>
   <time>2021-06-04T01:45:45.000Z</time>
</trkpt>  
<trkpt lat="34.248782983594886" lon="108.89332895446388">
   <ele>408.9246213827282</ele>
   <time>2021-06-04T01:45:50.000Z</time>
</trkpt>  
<trkpt lat="34.24879872925332" lon="108.89329302864135">
   <ele>408.94165891595185</ele>
   <time>2021-06-04T01:45:54.000Z</time>
</trkpt>  
<trkpt lat="34.24881978291508" lon="108.89326388751809">
   <ele>408.98393007926643</ele>
   <time>2021-06-04T01:45:57.000Z</time>
</trkpt>  
<trkpt lat="34.248836035079194" lon="108.89322047867269">
   <ele>408.7593524148688</ele>
   <time>2021-06-04T01:46:01.000Z</time>
</trkpt>  
<trkpt lat="34.24883231587321" lon="108.89318075960342">
   <ele>408.9878683704883</ele>
   <time>2021-06-04T01:46:04.000Z</time>
</trkpt>  
<trkpt lat="34.24883411962695" lon="108.89314387482221">
   <ele>408.59202859178185</ele>
   <time>2021-06-04T01:46:07.000Z</time>
</trkpt>  
<trkpt lat="34.248847144201065" lon="108.89311389794437">
   <ele>408.4940414233133</ele>
   <time>2021-06-04T01:46:10.000Z</time>
</trkpt>  
<trkpt lat="34.248840400014636" lon="108.89307323821672">
   <ele>407.8330891476944</ele>
   <time>2021-06-04T01:46:13.000Z</time>
</trkpt>  
<trkpt lat="34.24882508670276" lon="108.8930459136878">
   <ele>408.13106529042125</ele>
   <time>2021-06-04T01:46:16.000Z</time>
</trkpt>  
<trkpt lat="34.24881048534506" lon="108.89301308612515">
   <ele>407.79598119854927</ele>
   <time>2021-06-04T01:46:18.000Z</time>
</trkpt>  
<trkpt lat="34.248844571750865" lon="108.89297091605059">
   <ele>408.55921871587634</ele>
   <time>2021-06-04T01:46:22.000Z</time>
</trkpt>  
<trkpt lat="34.248869256547124" lon="108.89295341360642">
   <ele>408.3421761998907</ele>
   <time>2021-06-04T01:46:24.000Z</time>
</trkpt>  
<trkpt lat="34.24886428962306" lon="108.89292126176186">
   <ele>408.3787089847028</ele>
   <time>2021-06-04T01:46:26.000Z</time>
</trkpt>  
<trkpt lat="34.24886027706871" lon="108.8928699744172">
   <ele>408.312510561198</ele>
   <time>2021-06-04T01:46:29.000Z</time>
</trkpt>  
<trkpt lat="34.24884514832205" lon="108.89283238540126">
   <ele>408.2211980288848</ele>
   <time>2021-06-04T01:46:33.000Z</time>
</trkpt>  
<trkpt lat="34.24884615738637" lon="108.89278133757796">
   <ele>408.4886937914416</ele>
   <time>2021-06-04T01:46:36.000Z</time>
</trkpt>  
<trkpt lat="34.24885252874666" lon="108.89274573602982">
   <ele>408.22858760133386</ele>
   <time>2021-06-04T01:46:40.000Z</time>
</trkpt>  
<trkpt lat="34.24884718149772" lon="108.89271226542175">
   <ele>407.5557729322463</ele>
   <time>2021-06-04T01:46:43.000Z</time>
</trkpt>  
<trkpt lat="34.24883865154868" lon="108.89268033470019">
   <ele>408.08237941749394</ele>
   <time>2021-06-04T01:46:45.000Z</time>
</trkpt>  
<trkpt lat="34.2488324931218" lon="108.8926359518432">
   <ele>407.30274266190827</ele>
   <time>2021-06-04T01:46:52.000Z</time>
</trkpt>  
<trkpt lat="34.248835591779134" lon="108.892596327991">
   <ele>407.252453728579</ele>
   <time>2021-06-04T01:46:54.000Z</time>
</trkpt>  
<trkpt lat="34.248828344411386" lon="108.89256275807045">
   <ele>407.23717889748514</ele>
   <time>2021-06-04T01:46:57.000Z</time>
</trkpt>  
<trkpt lat="34.248824002454576" lon="108.89252096216234">
   <ele>407.1305392086506</ele>
   <time>2021-06-04T01:47:02.000Z</time>
</trkpt>  
<trkpt lat="34.248839741622" lon="108.89248977819305">
   <ele>407.3151193372905</ele>
   <time>2021-06-04T01:47:04.000Z</time>
</trkpt>  
<trkpt lat="34.24884487612433" lon="108.89245587783296">
   <ele>406.7829670784995</ele>
   <time>2021-06-04T01:47:07.000Z</time>
</trkpt>  
<trkpt lat="34.248827868176306" lon="108.89241017084412">
   <ele>406.6918844804168</ele>
   <time>2021-06-04T01:47:10.000Z</time>
</trkpt>  
<trkpt lat="34.24880910445758" lon="108.89237612222176">
   <ele>406.9272963721305</ele>
   <time>2021-06-04T01:47:14.000Z</time>
</trkpt>  
<trkpt lat="34.2487881096579" lon="108.89235515896569">
   <ele>407.0932372380048</ele>
   <time>2021-06-04T01:47:16.000Z</time>
</trkpt>  
<trkpt lat="34.24877502765635" lon="108.89232552817826">
   <ele>407.20318443886936</ele>
   <time>2021-06-04T01:47:19.000Z</time>
</trkpt>  
<trkpt lat="34.24876440442507" lon="108.89228624479317">
   <ele>407.39710387960076</ele>
   <time>2021-06-04T01:47:22.000Z</time>
</trkpt>  
<trkpt lat="34.24878081438954" lon="108.8922599254259">
   <ele>407.65603428613394</ele>
   <time>2021-06-04T01:47:27.000Z</time>
</trkpt>  
<trkpt lat="34.24877181376554" lon="108.89222072049961">
   <ele>407.5078305732459</ele>
   <time>2021-06-04T01:47:29.000Z</time>
</trkpt>  
<trkpt lat="34.248754707161645" lon="108.89217922820694">
   <ele>407.61612715851516</ele>
   <time>2021-06-04T01:47:32.000Z</time>
</trkpt>  
<trkpt lat="34.248744851618895" lon="108.89214733930811">
   <ele>407.5359716983512</ele>
   <time>2021-06-04T01:47:36.000Z</time>
</trkpt>  
<trkpt lat="34.24874203619116" lon="108.89210232137413">
   <ele>407.189170028083</ele>
   <time>2021-06-04T01:47:40.000Z</time>
</trkpt>  
<trkpt lat="34.24873037094903" lon="108.89206999727615">
   <ele>407.3375960327685</ele>
   <time>2021-06-04T01:47:42.000Z</time>
</trkpt>  
<trkpt lat="34.24871347003424" lon="108.89204284828168">
   <ele>407.4392360309139</ele>
   <time>2021-06-04T01:47:45.000Z</time>
</trkpt>  
<trkpt lat="34.24870450636223" lon="108.89200963743154">
   <ele>407.2766603939235</ele>
   <time>2021-06-04T01:47:47.000Z</time>
</trkpt>  
<trkpt lat="34.24869355019192" lon="108.89197014081279">
   <ele>406.9533359333873</ele>
   <time>2021-06-04T01:47:51.000Z</time>
</trkpt>  
<trkpt lat="34.24866887725272" lon="108.89193435865694">
   <ele>406.8603775575757</ele>
   <time>2021-06-04T01:47:54.000Z</time>
</trkpt>  
<trkpt lat="34.24865364934409" lon="108.89188770691172">
   <ele>406.70836034044623</ele>
   <time>2021-06-04T01:47:56.000Z</time>
</trkpt>  
<trkpt lat="34.248646603160864" lon="108.89185000521444">
   <ele>406.8823681725189</ele>
   <time>2021-06-04T01:48:00.000Z</time>
</trkpt>  
<trkpt lat="34.24865575495871" lon="108.89181890118952">
   <ele>407.1649842914194</ele>
   <time>2021-06-04T01:48:07.000Z</time>
</trkpt>  
<trkpt lat="34.24865560138766" lon="108.89178623268394">
   <ele>407.3263694578782</ele>
   <time>2021-06-04T01:48:12.000Z</time>
</trkpt>  
<trkpt lat="34.248637467409665" lon="108.89175035176243">
   <ele>407.39574930723757</ele>
   <time>2021-06-04T01:48:18.000Z</time>
</trkpt>  
<trkpt lat="34.24863046259189" lon="108.89171293926081">
   <ele>407.2199991028756</ele>
   <time>2021-06-04T01:48:22.000Z</time>
</trkpt>  
<trkpt lat="34.24862362880737" lon="108.89165185693467">
   <ele>407.2281373711303</ele>
   <time>2021-06-04T01:48:25.000Z</time>
</trkpt>  
<trkpt lat="34.248621569555795" lon="108.89160637588992">
   <ele>407.1558169387281</ele>
   <time>2021-06-04T01:48:28.000Z</time>
</trkpt>  
<trkpt lat="34.24859951180756" lon="108.89157208785076">
   <ele>407.39461525529623</ele>
   <time>2021-06-04T01:48:31.000Z</time>
</trkpt>  
<trkpt lat="34.24857661796618" lon="108.89154403408995">
   <ele>407.4100253339857</ele>
   <time>2021-06-04T01:48:33.000Z</time>
</trkpt>  
<trkpt lat="34.248574489115555" lon="108.89150143500179">
   <ele>407.31083546206355</ele>
   <time>2021-06-04T01:48:37.000Z</time>
</trkpt>  
<trkpt lat="34.248583226336734" lon="108.89147007559271">
   <ele>407.65786482207477</ele>
   <time>2021-06-04T01:48:39.000Z</time>
</trkpt>  
<trkpt lat="34.24859622349012" lon="108.89143754186199">
   <ele>407.2809290802106</ele>
   <time>2021-06-04T01:48:42.000Z</time>
</trkpt>  
<trkpt lat="34.24861113281292" lon="108.8913987750976">
   <ele>407.2834815196693</ele>
   <time>2021-06-04T01:48:45.000Z</time>
</trkpt>  
<trkpt lat="34.248625321315146" lon="108.89137069349698">
   <ele>407.25899139791727</ele>
   <time>2021-06-04T01:48:47.000Z</time>
</trkpt>  
<trkpt lat="34.24864051075524" lon="108.89133488425388">
   <ele>407.1652050167322</ele>
   <time>2021-06-04T01:48:50.000Z</time>
</trkpt>  
<trkpt lat="34.248655039427334" lon="108.89130069714197">
   <ele>407.34775237366557</ele>
   <time>2021-06-04T01:48:54.000Z</time>
</trkpt>  
<trkpt lat="34.24866514264169" lon="108.89126728282618">
   <ele>407.1510273767635</ele>
   <time>2021-06-04T01:48:56.000Z</time>
</trkpt>  
<trkpt lat="34.248685689061865" lon="108.89123331487602">
   <ele>407.2708635125309</ele>
   <time>2021-06-04T01:49:00.000Z</time>
</trkpt>  
<trkpt lat="34.24871064225304" lon="108.89120043546303">
   <ele>407.07564323954284</ele>
   <time>2021-06-04T01:49:04.000Z</time>
</trkpt>  
<trkpt lat="34.248744704670415" lon="108.89118342553587">
   <ele>407.49012717604637</ele>
   <time>2021-06-04T01:49:07.000Z</time>
</trkpt>  
<trkpt lat="34.24876102598581" lon="108.89114368432392">
   <ele>407.2353447554633</ele>
   <time>2021-06-04T01:49:10.000Z</time>
</trkpt>  
<trkpt lat="34.248773464947746" lon="108.89110485138113">
   <ele>407.0009184293449</ele>
   <time>2021-06-04T01:49:12.000Z</time>
</trkpt>  
<trkpt lat="34.24878921962406" lon="108.8910772218064">
   <ele>407.49513230938464</ele>
   <time>2021-06-04T01:49:16.000Z</time>
</trkpt>  
<trkpt lat="34.24879549963474" lon="108.89103513955517">
   <ele>407.61054744105786</ele>
   <time>2021-06-04T01:49:18.000Z</time>
</trkpt>  
<trkpt lat="34.24880500910728" lon="108.89099747236304">
   <ele>408.04420393612236</ele>
   <time>2021-06-04T01:49:22.000Z</time>
</trkpt>  
<trkpt lat="34.24881446776066" lon="108.89095967183921">
   <ele>407.7825037194416</ele>
   <time>2021-06-04T01:49:25.000Z</time>
</trkpt>  
<trkpt lat="34.24883027569374" lon="108.89093071241584">
   <ele>407.94278929848224</ele>
   <time>2021-06-04T01:49:27.000Z</time>
</trkpt>  
<trkpt lat="34.248844053101436" lon="108.89090258263909">
   <ele>407.663436957635</ele>
   <time>2021-06-04T01:49:30.000Z</time>
</trkpt>  
<trkpt lat="34.2488733370986" lon="108.89087671746947">
   <ele>407.4675804609433</ele>
   <time>2021-06-04T01:49:34.000Z</time>
</trkpt>  
<trkpt lat="34.2489092440011" lon="108.8908632105853">
   <ele>407.91926104482263</ele>
   <time>2021-06-04T01:49:37.000Z</time>
</trkpt>  
<trkpt lat="34.24894314724424" lon="108.89086583609323">
   <ele>408.2648791782558</ele>
   <time>2021-06-04T01:49:41.000Z</time>
</trkpt>  
<trkpt lat="34.24896656445575" lon="108.89084943553483">
   <ele>408.4196189008653</ele>
   <time>2021-06-04T01:49:44.000Z</time>
</trkpt>  
<trkpt lat="34.248987568171444" lon="108.89082551294815">
   <ele>407.9499893877655</ele>
   <time>2021-06-04T01:49:49.000Z</time>
</trkpt>  
<trkpt lat="34.24899645527143" lon="108.89078963164556">
   <ele>407.8230609986931</ele>
   <time>2021-06-04T01:49:53.000Z</time>
</trkpt>  
<trkpt lat="34.249014723122265" lon="108.89075613192128">
   <ele>408.2246493296698</ele>
   <time>2021-06-04T01:49:56.000Z</time>
</trkpt>  
<trkpt lat="34.2490564985015" lon="108.89075213338454">
   <ele>408.1615355787799</ele>
   <time>2021-06-04T01:50:01.000Z</time>
</trkpt>  
<trkpt lat="34.24908392550369" lon="108.89074941625228">
   <ele>407.98056276049465</ele>
   <time>2021-06-04T01:50:03.000Z</time>
</trkpt>  
<trkpt lat="34.249113763718896" lon="108.89074547987131">
   <ele>407.5150223560631</ele>
   <time>2021-06-04T01:50:09.000Z</time>
</trkpt>  
<trkpt lat="34.24915367347174" lon="108.89075156890979">
   <ele>407.2938133645803</ele>
   <time>2021-06-04T01:50:13.000Z</time>
</trkpt>  
<trkpt lat="34.249191775849766" lon="108.89075236383971">
   <ele>408.39418566506356</ele>
   <time>2021-06-04T01:50:16.000Z</time>
</trkpt>  
<trkpt lat="34.24922011350256" lon="108.89075404334584">
   <ele>407.87133225239813</ele>
   <time>2021-06-04T01:50:20.000Z</time>
</trkpt>  
<trkpt lat="34.24926179347028" lon="108.89073999332557">
   <ele>407.46917676273733</ele>
   <time>2021-06-04T01:50:24.000Z</time>
</trkpt>  
<trkpt lat="34.249284601136004" lon="108.89071609663846">
   <ele>407.4500704770908</ele>
   <time>2021-06-04T01:50:27.000Z</time>
</trkpt>  
<trkpt lat="34.249313989389634" lon="108.89068467270042">
   <ele>407.3601240599528</ele>
   <time>2021-06-04T01:50:30.000Z</time>
</trkpt>  
<trkpt lat="34.24934091292983" lon="108.89066735116674">
   <ele>407.6215225579217</ele>
   <time>2021-06-04T01:50:32.000Z</time>
</trkpt>  
<trkpt lat="34.24936260479974" lon="108.89064642630579">
   <ele>407.39866713248193</ele>
   <time>2021-06-04T01:50:35.000Z</time>
</trkpt>  
<trkpt lat="34.249389943609" lon="108.89062229400942">
   <ele>407.50103139318526</ele>
   <time>2021-06-04T01:50:37.000Z</time>
</trkpt>  
<trkpt lat="34.24941599203134" lon="108.89059619046745">
   <ele>407.350065138191</ele>
   <time>2021-06-04T01:50:40.000Z</time>
</trkpt>  
<trkpt lat="34.2494340138249" lon="108.8905549853285">
   <ele>406.7395713822916</ele>
   <time>2021-06-04T01:50:43.000Z</time>
</trkpt>  
<trkpt lat="34.24944945048319" lon="108.89052708257998">
   <ele>407.33026114758104</ele>
   <time>2021-06-04T01:50:46.000Z</time>
</trkpt>  
<trkpt lat="34.249446497900614" lon="108.8904877498314">
   <ele>407.35706521756947</ele>
   <time>2021-06-04T01:50:56.000Z</time>
</trkpt>  
<trkpt lat="34.249435168539584" lon="108.890444431104">
   <ele>407.16720389109105</ele>
   <time>2021-06-04T01:50:58.000Z</time>
</trkpt>  
<trkpt lat="34.249422221431495" lon="108.89039876061587">
   <ele>407.0347892669961</ele>
   <time>2021-06-04T01:51:00.000Z</time>
</trkpt>  
<trkpt lat="34.24943202970819" lon="108.89036787350584">
   <ele>407.07647644449025</ele>
   <time>2021-06-04T01:51:01.000Z</time>
</trkpt>  
<trkpt lat="34.24944541280935" lon="108.89032634232588">
   <ele>406.8417570916936</ele>
   <time>2021-06-04T01:51:04.000Z</time>
</trkpt>  
<trkpt lat="34.24946294293985" lon="108.89029397613093">
   <ele>406.94934922177345</ele>
   <time>2021-06-04T01:51:07.000Z</time>
</trkpt>  
<trkpt lat="34.249465154013926" lon="108.89026014940724">
   <ele>406.93025020323694</ele>
   <time>2021-06-04T01:51:09.000Z</time>
</trkpt>  
<trkpt lat="34.24949121778294" lon="108.89024501976718">
   <ele>407.4786649895832</ele>
   <time>2021-06-04T01:51:12.000Z</time>
</trkpt>  
<trkpt lat="34.24951716429614" lon="108.89026513448532">
   <ele>407.49381206184626</ele>
   <time>2021-06-04T01:51:14.000Z</time>
</trkpt>  
<trkpt lat="34.24949901678607" lon="108.89029211129224">
   <ele>407.1861252747476</ele>
   <time>2021-06-04T01:51:22.000Z</time>
</trkpt>  
       </trkseg>
   </trk>
</gpx>
