# Supplementary material for: Exploring the influence of path environment factors on walking behavior in urban parks with configuration attribute control
Source: PLoS One. 2025 Jul 28;20(7):e0329278. doi: 10.1371/journal.pone.0329278 (PMC12303266; doi:10.1371/journal.pone.0329278)
Supplement: S2 File — (ZIP) [file pone.0329278.s002.zip › S2 File/Trajectory data/F148.gpx]

<?xml version="1.0" encoding="UTF-8"?>
<gpx xmlns:xsi="http://www.w3.org/2001/XMLSchema-instance" xmlns="http://www.topografix.com/GPX/1/1" xsi:schemaLocation="http://www.topografix.com/GPX/1/1 http://www.topografix.com/GPX/1/1/gpx.xsd" version="1.1" creator="foooooot.com">
<metadata>
         <copyright author="foooooot.com"> <license>foooooot.com</license></copyright>
         <time>1622774214.359875</time>
         <name>03</name>
</metadata>
<trk>
    <name>03</name>
    <type>trip#track</type>
    <src>手机客户端软件/六只脚iPhone版</src>
    <trkseg> 
<trkpt lat="34.250832421307365" lon="108.89614875003983">
   <ele>406.64473036583513</ele>
   <time>2021-06-04T02:36:55.000Z</time>
</trkpt>  
<trkpt lat="34.250829314146095" lon="108.89610886488936">
   <ele>406.1655812319368</ele>
   <time>2021-06-04T02:37:06.001Z</time>
</trkpt>  
<trkpt lat="34.250829490668124" lon="108.89607406179988">
   <ele>406.45136130414903</ele>
   <time>2021-06-04T02:37:10.001Z</time>
</trkpt>  
<trkpt lat="34.25083534206035" lon="108.89603831010012">
   <ele>407.3858865350485</ele>
   <time>2021-06-04T02:37:15.001Z</time>
</trkpt>  
<trkpt lat="34.25083871561187" lon="108.89599916709041">
   <ele>407.7369554974139</ele>
   <time>2021-06-04T02:37:20.001Z</time>
</trkpt>  
<trkpt lat="34.250827940675805" lon="108.8959669039031">
   <ele>407.51421000342816</ele>
   <time>2021-06-04T02:37:25.001Z</time>
</trkpt>  
<trkpt lat="34.25081545799063" lon="108.89592699882357">
   <ele>407.003949822858</ele>
   <time>2021-06-04T02:37:29.001Z</time>
</trkpt>  
<trkpt lat="34.250800769586874" lon="108.89588444951734">
   <ele>406.92633529752493</ele>
   <time>2021-06-04T02:37:31.001Z</time>
</trkpt>  
<trkpt lat="34.25078703481901" lon="108.89585488461172">
   <ele>406.5461186626926</ele>
   <time>2021-06-04T02:37:35.001Z</time>
</trkpt>  
<trkpt lat="34.250759641621265" lon="108.89585277878997">
   <ele>407.1863937936723</ele>
   <time>2021-06-04T02:37:51.001Z</time>
</trkpt>  
<trkpt lat="34.250732910985185" lon="108.89583215862977">
   <ele>406.9628112623468</ele>
   <time>2021-06-04T02:37:54.001Z</time>
</trkpt>  
<trkpt lat="34.25071059042449" lon="108.89580970467676">
   <ele>407.0847504660487</ele>
   <time>2021-06-04T02:37:56.001Z</time>
</trkpt>  
<trkpt lat="34.25069473985051" lon="108.89577873275688">
   <ele>407.1543857930228</ele>
   <time>2021-06-04T02:38:00.001Z</time>
</trkpt>  
<trkpt lat="34.25067772304893" lon="108.8957480951022">
   <ele>407.3291674423963</ele>
   <time>2021-06-04T02:38:05.001Z</time>
</trkpt>  
<trkpt lat="34.25066347484958" lon="108.89570997308545">
   <ele>407.1516103949398</ele>
   <time>2021-06-04T02:38:08.001Z</time>
</trkpt>  
<trkpt lat="34.250658329129436" lon="108.89566987750689">
   <ele>407.05983565654606</ele>
   <time>2021-06-04T02:38:13.001Z</time>
</trkpt>  
<trkpt lat="34.25065352782407" lon="108.89563560252158">
   <ele>407.2739184005186</ele>
   <time>2021-06-04T02:38:15.001Z</time>
</trkpt>  
<trkpt lat="34.250654096371484" lon="108.89560277558328">
   <ele>407.22500873636454</ele>
   <time>2021-06-04T02:38:18.001Z</time>
</trkpt>  
<trkpt lat="34.250647158667135" lon="108.89556641593833">
   <ele>406.9450670061633</ele>
   <time>2021-06-04T02:38:24.000Z</time>
</trkpt>  
<trkpt lat="34.25064573825108" lon="108.895524940672">
   <ele>407.4985460974276</ele>
   <time>2021-06-04T02:38:29.000Z</time>
</trkpt>  
<trkpt lat="34.250646345669175" lon="108.89548884817036">
   <ele>407.5508325416595</ele>
   <time>2021-06-04T02:38:33.000Z</time>
</trkpt>  
<trkpt lat="34.250648187524845" lon="108.89544099105649">
   <ele>408.4577417038381</ele>
   <time>2021-06-04T02:38:37.000Z</time>
</trkpt>  
<trkpt lat="34.25065681656198" lon="108.89539960524225">
   <ele>408.5589030729607</ele>
   <time>2021-06-04T02:38:39.000Z</time>
</trkpt>  
<trkpt lat="34.25066478038736" lon="108.89535419719806">
   <ele>407.5065944129601</ele>
   <time>2021-06-04T02:38:41.000Z</time>
</trkpt>  
<trkpt lat="34.25066869921373" lon="108.89531242778841">
   <ele>407.7606840375811</ele>
   <time>2021-06-04T02:38:43.000Z</time>
</trkpt>  
<trkpt lat="34.25067149066433" lon="108.89527456765542">
   <ele>407.2849506260827</ele>
   <time>2021-06-04T02:38:45.000Z</time>
</trkpt>  
<trkpt lat="34.2506727126534" lon="108.89524036822532">
   <ele>407.14080342277884</ele>
   <time>2021-06-04T02:38:47.000Z</time>
</trkpt>  
<trkpt lat="34.250674557336" lon="108.89519637363118">
   <ele>407.3731724396348</ele>
   <time>2021-06-04T02:38:50.000Z</time>
</trkpt>  
<trkpt lat="34.25067698604561" lon="108.89516161796782">
   <ele>407.465362848714</ele>
   <time>2021-06-04T02:38:52.000Z</time>
</trkpt>  
<trkpt lat="34.250679456671854" lon="108.8951290250143">
   <ele>407.47825840394944</ele>
   <time>2021-06-04T02:38:54.000Z</time>
</trkpt>  
<trkpt lat="34.25068140681987" lon="108.8950869592366">
   <ele>407.4817207865417</ele>
   <time>2021-06-04T02:38:57.000Z</time>
</trkpt>  
<trkpt lat="34.2506794071759" lon="108.89504712153185">
   <ele>407.2090894524008</ele>
   <time>2021-06-04T02:39:00.000Z</time>
</trkpt>  
<trkpt lat="34.25067419988451" lon="108.8949807291816">
   <ele>407.30073758773506</ele>
   <time>2021-06-04T02:39:03.000Z</time>
</trkpt>  
<trkpt lat="34.250673214180324" lon="108.89492430079378">
   <ele>406.9520906666294</ele>
   <time>2021-06-04T02:39:04.000Z</time>
</trkpt>  
<trkpt lat="34.25067000481301" lon="108.89488835962618">
   <ele>406.8379911640659</ele>
   <time>2021-06-04T02:39:06.000Z</time>
</trkpt>  
<trkpt lat="34.25065757815703" lon="108.8948526382266">
   <ele>406.569665228948</ele>
   <time>2021-06-04T02:39:10.000Z</time>
</trkpt>  
<trkpt lat="34.25065875954772" lon="108.89481509253835">
   <ele>406.8097030669451</ele>
   <time>2021-06-04T02:39:15.000Z</time>
</trkpt>  
<trkpt lat="34.25067017538361" lon="108.89478470620189">
   <ele>406.7187756476924</ele>
   <time>2021-06-04T02:39:18.000Z</time>
</trkpt>  
<trkpt lat="34.250655749878135" lon="108.89475570760487">
   <ele>406.5698562581092</ele>
   <time>2021-06-04T02:39:31.001Z</time>
</trkpt>  
<trkpt lat="34.25062539984669" lon="108.8947551894801">
   <ele>406.1446057651192</ele>
   <time>2021-06-04T02:39:37.001Z</time>
</trkpt>  
<trkpt lat="34.25059735739553" lon="108.89475553377683">
   <ele>406.47103513777256</ele>
   <time>2021-06-04T02:39:41.001Z</time>
</trkpt>  
<trkpt lat="34.250570484541946" lon="108.89476512174025">
   <ele>406.5151724955067</ele>
   <time>2021-06-04T02:39:47.001Z</time>
</trkpt>  
<trkpt lat="34.250543327368284" lon="108.89476826716594">
   <ele>406.0854473281652</ele>
   <time>2021-06-04T02:39:57.001Z</time>
</trkpt>  
<trkpt lat="34.25051783959915" lon="108.89474490842292">
   <ele>405.83126188535243</ele>
   <time>2021-06-04T02:40:06.001Z</time>
</trkpt>  
<trkpt lat="34.25050535995382" lon="108.89471126359327">
   <ele>405.3697703462094</ele>
   <time>2021-06-04T02:40:12.001Z</time>
</trkpt>  
<trkpt lat="34.25049308482955" lon="108.89467907354876">
   <ele>405.581556243822</ele>
   <time>2021-06-04T02:40:15.001Z</time>
</trkpt>  
<trkpt lat="34.250475192337866" lon="108.89464841876003">
   <ele>405.3797286171466</ele>
   <time>2021-06-04T02:40:20.001Z</time>
</trkpt>  
<trkpt lat="34.25045664119428" lon="108.89462235912718">
   <ele>405.9257656894624</ele>
   <time>2021-06-04T02:40:27.001Z</time>
</trkpt>  
<trkpt lat="34.25045102141995" lon="108.89465536181143">
   <ele>405.5733166448772</ele>
   <time>2021-06-04T02:40:50.000Z</time>
</trkpt>  
<trkpt lat="34.25041956114929" lon="108.89464603176422">
   <ele>406.2235929053277</ele>
   <time>2021-06-04T02:43:35.001Z</time>
</trkpt>  
<trkpt lat="34.250401818265786" lon="108.89462002686805">
   <ele>405.57385717798024</ele>
   <time>2021-06-04T02:43:39.001Z</time>
</trkpt>  
<trkpt lat="34.250380508400546" lon="108.894592014163">
   <ele>405.74241728987545</ele>
   <time>2021-06-04T02:43:43.001Z</time>
</trkpt>  
<trkpt lat="34.250363370176345" lon="108.89455711863317">
   <ele>405.6394213931635</ele>
   <time>2021-06-04T02:43:46.001Z</time>
</trkpt>  
<trkpt lat="34.250365224184385" lon="108.89452150434484">
   <ele>405.47169481310993</ele>
   <time>2021-06-04T02:43:49.001Z</time>
</trkpt>  
<trkpt lat="34.25039216255018" lon="108.89451792746175">
   <ele>405.7599729290232</ele>
   <time>2021-06-04T02:44:00.001Z</time>
</trkpt>  
<trkpt lat="34.25041840992659" lon="108.89450360247558">
   <ele>405.89458192605525</ele>
   <time>2021-06-04T02:44:07.001Z</time>
</trkpt>  
<trkpt lat="34.25042674135077" lon="108.89446404155863">
   <ele>405.1406313404441</ele>
   <time>2021-06-04T02:44:12.001Z</time>
</trkpt>  
<trkpt lat="34.25043965731758" lon="108.89442507701517">
   <ele>405.3692402243614</ele>
   <time>2021-06-04T02:44:15.001Z</time>
</trkpt>  
<trkpt lat="34.25045488725468" lon="108.89438934004193">
   <ele>405.8516713324934</ele>
   <time>2021-06-04T02:44:18.001Z</time>
</trkpt>  
<trkpt lat="34.250470063683636" lon="108.89435307436023">
   <ele>405.7696172222495</ele>
   <time>2021-06-04T02:44:21.001Z</time>
</trkpt>  
<trkpt lat="34.250484191765736" lon="108.89431971015566">
   <ele>405.7113291155547</ele>
   <time>2021-06-04T02:44:24.001Z</time>
</trkpt>  
<trkpt lat="34.250499024334644" lon="108.89428944805321">
   <ele>405.93809288181365</ele>
   <time>2021-06-04T02:44:27.001Z</time>
</trkpt>  
<trkpt lat="34.25051757688728" lon="108.89425340737849">
   <ele>406.09944081585854</ele>
   <time>2021-06-04T02:44:31.001Z</time>
</trkpt>  
<trkpt lat="34.25053068418943" lon="108.89422297617395">
   <ele>406.02695531677455</ele>
   <time>2021-06-04T02:44:34.001Z</time>
</trkpt>  
<trkpt lat="34.25054540786927" lon="108.89418472093121">
   <ele>406.36886050272733</ele>
   <time>2021-06-04T02:44:38.001Z</time>
</trkpt>  
<trkpt lat="34.25056120023725" lon="108.89414718212785">
   <ele>406.15260343812406</ele>
   <time>2021-06-04T02:44:40.001Z</time>
</trkpt>  
<trkpt lat="34.25057927911899" lon="108.89409938322524">
   <ele>407.0296721169725</ele>
   <time>2021-06-04T02:44:42.001Z</time>
</trkpt>  
<trkpt lat="34.2505924028181" lon="108.89406086305924">
   <ele>407.0920475330204</ele>
   <time>2021-06-04T02:44:44.001Z</time>
</trkpt>  
<trkpt lat="34.25060646862318" lon="108.89402935314203">
   <ele>406.5994378980249</ele>
   <time>2021-06-04T02:44:47.001Z</time>
</trkpt>  
<trkpt lat="34.25061801318431" lon="108.89399695479521">
   <ele>406.69025838095695</ele>
   <time>2021-06-04T02:44:54.001Z</time>
</trkpt>  
<trkpt lat="34.25062536121106" lon="108.8939633461912">
   <ele>407.5040643112734</ele>
   <time>2021-06-04T02:45:00.001Z</time>
</trkpt>  
<trkpt lat="34.25063020428537" lon="108.89392558283107">
   <ele>406.72629456594586</ele>
   <time>2021-06-04T02:45:04.001Z</time>
</trkpt>  
<trkpt lat="34.25063329775415" lon="108.893892195981">
   <ele>407.1330528696999</ele>
   <time>2021-06-04T02:45:07.001Z</time>
</trkpt>  
<trkpt lat="34.25063185534804" lon="108.89385069439021">
   <ele>406.87936198432</ele>
   <time>2021-06-04T02:45:11.001Z</time>
</trkpt>  
<trkpt lat="34.250629903965105" lon="108.89381424418775">
   <ele>407.0236273286864</ele>
   <time>2021-06-04T02:45:15.001Z</time>
</trkpt>  
<trkpt lat="34.25064064534717" lon="108.89377724372852">
   <ele>407.46218934934586</ele>
   <time>2021-06-04T02:45:18.001Z</time>
</trkpt>  
<trkpt lat="34.250655101255326" lon="108.89374455061487">
   <ele>407.19885033741593</ele>
   <time>2021-06-04T02:45:21.001Z</time>
</trkpt>  
<trkpt lat="34.25067337534436" lon="108.89371008650804">
   <ele>407.0442269491032</ele>
   <time>2021-06-04T02:45:24.001Z</time>
</trkpt>  
<trkpt lat="34.25068705789771" lon="108.89368178319653">
   <ele>407.01027313806117</ele>
   <time>2021-06-04T02:45:27.001Z</time>
</trkpt>  
<trkpt lat="34.250706647052624" lon="108.89364364053402">
   <ele>406.8877775622532</ele>
   <time>2021-06-04T02:45:30.001Z</time>
</trkpt>  
<trkpt lat="34.25072083549808" lon="108.89361433654045">
   <ele>407.1560926279053</ele>
   <time>2021-06-04T02:45:32.001Z</time>
</trkpt>  
<trkpt lat="34.25073215173295" lon="108.89358323359319">
   <ele>407.0451703509316</ele>
   <time>2021-06-04T02:45:34.001Z</time>
</trkpt>  
<trkpt lat="34.25074409561994" lon="108.89355101962124">
   <ele>407.28096958994865</ele>
   <time>2021-06-04T02:45:36.001Z</time>
</trkpt>  
<trkpt lat="34.250755560656565" lon="108.89351983373378">
   <ele>407.14865270163864</ele>
   <time>2021-06-04T02:45:38.001Z</time>
</trkpt>  
<trkpt lat="34.250772998107514" lon="108.8934687517911">
   <ele>406.92356905620545</ele>
   <time>2021-06-04T02:45:39.001Z</time>
</trkpt>  
<trkpt lat="34.25078296017984" lon="108.89343450409513">
   <ele>406.7014273395762</ele>
   <time>2021-06-04T02:45:42.001Z</time>
</trkpt>  
<trkpt lat="34.25079836848129" lon="108.89339551453237">
   <ele>406.4868284072727</ele>
   <time>2021-06-04T02:45:45.001Z</time>
</trkpt>  
<trkpt lat="34.2508001996028" lon="108.89335147564252">
   <ele>406.0710805784911</ele>
   <time>2021-06-04T02:45:49.001Z</time>
</trkpt>  
<trkpt lat="34.25080035171121" lon="108.89331425439059">
   <ele>406.6226706514135</ele>
   <time>2021-06-04T02:45:52.001Z</time>
</trkpt>  
<trkpt lat="34.25080098238907" lon="108.89327788984245">
   <ele>406.9428829709068</ele>
   <time>2021-06-04T02:45:56.001Z</time>
</trkpt>  
<trkpt lat="34.25079604789428" lon="108.89324171655106">
   <ele>407.1768792467192</ele>
   <time>2021-06-04T02:46:01.001Z</time>
</trkpt>  
<trkpt lat="34.250790013653585" lon="108.89320612633304">
   <ele>407.63586177304387</ele>
   <time>2021-06-04T02:46:05.001Z</time>
</trkpt>  
<trkpt lat="34.25078248288602" lon="108.89317398736533">
   <ele>407.6421685228124</ele>
   <time>2021-06-04T02:46:09.001Z</time>
</trkpt>  
<trkpt lat="34.250765774893964" lon="108.89314639361581">
   <ele>407.60828244686127</ele>
   <time>2021-06-04T02:46:13.001Z</time>
</trkpt>  
<trkpt lat="34.25075036923748" lon="108.89311891486282">
   <ele>407.96267842967063</ele>
   <time>2021-06-04T02:46:16.001Z</time>
</trkpt>  
<trkpt lat="34.25073661094871" lon="108.89309066776971">
   <ele>407.84885854274035</ele>
   <time>2021-06-04T02:46:19.001Z</time>
</trkpt>  
<trkpt lat="34.25072345614205" lon="108.89305512141384">
   <ele>407.88307067845017</ele>
   <time>2021-06-04T02:46:22.001Z</time>
</trkpt>  
<trkpt lat="34.250718534024756" lon="108.89301918043599">
   <ele>408.28859972395</ele>
   <time>2021-06-04T02:46:24.001Z</time>
</trkpt>  
<trkpt lat="34.25071669792196" lon="108.89297942127041">
   <ele>407.78167868126184</ele>
   <time>2021-06-04T02:46:26.001Z</time>
</trkpt>  
<trkpt lat="34.25071754073577" lon="108.89294353703589">
   <ele>408.16220567189157</ele>
   <time>2021-06-04T02:46:28.001Z</time>
</trkpt>  
<trkpt lat="34.25071331680766" lon="108.89289447971028">
   <ele>408.3797008879483</ele>
   <time>2021-06-04T02:46:31.001Z</time>
</trkpt>  
<trkpt lat="34.250707343679" lon="108.89285416918835">
   <ele>408.64677379559726</ele>
   <time>2021-06-04T02:46:33.001Z</time>
</trkpt>  
<trkpt lat="34.25070398986458" lon="108.89280658464357">
   <ele>408.35171934682876</ele>
   <time>2021-06-04T02:46:36.001Z</time>
</trkpt>  
<trkpt lat="34.25070042815203" lon="108.89277282645337">
   <ele>408.2607676135376</ele>
   <time>2021-06-04T02:46:38.001Z</time>
</trkpt>  
<trkpt lat="34.25069537061779" lon="108.89272954266366">
   <ele>408.49896817840636</ele>
   <time>2021-06-04T02:46:41.001Z</time>
</trkpt>  
<trkpt lat="34.25069060738208" lon="108.89269609625285">
   <ele>408.4717197129503</ele>
   <time>2021-06-04T02:46:42.001Z</time>
</trkpt>  
<trkpt lat="34.25068131538999" lon="108.8926652521841">
   <ele>408.6764376023784</ele>
   <time>2021-06-04T02:46:44.001Z</time>
</trkpt>  
<trkpt lat="34.25066394724846" lon="108.89262984065121">
   <ele>408.3184092612937</ele>
   <time>2021-06-04T02:46:48.000Z</time>
</trkpt>  
<trkpt lat="34.250653403289796" lon="108.89259348765596">
   <ele>407.90826331824064</ele>
   <time>2021-06-04T02:46:52.001Z</time>
</trkpt>  
<trkpt lat="34.25064254980571" lon="108.89255374403619">
   <ele>407.560783656314</ele>
   <time>2021-06-04T02:46:56.001Z</time>
</trkpt>  
<trkpt lat="34.25062948222466" lon="108.89251526686446">
   <ele>407.9293210590258</ele>
   <time>2021-06-04T02:47:00.001Z</time>
</trkpt>  
<trkpt lat="34.25062004324507" lon="108.8924762863838">
   <ele>407.79463107697666</ele>
   <time>2021-06-04T02:47:03.001Z</time>
</trkpt>  
<trkpt lat="34.25060983004038" lon="108.89244548758838">
   <ele>407.8114267112687</ele>
   <time>2021-06-04T02:47:05.001Z</time>
</trkpt>  
<trkpt lat="34.25059552626648" lon="108.89240711116821">
   <ele>407.97624117694795</ele>
   <time>2021-06-04T02:47:07.001Z</time>
</trkpt>  
<trkpt lat="34.25058396975074" lon="108.8923772381968">
   <ele>407.8609892297536</ele>
   <time>2021-06-04T02:47:09.000Z</time>
</trkpt>  
<trkpt lat="34.250574842162536" lon="108.89234224332526">
   <ele>407.56565168406814</ele>
   <time>2021-06-04T02:47:12.000Z</time>
</trkpt>  
<trkpt lat="34.250564864676576" lon="108.89230356291944">
   <ele>407.53454518318176</ele>
   <time>2021-06-04T02:47:15.000Z</time>
</trkpt>  
<trkpt lat="34.25055558391827" lon="108.89226187301894">
   <ele>407.98030443582684</ele>
   <time>2021-06-04T02:47:18.000Z</time>
</trkpt>  
<trkpt lat="34.25054490532218" lon="108.89221463801955">
   <ele>407.9674516869709</ele>
   <time>2021-06-04T02:47:21.000Z</time>
</trkpt>  
<trkpt lat="34.25053526434476" lon="108.89218103377382">
   <ele>407.9655004842207</ele>
   <time>2021-06-04T02:47:23.000Z</time>
</trkpt>  
<trkpt lat="34.25052591933278" lon="108.89214510688676">
   <ele>407.8862645365298</ele>
   <time>2021-06-04T02:47:25.000Z</time>
</trkpt>  
<trkpt lat="34.25051242324681" lon="108.89210953793595">
   <ele>407.6957499310374</ele>
   <time>2021-06-04T02:47:28.001Z</time>
</trkpt>  
<trkpt lat="34.25050476877205" lon="108.89206505843215">
   <ele>407.4584004851058</ele>
   <time>2021-06-04T02:47:31.001Z</time>
</trkpt>  
<trkpt lat="34.250506462573846" lon="108.89202498414296">
   <ele>407.80481007229537</ele>
   <time>2021-06-04T02:47:34.001Z</time>
</trkpt>  
<trkpt lat="34.25051428804424" lon="108.89197709759932">
   <ele>407.7265638988465</ele>
   <time>2021-06-04T02:47:37.001Z</time>
</trkpt>  
<trkpt lat="34.250521804933804" lon="108.89193333122378">
   <ele>407.264283916913</ele>
   <time>2021-06-04T02:47:40.001Z</time>
</trkpt>  
<trkpt lat="34.25052724670727" lon="108.89189527989735">
   <ele>407.3677339563146</ele>
   <time>2021-06-04T02:47:42.001Z</time>
</trkpt>  
<trkpt lat="34.25052534358734" lon="108.89184647039018">
   <ele>408.0947947371751</ele>
   <time>2021-06-04T02:47:44.001Z</time>
</trkpt>  
<trkpt lat="34.250517902651495" lon="108.8918111133032">
   <ele>408.28972562681884</ele>
   <time>2021-06-04T02:47:46.001Z</time>
</trkpt>  
<trkpt lat="34.25050421410752" lon="108.89177608781257">
   <ele>408.05737909302115</ele>
   <time>2021-06-04T02:47:49.001Z</time>
</trkpt>  
<trkpt lat="34.25048619233297" lon="108.89174529902388">
   <ele>407.94730523601174</ele>
   <time>2021-06-04T02:47:52.001Z</time>
</trkpt>  
<trkpt lat="34.25045909187282" lon="108.89172297596278">
   <ele>407.88259018212557</ele>
   <time>2021-06-04T02:47:57.001Z</time>
</trkpt>  
<trkpt lat="34.25043074208685" lon="108.89170432359012">
   <ele>408.16512989997864</ele>
   <time>2021-06-04T02:48:01.001Z</time>
</trkpt>  
<trkpt lat="34.25039689778984" lon="108.89169311305739">
   <ele>407.8632672159001</ele>
   <time>2021-06-04T02:48:04.001Z</time>
</trkpt>  
<trkpt lat="34.25036666914612" lon="108.89167680339945">
   <ele>408.4398603150621</ele>
   <time>2021-06-04T02:48:08.001Z</time>
</trkpt>  
<trkpt lat="34.250337062140034" lon="108.89166735303898">
   <ele>408.3568596802652</ele>
   <time>2021-06-04T02:48:11.001Z</time>
</trkpt>  
<trkpt lat="34.25031017605668" lon="108.89166230732332">
   <ele>407.5509296450764</ele>
   <time>2021-06-04T02:48:13.001Z</time>
</trkpt>  
<trkpt lat="34.25028459298569" lon="108.89165117086021">
   <ele>408.31027482263744</ele>
   <time>2021-06-04T02:48:18.001Z</time>
</trkpt>  
<trkpt lat="34.25026994760659" lon="108.89161850874363">
   <ele>408.2121304757893</ele>
   <time>2021-06-04T02:48:23.001Z</time>
</trkpt>  
<trkpt lat="34.25027445226371" lon="108.89157866334845">
   <ele>408.19370204024017</ele>
   <time>2021-06-04T02:48:26.001Z</time>
</trkpt>  
<trkpt lat="34.25026669068003" lon="108.8915466435072">
   <ele>408.4788925908506</ele>
   <time>2021-06-04T02:48:28.001Z</time>
</trkpt>  
<trkpt lat="34.25026006141191" lon="108.89151096892226">
   <ele>408.36693972721696</ele>
   <time>2021-06-04T02:48:30.001Z</time>
</trkpt>  
<trkpt lat="34.25025569326416" lon="108.89147411571714">
   <ele>408.36216827016324</ele>
   <time>2021-06-04T02:48:32.001Z</time>
</trkpt>  
<trkpt lat="34.25025017923198" lon="108.89143963150975">
   <ele>408.1850763140246</ele>
   <time>2021-06-04T02:48:34.001Z</time>
</trkpt>  
<trkpt lat="34.25024392951473" lon="108.89140563106349">
   <ele>408.7466061068699</ele>
   <time>2021-06-04T02:48:36.001Z</time>
</trkpt>  
<trkpt lat="34.25023481084069" lon="108.89137318785517">
   <ele>409.048756130971</ele>
   <time>2021-06-04T02:48:39.001Z</time>
</trkpt>  
<trkpt lat="34.25021715796435" lon="108.89133170665795">
   <ele>409.3182689938694</ele>
   <time>2021-06-04T02:48:43.001Z</time>
</trkpt>  
<trkpt lat="34.25019051695514" lon="108.89130370738985">
   <ele>409.21025724802166</ele>
   <time>2021-06-04T02:48:46.001Z</time>
</trkpt>  
<trkpt lat="34.25016525689066" lon="108.89127516761089">
   <ele>409.2205975893885</ele>
   <time>2021-06-04T02:48:49.001Z</time>
</trkpt>  
<trkpt lat="34.25013656809947" lon="108.89124283287913">
   <ele>408.0654691271484</ele>
   <time>2021-06-04T02:48:53.000Z</time>
</trkpt>  
<trkpt lat="34.25010920823195" lon="108.89121675963459">
   <ele>408.4120352510363</ele>
   <time>2021-06-04T02:48:55.000Z</time>
</trkpt>  
<trkpt lat="34.25007505864618" lon="108.89119355480722">
   <ele>408.87973258737475</ele>
   <time>2021-06-04T02:48:57.000Z</time>
</trkpt>  
<trkpt lat="34.250035846733304" lon="108.89116265801583">
   <ele>408.1769713135436</ele>
   <time>2021-06-04T02:48:59.000Z</time>
</trkpt>  
<trkpt lat="34.250007223507986" lon="108.89114309405397">
   <ele>408.155885159038</ele>
   <time>2021-06-04T02:49:01.000Z</time>
</trkpt>  
<trkpt lat="34.2499768204472" lon="108.89112753314528">
   <ele>408.0110296430066</ele>
   <time>2021-06-04T02:49:05.000Z</time>
</trkpt>  
<trkpt lat="34.2499429191049" lon="108.89111533071883">
   <ele>407.8363798679784</ele>
   <time>2021-06-04T02:49:10.000Z</time>
</trkpt>  
<trkpt lat="34.249915027025075" lon="108.89110824160132">
   <ele>408.1458889786154</ele>
   <time>2021-06-04T02:49:13.000Z</time>
</trkpt>  
<trkpt lat="34.249876812730086" lon="108.89110269864655">
   <ele>407.2414028560743</ele>
   <time>2021-06-04T02:49:16.000Z</time>
</trkpt>  
<trkpt lat="34.2498379407852" lon="108.89110065828358">
   <ele>407.68663961533457</ele>
   <time>2021-06-04T02:49:18.000Z</time>
</trkpt>  
<trkpt lat="34.24980201640921" lon="108.89110451751472">
   <ele>407.60264770593494</ele>
   <time>2021-06-04T02:49:21.000Z</time>
</trkpt>  
<trkpt lat="34.24976811260761" lon="108.89110497307395">
   <ele>407.2205390445888</ele>
   <time>2021-06-04T02:49:23.000Z</time>
</trkpt>  
<trkpt lat="34.24973654856348" lon="108.89110894617522">
   <ele>407.41332629323006</ele>
   <time>2021-06-04T02:49:25.000Z</time>
</trkpt>  
<trkpt lat="34.249708375532144" lon="108.89111326216666">
   <ele>407.150449346751</ele>
   <time>2021-06-04T02:49:27.000Z</time>
</trkpt>  
<trkpt lat="34.249679789735275" lon="108.89111436230048">
   <ele>406.7689729752019</ele>
   <time>2021-06-04T02:49:29.000Z</time>
</trkpt>  
<trkpt lat="34.24964171204313" lon="108.89111090433735">
   <ele>406.6704975813627</ele>
   <time>2021-06-04T02:49:32.000Z</time>
</trkpt>  
<trkpt lat="34.24959987097706" lon="108.89111870626496">
   <ele>406.7557902196422</ele>
   <time>2021-06-04T02:49:35.000Z</time>
</trkpt>  
<trkpt lat="34.24955123416341" lon="108.89112158129504">
   <ele>406.6638670209795</ele>
   <time>2021-06-04T02:49:38.000Z</time>
</trkpt>  
<trkpt lat="34.2495215913521" lon="108.89112374662166">
   <ele>406.5764401210472</ele>
   <time>2021-06-04T02:49:40.000Z</time>
</trkpt>  
<trkpt lat="34.24949059511533" lon="108.89112047766046">
   <ele>406.6249191975221</ele>
   <time>2021-06-04T02:49:43.000Z</time>
</trkpt>  
<trkpt lat="34.249459576632695" lon="108.89111650682781">
   <ele>406.423050776124</ele>
   <time>2021-06-04T02:49:46.000Z</time>
</trkpt>  
<trkpt lat="34.249422975829816" lon="108.89110776774992">
   <ele>406.6926801679656</ele>
   <time>2021-06-04T02:49:49.000Z</time>
</trkpt>  
<trkpt lat="34.24939512602766" lon="108.89110612059314">
   <ele>406.67703486792743</ele>
   <time>2021-06-04T02:49:51.000Z</time>
</trkpt>  
<trkpt lat="34.24936713803141" lon="108.89110514156216">
   <ele>406.36765524279326</ele>
   <time>2021-06-04T02:49:54.001Z</time>
</trkpt>  
<trkpt lat="34.24932588505282" lon="108.89109731778515">
   <ele>406.1255854992196</ele>
   <time>2021-06-04T02:49:58.001Z</time>
</trkpt>  
<trkpt lat="34.24929694995904" lon="108.8910941161028">
   <ele>406.72271354310215</ele>
   <time>2021-06-04T02:50:00.001Z</time>
</trkpt>  
<trkpt lat="34.24925398120218" lon="108.891095658228">
   <ele>406.1535655660555</ele>
   <time>2021-06-04T02:50:03.001Z</time>
</trkpt>  
<trkpt lat="34.24922649445086" lon="108.89109659475925">
   <ele>406.43889666348696</ele>
   <time>2021-06-04T02:50:05.001Z</time>
</trkpt>  
<trkpt lat="34.24919226832006" lon="108.89109264874006">
   <ele>405.92379207070917</ele>
   <time>2021-06-04T02:50:07.001Z</time>
</trkpt>  
<trkpt lat="34.24914931647534" lon="108.89108788837851">
   <ele>405.608200953342</ele>
   <time>2021-06-04T02:50:09.001Z</time>
</trkpt>  
<trkpt lat="34.24911043563876" lon="108.89108418004199">
   <ele>406.0830671545118</ele>
   <time>2021-06-04T02:50:11.001Z</time>
</trkpt>  
<trkpt lat="34.24908261813807" lon="108.89109304619862">
   <ele>406.1607603477314</ele>
   <time>2021-06-04T02:50:13.001Z</time>
</trkpt>  
<trkpt lat="34.249050653054205" lon="108.89110661045424">
   <ele>406.23156300745904</ele>
   <time>2021-06-04T02:50:16.001Z</time>
</trkpt>  
<trkpt lat="34.24902324464576" lon="108.89112289620813">
   <ele>406.5645910995081</ele>
   <time>2021-06-04T02:50:19.001Z</time>
</trkpt>  
<trkpt lat="34.248995212168985" lon="108.89114058432297">
   <ele>406.67891036439687</ele>
   <time>2021-06-04T02:50:21.001Z</time>
</trkpt>  
<trkpt lat="34.24896776847331" lon="108.89115986572769">
   <ele>406.36854448728263</ele>
   <time>2021-06-04T02:50:23.001Z</time>
</trkpt>  
<trkpt lat="34.248941316677744" lon="108.89118952299079">
   <ele>406.95442882552743</ele>
   <time>2021-06-04T02:50:26.001Z</time>
</trkpt>  
<trkpt lat="34.24892075648623" lon="108.89123201392468">
   <ele>406.658126167953</ele>
   <time>2021-06-04T02:50:29.001Z</time>
</trkpt>  
<trkpt lat="34.24891712563802" lon="108.89126616098943">
   <ele>406.44379237666726</ele>
   <time>2021-06-04T02:50:32.001Z</time>
</trkpt>  
<trkpt lat="34.24889978066427" lon="108.89129480672982">
   <ele>406.11125067900866</ele>
   <time>2021-06-04T02:50:36.001Z</time>
</trkpt>  
<trkpt lat="34.24888563294812" lon="108.89133094098187">
   <ele>406.5052154092118</ele>
   <time>2021-06-04T02:50:40.001Z</time>
</trkpt>  
<trkpt lat="34.248874980536954" lon="108.89136857262933">
   <ele>406.410423707217</ele>
   <time>2021-06-04T02:50:42.001Z</time>
</trkpt>  
<trkpt lat="34.24886400769018" lon="108.89141045956778">
   <ele>406.6372076254338</ele>
   <time>2021-06-04T02:50:45.001Z</time>
</trkpt>  
<trkpt lat="34.24884955791681" lon="108.89144215559598">
   <ele>406.4725515656173</ele>
   <time>2021-06-04T02:50:48.001Z</time>
</trkpt>  
<trkpt lat="34.24884478082456" lon="108.89147503222138">
   <ele>406.3130878107622</ele>
   <time>2021-06-04T02:50:51.001Z</time>
</trkpt>  
<trkpt lat="34.24884106730839" lon="108.8915143043562">
   <ele>405.6985760452226</ele>
   <time>2021-06-04T02:50:54.001Z</time>
</trkpt>  
<trkpt lat="34.24883334429694" lon="108.89155131139603">
   <ele>405.7296913061291</ele>
   <time>2021-06-04T02:50:57.001Z</time>
</trkpt>  
<trkpt lat="34.248817617511214" lon="108.89159952867755">
   <ele>406.4390688603744</ele>
   <time>2021-06-04T02:51:00.000Z</time>
</trkpt>  
<trkpt lat="34.24880497582735" lon="108.89163627048208">
   <ele>405.69528861995786</ele>
   <time>2021-06-04T02:51:02.000Z</time>
</trkpt>  
<trkpt lat="34.2487961057733" lon="108.89167764914455">
   <ele>406.1362825445831</ele>
   <time>2021-06-04T02:51:05.999Z</time>
</trkpt>  
<trkpt lat="34.24878935483162" lon="108.89171368122565">
   <ele>405.79826233536005</ele>
   <time>2021-06-04T02:51:09.000Z</time>
</trkpt>  
<trkpt lat="34.24877448681681" lon="108.89174919811484">
   <ele>405.96540252678096</ele>
   <time>2021-06-04T02:51:12.000Z</time>
</trkpt>  
<trkpt lat="34.24875720158984" lon="108.8917819010425">
   <ele>405.98946201149374</ele>
   <time>2021-06-04T02:51:15.000Z</time>
</trkpt>  
<trkpt lat="34.248743017559924" lon="108.89182021700175">
   <ele>406.1562134511769</ele>
   <time>2021-06-04T02:51:17.999Z</time>
</trkpt>  
<trkpt lat="34.24873648381781" lon="108.89186139750458">
   <ele>406.121249419637</ele>
   <time>2021-06-04T02:51:21.999Z</time>
</trkpt>  
<trkpt lat="34.24874541935648" lon="108.89190848155305">
   <ele>406.40266674757004</ele>
   <time>2021-06-04T02:51:24.999Z</time>
</trkpt>  
<trkpt lat="34.248753032471136" lon="108.89194889839662">
   <ele>406.39753911085427</ele>
   <time>2021-06-04T02:51:27.999Z</time>
</trkpt>  
<trkpt lat="34.24875652101155" lon="108.89199105869584">
   <ele>406.3703797860071</ele>
   <time>2021-06-04T02:51:31.000Z</time>
</trkpt>  
<trkpt lat="34.248764440025354" lon="108.8920393475889">
   <ele>405.8272145204246</ele>
   <time>2021-06-04T02:51:34.000Z</time>
</trkpt>  
<trkpt lat="34.24876983597741" lon="108.89208421312509">
   <ele>406.4560720073059</ele>
   <time>2021-06-04T02:51:37.000Z</time>
</trkpt>  
<trkpt lat="34.24877572437791" lon="108.89212511530641">
   <ele>406.72747018095106</ele>
   <time>2021-06-04T02:51:40.000Z</time>
</trkpt>  
<trkpt lat="34.24878645687714" lon="108.8921694999509">
   <ele>407.2640306893736</ele>
   <time>2021-06-04T02:51:44.000Z</time>
</trkpt>  
<trkpt lat="34.248794075511285" lon="108.89220768580249">
   <ele>407.3384429682046</ele>
   <time>2021-06-04T02:51:48.000Z</time>
</trkpt>  
<trkpt lat="34.2488037089207" lon="108.89224374970256">
   <ele>406.7559065343812</ele>
   <time>2021-06-04T02:51:51.000Z</time>
</trkpt>  
<trkpt lat="34.24880913574443" lon="108.8922875730524">
   <ele>407.01085758861154</ele>
   <time>2021-06-04T02:51:54.000Z</time>
</trkpt>  
<trkpt lat="34.24880410624254" lon="108.89232301562598">
   <ele>407.13414235506207</ele>
   <time>2021-06-04T02:51:58.000Z</time>
</trkpt>  
<trkpt lat="34.24879610331877" lon="108.89235747501348">
   <ele>407.23505954258144</ele>
   <time>2021-06-04T02:52:02.000Z</time>
</trkpt>  
<trkpt lat="34.248781000789506" lon="108.89239116936888">
   <ele>406.9747617142275</ele>
   <time>2021-06-04T02:52:06.000Z</time>
</trkpt>  
<trkpt lat="34.248771658970114" lon="108.89242976589836">
   <ele>408.1556712174788</ele>
   <time>2021-06-04T02:52:10.000Z</time>
</trkpt>  
<trkpt lat="34.2487605278613" lon="108.89246153995126">
   <ele>407.57372327148914</ele>
   <time>2021-06-04T02:52:13.000Z</time>
</trkpt>  
<trkpt lat="34.24874423454333" lon="108.89249541272383">
   <ele>407.76953048910946</ele>
   <time>2021-06-04T02:52:17.000Z</time>
</trkpt>  
<trkpt lat="34.24872562161587" lon="108.89252046081016">
   <ele>408.0244268719107</ele>
   <time>2021-06-04T02:52:20.000Z</time>
</trkpt>  
<trkpt lat="34.248702502427754" lon="108.8925440474312">
   <ele>408.88723892346025</ele>
   <time>2021-06-04T02:52:23.000Z</time>
</trkpt>  
<trkpt lat="34.24867612389193" lon="108.89256727006108">
   <ele>408.6732522547245</ele>
   <time>2021-06-04T02:52:26.000Z</time>
</trkpt>  
<trkpt lat="34.2486506292122" lon="108.89259164918627">
   <ele>408.72907910868526</ele>
   <time>2021-06-04T02:52:28.000Z</time>
</trkpt>  
<trkpt lat="34.24862124974387" lon="108.8926126279701">
   <ele>408.8357648588717</ele>
   <time>2021-06-04T02:52:31.000Z</time>
</trkpt>  
<trkpt lat="34.24860478851118" lon="108.8926406654381">
   <ele>408.8191131586209</ele>
   <time>2021-06-04T02:52:34.000Z</time>
</trkpt>  
<trkpt lat="34.248591293499125" lon="108.89267745988111">
   <ele>408.71194563806057</ele>
   <time>2021-06-04T02:52:37.000Z</time>
</trkpt>  
<trkpt lat="34.24858541284611" lon="108.89271326888465">
   <ele>408.9784661959857</ele>
   <time>2021-06-04T02:52:40.000Z</time>
</trkpt>  
<trkpt lat="34.24857481446862" lon="108.89275235973665">
   <ele>409.2365706367418</ele>
   <time>2021-06-04T02:52:44.000Z</time>
</trkpt>  
<trkpt lat="34.24857155664444" lon="108.89279094239029">
   <ele>409.1193774919957</ele>
   <time>2021-06-04T02:52:48.000Z</time>
</trkpt>  
<trkpt lat="34.248570587577575" lon="108.8928305580486">
   <ele>409.1051788292825</ele>
   <time>2021-06-04T02:52:53.000Z</time>
</trkpt>  
<trkpt lat="34.248574322902364" lon="108.89286651808575">
   <ele>408.76939492858946</ele>
   <time>2021-06-04T02:52:56.000Z</time>
</trkpt>  
<trkpt lat="34.248568886577786" lon="108.89291355337515">
   <ele>408.6032942458987</ele>
   <time>2021-06-04T02:52:59.000Z</time>
</trkpt>  
<trkpt lat="34.24855454359968" lon="108.89294692886519">
   <ele>408.6915010763332</ele>
   <time>2021-06-04T02:53:03.000Z</time>
</trkpt>  
<trkpt lat="34.248554156482996" lon="108.89298725703657">
   <ele>408.69546787813306</ele>
   <time>2021-06-04T02:53:05.999Z</time>
</trkpt>  
<trkpt lat="34.2485567721939" lon="108.89302599272388">
   <ele>409.0784445879981</ele>
   <time>2021-06-04T02:53:08.999Z</time>
</trkpt>  
<trkpt lat="34.248558002764234" lon="108.89306317092074">
   <ele>409.08761664666235</ele>
   <time>2021-06-04T02:53:11.999Z</time>
</trkpt>  
<trkpt lat="34.248558484747804" lon="108.8931089371772">
   <ele>408.91947610117495</ele>
   <time>2021-06-04T02:53:14.999Z</time>
</trkpt>  
<trkpt lat="34.24855598374827" lon="108.89314950227437">
   <ele>409.44944344554096</ele>
   <time>2021-06-04T02:53:17.999Z</time>
</trkpt>  
<trkpt lat="34.24855437726069" lon="108.89318359228558">
   <ele>409.0800267169252</ele>
   <time>2021-06-04T02:53:20.999Z</time>
</trkpt>  
<trkpt lat="34.24854465486718" lon="108.89322218458138">
   <ele>409.1958484938368</ele>
   <time>2021-06-04T02:53:24.999Z</time>
</trkpt>  
<trkpt lat="34.248524699812705" lon="108.89324847871649">
   <ele>409.2762592481449</ele>
   <time>2021-06-04T02:53:27.999Z</time>
</trkpt>  
<trkpt lat="34.2485013732247" lon="108.89326753451289">
   <ele>409.1153036514297</ele>
   <time>2021-06-04T02:53:28.999Z</time>
</trkpt>  
<trkpt lat="34.24847576297964" lon="108.8932889341241">
   <ele>409.2543284781277</ele>
   <time>2021-06-04T02:53:33.000Z</time>
</trkpt>  
<trkpt lat="34.24845422585505" lon="108.89331670026884">
   <ele>409.10826876107603</ele>
   <time>2021-06-04T02:53:38.000Z</time>
</trkpt>  
<trkpt lat="34.248433032069215" lon="108.89334052099181">
   <ele>408.8999800076708</ele>
   <time>2021-06-04T02:53:41.000Z</time>
</trkpt>  
<trkpt lat="34.24839958883162" lon="108.89335830106158">
   <ele>408.9355496643111</ele>
   <time>2021-06-04T02:53:44.000Z</time>
</trkpt>  
<trkpt lat="34.2483701948569" lon="108.89337236366578">
   <ele>409.213500905782</ele>
   <time>2021-06-04T02:53:47.000Z</time>
</trkpt>  
<trkpt lat="34.248345548583686" lon="108.89338981009736">
   <ele>409.0444197943434</ele>
   <time>2021-06-04T02:53:49.000Z</time>
</trkpt>  
<trkpt lat="34.2483225845135" lon="108.89340922692412">
   <ele>408.93405597191304</ele>
   <time>2021-06-04T02:53:51.000Z</time>
</trkpt>  
<trkpt lat="34.24829952100882" lon="108.89343151980364">
   <ele>408.95378097798675</ele>
   <time>2021-06-04T02:53:54.000Z</time>
</trkpt>  
<trkpt lat="34.24828645163224" lon="108.89346273242768">
   <ele>408.69963421300054</ele>
   <time>2021-06-04T02:53:57.000Z</time>
</trkpt>  
<trkpt lat="34.2482861649058" lon="108.89350599114323">
   <ele>408.74797843024135</ele>
   <time>2021-06-04T02:54:01.000Z</time>
</trkpt>  
<trkpt lat="34.248288365485706" lon="108.89354539647945">
   <ele>408.86352266184986</ele>
   <time>2021-06-04T02:54:04.000Z</time>
</trkpt>  
<trkpt lat="34.24827961301192" lon="108.89358484493249">
   <ele>408.91843600478023</ele>
   <time>2021-06-04T02:54:07.000Z</time>
</trkpt>  
<trkpt lat="34.248270413005294" lon="108.89361702718885">
   <ele>409.01646822784096</ele>
   <time>2021-06-04T02:54:10.000Z</time>
</trkpt>  
<trkpt lat="34.248258307307985" lon="108.89364995871719">
   <ele>409.0129798632115</ele>
   <time>2021-06-04T02:54:13.000Z</time>
</trkpt>  
<trkpt lat="34.2482432945203" lon="108.89368673524395">
   <ele>408.8797125322744</ele>
   <time>2021-06-04T02:54:16.000Z</time>
</trkpt>  
<trkpt lat="34.248233609944116" lon="108.89372122597466">
   <ele>408.94640968739986</ele>
   <time>2021-06-04T02:54:18.000Z</time>
</trkpt>  
<trkpt lat="34.24822867249782" lon="108.89375634171535">
   <ele>409.08371526002884</ele>
   <time>2021-06-04T02:54:20.000Z</time>
</trkpt>  
<trkpt lat="34.248216926945325" lon="108.89379298016105">
   <ele>409.0567542305216</ele>
   <time>2021-06-04T02:54:22.000Z</time>
</trkpt>  
<trkpt lat="34.248202807221574" lon="108.89382301820412">
   <ele>409.2175040729344</ele>
   <time>2021-06-04T02:54:25.000Z</time>
</trkpt>  
<trkpt lat="34.248193090662895" lon="108.89385867939025">
   <ele>409.1460719164461</ele>
   <time>2021-06-04T02:54:28.000Z</time>
</trkpt>  
<trkpt lat="34.248178629025574" lon="108.89389225604829">
   <ele>409.2668092092499</ele>
   <time>2021-06-04T02:54:32.000Z</time>
</trkpt>  
<trkpt lat="34.248154914773146" lon="108.89392310686614">
   <ele>408.51307237613946</ele>
   <time>2021-06-04T02:54:35.000Z</time>
</trkpt>  
<trkpt lat="34.248133386320895" lon="108.8939451357329">
   <ele>408.59131541475654</ele>
   <time>2021-06-04T02:54:37.000Z</time>
</trkpt>  
<trkpt lat="34.248106932357565" lon="108.89397779483672">
   <ele>408.35440205130726</ele>
   <time>2021-06-04T02:54:40.000Z</time>
</trkpt>  
<trkpt lat="34.2480874372737" lon="108.89400915560363">
   <ele>408.12425845395774</ele>
   <time>2021-06-04T02:54:44.000Z</time>
</trkpt>  
<trkpt lat="34.248066622288995" lon="108.89403710519107">
   <ele>408.50128349196166</ele>
   <time>2021-06-04T02:54:47.000Z</time>
</trkpt>  
<trkpt lat="34.24804051003679" lon="108.89406793077195">
   <ele>408.22541119903326</ele>
   <time>2021-06-04T02:54:50.000Z</time>
</trkpt>  
<trkpt lat="34.2480110406341" lon="108.89408464755556">
   <ele>408.5759324096143</ele>
   <time>2021-06-04T02:54:52.000Z</time>
</trkpt>  
<trkpt lat="34.247984359988216" lon="108.89409833013165">
   <ele>407.8884703768417</ele>
   <time>2021-06-04T02:54:54.000Z</time>
</trkpt>  
<trkpt lat="34.247956109978496" lon="108.8941147921345">
   <ele>408.1240995032713</ele>
   <time>2021-06-04T02:54:56.000Z</time>
</trkpt>  
<trkpt lat="34.24792523305032" lon="108.89413416702229">
   <ele>408.5054195942357</ele>
   <time>2021-06-04T02:54:59.001Z</time>
</trkpt>  
<trkpt lat="34.24790017369894" lon="108.89415550119158">
   <ele>408.58171883411705</ele>
   <time>2021-06-04T02:55:01.001Z</time>
</trkpt>  
<trkpt lat="34.247873729011935" lon="108.89416909368943">
   <ele>408.76607235427946</ele>
   <time>2021-06-04T02:55:04.001Z</time>
</trkpt>  
<trkpt lat="34.247847600329244" lon="108.89418055067317">
   <ele>408.6770107112825</ele>
   <time>2021-06-04T02:55:08.001Z</time>
</trkpt>  
<trkpt lat="34.247828161247156" lon="108.8942133878355">
   <ele>408.0705700200051</ele>
   <time>2021-06-04T02:55:11.999Z</time>
</trkpt>  
<trkpt lat="34.247834435777186" lon="108.89425205304433">
   <ele>408.55039074923843</ele>
   <time>2021-06-04T02:55:15.999Z</time>
</trkpt>  
<trkpt lat="34.24785922496755" lon="108.89428829032649">
   <ele>408.4896033052355</ele>
   <time>2021-06-04T02:55:19.999Z</time>
</trkpt>  
<trkpt lat="34.24789162521768" lon="108.89430940930457">
   <ele>408.6099457619712</ele>
   <time>2021-06-04T02:55:21.999Z</time>
</trkpt>  
<trkpt lat="34.24791891701549" lon="108.8943356803508">
   <ele>408.4952351199463</ele>
   <time>2021-06-04T02:55:23.999Z</time>
</trkpt>  
<trkpt lat="34.24794356663524" lon="108.89436355262933">
   <ele>408.16219849698246</ele>
   <time>2021-06-04T02:55:27.999Z</time>
</trkpt>  
<trkpt lat="34.24796952951937" lon="108.89440519063592">
   <ele>408.6429552221671</ele>
   <time>2021-06-04T02:55:30.999Z</time>
</trkpt>  
<trkpt lat="34.24797740772038" lon="108.89444619831872">
   <ele>408.47250741999596</ele>
   <time>2021-06-04T02:55:32.999Z</time>
</trkpt>  
<trkpt lat="34.2479801502559" lon="108.89450403287523">
   <ele>408.4849018296227</ele>
   <time>2021-06-04T02:55:34.999Z</time>
</trkpt>  
<trkpt lat="34.24798125410325" lon="108.8945463369594">
   <ele>407.98019710183144</ele>
   <time>2021-06-04T02:55:36.999Z</time>
</trkpt>  
<trkpt lat="34.24798208698119" lon="108.89459496090966">
   <ele>407.71299910824746</ele>
   <time>2021-06-04T02:55:39.999Z</time>
</trkpt>  
<trkpt lat="34.24798937232346" lon="108.8946343712499">
   <ele>407.8714532032609</ele>
   <time>2021-06-04T02:55:41.999Z</time>
</trkpt>  
<trkpt lat="34.247996002331234" lon="108.89467202673644">
   <ele>407.97393833566457</ele>
   <time>2021-06-04T02:55:43.999Z</time>
</trkpt>  
<trkpt lat="34.24799592429938" lon="108.89471732457342">
   <ele>408.13374986778945</ele>
   <time>2021-06-04T02:55:46.999Z</time>
</trkpt>  
<trkpt lat="34.24800650190903" lon="108.89475381712685">
   <ele>407.61360507365316</ele>
   <time>2021-06-04T02:55:50.000Z</time>
</trkpt>  
<trkpt lat="34.24801977694163" lon="108.89478820601613">
   <ele>407.9698983030394</ele>
   <time>2021-06-04T02:55:52.000Z</time>
</trkpt>  
<trkpt lat="34.24802858605558" lon="108.89482937791651">
   <ele>407.9568571569398</ele>
   <time>2021-06-04T02:55:55.000Z</time>
</trkpt>  
<trkpt lat="34.24804383012108" lon="108.89485865367298">
   <ele>407.9425874883309</ele>
   <time>2021-06-04T02:55:57.000Z</time>
</trkpt>  
<trkpt lat="34.24806621471769" lon="108.89488703867505">
   <ele>407.87933969311416</ele>
   <time>2021-06-04T02:56:00.000Z</time>
</trkpt>  
<trkpt lat="34.24809076792354" lon="108.89491195866175">
   <ele>408.2498637298122</ele>
   <time>2021-06-04T02:56:03.000Z</time>
</trkpt>  
<trkpt lat="34.24811711585441" lon="108.89493451546734">
   <ele>408.08771125786006</ele>
   <time>2021-06-04T02:56:06.000Z</time>
</trkpt>  
<trkpt lat="34.24809388996544" lon="108.8949099468617">
   <ele>408.01382573414594</ele>
   <time>2021-06-04T02:56:20.000Z</time>
</trkpt>  
<trkpt lat="34.248068196972596" lon="108.89488477066638">
   <ele>408.27325114328414</ele>
   <time>2021-06-04T02:56:24.000Z</time>
</trkpt>  
<trkpt lat="34.248058112070154" lon="108.89485320751832">
   <ele>408.32577031385154</ele>
   <time>2021-06-04T02:56:26.000Z</time>
</trkpt>  
<trkpt lat="34.2480366999933" lon="108.89481423846166">
   <ele>408.5444832900539</ele>
   <time>2021-06-04T02:56:29.000Z</time>
</trkpt>  
<trkpt lat="34.24801161469712" lon="108.89479820729368">
   <ele>408.02443164680153</ele>
   <time>2021-06-04T02:56:31.000Z</time>
</trkpt>  
<trkpt lat="34.24798172616199" lon="108.8947941140334">
   <ele>408.5882415249944</ele>
   <time>2021-06-04T02:56:35.000Z</time>
</trkpt>  
<trkpt lat="34.24794830185549" lon="108.89479502201627">
   <ele>408.4764674277976</ele>
   <time>2021-06-04T02:56:39.000Z</time>
</trkpt>  
<trkpt lat="34.24791330004546" lon="108.89479601632783">
   <ele>408.502203236334</ele>
   <time>2021-06-04T02:56:42.000Z</time>
</trkpt>  
<trkpt lat="34.247884690260506" lon="108.89481370625708">
   <ele>408.29757057409734</ele>
   <time>2021-06-04T02:56:47.000Z</time>
</trkpt>  
<trkpt lat="34.247861362603885" lon="108.89483070765648">
   <ele>408.52242209017277</ele>
   <time>2021-06-04T02:57:01.000Z</time>
</trkpt>  
<trkpt lat="34.24783401483856" lon="108.8948250160437">
   <ele>408.3323914827779</ele>
   <time>2021-06-04T02:57:09.001Z</time>
</trkpt>  
<trkpt lat="34.24780485061027" lon="108.89482358116624">
   <ele>408.117878716439</ele>
   <time>2021-06-04T02:57:19.999Z</time>
</trkpt>  
<trkpt lat="34.247789078774794" lon="108.89479351636255">
   <ele>407.92867858801037</ele>
   <time>2021-06-04T02:57:23.999Z</time>
</trkpt>  
<trkpt lat="34.24777398792539" lon="108.89476630177477">
   <ele>408.3819399951026</ele>
   <time>2021-06-04T02:57:27.999Z</time>
</trkpt>  
<trkpt lat="34.24775376711312" lon="108.89474041755567">
   <ele>408.30938797444105</ele>
   <time>2021-06-04T02:57:31.999Z</time>
</trkpt>  
<trkpt lat="34.24772545347842" lon="108.89472505158783">
   <ele>408.289915882051</ele>
   <time>2021-06-04T02:57:35.999Z</time>
</trkpt>  
<trkpt lat="34.24769666262966" lon="108.89472883686302">
   <ele>408.04307381343096</ele>
   <time>2021-06-04T02:57:42.000Z</time>
</trkpt>  
<trkpt lat="34.24770486026097" lon="108.89476136203669">
   <ele>408.158122449182</ele>
   <time>2021-06-04T03:00:33.001Z</time>
</trkpt>  
<trkpt lat="34.24773895765034" lon="108.89480167565888">
   <ele>407.7876389287412</ele>
   <time>2021-06-04T03:00:36.001Z</time>
</trkpt>  
<trkpt lat="34.24775787358006" lon="108.89483491438529">
   <ele>408.12410895340145</ele>
   <time>2021-06-04T03:00:38.001Z</time>
</trkpt>  
<trkpt lat="34.24776787008138" lon="108.89487582613779">
   <ele>407.87605980597436</ele>
   <time>2021-06-04T03:00:40.001Z</time>
</trkpt>  
<trkpt lat="34.24777154947419" lon="108.8949291789935">
   <ele>407.7415813617408</ele>
   <time>2021-06-04T03:00:43.001Z</time>
</trkpt>  
<trkpt lat="34.24776790961022" lon="108.89496672562015">
   <ele>407.80700064916164</ele>
   <time>2021-06-04T03:00:45.001Z</time>
</trkpt>  
<trkpt lat="34.24774820784348" lon="108.89499521108633">
   <ele>407.92981528583914</ele>
   <time>2021-06-04T03:00:49.001Z</time>
</trkpt>  
<trkpt lat="34.2477258598245" lon="108.89502598884137">
   <ele>408.3101022951305</ele>
   <time>2021-06-04T03:00:52.001Z</time>
</trkpt>  
<trkpt lat="34.24770900015377" lon="108.895067902833">
   <ele>407.9645215719938</ele>
   <time>2021-06-04T03:00:54.001Z</time>
</trkpt>  
<trkpt lat="34.24769168151249" lon="108.89510064868722">
   <ele>408.164385301061</ele>
   <time>2021-06-04T03:00:57.001Z</time>
</trkpt>  
<trkpt lat="34.24767645627752" lon="108.89513033745273">
   <ele>408.0477676698938</ele>
   <time>2021-06-04T03:01:00.001Z</time>
</trkpt>  
<trkpt lat="34.24767057799861" lon="108.89516720987098">
   <ele>408.05222906637937</ele>
   <time>2021-06-04T03:01:03.001Z</time>
</trkpt>  
<trkpt lat="34.24765642941231" lon="108.8952008761001">
   <ele>408.10621764697134</ele>
   <time>2021-06-04T03:01:05.001Z</time>
</trkpt>  
<trkpt lat="34.24763920948171" lon="108.8952329265181">
   <ele>408.0636070901528</ele>
   <time>2021-06-04T03:01:08.001Z</time>
</trkpt>  
<trkpt lat="34.247607753331486" lon="108.89524248904866">
   <ele>408.6503294939175</ele>
   <time>2021-06-04T03:01:11.001Z</time>
</trkpt>  
<trkpt lat="34.24757820872005" lon="108.89525125085103">
   <ele>408.6118910172954</ele>
   <time>2021-06-04T03:01:13.001Z</time>
</trkpt>  
<trkpt lat="34.247536615935324" lon="108.89526258636616">
   <ele>408.77522408403456</ele>
   <time>2021-06-04T03:01:16.001Z</time>
</trkpt>  
<trkpt lat="34.247509560190096" lon="108.89526807285536">
   <ele>408.6318555632606</ele>
   <time>2021-06-04T03:01:18.002Z</time>
</trkpt>  
<trkpt lat="34.24746807846065" lon="108.89528055233575">
   <ele>408.3976307576522</ele>
   <time>2021-06-04T03:01:20.002Z</time>
</trkpt>  
<trkpt lat="34.2474377222065" lon="108.89529087489771">
   <ele>408.61698148492724</ele>
   <time>2021-06-04T03:01:22.002Z</time>
</trkpt>  
<trkpt lat="34.247406083232974" lon="108.89529775623798">
   <ele>408.6494545871392</ele>
   <time>2021-06-04T03:01:25.002Z</time>
</trkpt>  
<trkpt lat="34.24737468119549" lon="108.89530385134029">
   <ele>408.902364321053</ele>
   <time>2021-06-04T03:01:27.002Z</time>
</trkpt>  
<trkpt lat="34.24734567759608" lon="108.89531852038215">
   <ele>408.34361050184816</ele>
   <time>2021-06-04T03:01:30.000Z</time>
</trkpt>  
<trkpt lat="34.247314044487595" lon="108.89533456858778">
   <ele>408.4035109821707</ele>
   <time>2021-06-04T03:01:33.000Z</time>
</trkpt>  
<trkpt lat="34.24728861484117" lon="108.89534660522153">
   <ele>408.8087464328855</ele>
   <time>2021-06-04T03:01:35.000Z</time>
</trkpt>  
<trkpt lat="34.24725344303078" lon="108.89533638678698">
   <ele>408.98093539010733</ele>
   <time>2021-06-04T03:01:38.000Z</time>
</trkpt>  
<trkpt lat="34.24722112559722" lon="108.8953246118009">
   <ele>408.8430931791663</ele>
   <time>2021-06-04T03:01:40.000Z</time>
</trkpt>  
<trkpt lat="34.247185950165296" lon="108.89530787362713">
   <ele>408.81375155225396</ele>
   <time>2021-06-04T03:01:43.000Z</time>
</trkpt>  
<trkpt lat="34.24715706115531" lon="108.89529152386753">
   <ele>408.43414114881307</ele>
   <time>2021-06-04T03:01:46.000Z</time>
</trkpt>  
<trkpt lat="34.24712746424967" lon="108.8952994352463">
   <ele>408.09801796544343</ele>
   <time>2021-06-04T03:01:53.000Z</time>
</trkpt>  
<trkpt lat="34.247098436070495" lon="108.89527833680987">
   <ele>407.7093272479251</ele>
   <time>2021-06-04T03:01:56.000Z</time>
</trkpt>  
<trkpt lat="34.247049132259875" lon="108.89526608475315">
   <ele>407.295621692203</ele>
   <time>2021-06-04T03:01:58.000Z</time>
</trkpt>  
<trkpt lat="34.24701753844153" lon="108.89525379130056">
   <ele>407.1441424926743</ele>
   <time>2021-06-04T03:01:59.000Z</time>
</trkpt>  
<trkpt lat="34.24698031914872" lon="108.89524955982726">
   <ele>408.0646550487727</ele>
   <time>2021-06-04T03:02:01.000Z</time>
</trkpt>  
<trkpt lat="34.246950929033" lon="108.8952528372816">
   <ele>407.7933982796967</ele>
   <time>2021-06-04T03:02:04.000Z</time>
</trkpt>  
<trkpt lat="34.24691707039619" lon="108.89525450445828">
   <ele>408.3200419815257</ele>
   <time>2021-06-04T03:02:07.000Z</time>
</trkpt>  
<trkpt lat="34.24688452094905" lon="108.89525771171272">
   <ele>408.4671708056703</ele>
   <time>2021-06-04T03:02:09.000Z</time>
</trkpt>  
<trkpt lat="34.246855591822985" lon="108.89525630639459">
   <ele>408.0771315069869</ele>
   <time>2021-06-04T03:02:12.000Z</time>
</trkpt>  
<trkpt lat="34.246823161347194" lon="108.89524919965692">
   <ele>407.76092445477843</ele>
   <time>2021-06-04T03:02:14.000Z</time>
</trkpt>  
<trkpt lat="34.24679779702815" lon="108.89523613187708">
   <ele>408.18375936802477</ele>
   <time>2021-06-04T03:02:16.000Z</time>
</trkpt>  
<trkpt lat="34.246762439228306" lon="108.89522323221011">
   <ele>408.4233547495678</ele>
   <time>2021-06-04T03:02:19.000Z</time>
</trkpt>  
<trkpt lat="34.24673277696455" lon="108.89520421144933">
   <ele>408.3021214287728</ele>
   <time>2021-06-04T03:02:22.000Z</time>
</trkpt>  
<trkpt lat="34.24670520566019" lon="108.89518003294167">
   <ele>407.8741175169125</ele>
   <time>2021-06-04T03:02:25.001Z</time>
</trkpt>  
<trkpt lat="34.24667617768917" lon="108.89514675103396">
   <ele>408.34204410016537</ele>
   <time>2021-06-04T03:02:28.001Z</time>
</trkpt>  
<trkpt lat="34.24664996481199" lon="108.89512058548928">
   <ele>407.6976439766586</ele>
   <time>2021-06-04T03:02:30.001Z</time>
</trkpt>  
<trkpt lat="34.24662061538859" lon="108.89509630090133">
   <ele>407.94797638989985</ele>
   <time>2021-06-04T03:02:32.001Z</time>
</trkpt>  
<trkpt lat="34.24659482270703" lon="108.89507416533748">
   <ele>408.25409184303135</ele>
   <time>2021-06-04T03:02:34.001Z</time>
</trkpt>  
<trkpt lat="34.24655995114345" lon="108.89506434326239">
   <ele>408.7688627233729</ele>
   <time>2021-06-04T03:02:36.001Z</time>
</trkpt>  
<trkpt lat="34.246521875351135" lon="108.89505663682749">
   <ele>408.1858756830916</ele>
   <time>2021-06-04T03:02:38.001Z</time>
</trkpt>  
<trkpt lat="34.246489412832105" lon="108.89504317080922">
   <ele>408.0662086289376</ele>
   <time>2021-06-04T03:02:40.001Z</time>
</trkpt>  
<trkpt lat="34.24646001538509" lon="108.8950332640834">
   <ele>408.66137116681784</ele>
   <time>2021-06-04T03:02:43.001Z</time>
</trkpt>  
<trkpt lat="34.24643722340735" lon="108.89501088622463">
   <ele>408.43456764053553</ele>
   <time>2021-06-04T03:02:45.001Z</time>
</trkpt>  
<trkpt lat="34.24641109523231" lon="108.89498961315739">
   <ele>408.2903166851029</ele>
   <time>2021-06-04T03:02:47.001Z</time>
</trkpt>  
<trkpt lat="34.24637581754298" lon="108.8949759661872">
   <ele>409.32620927039534</ele>
   <time>2021-06-04T03:02:49.001Z</time>
</trkpt>  
<trkpt lat="34.2463446348748" lon="108.89495951345422">
   <ele>408.2795688007027</ele>
   <time>2021-06-04T03:02:51.001Z</time>
</trkpt>  
<trkpt lat="34.246316173958256" lon="108.89494473939575">
   <ele>408.3368573198095</ele>
   <time>2021-06-04T03:02:53.001Z</time>
</trkpt>  
<trkpt lat="34.246291056319954" lon="108.89492014536498">
   <ele>408.53647052217275</ele>
   <time>2021-06-04T03:02:56.001Z</time>
</trkpt>  
<trkpt lat="34.24627491404553" lon="108.89488862430377">
   <ele>408.2117875078693</ele>
   <time>2021-06-04T03:02:59.001Z</time>
</trkpt>  
<trkpt lat="34.24625220952049" lon="108.89485458208391">
   <ele>408.5426737992093</ele>
   <time>2021-06-04T03:03:03.001Z</time>
</trkpt>  
<trkpt lat="34.246235289829364" lon="108.89482878963958">
   <ele>407.52212443295866</ele>
   <time>2021-06-04T03:03:05.001Z</time>
</trkpt>  
<trkpt lat="34.24620934507056" lon="108.89480216352653">
   <ele>408.7186516718939</ele>
   <time>2021-06-04T03:03:09.001Z</time>
</trkpt>  
<trkpt lat="34.24618321414778" lon="108.89479199163901">
   <ele>408.9674655087292</ele>
   <time>2021-06-04T03:03:11.001Z</time>
</trkpt>  
<trkpt lat="34.246142594217375" lon="108.89480151458277">
   <ele>408.8360137697309</ele>
   <time>2021-06-04T03:03:14.001Z</time>
</trkpt>  
<trkpt lat="34.24611309911173" lon="108.89481079497354">
   <ele>409.19162213243544</ele>
   <time>2021-06-04T03:03:16.001Z</time>
</trkpt>  
<trkpt lat="34.246085301551325" lon="108.89481316109189">
   <ele>408.930607335642</ele>
   <time>2021-06-04T03:03:20.001Z</time>
</trkpt>  
<trkpt lat="34.246056972877945" lon="108.89481260811787">
   <ele>408.57878189347684</ele>
   <time>2021-06-04T03:03:23.002Z</time>
</trkpt>  
<trkpt lat="34.24602497458756" lon="108.89481073808592">
   <ele>408.63943805452436</ele>
   <time>2021-06-04T03:03:26.002Z</time>
</trkpt>  
<trkpt lat="34.246004842350516" lon="108.89478607845527">
   <ele>408.8492514649406</ele>
   <time>2021-06-04T03:03:29.002Z</time>
</trkpt>  
<trkpt lat="34.24598488421765" lon="108.89474635530496">
   <ele>409.01473813690245</ele>
   <time>2021-06-04T03:03:32.002Z</time>
</trkpt>  
<trkpt lat="34.24596712068837" lon="108.89472086989053">
   <ele>409.0401938855648</ele>
   <time>2021-06-04T03:03:34.002Z</time>
</trkpt>  
<trkpt lat="34.245935060881074" lon="108.89468889698261">
   <ele>409.00001966021955</ele>
   <time>2021-06-04T03:03:36.001Z</time>
</trkpt>  
<trkpt lat="34.24591543038513" lon="108.89466065200213">
   <ele>409.22450113482773</ele>
   <time>2021-06-04T03:03:38.001Z</time>
</trkpt>  
<trkpt lat="34.245900718509986" lon="108.89462022067535">
   <ele>408.6765820533037</ele>
   <time>2021-06-04T03:03:41.001Z</time>
</trkpt>  
<trkpt lat="34.245891475905815" lon="108.8946525352939">
   <ele>408.8365370891988</ele>
   <time>2021-06-04T03:03:49.001Z</time>
</trkpt>  
<trkpt lat="34.24588704016405" lon="108.89469166360789">
   <ele>408.7321332572028</ele>
   <time>2021-06-04T03:03:51.001Z</time>
</trkpt>  
<trkpt lat="34.245871161354565" lon="108.8947182049507">
   <ele>408.59380306862295</ele>
   <time>2021-06-04T03:03:54.001Z</time>
</trkpt>  
<trkpt lat="34.24584652943869" lon="108.89476153649902">
   <ele>409.23329491354525</ele>
   <time>2021-06-04T03:03:56.001Z</time>
</trkpt>  
<trkpt lat="34.24585170000456" lon="108.89481462563305">
   <ele>409.1491932226345</ele>
   <time>2021-06-04T03:03:57.001Z</time>
</trkpt>  
<trkpt lat="34.24581497309649" lon="108.89485590823752">
   <ele>408.62117747962475</ele>
   <time>2021-06-04T03:03:59.001Z</time>
</trkpt>  
       </trkseg>
   </trk>
</gpx>
