# Supplementary material for: Exploring the influence of path environment factors on walking behavior in urban parks with configuration attribute control
Source: PLoS One. 2025 Jul 28;20(7):e0329278. doi: 10.1371/journal.pone.0329278 (PMC12303266; doi:10.1371/journal.pone.0329278)
Supplement: S2 File — (ZIP) [file pone.0329278.s002.zip › S2 File/Trajectory data/F149.gpx]

<?xml version="1.0" encoding="UTF-8"?>
<gpx xmlns:xsi="http://www.w3.org/2001/XMLSchema-instance" xmlns="http://www.topografix.com/GPX/1/1" xsi:schemaLocation="http://www.topografix.com/GPX/1/1 http://www.topografix.com/GPX/1/1/gpx.xsd" version="1.1" creator="foooooot.com">
<metadata>
         <copyright author="foooooot.com"> <license>foooooot.com</license></copyright>
         <time>1622772005.138039</time>
         <name>02</name>
</metadata>
<trk>
    <name>02</name>
    <type>trip#track</type>
    <src>手机客户端软件/六只脚iPhone版</src>
    <trkseg> 
<trkpt lat="34.24949897669892" lon="108.8900731454214">
   <ele>408.1174397878349</ele>
   <time>2021-06-04T02:00:06.000Z</time>
</trkpt>  
<trkpt lat="34.24950199624283" lon="108.8901082232122">
   <ele>407.13025742117316</ele>
   <time>2021-06-04T02:00:23.000Z</time>
</trkpt>  
<trkpt lat="34.24949907438506" lon="108.89014729064097">
   <ele>407.0855310400948</ele>
   <time>2021-06-04T02:00:25.000Z</time>
</trkpt>  
<trkpt lat="34.2494964390784" lon="108.89018682289276">
   <ele>407.3370808241889</ele>
   <time>2021-06-04T02:00:27.000Z</time>
</trkpt>  
<trkpt lat="34.24949544637612" lon="108.89022659887368">
   <ele>407.179267722182</ele>
   <time>2021-06-04T02:00:29.000Z</time>
</trkpt>  
<trkpt lat="34.249496496520905" lon="108.89026407064298">
   <ele>406.97689041215926</ele>
   <time>2021-06-04T02:00:31.000Z</time>
</trkpt>  
<trkpt lat="34.24950530893938" lon="108.89039983309702">
   <ele>407.19820792227983</ele>
   <time>2021-06-04T02:00:33.001Z</time>
</trkpt>  
<trkpt lat="34.24951396278126" lon="108.89049156005787">
   <ele>407.22244046535343</ele>
   <time>2021-06-04T02:00:34.001Z</time>
</trkpt>  
<trkpt lat="34.249522670334194" lon="108.89052285433768">
   <ele>407.4471949180588</ele>
   <time>2021-06-04T02:00:35.001Z</time>
</trkpt>  
<trkpt lat="34.24954218613839" lon="108.89055484718831">
   <ele>407.2845879588276</ele>
   <time>2021-06-04T02:00:38.001Z</time>
</trkpt>  
<trkpt lat="34.24954623433084" lon="108.89058726632582">
   <ele>407.09606419689953</ele>
   <time>2021-06-04T02:00:47.000Z</time>
</trkpt>  
<trkpt lat="34.24951940883193" lon="108.89060333355609">
   <ele>406.9707919768989</ele>
   <time>2021-06-04T02:01:01.000Z</time>
</trkpt>  
<trkpt lat="34.24948578118306" lon="108.89063440517084">
   <ele>407.05816198699176</ele>
   <time>2021-06-04T02:01:03.000Z</time>
</trkpt>  
<trkpt lat="34.24944548792469" lon="108.89064180210408">
   <ele>407.33255566842854</ele>
   <time>2021-06-04T02:01:05.000Z</time>
</trkpt>  
<trkpt lat="34.249415557329456" lon="108.89064265413025">
   <ele>407.300992612727</ele>
   <time>2021-06-04T02:01:09.000Z</time>
</trkpt>  
<trkpt lat="34.24943886547328" lon="108.89066582957491">
   <ele>407.29228060506284</ele>
   <time>2021-06-04T02:01:23.000Z</time>
</trkpt>  
<trkpt lat="34.24946957083334" lon="108.89068379861132">
   <ele>406.8376119835302</ele>
   <time>2021-06-04T02:01:28.000Z</time>
</trkpt>  
<trkpt lat="34.24949836851494" lon="108.89070417278417">
   <ele>407.3782840343192</ele>
   <time>2021-06-04T02:01:31.000Z</time>
</trkpt>  
<trkpt lat="34.24955226337967" lon="108.89072247706807">
   <ele>407.33130774088204</ele>
   <time>2021-06-04T02:01:33.000Z</time>
</trkpt>  
<trkpt lat="34.24959985853786" lon="108.8907348000284">
   <ele>407.3677354333922</ele>
   <time>2021-06-04T02:01:35.000Z</time>
</trkpt>  
<trkpt lat="34.249630748335086" lon="108.89074133094897">
   <ele>407.6117560742423</ele>
   <time>2021-06-04T02:01:39.000Z</time>
</trkpt>  
<trkpt lat="34.249662634757954" lon="108.89073836738002">
   <ele>408.03553489409387</ele>
   <time>2021-06-04T02:01:44.000Z</time>
</trkpt>  
<trkpt lat="34.24968916543384" lon="108.89072665905192">
   <ele>408.0322329699993</ele>
   <time>2021-06-04T02:01:49.000Z</time>
</trkpt>  
<trkpt lat="34.24971215869231" lon="108.89070479647381">
   <ele>407.75662198103964</ele>
   <time>2021-06-04T02:01:53.000Z</time>
</trkpt>  
<trkpt lat="34.2497435358531" lon="108.89070461047086">
   <ele>407.75907761603594</ele>
   <time>2021-06-04T02:01:58.000Z</time>
</trkpt>  
<trkpt lat="34.24977723183986" lon="108.89070441735534">
   <ele>407.78370654955506</ele>
   <time>2021-06-04T02:02:03.000Z</time>
</trkpt>  
<trkpt lat="34.24980834783341" lon="108.89070962304056">
   <ele>407.78399602137506</ele>
   <time>2021-06-04T02:02:07.000Z</time>
</trkpt>  
<trkpt lat="34.24983718688961" lon="108.89071402754166">
   <ele>407.7798165567219</ele>
   <time>2021-06-04T02:02:09.000Z</time>
</trkpt>  
<trkpt lat="34.24986503220158" lon="108.8907253346061">
   <ele>408.0901010921225</ele>
   <time>2021-06-04T02:02:12.000Z</time>
</trkpt>  
<trkpt lat="34.249894242686196" lon="108.8907311762891">
   <ele>407.89727712981403</ele>
   <time>2021-06-04T02:02:24.000Z</time>
</trkpt>  
<trkpt lat="34.2499224494458" lon="108.89074279122437">
   <ele>407.9428204456344</ele>
   <time>2021-06-04T02:02:27.000Z</time>
</trkpt>  
<trkpt lat="34.24994681360548" lon="108.89076042551619">
   <ele>408.03003141097724</ele>
   <time>2021-06-04T02:02:30.000Z</time>
</trkpt>  
<trkpt lat="34.24997064431444" lon="108.89078255608679">
   <ele>408.327806731686</ele>
   <time>2021-06-04T02:02:36.000Z</time>
</trkpt>  
<trkpt lat="34.249998611608326" lon="108.89080472170917">
   <ele>408.3223139215261</ele>
   <time>2021-06-04T02:02:40.000Z</time>
</trkpt>  
<trkpt lat="34.25002169312004" lon="108.8908243452972">
   <ele>408.1589748021215</ele>
   <time>2021-06-04T02:02:44.000Z</time>
</trkpt>  
<trkpt lat="34.25005036435181" lon="108.89083698126288">
   <ele>408.29826076794416</ele>
   <time>2021-06-04T02:02:53.000Z</time>
</trkpt>  
<trkpt lat="34.2500795930415" lon="108.89085862273758">
   <ele>408.2649099826813</ele>
   <time>2021-06-04T02:02:56.000Z</time>
</trkpt>  
<trkpt lat="34.250110430133034" lon="108.8908769132044">
   <ele>408.05136469192803</ele>
   <time>2021-06-04T02:02:59.000Z</time>
</trkpt>  
<trkpt lat="34.250133510893335" lon="108.89089913728085">
   <ele>407.5466247256845</ele>
   <time>2021-06-04T02:03:04.000Z</time>
</trkpt>  
<trkpt lat="34.25015919663906" lon="108.89092141417966">
   <ele>408.2001947686076</ele>
   <time>2021-06-04T02:03:10.000Z</time>
</trkpt>  
<trkpt lat="34.250182557742825" lon="108.89094461096263">
   <ele>408.2644490022212</ele>
   <time>2021-06-04T02:03:13.000Z</time>
</trkpt>  
<trkpt lat="34.25020584148627" lon="108.89096603058287">
   <ele>408.219844953157</ele>
   <time>2021-06-04T02:03:18.000Z</time>
</trkpt>  
<trkpt lat="34.25022830983914" lon="108.89098832064212">
   <ele>408.2903829449788</ele>
   <time>2021-06-04T02:03:21.000Z</time>
</trkpt>  
<trkpt lat="34.25023469620058" lon="108.89102175043604">
   <ele>407.7250109082088</ele>
   <time>2021-06-04T02:03:32.000Z</time>
</trkpt>  
<trkpt lat="34.25024252992181" lon="108.89105387573875">
   <ele>408.39832792337984</ele>
   <time>2021-06-04T02:03:35.000Z</time>
</trkpt>  
<trkpt lat="34.25025492741704" lon="108.8910840671395">
   <ele>408.29101240914315</ele>
   <time>2021-06-04T02:03:42.000Z</time>
</trkpt>  
<trkpt lat="34.25027627726494" lon="108.89110952157114">
   <ele>408.4380480889231</ele>
   <time>2021-06-04T02:03:51.000Z</time>
</trkpt>  
<trkpt lat="34.250301674980136" lon="108.8911251492478">
   <ele>408.45848656911403</ele>
   <time>2021-06-04T02:03:59.000Z</time>
</trkpt>  
<trkpt lat="34.25032267512786" lon="108.89114649128383">
   <ele>407.88418437261134</ele>
   <time>2021-06-04T02:04:07.000Z</time>
</trkpt>  
<trkpt lat="34.250347675788916" lon="108.89116996250718">
   <ele>408.0856079934165</ele>
   <time>2021-06-04T02:04:10.000Z</time>
</trkpt>  
<trkpt lat="34.250369587794495" lon="108.89119662891981">
   <ele>407.8367386115715</ele>
   <time>2021-06-04T02:04:16.000Z</time>
</trkpt>  
<trkpt lat="34.25038643123097" lon="108.89122367964517">
   <ele>408.32280119042844</ele>
   <time>2021-06-04T02:04:23.000Z</time>
</trkpt>  
<trkpt lat="34.25040970821042" lon="108.89124529683885">
   <ele>408.2958038728684</ele>
   <time>2021-06-04T02:04:30.000Z</time>
</trkpt>  
<trkpt lat="34.25043661391776" lon="108.89126421128717">
   <ele>408.39582770410925</ele>
   <time>2021-06-04T02:04:34.000Z</time>
</trkpt>  
<trkpt lat="34.250456677921115" lon="108.89128657034459">
   <ele>408.317777518183</ele>
   <time>2021-06-04T02:04:41.000Z</time>
</trkpt>  
<trkpt lat="34.25047271584545" lon="108.89131587632131">
   <ele>408.241183841601</ele>
   <time>2021-06-04T02:04:47.000Z</time>
</trkpt>  
<trkpt lat="34.25048431518059" lon="108.89134769748154">
   <ele>408.4812508635223</ele>
   <time>2021-06-04T02:04:52.000Z</time>
</trkpt>  
<trkpt lat="34.25050682955287" lon="108.89136896189117">
   <ele>408.4063714854419</ele>
   <time>2021-06-04T02:04:56.000Z</time>
</trkpt>  
<trkpt lat="34.250525305316756" lon="108.89139719111868">
   <ele>408.3622273011133</ele>
   <time>2021-06-04T02:05:02.000Z</time>
</trkpt>  
<trkpt lat="34.2505453138009" lon="108.89142515450153">
   <ele>408.24882594589144</ele>
   <time>2021-06-04T02:05:07.000Z</time>
</trkpt>  
<trkpt lat="34.250550982498766" lon="108.89146135787456">
   <ele>408.1686033317819</ele>
   <time>2021-06-04T02:05:13.000Z</time>
</trkpt>  
<trkpt lat="34.250557528746086" lon="108.89149470523033">
   <ele>408.3035075608641</ele>
   <time>2021-06-04T02:05:18.000Z</time>
</trkpt>  
<trkpt lat="34.25055608513202" lon="108.89153108224353">
   <ele>408.27281247265637</ele>
   <time>2021-06-04T02:05:25.000Z</time>
</trkpt>  
<trkpt lat="34.25054619240992" lon="108.89156450719425">
   <ele>408.04838554374874</ele>
   <time>2021-06-04T02:05:35.000Z</time>
</trkpt>  
<trkpt lat="34.250534323573554" lon="108.89160404204698">
   <ele>408.1983968773857</ele>
   <time>2021-06-04T02:05:39.000Z</time>
</trkpt>  
<trkpt lat="34.25053234221292" lon="108.89163885661274">
   <ele>408.33836760371923</ele>
   <time>2021-06-04T02:05:43.000Z</time>
</trkpt>  
<trkpt lat="34.250545867217" lon="108.8916750494859">
   <ele>407.97975987102836</ele>
   <time>2021-06-04T02:05:50.000Z</time>
</trkpt>  
<trkpt lat="34.250556494917724" lon="108.89170695076176">
   <ele>407.91278402972966</ele>
   <time>2021-06-04T02:05:55.000Z</time>
</trkpt>  
<trkpt lat="34.250563197111745" lon="108.89174130882414">
   <ele>408.16433769185096</ele>
   <time>2021-06-04T02:06:00.000Z</time>
</trkpt>  
<trkpt lat="34.2505673841072" lon="108.89177670018226">
   <ele>408.1669189436361</ele>
   <time>2021-06-04T02:06:05.000Z</time>
</trkpt>  
<trkpt lat="34.250568666685595" lon="108.89181252972362">
   <ele>408.1883827345446</ele>
   <time>2021-06-04T02:06:08.000Z</time>
</trkpt>  
<trkpt lat="34.25056709720053" lon="108.89184739628142">
   <ele>408.22337035648525</ele>
   <time>2021-06-04T02:06:12.000Z</time>
</trkpt>  
<trkpt lat="34.25055853858459" lon="108.89188002811267">
   <ele>408.2649457976222</ele>
   <time>2021-06-04T02:06:16.000Z</time>
</trkpt>  
<trkpt lat="34.25055830728294" lon="108.89191278134712">
   <ele>408.09433510899544</ele>
   <time>2021-06-04T02:06:20.000Z</time>
</trkpt>  
<trkpt lat="34.25055397689307" lon="108.89194534185833">
   <ele>407.90195531211793</ele>
   <time>2021-06-04T02:06:26.000Z</time>
</trkpt>  
<trkpt lat="34.2505592530007" lon="108.89198145577036">
   <ele>408.0023955255747</ele>
   <time>2021-06-04T02:06:29.000Z</time>
</trkpt>  
<trkpt lat="34.250567124197666" lon="108.89201652471235">
   <ele>408.0859525827691</ele>
   <time>2021-06-04T02:06:35.000Z</time>
</trkpt>  
<trkpt lat="34.25057093171967" lon="108.8920524068565">
   <ele>408.1702540470287</ele>
   <time>2021-06-04T02:06:41.000Z</time>
</trkpt>  
<trkpt lat="34.250571232331126" lon="108.89208915134664">
   <ele>408.1314397677779</ele>
   <time>2021-06-04T02:06:46.000Z</time>
</trkpt>  
<trkpt lat="34.25057602548426" lon="108.89212733652221">
   <ele>408.4150805575773</ele>
   <time>2021-06-04T02:06:49.000Z</time>
</trkpt>  
<trkpt lat="34.2505700075361" lon="108.89216123844105">
   <ele>408.23606167081743</ele>
   <time>2021-06-04T02:06:56.999Z</time>
</trkpt>  
<trkpt lat="34.250579114087294" lon="108.89219235214706">
   <ele>408.00102354213595</ele>
   <time>2021-06-04T02:07:04.999Z</time>
</trkpt>  
<trkpt lat="34.250589698449986" lon="108.89222300080029">
   <ele>408.21331010758877</ele>
   <time>2021-06-04T02:07:19.000Z</time>
</trkpt>  
<trkpt lat="34.25059528582948" lon="108.89225583669337">
   <ele>408.2792260395363</ele>
   <time>2021-06-04T02:07:25.000Z</time>
</trkpt>  
<trkpt lat="34.250603174891005" lon="108.89228991319315">
   <ele>408.2111119767651</ele>
   <time>2021-06-04T02:07:34.000Z</time>
</trkpt>  
<trkpt lat="34.250619794318354" lon="108.892318535489">
   <ele>407.8684481307864</ele>
   <time>2021-06-04T02:07:46.000Z</time>
</trkpt>  
<trkpt lat="34.25064120787679" lon="108.89234561304693">
   <ele>408.3619242804125</ele>
   <time>2021-06-04T02:07:51.000Z</time>
</trkpt>  
<trkpt lat="34.2506561076489" lon="108.89238167800497">
   <ele>408.15847972407937</ele>
   <time>2021-06-04T02:07:54.000Z</time>
</trkpt>  
<trkpt lat="34.2506605261485" lon="108.89241779455512">
   <ele>407.97362150345</ele>
   <time>2021-06-04T02:07:59.000Z</time>
</trkpt>  
<trkpt lat="34.25067385314461" lon="108.89245179096089">
   <ele>408.0589125920087</ele>
   <time>2021-06-04T02:08:04.000Z</time>
</trkpt>  
<trkpt lat="34.25068730860216" lon="108.89248421187223">
   <ele>407.36695968545973</ele>
   <time>2021-06-04T02:08:09.000Z</time>
</trkpt>  
<trkpt lat="34.25070324409763" lon="108.89251076497531">
   <ele>407.68983625248075</ele>
   <time>2021-06-04T02:08:13.000Z</time>
</trkpt>  
<trkpt lat="34.25072064325927" lon="108.89254356623424">
   <ele>407.8651861678809</ele>
   <time>2021-06-04T02:08:18.000Z</time>
</trkpt>  
<trkpt lat="34.25073560914535" lon="108.89258510613202">
   <ele>407.8256262196228</ele>
   <time>2021-06-04T02:08:23.000Z</time>
</trkpt>  
<trkpt lat="34.250748396716496" lon="108.89261902322639">
   <ele>407.9729996602982</ele>
   <time>2021-06-04T02:08:25.000Z</time>
</trkpt>  
<trkpt lat="34.25075467365566" lon="108.89265389516427">
   <ele>408.2146219275892</ele>
   <time>2021-06-04T02:08:30.000Z</time>
</trkpt>  
<trkpt lat="34.25076799853984" lon="108.89268671562591">
   <ele>408.4313123933971</ele>
   <time>2021-06-04T02:08:36.000Z</time>
</trkpt>  
<trkpt lat="34.250765359484575" lon="108.89272027253334">
   <ele>408.469915246591</ele>
   <time>2021-06-04T02:08:41.000Z</time>
</trkpt>  
<trkpt lat="34.25075331007468" lon="108.89274955960873">
   <ele>408.4430328486487</ele>
   <time>2021-06-04T02:08:44.000Z</time>
</trkpt>  
<trkpt lat="34.25074919878055" lon="108.89278383481815">
   <ele>408.88644311670214</ele>
   <time>2021-06-04T02:08:49.000Z</time>
</trkpt>  
<trkpt lat="34.25075522961102" lon="108.89281744653692">
   <ele>408.66126971598715</ele>
   <time>2021-06-04T02:08:54.000Z</time>
</trkpt>  
<trkpt lat="34.25075452272996" lon="108.89285115569027">
   <ele>408.39322002884</ele>
   <time>2021-06-04T02:09:02.999Z</time>
</trkpt>  
<trkpt lat="34.25074958010013" lon="108.89288348773464">
   <ele>408.5658166250214</ele>
   <time>2021-06-04T02:09:07.999Z</time>
</trkpt>  
<trkpt lat="34.25075341934566" lon="108.89291627831743">
   <ele>408.31135614030063</ele>
   <time>2021-06-04T02:09:14.999Z</time>
</trkpt>  
<trkpt lat="34.25076597147293" lon="108.8929484822214">
   <ele>407.97642970178276</ele>
   <time>2021-06-04T02:09:20.999Z</time>
</trkpt>  
<trkpt lat="34.25077715115367" lon="108.89298627215865">
   <ele>408.06329745426774</ele>
   <time>2021-06-04T02:09:25.000Z</time>
</trkpt>  
<trkpt lat="34.25078466879288" lon="108.89302571784827">
   <ele>408.0340954391286</ele>
   <time>2021-06-04T02:09:30.000Z</time>
</trkpt>  
<trkpt lat="34.2507877891025" lon="108.89306618883309">
   <ele>407.75651824008673</ele>
   <time>2021-06-04T02:09:33.000Z</time>
</trkpt>  
<trkpt lat="34.250799040080544" lon="108.89309718264562">
   <ele>407.7815923411399</ele>
   <time>2021-06-04T02:09:40.000Z</time>
</trkpt>  
<trkpt lat="34.250793693478634" lon="108.8931342308813">
   <ele>407.6119355140254</ele>
   <time>2021-06-04T02:09:46.000Z</time>
</trkpt>  
<trkpt lat="34.250793712122515" lon="108.89316757439342">
   <ele>407.1497715059668</ele>
   <time>2021-06-04T02:09:50.000Z</time>
</trkpt>  
<trkpt lat="34.25078413670417" lon="108.89320616513872">
   <ele>407.19445410370827</ele>
   <time>2021-06-04T02:09:54.000Z</time>
</trkpt>  
<trkpt lat="34.250774991556526" lon="108.89323775383812">
   <ele>406.976091097109</ele>
   <time>2021-06-04T02:09:58.000Z</time>
</trkpt>  
<trkpt lat="34.25078077283476" lon="108.89327383214759">
   <ele>406.60482096485794</ele>
   <time>2021-06-04T02:10:03.000Z</time>
</trkpt>  
<trkpt lat="34.250779129090354" lon="108.89330843705173">
   <ele>405.93515417166054</ele>
   <time>2021-06-04T02:10:15.000Z</time>
</trkpt>  
<trkpt lat="34.25077635053692" lon="108.89334330944796">
   <ele>406.1354455379769</ele>
   <time>2021-06-04T02:10:20.000Z</time>
</trkpt>  
<trkpt lat="34.25078596099324" lon="108.89337491605387">
   <ele>405.90544175636023</ele>
   <time>2021-06-04T02:10:30.000Z</time>
</trkpt>  
<trkpt lat="34.25078579900747" lon="108.89341051592336">
   <ele>406.7899276437238</ele>
   <time>2021-06-04T02:10:37.000Z</time>
</trkpt>  
<trkpt lat="34.25076972109617" lon="108.89344360712283">
   <ele>406.8210551738739</ele>
   <time>2021-06-04T02:10:43.000Z</time>
</trkpt>  
<trkpt lat="34.25075687745401" lon="108.89347232318853">
   <ele>406.67959367856383</ele>
   <time>2021-06-04T02:10:48.000Z</time>
</trkpt>  
<trkpt lat="34.25076738003964" lon="108.89350790354575">
   <ele>406.8260876927525</ele>
   <time>2021-06-04T02:10:53.000Z</time>
</trkpt>  
<trkpt lat="34.25076916074657" lon="108.89354400003148">
   <ele>407.3726986674592</ele>
   <time>2021-06-04T02:10:57.000Z</time>
</trkpt>  
<trkpt lat="34.25075158666369" lon="108.89357151633011">
   <ele>406.8819420207292</ele>
   <time>2021-06-04T02:11:00.000Z</time>
</trkpt>  
<trkpt lat="34.250732494368485" lon="108.89359653187283">
   <ele>407.2676893649623</ele>
   <time>2021-06-04T02:11:02.999Z</time>
</trkpt>  
<trkpt lat="34.250716554922526" lon="108.89362411539334">
   <ele>407.23094905540347</ele>
   <time>2021-06-04T02:11:07.999Z</time>
</trkpt>  
<trkpt lat="34.25070031406343" lon="108.89365725100781">
   <ele>407.42870056442916</ele>
   <time>2021-06-04T02:11:14.999Z</time>
</trkpt>  
<trkpt lat="34.250695828928066" lon="108.89369379550665">
   <ele>407.3373068822548</ele>
   <time>2021-06-04T02:11:18.999Z</time>
</trkpt>  
<trkpt lat="34.250699384209646" lon="108.89373038268681">
   <ele>407.1614313032478</ele>
   <time>2021-06-04T02:11:27.000Z</time>
</trkpt>  
<trkpt lat="34.25070077375075" lon="108.893763497635">
   <ele>407.11539991386235</ele>
   <time>2021-06-04T02:11:42.000Z</time>
</trkpt>  
<trkpt lat="34.25068791715805" lon="108.8937969288426">
   <ele>407.52887690998614</ele>
   <time>2021-06-04T02:11:48.000Z</time>
</trkpt>  
<trkpt lat="34.250688962049516" lon="108.89383095391426">
   <ele>407.44055317062885</ele>
   <time>2021-06-04T02:12:05.000Z</time>
</trkpt>  
<trkpt lat="34.25067870853565" lon="108.89386438263038">
   <ele>407.34583462495357</ele>
   <time>2021-06-04T02:12:09.000Z</time>
</trkpt>  
<trkpt lat="34.250671961591145" lon="108.8938989627694">
   <ele>406.98224841058254</ele>
   <time>2021-06-04T02:12:15.000Z</time>
</trkpt>  
<trkpt lat="34.250670564260034" lon="108.893932838361">
   <ele>407.26288508158177</ele>
   <time>2021-06-04T02:12:21.000Z</time>
</trkpt>  
<trkpt lat="34.250662654994926" lon="108.89396626585349">
   <ele>407.08983200602233</ele>
   <time>2021-06-04T02:12:26.000Z</time>
</trkpt>  
<trkpt lat="34.250648846730456" lon="108.8939946762681">
   <ele>406.7400550292805</ele>
   <time>2021-06-04T02:12:31.000Z</time>
</trkpt>  
<trkpt lat="34.250642341457365" lon="108.89402713489667">
   <ele>406.2359542623162</ele>
   <time>2021-06-04T02:12:37.000Z</time>
</trkpt>  
<trkpt lat="34.250622496424015" lon="108.89406319678893">
   <ele>405.8064437098801</ele>
   <time>2021-06-04T02:12:42.000Z</time>
</trkpt>  
<trkpt lat="34.25060330172863" lon="108.89408787840195">
   <ele>406.1434391140938</ele>
   <time>2021-06-04T02:12:46.000Z</time>
</trkpt>  
<trkpt lat="34.250573522023586" lon="108.89409863251242">
   <ele>406.32503660209477</ele>
   <time>2021-06-04T02:12:49.000Z</time>
</trkpt>  
<trkpt lat="34.250551191888384" lon="108.89412846771945">
   <ele>406.28448081668466</ele>
   <time>2021-06-04T02:12:54.000Z</time>
</trkpt>  
<trkpt lat="34.250543509826514" lon="108.89416693554934">
   <ele>406.1969172237441</ele>
   <time>2021-06-04T02:12:59.000Z</time>
</trkpt>  
<trkpt lat="34.25053835260765" lon="108.89420124421756">
   <ele>406.0178275741637</ele>
   <time>2021-06-04T02:13:04.000Z</time>
</trkpt>  
<trkpt lat="34.250529792396605" lon="108.89423802780072">
   <ele>405.9982684031129</ele>
   <time>2021-06-04T02:13:08.999Z</time>
</trkpt>  
<trkpt lat="34.250514697516614" lon="108.89427301742539">
   <ele>405.9890486020595</ele>
   <time>2021-06-04T02:13:12.999Z</time>
</trkpt>  
<trkpt lat="34.250501871658706" lon="108.89430602215388">
   <ele>406.0983628872782</ele>
   <time>2021-06-04T02:13:18.000Z</time>
</trkpt>  
<trkpt lat="34.25049084724277" lon="108.89433775769164">
   <ele>406.43179229833186</ele>
   <time>2021-06-04T02:13:23.000Z</time>
</trkpt>  
<trkpt lat="34.25048202297314" lon="108.89437548545372">
   <ele>406.275211176835</ele>
   <time>2021-06-04T02:13:28.000Z</time>
</trkpt>  
<trkpt lat="34.25047601015266" lon="108.8944120634645">
   <ele>405.6181558743119</ele>
   <time>2021-06-04T02:13:33.000Z</time>
</trkpt>  
<trkpt lat="34.25045886169849" lon="108.8944409051306">
   <ele>405.12855511531234</ele>
   <time>2021-06-04T02:13:38.000Z</time>
</trkpt>  
<trkpt lat="34.25047097598026" lon="108.89447446965927">
   <ele>405.45581709593534</ele>
   <time>2021-06-04T02:13:44.000Z</time>
</trkpt>  
<trkpt lat="34.250458773216685" lon="108.89450672939738">
   <ele>405.3711833609268</ele>
   <time>2021-06-04T02:13:54.000Z</time>
</trkpt>  
<trkpt lat="34.25044541402417" lon="108.89454118847554">
   <ele>405.5734805651009</ele>
   <time>2021-06-04T02:14:00.000Z</time>
</trkpt>  
<trkpt lat="34.250434635376244" lon="108.89457656952001">
   <ele>405.60471443273127</ele>
   <time>2021-06-04T02:14:04.000Z</time>
</trkpt>  
<trkpt lat="34.250417482974605" lon="108.8946028910066">
   <ele>405.5579071007669</ele>
   <time>2021-06-04T02:14:08.000Z</time>
</trkpt>  
<trkpt lat="34.250400008509274" lon="108.89462789167355">
   <ele>405.4413691479713</ele>
   <time>2021-06-04T02:14:14.000Z</time>
</trkpt>  
<trkpt lat="34.25041593400513" lon="108.89466106722">
   <ele>405.3048748578876</ele>
   <time>2021-06-04T02:14:27.000Z</time>
</trkpt>  
<trkpt lat="34.250435337248106" lon="108.89469155264305">
   <ele>405.3741875132546</ele>
   <time>2021-06-04T02:14:30.000Z</time>
</trkpt>  
<trkpt lat="34.25044738485116" lon="108.89472705099905">
   <ele>405.73405430465937</ele>
   <time>2021-06-04T02:14:34.000Z</time>
</trkpt>  
<trkpt lat="34.25045356317777" lon="108.89476267687162">
   <ele>405.7956204637885</ele>
   <time>2021-06-04T02:14:41.000Z</time>
</trkpt>  
<trkpt lat="34.25045440933408" lon="108.89479936302102">
   <ele>405.8777847122401</ele>
   <time>2021-06-04T02:14:48.000Z</time>
</trkpt>  
<trkpt lat="34.25044196626198" lon="108.89482964365284">
   <ele>405.4149067029357</ele>
   <time>2021-06-04T02:14:55.000Z</time>
</trkpt>  
<trkpt lat="34.25042474942555" lon="108.89486154959826">
   <ele>405.4213921232149</ele>
   <time>2021-06-04T02:15:12.000Z</time>
</trkpt>  
<trkpt lat="34.250407534045245" lon="108.89489066032968">
   <ele>405.4178204750642</ele>
   <time>2021-06-04T02:15:16.000Z</time>
</trkpt>  
<trkpt lat="34.250381083386934" lon="108.89491710141306">
   <ele>405.32011527661234</ele>
   <time>2021-06-04T02:15:19.000Z</time>
</trkpt>  
<trkpt lat="34.25036717408565" lon="108.89494880154142">
   <ele>405.41972646676004</ele>
   <time>2021-06-04T02:15:24.000Z</time>
</trkpt>  
<trkpt lat="34.2503669656054" lon="108.89498577368234">
   <ele>405.49108192510903</ele>
   <time>2021-06-04T02:15:30.000Z</time>
</trkpt>  
<trkpt lat="34.25037475599608" lon="108.89501784856827">
   <ele>405.62538048252463</ele>
   <time>2021-06-04T02:15:34.000Z</time>
</trkpt>  
<trkpt lat="34.25037275109932" lon="108.89505801153317">
   <ele>405.62865289952606</ele>
   <time>2021-06-04T02:15:39.000Z</time>
</trkpt>  
<trkpt lat="34.250366462982996" lon="108.8950938761267">
   <ele>405.7668429100886</ele>
   <time>2021-06-04T02:15:45.000Z</time>
</trkpt>  
<trkpt lat="34.250369260999214" lon="108.89512956703761">
   <ele>405.6199869690463</ele>
   <time>2021-06-04T02:15:50.000Z</time>
</trkpt>  
<trkpt lat="34.25037693884625" lon="108.89516459226778">
   <ele>406.1096939994022</ele>
   <time>2021-06-04T02:15:54.000Z</time>
</trkpt>  
<trkpt lat="34.250378147428755" lon="108.8951982005255">
   <ele>405.8512788563967</ele>
   <time>2021-06-04T02:15:59.000Z</time>
</trkpt>  
<trkpt lat="34.2503784798703" lon="108.89523430809734">
   <ele>406.27873451448977</ele>
   <time>2021-06-04T02:16:04.000Z</time>
</trkpt>  
<trkpt lat="34.25037329488829" lon="108.89526952566868">
   <ele>406.33260005619377</ele>
   <time>2021-06-04T02:16:07.000Z</time>
</trkpt>  
<trkpt lat="34.25037470819988" lon="108.89530810151065">
   <ele>406.4663007026538</ele>
   <time>2021-06-04T02:16:11.000Z</time>
</trkpt>  
<trkpt lat="34.250377803496725" lon="108.89534486396049">
   <ele>406.51851388439536</ele>
   <time>2021-06-04T02:16:17.000Z</time>
</trkpt>  
<trkpt lat="34.25038508308316" lon="108.89537658581017">
   <ele>406.5848101908341</ele>
   <time>2021-06-04T02:16:21.000Z</time>
</trkpt>  
<trkpt lat="34.25037985565432" lon="108.89541259192006">
   <ele>406.5112319299951</ele>
   <time>2021-06-04T02:16:24.000Z</time>
</trkpt>  
<trkpt lat="34.25037449156237" lon="108.89544562597514">
   <ele>406.38197445403785</ele>
   <time>2021-06-04T02:16:29.000Z</time>
</trkpt>  
<trkpt lat="34.25036307116804" lon="108.89548100290581">
   <ele>406.42072703689337</ele>
   <time>2021-06-04T02:16:32.000Z</time>
</trkpt>  
<trkpt lat="34.25036494936202" lon="108.89551469653684">
   <ele>406.4170308606699</ele>
   <time>2021-06-04T02:16:38.000Z</time>
</trkpt>  
<trkpt lat="34.250363601537984" lon="108.89554920904781">
   <ele>406.28633128572255</ele>
   <time>2021-06-04T02:17:10.001Z</time>
</trkpt>  
<trkpt lat="34.25036381097312" lon="108.89558955605352">
   <ele>406.2977362200618</ele>
   <time>2021-06-04T02:17:15.001Z</time>
</trkpt>  
<trkpt lat="34.25036466737824" lon="108.89562553275132">
   <ele>406.16631139907986</ele>
   <time>2021-06-04T02:17:17.001Z</time>
</trkpt>  
<trkpt lat="34.25036253723208" lon="108.89566224808495">
   <ele>406.31100695207715</ele>
   <time>2021-06-04T02:17:23.000Z</time>
</trkpt>  
<trkpt lat="34.25036461150149" lon="108.89569747081703">
   <ele>406.3061612127349</ele>
   <time>2021-06-04T02:17:30.000Z</time>
</trkpt>  
<trkpt lat="34.25035921590064" lon="108.89573477109457">
   <ele>405.7495055086911</ele>
   <time>2021-06-04T02:17:36.000Z</time>
</trkpt>  
<trkpt lat="34.25035240995923" lon="108.89576764104156">
   <ele>406.1798915443942</ele>
   <time>2021-06-04T02:17:44.000Z</time>
</trkpt>  
<trkpt lat="34.250358404690786" lon="108.89580189251944">
   <ele>406.0911477021873</ele>
   <time>2021-06-04T02:17:49.000Z</time>
</trkpt>  
<trkpt lat="34.25035143683183" lon="108.89583400800944">
   <ele>405.936212381348</ele>
   <time>2021-06-04T02:17:55.000Z</time>
</trkpt>  
<trkpt lat="34.25035421102136" lon="108.89586733332571">
   <ele>405.9246698040515</ele>
   <time>2021-06-04T02:17:58.000Z</time>
</trkpt>  
<trkpt lat="34.25034405107328" lon="108.8959014200585">
   <ele>406.5385723169893</ele>
   <time>2021-06-04T02:18:05.000Z</time>
</trkpt>  
<trkpt lat="34.2503467749847" lon="108.89594180451144">
   <ele>405.91929406952113</ele>
   <time>2021-06-04T02:18:09.000Z</time>
</trkpt>  
<trkpt lat="34.25036461718222" lon="108.89596936670479">
   <ele>405.9080023346469</ele>
   <time>2021-06-04T02:18:16.000Z</time>
</trkpt>  
<trkpt lat="34.25039341522826" lon="108.89596505448526">
   <ele>405.9122130051255</ele>
   <time>2021-06-04T02:18:28.000Z</time>
</trkpt>  
<trkpt lat="34.25042302313651" lon="108.89598559454109">
   <ele>406.15557123348117</ele>
   <time>2021-06-04T02:18:33.000Z</time>
</trkpt>  
<trkpt lat="34.250446915094045" lon="108.89600590459047">
   <ele>406.4407753702253</ele>
   <time>2021-06-04T02:18:37.000Z</time>
</trkpt>  
<trkpt lat="34.25047363096072" lon="108.89601850831001">
   <ele>406.23804589454085</ele>
   <time>2021-06-04T02:18:40.000Z</time>
</trkpt>  
<trkpt lat="34.25050429660114" lon="108.89602674920253">
   <ele>406.35607564169914</ele>
   <time>2021-06-04T02:18:46.000Z</time>
</trkpt>  
<trkpt lat="34.25053392464986" lon="108.89603420681631">
   <ele>406.3093037335202</ele>
   <time>2021-06-04T02:18:51.000Z</time>
</trkpt>  
<trkpt lat="34.25056214160944" lon="108.89604611726901">
   <ele>406.05432073771954</ele>
   <time>2021-06-04T02:18:58.001Z</time>
</trkpt>  
<trkpt lat="34.25059733132097" lon="108.89605888540504">
   <ele>405.7496962752193</ele>
   <time>2021-06-04T02:19:02.001Z</time>
</trkpt>  
<trkpt lat="34.250624837491046" lon="108.89606126057849">
   <ele>406.30414707493037</ele>
   <time>2021-06-04T02:19:05.001Z</time>
</trkpt>  
<trkpt lat="34.250651958429856" lon="108.89604344677642">
   <ele>406.38457991275936</ele>
   <time>2021-06-04T02:19:09.001Z</time>
</trkpt>  
<trkpt lat="34.250676617190464" lon="108.89603000375645">
   <ele>406.24377217981964</ele>
   <time>2021-06-04T02:19:15.001Z</time>
</trkpt>  
<trkpt lat="34.25070559669092" lon="108.8960279061745">
   <ele>406.364033812657</ele>
   <time>2021-06-04T02:19:22.001Z</time>
</trkpt>  
<trkpt lat="34.25073248408299" lon="108.89600841916175">
   <ele>406.38310025352985</ele>
   <time>2021-06-04T02:19:32.000Z</time>
</trkpt>  
<trkpt lat="34.25076153926062" lon="108.8959962289557">
   <ele>406.2919760197401</ele>
   <time>2021-06-04T02:19:36.000Z</time>
</trkpt>  
<trkpt lat="34.250789657084034" lon="108.89599660970806">
   <ele>406.28329177666456</ele>
   <time>2021-06-04T02:19:41.000Z</time>
</trkpt>  
<trkpt lat="34.2508143429343" lon="108.89601400070175">
   <ele>406.6958595048636</ele>
   <time>2021-06-04T02:19:49.000Z</time>
</trkpt>  
<trkpt lat="34.25082508498795" lon="108.8960484329824">
   <ele>406.24641653429717</ele>
   <time>2021-06-04T02:19:54.000Z</time>
</trkpt>  
<trkpt lat="34.25081720905534" lon="108.8960849681182">
   <ele>406.25251553580165</ele>
   <time>2021-06-04T02:19:58.000Z</time>
</trkpt>  
<trkpt lat="34.25081979617695" lon="108.89612394996652">
   <ele>406.2144164778292</ele>
   <time>2021-06-04T02:20:07.000Z</time>
</trkpt>  
<trkpt lat="34.25082953951832" lon="108.89615929720195">
   <ele>406.334023934789</ele>
   <time>2021-06-04T02:20:10.000Z</time>
</trkpt>  
<trkpt lat="34.25084409458409" lon="108.8961913301467">
   <ele>406.3164999913424</ele>
   <time>2021-06-04T02:20:11.000Z</time>
</trkpt>  
<trkpt lat="34.25085305149909" lon="108.89623250302901">
   <ele>406.12852969765663</ele>
   <time>2021-06-04T02:20:12.000Z</time>
</trkpt>  
<trkpt lat="34.25085431527396" lon="108.8962748402927">
   <ele>406.36358828563243</ele>
   <time>2021-06-04T02:20:15.000Z</time>
</trkpt>  
<trkpt lat="34.25082744987621" lon="108.89628471162506">
   <ele>406.21901185717434</ele>
   <time>2021-06-04T02:20:19.000Z</time>
</trkpt>  
<trkpt lat="34.250837169676366" lon="108.89623489951451">
   <ele>405.9097140422091</ele>
   <time>2021-06-04T02:20:23.000Z</time>
</trkpt>  
<trkpt lat="34.250849820845154" lon="108.89619570727291">
   <ele>406.0865530790761</ele>
   <time>2021-06-04T02:20:25.000Z</time>
</trkpt>  
<trkpt lat="34.25084865214147" lon="108.89616225197064">
   <ele>405.81940953526646</ele>
   <time>2021-06-04T02:20:27.000Z</time>
</trkpt>  
<trkpt lat="34.25083997605789" lon="108.89612869037651">
   <ele>405.99088533688337</ele>
   <time>2021-06-04T02:20:29.000Z</time>
</trkpt>  
<trkpt lat="34.250812440440875" lon="108.89608331214683">
   <ele>405.8964001443237</ele>
   <time>2021-06-04T02:20:31.000Z</time>
</trkpt>  
<trkpt lat="34.250824266613186" lon="108.89605372734049">
   <ele>406.5891362102702</ele>
   <time>2021-06-04T02:20:46.001Z</time>
</trkpt>  
<trkpt lat="34.25085279790293" lon="108.89604689874027">
   <ele>406.3786184778437</ele>
   <time>2021-06-04T02:21:19.001Z</time>
</trkpt>  
<trkpt lat="34.250896571012944" lon="108.89606535849724">
   <ele>406.3786184778437</ele>
   <time>2021-06-04T02:21:20.001Z</time>
</trkpt>  
<trkpt lat="34.250868782218674" lon="108.89605558431852">
   <ele>406.1667349645868</ele>
   <time>2021-06-04T02:21:43.001Z</time>
</trkpt>  
<trkpt lat="34.250836502179" lon="108.89605482166697">
   <ele>406.37465112283826</ele>
   <time>2021-06-04T02:21:45.001Z</time>
</trkpt>  
<trkpt lat="34.25081783237643" lon="108.89607927188912">
   <ele>406.23335152026266</ele>
   <time>2021-06-04T02:22:04.000Z</time>
</trkpt>  
<trkpt lat="34.25082583867323" lon="108.89612051075301">
   <ele>406.21210300177336</ele>
   <time>2021-06-04T02:22:13.000Z</time>
</trkpt>  
<trkpt lat="34.25082899652497" lon="108.89615964590577">
   <ele>406.0933224828914</ele>
   <time>2021-06-04T02:22:17.000Z</time>
</trkpt>  
<trkpt lat="34.25084645541327" lon="108.89619997926533">
   <ele>406.1021101893857</ele>
   <time>2021-06-04T02:22:19.000Z</time>
</trkpt>  
<trkpt lat="34.25084959360112" lon="108.89624592208136">
   <ele>405.9448348581791</ele>
   <time>2021-06-04T02:22:21.000Z</time>
</trkpt>  
<trkpt lat="34.25084818021103" lon="108.89628139165868">
   <ele>405.85477363411337</ele>
   <time>2021-06-04T02:22:23.000Z</time>
</trkpt>  
<trkpt lat="34.25082502392476" lon="108.8963045158027">
   <ele>406.01494500320405</ele>
   <time>2021-06-04T02:22:25.000Z</time>
</trkpt>  
<trkpt lat="34.25079354508915" lon="108.89630818965307">
   <ele>406.1609981302172</ele>
   <time>2021-06-04T02:22:27.000Z</time>
</trkpt>  
<trkpt lat="34.25076893932799" lon="108.89633929217392">
   <ele>406.3526398362592</ele>
   <time>2021-06-04T02:22:30.000Z</time>
</trkpt>  
       </trkseg>
   </trk>
</gpx>
