# Supplementary material for: Exploring the influence of path environment factors on walking behavior in urban parks with configuration attribute control
Source: PLoS One. 2025 Jul 28;20(7):e0329278. doi: 10.1371/journal.pone.0329278 (PMC12303266; doi:10.1371/journal.pone.0329278)
Supplement: S2 File — (ZIP) [file pone.0329278.s002.zip › S2 File/Trajectory data/F15.gpx]

<?xml version="1.0" encoding="UTF-8"?><gpx xsi:schemaLocation="http://www.topografix.com/GPX/1/0 http://www.topografix.com/GPX/1/0/gpx.xsd" xmlns="http://www.topografix.com/GPX/1/0" xmlns:xsi="http://www.w3.org/2001/XMLSchema-instance" creator="SixFoot - http://www.foooooot.com/" version="1.0"><trk><trkseg><trkpt lon="108.89594124" lat="34.24903044"><ele>361.6029052734375</ele><time>2021-06-04T00:08:18Z</time><speed>0.0</speed></trkpt><trkpt lon="108.89601" lat="34.249107"><ele>360.112305</ele><time>2021-06-04T00:08:31Z</time><speed>0.0</speed></trkpt><trkpt lon="108.895988" lat="34.249229"><ele>361.643188</ele><time>2021-06-04T00:08:43Z</time><speed>0.5300000140402056</speed></trkpt><trkpt lon="108.895916" lat="34.249323"><ele>365.601074</ele><time>2021-06-04T00:09:01Z</time><speed>0.9300000246365873</speed></trkpt><trkpt lon="108.895885" lat="34.249419"><ele>363.303223</ele><time>2021-06-04T00:09:11Z</time><speed>0.8000000211927633</speed></trkpt><trkpt lon="108.895882" lat="34.249515"><ele>362.102783</ele><time>2021-06-04T00:09:23Z</time><speed>0.8100000214576728</speed></trkpt><trkpt lon="108.895876" lat="34.249611"><ele>359.324707</ele><time>2021-06-04T00:09:35Z</time><speed>0.31000000821219575</speed></trkpt><trkpt lon="108.895771" lat="34.249635"><ele>366.086914</ele><time>2021-06-04T00:09:51Z</time><speed>1.020000027020773</speed></trkpt><trkpt lon="108.895655" lat="34.249677"><ele>368.458618</ele><time>2021-06-04T00:10:09Z</time><speed>1.430000037882064</speed></trkpt><trkpt lon="108.895598" lat="34.249767"><ele>371.30481</ele><time>2021-06-04T00:10:17Z</time><speed>1.1300000299347779</speed></trkpt><trkpt lon="108.895596" lat="34.249875"><ele>371.368042</ele><time>2021-06-04T00:10:27Z</time><speed>1.1000000291400494</speed></trkpt><trkpt lon="108.89562" lat="34.24997"><ele>372.523315</ele><time>2021-06-04T00:10:37Z</time><speed>1.0600000280804112</speed></trkpt><trkpt lon="108.895629" lat="34.250066"><ele>372.264893</ele><time>2021-06-04T00:10:47Z</time><speed>0.9800000259611349</speed></trkpt><trkpt lon="108.895515" lat="34.250049"><ele>372.011475</ele><time>2021-06-04T00:10:57Z</time><speed>1.0000000264909539</speed></trkpt><trkpt lon="108.895408" lat="34.250013"><ele>372.1604</ele><time>2021-06-04T00:11:07Z</time><speed>1.0300000272856826</speed></trkpt><trkpt lon="108.895284" lat="34.250003"><ele>373.580322</ele><time>2021-06-04T00:11:18Z</time><speed>0.5700000150998438</speed></trkpt><trkpt lon="108.895144" lat="34.25002"><ele>373.260376</ele><time>2021-06-04T00:11:27Z</time><speed>1.4700000389417023</speed></trkpt><trkpt lon="108.895015" lat="34.250052"><ele>371.225159</ele><time>2021-06-04T00:11:39Z</time><speed>1.5700000415907978</speed></trkpt><trkpt lon="108.894937" lat="34.250127"><ele>372.490845</ele><time>2021-06-04T00:11:47Z</time><speed>1.2900000341733306</speed></trkpt><trkpt lon="108.894848" lat="34.25021"><ele>372.394653</ele><time>2021-06-04T00:11:57Z</time><speed>1.2100000320540543</speed></trkpt><trkpt lon="108.894755" lat="34.250276"><ele>374.728821</ele><time>2021-06-04T00:12:07Z</time><speed>0.9700000256962253</speed></trkpt><trkpt lon="108.894667" lat="34.25034"><ele>372.106567</ele><time>2021-06-04T00:12:17Z</time><speed>0.87000002304713</speed></trkpt><trkpt lon="108.894554" lat="34.25037"><ele>373.649292</ele><time>2021-06-04T00:12:31Z</time><speed>1.1200000296698687</speed></trkpt><trkpt lon="108.894663" lat="34.25038"><ele>376.664917</ele><time>2021-06-04T00:12:53Z</time><speed>0.370000009801653</speed></trkpt><trkpt lon="108.894619" lat="34.250468"><ele>372.609375</ele><time>2021-06-04T00:13:33Z</time><speed>1.1200000296698687</speed></trkpt><trkpt lon="108.894722" lat="34.250501"><ele>373.202942</ele><time>2021-06-04T00:13:53Z</time><speed>0.7000000185436678</speed></trkpt><trkpt lon="108.894626" lat="34.250544"><ele>369.919678</ele><time>2021-06-04T00:18:07Z</time><speed>1.170000030994416</speed></trkpt><trkpt lon="108.894561" lat="34.250626"><ele>369.495361</ele><time>2021-06-04T00:18:15Z</time><speed>1.2300000325838734</speed></trkpt><trkpt lon="108.894587" lat="34.250628"><ele>370.488708</ele><time>2021-06-04T00:18:43Z</time><speed>0.0</speed></trkpt><trkpt lon="108.894631" lat="34.250527"><ele>374.544556</ele><time>2021-06-04T00:20:49Z</time><speed>1.500000039736431</speed></trkpt><trkpt lon="108.894698" lat="34.250429"><ele>373.19989</ele><time>2021-06-04T00:20:58Z</time><speed>1.5800000418557074</speed></trkpt><trkpt lon="108.894631" lat="34.250524"><ele>371.89624</ele><time>2021-06-04T00:21:30Z</time><speed>0.7700000203980346</speed></trkpt><trkpt lon="108.894563" lat="34.250596"><ele>373.18811</ele><time>2021-06-04T00:21:42Z</time><speed>0.8500000225173109</speed></trkpt><trkpt lon="108.894484" lat="34.250669"><ele>373.687134</ele><time>2021-06-04T00:21:56Z</time><speed>1.480000039206612</speed></trkpt><trkpt lon="108.894374" lat="34.250696"><ele>373.614014</ele><time>2021-06-04T00:22:10Z</time><speed>0.9300000246365873</speed></trkpt><trkpt lon="108.89429" lat="34.250762"><ele>372.946411</ele><time>2021-06-04T00:23:22Z</time><speed>0.7800000206629442</speed></trkpt><trkpt lon="108.894239" lat="34.250677"><ele>371.296814</ele><time>2021-06-04T00:24:16Z</time><speed>0.7000000185436678</speed></trkpt><trkpt lon="108.894166" lat="34.250587"><ele>372.677734</ele><time>2021-06-04T00:24:26Z</time><speed>1.1300000299347779</speed></trkpt><trkpt lon="108.894056" lat="34.250598"><ele>373.281372</ele><time>2021-06-04T00:24:34Z</time><speed>1.150000030464597</speed></trkpt><trkpt lon="108.89394" lat="34.250618"><ele>373.591187</ele><time>2021-06-04T00:24:44Z</time><speed>0.9700000256962253</speed></trkpt><trkpt lon="108.893834" lat="34.250661"><ele>373.405457</ele><time>2021-06-04T00:24:56Z</time><speed>0.9900000262260444</speed></trkpt><trkpt lon="108.893722" lat="34.2507"><ele>372.925415</ele><time>2021-06-04T00:25:04Z</time><speed>1.0100000267558635</speed></trkpt><trkpt lon="108.893603" lat="34.25072"><ele>372.700806</ele><time>2021-06-04T00:25:12Z</time><speed>1.3100000347031497</speed></trkpt><trkpt lon="108.89348" lat="34.250755"><ele>371.543091</ele><time>2021-06-04T00:25:22Z</time><speed>1.1400000301996875</speed></trkpt><trkpt lon="108.893369" lat="34.250774"><ele>372.313232</ele><time>2021-06-04T00:25:32Z</time><speed>1.1800000312593257</speed></trkpt><trkpt lon="108.893259" lat="34.250788"><ele>371.805054</ele><time>2021-06-04T00:25:40Z</time><speed>0.9900000262260444</speed></trkpt><trkpt lon="108.893216" lat="34.250879"><ele>371.420349</ele><time>2021-06-04T00:25:52Z</time><speed>0.87000002304713</speed></trkpt><trkpt lon="108.893145" lat="34.250947"><ele>369.646545</ele><time>2021-06-04T00:26:04Z</time><speed>0.6700000177489392</speed></trkpt><trkpt lon="108.893061" lat="34.251013"><ele>370.134888</ele><time>2021-06-04T00:26:20Z</time><speed>0.6400000169542106</speed></trkpt><trkpt lon="108.892962" lat="34.251053"><ele>371.223633</ele><time>2021-06-04T00:26:36Z</time><speed>0.4100000108612911</speed></trkpt><trkpt lon="108.892836" lat="34.25107"><ele>371.479797</ele><time>2021-06-04T00:26:54Z</time><speed>0.6700000177489392</speed></trkpt><trkpt lon="108.892732" lat="34.251105"><ele>370.667358</ele><time>2021-06-04T00:27:10Z</time><speed>0.6500000172191202</speed></trkpt><trkpt lon="108.89261" lat="34.251133"><ele>369.119263</ele><time>2021-06-04T00:27:22Z</time><speed>1.0800000286102303</speed></trkpt><trkpt lon="108.892505" lat="34.251165"><ele>372.100098</ele><time>2021-06-04T00:27:34Z</time><speed>0.4800000127156579</speed></trkpt><trkpt lon="108.892391" lat="34.251175"><ele>376.05072</ele><time>2021-06-04T00:28:26Z</time><speed>0.8800000233120395</speed></trkpt><trkpt lon="108.892261" lat="34.251172"><ele>377.678833</ele><time>2021-06-04T00:28:38Z</time><speed>1.1200000296698687</speed></trkpt><trkpt lon="108.892137" lat="34.251156"><ele>377.746338</ele><time>2021-06-04T00:28:48Z</time><speed>1.4000000370873356</speed></trkpt><trkpt lon="108.89202" lat="34.25112"><ele>381.831787</ele><time>2021-06-04T00:29:00Z</time><speed>0.87000002304713</speed></trkpt><trkpt lon="108.89191" lat="34.251052"><ele>381.464966</ele><time>2021-06-04T00:29:10Z</time><speed>1.350000035762788</speed></trkpt><trkpt lon="108.89182" lat="34.250978"><ele>380.309937</ele><time>2021-06-04T00:29:22Z</time><speed>0.9200000243716777</speed></trkpt><trkpt lon="108.891729" lat="34.250904"><ele>376.8927</ele><time>2021-06-04T00:29:32Z</time><speed>1.220000032318964</speed></trkpt><trkpt lon="108.891655" lat="34.250832"><ele>374.666626</ele><time>2021-06-04T00:29:42Z</time><speed>0.9800000259611349</speed></trkpt><trkpt lon="108.891586" lat="34.250763"><ele>375.122437</ele><time>2021-06-04T00:29:52Z</time><speed>1.020000027020773</speed></trkpt><trkpt lon="108.891519" lat="34.250679"><ele>377.926575</ele><time>2021-06-04T00:30:02Z</time><speed>0.8800000233120395</speed></trkpt><trkpt lon="108.891453" lat="34.250607"><ele>376.835693</ele><time>2021-06-04T00:30:12Z</time><speed>0.87000002304713</speed></trkpt><trkpt lon="108.891413" lat="34.250521"><ele>377.660156</ele><time>2021-06-04T00:30:22Z</time><speed>0.8900000235769491</speed></trkpt><trkpt lon="108.891372" lat="34.250427"><ele>378.05719</ele><time>2021-06-04T00:30:32Z</time><speed>1.4400000381469737</speed></trkpt><trkpt lon="108.891269" lat="34.250376"><ele>378.582886</ele><time>2021-06-04T00:30:42Z</time><speed>1.0000000264909539</speed></trkpt><trkpt lon="108.891172" lat="34.250329"><ele>379.124146</ele><time>2021-06-04T00:30:50Z</time><speed>1.1200000296698687</speed></trkpt><trkpt lon="108.89114" lat="34.250236"><ele>379.944824</ele><time>2021-06-04T00:31:00Z</time><speed>0.9600000254313158</speed></trkpt><trkpt lon="108.891216" lat="34.250164"><ele>378.582581</ele><time>2021-06-04T00:31:14Z</time><speed>1.0600000280804112</speed></trkpt><trkpt lon="108.891319" lat="34.250193"><ele>376.150391</ele><time>2021-06-04T00:31:26Z</time><speed>0.9400000249014967</speed></trkpt><trkpt lon="108.891419" lat="34.250233"><ele>375.119751</ele><time>2021-06-04T00:31:36Z</time><speed>1.150000030464597</speed></trkpt><trkpt lon="108.891533" lat="34.250232"><ele>375.674561</ele><time>2021-06-04T00:31:48Z</time><speed>0.6500000172191202</speed></trkpt><trkpt lon="108.891638" lat="34.250257"><ele>375.268433</ele><time>2021-06-04T00:32:00Z</time><speed>0.8500000225173109</speed></trkpt><trkpt lon="108.89175" lat="34.250238"><ele>373.683594</ele><time>2021-06-04T00:32:10Z</time><speed>0.8800000233120395</speed></trkpt><trkpt lon="108.891857" lat="34.250213"><ele>374.702881</ele><time>2021-06-04T00:32:20Z</time><speed>0.9700000256962253</speed></trkpt><trkpt lon="108.891978" lat="34.250181"><ele>376.119263</ele><time>2021-06-04T00:32:32Z</time><speed>0.87000002304713</speed></trkpt><trkpt lon="108.89208" lat="34.250125"><ele>375.17627</ele><time>2021-06-04T00:32:46Z</time><speed>1.0000000264909539</speed></trkpt><trkpt lon="108.89217" lat="34.250059"><ele>373.416138</ele><time>2021-06-04T00:33:04Z</time><speed>1.09000002887514</speed></trkpt><trkpt lon="108.892282" lat="34.250009"><ele>373.860779</ele><time>2021-06-04T00:33:14Z</time><speed>1.2500000331136925</speed></trkpt><trkpt lon="108.892372" lat="34.249948"><ele>373.945679</ele><time>2021-06-04T00:33:22Z</time><speed>1.150000030464597</speed></trkpt><trkpt lon="108.892454" lat="34.249854"><ele>377.266235</ele><time>2021-06-04T00:33:36Z</time><speed>1.2100000320540543</speed></trkpt><trkpt lon="108.892371" lat="34.249933"><ele>375.241089</ele><time>2021-06-04T00:33:50Z</time><speed>1.1400000301996875</speed></trkpt><trkpt lon="108.89238" lat="34.250026"><ele>374.54657</ele><time>2021-06-04T00:34:00Z</time><speed>1.1600000307295066</speed></trkpt><trkpt lon="108.892494" lat="34.250064"><ele>376.146545</ele><time>2021-06-04T00:34:10Z</time><speed>1.0700000283453208</speed></trkpt><trkpt lon="108.89262" lat="34.250067"><ele>375.803223</ele><time>2021-06-04T00:34:20Z</time><speed>1.040000027550592</speed></trkpt><trkpt lon="108.892702" lat="34.250136"><ele>377.380615</ele><time>2021-06-04T00:34:32Z</time><speed>0.8400000222524013</speed></trkpt><trkpt lon="108.892813" lat="34.25016"><ele>377.796631</ele><time>2021-06-04T00:34:40Z</time><speed>1.09000002887514</speed></trkpt><trkpt lon="108.892923" lat="34.250168"><ele>376.353271</ele><time>2021-06-04T00:34:48Z</time><speed>0.9800000259611349</speed></trkpt><trkpt lon="108.893049" lat="34.250129"><ele>377.932739</ele><time>2021-06-04T00:35:00Z</time><speed>1.1200000296698687</speed></trkpt><trkpt lon="108.893152" lat="34.250097"><ele>378.557983</ele><time>2021-06-04T00:35:08Z</time><speed>0.9200000243716777</speed></trkpt><trkpt lon="108.893289" lat="34.250034"><ele>377.441162</ele><time>2021-06-04T00:35:30Z</time><speed>1.0300000272856826</speed></trkpt><trkpt lon="108.893424" lat="34.250036"><ele>373.372681</ele><time>2021-06-04T00:35:38Z</time><speed>1.4600000386767928</speed></trkpt><trkpt lon="108.893557" lat="34.250068"><ele>373.833618</ele><time>2021-06-04T00:35:46Z</time><speed>1.430000037882064</speed></trkpt><trkpt lon="108.893642" lat="34.250137"><ele>375.796021</ele><time>2021-06-04T00:36:00Z</time><speed>1.09000002887514</speed></trkpt><trkpt lon="108.893737" lat="34.250209"><ele>374.125488</ele><time>2021-06-04T00:36:12Z</time><speed>1.0600000280804112</speed></trkpt><trkpt lon="108.893823" lat="34.250269"><ele>375.349182</ele><time>2021-06-04T00:36:24Z</time><speed>0.8500000225173109</speed></trkpt><trkpt lon="108.893924" lat="34.250345"><ele>376.696899</ele><time>2021-06-04T00:36:34Z</time><speed>1.2500000331136925</speed></trkpt><trkpt lon="108.894008" lat="34.250435"><ele>375.748413</ele><time>2021-06-04T00:36:46Z</time><speed>1.1000000291400494</speed></trkpt><trkpt lon="108.894088" lat="34.250504"><ele>374.424683</ele><time>2021-06-04T00:36:56Z</time><speed>1.170000030994416</speed></trkpt><trkpt lon="108.894157" lat="34.250575"><ele>374.571716</ele><time>2021-06-04T00:37:06Z</time><speed>0.8800000233120395</speed></trkpt><trkpt lon="108.894206" lat="34.250668"><ele>375.29834</ele><time>2021-06-04T00:37:24Z</time><speed>1.020000027020773</speed></trkpt><trkpt lon="108.894291" lat="34.250739"><ele>373.890625</ele><time>2021-06-04T00:37:34Z</time><speed>1.2600000333786021</speed></trkpt><trkpt lon="108.894315" lat="34.250828"><ele>375.323425</ele><time>2021-06-04T00:37:44Z</time><speed>1.1000000291400494</speed></trkpt><trkpt lon="108.894387" lat="34.250908"><ele>374.202026</ele><time>2021-06-04T00:37:56Z</time><speed>2.39000006331338</speed></trkpt><trkpt lon="108.894273" lat="34.250981"><ele>373.003418</ele><time>2021-06-04T00:38:04Z</time><speed>1.370000036292607</speed></trkpt><trkpt lon="108.894185" lat="34.251043"><ele>372.505249</ele><time>2021-06-04T00:38:14Z</time><speed>1.1200000296698687</speed></trkpt><trkpt lon="108.894115" lat="34.251135"><ele>375.131714</ele><time>2021-06-04T00:38:24Z</time><speed>1.1000000291400494</speed></trkpt><trkpt lon="108.894091" lat="34.251232"><ele>374.935669</ele><time>2021-06-04T00:38:34Z</time><speed>0.8000000211927633</speed></trkpt><trkpt lon="108.894061" lat="34.251334"><ele>376.962463</ele><time>2021-06-04T00:38:46Z</time><speed>1.09000002887514</speed></trkpt><trkpt lon="108.89404" lat="34.251432"><ele>377.057007</ele><time>2021-06-04T00:38:56Z</time><speed>1.1600000307295066</speed></trkpt><trkpt lon="108.894097" lat="34.251515"><ele>373.678406</ele><time>2021-06-04T00:39:04Z</time><speed>1.0000000264909539</speed></trkpt><trkpt lon="108.894164" lat="34.251588"><ele>372.384155</ele><time>2021-06-04T00:39:12Z</time><speed>1.0600000280804112</speed></trkpt><trkpt lon="108.894244" lat="34.25165"><ele>373.94812</ele><time>2021-06-04T00:39:20Z</time><speed>1.0800000286102303</speed></trkpt><trkpt lon="108.894327" lat="34.251731"><ele>373.906921</ele><time>2021-06-04T00:39:30Z</time><speed>1.1300000299347779</speed></trkpt><trkpt lon="108.894437" lat="34.251788"><ele>377.521973</ele><time>2021-06-04T00:39:42Z</time><speed>1.0300000272856826</speed></trkpt><trkpt lon="108.894551" lat="34.251766"><ele>375.074158</ele><time>2021-06-04T00:39:52Z</time><speed>1.5300000405311596</speed></trkpt><trkpt lon="108.894668" lat="34.251739"><ele>376.648743</ele><time>2021-06-04T00:40:02Z</time><speed>1.0800000286102303</speed></trkpt><trkpt lon="108.894781" lat="34.251714"><ele>373.341675</ele><time>2021-06-04T00:40:12Z</time><speed>0.9800000259611349</speed></trkpt><trkpt lon="108.894908" lat="34.251712"><ele>373.032104</ele><time>2021-06-04T00:40:30Z</time><speed>1.3000000344382403</speed></trkpt><trkpt lon="108.894795" lat="34.251763"><ele>374.228516</ele><time>2021-06-04T00:41:06Z</time><speed>1.3100000347031497</speed></trkpt><trkpt lon="108.894775" lat="34.251669"><ele>373.164124</ele><time>2021-06-04T00:42:12Z</time><speed>0.9100000241067682</speed></trkpt><trkpt lon="108.894659" lat="34.251671"><ele>371.913086</ele><time>2021-06-04T00:44:08Z</time><speed>0.7800000206629442</speed></trkpt><trkpt lon="108.894769" lat="34.251722"><ele>370.94397</ele><time>2021-06-04T00:45:12Z</time><speed>1.1600000307295066</speed></trkpt><trkpt lon="108.894801" lat="34.251822"><ele>370.917542</ele><time>2021-06-04T00:45:22Z</time><speed>1.1400000301996875</speed></trkpt><trkpt lon="108.894875" lat="34.251902"><ele>368.546631</ele><time>2021-06-04T00:45:30Z</time><speed>1.2300000325838734</speed></trkpt></trkseg></trk></gpx>
