# Supplementary material for: Exploring the influence of path environment factors on walking behavior in urban parks with configuration attribute control
Source: PLoS One. 2025 Jul 28;20(7):e0329278. doi: 10.1371/journal.pone.0329278 (PMC12303266; doi:10.1371/journal.pone.0329278)
Supplement: S2 File — (ZIP) [file pone.0329278.s002.zip › S2 File/Trajectory data/F150.gpx]

<?xml version="1.0" encoding="UTF-8"?>
<gpx xmlns:xsi="http://www.w3.org/2001/XMLSchema-instance" xmlns="http://www.topografix.com/GPX/1/1" xsi:schemaLocation="http://www.topografix.com/GPX/1/1 http://www.topografix.com/GPX/1/1/gpx.xsd" version="1.1" creator="foooooot.com">
<metadata>
         <copyright author="foooooot.com"> <license>foooooot.com</license></copyright>
         <time>1622745028.0</time>
         <name>03</name>
</metadata>
<trk>
    <name>03</name>
    <type>trip#track</type>
    <src>手机客户端软件/六只脚iPhone版</src>
    <trkseg> 
<trkpt lat="34.24879166666666" lon="108.89630833333334">
   <ele>289.4</ele>
   <time>2021-06-04T02:30:30.000Z</time>
</trkpt>  
<trkpt lat="34.248892" lon="108.896238">
   <ele>296.6</ele>
   <time>2021-06-04T02:30:37.000Z</time>
</trkpt>  
<trkpt lat="34.248992" lon="108.89621">
   <ele>301.8</ele>
   <time>2021-06-04T02:30:43.000Z</time>
</trkpt>  
<trkpt lat="34.249087" lon="108.896205">
   <ele>312.8</ele>
   <time>2021-06-04T02:30:53.000Z</time>
</trkpt>  
<trkpt lat="34.249177" lon="108.896135">
   <ele>327.1</ele>
   <time>2021-06-04T02:31:05.000Z</time>
</trkpt>  
<trkpt lat="34.249272" lon="108.896042">
   <ele>342.7</ele>
   <time>2021-06-04T02:31:18.000Z</time>
</trkpt>  
<trkpt lat="34.249353" lon="108.895965">
   <ele>357.3</ele>
   <time>2021-06-04T02:31:23.000Z</time>
</trkpt>  
<trkpt lat="34.249457" lon="108.895918">
   <ele>373.0</ele>
   <time>2021-06-04T02:31:31.000Z</time>
</trkpt>  
<trkpt lat="34.249557" lon="108.895883">
   <ele>381.7</ele>
   <time>2021-06-04T02:31:39.000Z</time>
</trkpt>  
<trkpt lat="34.249652" lon="108.895832">
   <ele>386.6</ele>
   <time>2021-06-04T02:31:47.000Z</time>
</trkpt>  
<trkpt lat="34.249767" lon="108.895827">
   <ele>388.1</ele>
   <time>2021-06-04T02:31:57.000Z</time>
</trkpt>  
<trkpt lat="34.249822" lon="108.895727">
   <ele>390.2</ele>
   <time>2021-06-04T02:32:15.000Z</time>
</trkpt>  
<trkpt lat="34.249803" lon="108.895595">
   <ele>391.2</ele>
   <time>2021-06-04T02:32:22.000Z</time>
</trkpt>  
<trkpt lat="34.249893" lon="108.895588">
   <ele>391.1</ele>
   <time>2021-06-04T02:32:33.000Z</time>
</trkpt>  
<trkpt lat="34.250007" lon="108.895608">
   <ele>392.9</ele>
   <time>2021-06-04T02:32:40.000Z</time>
</trkpt>  
<trkpt lat="34.250102" lon="108.895645">
   <ele>391.6</ele>
   <time>2021-06-04T02:32:50.000Z</time>
</trkpt>  
<trkpt lat="34.250152" lon="108.895745">
   <ele>388.8</ele>
   <time>2021-06-04T02:33:02.000Z</time>
</trkpt>  
<trkpt lat="34.250242" lon="108.895858">
   <ele>389.6</ele>
   <time>2021-06-04T02:33:10.000Z</time>
</trkpt>  
<trkpt lat="34.250315" lon="108.89593">
   <ele>390.5</ele>
   <time>2021-06-04T02:33:17.000Z</time>
</trkpt>  
<trkpt lat="34.250402" lon="108.896">
   <ele>390.5</ele>
   <time>2021-06-04T02:33:25.000Z</time>
</trkpt>  
<trkpt lat="34.250493" lon="108.895998">
   <ele>391.6</ele>
   <time>2021-06-04T02:33:33.000Z</time>
</trkpt>  
<trkpt lat="34.250593" lon="108.896017">
   <ele>392.4</ele>
   <time>2021-06-04T02:33:46.000Z</time>
</trkpt>  
<trkpt lat="34.250728" lon="108.896022">
   <ele>394.0</ele>
   <time>2021-06-04T02:33:56.000Z</time>
</trkpt>  
<trkpt lat="34.250623" lon="108.896167">
   <ele>392.0</ele>
   <time>2021-06-04T02:34:09.000Z</time>
</trkpt>  
<trkpt lat="34.250503" lon="108.8962">
   <ele>392.0</ele>
   <time>2021-06-04T02:34:13.000Z</time>
</trkpt>  
<trkpt lat="34.250782" lon="108.896028">
   <ele>390.6</ele>
   <time>2021-06-04T02:43:50.000Z</time>
</trkpt>  
<trkpt lat="34.25088" lon="108.895985">
   <ele>394.0</ele>
   <time>2021-06-04T02:44:08.000Z</time>
</trkpt>  
<trkpt lat="34.25097" lon="108.89591">
   <ele>394.4</ele>
   <time>2021-06-04T02:44:19.000Z</time>
</trkpt>  
<trkpt lat="34.251055" lon="108.89585">
   <ele>394.2</ele>
   <time>2021-06-04T02:44:28.000Z</time>
</trkpt>  
<trkpt lat="34.251147" lon="108.895795">
   <ele>395.9</ele>
   <time>2021-06-04T02:44:35.000Z</time>
</trkpt>  
<trkpt lat="34.251245" lon="108.895795">
   <ele>392.4</ele>
   <time>2021-06-04T02:44:43.000Z</time>
</trkpt>  
<trkpt lat="34.251333" lon="108.895827">
   <ele>389.9</ele>
   <time>2021-06-04T02:44:52.000Z</time>
</trkpt>  
<trkpt lat="34.25144" lon="108.895792">
   <ele>391.2</ele>
   <time>2021-06-04T02:45:05.000Z</time>
</trkpt>  
<trkpt lat="34.251488" lon="108.895675">
   <ele>390.3</ele>
   <time>2021-06-04T02:45:17.000Z</time>
</trkpt>  
<trkpt lat="34.2515" lon="108.895557">
   <ele>392.0</ele>
   <time>2021-06-04T02:45:27.000Z</time>
</trkpt>  
<trkpt lat="34.25148" lon="108.895428">
   <ele>391.9</ele>
   <time>2021-06-04T02:45:37.000Z</time>
</trkpt>  
<trkpt lat="34.251495" lon="108.895315">
   <ele>395.3</ele>
   <time>2021-06-04T02:45:48.000Z</time>
</trkpt>  
<trkpt lat="34.251395" lon="108.895245">
   <ele>396.5</ele>
   <time>2021-06-04T02:46:04.000Z</time>
</trkpt>  
<trkpt lat="34.251337" lon="108.895158">
   <ele>391.9</ele>
   <time>2021-06-04T02:46:15.000Z</time>
</trkpt>  
<trkpt lat="34.251275" lon="108.895073">
   <ele>390.1</ele>
   <time>2021-06-04T02:46:27.000Z</time>
</trkpt>  
<trkpt lat="34.25121" lon="108.894977">
   <ele>392.0</ele>
   <time>2021-06-04T02:46:39.000Z</time>
</trkpt>  
<trkpt lat="34.25116" lon="108.894872">
   <ele>393.6</ele>
   <time>2021-06-04T02:46:51.000Z</time>
</trkpt>  
<trkpt lat="34.25108" lon="108.894772">
   <ele>393.6</ele>
   <time>2021-06-04T02:47:01.000Z</time>
</trkpt>  
<trkpt lat="34.251015" lon="108.894673">
   <ele>391.1</ele>
   <time>2021-06-04T02:47:15.000Z</time>
</trkpt>  
<trkpt lat="34.250978" lon="108.894558">
   <ele>389.2</ele>
   <time>2021-06-04T02:47:27.000Z</time>
</trkpt>  
<trkpt lat="34.250942" lon="108.894438">
   <ele>387.8</ele>
   <time>2021-06-04T02:47:37.000Z</time>
</trkpt>  
<trkpt lat="34.250963" lon="108.894325">
   <ele>383.7</ele>
   <time>2021-06-04T02:47:49.000Z</time>
</trkpt>  
<trkpt lat="34.251027" lon="108.89423">
   <ele>382.1</ele>
   <time>2021-06-04T02:48:02.000Z</time>
</trkpt>  
<trkpt lat="34.251093" lon="108.894155">
   <ele>383.9</ele>
   <time>2021-06-04T02:48:13.000Z</time>
</trkpt>  
<trkpt lat="34.25118" lon="108.89412">
   <ele>386.6</ele>
   <time>2021-06-04T02:48:25.000Z</time>
</trkpt>  
<trkpt lat="34.251275" lon="108.894107">
   <ele>385.3</ele>
   <time>2021-06-04T02:48:35.000Z</time>
</trkpt>  
<trkpt lat="34.251373" lon="108.894063">
   <ele>388.6</ele>
   <time>2021-06-04T02:48:47.000Z</time>
</trkpt>  
<trkpt lat="34.251475" lon="108.894045">
   <ele>387.7</ele>
   <time>2021-06-04T02:48:58.000Z</time>
</trkpt>  
<trkpt lat="34.251498" lon="108.893937">
   <ele>387.2</ele>
   <time>2021-06-04T02:49:15.000Z</time>
</trkpt>  
<trkpt lat="34.251517" lon="108.89383">
   <ele>387.4</ele>
   <time>2021-06-04T02:49:25.000Z</time>
</trkpt>  
<trkpt lat="34.251505" lon="108.893717">
   <ele>388.8</ele>
   <time>2021-06-04T02:49:37.000Z</time>
</trkpt>  
<trkpt lat="34.251502" lon="108.893602">
   <ele>389.0</ele>
   <time>2021-06-04T02:49:49.000Z</time>
</trkpt>  
<trkpt lat="34.25153" lon="108.893495">
   <ele>390.3</ele>
   <time>2021-06-04T02:50:07.000Z</time>
</trkpt>  
<trkpt lat="34.2515" lon="108.893388">
   <ele>389.8</ele>
   <time>2021-06-04T02:50:17.000Z</time>
</trkpt>  
<trkpt lat="34.251462" lon="108.893278">
   <ele>386.7</ele>
   <time>2021-06-04T02:51:16.000Z</time>
</trkpt>  
<trkpt lat="34.251427" lon="108.893165">
   <ele>390.4</ele>
   <time>2021-06-04T02:51:25.000Z</time>
</trkpt>  
<trkpt lat="34.251403" lon="108.893048">
   <ele>393.0</ele>
   <time>2021-06-04T02:51:37.000Z</time>
</trkpt>  
<trkpt lat="34.2514" lon="108.892922">
   <ele>391.4</ele>
   <time>2021-06-04T02:51:49.000Z</time>
</trkpt>  
<trkpt lat="34.251328" lon="108.89283">
   <ele>393.2</ele>
   <time>2021-06-04T02:52:01.000Z</time>
</trkpt>  
<trkpt lat="34.25125" lon="108.892755">
   <ele>392.5</ele>
   <time>2021-06-04T02:52:09.000Z</time>
</trkpt>  
<trkpt lat="34.251177" lon="108.892647">
   <ele>394.3</ele>
   <time>2021-06-04T02:52:20.000Z</time>
</trkpt>  
<trkpt lat="34.251147" lon="108.892528">
   <ele>392.9</ele>
   <time>2021-06-04T02:52:29.000Z</time>
</trkpt>  
<trkpt lat="34.251152" lon="108.892402">
   <ele>389.1</ele>
   <time>2021-06-04T02:52:39.000Z</time>
</trkpt>  
<trkpt lat="34.251172" lon="108.89229">
   <ele>389.2</ele>
   <time>2021-06-04T02:52:48.000Z</time>
</trkpt>  
<trkpt lat="34.251153" lon="108.892175">
   <ele>393.0</ele>
   <time>2021-06-04T02:52:59.000Z</time>
</trkpt>  
<trkpt lat="34.251143" lon="108.892063">
   <ele>395.5</ele>
   <time>2021-06-04T02:53:09.000Z</time>
</trkpt>  
<trkpt lat="34.251108" lon="108.891947">
   <ele>392.1</ele>
   <time>2021-06-04T02:53:23.000Z</time>
</trkpt>  
<trkpt lat="34.251047" lon="108.891863">
   <ele>394.8</ele>
   <time>2021-06-04T02:53:35.000Z</time>
</trkpt>  
<trkpt lat="34.250938" lon="108.891792">
   <ele>398.5</ele>
   <time>2021-06-04T02:53:48.000Z</time>
</trkpt>  
<trkpt lat="34.250863" lon="108.891705">
   <ele>399.0</ele>
   <time>2021-06-04T02:53:57.000Z</time>
</trkpt>  
<trkpt lat="34.250813" lon="108.891602">
   <ele>394.7</ele>
   <time>2021-06-04T02:54:06.000Z</time>
</trkpt>  
<trkpt lat="34.250743" lon="108.89152">
   <ele>392.5</ele>
   <time>2021-06-04T02:54:15.000Z</time>
</trkpt>  
<trkpt lat="34.250658" lon="108.891465">
   <ele>393.1</ele>
   <time>2021-06-04T02:54:26.000Z</time>
</trkpt>  
<trkpt lat="34.250572" lon="108.891428">
   <ele>394.1</ele>
   <time>2021-06-04T02:54:35.000Z</time>
</trkpt>  
<trkpt lat="34.25047" lon="108.89141">
   <ele>396.7</ele>
   <time>2021-06-04T02:54:47.000Z</time>
</trkpt>  
<trkpt lat="34.250402" lon="108.891322">
   <ele>400.0</ele>
   <time>2021-06-04T02:54:57.000Z</time>
</trkpt>  
<trkpt lat="34.250335" lon="108.891238">
   <ele>399.4</ele>
   <time>2021-06-04T02:55:09.000Z</time>
</trkpt>  
<trkpt lat="34.250272" lon="108.89114">
   <ele>398.5</ele>
   <time>2021-06-04T02:55:17.000Z</time>
</trkpt>  
<trkpt lat="34.250177" lon="108.891168">
   <ele>397.3</ele>
   <time>2021-06-04T02:55:33.000Z</time>
</trkpt>  
<trkpt lat="34.25008" lon="108.891177">
   <ele>397.9</ele>
   <time>2021-06-04T02:55:43.000Z</time>
</trkpt>  
<trkpt lat="34.24999" lon="108.891142">
   <ele>397.0</ele>
   <time>2021-06-04T02:55:53.000Z</time>
</trkpt>  
<trkpt lat="34.2499" lon="108.891085">
   <ele>393.6</ele>
   <time>2021-06-04T02:56:07.000Z</time>
</trkpt>  
<trkpt lat="34.249798" lon="108.891075">
   <ele>393.8</ele>
   <time>2021-06-04T02:56:17.000Z</time>
</trkpt>  
<trkpt lat="34.2499" lon="108.891062">
   <ele>395.3</ele>
   <time>2021-06-04T02:58:43.000Z</time>
</trkpt>  
<trkpt lat="34.249993" lon="108.891118">
   <ele>395.7</ele>
   <time>2021-06-04T02:58:51.000Z</time>
</trkpt>  
<trkpt lat="34.250078" lon="108.891173">
   <ele>395.7</ele>
   <time>2021-06-04T02:59:03.000Z</time>
</trkpt>  
<trkpt lat="34.250158" lon="108.891257">
   <ele>395.1</ele>
   <time>2021-06-04T02:59:13.000Z</time>
</trkpt>  
<trkpt lat="34.250205" lon="108.891368">
   <ele>394.9</ele>
   <time>2021-06-04T02:59:23.000Z</time>
</trkpt>  
<trkpt lat="34.250245" lon="108.891477">
   <ele>397.1</ele>
   <time>2021-06-04T02:59:35.000Z</time>
</trkpt>  
<trkpt lat="34.250272" lon="108.891595">
   <ele>398.4</ele>
   <time>2021-06-04T02:59:47.000Z</time>
</trkpt>  
<trkpt lat="34.250265" lon="108.891717">
   <ele>395.1</ele>
   <time>2021-06-04T03:02:39.000Z</time>
</trkpt>  
<trkpt lat="34.25023" lon="108.89182">
   <ele>395.1</ele>
   <time>2021-06-04T03:02:48.000Z</time>
</trkpt>  
<trkpt lat="34.250193" lon="108.891935">
   <ele>392.7</ele>
   <time>2021-06-04T03:02:59.000Z</time>
</trkpt>  
<trkpt lat="34.250147" lon="108.892045">
   <ele>394.8</ele>
   <time>2021-06-04T03:03:23.000Z</time>
</trkpt>  
<trkpt lat="34.25005" lon="108.892042">
   <ele>394.2</ele>
   <time>2021-06-04T03:03:35.000Z</time>
</trkpt>  
<trkpt lat="34.249975" lon="108.891967">
   <ele>393.7</ele>
   <time>2021-06-04T03:03:45.000Z</time>
</trkpt>  
<trkpt lat="34.24996" lon="108.891842">
   <ele>392.7</ele>
   <time>2021-06-04T03:03:54.000Z</time>
</trkpt>  
<trkpt lat="34.249953" lon="108.89172">
   <ele>391.9</ele>
   <time>2021-06-04T03:04:03.000Z</time>
</trkpt>  
<trkpt lat="34.249957" lon="108.891587">
   <ele>391.0</ele>
   <time>2021-06-04T03:04:14.000Z</time>
</trkpt>  
<trkpt lat="34.249925" lon="108.891465">
   <ele>390.7</ele>
   <time>2021-06-04T03:04:24.000Z</time>
</trkpt>  
<trkpt lat="34.249878" lon="108.891367">
   <ele>388.7</ele>
   <time>2021-06-04T03:04:33.000Z</time>
</trkpt>  
<trkpt lat="34.249813" lon="108.891275">
   <ele>385.8</ele>
   <time>2021-06-04T03:04:42.000Z</time>
</trkpt>  
<trkpt lat="34.249722" lon="108.891227">
   <ele>385.1</ele>
   <time>2021-06-04T03:04:52.000Z</time>
</trkpt>  
<trkpt lat="34.249632" lon="108.891215">
   <ele>384.5</ele>
   <time>2021-06-04T03:04:59.000Z</time>
</trkpt>  
<trkpt lat="34.24953" lon="108.891227">
   <ele>387.1</ele>
   <time>2021-06-04T03:05:08.000Z</time>
</trkpt>  
<trkpt lat="34.249458" lon="108.891295">
   <ele>388.4</ele>
   <time>2021-06-04T03:05:16.000Z</time>
</trkpt>  
<trkpt lat="34.24942" lon="108.891423">
   <ele>389.0</ele>
   <time>2021-06-04T03:05:26.000Z</time>
</trkpt>  
<trkpt lat="34.249328" lon="108.891525">
   <ele>388.8</ele>
   <time>2021-06-04T03:05:36.000Z</time>
</trkpt>  
<trkpt lat="34.249232" lon="108.891602">
   <ele>387.1</ele>
   <time>2021-06-04T03:05:47.000Z</time>
</trkpt>  
<trkpt lat="34.249137" lon="108.891628">
   <ele>387.7</ele>
   <time>2021-06-04T03:05:56.000Z</time>
</trkpt>  
<trkpt lat="34.249043" lon="108.891642">
   <ele>388.8</ele>
   <time>2021-06-04T03:06:03.000Z</time>
</trkpt>  
<trkpt lat="34.248968" lon="108.891713">
   <ele>390.4</ele>
   <time>2021-06-04T03:06:12.000Z</time>
</trkpt>  
<trkpt lat="34.248927" lon="108.89183">
   <ele>391.1</ele>
   <time>2021-06-04T03:06:22.000Z</time>
</trkpt>  
<trkpt lat="34.248898" lon="108.891957">
   <ele>390.1</ele>
   <time>2021-06-04T03:06:32.000Z</time>
</trkpt>  
<trkpt lat="34.2489" lon="108.892087">
   <ele>389.7</ele>
   <time>2021-06-04T03:06:48.000Z</time>
</trkpt>  
<trkpt lat="34.248912" lon="108.892208">
   <ele>390.9</ele>
   <time>2021-06-04T03:06:56.000Z</time>
</trkpt>  
<trkpt lat="34.248828" lon="108.892282">
   <ele>391.7</ele>
   <time>2021-06-04T03:07:06.000Z</time>
</trkpt>  
<trkpt lat="34.248795" lon="108.892385">
   <ele>394.5</ele>
   <time>2021-06-04T03:07:16.000Z</time>
</trkpt>  
<trkpt lat="34.248793" lon="108.892515">
   <ele>396.2</ele>
   <time>2021-06-04T03:07:25.000Z</time>
</trkpt>  
<trkpt lat="34.248803" lon="108.892632">
   <ele>397.7</ele>
   <time>2021-06-04T03:07:34.000Z</time>
</trkpt>  
<trkpt lat="34.248808" lon="108.89275">
   <ele>397.5</ele>
   <time>2021-06-04T03:07:44.000Z</time>
</trkpt>  
<trkpt lat="34.248837" lon="108.892858">
   <ele>397.0</ele>
   <time>2021-06-04T03:07:54.000Z</time>
</trkpt>  
<trkpt lat="34.248838" lon="108.892985">
   <ele>396.0</ele>
   <time>2021-06-04T03:08:04.000Z</time>
</trkpt>  
<trkpt lat="34.24884" lon="108.8931">
   <ele>393.8</ele>
   <time>2021-06-04T03:08:12.000Z</time>
</trkpt>  
<trkpt lat="34.248822" lon="108.89322">
   <ele>392.7</ele>
   <time>2021-06-04T03:08:22.000Z</time>
</trkpt>  
<trkpt lat="34.248763" lon="108.893323">
   <ele>392.0</ele>
   <time>2021-06-04T03:08:30.000Z</time>
</trkpt>  
<trkpt lat="34.24869" lon="108.893402">
   <ele>391.8</ele>
   <time>2021-06-04T03:08:38.000Z</time>
</trkpt>  
<trkpt lat="34.248607" lon="108.893495">
   <ele>396.2</ele>
   <time>2021-06-04T03:08:49.000Z</time>
</trkpt>  
<trkpt lat="34.248565" lon="108.893598">
   <ele>397.6</ele>
   <time>2021-06-04T03:08:57.000Z</time>
</trkpt>  
<trkpt lat="34.248505" lon="108.893698">
   <ele>395.4</ele>
   <time>2021-06-04T03:09:06.000Z</time>
</trkpt>  
<trkpt lat="34.248452" lon="108.893805">
   <ele>397.7</ele>
   <time>2021-06-04T03:09:14.000Z</time>
</trkpt>  
<trkpt lat="34.248415" lon="108.893925">
   <ele>398.6</ele>
   <time>2021-06-04T03:09:24.000Z</time>
</trkpt>  
<trkpt lat="34.24839" lon="108.894053">
   <ele>397.8</ele>
   <time>2021-06-04T03:09:35.000Z</time>
</trkpt>  
<trkpt lat="34.248348" lon="108.894172">
   <ele>396.4</ele>
   <time>2021-06-04T03:09:44.000Z</time>
</trkpt>  
<trkpt lat="34.248278" lon="108.89425">
   <ele>393.2</ele>
   <time>2021-06-04T03:09:52.000Z</time>
</trkpt>  
<trkpt lat="34.248203" lon="108.894318">
   <ele>392.6</ele>
   <time>2021-06-04T03:10:00.000Z</time>
</trkpt>  
<trkpt lat="34.248118" lon="108.894383">
   <ele>392.4</ele>
   <time>2021-06-04T03:10:10.000Z</time>
</trkpt>  
<trkpt lat="34.248045" lon="108.894463">
   <ele>391.6</ele>
   <time>2021-06-04T03:10:19.000Z</time>
</trkpt>  
<trkpt lat="34.248012" lon="108.894573">
   <ele>391.3</ele>
   <time>2021-06-04T03:10:26.000Z</time>
</trkpt>  
<trkpt lat="34.247983" lon="108.894702">
   <ele>391.8</ele>
   <time>2021-06-04T03:10:36.000Z</time>
</trkpt>  
<trkpt lat="34.247895" lon="108.894775">
   <ele>392.0</ele>
   <time>2021-06-04T03:10:56.000Z</time>
</trkpt>  
<trkpt lat="34.247792" lon="108.894768">
   <ele>393.1</ele>
   <time>2021-06-04T03:11:06.000Z</time>
</trkpt>  
<trkpt lat="34.247712" lon="108.894717">
   <ele>392.8</ele>
   <time>2021-06-04T03:11:15.000Z</time>
</trkpt>  
<trkpt lat="34.24761" lon="108.89466">
   <ele>393.5</ele>
   <time>2021-06-04T03:11:25.000Z</time>
</trkpt>  
<trkpt lat="34.247527" lon="108.894618">
   <ele>395.5</ele>
   <time>2021-06-04T03:11:30.000Z</time>
</trkpt>  
<trkpt lat="34.247408" lon="108.894613">
   <ele>397.6</ele>
   <time>2021-06-04T03:11:39.000Z</time>
</trkpt>  
<trkpt lat="34.247308" lon="108.89467">
   <ele>396.4</ele>
   <time>2021-06-04T03:11:48.000Z</time>
</trkpt>  
<trkpt lat="34.247212" lon="108.894713">
   <ele>391.7</ele>
   <time>2021-06-04T03:11:56.000Z</time>
</trkpt>  
<trkpt lat="34.24709" lon="108.894715">
   <ele>391.2</ele>
   <time>2021-06-04T03:12:04.000Z</time>
</trkpt>  
<trkpt lat="34.246983" lon="108.894758">
   <ele>393.2</ele>
   <time>2021-06-04T03:12:10.000Z</time>
</trkpt>  
<trkpt lat="34.246927" lon="108.894867">
   <ele>398.6</ele>
   <time>2021-06-04T03:12:22.000Z</time>
</trkpt>  
<trkpt lat="34.246895" lon="108.895002">
   <ele>401.8</ele>
   <time>2021-06-04T03:12:30.000Z</time>
</trkpt>  
<trkpt lat="34.246877" lon="108.89514">
   <ele>400.7</ele>
   <time>2021-06-04T03:12:38.000Z</time>
</trkpt>  
<trkpt lat="34.246802" lon="108.895225">
   <ele>399.6</ele>
   <time>2021-06-04T03:12:47.000Z</time>
</trkpt>  
<trkpt lat="34.246697" lon="108.895155">
   <ele>397.1</ele>
   <time>2021-06-04T03:12:55.000Z</time>
</trkpt>  
<trkpt lat="34.24663" lon="108.895072">
   <ele>402.5</ele>
   <time>2021-06-04T03:13:02.000Z</time>
</trkpt>  
<trkpt lat="34.246552" lon="108.894997">
   <ele>412.4</ele>
   <time>2021-06-04T03:13:13.000Z</time>
</trkpt>  
<trkpt lat="34.24646" lon="108.89497">
   <ele>409.3</ele>
   <time>2021-06-04T03:13:22.000Z</time>
</trkpt>  
<trkpt lat="34.246385" lon="108.894873">
   <ele>409.8</ele>
   <time>2021-06-04T03:13:28.000Z</time>
</trkpt>  
<trkpt lat="34.246303" lon="108.8948">
   <ele>409.4</ele>
   <time>2021-06-04T03:13:36.000Z</time>
</trkpt>  
<trkpt lat="34.246197" lon="108.894772">
   <ele>406.2</ele>
   <time>2021-06-04T03:13:42.000Z</time>
</trkpt>  
       </trkseg>
   </trk>
</gpx>
