# Supplementary material for: Exploring the influence of path environment factors on walking behavior in urban parks with configuration attribute control
Source: PLoS One. 2025 Jul 28;20(7):e0329278. doi: 10.1371/journal.pone.0329278 (PMC12303266; doi:10.1371/journal.pone.0329278)
Supplement: S2 File — (ZIP) [file pone.0329278.s002.zip › S2 File/Trajectory data/F151.gpx]

<?xml version="1.0" encoding="UTF-8"?>
<gpx xmlns:xsi="http://www.w3.org/2001/XMLSchema-instance" xmlns="http://www.topografix.com/GPX/1/1" xsi:schemaLocation="http://www.topografix.com/GPX/1/1 http://www.topografix.com/GPX/1/1/gpx.xsd" version="1.1" creator="foooooot.com">
<metadata>
         <copyright author="foooooot.com"> <license>foooooot.com</license></copyright>
         <time>1622740492.0</time>
         <name>02</name>
</metadata>
<trk>
    <name>02</name>
    <type>trip#track</type>
    <src>手机客户端软件/六只脚iPhone版</src>
    <trkseg> 
<trkpt lat="34.24944833333333" lon="108.89021333333334">
   <ele>457.2</ele>
   <time>2021-06-04T01:14:54.000Z</time>
</trkpt>  
<trkpt lat="34.249467" lon="108.89033">
   <ele>380.8</ele>
   <time>2021-06-04T01:15:02.000Z</time>
</trkpt>  
<trkpt lat="34.249522" lon="108.89054">
   <ele>372.7</ele>
   <time>2021-06-04T01:15:06.000Z</time>
</trkpt>  
<trkpt lat="34.249435" lon="108.890578">
   <ele>389.6</ele>
   <time>2021-06-04T01:15:16.000Z</time>
</trkpt>  
<trkpt lat="34.2494" lon="108.89068">
   <ele>398.6</ele>
   <time>2021-06-04T01:15:33.000Z</time>
</trkpt>  
<trkpt lat="34.249297" lon="108.890708">
   <ele>397.6</ele>
   <time>2021-06-04T01:15:45.000Z</time>
</trkpt>  
<trkpt lat="34.249208" lon="108.890752">
   <ele>400.1</ele>
   <time>2021-06-04T01:15:57.000Z</time>
</trkpt>  
<trkpt lat="34.249102" lon="108.89077">
   <ele>402.7</ele>
   <time>2021-06-04T01:16:10.000Z</time>
</trkpt>  
<trkpt lat="34.249" lon="108.890783">
   <ele>404.8</ele>
   <time>2021-06-04T01:16:21.000Z</time>
</trkpt>  
<trkpt lat="34.248925" lon="108.890865">
   <ele>403.9</ele>
   <time>2021-06-04T01:16:34.000Z</time>
</trkpt>  
<trkpt lat="34.248862" lon="108.89095">
   <ele>403.6</ele>
   <time>2021-06-04T01:16:45.000Z</time>
</trkpt>  
<trkpt lat="34.248818" lon="108.89105">
   <ele>407.2</ele>
   <time>2021-06-04T01:16:59.000Z</time>
</trkpt>  
<trkpt lat="34.248788" lon="108.891173">
   <ele>409.1</ele>
   <time>2021-06-04T01:17:12.000Z</time>
</trkpt>  
<trkpt lat="34.248748" lon="108.891275">
   <ele>409.3</ele>
   <time>2021-06-04T01:17:21.000Z</time>
</trkpt>  
<trkpt lat="34.248688" lon="108.891368">
   <ele>408.0</ele>
   <time>2021-06-04T01:17:31.000Z</time>
</trkpt>  
<trkpt lat="34.248672" lon="108.891483">
   <ele>408.2</ele>
   <time>2021-06-04T01:17:43.000Z</time>
</trkpt>  
<trkpt lat="34.248645" lon="108.891603">
   <ele>405.4</ele>
   <time>2021-06-04T01:17:53.000Z</time>
</trkpt>  
<trkpt lat="34.248628" lon="108.891723">
   <ele>402.9</ele>
   <time>2021-06-04T01:18:07.000Z</time>
</trkpt>  
<trkpt lat="34.248658" lon="108.89184">
   <ele>401.2</ele>
   <time>2021-06-04T01:18:18.000Z</time>
</trkpt>  
<trkpt lat="34.24868" lon="108.891962">
   <ele>399.3</ele>
   <time>2021-06-04T01:18:27.000Z</time>
</trkpt>  
<trkpt lat="34.248703" lon="108.892083">
   <ele>397.9</ele>
   <time>2021-06-04T01:18:38.000Z</time>
</trkpt>  
<trkpt lat="34.24872" lon="108.892202">
   <ele>396.8</ele>
   <time>2021-06-04T01:18:51.000Z</time>
</trkpt>  
<trkpt lat="34.248733" lon="108.892317">
   <ele>395.8</ele>
   <time>2021-06-04T01:19:07.000Z</time>
</trkpt>  
<trkpt lat="34.248763" lon="108.892428">
   <ele>400.6</ele>
   <time>2021-06-04T01:19:23.000Z</time>
</trkpt>  
<trkpt lat="34.24874" lon="108.89254">
   <ele>397.1</ele>
   <time>2021-06-04T01:22:11.000Z</time>
</trkpt>  
<trkpt lat="34.248758" lon="108.892667">
   <ele>399.8</ele>
   <time>2021-06-04T01:22:23.000Z</time>
</trkpt>  
<trkpt lat="34.24878" lon="108.892783">
   <ele>402.1</ele>
   <time>2021-06-04T01:22:35.000Z</time>
</trkpt>  
<trkpt lat="34.248817" lon="108.892895">
   <ele>403.3</ele>
   <time>2021-06-04T01:22:49.000Z</time>
</trkpt>  
<trkpt lat="34.24884" lon="108.893002">
   <ele>403.1</ele>
   <time>2021-06-04T01:23:04.000Z</time>
</trkpt>  
<trkpt lat="34.248832" lon="108.893113">
   <ele>398.5</ele>
   <time>2021-06-04T01:23:19.000Z</time>
</trkpt>  
<trkpt lat="34.248812" lon="108.893237">
   <ele>395.8</ele>
   <time>2021-06-04T01:23:32.000Z</time>
</trkpt>  
<trkpt lat="34.248752" lon="108.89332">
   <ele>396.4</ele>
   <time>2021-06-04T01:23:41.000Z</time>
</trkpt>  
<trkpt lat="34.248687" lon="108.893418">
   <ele>397.7</ele>
   <time>2021-06-04T01:23:53.000Z</time>
</trkpt>  
<trkpt lat="34.248617" lon="108.893517">
   <ele>399.1</ele>
   <time>2021-06-04T01:24:05.000Z</time>
</trkpt>  
<trkpt lat="34.248527" lon="108.893583">
   <ele>395.9</ele>
   <time>2021-06-04T01:24:15.000Z</time>
</trkpt>  
<trkpt lat="34.248467" lon="108.893693">
   <ele>394.5</ele>
   <time>2021-06-04T01:24:27.000Z</time>
</trkpt>  
<trkpt lat="34.248357" lon="108.893795">
   <ele>397.0</ele>
   <time>2021-06-04T01:24:38.000Z</time>
</trkpt>  
<trkpt lat="34.24829" lon="108.893892">
   <ele>399.7</ele>
   <time>2021-06-04T01:24:47.000Z</time>
</trkpt>  
<trkpt lat="34.248298" lon="108.89401">
   <ele>401.2</ele>
   <time>2021-06-04T01:24:53.000Z</time>
</trkpt>  
<trkpt lat="34.248322" lon="108.894163">
   <ele>402.4</ele>
   <time>2021-06-04T01:25:02.000Z</time>
</trkpt>  
<trkpt lat="34.248277" lon="108.894277">
   <ele>402.7</ele>
   <time>2021-06-04T01:25:11.000Z</time>
</trkpt>  
<trkpt lat="34.248192" lon="108.89436">
   <ele>400.8</ele>
   <time>2021-06-04T01:25:21.000Z</time>
</trkpt>  
<trkpt lat="34.24811" lon="108.894413">
   <ele>400.5</ele>
   <time>2021-06-04T01:25:29.000Z</time>
</trkpt>  
<trkpt lat="34.24802" lon="108.894488">
   <ele>403.3</ele>
   <time>2021-06-04T01:25:37.000Z</time>
</trkpt>  
<trkpt lat="34.247975" lon="108.894602">
   <ele>407.1</ele>
   <time>2021-06-04T01:25:49.000Z</time>
</trkpt>  
<trkpt lat="34.247982" lon="108.894752">
   <ele>407.2</ele>
   <time>2021-06-04T01:25:57.000Z</time>
</trkpt>  
<trkpt lat="34.247997" lon="108.89486">
   <ele>409.7</ele>
   <time>2021-06-04T01:26:05.000Z</time>
</trkpt>  
<trkpt lat="34.248087" lon="108.894918">
   <ele>408.5</ele>
   <time>2021-06-04T01:26:19.000Z</time>
</trkpt>  
<trkpt lat="34.248193" lon="108.894948">
   <ele>407.4</ele>
   <time>2021-06-04T01:26:28.000Z</time>
</trkpt>  
<trkpt lat="34.248305" lon="108.894977">
   <ele>407.7</ele>
   <time>2021-06-04T01:26:35.000Z</time>
</trkpt>  
<trkpt lat="34.248413" lon="108.895007">
   <ele>407.4</ele>
   <time>2021-06-04T01:26:47.000Z</time>
</trkpt>  
<trkpt lat="34.248508" lon="108.895015">
   <ele>406.0</ele>
   <time>2021-06-04T01:26:55.000Z</time>
</trkpt>  
<trkpt lat="34.248622" lon="108.895018">
   <ele>403.9</ele>
   <time>2021-06-04T01:27:03.000Z</time>
</trkpt>  
<trkpt lat="34.248718" lon="108.895005">
   <ele>402.3</ele>
   <time>2021-06-04T01:27:11.000Z</time>
</trkpt>  
<trkpt lat="34.248817" lon="108.894983">
   <ele>399.0</ele>
   <time>2021-06-04T01:27:19.000Z</time>
</trkpt>  
<trkpt lat="34.248908" lon="108.894958">
   <ele>397.7</ele>
   <time>2021-06-04T01:27:25.000Z</time>
</trkpt>  
<trkpt lat="34.249" lon="108.894942">
   <ele>400.3</ele>
   <time>2021-06-04T01:27:31.000Z</time>
</trkpt>  
<trkpt lat="34.249105" lon="108.894935">
   <ele>401.0</ele>
   <time>2021-06-04T01:27:39.000Z</time>
</trkpt>  
<trkpt lat="34.24921" lon="108.89496">
   <ele>402.1</ele>
   <time>2021-06-04T01:27:49.000Z</time>
</trkpt>  
<trkpt lat="34.249305" lon="108.89496">
   <ele>403.1</ele>
   <time>2021-06-04T01:27:55.000Z</time>
</trkpt>  
<trkpt lat="34.249425" lon="108.89496">
   <ele>403.6</ele>
   <time>2021-06-04T01:28:03.000Z</time>
</trkpt>  
<trkpt lat="34.249542" lon="108.894922">
   <ele>402.9</ele>
   <time>2021-06-04T01:28:14.000Z</time>
</trkpt>  
<trkpt lat="34.249633" lon="108.894843">
   <ele>404.2</ele>
   <time>2021-06-04T01:28:21.000Z</time>
</trkpt>  
<trkpt lat="34.249727" lon="108.894788">
   <ele>405.6</ele>
   <time>2021-06-04T01:28:29.000Z</time>
</trkpt>  
<trkpt lat="34.249823" lon="108.89481">
   <ele>405.6</ele>
   <time>2021-06-04T01:28:37.000Z</time>
</trkpt>  
<trkpt lat="34.249915" lon="108.894853">
   <ele>404.2</ele>
   <time>2021-06-04T01:28:47.000Z</time>
</trkpt>  
<trkpt lat="34.250017" lon="108.894933">
   <ele>404.9</ele>
   <time>2021-06-04T01:28:56.000Z</time>
</trkpt>  
<trkpt lat="34.250118" lon="108.894943">
   <ele>405.7</ele>
   <time>2021-06-04T01:29:03.000Z</time>
</trkpt>  
<trkpt lat="34.250193" lon="108.894875">
   <ele>406.5</ele>
   <time>2021-06-04T01:29:12.000Z</time>
</trkpt>  
<trkpt lat="34.250267" lon="108.894773">
   <ele>406.2</ele>
   <time>2021-06-04T01:29:20.000Z</time>
</trkpt>  
<trkpt lat="34.250362" lon="108.894725">
   <ele>403.0</ele>
   <time>2021-06-04T01:29:32.000Z</time>
</trkpt>  
<trkpt lat="34.250422" lon="108.894642">
   <ele>407.0</ele>
   <time>2021-06-04T01:45:04.000Z</time>
</trkpt>  
<trkpt lat="34.250503" lon="108.894707">
   <ele>408.0</ele>
   <time>2021-06-04T01:48:22.000Z</time>
</trkpt>  
<trkpt lat="34.250443" lon="108.894613">
   <ele>401.1</ele>
   <time>2021-06-04T02:00:57.000Z</time>
</trkpt>  
<trkpt lat="34.250413" lon="108.89451">
   <ele>401.6</ele>
   <time>2021-06-04T02:01:14.000Z</time>
</trkpt>  
<trkpt lat="34.250453" lon="108.894393">
   <ele>404.4</ele>
   <time>2021-06-04T02:01:26.000Z</time>
</trkpt>  
<trkpt lat="34.250498" lon="108.894285">
   <ele>406.0</ele>
   <time>2021-06-04T02:01:40.000Z</time>
</trkpt>  
<trkpt lat="34.250485" lon="108.894163">
   <ele>404.7</ele>
   <time>2021-06-04T02:01:54.000Z</time>
</trkpt>  
<trkpt lat="34.25039" lon="108.894143">
   <ele>399.8</ele>
   <time>2021-06-04T02:02:14.000Z</time>
</trkpt>  
<trkpt lat="34.250398" lon="108.894252">
   <ele>399.0</ele>
   <time>2021-06-04T02:02:52.000Z</time>
</trkpt>  
<trkpt lat="34.250443" lon="108.894375">
   <ele>398.1</ele>
   <time>2021-06-04T02:03:11.000Z</time>
</trkpt>  
<trkpt lat="34.250413" lon="108.89448">
   <ele>397.8</ele>
   <time>2021-06-04T02:03:22.000Z</time>
</trkpt>  
<trkpt lat="34.250418" lon="108.894608">
   <ele>397.9</ele>
   <time>2021-06-04T02:03:32.000Z</time>
</trkpt>  
<trkpt lat="34.250427" lon="108.894718">
   <ele>399.7</ele>
   <time>2021-06-04T02:03:45.000Z</time>
</trkpt>  
<trkpt lat="34.250415" lon="108.894837">
   <ele>399.5</ele>
   <time>2021-06-04T02:03:54.000Z</time>
</trkpt>  
<trkpt lat="34.250388" lon="108.89495">
   <ele>400.4</ele>
   <time>2021-06-04T02:04:03.000Z</time>
</trkpt>  
<trkpt lat="34.250357" lon="108.895057">
   <ele>401.7</ele>
   <time>2021-06-04T02:04:14.000Z</time>
</trkpt>  
<trkpt lat="34.25033" lon="108.895165">
   <ele>403.2</ele>
   <time>2021-06-04T02:04:26.000Z</time>
</trkpt>  
<trkpt lat="34.25035" lon="108.895293">
   <ele>400.2</ele>
   <time>2021-06-04T02:04:36.000Z</time>
</trkpt>  
<trkpt lat="34.25034" lon="108.895413">
   <ele>397.9</ele>
   <time>2021-06-04T02:04:48.000Z</time>
</trkpt>  
<trkpt lat="34.250345" lon="108.895527">
   <ele>396.3</ele>
   <time>2021-06-04T02:04:59.000Z</time>
</trkpt>  
<trkpt lat="34.25033" lon="108.895658">
   <ele>398.9</ele>
   <time>2021-06-04T02:05:10.000Z</time>
</trkpt>  
<trkpt lat="34.250343" lon="108.895777">
   <ele>399.7</ele>
   <time>2021-06-04T02:05:22.000Z</time>
</trkpt>  
<trkpt lat="34.250287" lon="108.895888">
   <ele>399.7</ele>
   <time>2021-06-04T02:05:32.000Z</time>
</trkpt>  
<trkpt lat="34.25018" lon="108.895872">
   <ele>400.9</ele>
   <time>2021-06-04T02:05:44.000Z</time>
</trkpt>  
<trkpt lat="34.250112" lon="108.8958">
   <ele>402.2</ele>
   <time>2021-06-04T02:05:56.000Z</time>
</trkpt>  
<trkpt lat="34.250048" lon="108.895702">
   <ele>403.1</ele>
   <time>2021-06-04T02:06:08.000Z</time>
</trkpt>  
<trkpt lat="34.249955" lon="108.895667">
   <ele>401.0</ele>
   <time>2021-06-04T02:06:20.000Z</time>
</trkpt>  
<trkpt lat="34.249855" lon="108.89563">
   <ele>399.6</ele>
   <time>2021-06-04T02:06:32.000Z</time>
</trkpt>  
<trkpt lat="34.249753" lon="108.89564">
   <ele>398.1</ele>
   <time>2021-06-04T02:06:44.000Z</time>
</trkpt>  
<trkpt lat="34.249663" lon="108.895692">
   <ele>400.3</ele>
   <time>2021-06-04T02:06:56.000Z</time>
</trkpt>  
<trkpt lat="34.249632" lon="108.895817">
   <ele>397.4</ele>
   <time>2021-06-04T02:07:22.000Z</time>
</trkpt>  
<trkpt lat="34.249545" lon="108.89585">
   <ele>398.4</ele>
   <time>2021-06-04T02:07:40.000Z</time>
</trkpt>  
<trkpt lat="34.249452" lon="108.895877">
   <ele>400.0</ele>
   <time>2021-06-04T02:07:54.000Z</time>
</trkpt>  
<trkpt lat="34.249362" lon="108.895942">
   <ele>396.1</ele>
   <time>2021-06-04T02:08:17.000Z</time>
</trkpt>  
<trkpt lat="34.249295" lon="108.896017">
   <ele>395.1</ele>
   <time>2021-06-04T02:08:26.000Z</time>
</trkpt>  
<trkpt lat="34.249205" lon="108.89607">
   <ele>395.1</ele>
   <time>2021-06-04T02:08:40.000Z</time>
</trkpt>  
<trkpt lat="34.249112" lon="108.896002">
   <ele>393.6</ele>
   <time>2021-06-04T02:08:55.000Z</time>
</trkpt>  
<trkpt lat="34.24899" lon="108.896">
   <ele>391.9</ele>
   <time>2021-06-04T02:09:02.000Z</time>
</trkpt>  
       </trkseg>
   </trk>
</gpx>
