# Supplementary material for: Exploring the influence of path environment factors on walking behavior in urban parks with configuration attribute control
Source: PLoS One. 2025 Jul 28;20(7):e0329278. doi: 10.1371/journal.pone.0329278 (PMC12303266; doi:10.1371/journal.pone.0329278)
Supplement: S2 File — (ZIP) [file pone.0329278.s002.zip › S2 File/Trajectory data/F152.gpx]

<?xml version="1.0" encoding="UTF-8"?>
<gpx xmlns:xsi="http://www.w3.org/2001/XMLSchema-instance" xmlns="http://www.topografix.com/GPX/1/1" xsi:schemaLocation="http://www.topografix.com/GPX/1/1 http://www.topografix.com/GPX/1/1/gpx.xsd" version="1.1" creator="foooooot.com">
<metadata>
         <copyright author="foooooot.com"> <license>foooooot.com</license></copyright>
         <time>1622737224.0</time>
         <name>01</name>
</metadata>
<trk>
    <name>01</name>
    <type>trip#track</type>
    <src>手机客户端软件/六只脚iPhone版</src>
    <trkseg> 
<trkpt lat="34.24940166666667" lon="108.890355">
   <ele>418.1</ele>
   <time>2021-06-04T00:20:28.000Z</time>
</trkpt>  
<trkpt lat="34.249458" lon="108.89051">
   <ele>418.2</ele>
   <time>2021-06-04T00:20:34.000Z</time>
</trkpt>  
<trkpt lat="34.249467" lon="108.89068">
   <ele>418.2</ele>
   <time>2021-06-04T00:20:38.000Z</time>
</trkpt>  
<trkpt lat="34.249562" lon="108.890705">
   <ele>415.8</ele>
   <time>2021-06-04T00:20:59.000Z</time>
</trkpt>  
<trkpt lat="34.249648" lon="108.890747">
   <ele>409.0</ele>
   <time>2021-06-04T00:21:13.000Z</time>
</trkpt>  
<trkpt lat="34.249685" lon="108.89086">
   <ele>407.0</ele>
   <time>2021-06-04T00:21:29.000Z</time>
</trkpt>  
<trkpt lat="34.249662" lon="108.89098">
   <ele>407.2</ele>
   <time>2021-06-04T00:21:39.000Z</time>
</trkpt>  
<trkpt lat="34.249607" lon="108.891077">
   <ele>404.9</ele>
   <time>2021-06-04T00:21:51.000Z</time>
</trkpt>  
<trkpt lat="34.249718" lon="108.89108">
   <ele>419.4</ele>
   <time>2021-06-04T00:22:11.000Z</time>
</trkpt>  
<trkpt lat="34.249822" lon="108.891058">
   <ele>407.6</ele>
   <time>2021-06-04T00:22:21.000Z</time>
</trkpt>  
<trkpt lat="34.249927" lon="108.891102">
   <ele>408.7</ele>
   <time>2021-06-04T00:22:36.000Z</time>
</trkpt>  
<trkpt lat="34.25001" lon="108.891165">
   <ele>408.0</ele>
   <time>2021-06-04T00:22:55.000Z</time>
</trkpt>  
<trkpt lat="34.250108" lon="108.891223">
   <ele>407.3</ele>
   <time>2021-06-04T00:23:07.000Z</time>
</trkpt>  
<trkpt lat="34.250173" lon="108.891303">
   <ele>406.0</ele>
   <time>2021-06-04T00:23:17.000Z</time>
</trkpt>  
<trkpt lat="34.250225" lon="108.8914">
   <ele>403.4</ele>
   <time>2021-06-04T00:23:28.000Z</time>
</trkpt>  
<trkpt lat="34.250257" lon="108.891507">
   <ele>402.6</ele>
   <time>2021-06-04T00:23:39.000Z</time>
</trkpt>  
<trkpt lat="34.250288" lon="108.891615">
   <ele>400.6</ele>
   <time>2021-06-04T00:23:53.000Z</time>
</trkpt>  
<trkpt lat="34.250293" lon="108.891727">
   <ele>401.6</ele>
   <time>2021-06-04T00:24:03.000Z</time>
</trkpt>  
<trkpt lat="34.250255" lon="108.891847">
   <ele>404.8</ele>
   <time>2021-06-04T00:24:17.000Z</time>
</trkpt>  
<trkpt lat="34.250202" lon="108.891945">
   <ele>405.8</ele>
   <time>2021-06-04T00:24:31.000Z</time>
</trkpt>  
<trkpt lat="34.250158" lon="108.892057">
   <ele>403.7</ele>
   <time>2021-06-04T00:24:43.000Z</time>
</trkpt>  
<trkpt lat="34.250227" lon="108.892138">
   <ele>400.0</ele>
   <time>2021-06-04T00:25:02.000Z</time>
</trkpt>  
<trkpt lat="34.250298" lon="108.892218">
   <ele>397.9</ele>
   <time>2021-06-04T00:25:17.000Z</time>
</trkpt>  
<trkpt lat="34.250357" lon="108.89231">
   <ele>399.9</ele>
   <time>2021-06-04T00:25:39.000Z</time>
</trkpt>  
<trkpt lat="34.25041" lon="108.892407">
   <ele>402.1</ele>
   <time>2021-06-04T00:25:53.000Z</time>
</trkpt>  
<trkpt lat="34.250455" lon="108.892507">
   <ele>403.5</ele>
   <time>2021-06-04T00:26:07.000Z</time>
</trkpt>  
<trkpt lat="34.250498" lon="108.892605">
   <ele>403.3</ele>
   <time>2021-06-04T00:26:23.000Z</time>
</trkpt>  
<trkpt lat="34.250543" lon="108.892712">
   <ele>402.5</ele>
   <time>2021-06-04T00:26:37.000Z</time>
</trkpt>  
<trkpt lat="34.250563" lon="108.89282">
   <ele>401.3</ele>
   <time>2021-06-04T00:26:51.000Z</time>
</trkpt>  
<trkpt lat="34.250608" lon="108.892925">
   <ele>400.2</ele>
   <time>2021-06-04T00:27:05.000Z</time>
</trkpt>  
<trkpt lat="34.250618" lon="108.893037">
   <ele>402.3</ele>
   <time>2021-06-04T00:27:22.000Z</time>
</trkpt>  
<trkpt lat="34.250582" lon="108.893138">
   <ele>400.1</ele>
   <time>2021-06-04T00:27:48.000Z</time>
</trkpt>  
<trkpt lat="34.250682" lon="108.893123">
   <ele>396.5</ele>
   <time>2021-06-04T00:28:53.000Z</time>
</trkpt>  
<trkpt lat="34.250712" lon="108.893258">
   <ele>405.3</ele>
   <time>2021-06-04T00:36:59.000Z</time>
</trkpt>  
<trkpt lat="34.250617" lon="108.893285">
   <ele>401.7</ele>
   <time>2021-06-04T00:42:11.000Z</time>
</trkpt>  
<trkpt lat="34.25059" lon="108.893408">
   <ele>401.9</ele>
   <time>2021-06-04T00:42:25.000Z</time>
</trkpt>  
<trkpt lat="34.250568" lon="108.893522">
   <ele>401.9</ele>
   <time>2021-06-04T00:42:37.000Z</time>
</trkpt>  
<trkpt lat="34.250517" lon="108.893637">
   <ele>400.3</ele>
   <time>2021-06-04T00:42:47.000Z</time>
</trkpt>  
<trkpt lat="34.250485" lon="108.893757">
   <ele>399.3</ele>
   <time>2021-06-04T00:42:55.000Z</time>
</trkpt>  
<trkpt lat="34.250437" lon="108.893887">
   <ele>400.1</ele>
   <time>2021-06-04T00:43:03.000Z</time>
</trkpt>  
<trkpt lat="34.250438" lon="108.894003">
   <ele>400.7</ele>
   <time>2021-06-04T00:43:15.000Z</time>
</trkpt>  
<trkpt lat="34.250498" lon="108.894093">
   <ele>400.2</ele>
   <time>2021-06-04T00:43:25.000Z</time>
</trkpt>  
<trkpt lat="34.250528" lon="108.894217">
   <ele>399.3</ele>
   <time>2021-06-04T00:43:35.000Z</time>
</trkpt>  
<trkpt lat="34.250512" lon="108.894325">
   <ele>398.8</ele>
   <time>2021-06-04T00:43:47.000Z</time>
</trkpt>  
<trkpt lat="34.250462" lon="108.894428">
   <ele>399.7</ele>
   <time>2021-06-04T00:43:57.000Z</time>
</trkpt>  
<trkpt lat="34.250432" lon="108.894558">
   <ele>401.1</ele>
   <time>2021-06-04T00:44:07.000Z</time>
</trkpt>  
<trkpt lat="34.250413" lon="108.894687">
   <ele>401.6</ele>
   <time>2021-06-04T00:44:17.000Z</time>
</trkpt>  
<trkpt lat="34.25043" lon="108.89481">
   <ele>405.7</ele>
   <time>2021-06-04T00:44:29.000Z</time>
</trkpt>  
<trkpt lat="34.250423" lon="108.894932">
   <ele>402.6</ele>
   <time>2021-06-04T00:44:41.000Z</time>
</trkpt>  
<trkpt lat="34.250385" lon="108.895043">
   <ele>400.4</ele>
   <time>2021-06-04T00:44:53.000Z</time>
</trkpt>  
<trkpt lat="34.250378" lon="108.895158">
   <ele>400.1</ele>
   <time>2021-06-04T00:45:07.000Z</time>
</trkpt>  
<trkpt lat="34.250363" lon="108.895288">
   <ele>399.7</ele>
   <time>2021-06-04T00:45:27.000Z</time>
</trkpt>  
<trkpt lat="34.250358" lon="108.895413">
   <ele>399.8</ele>
   <time>2021-06-04T00:48:39.000Z</time>
</trkpt>  
<trkpt lat="34.250355" lon="108.895523">
   <ele>403.2</ele>
   <time>2021-06-04T00:48:51.000Z</time>
</trkpt>  
<trkpt lat="34.250337" lon="108.89563">
   <ele>404.1</ele>
   <time>2021-06-04T00:49:01.000Z</time>
</trkpt>  
<trkpt lat="34.250342" lon="108.895753">
   <ele>406.4</ele>
   <time>2021-06-04T00:49:13.000Z</time>
</trkpt>  
<trkpt lat="34.250313" lon="108.895873">
   <ele>406.8</ele>
   <time>2021-06-04T00:49:25.000Z</time>
</trkpt>  
<trkpt lat="34.25022" lon="108.895868">
   <ele>405.4</ele>
   <time>2021-06-04T00:49:33.000Z</time>
</trkpt>  
<trkpt lat="34.250133" lon="108.895793">
   <ele>402.5</ele>
   <time>2021-06-04T00:49:45.000Z</time>
</trkpt>  
<trkpt lat="34.250058" lon="108.895688">
   <ele>404.0</ele>
   <time>2021-06-04T00:49:56.000Z</time>
</trkpt>  
<trkpt lat="34.249963" lon="108.895658">
   <ele>400.2</ele>
   <time>2021-06-04T00:50:09.000Z</time>
</trkpt>  
<trkpt lat="34.249852" lon="108.895663">
   <ele>396.6</ele>
   <time>2021-06-04T00:50:23.000Z</time>
</trkpt>  
<trkpt lat="34.249747" lon="108.895665">
   <ele>395.7</ele>
   <time>2021-06-04T00:50:41.000Z</time>
</trkpt>  
<trkpt lat="34.24965" lon="108.895697">
   <ele>395.4</ele>
   <time>2021-06-04T00:50:53.000Z</time>
</trkpt>  
<trkpt lat="34.249618" lon="108.895807">
   <ele>396.0</ele>
   <time>2021-06-04T00:51:07.000Z</time>
</trkpt>  
<trkpt lat="34.249555" lon="108.895895">
   <ele>397.9</ele>
   <time>2021-06-04T00:51:27.000Z</time>
</trkpt>  
<trkpt lat="34.249462" lon="108.895955">
   <ele>398.4</ele>
   <time>2021-06-04T00:51:37.000Z</time>
</trkpt>  
<trkpt lat="34.249375" lon="108.895997">
   <ele>396.1</ele>
   <time>2021-06-04T00:51:45.000Z</time>
</trkpt>  
<trkpt lat="34.249298" lon="108.896058">
   <ele>394.7</ele>
   <time>2021-06-04T00:51:55.000Z</time>
</trkpt>  
<trkpt lat="34.249243" lon="108.89615">
   <ele>390.1</ele>
   <time>2021-06-04T00:53:02.000Z</time>
</trkpt>  
<trkpt lat="34.249292" lon="108.896042">
   <ele>382.0</ele>
   <time>2021-06-04T00:55:07.000Z</time>
</trkpt>  
<trkpt lat="34.249235" lon="108.896127">
   <ele>383.1</ele>
   <time>2021-06-04T00:57:21.000Z</time>
</trkpt>  
<trkpt lat="34.249293" lon="108.896042">
   <ele>384.1</ele>
   <time>2021-06-04T00:57:41.000Z</time>
</trkpt>  
<trkpt lat="34.24922" lon="108.896112">
   <ele>397.8</ele>
   <time>2021-06-04T01:00:59.000Z</time>
</trkpt>  
<trkpt lat="34.249135" lon="108.896073">
   <ele>398.4</ele>
   <time>2021-06-04T01:02:20.000Z</time>
</trkpt>  
<trkpt lat="34.249035" lon="108.896047">
   <ele>398.6</ele>
   <time>2021-06-04T01:02:33.000Z</time>
</trkpt>  
<trkpt lat="34.248938" lon="108.896035">
   <ele>399.4</ele>
   <time>2021-06-04T01:02:42.000Z</time>
</trkpt>  
<trkpt lat="34.248852" lon="108.896068">
   <ele>397.8</ele>
   <time>2021-06-04T01:02:48.000Z</time>
</trkpt>  
       </trkseg>
   </trk>
</gpx>
