# Supplementary material for: Exploring the influence of path environment factors on walking behavior in urban parks with configuration attribute control
Source: PLoS One. 2025 Jul 28;20(7):e0329278. doi: 10.1371/journal.pone.0329278 (PMC12303266; doi:10.1371/journal.pone.0329278)
Supplement: S2 File — (ZIP) [file pone.0329278.s002.zip › S2 File/Trajectory data/F153.gpx]

<?xml version="1.0" encoding="UTF-8"?><gpx xsi:schemaLocation="http://www.topografix.com/GPX/1/0 http://www.topografix.com/GPX/1/0/gpx.xsd" xmlns="http://www.topografix.com/GPX/1/0" xmlns:xsi="http://www.w3.org/2001/XMLSchema-instance" creator="SixFoot - http://www.foooooot.com/" version="1.0"><trk><trkseg><trkpt lon="108.89001198" lat="34.24949361"><ele>362.52001953125</ele><time>2021-06-04T00:23:55Z</time><speed>0.0</speed></trkpt><trkpt lon="108.8901576" lat="34.24954733"><ele>358.29046630859375</ele><time>2021-06-04T00:24:02Z</time><speed>1.3899999856948853</speed></trkpt><trkpt lon="108.89027272" lat="34.24953008"><ele>358.6309814453125</ele><time>2021-06-04T00:24:08Z</time><speed>1.75</speed></trkpt><trkpt lon="108.89041057" lat="34.24947589"><ele>355.2698974609375</ele><time>2021-06-04T00:24:16Z</time><speed>1.4900000095367432</speed></trkpt><trkpt lon="108.89049581" lat="34.24941308"><ele>360.14324951171875</ele><time>2021-06-04T00:24:22Z</time><speed>1.1200000047683716</speed></trkpt><trkpt lon="108.89056594" lat="34.24933391"><ele>363.049072265625</ele><time>2021-06-04T00:24:29Z</time><speed>1.0299999713897705</speed></trkpt><trkpt lon="108.89059549" lat="34.24923479"><ele>368.5599365234375</ele><time>2021-06-04T00:24:37Z</time><speed>0.5799999833106995</speed></trkpt><trkpt lon="108.89064293" lat="34.24913847"><ele>371.8133544921875</ele><time>2021-06-04T00:24:45Z</time><speed>0.6899999976158142</speed></trkpt><trkpt lon="108.89070063" lat="34.24904714"><ele>369.5709228515625</ele><time>2021-06-04T00:24:55Z</time><speed>1.5499999523162842</speed></trkpt><trkpt lon="108.89077823" lat="34.24896047"><ele>372.41180419921875</ele><time>2021-06-04T00:25:03Z</time><speed>1.5</speed></trkpt><trkpt lon="108.89086778" lat="34.24889605"><ele>374.3177490234375</ele><time>2021-06-04T00:25:11Z</time><speed>1.100000023841858</speed></trkpt><trkpt lon="108.89099089" lat="34.24883932"><ele>373.346435546875</ele><time>2021-06-04T00:25:19Z</time><speed>2.2200000286102295</speed></trkpt><trkpt lon="108.89106301" lat="34.24875053"><ele>372.90106201171875</ele><time>2021-06-04T00:25:29Z</time><speed>1.7400000095367432</speed></trkpt><trkpt lon="108.89117026" lat="34.24872328"><ele>376.843994140625</ele><time>2021-06-04T00:25:37Z</time><speed>0.8100000023841858</speed></trkpt><trkpt lon="108.89128792" lat="34.2486687"><ele>379.4207763671875</ele><time>2021-06-04T00:25:47Z</time><speed>2.25</speed></trkpt><trkpt lon="108.89142972" lat="34.2486143"><ele>384.44671630859375</ele><time>2021-06-04T00:25:58Z</time><speed>1.7699999809265137</speed></trkpt><trkpt lon="108.89155057" lat="34.24863486"><ele>383.509765625</ele><time>2021-06-04T00:26:06Z</time><speed>0.7400000095367432</speed></trkpt><trkpt lon="108.89168905" lat="34.24865072"><ele>380.1490478515625</ele><time>2021-06-04T00:26:15Z</time><speed>0.9700000286102295</speed></trkpt><trkpt lon="108.89179994" lat="34.24868318"><ele>379.8836669921875</ele><time>2021-06-04T00:26:23Z</time><speed>1.4500000476837158</speed></trkpt><trkpt lon="108.89192387" lat="34.2487174"><ele>381.2742919921875</ele><time>2021-06-04T00:26:33Z</time><speed>0.9399999976158142</speed></trkpt><trkpt lon="108.89204024" lat="34.24875072"><ele>380.639892578125</ele><time>2021-06-04T00:26:41Z</time><speed>1.649999976158142</speed></trkpt><trkpt lon="108.89215954" lat="34.24877075"><ele>377.75469970703125</ele><time>2021-06-04T00:26:49Z</time><speed>1.6299999952316284</speed></trkpt><trkpt lon="108.89228831" lat="34.24877258"><ele>375.492919921875</ele><time>2021-06-04T00:26:59Z</time><speed>1.7599999904632568</speed></trkpt><trkpt lon="108.89239919" lat="34.2487757"><ele>377.1845703125</ele><time>2021-06-04T00:27:07Z</time><speed>1.1799999475479126</speed></trkpt><trkpt lon="108.89251909" lat="34.2488031"><ele>376.865234375</ele><time>2021-06-04T00:27:15Z</time><speed>1.2300000190734863</speed></trkpt><trkpt lon="108.89265671" lat="34.24878332"><ele>374.40850830078125</ele><time>2021-06-04T00:27:25Z</time><speed>1.8300000429153442</speed></trkpt><trkpt lon="108.89278425" lat="34.2488082"><ele>373.1812744140625</ele><time>2021-06-04T00:27:35Z</time><speed>1.4700000286102295</speed></trkpt><trkpt lon="108.89289565" lat="34.24882652"><ele>373.070068359375</ele><time>2021-06-04T00:27:43Z</time><speed>2.0</speed></trkpt><trkpt lon="108.89302297" lat="34.24886116"><ele>375.8199462890625</ele><time>2021-06-04T00:27:53Z</time><speed>0.9300000071525574</speed></trkpt><trkpt lon="108.89314346" lat="34.2488679"><ele>373.13677978515625</ele><time>2021-06-04T00:28:02Z</time><speed>1.8799999952316284</speed></trkpt><trkpt lon="108.89325833" lat="34.2488137"><ele>376.49212646484375</ele><time>2021-06-04T00:28:13Z</time><speed>1.309999942779541</speed></trkpt><trkpt lon="108.89335743" lat="34.24875318"><ele>376.7044677734375</ele><time>2021-06-04T00:28:21Z</time><speed>0.6299999952316284</speed></trkpt><trkpt lon="108.89346963" lat="34.24868368"><ele>378.870849609375</ele><time>2021-06-04T00:28:31Z</time><speed>1.5099999904632568</speed></trkpt><trkpt lon="108.89355301" lat="34.24862313"><ele>377.47650146484375</ele><time>2021-06-04T00:28:39Z</time><speed>2.119999885559082</speed></trkpt><trkpt lon="108.89363762" lat="34.24854542"><ele>378.5799560546875</ele><time>2021-06-04T00:28:49Z</time><speed>1.0800000429153442</speed></trkpt><trkpt lon="108.89374178" lat="34.24848179"><ele>378.005126953125</ele><time>2021-06-04T00:28:57Z</time><speed>1.1100000143051147</speed></trkpt><trkpt lon="108.89385085" lat="34.2484244"><ele>376.36676025390625</ele><time>2021-06-04T00:29:05Z</time><speed>1.7599999904632568</speed></trkpt><trkpt lon="108.89395256" lat="34.24838807"><ele>377.7603759765625</ele><time>2021-06-04T00:29:13Z</time><speed>1.340000033378601</speed></trkpt><trkpt lon="108.89407274" lat="34.24835233"><ele>378.82354736328125</ele><time>2021-06-04T00:29:23Z</time><speed>1.1399999856948853</speed></trkpt><trkpt lon="108.8941866" lat="34.24832059"><ele>377.5086669921875</ele><time>2021-06-04T00:29:31Z</time><speed>1.350000023841858</speed></trkpt><trkpt lon="108.89428252" lat="34.24826074"><ele>378.97515869140625</ele><time>2021-06-04T00:29:39Z</time><speed>0.8399999737739563</speed></trkpt><trkpt lon="108.89434429" lat="34.24817896"><ele>380.3607177734375</ele><time>2021-06-04T00:29:47Z</time><speed>1.1200000047683716</speed></trkpt><trkpt lon="108.89439874" lat="34.2480898"><ele>379.189208984375</ele><time>2021-06-04T00:29:55Z</time><speed>1.659999966621399</speed></trkpt><trkpt lon="108.89450103" lat="34.24802183"><ele>379.3306884765625</ele><time>2021-06-04T00:30:03Z</time><speed>1.5800000429153442</speed></trkpt><trkpt lon="108.89464052" lat="34.24799716"><ele>375.97052001953125</ele><time>2021-06-04T00:30:11Z</time><speed>1.7000000476837158</speed></trkpt><trkpt lon="108.89475009" lat="34.24800379"><ele>373.3626708984375</ele><time>2021-06-04T00:30:21Z</time><speed>1.1299999952316284</speed></trkpt><trkpt lon="108.8948674" lat="34.2480596"><ele>373.3831787109375</ele><time>2021-06-04T00:30:31Z</time><speed>2.0999999046325684</speed></trkpt><trkpt lon="108.89491948" lat="34.24816132"><ele>376.42877197265625</ele><time>2021-06-04T00:30:41Z</time><speed>1.149999976158142</speed></trkpt><trkpt lon="108.89492596" lat="34.24825836"><ele>374.9796142578125</ele><time>2021-06-04T00:30:51Z</time><speed>1.2100000381469727</speed></trkpt><trkpt lon="108.89494755" lat="34.2483632"><ele>377.1766357421875</ele><time>2021-06-04T00:31:01Z</time><speed>1.2300000190734863</speed></trkpt><trkpt lon="108.89497179" lat="34.2484572"><ele>375.7078857421875</ele><time>2021-06-04T00:31:09Z</time><speed>0.9800000190734863</speed></trkpt><trkpt lon="108.8950076" lat="34.24855999"><ele>374.5479736328125</ele><time>2021-06-04T00:31:17Z</time><speed>1.399999976158142</speed></trkpt><trkpt lon="108.89501197" lat="34.24865941"><ele>375.460693359375</ele><time>2021-06-04T00:31:25Z</time><speed>1.809999942779541</speed></trkpt><trkpt lon="108.89500453" lat="34.24876637"><ele>373.614990234375</ele><time>2021-06-04T00:31:33Z</time><speed>1.7899999618530273</speed></trkpt><trkpt lon="108.89498319" lat="34.24886751"><ele>370.82861328125</ele><time>2021-06-04T00:31:41Z</time><speed>1.350000023841858</speed></trkpt><trkpt lon="108.89497207" lat="34.24895823"><ele>368.78350830078125</ele><time>2021-06-04T00:31:47Z</time><speed>1.7400000095367432</speed></trkpt><trkpt lon="108.89494158" lat="34.24905694"><ele>369.22943115234375</ele><time>2021-06-04T00:31:55Z</time><speed>1.7999999523162842</speed></trkpt><trkpt lon="108.89496317" lat="34.2491569"><ele>370.39190673828125</ele><time>2021-06-04T00:32:03Z</time><speed>1.090000033378601</speed></trkpt><trkpt lon="108.8949743" lat="34.24925808"><ele>368.1588134765625</ele><time>2021-06-04T00:32:11Z</time><speed>1.3300000429153442</speed></trkpt><trkpt lon="108.89493632" lat="34.24936584"><ele>367.3485107421875</ele><time>2021-06-04T00:32:19Z</time><speed>1.559999942779541</speed></trkpt><trkpt lon="108.89490861" lat="34.2494784"><ele>367.32354736328125</ele><time>2021-06-04T00:32:27Z</time><speed>2.0299999713897705</speed></trkpt><trkpt lon="108.89483295" lat="34.24955731"><ele>367.73779296875</ele><time>2021-06-04T00:32:37Z</time><speed>1.6699999570846558</speed></trkpt><trkpt lon="108.89477429" lat="34.24963584"><ele>370.1033935546875</ele><time>2021-06-04T00:32:45Z</time><speed>1.2000000476837158</speed></trkpt><trkpt lon="108.89476186" lat="34.2497483"><ele>369.658203125</ele><time>2021-06-04T00:32:53Z</time><speed>1.3200000524520874</speed></trkpt><trkpt lon="108.89479351" lat="34.24983484"><ele>369.24658203125</ele><time>2021-06-04T00:32:59Z</time><speed>1.2899999618530273</speed></trkpt><trkpt lon="108.89482815" lat="34.24992743"><ele>369.18231201171875</ele><time>2021-06-04T00:33:07Z</time><speed>2.119999885559082</speed></trkpt><trkpt lon="108.8948731" lat="34.25002382"><ele>367.10113525390625</ele><time>2021-06-04T00:33:17Z</time><speed>0.9800000190734863</speed></trkpt><trkpt lon="108.89500394" lat="34.25005383"><ele>366.917724609375</ele><time>2021-06-04T00:33:25Z</time><speed>1.159999966621399</speed></trkpt><trkpt lon="108.89512317" lat="34.25003713"><ele>367.17767333984375</ele><time>2021-06-04T00:33:33Z</time><speed>1.5</speed></trkpt><trkpt lon="108.89524067" lat="34.25003802"><ele>369.0745849609375</ele><time>2021-06-04T00:33:41Z</time><speed>1.4600000381469727</speed></trkpt><trkpt lon="108.89536313" lat="34.25005137"><ele>369.53436279296875</ele><time>2021-06-04T00:33:49Z</time><speed>1.909999966621399</speed></trkpt><trkpt lon="108.89548012" lat="34.25007271"><ele>369.3621826171875</ele><time>2021-06-04T00:33:59Z</time><speed>1.100000023841858</speed></trkpt><trkpt lon="108.89561206" lat="34.25009445"><ele>370.27008056640625</ele><time>2021-06-04T00:34:09Z</time><speed>1.5099999904632568</speed></trkpt><trkpt lon="108.89572167" lat="34.2501357"><ele>370.116943359375</ele><time>2021-06-04T00:34:19Z</time><speed>0.9100000262260437</speed></trkpt><trkpt lon="108.89580903" lat="34.25019945"><ele>371.0821533203125</ele><time>2021-06-04T00:34:27Z</time><speed>0.7300000190734863</speed></trkpt><trkpt lon="108.89589278" lat="34.25029332"><ele>369.34136962890625</ele><time>2021-06-04T00:34:37Z</time><speed>2.3299999237060547</speed></trkpt><trkpt lon="108.89594373" lat="34.25038076"><ele>370.5467529296875</ele><time>2021-06-04T00:34:45Z</time><speed>1.0399999618530273</speed></trkpt><trkpt lon="108.89601746" lat="34.25046807"><ele>370.8612060546875</ele><time>2021-06-04T00:34:53Z</time><speed>2.2100000381469727</speed></trkpt><trkpt lon="108.89604648" lat="34.2505847"><ele>369.397705078125</ele><time>2021-06-04T00:35:03Z</time><speed>0.4099999964237213</speed></trkpt><trkpt lon="108.89600836" lat="34.25069475"><ele>370.8001708984375</ele><time>2021-06-04T00:35:13Z</time><speed>0.9700000286102295</speed></trkpt><trkpt lon="108.89599452" lat="34.25080038"><ele>371.6185302734375</ele><time>2021-06-04T00:35:23Z</time><speed>0.6399999856948853</speed></trkpt><trkpt lon="108.89599119" lat="34.25090841"><ele>370.1383056640625</ele><time>2021-06-04T00:35:31Z</time><speed>1.0199999809265137</speed></trkpt><trkpt lon="108.8959557" lat="34.25100822"><ele>368.098876953125</ele><time>2021-06-04T00:35:39Z</time><speed>0.7099999785423279</speed></trkpt><trkpt lon="108.89589829" lat="34.2510927"><ele>371.968505859375</ele><time>2021-06-04T00:35:47Z</time><speed>0.8199999928474426</speed></trkpt><trkpt lon="108.89582344" lat="34.2511819"><ele>370.2230224609375</ele><time>2021-06-04T00:35:55Z</time><speed>1.7200000286102295</speed></trkpt><trkpt lon="108.89582054" lat="34.25128305"><ele>368.83465576171875</ele><time>2021-06-04T00:36:03Z</time><speed>2.0899999141693115</speed></trkpt><trkpt lon="108.89581247" lat="34.25137443"><ele>368.6256103515625</ele><time>2021-06-04T00:36:11Z</time><speed>1.3799999952316284</speed></trkpt><trkpt lon="108.89579376" lat="34.25146645"><ele>370.37921142578125</ele><time>2021-06-04T00:36:19Z</time><speed>1.1100000143051147</speed></trkpt><trkpt lon="108.89568865" lat="34.25151023"><ele>368.5560302734375</ele><time>2021-06-04T00:36:27Z</time><speed>1.5199999809265137</speed></trkpt><trkpt lon="108.89557402" lat="34.25153169"><ele>370.56317138671875</ele><time>2021-06-04T00:36:37Z</time><speed>0.9300000071525574</speed></trkpt><trkpt lon="108.89545798" lat="34.25154382"><ele>370.6219482421875</ele><time>2021-06-04T00:36:45Z</time><speed>1.0700000524520874</speed></trkpt><trkpt lon="108.89531769" lat="34.25156571"><ele>371.723876953125</ele><time>2021-06-04T00:36:55Z</time><speed>1.909999966621399</speed></trkpt><trkpt lon="108.89522846" lat="34.25164671"><ele>368.2314453125</ele><time>2021-06-04T00:37:03Z</time><speed>1.0499999523162842</speed></trkpt><trkpt lon="108.8951277" lat="34.25171075"><ele>369.796630859375</ele><time>2021-06-04T00:37:13Z</time><speed>1.4700000286102295</speed></trkpt><trkpt lon="108.89499658" lat="34.25174156"><ele>368.387451171875</ele><time>2021-06-04T00:37:23Z</time><speed>1.0099999904632568</speed></trkpt><trkpt lon="108.89487155" lat="34.25174021"><ele>369.28857421875</ele><time>2021-06-04T00:37:33Z</time><speed>0.9200000166893005</speed></trkpt><trkpt lon="108.89474966" lat="34.2517278"><ele>370.16302490234375</ele><time>2021-06-04T00:37:43Z</time><speed>0.9900000095367432</speed></trkpt><trkpt lon="108.89462607" lat="34.25176132"><ele>369.266357421875</ele><time>2021-06-04T00:37:53Z</time><speed>1.059999942779541</speed></trkpt><trkpt lon="108.89451721" lat="34.25180011"><ele>369.8299560546875</ele><time>2021-06-04T00:38:03Z</time><speed>0.9700000286102295</speed></trkpt><trkpt lon="108.89439727" lat="34.25180145"><ele>373.615478515625</ele><time>2021-06-04T00:38:11Z</time><speed>1.4900000095367432</speed></trkpt><trkpt lon="108.8942833" lat="34.25174417"><ele>374.31640625</ele><time>2021-06-04T00:38:21Z</time><speed>1.1100000143051147</speed></trkpt><trkpt lon="108.89419663" lat="34.25166613"><ele>375.189453125</ele><time>2021-06-04T00:38:31Z</time><speed>0.9300000071525574</speed></trkpt><trkpt lon="108.89411664" lat="34.25160173"><ele>373.1971435546875</ele><time>2021-06-04T00:38:41Z</time><speed>0.7200000286102295</speed></trkpt><trkpt lon="108.8940203" lat="34.2515532"><ele>373.76220703125</ele><time>2021-06-04T00:38:49Z</time><speed>1.7400000095367432</speed></trkpt><trkpt lon="108.89390095" lat="34.2515426"><ele>371.5877685546875</ele><time>2021-06-04T00:38:59Z</time><speed>1.0700000524520874</speed></trkpt><trkpt lon="108.89376979" lat="34.25154802"><ele>371.61553955078125</ele><time>2021-06-04T00:39:09Z</time><speed>1.0700000524520874</speed></trkpt><trkpt lon="108.89364069" lat="34.25153152"><ele>371.52191162109375</ele><time>2021-06-04T00:39:19Z</time><speed>1.309999942779541</speed></trkpt><trkpt lon="108.89352814" lat="34.25153987"><ele>371.18865966796875</ele><time>2021-06-04T00:39:29Z</time><speed>0.9100000262260437</speed></trkpt><trkpt lon="108.89340519" lat="34.25151224"><ele>370.787841796875</ele><time>2021-06-04T00:39:39Z</time><speed>1.350000023841858</speed></trkpt><trkpt lon="108.89329239" lat="34.25146485"><ele>372.52020263671875</ele><time>2021-06-04T00:39:49Z</time><speed>1.2599999904632568</speed></trkpt><trkpt lon="108.89315488" lat="34.25147037"><ele>369.0155029296875</ele><time>2021-06-04T00:39:57Z</time><speed>1.3700000047683716</speed></trkpt><trkpt lon="108.89302084" lat="34.25146043"><ele>372.099609375</ele><time>2021-06-04T00:40:05Z</time><speed>1.9900000095367432</speed></trkpt><trkpt lon="108.8928879" lat="34.25142125"><ele>372.20550537109375</ele><time>2021-06-04T00:40:13Z</time><speed>1.340000033378601</speed></trkpt><trkpt lon="108.89280262" lat="34.25133733"><ele>372.9324951171875</ele><time>2021-06-04T00:40:23Z</time><speed>1.0700000524520874</speed></trkpt><trkpt lon="108.89274067" lat="34.2512586"><ele>373.45220947265625</ele><time>2021-06-04T00:40:31Z</time><speed>0.7699999809265137</speed></trkpt><trkpt lon="108.89265725" lat="34.2511936"><ele>371.1112060546875</ele><time>2021-06-04T00:40:39Z</time><speed>0.8999999761581421</speed></trkpt><trkpt lon="108.89253849" lat="34.25115655"><ele>371.6629638671875</ele><time>2021-06-04T00:40:49Z</time><speed>0.9100000262260437</speed></trkpt><trkpt lon="108.89242521" lat="34.25118251"><ele>371.1602783203125</ele><time>2021-06-04T00:40:59Z</time><speed>0.7099999785423279</speed></trkpt><trkpt lon="108.89230417" lat="34.25121037"><ele>371.6346435546875</ele><time>2021-06-04T00:41:09Z</time><speed>1.659999966621399</speed></trkpt><trkpt lon="108.89219232" lat="34.25120406"><ele>372.0880126953125</ele><time>2021-06-04T00:41:17Z</time><speed>0.6100000143051147</speed></trkpt><trkpt lon="108.89205987" lat="34.25117318"><ele>372.80535888671875</ele><time>2021-06-04T00:41:25Z</time><speed>1.5199999809265137</speed></trkpt><trkpt lon="108.89194301" lat="34.25114992"><ele>375.89263916015625</ele><time>2021-06-04T00:41:33Z</time><speed>1.659999966621399</speed></trkpt><trkpt lon="108.89184542" lat="34.25109701"><ele>375.9471435546875</ele><time>2021-06-04T00:41:41Z</time><speed>0.9700000286102295</speed></trkpt><trkpt lon="108.89175196" lat="34.25102151"><ele>375.15380859375</ele><time>2021-06-04T00:41:49Z</time><speed>2.2300000190734863</speed></trkpt><trkpt lon="108.89169449" lat="34.25094452"><ele>369.7314453125</ele><time>2021-06-04T00:41:57Z</time><speed>1.2300000190734863</speed></trkpt><trkpt lon="108.89160439" lat="34.25087867"><ele>368.95623779296875</ele><time>2021-06-04T00:42:05Z</time><speed>1.0499999523162842</speed></trkpt><trkpt lon="108.89152601" lat="34.2507878"><ele>372.60235595703125</ele><time>2021-06-04T00:42:15Z</time><speed>1.5399999618530273</speed></trkpt><trkpt lon="108.89146439" lat="34.25070197"><ele>373.7149658203125</ele><time>2021-06-04T00:42:23Z</time><speed>0.9599999785423279</speed></trkpt><trkpt lon="108.89140259" lat="34.25059043"><ele>378.0728759765625</ele><time>2021-06-04T00:42:35Z</time><speed>1.7100000381469727</speed></trkpt><trkpt lon="108.89131398" lat="34.25049509"><ele>379.22802734375</ele><time>2021-06-04T00:42:43Z</time><speed>0.7200000286102295</speed></trkpt><trkpt lon="108.89121444" lat="34.25044591"><ele>375.6380615234375</ele><time>2021-06-04T00:42:53Z</time><speed>1.2200000286102295</speed></trkpt><trkpt lon="108.89112854" lat="34.25036462"><ele>373.8380126953125</ele><time>2021-06-04T00:43:03Z</time><speed>1.0299999713897705</speed></trkpt><trkpt lon="108.89105653" lat="34.25028923"><ele>375.7994384765625</ele><time>2021-06-04T00:43:11Z</time><speed>1.5</speed></trkpt><trkpt lon="108.89096235" lat="34.25021899"><ele>375.88671875</ele><time>2021-06-04T00:43:19Z</time><speed>0.8299999833106995</speed></trkpt><trkpt lon="108.89089244" lat="34.25013597"><ele>376.9041748046875</ele><time>2021-06-04T00:43:27Z</time><speed>0.6200000047683716</speed></trkpt><trkpt lon="108.89079254" lat="34.25005637"><ele>379.76513671875</ele><time>2021-06-04T00:43:37Z</time><speed>1.3899999856948853</speed></trkpt><trkpt lon="108.89074725" lat="34.24996601"><ele>378.08642578125</ele><time>2021-06-04T00:43:45Z</time><speed>1.7899999618530273</speed></trkpt><trkpt lon="108.89072607" lat="34.24987375"><ele>375.52490234375</ele><time>2021-06-04T00:43:51Z</time><speed>0.9900000095367432</speed></trkpt><trkpt lon="108.89069151" lat="34.2497762"><ele>372.2503662109375</ele><time>2021-06-04T00:43:59Z</time><speed>1.25</speed></trkpt><trkpt lon="108.89070018" lat="34.24968429"><ele>373.1947021484375</ele><time>2021-06-04T00:44:05Z</time><speed>1.149999976158142</speed></trkpt><trkpt lon="108.89067948" lat="34.24958985"><ele>372.10400390625</ele><time>2021-06-04T00:44:13Z</time><speed>1.149999976158142</speed></trkpt><trkpt lon="108.89060594" lat="34.2495093"><ele>372.46124267578125</ele><time>2021-06-04T00:44:21Z</time><speed>1.8700000047683716</speed></trkpt><trkpt lon="108.89049846" lat="34.24946317"><ele>370.5390625</ele><time>2021-06-04T00:44:31Z</time><speed>0.7900000214576721</speed></trkpt></trkseg></trk></gpx>
