# Supplementary material for: Exploring the influence of path environment factors on walking behavior in urban parks with configuration attribute control
Source: PLoS One. 2025 Jul 28;20(7):e0329278. doi: 10.1371/journal.pone.0329278 (PMC12303266; doi:10.1371/journal.pone.0329278)
Supplement: S2 File — (ZIP) [file pone.0329278.s002.zip › S2 File/Trajectory data/F154.gpx]

<?xml version="1.0" encoding="UTF-8"?><gpx xsi:schemaLocation="http://www.topografix.com/GPX/1/0 http://www.topografix.com/GPX/1/0/gpx.xsd" xmlns="http://www.topografix.com/GPX/1/0" xmlns:xsi="http://www.w3.org/2001/XMLSchema-instance" creator="SixFoot - http://www.foooooot.com/" version="1.0"><trk><trkseg><trkpt lon="108.89603949" lat="34.24898625"><ele>347.34130859375</ele><time>2021-06-04T02:45:31Z</time><speed>1.2000000476837158</speed></trkpt><trkpt lon="108.89606314" lat="34.24908378"><ele>359.8197021484375</ele><time>2021-06-04T02:45:47Z</time><speed>0.28999999165534973</speed></trkpt><trkpt lon="108.89606575" lat="34.24921924"><ele>366.0384521484375</ele><time>2021-06-04T02:46:01Z</time><speed>1.809999942779541</speed></trkpt><trkpt lon="108.89603189" lat="34.24931791"><ele>364.60406494140625</ele><time>2021-06-04T02:46:13Z</time><speed>0.0</speed></trkpt><trkpt lon="108.89595478" lat="34.24939648"><ele>367.6015625</ele><time>2021-06-04T02:46:29Z</time><speed>0.33000001311302185</speed></trkpt><trkpt lon="108.89591745" lat="34.24949707"><ele>363.3570556640625</ele><time>2021-06-04T02:46:37Z</time><speed>0.7099999785423279</speed></trkpt><trkpt lon="108.89591374" lat="34.24959703"><ele>362.27520751953125</ele><time>2021-06-04T02:46:46Z</time><speed>0.8199999928474426</speed></trkpt><trkpt lon="108.8958633" lat="34.24969096"><ele>364.34228515625</ele><time>2021-06-04T02:46:53Z</time><speed>0.5600000023841858</speed></trkpt><trkpt lon="108.89582049" lat="34.24979462"><ele>363.808837890625</ele><time>2021-06-04T02:47:02Z</time><speed>0.949999988079071</speed></trkpt><trkpt lon="108.89587158" lat="34.24987967"><ele>363.0360107421875</ele><time>2021-06-04T02:47:15Z</time><speed>1.409999966621399</speed></trkpt><trkpt lon="108.8959675" lat="34.24993153"><ele>363.01806640625</ele><time>2021-06-04T02:47:21Z</time><speed>1.2699999809265137</speed></trkpt><trkpt lon="108.89608159" lat="34.24998035"><ele>368.6087646484375</ele><time>2021-06-04T02:47:38Z</time><speed>1.1399999856948853</speed></trkpt><trkpt lon="108.89606032" lat="34.25008828"><ele>368.02191162109375</ele><time>2021-06-04T02:47:44Z</time><speed>0.7200000286102295</speed></trkpt><trkpt lon="108.89602434" lat="34.25017908"><ele>364.2161865234375</ele><time>2021-06-04T02:47:51Z</time><speed>1.25</speed></trkpt><trkpt lon="108.89608174" lat="34.25028158"><ele>360.3177490234375</ele><time>2021-06-04T02:48:03Z</time><speed>0.5899999737739563</speed></trkpt><trkpt lon="108.89608123" lat="34.25038209"><ele>367.262939453125</ele><time>2021-06-04T02:48:12Z</time><speed>1.5</speed></trkpt><trkpt lon="108.89605825" lat="34.25047723"><ele>376.531982421875</ele><time>2021-06-04T02:48:22Z</time><speed>1.7000000476837158</speed></trkpt><trkpt lon="108.89606095" lat="34.25057682"><ele>375.16668701171875</ele><time>2021-06-04T02:48:32Z</time><speed>1.409999966621399</speed></trkpt><trkpt lon="108.89603688" lat="34.25067144"><ele>372.74517822265625</ele><time>2021-06-04T02:48:42Z</time><speed>1.2400000095367432</speed></trkpt><trkpt lon="108.8960276" lat="34.25076562"><ele>370.7811279296875</ele><time>2021-06-04T02:48:52Z</time><speed>0.9599999785423279</speed></trkpt><trkpt lon="108.89593865" lat="34.25082506"><ele>375.726318359375</ele><time>2021-06-04T02:49:06Z</time><speed>1.2899999618530273</speed></trkpt><trkpt lon="108.89601564" lat="34.25090211"><ele>371.00531005859375</ele><time>2021-06-04T02:50:40Z</time><speed>0.8600000143051147</speed></trkpt><trkpt lon="108.89596846" lat="34.25100683"><ele>368.6988525390625</ele><time>2021-06-04T02:50:52Z</time><speed>1.0299999713897705</speed></trkpt><trkpt lon="108.89589654" lat="34.25108865"><ele>370.9088134765625</ele><time>2021-06-04T02:51:02Z</time><speed>1.0099999904632568</speed></trkpt><trkpt lon="108.89582454" lat="34.25117557"><ele>370.7044677734375</ele><time>2021-06-04T02:51:14Z</time><speed>1.0800000429153442</speed></trkpt><trkpt lon="108.89575632" lat="34.25127217"><ele>370.12750244140625</ele><time>2021-06-04T02:51:27Z</time><speed>2.0399999618530273</speed></trkpt><trkpt lon="108.89586167" lat="34.25131158"><ele>364.51251220703125</ele><time>2021-06-04T02:52:44Z</time><speed>0.5699999928474426</speed></trkpt><trkpt lon="108.89580204" lat="34.25138857"><ele>367.4136962890625</ele><time>2021-06-04T02:53:00Z</time><speed>1.4600000381469727</speed></trkpt><trkpt lon="108.89580494" lat="34.25148701"><ele>363.69378662109375</ele><time>2021-06-04T02:53:12Z</time><speed>0.7400000095367432</speed></trkpt><trkpt lon="108.89568893" lat="34.25151059"><ele>362.6689453125</ele><time>2021-06-04T02:53:30Z</time><speed>1.090000033378601</speed></trkpt><trkpt lon="108.89555669" lat="34.25153017"><ele>367.86346435546875</ele><time>2021-06-04T02:53:41Z</time><speed>1.6299999952316284</speed></trkpt><trkpt lon="108.895441" lat="34.25157172"><ele>367.94097900390625</ele><time>2021-06-04T02:53:49Z</time><speed>1.3600000143051147</speed></trkpt><trkpt lon="108.89535162" lat="34.25163544"><ele>368.617919921875</ele><time>2021-06-04T02:53:58Z</time><speed>1.090000033378601</speed></trkpt><trkpt lon="108.89525765" lat="34.25170529"><ele>366.23828125</ele><time>2021-06-04T02:54:07Z</time><speed>0.9100000262260437</speed></trkpt><trkpt lon="108.89519088" lat="34.25179012"><ele>366.062744140625</ele><time>2021-06-04T02:54:18Z</time><speed>0.949999988079071</speed></trkpt><trkpt lon="108.89519732" lat="34.25188432"><ele>368.29705810546875</ele><time>2021-06-04T02:54:30Z</time><speed>0.5600000023841858</speed></trkpt><trkpt lon="108.89519677" lat="34.25197794"><ele>368.361572265625</ele><time>2021-06-04T02:54:38Z</time><speed>0.6899999976158142</speed></trkpt><trkpt lon="108.89515288" lat="34.25206847"><ele>366.85589599609375</ele><time>2021-06-04T02:54:48Z</time><speed>0.7900000214576721</speed></trkpt><trkpt lon="108.89503121" lat="34.25207677"><ele>367.2398681640625</ele><time>2021-06-04T02:55:10Z</time><speed>0.9399999976158142</speed></trkpt><trkpt lon="108.89488963" lat="34.2520425"><ele>366.48260498046875</ele><time>2021-06-04T02:55:22Z</time><speed>1.600000023841858</speed></trkpt><trkpt lon="108.89485075" lat="34.25195364"><ele>370.38836669921875</ele><time>2021-06-04T02:55:32Z</time><speed>3.5799999237060547</speed></trkpt><trkpt lon="108.89481019" lat="34.25182415"><ele>371.10040283203125</ele><time>2021-06-04T02:55:44Z</time><speed>3.5299999713897705</speed></trkpt><trkpt lon="108.89470265" lat="34.25175073"><ele>369.88427734375</ele><time>2021-06-04T02:55:54Z</time><speed>3.25</speed></trkpt><trkpt lon="108.89463313" lat="34.25182893"><ele>367.7391357421875</ele><time>2021-06-04T02:56:04Z</time><speed>0.0</speed></trkpt><trkpt lon="108.89451725" lat="34.25184132"><ele>368.80743408203125</ele><time>2021-06-04T02:56:15Z</time><speed>0.6399999856948853</speed></trkpt><trkpt lon="108.89440506" lat="34.25183964"><ele>371.4468994140625</ele><time>2021-06-04T02:56:41Z</time><speed>0.0</speed></trkpt><trkpt lon="108.89431826" lat="34.25178087"><ele>366.255615234375</ele><time>2021-06-04T02:56:52Z</time><speed>0.8199999928474426</speed></trkpt><trkpt lon="108.89423727" lat="34.25170966"><ele>365.264892578125</ele><time>2021-06-04T02:57:02Z</time><speed>1.2799999713897705</speed></trkpt><trkpt lon="108.89416361" lat="34.25162489"><ele>365.83056640625</ele><time>2021-06-04T02:57:10Z</time><speed>1.4600000381469727</speed></trkpt><trkpt lon="108.89408172" lat="34.25154837"><ele>364.01708984375</ele><time>2021-06-04T02:57:18Z</time><speed>1.409999966621399</speed></trkpt><trkpt lon="108.89396687" lat="34.25150735"><ele>363.112060546875</ele><time>2021-06-04T02:57:28Z</time><speed>0.800000011920929</speed></trkpt><trkpt lon="108.89385219" lat="34.25149447"><ele>366.43450927734375</ele><time>2021-06-04T02:57:39Z</time><speed>0.2800000011920929</speed></trkpt><trkpt lon="108.89374501" lat="34.25153302"><ele>370.7236328125</ele><time>2021-06-04T02:58:04Z</time><speed>1.7599999904632568</speed></trkpt><trkpt lon="108.89363906" lat="34.25149227"><ele>368.9095458984375</ele><time>2021-06-04T02:58:22Z</time><speed>1.4800000190734863</speed></trkpt><trkpt lon="108.89362294" lat="34.25159577"><ele>375.2764892578125</ele><time>2021-06-04T03:01:46Z</time><speed>0.7300000190734863</speed></trkpt><trkpt lon="108.89363185" lat="34.2516924"><ele>375.95361328125</ele><time>2021-06-04T03:02:02Z</time><speed>0.7200000286102295</speed></trkpt><trkpt lon="108.89373509" lat="34.25172345"><ele>369.7474365234375</ele><time>2021-06-04T03:02:14Z</time><speed>0.7300000190734863</speed></trkpt><trkpt lon="108.89385097" lat="34.25171014"><ele>365.7943115234375</ele><time>2021-06-04T03:02:26Z</time><speed>0.8399999737739563</speed></trkpt><trkpt lon="108.89370996" lat="34.25173234"><ele>362.46881103515625</ele><time>2021-06-04T03:02:47Z</time><speed>1.090000033378601</speed></trkpt><trkpt lon="108.89367262" lat="34.2516454"><ele>367.1229248046875</ele><time>2021-06-04T03:03:02Z</time><speed>2.059999942779541</speed></trkpt><trkpt lon="108.89361529" lat="34.2515596"><ele>368.53631591796875</ele><time>2021-06-04T03:03:22Z</time><speed>0.8999999761581421</speed></trkpt><trkpt lon="108.89360756" lat="34.25146937"><ele>371.7825927734375</ele><time>2021-06-04T03:06:25Z</time><speed>0.0</speed></trkpt><trkpt lon="108.8936254" lat="34.25155842"><ele>373.988037109375</ele><time>2021-06-04T03:17:18Z</time><speed>0.7400000095367432</speed></trkpt><trkpt lon="108.89375871" lat="34.25156504"><ele>372.1717529296875</ele><time>2021-06-04T03:17:28Z</time><speed>1.149999976158142</speed></trkpt><trkpt lon="108.89387572" lat="34.25153804"><ele>367.5718994140625</ele><time>2021-06-04T03:17:36Z</time><speed>0.9300000071525574</speed></trkpt><trkpt lon="108.89399221" lat="34.2515329"><ele>369.2855224609375</ele><time>2021-06-04T03:17:44Z</time><speed>1.1699999570846558</speed></trkpt><trkpt lon="108.89410373" lat="34.25155345"><ele>370.68121337890625</ele><time>2021-06-04T03:17:52Z</time><speed>0.5799999833106995</speed></trkpt><trkpt lon="108.8941974" lat="34.2516043"><ele>372.96826171875</ele><time>2021-06-04T03:18:00Z</time><speed>0.8899999856948853</speed></trkpt><trkpt lon="108.8942583" lat="34.25170364"><ele>374.29986572265625</ele><time>2021-06-04T03:18:10Z</time><speed>0.9200000166893005</speed></trkpt><trkpt lon="108.89434717" lat="34.25178477"><ele>375.2296142578125</ele><time>2021-06-04T03:18:20Z</time><speed>1.2300000190734863</speed></trkpt><trkpt lon="108.89447662" lat="34.25181946"><ele>369.829345703125</ele><time>2021-06-04T03:18:30Z</time><speed>1.399999976158142</speed></trkpt><trkpt lon="108.89463188" lat="34.25179122"><ele>368.267333984375</ele><time>2021-06-04T03:18:35Z</time><speed>3.190000057220459</speed></trkpt><trkpt lon="108.89478228" lat="34.25176919"><ele>374.03289794921875</ele><time>2021-06-04T03:18:47Z</time><speed>3.7899999618530273</speed></trkpt><trkpt lon="108.89482827" lat="34.25190133"><ele>370.673828125</ele><time>2021-06-04T03:18:59Z</time><speed>3.4000000953674316</speed></trkpt><trkpt lon="108.89489249" lat="34.25199786"><ele>370.363037109375</ele><time>2021-06-04T03:19:12Z</time><speed>0.49000000953674316</speed></trkpt><trkpt lon="108.89496819" lat="34.25208303"><ele>371.27056884765625</ele><time>2021-06-04T03:19:22Z</time><speed>1.159999966621399</speed></trkpt></trkseg></trk></gpx>
