# Supplementary material for: Exploring the influence of path environment factors on walking behavior in urban parks with configuration attribute control
Source: PLoS One. 2025 Jul 28;20(7):e0329278. doi: 10.1371/journal.pone.0329278 (PMC12303266; doi:10.1371/journal.pone.0329278)
Supplement: S2 File — (ZIP) [file pone.0329278.s002.zip › S2 File/Trajectory data/F155.gpx]

<?xml version="1.0" encoding="UTF-8"?><gpx xsi:schemaLocation="http://www.topografix.com/GPX/1/0 http://www.topografix.com/GPX/1/0/gpx.xsd" xmlns="http://www.topografix.com/GPX/1/0" xmlns:xsi="http://www.w3.org/2001/XMLSchema-instance" creator="SixFoot - http://www.foooooot.com/" version="1.0"><trk><trkseg><trkpt lon="108.8902661" lat="34.24950126"><ele>348.5054931640625</ele><time>2021-06-04T00:23:51Z</time><speed>0.5400000214576721</speed></trkpt><trkpt lon="108.89039878" lat="34.24947804"><ele>352.23565673828125</ele><time>2021-06-04T00:23:58Z</time><speed>0.8700000047683716</speed></trkpt><trkpt lon="108.89051258" lat="34.24942229"><ele>366.0638427734375</ele><time>2021-06-04T00:24:10Z</time><speed>1.0800000429153442</speed></trkpt><trkpt lon="108.89061306" lat="34.24937005"><ele>369.6495361328125</ele><time>2021-06-04T00:24:17Z</time><speed>1.1200000047683716</speed></trkpt><trkpt lon="108.8906493" lat="34.24926399"><ele>372.0103759765625</ele><time>2021-06-04T00:24:25Z</time><speed>1.1699999570846558</speed></trkpt><trkpt lon="108.89061284" lat="34.24917797"><ele>370.6046142578125</ele><time>2021-06-04T00:24:33Z</time><speed>1.1699999570846558</speed></trkpt><trkpt lon="108.89059291" lat="34.24908928"><ele>366.93646240234375</ele><time>2021-06-04T00:24:43Z</time><speed>1.159999966621399</speed></trkpt><trkpt lon="108.8906517" lat="34.24899117"><ele>370.45404052734375</ele><time>2021-06-04T00:24:49Z</time><speed>1.149999976158142</speed></trkpt><trkpt lon="108.89074186" lat="34.24893508"><ele>370.6165771484375</ele><time>2021-06-04T00:24:57Z</time><speed>0.800000011920929</speed></trkpt><trkpt lon="108.89086381" lat="34.24889699"><ele>373.1741943359375</ele><time>2021-06-04T00:25:07Z</time><speed>0.9399999976158142</speed></trkpt><trkpt lon="108.89093199" lat="34.24881173"><ele>378.94818115234375</ele><time>2021-06-04T00:25:15Z</time><speed>1.1299999952316284</speed></trkpt><trkpt lon="108.89102167" lat="34.24874979"><ele>374.94775390625</ele><time>2021-06-04T00:25:23Z</time><speed>1.2000000476837158</speed></trkpt><trkpt lon="108.89114907" lat="34.24872205"><ele>378.15191650390625</ele><time>2021-06-04T00:25:31Z</time><speed>1.3799999952316284</speed></trkpt><trkpt lon="108.89126084" lat="34.24867014"><ele>374.7269287109375</ele><time>2021-06-04T00:25:39Z</time><speed>1.2799999713897705</speed></trkpt><trkpt lon="108.89138785" lat="34.24864412"><ele>379.7806396484375</ele><time>2021-06-04T00:25:49Z</time><speed>1.3300000429153442</speed></trkpt><trkpt lon="108.89154369" lat="34.24863443"><ele>380.1917724609375</ele><time>2021-06-04T00:25:58Z</time><speed>1.3600000143051147</speed></trkpt><trkpt lon="108.89165922" lat="34.24868424"><ele>379.3896484375</ele><time>2021-06-04T00:26:07Z</time><speed>1.3200000524520874</speed></trkpt><trkpt lon="108.89176756" lat="34.24873213"><ele>377.82989501953125</ele><time>2021-06-04T00:26:15Z</time><speed>1.3700000047683716</speed></trkpt><trkpt lon="108.89189592" lat="34.2487644"><ele>381.7601318359375</ele><time>2021-06-04T00:26:23Z</time><speed>1.3899999856948853</speed></trkpt><trkpt lon="108.8920275" lat="34.24878945"><ele>376.64837646484375</ele><time>2021-06-04T00:26:33Z</time><speed>1.3799999952316284</speed></trkpt><trkpt lon="108.89214542" lat="34.2487996"><ele>375.4510498046875</ele><time>2021-06-04T00:26:41Z</time><speed>1.409999966621399</speed></trkpt><trkpt lon="108.89225883" lat="34.24883066"><ele>375.61376953125</ele><time>2021-06-04T00:26:49Z</time><speed>1.3700000047683716</speed></trkpt><trkpt lon="108.89236479" lat="34.24885545"><ele>378.7509765625</ele><time>2021-06-04T00:26:57Z</time><speed>1.3300000429153442</speed></trkpt><trkpt lon="108.89244291" lat="34.24879256"><ele>375.24462890625</ele><time>2021-06-04T00:27:07Z</time><speed>1.2400000095367432</speed></trkpt><trkpt lon="108.89249177" lat="34.24870719"><ele>371.81439208984375</ele><time>2021-06-04T00:27:15Z</time><speed>1.1200000047683716</speed></trkpt><trkpt lon="108.89254392" lat="34.24861706"><ele>371.382080078125</ele><time>2021-06-04T00:27:25Z</time><speed>1.3799999952316284</speed></trkpt><trkpt lon="108.89266825" lat="34.24863596"><ele>370.8382568359375</ele><time>2021-06-04T00:27:33Z</time><speed>1.3700000047683716</speed></trkpt><trkpt lon="108.89280405" lat="34.24860951"><ele>375.29144287109375</ele><time>2021-06-04T00:27:41Z</time><speed>1.2899999618530273</speed></trkpt><trkpt lon="108.89294042" lat="34.24858195"><ele>374.7884521484375</ele><time>2021-06-04T00:27:51Z</time><speed>1.3700000047683716</speed></trkpt><trkpt lon="108.89300899" lat="34.248511"><ele>376.6119384765625</ele><time>2021-06-04T00:27:57Z</time><speed>1.3799999952316284</speed></trkpt><trkpt lon="108.8931405" lat="34.24853951"><ele>379.20819091796875</ele><time>2021-06-04T00:28:05Z</time><speed>1.440000057220459</speed></trkpt><trkpt lon="108.89325556" lat="34.24851927"><ele>377.4981689453125</ele><time>2021-06-04T00:28:13Z</time><speed>1.4600000381469727</speed></trkpt><trkpt lon="108.89330877" lat="34.24843712"><ele>377.98883056640625</ele><time>2021-06-04T00:28:19Z</time><speed>1.4600000381469727</speed></trkpt><trkpt lon="108.89335391" lat="34.24833266"><ele>381.0211181640625</ele><time>2021-06-04T00:28:27Z</time><speed>1.4700000286102295</speed></trkpt><trkpt lon="108.89347849" lat="34.24831828"><ele>383.8609619140625</ele><time>2021-06-04T00:28:35Z</time><speed>1.440000057220459</speed></trkpt><trkpt lon="108.89359587" lat="34.24832398"><ele>377.05560302734375</ele><time>2021-06-04T00:28:47Z</time><speed>1.440000057220459</speed></trkpt><trkpt lon="108.89373249" lat="34.24828396"><ele>380.14019775390625</ele><time>2021-06-04T00:28:55Z</time><speed>1.4199999570846558</speed></trkpt><trkpt lon="108.89385122" lat="34.24822659"><ele>376.4359130859375</ele><time>2021-06-04T00:29:05Z</time><speed>1.409999966621399</speed></trkpt><trkpt lon="108.89392971" lat="34.24813238"><ele>381.31231689453125</ele><time>2021-06-04T00:29:13Z</time><speed>1.4199999570846558</speed></trkpt><trkpt lon="108.89404303" lat="34.24811031"><ele>383.9788818359375</ele><time>2021-06-04T00:29:21Z</time><speed>1.3799999952316284</speed></trkpt><trkpt lon="108.89408734" lat="34.24801049"><ele>384.2471923828125</ele><time>2021-06-04T00:29:31Z</time><speed>1.409999966621399</speed></trkpt><trkpt lon="108.89415605" lat="34.24792446"><ele>380.252197265625</ele><time>2021-06-04T00:29:39Z</time><speed>1.399999976158142</speed></trkpt><trkpt lon="108.89413741" lat="34.2478124"><ele>375.54119873046875</ele><time>2021-06-04T00:29:47Z</time><speed>1.4299999475479126</speed></trkpt><trkpt lon="108.89416533" lat="34.24770235"><ele>379.03564453125</ele><time>2021-06-04T00:29:56Z</time><speed>1.3899999856948853</speed></trkpt><trkpt lon="108.89419142" lat="34.24758223"><ele>383.156494140625</ele><time>2021-06-04T00:30:06Z</time><speed>1.3700000047683716</speed></trkpt><trkpt lon="108.89425892" lat="34.24749928"><ele>383.994384765625</ele><time>2021-06-04T00:30:13Z</time><speed>1.3799999952316284</speed></trkpt><trkpt lon="108.89435799" lat="34.24744669"><ele>385.60400390625</ele><time>2021-06-04T00:30:21Z</time><speed>1.4700000286102295</speed></trkpt><trkpt lon="108.89437342" lat="34.24735666"><ele>381.72265625</ele><time>2021-06-04T00:30:27Z</time><speed>1.5299999713897705</speed></trkpt><trkpt lon="108.89442204" lat="34.24726726"><ele>380.8280029296875</ele><time>2021-06-04T00:30:35Z</time><speed>1.3300000429153442</speed></trkpt><trkpt lon="108.89449137" lat="34.24719684"><ele>381.2781982421875</ele><time>2021-06-04T00:30:46Z</time><speed>1.4199999570846558</speed></trkpt><trkpt lon="108.89448934" lat="34.24709966"><ele>381.6177978515625</ele><time>2021-06-04T00:30:57Z</time><speed>1.3300000429153442</speed></trkpt><trkpt lon="108.89460911" lat="34.24706659"><ele>380.4727783203125</ele><time>2021-06-04T00:31:09Z</time><speed>1.3600000143051147</speed></trkpt><trkpt lon="108.89473826" lat="34.24705296"><ele>381.2520751953125</ele><time>2021-06-04T00:31:17Z</time><speed>1.409999966621399</speed></trkpt><trkpt lon="108.89480341" lat="34.24696303"><ele>380.41851806640625</ele><time>2021-06-04T00:31:25Z</time><speed>1.4299999475479126</speed></trkpt><trkpt lon="108.89490506" lat="34.24690416"><ele>377.98223876953125</ele><time>2021-06-04T00:31:33Z</time><speed>1.440000057220459</speed></trkpt><trkpt lon="108.89502994" lat="34.24687615"><ele>381.8544921875</ele><time>2021-06-04T00:31:41Z</time><speed>1.4199999570846558</speed></trkpt><trkpt lon="108.89512817" lat="34.24694064"><ele>381.7728271484375</ele><time>2021-06-04T00:31:55Z</time><speed>1.3799999952316284</speed></trkpt><trkpt lon="108.89517089" lat="34.24704083"><ele>387.17791748046875</ele><time>2021-06-04T00:32:07Z</time><speed>1.1299999952316284</speed></trkpt><trkpt lon="108.8952254" lat="34.24712719"><ele>386.605712890625</ele><time>2021-06-04T00:32:15Z</time><speed>1.2000000476837158</speed></trkpt><trkpt lon="108.89528859" lat="34.24722169"><ele>384.0120849609375</ele><time>2021-06-04T00:32:23Z</time><speed>1.350000023841858</speed></trkpt><trkpt lon="108.8952582" lat="34.24732621"><ele>380.1458740234375</ele><time>2021-06-04T00:32:31Z</time><speed>1.440000057220459</speed></trkpt><trkpt lon="108.89527344" lat="34.24744007"><ele>379.1287841796875</ele><time>2021-06-04T00:32:41Z</time><speed>1.2100000381469727</speed></trkpt><trkpt lon="108.89522104" lat="34.24753144"><ele>378.375244140625</ele><time>2021-06-04T00:32:49Z</time><speed>1.350000023841858</speed></trkpt><trkpt lon="108.89516101" lat="34.24763006"><ele>375.0926513671875</ele><time>2021-06-04T00:32:57Z</time><speed>1.3600000143051147</speed></trkpt><trkpt lon="108.89504245" lat="34.2476293"><ele>373.028564453125</ele><time>2021-06-04T00:33:05Z</time><speed>1.3300000429153442</speed></trkpt><trkpt lon="108.89492679" lat="34.24766344"><ele>370.214599609375</ele><time>2021-06-04T00:33:13Z</time><speed>1.309999942779541</speed></trkpt><trkpt lon="108.89485352" lat="34.24773835"><ele>371.8934326171875</ele><time>2021-06-04T00:33:21Z</time><speed>1.3700000047683716</speed></trkpt><trkpt lon="108.89480739" lat="34.24782717"><ele>369.82818603515625</ele><time>2021-06-04T00:33:29Z</time><speed>1.3600000143051147</speed></trkpt><trkpt lon="108.89471397" lat="34.24790666"><ele>372.228515625</ele><time>2021-06-04T00:33:39Z</time><speed>1.3600000143051147</speed></trkpt><trkpt lon="108.8947042" lat="34.24801132"><ele>376.33935546875</ele><time>2021-06-04T00:33:47Z</time><speed>1.440000057220459</speed></trkpt><trkpt lon="108.89480349" lat="34.24805146"><ele>375.4146728515625</ele><time>2021-06-04T00:33:53Z</time><speed>1.4299999475479126</speed></trkpt><trkpt lon="108.89489508" lat="34.24810245"><ele>378.2333984375</ele><time>2021-06-04T00:33:59Z</time><speed>1.4500000476837158</speed></trkpt><trkpt lon="108.89491426" lat="34.24820952"><ele>376.97991943359375</ele><time>2021-06-04T00:34:07Z</time><speed>1.4700000286102295</speed></trkpt><trkpt lon="108.89495626" lat="34.24830601"><ele>374.291015625</ele><time>2021-06-04T00:34:15Z</time><speed>1.4900000095367432</speed></trkpt><trkpt lon="108.89496394" lat="34.24839982"><ele>374.2176513671875</ele><time>2021-06-04T00:34:23Z</time><speed>1.4900000095367432</speed></trkpt><trkpt lon="108.89500364" lat="34.2485051"><ele>376.9696044921875</ele><time>2021-06-04T00:34:31Z</time><speed>1.440000057220459</speed></trkpt><trkpt lon="108.89501119" lat="34.24861226"><ele>376.4366455078125</ele><time>2021-06-04T00:34:39Z</time><speed>1.4500000476837158</speed></trkpt><trkpt lon="108.89500529" lat="34.24870868"><ele>377.51068115234375</ele><time>2021-06-04T00:34:47Z</time><speed>1.440000057220459</speed></trkpt><trkpt lon="108.89496004" lat="34.24881557"><ele>376.7520751953125</ele><time>2021-06-04T00:34:57Z</time><speed>1.4700000286102295</speed></trkpt><trkpt lon="108.8949661" lat="34.24891334"><ele>371.1466064453125</ele><time>2021-06-04T00:35:05Z</time><speed>1.5</speed></trkpt><trkpt lon="108.89495655" lat="34.24900895"><ele>372.19952392578125</ele><time>2021-06-04T00:35:13Z</time><speed>1.4900000095367432</speed></trkpt><trkpt lon="108.89493375" lat="34.24911492"><ele>370.50714111328125</ele><time>2021-06-04T00:35:21Z</time><speed>1.4800000190734863</speed></trkpt><trkpt lon="108.89493648" lat="34.24922278"><ele>371.344482421875</ele><time>2021-06-04T00:35:29Z</time><speed>1.4800000190734863</speed></trkpt><trkpt lon="108.89494961" lat="34.24932496"><ele>371.24407958984375</ele><time>2021-06-04T00:35:37Z</time><speed>1.4700000286102295</speed></trkpt><trkpt lon="108.89492114" lat="34.24941448"><ele>367.0360107421875</ele><time>2021-06-04T00:35:45Z</time><speed>1.440000057220459</speed></trkpt><trkpt lon="108.8948799" lat="34.24950876"><ele>366.37115478515625</ele><time>2021-06-04T00:35:53Z</time><speed>1.2699999809265137</speed></trkpt><trkpt lon="108.89482567" lat="34.24959081"><ele>368.6151123046875</ele><time>2021-06-04T00:36:05Z</time><speed>1.309999942779541</speed></trkpt><trkpt lon="108.89474767" lat="34.2496728"><ele>373.0859375</ele><time>2021-06-04T00:36:19Z</time><speed>1.1699999570846558</speed></trkpt><trkpt lon="108.89474742" lat="34.2497752"><ele>371.3302001953125</ele><time>2021-06-04T00:36:31Z</time><speed>1.159999966621399</speed></trkpt><trkpt lon="108.8947909" lat="34.24987891"><ele>369.34716796875</ele><time>2021-06-04T00:36:43Z</time><speed>1.1799999475479126</speed></trkpt><trkpt lon="108.89483676" lat="34.24997176"><ele>372.0653076171875</ele><time>2021-06-04T00:36:55Z</time><speed>1.1699999570846558</speed></trkpt><trkpt lon="108.89492496" lat="34.25002928"><ele>372.43499755859375</ele><time>2021-06-04T00:37:07Z</time><speed>1.090000033378601</speed></trkpt><trkpt lon="108.89492788" lat="34.25012057"><ele>371.20550537109375</ele><time>2021-06-04T00:37:21Z</time><speed>0.8799999952316284</speed></trkpt><trkpt lon="108.89484115" lat="34.25019926"><ele>370.0732421875</ele><time>2021-06-04T00:37:29Z</time><speed>1.0399999618530273</speed></trkpt><trkpt lon="108.89476012" lat="34.25027385"><ele>368.57421875</ele><time>2021-06-04T00:37:37Z</time><speed>1.350000023841858</speed></trkpt><trkpt lon="108.89468169" lat="34.25034827"><ele>368.9830322265625</ele><time>2021-06-04T00:37:43Z</time><speed>1.409999966621399</speed></trkpt><trkpt lon="108.89467823" lat="34.25044906"><ele>369.0430908203125</ele><time>2021-06-04T00:37:51Z</time><speed>1.2799999713897705</speed></trkpt><trkpt lon="108.89464771" lat="34.25054651"><ele>369.96630859375</ele><time>2021-06-04T00:38:01Z</time><speed>1.2899999618530273</speed></trkpt><trkpt lon="108.89476379" lat="34.25053536"><ele>368.575927734375</ele><time>2021-06-04T00:38:45Z</time><speed>1.159999966621399</speed></trkpt><trkpt lon="108.89470974" lat="34.25045679"><ele>374.00537109375</ele><time>2021-06-04T00:39:01Z</time><speed>1.25</speed></trkpt><trkpt lon="108.89481784" lat="34.25042156"><ele>373.9547119140625</ele><time>2021-06-04T00:39:13Z</time><speed>0.9700000286102295</speed></trkpt><trkpt lon="108.89493939" lat="34.25041588"><ele>374.8380126953125</ele><time>2021-06-04T00:39:23Z</time><speed>1.2100000381469727</speed></trkpt><trkpt lon="108.89504883" lat="34.2503682"><ele>374.03399658203125</ele><time>2021-06-04T00:39:33Z</time><speed>1.2799999713897705</speed></trkpt><trkpt lon="108.89516624" lat="34.25034156"><ele>372.64306640625</ele><time>2021-06-04T00:39:41Z</time><speed>1.350000023841858</speed></trkpt><trkpt lon="108.89529701" lat="34.25033117"><ele>374.292236328125</ele><time>2021-06-04T00:39:49Z</time><speed>1.399999976158142</speed></trkpt><trkpt lon="108.89542051" lat="34.25032765"><ele>371.49554443359375</ele><time>2021-06-04T00:39:57Z</time><speed>1.4600000381469727</speed></trkpt><trkpt lon="108.89554582" lat="34.25030416"><ele>371.8416748046875</ele><time>2021-06-04T00:40:07Z</time><speed>1.4500000476837158</speed></trkpt><trkpt lon="108.89565753" lat="34.25031976"><ele>370.2142333984375</ele><time>2021-06-04T00:40:13Z</time><speed>1.440000057220459</speed></trkpt><trkpt lon="108.895761" lat="34.25028847"><ele>368.723876953125</ele><time>2021-06-04T00:40:23Z</time><speed>1.3899999856948853</speed></trkpt><trkpt lon="108.89588419" lat="34.25033688"><ele>373.43609619140625</ele><time>2021-06-04T00:40:31Z</time><speed>1.4600000381469727</speed></trkpt><trkpt lon="108.8959543" lat="34.25041163"><ele>372.940185546875</ele><time>2021-06-04T00:40:37Z</time><speed>1.5099999904632568</speed></trkpt><trkpt lon="108.89602238" lat="34.25049194"><ele>372.3214111328125</ele><time>2021-06-04T00:40:44Z</time><speed>1.5299999713897705</speed></trkpt><trkpt lon="108.89610796" lat="34.25056632"><ele>374.03118896484375</ele><time>2021-06-04T00:40:51Z</time><speed>1.5499999523162842</speed></trkpt><trkpt lon="108.89607254" lat="34.25068801"><ele>372.7122802734375</ele><time>2021-06-04T00:40:59Z</time><speed>1.4900000095367432</speed></trkpt><trkpt lon="108.89603656" lat="34.25078855"><ele>374.241943359375</ele><time>2021-06-04T00:41:05Z</time><speed>1.4199999570846558</speed></trkpt><trkpt lon="108.89591023" lat="34.25081687"><ele>373.586181640625</ele><time>2021-06-04T00:41:13Z</time><speed>1.3300000429153442</speed></trkpt><trkpt lon="108.89581799" lat="34.25076169"><ele>375.1314697265625</ele><time>2021-06-04T00:41:19Z</time><speed>1.3899999856948853</speed></trkpt><trkpt lon="108.89571848" lat="34.25069888"><ele>379.16632080078125</ele><time>2021-06-04T00:41:29Z</time><speed>1.5199999809265137</speed></trkpt><trkpt lon="108.89560655" lat="34.2506804"><ele>376.341552734375</ele><time>2021-06-04T00:41:41Z</time><speed>0.7099999785423279</speed></trkpt><trkpt lon="108.89549118" lat="34.25065277"><ele>374.318115234375</ele><time>2021-06-04T00:41:55Z</time><speed>1.0399999618530273</speed></trkpt><trkpt lon="108.89536872" lat="34.2506731"><ele>371.09759521484375</ele><time>2021-06-04T00:42:07Z</time><speed>1.1100000143051147</speed></trkpt><trkpt lon="108.89525862" lat="34.25067623"><ele>370.9730224609375</ele><time>2021-06-04T00:42:19Z</time><speed>1.100000023841858</speed></trkpt><trkpt lon="108.89515949" lat="34.25063727"><ele>376.90118408203125</ele><time>2021-06-04T00:42:49Z</time><speed>0.0</speed></trkpt><trkpt lon="108.8952526" lat="34.25068632"><ele>372.4775390625</ele><time>2021-06-04T00:46:05Z</time><speed>0.0</speed></trkpt><trkpt lon="108.89522067" lat="34.25058492"><ele>374.9686279296875</ele><time>2021-06-04T00:48:41Z</time><speed>0.8899999856948853</speed></trkpt><trkpt lon="108.89529198" lat="34.25049729"><ele>376.5625</ele><time>2021-06-04T00:48:55Z</time><speed>0.9300000071525574</speed></trkpt><trkpt lon="108.89535615" lat="34.25041818"><ele>372.28900146484375</ele><time>2021-06-04T00:49:05Z</time><speed>1.059999942779541</speed></trkpt><trkpt lon="108.89527362" lat="34.25035297"><ele>368.72747802734375</ele><time>2021-06-04T00:49:19Z</time><speed>0.9200000166893005</speed></trkpt><trkpt lon="108.8951535" lat="34.25036222"><ele>370.49908447265625</ele><time>2021-06-04T00:49:31Z</time><speed>0.9800000190734863</speed></trkpt><trkpt lon="108.89503795" lat="34.25039033"><ele>365.51654052734375</ele><time>2021-06-04T00:50:01Z</time><speed>1.0</speed></trkpt><trkpt lon="108.89493119" lat="34.25040992"><ele>367.6259765625</ele><time>2021-06-04T00:50:11Z</time><speed>0.949999988079071</speed></trkpt><trkpt lon="108.89480859" lat="34.25042359"><ele>366.98504638671875</ele><time>2021-06-04T00:50:21Z</time><speed>1.0399999618530273</speed></trkpt><trkpt lon="108.89467783" lat="34.25042022"><ele>363.79034423828125</ele><time>2021-06-04T00:50:31Z</time><speed>1.090000033378601</speed></trkpt><trkpt lon="108.89457059" lat="34.25045346"><ele>369.33685302734375</ele><time>2021-06-04T00:50:41Z</time><speed>1.2100000381469727</speed></trkpt><trkpt lon="108.89444788" lat="34.25044698"><ele>375.59295654296875</ele><time>2021-06-04T00:50:51Z</time><speed>1.0499999523162842</speed></trkpt><trkpt lon="108.89433385" lat="34.25047473"><ele>373.8056640625</ele><time>2021-06-04T00:51:05Z</time><speed>0.5899999737739563</speed></trkpt><trkpt lon="108.89423429" lat="34.25051738"><ele>374.33514404296875</ele><time>2021-06-04T00:52:27Z</time><speed>1.090000033378601</speed></trkpt><trkpt lon="108.89411629" lat="34.25054071"><ele>372.787353515625</ele><time>2021-06-04T00:52:37Z</time><speed>1.1799999475479126</speed></trkpt><trkpt lon="108.89400925" lat="34.25061232"><ele>373.25225830078125</ele><time>2021-06-04T00:52:47Z</time><speed>1.2100000381469727</speed></trkpt><trkpt lon="108.89389908" lat="34.2506688"><ele>371.9583740234375</ele><time>2021-06-04T00:52:57Z</time><speed>1.2200000286102295</speed></trkpt><trkpt lon="108.89377937" lat="34.25070699"><ele>374.89288330078125</ele><time>2021-06-04T00:53:07Z</time><speed>1.2300000190734863</speed></trkpt><trkpt lon="108.89364812" lat="34.25074149"><ele>370.4776611328125</ele><time>2021-06-04T00:53:17Z</time><speed>1.2599999904632568</speed></trkpt><trkpt lon="108.89351152" lat="34.2507512"><ele>371.630615234375</ele><time>2021-06-04T00:53:25Z</time><speed>1.2599999904632568</speed></trkpt><trkpt lon="108.89340578" lat="34.2507256"><ele>374.266845703125</ele><time>2021-06-04T00:53:33Z</time><speed>1.2599999904632568</speed></trkpt><trkpt lon="108.8932915" lat="34.25075885"><ele>373.5794677734375</ele><time>2021-06-04T00:53:41Z</time><speed>1.309999942779541</speed></trkpt><trkpt lon="108.89320547" lat="34.25084241"><ele>371.81689453125</ele><time>2021-06-04T00:53:49Z</time><speed>1.2899999618530273</speed></trkpt><trkpt lon="108.8931397" lat="34.25093186"><ele>372.0003662109375</ele><time>2021-06-04T00:53:57Z</time><speed>1.25</speed></trkpt><trkpt lon="108.89306062" lat="34.25100373"><ele>372.33447265625</ele><time>2021-06-04T00:54:07Z</time><speed>1.190000057220459</speed></trkpt><trkpt lon="108.89313166" lat="34.25092098"><ele>376.681640625</ele><time>2021-06-04T00:54:33Z</time><speed>1.1299999952316284</speed></trkpt><trkpt lon="108.89322186" lat="34.25084944"><ele>376.2672119140625</ele><time>2021-06-04T00:54:45Z</time><speed>1.2200000286102295</speed></trkpt><trkpt lon="108.89329578" lat="34.25077547"><ele>378.20404052734375</ele><time>2021-06-04T00:54:55Z</time><speed>1.1699999570846558</speed></trkpt><trkpt lon="108.8934049" lat="34.25072796"><ele>376.7279052734375</ele><time>2021-06-04T00:55:07Z</time><speed>1.1200000047683716</speed></trkpt><trkpt lon="108.89352749" lat="34.25072656"><ele>373.707763671875</ele><time>2021-06-04T00:55:15Z</time><speed>1.2599999904632568</speed></trkpt><trkpt lon="108.89365327" lat="34.25070577"><ele>378.1888427734375</ele><time>2021-06-04T00:55:23Z</time><speed>1.3300000429153442</speed></trkpt><trkpt lon="108.89376091" lat="34.25067761"><ele>372.84747314453125</ele><time>2021-06-04T00:55:31Z</time><speed>1.2400000095367432</speed></trkpt><trkpt lon="108.8938718" lat="34.25065576"><ele>374.8753662109375</ele><time>2021-06-04T00:55:39Z</time><speed>1.309999942779541</speed></trkpt><trkpt lon="108.89398849" lat="34.25063064"><ele>373.07928466796875</ele><time>2021-06-04T00:55:49Z</time><speed>1.1399999856948853</speed></trkpt><trkpt lon="108.89408568" lat="34.25058988"><ele>374.8729248046875</ele><time>2021-06-04T00:55:59Z</time><speed>1.159999966621399</speed></trkpt><trkpt lon="108.89420678" lat="34.25056248"><ele>375.72381591796875</ele><time>2021-06-04T00:56:09Z</time><speed>1.2899999618530273</speed></trkpt><trkpt lon="108.89430257" lat="34.25050348"><ele>376.86090087890625</ele><time>2021-06-04T00:56:17Z</time><speed>1.3300000429153442</speed></trkpt><trkpt lon="108.89441067" lat="34.25047813"><ele>376.13226318359375</ele><time>2021-06-04T00:56:25Z</time><speed>1.3600000143051147</speed></trkpt><trkpt lon="108.8944867" lat="34.25041376"><ele>378.100341796875</ele><time>2021-06-04T00:56:33Z</time><speed>1.3700000047683716</speed></trkpt><trkpt lon="108.89459758" lat="34.25042637"><ele>378.48980712890625</ele><time>2021-06-04T00:56:39Z</time><speed>1.3700000047683716</speed></trkpt><trkpt lon="108.89472823" lat="34.25042542"><ele>375.161865234375</ele><time>2021-06-04T00:56:49Z</time><speed>1.3799999952316284</speed></trkpt><trkpt lon="108.89483902" lat="34.25043676"><ele>374.6600341796875</ele><time>2021-06-04T00:56:57Z</time><speed>1.3899999856948853</speed></trkpt><trkpt lon="108.89496187" lat="34.25040164"><ele>370.57330322265625</ele><time>2021-06-04T00:57:05Z</time><speed>1.399999976158142</speed></trkpt><trkpt lon="108.89508979" lat="34.25039649"><ele>371.6373291015625</ele><time>2021-06-04T00:57:15Z</time><speed>1.2999999523162842</speed></trkpt><trkpt lon="108.89522182" lat="34.25041189"><ele>372.13665771484375</ele><time>2021-06-04T00:57:25Z</time><speed>1.2999999523162842</speed></trkpt><trkpt lon="108.89533354" lat="34.25038612"><ele>375.1771240234375</ele><time>2021-06-04T00:57:33Z</time><speed>1.2300000190734863</speed></trkpt><trkpt lon="108.89542738" lat="34.25033566"><ele>372.630126953125</ele><time>2021-06-04T00:57:43Z</time><speed>1.2200000286102295</speed></trkpt><trkpt lon="108.89555108" lat="34.25031683"><ele>372.56005859375</ele><time>2021-06-04T00:57:55Z</time><speed>1.1799999475479126</speed></trkpt><trkpt lon="108.8956683" lat="34.25030847"><ele>374.6513671875</ele><time>2021-06-04T00:58:05Z</time><speed>1.190000057220459</speed></trkpt><trkpt lon="108.89578369" lat="34.25034314"><ele>377.2833251953125</ele><time>2021-06-04T00:58:13Z</time><speed>1.2799999713897705</speed></trkpt><trkpt lon="108.89592486" lat="34.25034581"><ele>379.3096923828125</ele><time>2021-06-04T00:58:21Z</time><speed>1.340000033378601</speed></trkpt><trkpt lon="108.89598718" lat="34.25043516"><ele>382.16229248046875</ele><time>2021-06-04T00:58:31Z</time><speed>1.309999942779541</speed></trkpt><trkpt lon="108.89604564" lat="34.25051866"><ele>376.8404541015625</ele><time>2021-06-04T00:58:39Z</time><speed>1.3799999952316284</speed></trkpt><trkpt lon="108.89602462" lat="34.2506307"><ele>377.81939697265625</ele><time>2021-06-04T00:58:47Z</time><speed>1.3899999856948853</speed></trkpt><trkpt lon="108.89598365" lat="34.25073153"><ele>375.997314453125</ele><time>2021-06-04T00:58:55Z</time><speed>1.399999976158142</speed></trkpt><trkpt lon="108.89601917" lat="34.25082047"><ele>380.0250244140625</ele><time>2021-06-04T00:59:05Z</time><speed>0.949999988079071</speed></trkpt><trkpt lon="108.89615687" lat="34.25079376"><ele>379.5823974609375</ele><time>2021-06-04T00:59:19Z</time><speed>1.5</speed></trkpt></trkseg></trk></gpx>
