# Supplementary material for: Exploring the influence of path environment factors on walking behavior in urban parks with configuration attribute control
Source: PLoS One. 2025 Jul 28;20(7):e0329278. doi: 10.1371/journal.pone.0329278 (PMC12303266; doi:10.1371/journal.pone.0329278)
Supplement: S2 File — (ZIP) [file pone.0329278.s002.zip › S2 File/Trajectory data/F156.gpx]

<?xml version="1.0" encoding="UTF-8"?><gpx xsi:schemaLocation="http://www.topografix.com/GPX/1/0 http://www.topografix.com/GPX/1/0/gpx.xsd" xmlns="http://www.topografix.com/GPX/1/0" xmlns:xsi="http://www.w3.org/2001/XMLSchema-instance" creator="SixFoot - http://www.foooooot.com/" version="1.0"><trk><trkseg><trkpt lon="108.89048101" lat="34.24944302"><ele>374.0982666015625</ele><time>2021-06-04T01:25:30Z</time><speed>1.4600000381469727</speed></trkpt><trkpt lon="108.89057111" lat="34.2493827"><ele>373.27606201171875</ele><time>2021-06-04T01:25:39Z</time><speed>1.3899999856948853</speed></trkpt><trkpt lon="108.89065812" lat="34.24930063"><ele>375.6688232421875</ele><time>2021-06-04T01:25:51Z</time><speed>1.3300000429153442</speed></trkpt><trkpt lon="108.89068856" lat="34.24920888"><ele>372.1705322265625</ele><time>2021-06-04T01:26:01Z</time><speed>1.2999999523162842</speed></trkpt><trkpt lon="108.89065001" lat="34.24912286"><ele>372.5064697265625</ele><time>2021-06-04T01:26:09Z</time><speed>1.2999999523162842</speed></trkpt><trkpt lon="108.89065963" lat="34.24902681"><ele>373.880859375</ele><time>2021-06-04T01:26:17Z</time><speed>1.4199999570846558</speed></trkpt><trkpt lon="108.8906398" lat="34.24893237"><ele>374.0986328125</ele><time>2021-06-04T01:26:31Z</time><speed>1.25</speed></trkpt><trkpt lon="108.89075326" lat="34.24887381"><ele>373.9703369140625</ele><time>2021-06-04T01:26:37Z</time><speed>1.2100000381469727</speed></trkpt><trkpt lon="108.89084997" lat="34.24881906"><ele>373.03729248046875</ele><time>2021-06-04T01:26:43Z</time><speed>1.340000033378601</speed></trkpt><trkpt lon="108.8909776" lat="34.24878758"><ele>376.36865234375</ele><time>2021-06-04T01:26:51Z</time><speed>1.190000057220459</speed></trkpt><trkpt lon="108.89108487" lat="34.24875152"><ele>376.09576416015625</ele><time>2021-06-04T01:27:03Z</time><speed>1.1200000047683716</speed></trkpt><trkpt lon="108.89119918" lat="34.24867915"><ele>374.541015625</ele><time>2021-06-04T01:27:16Z</time><speed>1.1799999475479126</speed></trkpt><trkpt lon="108.89130854" lat="34.24864801"><ele>377.3001708984375</ele><time>2021-06-04T01:27:24Z</time><speed>1.1699999570846558</speed></trkpt><trkpt lon="108.89139411" lat="34.24858667"><ele>379.5869140625</ele><time>2021-06-04T01:27:33Z</time><speed>1.1799999475479126</speed></trkpt><trkpt lon="108.89151892" lat="34.24856168"><ele>387.054443359375</ele><time>2021-06-04T01:27:43Z</time><speed>1.149999976158142</speed></trkpt><trkpt lon="108.89162791" lat="34.24861096"><ele>382.7274169921875</ele><time>2021-06-04T01:27:53Z</time><speed>1.1100000143051147</speed></trkpt><trkpt lon="108.89174451" lat="34.2486273"><ele>379.665771484375</ele><time>2021-06-04T01:28:03Z</time><speed>1.1200000047683716</speed></trkpt><trkpt lon="108.89185774" lat="34.24867249"><ele>380.205810546875</ele><time>2021-06-04T01:28:15Z</time><speed>1.149999976158142</speed></trkpt><trkpt lon="108.89196289" lat="34.24870118"><ele>379.7708740234375</ele><time>2021-06-04T01:28:25Z</time><speed>1.1799999475479126</speed></trkpt><trkpt lon="108.89209053" lat="34.24872701"><ele>375.683837890625</ele><time>2021-06-04T01:28:35Z</time><speed>1.2100000381469727</speed></trkpt><trkpt lon="108.89219129" lat="34.24877056"><ele>374.87432861328125</ele><time>2021-06-04T01:28:43Z</time><speed>1.2400000095367432</speed></trkpt><trkpt lon="108.89231614" lat="34.24879384"><ele>373.010009765625</ele><time>2021-06-04T01:28:53Z</time><speed>1.2300000190734863</speed></trkpt><trkpt lon="108.89243874" lat="34.24875483"><ele>371.0633544921875</ele><time>2021-06-04T01:29:03Z</time><speed>1.2599999904632568</speed></trkpt><trkpt lon="108.89254979" lat="34.24874647"><ele>374.5860595703125</ele><time>2021-06-04T01:29:11Z</time><speed>1.2999999523162842</speed></trkpt><trkpt lon="108.89267291" lat="34.24876837"><ele>377.98291015625</ele><time>2021-06-04T01:29:21Z</time><speed>1.350000023841858</speed></trkpt><trkpt lon="108.89277199" lat="34.2488075"><ele>373.4365234375</ele><time>2021-06-04T01:29:31Z</time><speed>1.3600000143051147</speed></trkpt><trkpt lon="108.89288373" lat="34.24883502"><ele>371.0814208984375</ele><time>2021-06-04T01:29:39Z</time><speed>1.3600000143051147</speed></trkpt><trkpt lon="108.89300868" lat="34.24882722"><ele>372.0753173828125</ele><time>2021-06-04T01:29:47Z</time><speed>1.350000023841858</speed></trkpt><trkpt lon="108.89311725" lat="34.24881131"><ele>374.7646484375</ele><time>2021-06-04T01:29:59Z</time><speed>1.1200000047683716</speed></trkpt><trkpt lon="108.89323494" lat="34.24880779"><ele>376.06201171875</ele><time>2021-06-04T01:30:11Z</time><speed>1.399999976158142</speed></trkpt><trkpt lon="108.89334145" lat="34.24878232"><ele>383.6337890625</ele><time>2021-06-04T01:30:19Z</time><speed>1.440000057220459</speed></trkpt><trkpt lon="108.89340996" lat="34.24870203"><ele>381.61187744140625</ele><time>2021-06-04T01:30:27Z</time><speed>1.3700000047683716</speed></trkpt><trkpt lon="108.89348104" lat="34.24862269"><ele>377.2723388671875</ele><time>2021-06-04T01:30:35Z</time><speed>1.409999966621399</speed></trkpt><trkpt lon="108.89357677" lat="34.24854275"><ele>377.20458984375</ele><time>2021-06-04T01:30:43Z</time><speed>1.4800000190734863</speed></trkpt><trkpt lon="108.89365881" lat="34.24848339"><ele>376.51580810546875</ele><time>2021-06-04T01:30:51Z</time><speed>1.3700000047683716</speed></trkpt><trkpt lon="108.89376334" lat="34.24841501"><ele>375.4613037109375</ele><time>2021-06-04T01:31:01Z</time><speed>2.0</speed></trkpt><trkpt lon="108.8938653" lat="34.24838047"><ele>378.18408203125</ele><time>2021-06-04T01:31:13Z</time><speed>1.350000023841858</speed></trkpt><trkpt lon="108.89398379" lat="34.24834875"><ele>376.22833251953125</ele><time>2021-06-04T01:31:21Z</time><speed>1.5199999809265137</speed></trkpt><trkpt lon="108.89413047" lat="34.24832752"><ele>372.47674560546875</ele><time>2021-06-04T01:31:32Z</time><speed>1.399999976158142</speed></trkpt><trkpt lon="108.89419656" lat="34.24824286"><ele>372.11468505859375</ele><time>2021-06-04T01:31:41Z</time><speed>1.3300000429153442</speed></trkpt><trkpt lon="108.89427399" lat="34.24817297"><ele>370.794677734375</ele><time>2021-06-04T01:31:51Z</time><speed>1.2899999618530273</speed></trkpt><trkpt lon="108.8943821" lat="34.24810681"><ele>373.74835205078125</ele><time>2021-06-04T01:32:19Z</time><speed>1.1299999952316284</speed></trkpt><trkpt lon="108.89448067" lat="34.24805021"><ele>374.3511962890625</ele><time>2021-06-04T01:32:31Z</time><speed>1.2000000476837158</speed></trkpt><trkpt lon="108.89458563" lat="34.24800553"><ele>379.06768798828125</ele><time>2021-06-04T01:32:39Z</time><speed>1.190000057220459</speed></trkpt><trkpt lon="108.89470014" lat="34.24794079"><ele>374.0458984375</ele><time>2021-06-04T01:32:51Z</time><speed>1.2699999809265137</speed></trkpt><trkpt lon="108.89467831" lat="34.24784977"><ele>376.82501220703125</ele><time>2021-06-04T01:32:59Z</time><speed>1.2000000476837158</speed></trkpt><trkpt lon="108.8947117" lat="34.24774118"><ele>377.7437744140625</ele><time>2021-06-04T01:33:18Z</time><speed>1.1200000047683716</speed></trkpt><trkpt lon="108.89468959" lat="34.24764458"><ele>370.9075927734375</ele><time>2021-06-04T01:33:27Z</time><speed>1.2100000381469727</speed></trkpt><trkpt lon="108.8946408" lat="34.2475563"><ele>369.92822265625</ele><time>2021-06-04T01:33:35Z</time><speed>1.2999999523162842</speed></trkpt><trkpt lon="108.89463379" lat="34.24746423"><ele>371.69403076171875</ele><time>2021-06-04T01:33:43Z</time><speed>1.2899999618530273</speed></trkpt><trkpt lon="108.89462827" lat="34.24736902"><ele>373.3192138671875</ele><time>2021-06-04T01:33:51Z</time><speed>1.2899999618530273</speed></trkpt><trkpt lon="108.89460818" lat="34.2472729"><ele>372.581298828125</ele><time>2021-06-04T01:33:59Z</time><speed>1.350000023841858</speed></trkpt><trkpt lon="108.89463374" lat="34.24716563"><ele>373.1273193359375</ele><time>2021-06-04T01:34:07Z</time><speed>1.399999976158142</speed></trkpt><trkpt lon="108.89467596" lat="34.24704428"><ele>379.72161865234375</ele><time>2021-06-04T01:34:18Z</time><speed>1.2799999713897705</speed></trkpt><trkpt lon="108.89475968" lat="34.24694666"><ele>379.0460205078125</ele><time>2021-06-04T01:34:27Z</time><speed>1.5499999523162842</speed></trkpt><trkpt lon="108.89482901" lat="34.24687627"><ele>380.2620849609375</ele><time>2021-06-04T01:34:35Z</time><speed>1.4700000286102295</speed></trkpt><trkpt lon="108.89493819" lat="34.24686181"><ele>381.3421630859375</ele><time>2021-06-04T01:34:41Z</time><speed>1.5</speed></trkpt><trkpt lon="108.89506621" lat="34.24683451"><ele>373.75164794921875</ele><time>2021-06-04T01:34:51Z</time><speed>1.4600000381469727</speed></trkpt><trkpt lon="108.89517956" lat="34.24682462"><ele>375.09637451171875</ele><time>2021-06-04T01:34:57Z</time><speed>1.4600000381469727</speed></trkpt><trkpt lon="108.89521981" lat="34.24693346"><ele>376.6756591796875</ele><time>2021-06-04T01:35:07Z</time><speed>1.2400000095367432</speed></trkpt><trkpt lon="108.89522122" lat="34.24703755"><ele>376.65606689453125</ele><time>2021-06-04T01:35:15Z</time><speed>1.2300000190734863</speed></trkpt><trkpt lon="108.895275" lat="34.24713591"><ele>378.261474609375</ele><time>2021-06-04T01:35:25Z</time><speed>1.2999999523162842</speed></trkpt><trkpt lon="108.89531672" lat="34.24722345"><ele>380.930908203125</ele><time>2021-06-04T01:35:33Z</time><speed>1.399999976158142</speed></trkpt><trkpt lon="108.89529099" lat="34.2473263"><ele>381.394287109375</ele><time>2021-06-04T01:35:41Z</time><speed>1.350000023841858</speed></trkpt><trkpt lon="108.89522689" lat="34.24740553"><ele>384.76605224609375</ele><time>2021-06-04T01:35:51Z</time><speed>1.3700000047683716</speed></trkpt><trkpt lon="108.89519657" lat="34.24749939"><ele>376.8426513671875</ele><time>2021-06-04T01:36:01Z</time><speed>1.25</speed></trkpt><trkpt lon="108.89514289" lat="34.24759387"><ele>380.1585693359375</ele><time>2021-06-04T01:36:21Z</time><speed>1.149999976158142</speed></trkpt><trkpt lon="108.89503878" lat="34.24762256"><ele>378.0574951171875</ele><time>2021-06-04T01:36:27Z</time><speed>1.1299999952316284</speed></trkpt><trkpt lon="108.89494166" lat="34.24766904"><ele>371.62255859375</ele><time>2021-06-04T01:36:39Z</time><speed>1.090000033378601</speed></trkpt><trkpt lon="108.89487643" lat="34.24775382"><ele>372.5084228515625</ele><time>2021-06-04T01:39:10Z</time><speed>0.5699999928474426</speed></trkpt><trkpt lon="108.8947878" lat="34.24781031"><ele>371.5555419921875</ele><time>2021-06-04T01:39:35Z</time><speed>1.0800000429153442</speed></trkpt><trkpt lon="108.89470355" lat="34.24788658"><ele>376.5452880859375</ele><time>2021-06-04T01:39:49Z</time><speed>1.649999976158142</speed></trkpt><trkpt lon="108.89470096" lat="34.24798237"><ele>377.6158447265625</ele><time>2021-06-04T01:39:59Z</time><speed>1.3600000143051147</speed></trkpt><trkpt lon="108.89480127" lat="34.24802921"><ele>373.80230712890625</ele><time>2021-06-04T01:40:17Z</time><speed>0.8399999737739563</speed></trkpt><trkpt lon="108.89489344" lat="34.24808115"><ele>372.45452880859375</ele><time>2021-06-04T01:40:39Z</time><speed>0.8600000143051147</speed></trkpt><trkpt lon="108.89491891" lat="34.2481737"><ele>371.3291015625</ele><time>2021-06-04T01:40:55Z</time><speed>0.7400000095367432</speed></trkpt><trkpt lon="108.89494917" lat="34.24826866"><ele>372.1317138671875</ele><time>2021-06-04T01:41:07Z</time><speed>0.7099999785423279</speed></trkpt><trkpt lon="108.89499268" lat="34.24836963"><ele>372.7747802734375</ele><time>2021-06-04T01:41:17Z</time><speed>0.6700000166893005</speed></trkpt><trkpt lon="108.89499604" lat="34.24846006"><ele>373.8177490234375</ele><time>2021-06-04T01:41:33Z</time><speed>0.6800000071525574</speed></trkpt><trkpt lon="108.89501421" lat="34.24855882"><ele>374.5682373046875</ele><time>2021-06-04T01:41:53Z</time><speed>0.6100000143051147</speed></trkpt><trkpt lon="108.89502955" lat="34.2486541"><ele>376.1097412109375</ele><time>2021-06-04T01:42:03Z</time><speed>0.6200000047683716</speed></trkpt><trkpt lon="108.89502624" lat="34.24875225"><ele>370.679443359375</ele><time>2021-06-04T01:42:17Z</time><speed>0.6100000143051147</speed></trkpt><trkpt lon="108.89500133" lat="34.24885735"><ele>367.98291015625</ele><time>2021-06-04T01:42:31Z</time><speed>0.8899999856948853</speed></trkpt><trkpt lon="108.89494665" lat="34.24893911"><ele>370.1756591796875</ele><time>2021-06-04T01:42:45Z</time><speed>0.699999988079071</speed></trkpt><trkpt lon="108.89493877" lat="34.24903391"><ele>370.9202880859375</ele><time>2021-06-04T01:42:59Z</time><speed>0.7300000190734863</speed></trkpt><trkpt lon="108.89494642" lat="34.24913361"><ele>372.6505126953125</ele><time>2021-06-04T01:43:11Z</time><speed>0.75</speed></trkpt><trkpt lon="108.89496379" lat="34.24924131"><ele>368.96087646484375</ele><time>2021-06-04T01:43:23Z</time><speed>0.8199999928474426</speed></trkpt><trkpt lon="108.89494473" lat="34.24934219"><ele>369.420166015625</ele><time>2021-06-04T01:43:33Z</time><speed>0.8399999737739563</speed></trkpt><trkpt lon="108.8949136" lat="34.24943347"><ele>368.3304443359375</ele><time>2021-06-04T01:43:43Z</time><speed>0.8899999856948853</speed></trkpt><trkpt lon="108.89489898" lat="34.24952606"><ele>368.3983154296875</ele><time>2021-06-04T01:43:53Z</time><speed>0.9300000071525574</speed></trkpt><trkpt lon="108.89482693" lat="34.24960716"><ele>370.04833984375</ele><time>2021-06-04T01:44:05Z</time><speed>0.8700000047683716</speed></trkpt><trkpt lon="108.89475839" lat="34.24969129"><ele>370.31048583984375</ele><time>2021-06-04T01:44:17Z</time><speed>0.9100000262260437</speed></trkpt><trkpt lon="108.894767" lat="34.24978997"><ele>370.5433349609375</ele><time>2021-06-04T01:44:29Z</time><speed>1.0399999618530273</speed></trkpt><trkpt lon="108.8947919" lat="34.24989584"><ele>368.73895263671875</ele><time>2021-06-04T01:44:41Z</time><speed>1.0399999618530273</speed></trkpt><trkpt lon="108.89480432" lat="34.24999613"><ele>367.7216796875</ele><time>2021-06-04T01:44:53Z</time><speed>1.090000033378601</speed></trkpt><trkpt lon="108.89491577" lat="34.2500329"><ele>367.6597900390625</ele><time>2021-06-04T01:45:03Z</time><speed>1.090000033378601</speed></trkpt><trkpt lon="108.89504096" lat="34.2500283"><ele>369.3560791015625</ele><time>2021-06-04T01:45:17Z</time><speed>1.100000023841858</speed></trkpt><trkpt lon="108.89515279" lat="34.25005284"><ele>368.07379150390625</ele><time>2021-06-04T01:45:27Z</time><speed>1.0099999904632568</speed></trkpt><trkpt lon="108.89527632" lat="34.25003521"><ele>370.04931640625</ele><time>2021-06-04T01:45:39Z</time><speed>0.9900000095367432</speed></trkpt><trkpt lon="108.89539931" lat="34.25004462"><ele>371.39697265625</ele><time>2021-06-04T01:45:51Z</time><speed>1.0299999713897705</speed></trkpt><trkpt lon="108.89551944" lat="34.2500737"><ele>369.0081787109375</ele><time>2021-06-04T01:46:03Z</time><speed>1.0299999713897705</speed></trkpt><trkpt lon="108.89562799" lat="34.25009143"><ele>367.070068359375</ele><time>2021-06-04T01:46:13Z</time><speed>0.9700000286102295</speed></trkpt><trkpt lon="108.89574023" lat="34.25010555"><ele>371.20599365234375</ele><time>2021-06-04T01:46:29Z</time><speed>1.190000057220459</speed></trkpt><trkpt lon="108.89583198" lat="34.25017137"><ele>369.28997802734375</ele><time>2021-06-04T01:49:43Z</time><speed>0.8299999833106995</speed></trkpt><trkpt lon="108.89588836" lat="34.25025277"><ele>370.22222900390625</ele><time>2021-06-04T01:49:57Z</time><speed>0.6700000166893005</speed></trkpt><trkpt lon="108.89593434" lat="34.25035054"><ele>376.775146484375</ele><time>2021-06-04T01:50:11Z</time><speed>0.7799999713897705</speed></trkpt><trkpt lon="108.89596303" lat="34.25044434"><ele>379.7958984375</ele><time>2021-06-04T01:50:23Z</time><speed>0.7200000286102295</speed></trkpt><trkpt lon="108.89597406" lat="34.2505389"><ele>378.257080078125</ele><time>2021-06-04T01:50:39Z</time><speed>0.699999988079071</speed></trkpt><trkpt lon="108.89596474" lat="34.25064083"><ele>376.768798828125</ele><time>2021-06-04T01:50:51Z</time><speed>0.7900000214576721</speed></trkpt><trkpt lon="108.89593698" lat="34.25074415"><ele>377.903564453125</ele><time>2021-06-04T01:51:03Z</time><speed>0.8399999737739563</speed></trkpt><trkpt lon="108.89598352" lat="34.25083625"><ele>376.191650390625</ele><time>2021-06-04T01:51:13Z</time><speed>0.8299999833106995</speed></trkpt><trkpt lon="108.8959654" lat="34.25093621"><ele>375.53662109375</ele><time>2021-06-04T01:51:25Z</time><speed>0.8399999737739563</speed></trkpt><trkpt lon="108.89589575" lat="34.2510297"><ele>369.98883056640625</ele><time>2021-06-04T01:51:37Z</time><speed>0.8999999761581421</speed></trkpt><trkpt lon="108.89585326" lat="34.25112855"><ele>372.45843505859375</ele><time>2021-06-04T01:51:47Z</time><speed>1.0700000524520874</speed></trkpt><trkpt lon="108.89582267" lat="34.25122351"><ele>368.546142578125</ele><time>2021-06-04T01:51:57Z</time><speed>1.0</speed></trkpt><trkpt lon="108.89581952" lat="34.25131841"><ele>369.67730712890625</ele><time>2021-06-04T01:52:07Z</time><speed>0.9900000095367432</speed></trkpt><trkpt lon="108.8957932" lat="34.25141879"><ele>365.9027099609375</ele><time>2021-06-04T01:52:19Z</time><speed>0.9800000190734863</speed></trkpt><trkpt lon="108.89571116" lat="34.25149523"><ele>373.81494140625</ele><time>2021-06-04T01:52:33Z</time><speed>1.0499999523162842</speed></trkpt><trkpt lon="108.89558426" lat="34.25149938"><ele>377.91607666015625</ele><time>2021-06-04T01:52:45Z</time><speed>1.0800000429153442</speed></trkpt><trkpt lon="108.89546616" lat="34.25152426"><ele>374.4034423828125</ele><time>2021-06-04T01:52:53Z</time><speed>1.1100000143051147</speed></trkpt><trkpt lon="108.89534647" lat="34.25155507"><ele>375.6336669921875</ele><time>2021-06-04T01:53:03Z</time><speed>1.100000023841858</speed></trkpt><trkpt lon="108.89526448" lat="34.25161865"><ele>373.32171630859375</ele><time>2021-06-04T01:53:13Z</time><speed>1.159999966621399</speed></trkpt><trkpt lon="108.89515749" lat="34.25166804"><ele>371.51239013671875</ele><time>2021-06-04T01:53:23Z</time><speed>1.1100000143051147</speed></trkpt><trkpt lon="108.89503248" lat="34.25169512"><ele>370.212158203125</ele><time>2021-06-04T01:53:35Z</time><speed>1.1799999475479126</speed></trkpt><trkpt lon="108.89491741" lat="34.25169456"><ele>370.0677490234375</ele><time>2021-06-04T01:53:45Z</time><speed>1.1200000047683716</speed></trkpt><trkpt lon="108.8947904" lat="34.25171721"><ele>372.7822265625</ele><time>2021-06-04T01:53:57Z</time><speed>1.1299999952316284</speed></trkpt><trkpt lon="108.89470194" lat="34.25177234"><ele>374.5982666015625</ele><time>2021-06-04T01:54:05Z</time><speed>1.2100000381469727</speed></trkpt><trkpt lon="108.89459786" lat="34.25181251"><ele>372.5721435546875</ele><time>2021-06-04T01:54:13Z</time><speed>1.2699999809265137</speed></trkpt><trkpt lon="108.89447619" lat="34.25181563"><ele>372.96484375</ele><time>2021-06-04T01:54:21Z</time><speed>1.2200000286102295</speed></trkpt><trkpt lon="108.89435635" lat="34.25178812"><ele>372.1357421875</ele><time>2021-06-04T01:54:31Z</time><speed>1.25</speed></trkpt><trkpt lon="108.89426538" lat="34.25171266"><ele>371.3243408203125</ele><time>2021-06-04T01:54:41Z</time><speed>1.2999999523162842</speed></trkpt><trkpt lon="108.89417396" lat="34.25163578"><ele>371.3841552734375</ele><time>2021-06-04T01:54:49Z</time><speed>1.350000023841858</speed></trkpt><trkpt lon="108.89405803" lat="34.25158606"><ele>370.6646728515625</ele><time>2021-06-04T01:54:57Z</time><speed>1.3700000047683716</speed></trkpt><trkpt lon="108.89393811" lat="34.2515445"><ele>366.14447021484375</ele><time>2021-06-04T01:55:07Z</time><speed>1.0</speed></trkpt><trkpt lon="108.89381053" lat="34.25151182"><ele>364.8841552734375</ele><time>2021-06-04T01:55:17Z</time><speed>1.3300000429153442</speed></trkpt><trkpt lon="108.89369857" lat="34.25153929"><ele>368.938232421875</ele><time>2021-06-04T01:55:27Z</time><speed>1.2400000095367432</speed></trkpt><trkpt lon="108.89358817" lat="34.25152864"><ele>371.29534912109375</ele><time>2021-06-04T01:55:33Z</time><speed>1.3600000143051147</speed></trkpt><trkpt lon="108.89347447" lat="34.25152195"><ele>371.8267822265625</ele><time>2021-06-04T01:55:43Z</time><speed>1.4199999570846558</speed></trkpt><trkpt lon="108.8933592" lat="34.25148945"><ele>372.34686279296875</ele><time>2021-06-04T01:55:49Z</time><speed>1.4199999570846558</speed></trkpt><trkpt lon="108.8932725" lat="34.25140917"><ele>373.7303466796875</ele><time>2021-06-04T01:55:59Z</time><speed>1.25</speed></trkpt><trkpt lon="108.89315357" lat="34.25139132"><ele>381.0616455078125</ele><time>2021-06-04T01:56:11Z</time><speed>1.1699999570846558</speed></trkpt><trkpt lon="108.89304431" lat="34.25138954"><ele>384.67596435546875</ele><time>2021-06-04T01:56:53Z</time><speed>0.27000001072883606</speed></trkpt><trkpt lon="108.89291209" lat="34.25139751"><ele>384.0504150390625</ele><time>2021-06-04T01:57:37Z</time><speed>1.2599999904632568</speed></trkpt><trkpt lon="108.89280808" lat="34.25134319"><ele>375.0672607421875</ele><time>2021-06-04T01:57:53Z</time><speed>1.1200000047683716</speed></trkpt><trkpt lon="108.8927299" lat="34.25126045"><ele>373.18731689453125</ele><time>2021-06-04T01:58:03Z</time><speed>1.1399999856948853</speed></trkpt><trkpt lon="108.8926465" lat="34.25120018"><ele>374.49200439453125</ele><time>2021-06-04T01:58:13Z</time><speed>1.090000033378601</speed></trkpt><trkpt lon="108.89252827" lat="34.25120784"><ele>374.656982421875</ele><time>2021-06-04T01:58:27Z</time><speed>1.1699999570846558</speed></trkpt><trkpt lon="108.89239909" lat="34.25121844"><ele>375.3941650390625</ele><time>2021-06-04T01:58:37Z</time><speed>1.149999976158142</speed></trkpt><trkpt lon="108.89227185" lat="34.25120731"><ele>378.8369140625</ele><time>2021-06-04T01:58:49Z</time><speed>1.0800000429153442</speed></trkpt><trkpt lon="108.89216698" lat="34.25115819"><ele>375.73504638671875</ele><time>2021-06-04T01:58:57Z</time><speed>1.149999976158142</speed></trkpt><trkpt lon="108.89204832" lat="34.25113114"><ele>378.66485595703125</ele><time>2021-06-04T01:59:07Z</time><speed>1.149999976158142</speed></trkpt><trkpt lon="108.8919272" lat="34.25113913"><ele>384.140380859375</ele><time>2021-06-04T01:59:19Z</time><speed>1.159999966621399</speed></trkpt><trkpt lon="108.89189046" lat="34.25104618"><ele>380.5380859375</ele><time>2021-06-04T01:59:29Z</time><speed>1.2200000286102295</speed></trkpt><trkpt lon="108.89179182" lat="34.25099164"><ele>376.1322021484375</ele><time>2021-06-04T01:59:41Z</time><speed>1.090000033378601</speed></trkpt><trkpt lon="108.89171068" lat="34.25091273"><ele>377.2156982421875</ele><time>2021-06-04T01:59:53Z</time><speed>1.2100000381469727</speed></trkpt><trkpt lon="108.89164281" lat="34.25082639"><ele>376.6702880859375</ele><time>2021-06-04T02:00:03Z</time><speed>1.1399999856948853</speed></trkpt><trkpt lon="108.89156299" lat="34.25075997"><ele>369.61474609375</ele><time>2021-06-04T02:00:15Z</time><speed>1.1299999952316284</speed></trkpt><trkpt lon="108.89149219" lat="34.25067607"><ele>376.805419921875</ele><time>2021-06-04T02:00:29Z</time><speed>1.0099999904632568</speed></trkpt><trkpt lon="108.89141401" lat="34.25058824"><ele>380.11175537109375</ele><time>2021-06-04T02:00:44Z</time><speed>0.9700000286102295</speed></trkpt><trkpt lon="108.89139502" lat="34.25047961"><ele>376.6824951171875</ele><time>2021-06-04T02:00:55Z</time><speed>1.0099999904632568</speed></trkpt><trkpt lon="108.89129984" lat="34.25041389"><ele>379.0982666015625</ele><time>2021-06-04T02:01:05Z</time><speed>1.0399999618530273</speed></trkpt><trkpt lon="108.89118531" lat="34.2503656"><ele>377.0147705078125</ele><time>2021-06-04T02:01:19Z</time><speed>1.0199999809265137</speed></trkpt><trkpt lon="108.89113564" lat="34.25026497"><ele>377.05438232421875</ele><time>2021-06-04T02:01:31Z</time><speed>1.190000057220459</speed></trkpt><trkpt lon="108.8910287" lat="34.25019671"><ele>373.4229736328125</ele><time>2021-06-04T02:01:39Z</time><speed>1.3600000143051147</speed></trkpt><trkpt lon="108.89093276" lat="34.25012465"><ele>372.30145263671875</ele><time>2021-06-04T02:01:47Z</time><speed>1.2699999809265137</speed></trkpt><trkpt lon="108.89084889" lat="34.25004004"><ele>375.5767822265625</ele><time>2021-06-04T02:01:57Z</time><speed>1.2000000476837158</speed></trkpt><trkpt lon="108.89080007" lat="34.24995034"><ele>372.545654296875</ele><time>2021-06-04T02:02:11Z</time><speed>1.190000057220459</speed></trkpt><trkpt lon="108.89075378" lat="34.24984898"><ele>370.21966552734375</ele><time>2021-06-04T02:02:19Z</time><speed>1.2799999713897705</speed></trkpt><trkpt lon="108.89069083" lat="34.24975364"><ele>372.3873291015625</ele><time>2021-06-04T02:02:27Z</time><speed>1.3799999952316284</speed></trkpt><trkpt lon="108.89065854" lat="34.24964427"><ele>370.231201171875</ele><time>2021-06-04T02:02:38Z</time><speed>1.4299999475479126</speed></trkpt><trkpt lon="108.890672" lat="34.24952946"><ele>374.4693603515625</ele><time>2021-06-04T02:02:45Z</time><speed>1.4700000286102295</speed></trkpt><trkpt lon="108.8906737" lat="34.2494373"><ele>375.11126708984375</ele><time>2021-06-04T02:02:51Z</time><speed>1.4500000476837158</speed></trkpt><trkpt lon="108.89062907" lat="34.24932096"><ele>372.8779296875</ele><time>2021-06-04T02:03:07Z</time><speed>1.440000057220459</speed></trkpt><trkpt lon="108.89066084" lat="34.24920525"><ele>370.59808349609375</ele><time>2021-06-04T02:03:13Z</time><speed>1.3799999952316284</speed></trkpt><trkpt lon="108.89070241" lat="34.24911349"><ele>371.177734375</ele><time>2021-06-04T02:03:19Z</time><speed>1.399999976158142</speed></trkpt><trkpt lon="108.8907697" lat="34.2490184"><ele>376.0535888671875</ele><time>2021-06-04T02:03:27Z</time><speed>1.399999976158142</speed></trkpt><trkpt lon="108.89082518" lat="34.24893303"><ele>379.7056884765625</ele><time>2021-06-04T02:03:35Z</time><speed>1.399999976158142</speed></trkpt><trkpt lon="108.89091916" lat="34.24886888"><ele>377.365966796875</ele><time>2021-06-04T02:03:43Z</time><speed>1.4900000095367432</speed></trkpt><trkpt lon="108.89097632" lat="34.24877536"><ele>373.8975830078125</ele><time>2021-06-04T02:03:53Z</time><speed>1.440000057220459</speed></trkpt><trkpt lon="108.89108613" lat="34.24872667"><ele>368.5284423828125</ele><time>2021-06-04T02:04:01Z</time><speed>1.3899999856948853</speed></trkpt><trkpt lon="108.89120954" lat="34.24869904"><ele>370.3602294921875</ele><time>2021-06-04T02:04:11Z</time><speed>1.350000023841858</speed></trkpt><trkpt lon="108.89133897" lat="34.24867216"><ele>370.853515625</ele><time>2021-06-04T02:04:21Z</time><speed>1.3300000429153442</speed></trkpt><trkpt lon="108.89146272" lat="34.24865761"><ele>376.1312255859375</ele><time>2021-06-04T02:04:33Z</time><speed>1.2300000190734863</speed></trkpt><trkpt lon="108.89158027" lat="34.2486334"><ele>374.06256103515625</ele><time>2021-06-04T02:04:47Z</time><speed>1.0099999904632568</speed></trkpt><trkpt lon="108.89169754" lat="34.24863929"><ele>375.036376953125</ele><time>2021-06-04T02:04:59Z</time><speed>1.1799999475479126</speed></trkpt><trkpt lon="108.89182011" lat="34.24866788"><ele>373.1041259765625</ele><time>2021-06-04T02:05:09Z</time><speed>1.190000057220459</speed></trkpt><trkpt lon="108.89193961" lat="34.24868459"><ele>372.6497802734375</ele><time>2021-06-04T02:05:19Z</time><speed>1.2200000286102295</speed></trkpt><trkpt lon="108.89206302" lat="34.24869343"><ele>365.77099609375</ele><time>2021-06-04T02:05:29Z</time><speed>1.2400000095367432</speed></trkpt><trkpt lon="108.8921724" lat="34.2487284"><ele>365.0074462890625</ele><time>2021-06-04T02:05:39Z</time><speed>1.2100000381469727</speed></trkpt><trkpt lon="108.89229156" lat="34.2487663"><ele>368.4619140625</ele><time>2021-06-04T02:05:49Z</time><speed>1.2999999523162842</speed></trkpt><trkpt lon="108.89239694" lat="34.24879699"><ele>368.6934814453125</ele><time>2021-06-04T02:05:57Z</time><speed>1.309999942779541</speed></trkpt><trkpt lon="108.89250508" lat="34.24878382"><ele>370.73516845703125</ele><time>2021-06-04T02:06:05Z</time><speed>1.3200000524520874</speed></trkpt><trkpt lon="108.8926273" lat="34.24877087"><ele>369.788818359375</ele><time>2021-06-04T02:06:15Z</time><speed>1.2200000286102295</speed></trkpt><trkpt lon="108.89273889" lat="34.24878474"><ele>369.3658447265625</ele><time>2021-06-04T02:06:23Z</time><speed>1.3300000429153442</speed></trkpt><trkpt lon="108.89286871" lat="34.24878414"><ele>366.565673828125</ele><time>2021-06-04T02:06:31Z</time><speed>1.0199999809265137</speed></trkpt><trkpt lon="108.89297263" lat="34.24882576"><ele>367.97589111328125</ele><time>2021-06-04T02:06:39Z</time><speed>1.3799999952316284</speed></trkpt><trkpt lon="108.89309366" lat="34.24884491"><ele>368.400390625</ele><time>2021-06-04T02:06:47Z</time><speed>1.309999942779541</speed></trkpt><trkpt lon="108.89320202" lat="34.24883864"><ele>369.5643310546875</ele><time>2021-06-04T02:06:57Z</time><speed>1.190000057220459</speed></trkpt><trkpt lon="108.89332259" lat="34.24881812"><ele>370.47314453125</ele><time>2021-06-04T02:07:09Z</time><speed>1.2899999618530273</speed></trkpt><trkpt lon="108.89343705" lat="34.24875147"><ele>374.093994140625</ele><time>2021-06-04T02:07:21Z</time><speed>1.350000023841858</speed></trkpt><trkpt lon="108.89348799" lat="34.24865523"><ele>372.99053955078125</ele><time>2021-06-04T02:07:29Z</time><speed>1.2100000381469727</speed></trkpt><trkpt lon="108.89352851" lat="34.2485628"><ele>371.923828125</ele><time>2021-06-04T02:07:39Z</time><speed>1.159999966621399</speed></trkpt><trkpt lon="108.89360865" lat="34.24849025"><ele>369.8636474609375</ele><time>2021-06-04T02:07:49Z</time><speed>1.1299999952316284</speed></trkpt><trkpt lon="108.89369094" lat="34.24842691"><ele>371.8590087890625</ele><time>2021-06-04T02:07:59Z</time><speed>1.2000000476837158</speed></trkpt><trkpt lon="108.89381285" lat="34.24838626"><ele>368.80889892578125</ele><time>2021-06-04T02:08:07Z</time><speed>1.2599999904632568</speed></trkpt><trkpt lon="108.89392784" lat="34.24837494"><ele>369.32684326171875</ele><time>2021-06-04T02:08:17Z</time><speed>1.3200000524520874</speed></trkpt><trkpt lon="108.89406133" lat="34.2483629"><ele>371.9495849609375</ele><time>2021-06-04T02:08:27Z</time><speed>1.2999999523162842</speed></trkpt><trkpt lon="108.89416475" lat="34.24831708"><ele>374.781494140625</ele><time>2021-06-04T02:08:37Z</time><speed>1.2599999904632568</speed></trkpt><trkpt lon="108.89421566" lat="34.24822798"><ele>377.4403076171875</ele><time>2021-06-04T02:08:49Z</time><speed>1.2799999713897705</speed></trkpt><trkpt lon="108.89429495" lat="34.24815585"><ele>373.86138916015625</ele><time>2021-06-04T02:08:59Z</time><speed>1.2599999904632568</speed></trkpt><trkpt lon="108.89439431" lat="34.24809365"><ele>372.806884765625</ele><time>2021-06-04T02:09:09Z</time><speed>1.2000000476837158</speed></trkpt><trkpt lon="108.89439964" lat="34.24799824"><ele>374.766357421875</ele><time>2021-06-04T02:09:25Z</time><speed>1.25</speed></trkpt><trkpt lon="108.89434307" lat="34.24790974"><ele>375.78314208984375</ele><time>2021-06-04T02:09:35Z</time><speed>1.2200000286102295</speed></trkpt><trkpt lon="108.89442078" lat="34.24799559"><ele>381.20947265625</ele><time>2021-06-04T02:13:51Z</time><speed>1.0700000524520874</speed></trkpt><trkpt lon="108.89453224" lat="34.24802172"><ele>381.50616455078125</ele><time>2021-06-04T02:14:01Z</time><speed>1.1299999952316284</speed></trkpt><trkpt lon="108.89464479" lat="34.24802323"><ele>382.53680419921875</ele><time>2021-06-04T02:14:09Z</time><speed>1.1699999570846558</speed></trkpt><trkpt lon="108.89475308" lat="34.24802984"><ele>380.6007080078125</ele><time>2021-06-04T02:14:19Z</time><speed>1.1399999856948853</speed></trkpt><trkpt lon="108.89487573" lat="34.24806043"><ele>379.2274169921875</ele><time>2021-06-04T02:14:29Z</time><speed>1.159999966621399</speed></trkpt><trkpt lon="108.89491934" lat="34.24815266"><ele>379.007568359375</ele><time>2021-06-04T02:14:37Z</time><speed>1.1699999570846558</speed></trkpt><trkpt lon="108.89496547" lat="34.24825712"><ele>373.1534423828125</ele><time>2021-06-04T02:14:47Z</time><speed>1.1299999952316284</speed></trkpt><trkpt lon="108.89494992" lat="34.24836995"><ele>371.8160400390625</ele><time>2021-06-04T02:14:57Z</time><speed>1.149999976158142</speed></trkpt><trkpt lon="108.89497564" lat="34.24847287"><ele>375.0933837890625</ele><time>2021-06-04T02:15:05Z</time><speed>1.149999976158142</speed></trkpt><trkpt lon="108.89500395" lat="34.24857312"><ele>372.305419921875</ele><time>2021-06-04T02:15:13Z</time><speed>1.159999966621399</speed></trkpt><trkpt lon="108.89498755" lat="34.24868507"><ele>371.00897216796875</ele><time>2021-06-04T02:15:23Z</time><speed>1.3300000429153442</speed></trkpt><trkpt lon="108.89496504" lat="34.24878587"><ele>372.180419921875</ele><time>2021-06-04T02:15:33Z</time><speed>1.2899999618530273</speed></trkpt><trkpt lon="108.89496769" lat="34.24889049"><ele>374.13568115234375</ele><time>2021-06-04T02:15:43Z</time><speed>1.309999942779541</speed></trkpt><trkpt lon="108.8949309" lat="34.24899802"><ele>374.3780517578125</ele><time>2021-06-04T02:15:53Z</time><speed>1.2899999618530273</speed></trkpt><trkpt lon="108.89494952" lat="34.24910821"><ele>377.1041259765625</ele><time>2021-06-04T02:16:03Z</time><speed>1.2999999523162842</speed></trkpt><trkpt lon="108.89496509" lat="34.24921675"><ele>376.56396484375</ele><time>2021-06-04T02:16:13Z</time><speed>1.2899999618530273</speed></trkpt><trkpt lon="108.89495828" lat="34.24931583"><ele>378.478515625</ele><time>2021-06-04T02:16:21Z</time><speed>1.2899999618530273</speed></trkpt><trkpt lon="108.89492733" lat="34.24940889"><ele>377.381103515625</ele><time>2021-06-04T02:16:29Z</time><speed>1.25</speed></trkpt><trkpt lon="108.89487625" lat="34.24949259"><ele>376.222412109375</ele><time>2021-06-04T02:16:39Z</time><speed>1.340000033378601</speed></trkpt><trkpt lon="108.8948884" lat="34.24958527"><ele>374.29852294921875</ele><time>2021-06-04T02:16:47Z</time><speed>1.350000023841858</speed></trkpt><trkpt lon="108.89479416" lat="34.24965488"><ele>373.7955322265625</ele><time>2021-06-04T02:16:57Z</time><speed>1.340000033378601</speed></trkpt><trkpt lon="108.89475722" lat="34.24975269"><ele>373.6380615234375</ele><time>2021-06-04T02:17:05Z</time><speed>1.340000033378601</speed></trkpt><trkpt lon="108.89477901" lat="34.24984505"><ele>374.88934326171875</ele><time>2021-06-04T02:17:13Z</time><speed>1.2799999713897705</speed></trkpt><trkpt lon="108.89481827" lat="34.24993715"><ele>374.0242919921875</ele><time>2021-06-04T02:17:21Z</time><speed>1.350000023841858</speed></trkpt><trkpt lon="108.89488605" lat="34.25001035"><ele>373.326904296875</ele><time>2021-06-04T02:17:29Z</time><speed>1.309999942779541</speed></trkpt><trkpt lon="108.89501113" lat="34.25001275"><ele>369.0106201171875</ele><time>2021-06-04T02:17:39Z</time><speed>1.309999942779541</speed></trkpt><trkpt lon="108.89514585" lat="34.25000256"><ele>369.7818603515625</ele><time>2021-06-04T02:17:49Z</time><speed>1.399999976158142</speed></trkpt><trkpt lon="108.89526273" lat="34.25000164"><ele>368.0076904296875</ele><time>2021-06-04T02:17:57Z</time><speed>1.3600000143051147</speed></trkpt><trkpt lon="108.89538541" lat="34.25002148"><ele>367.439208984375</ele><time>2021-06-04T02:18:07Z</time><speed>1.25</speed></trkpt><trkpt lon="108.89551594" lat="34.25005074"><ele>369.28863525390625</ele><time>2021-06-04T02:18:17Z</time><speed>1.3700000047683716</speed></trkpt><trkpt lon="108.89562585" lat="34.25003323"><ele>368.891845703125</ele><time>2021-06-04T02:18:27Z</time><speed>0.0</speed></trkpt><trkpt lon="108.89558584" lat="34.24994711"><ele>366.9287109375</ele><time>2021-06-04T02:19:53Z</time><speed>1.3700000047683716</speed></trkpt><trkpt lon="108.89558406" lat="34.24985058"><ele>368.791748046875</ele><time>2021-06-04T02:20:01Z</time><speed>1.3200000524520874</speed></trkpt><trkpt lon="108.89559831" lat="34.24975335"><ele>370.1314697265625</ele><time>2021-06-04T02:20:09Z</time><speed>1.3300000429153442</speed></trkpt><trkpt lon="108.89566773" lat="34.24967553"><ele>367.47393798828125</ele><time>2021-06-04T02:20:17Z</time><speed>1.2400000095367432</speed></trkpt><trkpt lon="108.89570074" lat="34.24957115"><ele>368.1258544921875</ele><time>2021-06-04T02:20:27Z</time><speed>1.25</speed></trkpt><trkpt lon="108.89567055" lat="34.2494836"><ele>369.2578125</ele><time>2021-06-04T02:20:35Z</time><speed>1.3200000524520874</speed></trkpt><trkpt lon="108.89567361" lat="34.24938983"><ele>373.5252685546875</ele><time>2021-06-04T02:20:43Z</time><speed>1.309999942779541</speed></trkpt><trkpt lon="108.89558227" lat="34.24930526"><ele>372.60943603515625</ele><time>2021-06-04T02:20:52Z</time><speed>1.2300000190734863</speed></trkpt><trkpt lon="108.89571607" lat="34.24927851"><ele>375.01904296875</ele><time>2021-06-04T02:21:01Z</time><speed>1.2200000286102295</speed></trkpt><trkpt lon="108.8958294" lat="34.24930922"><ele>373.02691650390625</ele><time>2021-06-04T02:21:15Z</time><speed>1.2000000476837158</speed></trkpt><trkpt lon="108.89586846" lat="34.24940044"><ele>373.669921875</ele><time>2021-06-04T02:21:23Z</time><speed>1.2200000286102295</speed></trkpt><trkpt lon="108.89595224" lat="34.2493219"><ele>367.3912353515625</ele><time>2021-06-04T02:21:33Z</time><speed>1.1200000047683716</speed></trkpt><trkpt lon="108.89606611" lat="34.24931506"><ele>361.3428955078125</ele><time>2021-06-04T02:21:45Z</time><speed>0.9800000190734863</speed></trkpt><trkpt lon="108.89610761" lat="34.24922834"><ele>356.94189453125</ele><time>2021-06-04T02:21:59Z</time><speed>1.2000000476837158</speed></trkpt><trkpt lon="108.89598747" lat="34.24919606"><ele>360.3841552734375</ele><time>2021-06-04T02:22:23Z</time><speed>0.3700000047683716</speed></trkpt><trkpt lon="108.89601282" lat="34.24929573"><ele>357.823974609375</ele><time>2021-06-04T02:22:33Z</time><speed>1.2200000286102295</speed></trkpt><trkpt lon="108.89590654" lat="34.2493506"><ele>358.62982177734375</ele><time>2021-06-04T02:22:48Z</time><speed>1.0099999904632568</speed></trkpt><trkpt lon="108.89587401" lat="34.24944112"><ele>360.3175048828125</ele><time>2021-06-04T02:23:03Z</time><speed>0.6000000238418579</speed></trkpt><trkpt lon="108.89593323" lat="34.24953012"><ele>356.133056640625</ele><time>2021-06-04T02:23:21Z</time><speed>0.7099999785423279</speed></trkpt><trkpt lon="108.89594174" lat="34.2496221"><ele>354.5994873046875</ele><time>2021-06-04T02:23:31Z</time><speed>1.0399999618530273</speed></trkpt><trkpt lon="108.89591903" lat="34.2497255"><ele>351.4505615234375</ele><time>2021-06-04T02:23:41Z</time><speed>1.100000023841858</speed></trkpt><trkpt lon="108.89597208" lat="34.24980664"><ele>354.99609375</ele><time>2021-06-04T02:24:09Z</time><speed>0.0</speed></trkpt><trkpt lon="108.89592493" lat="34.24989504"><ele>357.9696044921875</ele><time>2021-06-04T02:26:13Z</time><speed>1.0800000429153442</speed></trkpt><trkpt lon="108.89580777" lat="34.24988973"><ele>370.0782470703125</ele><time>2021-06-04T02:26:25Z</time><speed>1.2200000286102295</speed></trkpt><trkpt lon="108.89568479" lat="34.24988095"><ele>369.6607666015625</ele><time>2021-06-04T02:26:33Z</time><speed>1.159999966621399</speed></trkpt><trkpt lon="108.89565106" lat="34.24997826"><ele>372.517333984375</ele><time>2021-06-04T02:26:53Z</time><speed>1.1200000047683716</speed></trkpt><trkpt lon="108.89556682" lat="34.2500649"><ele>373.938720703125</ele><time>2021-06-04T02:27:05Z</time><speed>1.1200000047683716</speed></trkpt><trkpt lon="108.89545384" lat="34.25005566"><ele>373.0311279296875</ele><time>2021-06-04T02:27:15Z</time><speed>1.2400000095367432</speed></trkpt><trkpt lon="108.89532576" lat="34.25003711"><ele>373.1270751953125</ele><time>2021-06-04T02:27:27Z</time><speed>1.1299999952316284</speed></trkpt><trkpt lon="108.89521192" lat="34.25004726"><ele>371.953125</ele><time>2021-06-04T02:27:37Z</time><speed>1.0299999713897705</speed></trkpt><trkpt lon="108.89510058" lat="34.25003012"><ele>368.44586181640625</ele><time>2021-06-04T02:27:47Z</time><speed>1.0</speed></trkpt><trkpt lon="108.89521171" lat="34.25001721"><ele>372.25421142578125</ele><time>2021-06-04T02:34:25Z</time><speed>0.8799999952316284</speed></trkpt><trkpt lon="108.8953432" lat="34.25004932"><ele>372.0986328125</ele><time>2021-06-04T02:34:37Z</time><speed>0.8600000143051147</speed></trkpt><trkpt lon="108.89546481" lat="34.25008346"><ele>370.9132080078125</ele><time>2021-06-04T02:34:47Z</time><speed>0.8899999856948853</speed></trkpt><trkpt lon="108.89556784" lat="34.25012485"><ele>371.65087890625</ele><time>2021-06-04T02:34:57Z</time><speed>0.9200000166893005</speed></trkpt><trkpt lon="108.89566394" lat="34.25005804"><ele>372.38677978515625</ele><time>2021-06-04T02:35:09Z</time><speed>0.7300000190734863</speed></trkpt><trkpt lon="108.89572362" lat="34.25014323"><ele>373.55352783203125</ele><time>2021-06-04T02:35:45Z</time><speed>0.9100000262260437</speed></trkpt><trkpt lon="108.89581738" lat="34.25021662"><ele>372.60546875</ele><time>2021-06-04T02:35:55Z</time><speed>0.8799999952316284</speed></trkpt><trkpt lon="108.89590052" lat="34.25028525"><ele>370.5560302734375</ele><time>2021-06-04T02:36:05Z</time><speed>0.8700000047683716</speed></trkpt><trkpt lon="108.89595626" lat="34.25037728"><ele>375.5445556640625</ele><time>2021-06-04T02:36:15Z</time><speed>0.9399999976158142</speed></trkpt><trkpt lon="108.89600579" lat="34.25046266"><ele>377.567626953125</ele><time>2021-06-04T02:36:25Z</time><speed>1.0800000429153442</speed></trkpt><trkpt lon="108.89605336" lat="34.25056513"><ele>374.43511962890625</ele><time>2021-06-04T02:36:37Z</time><speed>1.2200000286102295</speed></trkpt><trkpt lon="108.89602263" lat="34.25066768"><ele>374.6146240234375</ele><time>2021-06-04T02:36:45Z</time><speed>1.1699999570846558</speed></trkpt><trkpt lon="108.89600973" lat="34.25076107"><ele>374.630859375</ele><time>2021-06-04T02:36:53Z</time><speed>1.1799999475479126</speed></trkpt><trkpt lon="108.89608365" lat="34.25083272"><ele>374.98681640625</ele><time>2021-06-04T02:37:01Z</time><speed>1.340000033378601</speed></trkpt></trkseg></trk></gpx>
