# Supplementary material for: Exploring the influence of path environment factors on walking behavior in urban parks with configuration attribute control
Source: PLoS One. 2025 Jul 28;20(7):e0329278. doi: 10.1371/journal.pone.0329278 (PMC12303266; doi:10.1371/journal.pone.0329278)
Supplement: S2 File — (ZIP) [file pone.0329278.s002.zip › S2 File/Trajectory data/F157.gpx]

<?xml version="1.0" encoding="UTF-8"?><gpx xsi:schemaLocation="http://www.topografix.com/GPX/1/0 http://www.topografix.com/GPX/1/0/gpx.xsd" xmlns="http://www.topografix.com/GPX/1/0" xmlns:xsi="http://www.w3.org/2001/XMLSchema-instance" creator="SixFoot - http://www.foooooot.com/" version="1.0"><trk><trkseg><trkpt lon="108.89002637220746" lat="34.24946412744486"><ele>373.6281737238169</ele><time>2021-06-04T00:25:55Z</time><speed>0.31654465198516846</speed></trkpt><trkpt lon="108.89021404220378" lat="34.24949095827706"><ele>373.0629671802744</ele><time>2021-06-04T00:25:59Z</time><speed>0.49244800209999084</speed></trkpt><trkpt lon="108.89040216988832" lat="34.24958466206884"><ele>369.86034412062844</ele><time>2021-06-04T00:26:03Z</time><speed>1.0371415615081787</speed></trkpt><trkpt lon="108.89058042117942" lat="34.24949801302677"><ele>367.86734520318385</ele><time>2021-06-04T00:26:08Z</time><speed>1.0323996543884277</speed></trkpt><trkpt lon="108.89067110184163" lat="34.24941905495251"><ele>377.7640854043109</ele><time>2021-06-04T00:26:17Z</time><speed>1.459047794342041</speed></trkpt><trkpt lon="108.89071625306607" lat="34.24930816555584"><ele>375.99631801453086</ele><time>2021-06-04T00:26:29Z</time><speed>1.3324276208877563</speed></trkpt><trkpt lon="108.89070876306205" lat="34.24920243460661"><ele>372.24865525980067</ele><time>2021-06-04T00:26:37Z</time><speed>1.407482624053955</speed></trkpt><trkpt lon="108.89073103975744" lat="34.2490895092938"><ele>369.57870533587555</ele><time>2021-06-04T00:26:48Z</time><speed>1.1444567441940308</speed></trkpt><trkpt lon="108.89080995706156" lat="34.24902448270619"><ele>368.2583936126838</ele><time>2021-06-04T00:26:56Z</time><speed>1.229169487953186</speed></trkpt><trkpt lon="108.8908722336443" lat="34.248945956792106"><ele>368.43493223406756</ele><time>2021-06-04T00:27:03Z</time><speed>1.3125666379928589</speed></trkpt><trkpt lon="108.890985262253" lat="34.24887668106475"><ele>369.49598851728774</ele><time>2021-06-04T00:27:15Z</time><speed>1.3623727560043335</speed></trkpt><trkpt lon="108.89107922767184" lat="34.24882453915477"><ele>371.69072680082087</ele><time>2021-06-04T00:27:23Z</time><speed>1.1978918313980103</speed></trkpt><trkpt lon="108.89117302739976" lat="34.248765978202606"><ele>370.9790912239473</ele><time>2021-06-04T00:27:31Z</time><speed>1.08444344997406</speed></trkpt><trkpt lon="108.89131096832237" lat="34.24873379015574"><ele>370.66510767385927</ele><time>2021-06-04T00:27:41Z</time><speed>1.225870132446289</speed></trkpt><trkpt lon="108.89142127112372" lat="34.24867956928337"><ele>371.2541399977778</ele><time>2021-06-04T00:27:51Z</time><speed>1.1811693906784058</speed></trkpt><trkpt lon="108.89154246244185" lat="34.24866282658915"><ele>370.8498130669152</ele><time>2021-06-04T00:28:01Z</time><speed>0.9163643717765808</speed></trkpt><trkpt lon="108.89166552118016" lat="34.24865630435861"><ele>371.41614202535163</ele><time>2021-06-04T00:28:11Z</time><speed>1.3014556169509888</speed></trkpt><trkpt lon="108.89182962534397" lat="34.248686105761024"><ele>373.01780539642914</ele><time>2021-06-04T00:28:21Z</time><speed>0.9020116329193115</speed></trkpt><trkpt lon="108.89194784578842" lat="34.248711065811115"><ele>372.9340567020921</ele><time>2021-06-04T00:28:33Z</time><speed>0.7569426894187927</speed></trkpt><trkpt lon="108.89207906665747" lat="34.248733682775146"><ele>372.33332064359064</ele><time>2021-06-04T00:28:43Z</time><speed>1.0727547407150269</speed></trkpt><trkpt lon="108.8921915731365" lat="34.24877277322613"><ele>372.92289307130136</ele><time>2021-06-04T00:28:51Z</time><speed>1.1695631742477417</speed></trkpt><trkpt lon="108.89230206193682" lat="34.248784835793906"><ele>371.5518796408075</ele><time>2021-06-04T00:29:01Z</time><speed>0.5554937720298767</speed></trkpt><trkpt lon="108.89243208519072" lat="34.2487838543068"><ele>370.1003438300024</ele><time>2021-06-04T00:29:10Z</time><speed>0.9236912727355957</speed></trkpt><trkpt lon="108.8925410832303" lat="34.248781647985396"><ele>369.71848625388355</ele><time>2021-06-04T00:29:17Z</time><speed>1.2508829832077026</speed></trkpt><trkpt lon="108.89267262420279" lat="34.248786513302434"><ele>368.92126392290805</ele><time>2021-06-04T00:29:27Z</time><speed>1.1625157594680786</speed></trkpt><trkpt lon="108.89279228581933" lat="34.24879403511286"><ele>368.0009426861497</ele><time>2021-06-04T00:29:37Z</time><speed>1.231878638267517</speed></trkpt><trkpt lon="108.89289407959357" lat="34.24883614862927"><ele>367.56018931322814</ele><time>2021-06-04T00:29:45Z</time><speed>1.029287338256836</speed></trkpt><trkpt lon="108.8930208410018" lat="34.248847631084985"><ele>368.378052711103</ele><time>2021-06-04T00:29:53Z</time><speed>0.9133801460266113</speed></trkpt><trkpt lon="108.89313244784827" lat="34.248862366725966"><ele>367.5397294689625</ele><time>2021-06-04T00:30:01Z</time><speed>1.1758246421813965</speed></trkpt><trkpt lon="108.89325491299167" lat="34.24883714134981"><ele>367.32735922969437</ele><time>2021-06-04T00:30:09Z</time><speed>1.1570864915847778</speed></trkpt><trkpt lon="108.89335700377569" lat="34.24877094667263"><ele>368.07170878461477</ele><time>2021-06-04T00:30:17Z</time><speed>1.3386648893356323</speed></trkpt><trkpt lon="108.89346411192155" lat="34.24869993602918"><ele>371.2189389460435</ele><time>2021-06-04T00:30:25Z</time><speed>1.258236050605774</speed></trkpt><trkpt lon="108.89355842256059" lat="34.248622292809486"><ele>370.57294133294243</ele><time>2021-06-04T00:30:35Z</time><speed>1.3260853290557861</speed></trkpt><trkpt lon="108.89366206055422" lat="34.24854435178348"><ele>372.3263141811334</ele><time>2021-06-04T00:30:49Z</time><speed>0.8807333111763</speed></trkpt><trkpt lon="108.89376458876453" lat="34.24847720774028"><ele>371.8328371307333</ele><time>2021-06-04T00:30:56Z</time><speed>1.1419333219528198</speed></trkpt><trkpt lon="108.89388109213115" lat="34.24842024243593"><ele>372.0434457891531</ele><time>2021-06-04T00:31:07Z</time><speed>1.2320387363433838</speed></trkpt><trkpt lon="108.89398162978586" lat="34.248378585757166"><ele>371.42903270507213</ele><time>2021-06-04T00:31:16Z</time><speed>1.253434181213379</speed></trkpt><trkpt lon="108.89411532577893" lat="34.24834241750751"><ele>371.973543194882</ele><time>2021-06-04T00:31:27Z</time><speed>1.2557424306869507</speed></trkpt><trkpt lon="108.89421943089427" lat="34.24828694384604"><ele>373.34715351511215</ele><time>2021-06-04T00:31:37Z</time><speed>1.1813390254974365</speed></trkpt><trkpt lon="108.89429241261267" lat="34.24821525408759"><ele>375.03463038430067</ele><time>2021-06-04T00:31:45Z</time><speed>1.2378171682357788</speed></trkpt><trkpt lon="108.89436882059807" lat="34.24813355487527"><ele>374.61957802049176</ele><time>2021-06-04T00:31:55Z</time><speed>1.1393611431121826</speed></trkpt><trkpt lon="108.89447969804519" lat="34.2480466281924"><ele>373.45018358344606</ele><time>2021-06-04T00:32:06Z</time><speed>1.144146203994751</speed></trkpt><trkpt lon="108.89460098108148" lat="34.24802508965277"><ele>372.1140510559719</ele><time>2021-06-04T00:32:13Z</time><speed>1.3745841979980469</speed></trkpt><trkpt lon="108.89472420500034" lat="34.24799368309858"><ele>370.5596261833887</ele><time>2021-06-04T00:32:23Z</time><speed>1.2491213083267212</speed></trkpt><trkpt lon="108.89471437591943" lat="34.248092826547136"><ele>370.0244476897687</ele><time>2021-06-04T00:32:35Z</time><speed>1.0449930429458618</speed></trkpt><trkpt lon="108.89472170005656" lat="34.24818994956005"><ele>370.0106294803436</ele><time>2021-06-04T00:32:47Z</time><speed>0.7368532419204712</speed></trkpt><trkpt lon="108.8947243429262" lat="34.24829220263406"><ele>369.91360911497617</ele><time>2021-06-04T00:32:57Z</time><speed>1.2314980030059814</speed></trkpt><trkpt lon="108.89472292025015" lat="34.24838974311107"><ele>370.3068645830963</ele><time>2021-06-04T00:33:03Z</time><speed>0.8420925736427307</speed></trkpt><trkpt lon="108.8946359463124" lat="34.24845377542125"><ele>368.7890959523586</ele><time>2021-06-04T00:33:09Z</time><speed>1.1193993091583252</speed></trkpt><trkpt lon="108.89456087246073" lat="34.24852495031515"><ele>366.93330047160475</ele><time>2021-06-04T00:33:19Z</time><speed>1.2211723327636719</speed></trkpt><trkpt lon="108.89451364672898" lat="34.24861637697109"><ele>368.62857867261044</ele><time>2021-06-04T00:33:29Z</time><speed>1.1342229843139648</speed></trkpt><trkpt lon="108.89451762802821" lat="34.24870718948122"><ele>368.1205019798106</ele><time>2021-06-04T00:33:37Z</time><speed>1.396690845489502</speed></trkpt><trkpt lon="108.89457131252932" lat="34.24880230365617"><ele>367.4988014459538</ele><time>2021-06-04T00:33:47Z</time><speed>1.2616323232650757</speed></trkpt><trkpt lon="108.89464465681203" lat="34.24887661497437"><ele>366.6416695673987</ele><time>2021-06-04T00:33:55Z</time><speed>1.2672532796859741</speed></trkpt><trkpt lon="108.8947221011124" lat="34.248948426435085"><ele>365.4673018107045</ele><time>2021-06-04T00:34:01Z</time><speed>1.2670702934265137</speed></trkpt><trkpt lon="108.89478724336918" lat="34.249028147812844"><ele>366.97055777102213</ele><time>2021-06-04T00:34:11Z</time><speed>0.9812034964561462</speed></trkpt><trkpt lon="108.89480602185445" lat="34.24912193354861"><ele>366.512039187195</ele><time>2021-06-04T00:34:19Z</time><speed>1.0101436376571655</speed></trkpt><trkpt lon="108.89480556350384" lat="34.249224404746705"><ele>367.51102274635326</ele><time>2021-06-04T00:34:27Z</time><speed>1.028588891029358</speed></trkpt><trkpt lon="108.8948243583225" lat="34.249328694582324"><ele>367.23371420381267</ele><time>2021-06-04T00:34:37Z</time><speed>1.190738320350647</speed></trkpt><trkpt lon="108.89478475396693" lat="34.24942522327438"><ele>368.6800845796139</ele><time>2021-06-04T00:34:49Z</time><speed>0.8577370047569275</speed></trkpt><trkpt lon="108.89467521990913" lat="34.249516978093084"><ele>368.7210848532718</ele><time>2021-06-04T00:35:00Z</time><speed>1.0582737922668457</speed></trkpt><trkpt lon="108.89458524161185" lat="34.24957727471825"><ele>367.9209132657512</ele><time>2021-06-04T00:35:11Z</time><speed>1.128953456878662</speed></trkpt><trkpt lon="108.89452305492145" lat="34.24965775264271"><ele>367.95640005823606</ele><time>2021-06-04T00:35:19Z</time><speed>1.4694782495498657</speed></trkpt><trkpt lon="108.89445660542839" lat="34.249730445148124"><ele>367.31412179393175</ele><time>2021-06-04T00:35:31Z</time><speed>0.8744974732398987</speed></trkpt><trkpt lon="108.89441177179773" lat="34.24981971347889"><ele>365.2856980431745</ele><time>2021-06-04T00:35:41Z</time><speed>1.0069395303726196</speed></trkpt><trkpt lon="108.89441149855006" lat="34.24991187276511"><ele>365.31172609119403</ele><time>2021-06-04T00:35:49Z</time><speed>1.4946339130401611</speed></trkpt><trkpt lon="108.89439524883417" lat="34.25000586156629"><ele>365.14067423777647</ele><time>2021-06-04T00:35:57Z</time><speed>1.1013730764389038</speed></trkpt><trkpt lon="108.89440411337789" lat="34.25014161220202"><ele>360.6195807145056</ele><time>2021-06-04T00:36:07Z</time><speed>0.975024402141571</speed></trkpt><trkpt lon="108.89438312566823" lat="34.25024695005928"><ele>357.85602588126307</ele><time>2021-06-04T00:36:17Z</time><speed>0.7791633009910583</speed></trkpt><trkpt lon="108.89438660237491" lat="34.25034459441632"><ele>360.8744008457713</ele><time>2021-06-04T00:36:26Z</time><speed>0.9509233832359314</speed></trkpt><trkpt lon="108.89440214059114" lat="34.250438207568585"><ele>363.9193663010687</ele><time>2021-06-04T00:36:37Z</time><speed>0.8968488574028015</speed></trkpt><trkpt lon="108.89452854759881" lat="34.25043554579779"><ele>362.92356454103765</ele><time>2021-06-04T00:36:53Z</time><speed>1.2938727140426636</speed></trkpt><trkpt lon="108.89455031282743" lat="34.25053582248109"><ele>365.3591520197092</ele><time>2021-06-04T00:37:03Z</time><speed>1.3306268453598022</speed></trkpt><trkpt lon="108.89462370420458" lat="34.2506152762637"><ele>365.1077547758995</ele><time>2021-06-04T00:37:53Z</time><speed>0.954877495765686</speed></trkpt><trkpt lon="108.89472562919207" lat="34.25057867310061"><ele>366.4553313172736</ele><time>2021-06-04T00:38:03Z</time><speed>0.8353285789489746</speed></trkpt><trkpt lon="108.8948208541117" lat="34.25063427789893"><ele>367.9322486002623</ele><time>2021-06-04T00:38:17Z</time><speed>0.9828946590423584</speed></trkpt><trkpt lon="108.89472572639825" lat="34.250679515176365"><ele>365.6771988337661</ele><time>2021-06-04T00:40:09Z</time><speed>0.3958301544189453</speed></trkpt><trkpt lon="108.8946136627789" lat="34.250686437655965"><ele>366.97234772387475</ele><time>2021-06-04T00:40:25Z</time><speed>0.5506772398948669</speed></trkpt><trkpt lon="108.89473041475411" lat="34.250691400292894"><ele>365.6448799895426</ele><time>2021-06-04T00:44:01Z</time><speed>0.803547203540802</speed></trkpt><trkpt lon="108.89483264000442" lat="34.250659889075806"><ele>362.04450531629425</ele><time>2021-06-04T00:44:23Z</time><speed>0.1265222728252411</speed></trkpt><trkpt lon="108.8947095215997" lat="34.2506279316652"><ele>367.74390018498326</ele><time>2021-06-04T00:46:03Z</time><speed>0.7657529711723328</speed></trkpt><trkpt lon="108.8945946983284" lat="34.25062106329535"><ele>367.1268876747082</ele><time>2021-06-04T00:46:13Z</time><speed>0.832906186580658</speed></trkpt><trkpt lon="108.89449301762694" lat="34.25066486851638"><ele>367.43690283197844</ele><time>2021-06-04T00:46:27Z</time><speed>0.9341905117034912</speed></trkpt><trkpt lon="108.89435046707615" lat="34.25067912054619"><ele>367.5757562060845</ele><time>2021-06-04T00:46:35Z</time><speed>0.9987813234329224</speed></trkpt><trkpt lon="108.89431580209933" lat="34.250774933085864"><ele>367.4272996660629</ele><time>2021-06-04T00:46:45Z</time><speed>0.8866299390792847</speed></trkpt><trkpt lon="108.8943581372323" lat="34.250861691768435"><ele>367.5554563412529</ele><time>2021-06-04T00:46:55Z</time><speed>0.5122056603431702</speed></trkpt><trkpt lon="108.89437961863722" lat="34.25096616683393"><ele>368.55480796904413</ele><time>2021-06-04T00:46:59Z</time><speed>1.1511424779891968</speed></trkpt><trkpt lon="108.89428898128813" lat="34.251031115698986"><ele>369.117728597338</ele><time>2021-06-04T00:47:07Z</time><speed>1.0153692960739136</speed></trkpt><trkpt lon="108.89420703527269" lat="34.251095268256954"><ele>369.1498964377669</ele><time>2021-06-04T00:47:15Z</time><speed>1.0936479568481445</speed></trkpt><trkpt lon="108.89418031836395" lat="34.25119290502988"><ele>369.08995358352377</ele><time>2021-06-04T00:47:25Z</time><speed>0.6664180755615234</speed></trkpt><trkpt lon="108.89414583160104" lat="34.251279912495086"><ele>370.67832090988</ele><time>2021-06-04T00:47:33Z</time><speed>1.2564098834991455</speed></trkpt><trkpt lon="108.89410140298607" lat="34.251365825498326"><ele>373.1258952382228</ele><time>2021-06-04T00:47:41Z</time><speed>0.9545697569847107</speed></trkpt><trkpt lon="108.89408923049686" lat="34.25148482741506"><ele>370.14056306888216</ele><time>2021-06-04T00:47:56Z</time><speed>0.6850948929786682</speed></trkpt><trkpt lon="108.89417380242367" lat="34.25156777541636"><ele>360.8673737376721</ele><time>2021-06-04T00:48:02Z</time><speed>0.5109786987304688</speed></trkpt><trkpt lon="108.89426824695444" lat="34.251612729230494"><ele>364.26077530210836</ele><time>2021-06-04T00:48:13Z</time><speed>0.738507866859436</speed></trkpt><trkpt lon="108.89439658337488" lat="34.251767593547484"><ele>368.4894089388803</ele><time>2021-06-04T00:48:22Z</time><speed>1.0314737558364868</speed></trkpt><trkpt lon="108.8945063883627" lat="34.25179618248974"><ele>368.1551519504126</ele><time>2021-06-04T00:48:31Z</time><speed>0.8256444931030273</speed></trkpt><trkpt lon="108.89461725156254" lat="34.25177255422659"><ele>368.3864508117934</ele><time>2021-06-04T00:48:39Z</time><speed>0.90228271484375</speed></trkpt><trkpt lon="108.89471851370487" lat="34.25171080555268"><ele>367.59869475185064</ele><time>2021-06-04T00:48:53Z</time><speed>0.9174337983131409</speed></trkpt><trkpt lon="108.89482757712052" lat="34.25170022309691"><ele>366.82021316445054</ele><time>2021-06-04T00:49:23Z</time><speed>1.071030616760254</speed></trkpt><trkpt lon="108.89492335909928" lat="34.25164741760748"><ele>366.51244943999023</ele><time>2021-06-04T00:49:35Z</time><speed>1.0941908359527588</speed></trkpt><trkpt lon="108.89494383810661" lat="34.2515580685924"><ele>366.8746256385273</ele><time>2021-06-04T00:49:43Z</time><speed>1.0168354511260986</speed></trkpt><trkpt lon="108.89501384279609" lat="34.25146841068362"><ele>366.2176772901939</ele><time>2021-06-04T00:49:53Z</time><speed>0.8882758617401123</speed></trkpt><trkpt lon="108.89509291190545" lat="34.25140558732403"><ele>365.8047866454727</ele><time>2021-06-04T00:50:09Z</time><speed>1.1752841472625732</speed></trkpt><trkpt lon="108.89517602985991" lat="34.25133770600128"><ele>366.16818240681505</ele><time>2021-06-04T00:50:25Z</time><speed>0.6217405796051025</speed></trkpt><trkpt lon="108.89505362756317" lat="34.251311069766906"><ele>369.9606709923868</ele><time>2021-06-04T00:50:53Z</time><speed>1.0157819986343384</speed></trkpt><trkpt lon="108.89497830336323" lat="34.25124263032443"><ele>370.6985055314789</ele><time>2021-06-04T00:51:01Z</time><speed>0.9025411605834961</speed></trkpt><trkpt lon="108.89487200430082" lat="34.251187175323516"><ele>371.94954955181043</ele><time>2021-06-04T00:51:09Z</time><speed>1.304038643836975</speed></trkpt><trkpt lon="108.894768348205" lat="34.25112230639567"><ele>371.15029624903724</ele><time>2021-06-04T00:51:19Z</time><speed>1.2606582641601562</speed></trkpt><trkpt lon="108.89467923724645" lat="34.25105457366668"><ele>371.93808639379677</ele><time>2021-06-04T00:51:27Z</time><speed>0.9867419600486755</speed></trkpt><trkpt lon="108.89458683087163" lat="34.25098205491996"><ele>372.145686846836</ele><time>2021-06-04T00:51:37Z</time><speed>1.0668307542800903</speed></trkpt><trkpt lon="108.89448289099174" lat="34.250948439901066"><ele>374.29659774493564</ele><time>2021-06-04T00:51:47Z</time><speed>0.8605877161026001</speed></trkpt><trkpt lon="108.89436828741044" lat="34.250888696283525"><ele>372.8019999260771</ele><time>2021-06-04T00:51:57Z</time><speed>0.9020204544067383</speed></trkpt><trkpt lon="108.8943098526959" lat="34.25080680860781"><ele>373.38381178658295</ele><time>2021-06-04T00:52:05Z</time><speed>0.9060943722724915</speed></trkpt><trkpt lon="108.89428077447972" lat="34.25071447430991"><ele>373.7444820423338</ele><time>2021-06-04T00:52:15Z</time><speed>1.0672576427459717</speed></trkpt><trkpt lon="108.8942314418461" lat="34.250621142416755"><ele>372.49233980422633</ele><time>2021-06-04T00:52:25Z</time><speed>1.0414196252822876</speed></trkpt><trkpt lon="108.89417546065982" lat="34.25053838015569"><ele>371.43350053393164</ele><time>2021-06-04T00:52:35Z</time><speed>0.7943302989006042</speed></trkpt><trkpt lon="108.89409871729369" lat="34.250469414055054"><ele>372.30137532448697</ele><time>2021-06-04T00:52:45Z</time><speed>1.1779342889785767</speed></trkpt><trkpt lon="108.8940169872195" lat="34.25040520895038"><ele>372.0055705113212</ele><time>2021-06-04T00:52:54Z</time><speed>0.973704993724823</speed></trkpt><trkpt lon="108.89393363489818" lat="34.2503407526165"><ele>371.70870867845355</ele><time>2021-06-04T00:53:03Z</time><speed>0.8279498815536499</speed></trkpt><trkpt lon="108.89385617271283" lat="34.250250518345155"><ele>370.9112304954566</ele><time>2021-06-04T00:53:18Z</time><speed>0.8426824808120728</speed></trkpt><trkpt lon="108.89375954111743" lat="34.25017600570132"><ele>371.1752661338299</ele><time>2021-06-04T00:55:24Z</time><speed>1.0612462759017944</speed></trkpt><trkpt lon="108.89366910551529" lat="34.25012230923628"><ele>369.2346921037216</ele><time>2021-06-04T00:55:34Z</time><speed>0.7374159097671509</speed></trkpt><trkpt lon="108.89357665595092" lat="34.2500453217411"><ele>369.0136215225313</ele><time>2021-06-04T00:55:48Z</time><speed>0.852705180644989</speed></trkpt><trkpt lon="108.89347141934797" lat="34.250018164756966"><ele>367.79872816219694</ele><time>2021-06-04T00:56:01Z</time><speed>0.7047316431999207</speed></trkpt><trkpt lon="108.89335410850623" lat="34.25003407345802"><ele>366.8470742767394</ele><time>2021-06-04T00:56:24Z</time><speed>0.4191918671131134</speed></trkpt><trkpt lon="108.893277891867" lat="34.25010594134396"><ele>366.2267686651002</ele><time>2021-06-04T00:56:48Z</time><speed>0.49786001443862915</speed></trkpt><trkpt lon="108.89312670971248" lat="34.25013274782027"><ele>366.402572538619</ele><time>2021-06-04T00:57:00Z</time><speed>0.8456154465675354</speed></trkpt><trkpt lon="108.8930042006939" lat="34.250127766272996"><ele>369.88119035668984</ele><time>2021-06-04T00:57:14Z</time><speed>1.2951133251190186</speed></trkpt><trkpt lon="108.89288657891449" lat="34.25013127557598"><ele>373.04085697346744</ele><time>2021-06-04T00:57:23Z</time><speed>0.6711317896842957</speed></trkpt><trkpt lon="108.89277699524628" lat="34.25011252587319"><ele>374.3932100772835</ele><time>2021-06-04T00:57:51Z</time><speed>0.8562183976173401</speed></trkpt><trkpt lon="108.89268838872782" lat="34.2500407122932"><ele>372.71386177622554</ele><time>2021-06-04T00:58:11Z</time><speed>0.9822098016738892</speed></trkpt><trkpt lon="108.89256736635802" lat="34.250062571161074"><ele>371.3742668807439</ele><time>2021-06-04T00:58:18Z</time><speed>0.9234204888343811</speed></trkpt><trkpt lon="108.89245153786649" lat="34.25006237228691"><ele>370.5688657726716</ele><time>2021-06-04T00:58:27Z</time><speed>0.9042097330093384</speed></trkpt><trkpt lon="108.8923514392344" lat="34.250026527692114"><ele>369.9521528184362</ele><time>2021-06-04T00:58:36Z</time><speed>0.967443585395813</speed></trkpt><trkpt lon="108.89223325380341" lat="34.25004219294097"><ele>369.1843253125082</ele><time>2021-06-04T00:59:50Z</time><speed>0.684211254119873</speed></trkpt><trkpt lon="108.89213480591933" lat="34.25008056942579"><ele>368.56984368824146</ele><time>2021-06-04T01:00:04Z</time><speed>0.991314172744751</speed></trkpt><trkpt lon="108.89205041855536" lat="34.25014212266445"><ele>368.5544075987167</ele><time>2021-06-04T01:00:15Z</time><speed>0.6799497008323669</speed></trkpt><trkpt lon="108.89194104970639" lat="34.25019293487777"><ele>369.23162927307743</ele><time>2021-06-04T01:00:26Z</time><speed>0.8674071431159973</speed></trkpt><trkpt lon="108.89181442674686" lat="34.2502529350579"><ele>369.82020109688597</ele><time>2021-06-04T01:00:36Z</time><speed>1.025468349456787</speed></trkpt><trkpt lon="108.89169856991988" lat="34.2502771686459"><ele>370.6210153848845</ele><time>2021-06-04T01:01:00Z</time><speed>0.42689281702041626</speed></trkpt><trkpt lon="108.89160337876909" lat="34.2502240315128"><ele>371.0401774246661</ele><time>2021-06-04T01:01:26Z</time><speed>0.8353287577629089</speed></trkpt><trkpt lon="108.89147925696489" lat="34.25020823088034"><ele>370.4966781797157</ele><time>2021-06-04T01:01:38Z</time><speed>0.9856104850769043</speed></trkpt><trkpt lon="108.89136557805988" lat="34.250193339501635"><ele>371.3852093927713</ele><time>2021-06-04T01:01:48Z</time><speed>0.6927454471588135</speed></trkpt><trkpt lon="108.89127879483434" lat="34.250135937528476"><ele>371.3250924945192</ele><time>2021-06-04T01:01:56Z</time><speed>0.9386877417564392</speed></trkpt><trkpt lon="108.89119882351572" lat="34.25004684754167"><ele>372.2187074260155</ele><time>2021-06-04T01:02:06Z</time><speed>0.6468116641044617</speed></trkpt><trkpt lon="108.89113558077311" lat="34.24996595953136"><ele>372.79573546645014</ele><time>2021-06-04T01:02:16Z</time><speed>0.8397605419158936</speed></trkpt><trkpt lon="108.89106139137357" lat="34.24987339641229"><ele>372.070068370213</ele><time>2021-06-04T01:02:26Z</time><speed>1.0169057846069336</speed></trkpt><trkpt lon="108.89107226346455" lat="34.24976656377727"><ele>369.73061899886227</ele><time>2021-06-04T01:02:38Z</time><speed>0.9994500875473022</speed></trkpt><trkpt lon="108.89111415865608" lat="34.24966391027087"><ele>370.9168322507636</ele><time>2021-06-04T01:02:50Z</time><speed>0.8624299764633179</speed></trkpt><trkpt lon="108.89100546646806" lat="34.24966861852467"><ele>371.10220396838315</ele><time>2021-06-04T01:03:04Z</time><speed>0.8361164927482605</speed></trkpt><trkpt lon="108.89089335422133" lat="34.249685629292195"><ele>368.56044875094966</ele><time>2021-06-04T01:03:14Z</time><speed>0.9351097941398621</speed></trkpt><trkpt lon="108.89077687495706" lat="34.249638109910045"><ele>368.3489956596997</ele><time>2021-06-04T01:03:22Z</time><speed>1.1928284168243408</speed></trkpt><trkpt lon="108.89071578971532" lat="34.249559267538885"><ele>368.3281879327802</ele><time>2021-06-04T01:03:30Z</time><speed>1.1650128364562988</speed></trkpt><trkpt lon="108.89061792848686" lat="34.24948312858705"><ele>367.556814749216</ele><time>2021-06-04T01:03:39Z</time><speed>1.2919559478759766</speed></trkpt><trkpt lon="108.89050332060093" lat="34.2494749277128"><ele>365.12504213429867</ele><time>2021-06-04T01:04:14Z</time><speed>0.5353456139564514</speed></trkpt><trkpt lon="108.89039537054295" lat="34.249499899133774"><ele>359.9290258262572</ele><time>2021-06-04T01:04:40Z</time><speed>0.5043470859527588</speed></trkpt><trkpt lon="108.8902493129225" lat="34.24951506277293"><ele>360.8931413985594</ele><time>2021-06-04T01:04:59Z</time><speed>0.7902063131332397</speed></trkpt><trkpt lon="108.89012543753853" lat="34.2495386224739"><ele>366.2099001264103</ele><time>2021-06-04T01:06:09Z</time><speed>0.17035533487796783</speed></trkpt></trkseg></trk></gpx>
