# Supplementary material for: Exploring the influence of path environment factors on walking behavior in urban parks with configuration attribute control
Source: PLoS One. 2025 Jul 28;20(7):e0329278. doi: 10.1371/journal.pone.0329278 (PMC12303266; doi:10.1371/journal.pone.0329278)
Supplement: S2 File — (ZIP) [file pone.0329278.s002.zip › S2 File/Trajectory data/F158.gpx]

<?xml version="1.0" encoding="UTF-8"?><gpx xsi:schemaLocation="http://www.topografix.com/GPX/1/0 http://www.topografix.com/GPX/1/0/gpx.xsd" xmlns="http://www.topografix.com/GPX/1/0" xmlns:xsi="http://www.w3.org/2001/XMLSchema-instance" creator="SixFoot - http://www.foooooot.com/" version="1.0"><trk><trkseg><trkpt lon="108.89019876027405" lat="34.249453321528954"><ele>385.02797304349696</ele><time>2021-06-04T01:08:10Z</time><speed>0.9500415325164795</speed></trkpt><trkpt lon="108.8903457442081" lat="34.24947303152934"><ele>383.1642836203999</ele><time>2021-06-04T01:08:18Z</time><speed>0.6198658347129822</speed></trkpt><trkpt lon="108.89046241206273" lat="34.249455871639746"><ele>382.32327096220143</ele><time>2021-06-04T01:08:23Z</time><speed>1.0913532972335815</speed></trkpt><trkpt lon="108.89058419037238" lat="34.24942305943896"><ele>379.9348084964223</ele><time>2021-06-04T01:08:28Z</time><speed>1.1176815032958984</speed></trkpt><trkpt lon="108.89065570323704" lat="34.24934745753639"><ele>378.903601183827</ele><time>2021-06-04T01:08:33Z</time><speed>1.3438750505447388</speed></trkpt><trkpt lon="108.89070784890016" lat="34.24926207100724"><ele>376.8376246235295</ele><time>2021-06-04T01:08:44Z</time><speed>0.657609224319458</speed></trkpt><trkpt lon="108.89067529668304" lat="34.24915915062292"><ele>374.48110236791825</ele><time>2021-06-04T01:08:56Z</time><speed>1.0241727828979492</speed></trkpt><trkpt lon="108.89070425190074" lat="34.24906918278438"><ele>373.19358567717256</ele><time>2021-06-04T01:09:04Z</time><speed>0.920565664768219</speed></trkpt><trkpt lon="108.89077045874532" lat="34.24898060043417"><ele>371.9010101213402</ele><time>2021-06-04T01:09:14Z</time><speed>0.8173068761825562</speed></trkpt><trkpt lon="108.89087127944657" lat="34.24891172261377"><ele>371.8949168930557</ele><time>2021-06-04T01:09:24Z</time><speed>0.8915095925331116</speed></trkpt><trkpt lon="108.890951627435" lat="34.248848194336425"><ele>371.65177513804434</ele><time>2021-06-04T01:09:32Z</time><speed>1.0645885467529297</speed></trkpt><trkpt lon="108.89105230341117" lat="34.248798222084936"><ele>370.6602185056293</ele><time>2021-06-04T01:09:42Z</time><speed>1.3140287399291992</speed></trkpt><trkpt lon="108.89115835001094" lat="34.24876286826316"><ele>370.3363824100512</ele><time>2021-06-04T01:09:50Z</time><speed>0.9984098076820374</speed></trkpt><trkpt lon="108.89125641147844" lat="34.24871342772637"><ele>371.6468913026626</ele><time>2021-06-04T01:10:04Z</time><speed>0.8584233522415161</speed></trkpt><trkpt lon="108.89136322751027" lat="34.24864206072876"><ele>372.92050499552295</ele><time>2021-06-04T01:10:12Z</time><speed>0.8719032406806946</speed></trkpt><trkpt lon="108.89149462782947" lat="34.24861768436944"><ele>374.2803642514362</ele><time>2021-06-04T01:10:22Z</time><speed>0.9894474744796753</speed></trkpt><trkpt lon="108.89160966594783" lat="34.24859544624541"><ele>374.5030287162821</ele><time>2021-06-04T01:10:28Z</time><speed>1.2337708473205566</speed></trkpt><trkpt lon="108.89173234613799" lat="34.24862351298667"><ele>374.12011208352317</ele><time>2021-06-04T01:10:38Z</time><speed>1.0825072526931763</speed></trkpt><trkpt lon="108.89184552963813" lat="34.24865893478946"><ele>378.8522286635914</ele><time>2021-06-04T01:10:48Z</time><speed>1.0483015775680542</speed></trkpt><trkpt lon="108.89196600139896" lat="34.24867697281197"><ele>379.25734948843666</ele><time>2021-06-04T01:10:54Z</time><speed>1.250596523284912</speed></trkpt><trkpt lon="108.89208618127573" lat="34.248731603043055"><ele>375.3555528913766</ele><time>2021-06-04T01:11:08Z</time><speed>1.3138781785964966</speed></trkpt><trkpt lon="108.89220982818102" lat="34.24874973312837"><ele>376.1840346261266</ele><time>2021-06-04T01:11:18Z</time><speed>0.8569906949996948</speed></trkpt><trkpt lon="108.89232562419754" lat="34.24875655163192"><ele>376.6377900415911</ele><time>2021-06-04T01:11:28Z</time><speed>0.8812591433525085</speed></trkpt><trkpt lon="108.89244332649099" lat="34.248773865977356"><ele>375.3847356136043</ele><time>2021-06-04T01:11:38Z</time><speed>0.9346482157707214</speed></trkpt><trkpt lon="108.89255319105509" lat="34.24876339806989"><ele>375.25903657855474</ele><time>2021-06-04T01:11:48Z</time><speed>0.7467518448829651</speed></trkpt><trkpt lon="108.89267976835596" lat="34.2487665255632"><ele>375.34418606514413</ele><time>2021-06-04T01:11:58Z</time><speed>0.6832888126373291</speed></trkpt><trkpt lon="108.89280379665594" lat="34.248754749195626"><ele>373.3420895479713</ele><time>2021-06-04T01:12:08Z</time><speed>0.7035771608352661</speed></trkpt><trkpt lon="108.89294986957475" lat="34.24881151989067"><ele>371.051975628643</ele><time>2021-06-04T01:12:21Z</time><speed>1.020594835281372</speed></trkpt><trkpt lon="108.89309306739842" lat="34.24882428934738"><ele>370.3300759462057</ele><time>2021-06-04T01:12:32Z</time><speed>0.8782255053520203</speed></trkpt><trkpt lon="108.89321545090628" lat="34.248828445165415"><ele>370.57108137994913</ele><time>2021-06-04T01:12:44Z</time><speed>0.7948797345161438</speed></trkpt><trkpt lon="108.8933210168042" lat="34.24878033265875"><ele>370.8089593838087</ele><time>2021-06-04T01:12:56Z</time><speed>1.1325105428695679</speed></trkpt><trkpt lon="108.89340468990034" lat="34.248696888056884"><ele>371.0813238885422</ele><time>2021-06-04T01:13:08Z</time><speed>1.2353856563568115</speed></trkpt><trkpt lon="108.89349342915362" lat="34.2486309890763"><ele>371.1232634277166</ele><time>2021-06-04T01:13:18Z</time><speed>1.2989253997802734</speed></trkpt><trkpt lon="108.89358967937692" lat="34.248565961231016"><ele>370.9841539312867</ele><time>2021-06-04T01:13:28Z</time><speed>0.9288339614868164</speed></trkpt><trkpt lon="108.89366076728625" lat="34.24849501893725"><ele>371.45659115983847</ele><time>2021-06-04T01:13:38Z</time><speed>1.1013251543045044</speed></trkpt><trkpt lon="108.89372327230245" lat="34.24840703034799"><ele>370.54677017874366</ele><time>2021-06-04T01:14:07Z</time><speed>0.7104727029800415</speed></trkpt><trkpt lon="108.89384811366799" lat="34.24838201995736"><ele>369.0411110801855</ele><time>2021-06-04T01:14:13Z</time><speed>0.7489120364189148</speed></trkpt><trkpt lon="108.89396341204755" lat="34.248389656859544"><ele>366.1960770727863</ele><time>2021-06-04T01:14:18Z</time><speed>0.921883225440979</speed></trkpt><trkpt lon="108.89407212207104" lat="34.2483688030071"><ele>365.99644159678894</ele><time>2021-06-04T01:14:30Z</time><speed>0.7956620454788208</speed></trkpt><trkpt lon="108.89419982982042" lat="34.2483244009468"><ele>366.8422493314678</ele><time>2021-06-04T01:14:38Z</time><speed>0.9662320017814636</speed></trkpt><trkpt lon="108.89427058996195" lat="34.248227023380494"><ele>362.81160456615333</ele><time>2021-06-04T01:14:54Z</time><speed>0.8969566822052002</speed></trkpt><trkpt lon="108.89435103784601" lat="34.24815346529991"><ele>363.642762137739</ele><time>2021-06-04T01:15:02Z</time><speed>0.624866783618927</speed></trkpt><trkpt lon="108.89441896029437" lat="34.24808116790449"><ele>362.8834844068659</ele><time>2021-06-04T01:15:14Z</time><speed>0.9576464295387268</speed></trkpt><trkpt lon="108.89452571303732" lat="34.2480334913029"><ele>362.10034125235313</ele><time>2021-06-04T01:15:22Z</time><speed>1.1683059930801392</speed></trkpt><trkpt lon="108.89465060327325" lat="34.24801145531479"><ele>362.39110467396375</ele><time>2021-06-04T01:15:32Z</time><speed>1.150226354598999</speed></trkpt><trkpt lon="108.89475401999961" lat="34.24797735642658"><ele>362.8239034483044</ele><time>2021-06-04T01:15:40Z</time><speed>0.7823473215103149</speed></trkpt><trkpt lon="108.89479632109206" lat="34.247876443580495"><ele>363.0513243980427</ele><time>2021-06-04T01:15:50Z</time><speed>0.8238685131072998</speed></trkpt><trkpt lon="108.89474063301823" lat="34.24795604198732"><ele>362.1380300499639</ele><time>2021-06-04T01:16:24Z</time><speed>0.9094088077545166</speed></trkpt><trkpt lon="108.89483024241716" lat="34.24802717617621"><ele>364.6715872543571</ele><time>2021-06-04T01:16:38Z</time><speed>0.8913876414299011</speed></trkpt><trkpt lon="108.8949273743552" lat="34.24808639719713"><ele>364.1640164225554</ele><time>2021-06-04T01:16:46Z</time><speed>0.88042151927948</speed></trkpt><trkpt lon="108.89495002368717" lat="34.2481901962675"><ele>368.3977166763989</ele><time>2021-06-04T01:16:55Z</time><speed>0.7966715097427368</speed></trkpt><trkpt lon="108.89495690919864" lat="34.24828137743974"><ele>369.38353378554814</ele><time>2021-06-04T01:17:06Z</time><speed>0.9404330253601074</speed></trkpt><trkpt lon="108.89498663065514" lat="34.248370855305545"><ele>369.3540926202884</ele><time>2021-06-04T01:17:16Z</time><speed>0.8081256747245789</speed></trkpt><trkpt lon="108.895006700798" lat="34.24847395748026"><ele>371.39270592466266</ele><time>2021-06-04T01:17:24Z</time><speed>0.532497227191925</speed></trkpt><trkpt lon="108.89503781689602" lat="34.248560621452945"><ele>372.071725213066</ele><time>2021-06-04T01:17:34Z</time><speed>0.6947068572044373</speed></trkpt><trkpt lon="108.89504382759675" lat="34.2486644369345"><ele>372.558801770235</ele><time>2021-06-04T01:17:50Z</time><speed>0.8529735207557678</speed></trkpt><trkpt lon="108.89500617827423" lat="34.248750430190164"><ele>370.44078424678173</ele><time>2021-06-04T01:18:00Z</time><speed>0.7488008141517639</speed></trkpt><trkpt lon="108.89498483066276" lat="34.24884272700107"><ele>369.3191586369517</ele><time>2021-06-04T01:18:06Z</time><speed>1.0341439247131348</speed></trkpt><trkpt lon="108.89488747537052" lat="34.24890512273418"><ele>367.79523901468025</ele><time>2021-06-04T01:18:30Z</time><speed>0.8295624852180481</speed></trkpt><trkpt lon="108.89476930992451" lat="34.24893174790352"><ele>366.8155150010994</ele><time>2021-06-04T01:19:00Z</time><speed>0.5322327017784119</speed></trkpt><trkpt lon="108.89466673446394" lat="34.24896804428368"><ele>368.9286686723052</ele><time>2021-06-04T01:19:16Z</time><speed>0.39494770765304565</speed></trkpt><trkpt lon="108.89475604588435" lat="34.249030018573386"><ele>369.65056099160313</ele><time>2021-06-04T01:20:04Z</time><speed>0.7611601948738098</speed></trkpt><trkpt lon="108.89480530154188" lat="34.249117849644186"><ele>370.38787153041346</ele><time>2021-06-04T01:20:14Z</time><speed>0.770455539226532</speed></trkpt><trkpt lon="108.89483259581283" lat="34.24920762982221"><ele>371.8671545940652</ele><time>2021-06-04T01:20:24Z</time><speed>0.6318910717964172</speed></trkpt><trkpt lon="108.89482627628877" lat="34.249315382951096"><ele>369.6273399912762</ele><time>2021-06-04T01:20:36Z</time><speed>0.6879241466522217</speed></trkpt><trkpt lon="108.89478588288338" lat="34.249411155017825"><ele>368.9233250931651</ele><time>2021-06-04T01:20:48Z</time><speed>0.9252655506134033</speed></trkpt><trkpt lon="108.8947279860989" lat="34.249505409519415"><ele>370.35608493823696</ele><time>2021-06-04T01:21:00Z</time><speed>0.8823006749153137</speed></trkpt><trkpt lon="108.89464151424897" lat="34.249573504647124"><ele>369.1026477195776</ele><time>2021-06-04T01:21:10Z</time><speed>1.1029640436172485</speed></trkpt><trkpt lon="108.89454176039877" lat="34.24964007695662"><ele>369.4397330331591</ele><time>2021-06-04T01:21:20Z</time><speed>1.098806619644165</speed></trkpt><trkpt lon="108.89462099456564" lat="34.24956872302346"><ele>365.40196686424315</ele><time>2021-06-04T01:22:28Z</time><speed>0.9403714537620544</speed></trkpt><trkpt lon="108.89470976609225" lat="34.24950578765288"><ele>364.5875028441762</ele><time>2021-06-04T01:22:40Z</time><speed>0.8568257093429565</speed></trkpt><trkpt lon="108.89478818136406" lat="34.24943642015659"><ele>362.4483808817819</ele><time>2021-06-04T01:22:50Z</time><speed>0.6842484474182129</speed></trkpt><trkpt lon="108.89485445189037" lat="34.249360725761434"><ele>365.0972344747155</ele><time>2021-06-04T01:23:02Z</time><speed>0.9835011959075928</speed></trkpt><trkpt lon="108.89496349415337" lat="34.24938072730233"><ele>366.8704331573188</ele><time>2021-06-04T01:23:13Z</time><speed>0.6608842611312866</speed></trkpt><trkpt lon="108.89493297387985" lat="34.249485177963734"><ele>367.1433111612155</ele><time>2021-06-04T01:23:26Z</time><speed>0.9757618308067322</speed></trkpt><trkpt lon="108.89485360139957" lat="34.24957140548764"><ele>366.79982026674264</ele><time>2021-06-04T01:23:36Z</time><speed>1.0314971208572388</speed></trkpt><trkpt lon="108.89479777274714" lat="34.249667209735534"><ele>366.11681943289096</ele><time>2021-06-04T01:23:44Z</time><speed>0.7623185515403748</speed></trkpt><trkpt lon="108.89476983182801" lat="34.249771250164066"><ele>367.3067360145214</ele><time>2021-06-04T01:23:52Z</time><speed>1.2681763172149658</speed></trkpt><trkpt lon="108.89481132287844" lat="34.24987642071326"><ele>369.18101258351487</ele><time>2021-06-04T01:24:02Z</time><speed>1.1589077711105347</speed></trkpt><trkpt lon="108.89481511676905" lat="34.24998119566016"><ele>367.56189503865915</ele><time>2021-06-04T01:24:12Z</time><speed>0.8956959247589111</speed></trkpt><trkpt lon="108.89493407060019" lat="34.25003899062871"><ele>368.78819962237554</ele><time>2021-06-04T01:24:22Z</time><speed>1.029822587966919</speed></trkpt><trkpt lon="108.89505795599774" lat="34.25004899643623"><ele>372.4211560018268</ele><time>2021-06-04T01:24:48Z</time><speed>1.1620599031448364</speed></trkpt><trkpt lon="108.89517403321545" lat="34.25006320050338"><ele>370.72525916473757</ele><time>2021-06-04T01:24:56Z</time><speed>1.290809988975525</speed></trkpt><trkpt lon="108.89529748476741" lat="34.2500496984992"><ele>369.32807174929405</ele><time>2021-06-04T01:25:04Z</time><speed>1.37290620803833</speed></trkpt><trkpt lon="108.89543024262808" lat="34.25004747215182"><ele>370.2996686392785</ele><time>2021-06-04T01:25:14Z</time><speed>0.867264449596405</speed></trkpt><trkpt lon="108.8955579919984" lat="34.25008706447"><ele>370.3643294900073</ele><time>2021-06-04T01:25:24Z</time><speed>1.0500543117523193</speed></trkpt><trkpt lon="108.8956665039747" lat="34.250078566722934"><ele>370.74728820949355</ele><time>2021-06-04T01:25:30Z</time><speed>1.0326735973358154</speed></trkpt><trkpt lon="108.89577126433613" lat="34.25011644452269"><ele>371.24616795331127</ele><time>2021-06-04T01:25:40Z</time><speed>0.936566948890686</speed></trkpt><trkpt lon="108.8958711311745" lat="34.25017806453658"><ele>370.545754373807</ele><time>2021-06-04T01:25:50Z</time><speed>1.0345534086227417</speed></trkpt><trkpt lon="108.89592581704112" lat="34.250264177114374"><ele>370.3744991650847</ele><time>2021-06-04T01:25:58Z</time><speed>0.7786136865615845</speed></trkpt><trkpt lon="108.89598839751616" lat="34.25035450645932"><ele>370.31628522751856</ele><time>2021-06-04T01:26:06Z</time><speed>0.7820534110069275</speed></trkpt><trkpt lon="108.89604823933317" lat="34.25044094824529"><ele>370.6757750105953</ele><time>2021-06-04T01:26:16Z</time><speed>1.1662825345993042</speed></trkpt><trkpt lon="108.89608013366856" lat="34.25054154055273"><ele>370.0409146470179</ele><time>2021-06-04T01:26:26Z</time><speed>0.8865258693695068</speed></trkpt><trkpt lon="108.89603531187595" lat="34.25063006158071"><ele>370.16818265486364</ele><time>2021-06-04T01:26:34Z</time><speed>1.0274654626846313</speed></trkpt><trkpt lon="108.89603067240385" lat="34.25073440307786"><ele>366.886718183641</ele><time>2021-06-04T01:26:56Z</time><speed>1.0642286539077759</speed></trkpt><trkpt lon="108.8960248279354" lat="34.25083896544064"><ele>366.39907456258555</ele><time>2021-06-04T01:27:06Z</time><speed>0.7709912657737732</speed></trkpt><trkpt lon="108.89600015188013" lat="34.25093128757055"><ele>363.62447955734825</ele><time>2021-06-04T01:27:16Z</time><speed>1.1223340034484863</speed></trkpt><trkpt lon="108.89593694157841" lat="34.2510371761899"><ele>364.7060488005325</ele><time>2021-06-04T01:27:27Z</time><speed>0.8264760971069336</speed></trkpt><trkpt lon="108.89587609185759" lat="34.25112657834635"><ele>363.62951575285484</ele><time>2021-06-04T01:27:38Z</time><speed>0.6655595898628235</speed></trkpt><trkpt lon="108.89586496471951" lat="34.251219569035406"><ele>361.9396158215358</ele><time>2021-06-04T01:27:52Z</time><speed>0.32108354568481445</speed></trkpt><trkpt lon="108.89584676604497" lat="34.25131786027693"><ele>361.48257662566135</ele><time>2021-06-04T01:28:16Z</time><speed>0.9571843147277832</speed></trkpt><trkpt lon="108.89581434511126" lat="34.25140497361575"><ele>362.73821380065215</ele><time>2021-06-04T01:28:30Z</time><speed>0.7868850231170654</speed></trkpt><trkpt lon="108.89576625154153" lat="34.25149640182481"><ele>362.74996498803836</ele><time>2021-06-04T01:28:43Z</time><speed>0.272443950176239</speed></trkpt><trkpt lon="108.89565680889244" lat="34.2515359367703"><ele>362.533025269057</ele><time>2021-06-04T01:28:52Z</time><speed>0.8188421130180359</speed></trkpt><trkpt lon="108.89552981452427" lat="34.2515261354514"><ele>365.26520439274776</ele><time>2021-06-04T01:29:04Z</time><speed>0.9297600388526917</speed></trkpt><trkpt lon="108.89541783177576" lat="34.2515547523416"><ele>367.3334846558497</ele><time>2021-06-04T01:29:16Z</time><speed>0.807136595249176</speed></trkpt><trkpt lon="108.89533005391621" lat="34.25160961768014"><ele>368.4249208652548</ele><time>2021-06-04T01:29:26Z</time><speed>0.9176204204559326</speed></trkpt><trkpt lon="108.89523887098291" lat="34.25166542460517"><ele>368.5232398518225</ele><time>2021-06-04T01:29:38Z</time><speed>0.7770012617111206</speed></trkpt><trkpt lon="108.89511173863828" lat="34.25168770783018"><ele>368.18890612574495</ele><time>2021-06-04T01:29:50Z</time><speed>0.7281873822212219</speed></trkpt><trkpt lon="108.8950024712463" lat="34.25167593716494"><ele>368.13151850435577</ele><time>2021-06-04T01:30:12Z</time><speed>0.1450233906507492</speed></trkpt><trkpt lon="108.89488361029852" lat="34.25173450168866"><ele>367.9041808635106</ele><time>2021-06-04T01:30:36Z</time><speed>1.455822467803955</speed></trkpt><trkpt lon="108.89485231323606" lat="34.25183063746357"><ele>368.29599550908904</ele><time>2021-06-04T01:30:44Z</time><speed>1.2051737308502197</speed></trkpt><trkpt lon="108.89488685110989" lat="34.2519362742036"><ele>369.2922090633574</ele><time>2021-06-04T01:30:54Z</time><speed>1.261055827140808</speed></trkpt><trkpt lon="108.89494130397419" lat="34.25202033201758"><ele>369.07617941667723</ele><time>2021-06-04T01:31:04Z</time><speed>0.743084728717804</speed></trkpt></trkseg></trk></gpx>
