# Supplementary material for: Exploring the influence of path environment factors on walking behavior in urban parks with configuration attribute control
Source: PLoS One. 2025 Jul 28;20(7):e0329278. doi: 10.1371/journal.pone.0329278 (PMC12303266; doi:10.1371/journal.pone.0329278)
Supplement: S2 File — (ZIP) [file pone.0329278.s002.zip › S2 File/Trajectory data/F159.gpx]

<?xml version="1.0" encoding="UTF-8"?><gpx xsi:schemaLocation="http://www.topografix.com/GPX/1/0 http://www.topografix.com/GPX/1/0/gpx.xsd" xmlns="http://www.topografix.com/GPX/1/0" xmlns:xsi="http://www.w3.org/2001/XMLSchema-instance" creator="SixFoot - http://www.foooooot.com/" version="1.0"><trk><trkseg><trkpt lon="108.89490920777466" lat="34.25198545040337"><ele>366.77055578213185</ele><time>2021-06-04T01:55:45Z</time><speed>0.08180424571037292</speed></trkpt><trkpt lon="108.89500213209146" lat="34.25192858693071"><ele>360.089479399845</ele><time>2021-06-04T01:55:58Z</time><speed>1.2605488300323486</speed></trkpt><trkpt lon="108.89489461620312" lat="34.25191591019248"><ele>358.74659721087664</ele><time>2021-06-04T01:56:08Z</time><speed>0.7851935029029846</speed></trkpt><trkpt lon="108.89483315842197" lat="34.25182063779631"><ele>365.57385972328484</ele><time>2021-06-04T01:56:36Z</time><speed>0.015904702246189117</speed></trkpt><trkpt lon="108.8947587194552" lat="34.251737835131614"><ele>366.26884921510066</ele><time>2021-06-04T01:56:47Z</time><speed>1.1691819429397583</speed></trkpt><trkpt lon="108.89463807144733" lat="34.25175287723842"><ele>365.85606519956826</ele><time>2021-06-04T01:57:05Z</time><speed>0.5541253089904785</speed></trkpt><trkpt lon="108.89453932085989" lat="34.25180631152427"><ele>369.87458461349195</ele><time>2021-06-04T01:57:15Z</time><speed>0.738260805606842</speed></trkpt><trkpt lon="108.89442479494392" lat="34.251838909179696"><ele>369.41955154926166</ele><time>2021-06-04T01:57:35Z</time><speed>0.6355749368667603</speed></trkpt><trkpt lon="108.89435846325509" lat="34.25191623389528"><ele>370.94992896171675</ele><time>2021-06-04T01:57:43Z</time><speed>0.6973574757575989</speed></trkpt><trkpt lon="108.8942444318522" lat="34.251953141372674"><ele>371.83105039095966</ele><time>2021-06-04T01:57:59Z</time><speed>0.6901277303695679</speed></trkpt><trkpt lon="108.89413352754543" lat="34.251967381621945"><ele>371.2113075784519</ele><time>2021-06-04T01:58:10Z</time><speed>0.7580471634864807</speed></trkpt><trkpt lon="108.89401720705054" lat="34.25200854088102"><ele>374.8920370432255</ele><time>2021-06-04T01:58:23Z</time><speed>0.754114031791687</speed></trkpt><trkpt lon="108.89388491861854" lat="34.25199803388813"><ele>376.8454240011484</ele><time>2021-06-04T01:58:43Z</time><speed>0.45501166582107544</speed></trkpt><trkpt lon="108.89400217634264" lat="34.25203817260141"><ele>370.33458046242595</ele><time>2021-06-04T02:06:28Z</time><speed>0.7381772398948669</speed></trkpt><trkpt lon="108.8940331226382" lat="34.252125887434836"><ele>370.15466750320047</ele><time>2021-06-04T02:06:37Z</time><speed>0.6711674928665161</speed></trkpt><trkpt lon="108.89401362514221" lat="34.25203277723285"><ele>375.61075747571886</ele><time>2021-06-04T02:26:39Z</time><speed>0.2961675226688385</speed></trkpt><trkpt lon="108.89406831106466" lat="34.25212187652041"><ele>374.1256230343133</ele><time>2021-06-04T02:27:07Z</time><speed>0.42374148964881897</speed></trkpt><trkpt lon="108.89402732899153" lat="34.252036852634205"><ele>372.6862515611574</ele><time>2021-06-04T02:30:21Z</time><speed>0.20862311124801636</speed></trkpt><trkpt lon="108.89392482264377" lat="34.25197320740131"><ele>379.4835547777498</ele><time>2021-06-04T02:34:48Z</time><speed>0.6366201639175415</speed></trkpt><trkpt lon="108.8938164590576" lat="34.25196410256883"><ele>376.24432998249426</ele><time>2021-06-04T02:48:53Z</time><speed>0.7994931936264038</speed></trkpt><trkpt lon="108.89371874367156" lat="34.251897484131725"><ele>376.69683000406644</ele><time>2021-06-04T02:49:08Z</time><speed>0.7292718291282654</speed></trkpt><trkpt lon="108.89369896375388" lat="34.25180477046481"><ele>374.3431331895207</ele><time>2021-06-04T02:49:18Z</time><speed>0.8797822594642639</speed></trkpt><trkpt lon="108.89366932874759" lat="34.25170968948736"><ele>375.0836752179991</ele><time>2021-06-04T02:49:31Z</time><speed>0.8760368824005127</speed></trkpt><trkpt lon="108.89364887723077" lat="34.25160769534582"><ele>374.9653376797942</ele><time>2021-06-04T02:49:48Z</time><speed>0.8882909417152405</speed></trkpt><trkpt lon="108.89355676422281" lat="34.25154690835122"><ele>372.7764964232293</ele><time>2021-06-04T02:50:08Z</time><speed>0.6939309239387512</speed></trkpt><trkpt lon="108.8934379134218" lat="34.25155137861853"><ele>374.1122812252456</ele><time>2021-06-04T02:50:48Z</time><speed>0.11168864369392395</speed></trkpt><trkpt lon="108.89355496765697" lat="34.25152532514561"><ele>373.35207390051437</ele><time>2021-06-04T02:52:13Z</time><speed>0.7346547842025757</speed></trkpt><trkpt lon="108.8936742018777" lat="34.25151695839753"><ele>372.48571315620865</ele><time>2021-06-04T02:52:24Z</time><speed>0.8103920817375183</speed></trkpt><trkpt lon="108.89378318823994" lat="34.25150296942455"><ele>372.78870052985036</ele><time>2021-06-04T02:52:33Z</time><speed>0.7808206081390381</speed></trkpt><trkpt lon="108.89388943689602" lat="34.251534624303694"><ele>371.59177379294914</ele><time>2021-06-04T02:52:40Z</time><speed>0.7727934122085571</speed></trkpt><trkpt lon="108.89391738757189" lat="34.25162536698129"><ele>372.18102741268183</ele><time>2021-06-04T02:52:52Z</time><speed>0.9592527747154236</speed></trkpt><trkpt lon="108.8939927775237" lat="34.251741671912036"><ele>372.1328957999219</ele><time>2021-06-04T02:53:01Z</time><speed>1.1733958721160889</speed></trkpt><trkpt lon="108.89403604571403" lat="34.25182889008769"><ele>370.89340332881625</ele><time>2021-06-04T02:53:10Z</time><speed>0.8351089358329773</speed></trkpt><trkpt lon="108.89391740668266" lat="34.25182713797661"><ele>370.2791647572776</ele><time>2021-06-04T02:53:21Z</time><speed>1.384294867515564</speed></trkpt><trkpt lon="108.89386190219241" lat="34.25191454904879"><ele>372.8676682369745</ele><time>2021-06-04T02:53:30Z</time><speed>1.3554444313049316</speed></trkpt><trkpt lon="108.89389161504873" lat="34.25200842766134"><ele>373.1562424057966</ele><time>2021-06-04T02:53:42Z</time><speed>0.23390145599842072</speed></trkpt><trkpt lon="108.89402121190234" lat="34.25204074988842"><ele>368.98561545734435</ele><time>2021-06-04T03:23:26Z</time><speed>0.9107996225357056</speed></trkpt><trkpt lon="108.89413985404491" lat="34.252012556624095"><ele>370.04654766830896</ele><time>2021-06-04T03:23:33Z</time><speed>1.1050629615783691</speed></trkpt><trkpt lon="108.89425559574211" lat="34.2519714033036"><ele>364.74734091512204</ele><time>2021-06-04T03:23:47Z</time><speed>0.8513879776000977</speed></trkpt><trkpt lon="108.8943619456681" lat="34.251904596321616"><ele>365.3352371098469</ele><time>2021-06-04T03:23:55Z</time><speed>0.8864686489105225</speed></trkpt><trkpt lon="108.89442632702696" lat="34.25183111928024"><ele>365.7073959054267</ele><time>2021-06-04T03:24:06Z</time><speed>1.0200660228729248</speed></trkpt><trkpt lon="108.89455611382813" lat="34.25184456086683"><ele>367.16681074695674</ele><time>2021-06-04T03:24:18Z</time><speed>0.5069770812988281</speed></trkpt><trkpt lon="108.89460652191775" lat="34.251757709487684"><ele>367.5308127419344</ele><time>2021-06-04T03:25:16Z</time><speed>0.9258089065551758</speed></trkpt><trkpt lon="108.89472092502345" lat="34.25173133328935"><ele>369.8729133223769</ele><time>2021-06-04T03:25:32Z</time><speed>0.9510936141014099</speed></trkpt><trkpt lon="108.8948167162879" lat="34.25179385699126"><ele>369.147288018738</ele><time>2021-06-04T03:25:40Z</time><speed>1.1183148622512817</speed></trkpt><trkpt lon="108.89486575458838" lat="34.251898261707055"><ele>369.8420127716216</ele><time>2021-06-04T03:25:50Z</time><speed>1.2898484468460083</speed></trkpt><trkpt lon="108.89492221833035" lat="34.251977988519855"><ele>368.95091885065034</ele><time>2021-06-04T03:25:58Z</time><speed>1.1581374406814575</speed></trkpt><trkpt lon="108.89499258832538" lat="34.252068775400076"><ele>368.98206014294374</ele><time>2021-06-04T03:26:08Z</time><speed>1.038009524345398</speed></trkpt></trkseg></trk></gpx>
