# Supplementary material for: Exploring the influence of path environment factors on walking behavior in urban parks with configuration attribute control
Source: PLoS One. 2025 Jul 28;20(7):e0329278. doi: 10.1371/journal.pone.0329278 (PMC12303266; doi:10.1371/journal.pone.0329278)
Supplement: S2 File — (ZIP) [file pone.0329278.s002.zip › S2 File/Trajectory data/F16.gpx]

<?xml version="1.0" encoding="UTF-8"?><gpx xsi:schemaLocation="http://www.topografix.com/GPX/1/0 http://www.topografix.com/GPX/1/0/gpx.xsd" xmlns="http://www.topografix.com/GPX/1/0" xmlns:xsi="http://www.w3.org/2001/XMLSchema-instance" creator="SixFoot - http://www.foooooot.com/" version="1.0"><trk><trkseg><trkpt lon="108.89493959" lat="34.25196361"><ele>371.276123046875</ele><time>2021-06-04T00:58:23Z</time><speed>0.0</speed></trkpt><trkpt lon="108.894848" lat="34.251902"><ele>370.134155</ele><time>2021-06-04T01:01:48Z</time><speed>0.7500000198682155</speed></trkpt><trkpt lon="108.894828" lat="34.251793"><ele>371.571045</ele><time>2021-06-04T01:03:08Z</time><speed>1.2500000331136925</speed></trkpt><trkpt lon="108.894861" lat="34.251702"><ele>373.415283</ele><time>2021-06-04T01:03:28Z</time><speed>0.8800000233120395</speed></trkpt><trkpt lon="108.894931" lat="34.251626"><ele>372.797485</ele><time>2021-06-04T01:03:38Z</time><speed>0.9200000243716777</speed></trkpt><trkpt lon="108.894954" lat="34.251536"><ele>373.929077</ele><time>2021-06-04T01:03:46Z</time><speed>0.8500000225173109</speed></trkpt><trkpt lon="108.894994" lat="34.251448"><ele>372.881897</ele><time>2021-06-04T01:03:56Z</time><speed>0.9000000238418586</speed></trkpt><trkpt lon="108.89515" lat="34.251306"><ele>374.255371</ele><time>2021-06-04T01:05:10Z</time><speed>0.0</speed></trkpt><trkpt lon="108.895054" lat="34.251259"><ele>376.927124</ele><time>2021-06-04T01:06:00Z</time><speed>0.8000000211927633</speed></trkpt><trkpt lon="108.894966" lat="34.251192"><ele>377.043579</ele><time>2021-06-04T01:06:10Z</time><speed>1.1600000307295066</speed></trkpt><trkpt lon="108.894859" lat="34.251143"><ele>376.843262</ele><time>2021-06-04T01:06:18Z</time><speed>1.3100000347031497</speed></trkpt><trkpt lon="108.894783" lat="34.251068"><ele>375.413635</ele><time>2021-06-04T01:06:28Z</time><speed>0.7900000209278537</speed></trkpt><trkpt lon="108.894677" lat="34.25102"><ele>375.78363</ele><time>2021-06-04T01:06:44Z</time><speed>0.8900000235769491</speed></trkpt><trkpt lon="108.894578" lat="34.250956"><ele>375.50531</ele><time>2021-06-04T01:06:56Z</time><speed>1.0700000283453208</speed></trkpt><trkpt lon="108.894667" lat="34.251014"><ele>374.471069</ele><time>2021-06-04T01:07:52Z</time><speed>0.0</speed></trkpt><trkpt lon="108.894584" lat="34.250945"><ele>373.75824</ele><time>2021-06-04T01:08:26Z</time><speed>1.7200000455644409</speed></trkpt><trkpt lon="108.894457" lat="34.250916"><ele>376.141846</ele><time>2021-06-04T01:08:36Z</time><speed>1.4500000384118832</speed></trkpt><trkpt lon="108.894346" lat="34.2509"><ele>376.451294</ele><time>2021-06-04T01:08:42Z</time><speed>1.8200000482135363</speed></trkpt><trkpt lon="108.894246" lat="34.250938"><ele>375.786316</ele><time>2021-06-04T01:08:48Z</time><speed>1.650000043710074</speed></trkpt><trkpt lon="108.894192" lat="34.251019"><ele>375.278015</ele><time>2021-06-04T01:08:54Z</time><speed>1.6600000439749836</speed></trkpt><trkpt lon="108.89414" lat="34.251111"><ele>375.738647</ele><time>2021-06-04T01:09:02Z</time><speed>1.1300000299347779</speed></trkpt><trkpt lon="108.894109" lat="34.251204"><ele>373.478516</ele><time>2021-06-04T01:09:10Z</time><speed>1.220000032318964</speed></trkpt><trkpt lon="108.894094" lat="34.251306"><ele>376.403015</ele><time>2021-06-04T01:09:18Z</time><speed>1.110000029404959</speed></trkpt><trkpt lon="108.894062" lat="34.251406"><ele>380.213501</ele><time>2021-06-04T01:09:26Z</time><speed>1.2500000331136925</speed></trkpt><trkpt lon="108.893966" lat="34.251485"><ele>379.145996</ele><time>2021-06-04T01:09:34Z</time><speed>1.2300000325838734</speed></trkpt><trkpt lon="108.893845" lat="34.2515"><ele>377.150146</ele><time>2021-06-04T01:09:44Z</time><speed>0.9700000256962253</speed></trkpt><trkpt lon="108.893724" lat="34.25148"><ele>376.37384</ele><time>2021-06-04T01:09:54Z</time><speed>1.020000027020773</speed></trkpt><trkpt lon="108.893593" lat="34.251496"><ele>376.72113</ele><time>2021-06-04T01:10:02Z</time><speed>1.1600000307295066</speed></trkpt><trkpt lon="108.893473" lat="34.251511"><ele>378.693481</ele><time>2021-06-04T01:10:10Z</time><speed>1.0600000280804112</speed></trkpt><trkpt lon="108.893364" lat="34.251476"><ele>376.847961</ele><time>2021-06-04T01:10:16Z</time><speed>1.5800000418557074</speed></trkpt><trkpt lon="108.893276" lat="34.251403"><ele>377.442505</ele><time>2021-06-04T01:10:24Z</time><speed>1.4000000370873356</speed></trkpt><trkpt lon="108.893164" lat="34.251397"><ele>377.39917</ele><time>2021-06-04T01:10:30Z</time><speed>1.690000044769712</speed></trkpt><trkpt lon="108.893031" lat="34.251388"><ele>378.779297</ele><time>2021-06-04T01:10:38Z</time><speed>1.5800000418557074</speed></trkpt><trkpt lon="108.8929" lat="34.25138"><ele>379.295959</ele><time>2021-06-04T01:10:46Z</time><speed>1.5600000413258883</speed></trkpt><trkpt lon="108.892803" lat="34.251328"><ele>378.714722</ele><time>2021-06-04T01:10:54Z</time><speed>1.220000032318964</speed></trkpt><trkpt lon="108.892751" lat="34.251246"><ele>378.496826</ele><time>2021-06-04T01:11:02Z</time><speed>1.220000032318964</speed></trkpt><trkpt lon="108.892706" lat="34.251164"><ele>377.307495</ele><time>2021-06-04T01:11:10Z</time><speed>1.2600000333786021</speed></trkpt><trkpt lon="108.892616" lat="34.251109"><ele>378.702515</ele><time>2021-06-04T01:11:18Z</time><speed>1.370000036292607</speed></trkpt><trkpt lon="108.892494" lat="34.251138"><ele>379.071411</ele><time>2021-06-04T01:11:26Z</time><speed>1.3600000360276976</speed></trkpt><trkpt lon="108.892362" lat="34.25116"><ele>380.467163</ele><time>2021-06-04T01:11:36Z</time><speed>1.2600000333786021</speed></trkpt><trkpt lon="108.89224" lat="34.25116"><ele>376.561035</ele><time>2021-06-04T01:11:46Z</time><speed>0.8100000214576728</speed></trkpt><trkpt lon="108.892134" lat="34.251131"><ele>376.747559</ele><time>2021-06-04T01:11:54Z</time><speed>1.1600000307295066</speed></trkpt><trkpt lon="108.892017" lat="34.25109"><ele>373.612915</ele><time>2021-06-04T01:12:06Z</time><speed>0.9400000249014967</speed></trkpt><trkpt lon="108.891913" lat="34.251007"><ele>373.159241</ele><time>2021-06-04T01:12:14Z</time><speed>1.3300000352329688</speed></trkpt><trkpt lon="108.89182" lat="34.25093"><ele>372.241211</ele><time>2021-06-04T01:12:22Z</time><speed>1.2800000339084212</speed></trkpt><trkpt lon="108.891735" lat="34.250844"><ele>374.373413</ele><time>2021-06-04T01:12:30Z</time><speed>1.2800000339084212</speed></trkpt><trkpt lon="108.891654" lat="34.250766"><ele>376.875977</ele><time>2021-06-04T01:12:38Z</time><speed>1.5100000400013405</speed></trkpt><trkpt lon="108.891566" lat="34.250714"><ele>377.791077</ele><time>2021-06-04T01:12:46Z</time><speed>1.1000000291400494</speed></trkpt><trkpt lon="108.891466" lat="34.250638"><ele>378.329468</ele><time>2021-06-04T01:12:54Z</time><speed>1.4700000389417023</speed></trkpt><trkpt lon="108.891403" lat="34.250551"><ele>380.216675</ele><time>2021-06-04T01:13:04Z</time><speed>1.0000000264909539</speed></trkpt><trkpt lon="108.891533" lat="34.25055"><ele>378.487915</ele><time>2021-06-04T01:13:18Z</time><speed>0.9400000249014967</speed></trkpt><trkpt lon="108.891637" lat="34.250595"><ele>380.07605</ele><time>2021-06-04T01:13:36Z</time><speed>1.1600000307295066</speed></trkpt><trkpt lon="108.891691" lat="34.250483"><ele>380.771362</ele><time>2021-06-04T01:15:10Z</time><speed>2.1600000572204605</speed></trkpt><trkpt lon="108.891679" lat="34.250386"><ele>379.645264</ele><time>2021-06-04T01:15:18Z</time><speed>1.2300000325838734</speed></trkpt><trkpt lon="108.891691" lat="34.25027"><ele>378.168579</ele><time>2021-06-04T01:15:26Z</time><speed>1.5100000400013405</speed></trkpt><trkpt lon="108.89161" lat="34.250206"><ele>376.591064</ele><time>2021-06-04T01:15:34Z</time><speed>1.2600000333786021</speed></trkpt><trkpt lon="108.891476" lat="34.250205"><ele>379.005737</ele><time>2021-06-04T01:15:42Z</time><speed>1.2000000317891448</speed></trkpt><trkpt lon="108.891368" lat="34.250159"><ele>378.312988</ele><time>2021-06-04T01:15:52Z</time><speed>1.040000027550592</speed></trkpt><trkpt lon="108.891279" lat="34.250085"><ele>376.775146</ele><time>2021-06-04T01:16:02Z</time><speed>1.0500000278155017</speed></trkpt><trkpt lon="108.891217" lat="34.250006"><ele>376.865417</ele><time>2021-06-04T01:16:10Z</time><speed>1.110000029404959</speed></trkpt><trkpt lon="108.891147" lat="34.249923"><ele>377.7052</ele><time>2021-06-04T01:16:18Z</time><speed>1.150000030464597</speed></trkpt><trkpt lon="108.891086" lat="34.249844"><ele>379.651733</ele><time>2021-06-04T01:16:26Z</time><speed>1.1400000301996875</speed></trkpt><trkpt lon="108.891082" lat="34.249739"><ele>379.082031</ele><time>2021-06-04T01:16:36Z</time><speed>1.020000027020773</speed></trkpt><trkpt lon="108.891094" lat="34.249647"><ele>377.183228</ele><time>2021-06-04T01:16:46Z</time><speed>1.2600000333786021</speed></trkpt><trkpt lon="108.891089" lat="34.249542"><ele>375.950317</ele><time>2021-06-04T01:16:56Z</time><speed>1.390000036822426</speed></trkpt><trkpt lon="108.89111" lat="34.249446"><ele>376.200195</ele><time>2021-06-04T01:17:04Z</time><speed>1.220000032318964</speed></trkpt><trkpt lon="108.891101" lat="34.249339"><ele>377.707397</ele><time>2021-06-04T01:17:14Z</time><speed>1.0700000283453208</speed></trkpt><trkpt lon="108.891074" lat="34.249244"><ele>378.71936</ele><time>2021-06-04T01:17:22Z</time><speed>1.0800000286102303</speed></trkpt><trkpt lon="108.891081" lat="34.249152"><ele>379.78302</ele><time>2021-06-04T01:17:28Z</time><speed>2.0000000529819077</speed></trkpt><trkpt lon="108.891081" lat="34.249039"><ele>381.651245</ele><time>2021-06-04T01:17:34Z</time><speed>1.8300000484784458</speed></trkpt><trkpt lon="108.891148" lat="34.248944"><ele>379.793091</ele><time>2021-06-04T01:17:42Z</time><speed>1.4600000386767928</speed></trkpt><trkpt lon="108.891231" lat="34.248868"><ele>379.940552</ele><time>2021-06-04T01:17:50Z</time><speed>1.5700000415907978</speed></trkpt><trkpt lon="108.891208" lat="34.248758"><ele>381.103394</ele><time>2021-06-04T01:17:58Z</time><speed>1.5600000413258883</speed></trkpt><trkpt lon="108.891233" lat="34.248669"><ele>381.61438</ele><time>2021-06-04T01:18:06Z</time><speed>1.670000044239893</speed></trkpt><trkpt lon="108.891365" lat="34.248635"><ele>382.232849</ele><time>2021-06-04T01:18:16Z</time><speed>1.3600000360276976</speed></trkpt><trkpt lon="108.891498" lat="34.248619"><ele>384.130371</ele><time>2021-06-04T01:18:24Z</time><speed>1.5900000421206169</speed></trkpt><trkpt lon="108.891641" lat="34.248626"><ele>380.257446</ele><time>2021-06-04T01:18:32Z</time><speed>1.5500000410609787</speed></trkpt><trkpt lon="108.891751" lat="34.248646"><ele>378.837891</ele><time>2021-06-04T01:18:40Z</time><speed>1.3000000344382403</speed></trkpt><trkpt lon="108.891863" lat="34.248668"><ele>380.153931</ele><time>2021-06-04T01:18:48Z</time><speed>1.2500000331136925</speed></trkpt><trkpt lon="108.891966" lat="34.248699"><ele>379.154297</ele><time>2021-06-04T01:18:56Z</time><speed>1.2800000339084212</speed></trkpt><trkpt lon="108.892074" lat="34.248723"><ele>378.259827</ele><time>2021-06-04T01:19:04Z</time><speed>1.1900000315242352</speed></trkpt><trkpt lon="108.892186" lat="34.248737"><ele>377.364136</ele><time>2021-06-04T01:19:12Z</time><speed>1.2100000320540543</speed></trkpt><trkpt lon="108.892316" lat="34.248756"><ele>375.305908</ele><time>2021-06-04T01:19:22Z</time><speed>1.2700000336435115</speed></trkpt><trkpt lon="108.892444" lat="34.248742"><ele>374.786316</ele><time>2021-06-04T01:19:30Z</time><speed>1.3800000365575165</speed></trkpt><trkpt lon="108.892555" lat="34.248749"><ele>374.626282</ele><time>2021-06-04T01:19:36Z</time><speed>1.4700000389417023</speed></trkpt><trkpt lon="108.89267" lat="34.24875"><ele>374.356567</ele><time>2021-06-04T01:19:44Z</time><speed>1.3400000354978785</speed></trkpt><trkpt lon="108.892799" lat="34.24878"><ele>375.512817</ele><time>2021-06-04T01:19:52Z</time><speed>1.610000042650436</speed></trkpt><trkpt lon="108.89291" lat="34.248802"><ele>375.742065</ele><time>2021-06-04T01:19:58Z</time><speed>1.5100000400013405</speed></trkpt><trkpt lon="108.893042" lat="34.248814"><ele>375.551697</ele><time>2021-06-04T01:20:06Z</time><speed>1.220000032318964</speed></trkpt><trkpt lon="108.893205" lat="34.248838"><ele>375.383545</ele><time>2021-06-04T01:20:16Z</time><speed>0.9300000246365873</speed></trkpt><trkpt lon="108.893295" lat="34.248778"><ele>377.623779</ele><time>2021-06-04T01:20:26Z</time><speed>1.1800000312593257</speed></trkpt><trkpt lon="108.893378" lat="34.248705"><ele>376.889648</ele><time>2021-06-04T01:20:34Z</time><speed>1.8300000484784458</speed></trkpt><trkpt lon="108.893463" lat="34.24863"><ele>376.860168</ele><time>2021-06-04T01:20:42Z</time><speed>1.3200000349680594</speed></trkpt><trkpt lon="108.893552" lat="34.248573"><ele>378.261841</ele><time>2021-06-04T01:20:50Z</time><speed>1.2700000336435115</speed></trkpt><trkpt lon="108.89364" lat="34.248516"><ele>378.957764</ele><time>2021-06-04T01:20:58Z</time><speed>1.240000032848783</speed></trkpt><trkpt lon="108.893724" lat="34.248453"><ele>376.832886</ele><time>2021-06-04T01:21:06Z</time><speed>1.2600000333786021</speed></trkpt><trkpt lon="108.893846" lat="34.248396"><ele>376.3302</ele><time>2021-06-04T01:21:14Z</time><speed>1.4000000370873356</speed></trkpt><trkpt lon="108.893979" lat="34.248358"><ele>377.106934</ele><time>2021-06-04T01:21:22Z</time><speed>1.480000039206612</speed></trkpt><trkpt lon="108.894089" lat="34.248338"><ele>377.431335</ele><time>2021-06-04T01:21:28Z</time><speed>1.480000039206612</speed></trkpt><trkpt lon="108.894214" lat="34.248283"><ele>377.30188</ele><time>2021-06-04T01:21:36Z</time><speed>1.410000037352245</speed></trkpt><trkpt lon="108.894301" lat="34.248201"><ele>376.800232</ele><time>2021-06-04T01:21:44Z</time><speed>1.6200000429153456</speed></trkpt><trkpt lon="108.894363" lat="34.248124"><ele>377.428833</ele><time>2021-06-04T01:21:50Z</time><speed>1.610000042650436</speed></trkpt><trkpt lon="108.894446" lat="34.248027"><ele>379.405212</ele><time>2021-06-04T01:21:58Z</time><speed>1.610000042650436</speed></trkpt><trkpt lon="108.89455" lat="34.247989"><ele>380.177673</ele><time>2021-06-04T01:22:06Z</time><speed>1.4700000389417023</speed></trkpt><trkpt lon="108.894669" lat="34.247971"><ele>379.782776</ele><time>2021-06-04T01:22:14Z</time><speed>1.410000037352245</speed></trkpt><trkpt lon="108.894772" lat="34.248009"><ele>381.003174</ele><time>2021-06-04T01:22:22Z</time><speed>1.3100000347031497</speed></trkpt><trkpt lon="108.894872" lat="34.248056"><ele>380.377808</ele><time>2021-06-04T01:22:30Z</time><speed>1.2800000339084212</speed></trkpt><trkpt lon="108.894927" lat="34.248136"><ele>380.915833</ele><time>2021-06-04T01:22:38Z</time><speed>1.1900000315242352</speed></trkpt><trkpt lon="108.894947" lat="34.248241"><ele>380.529236</ele><time>2021-06-04T01:22:48Z</time><speed>1.0600000280804112</speed></trkpt><trkpt lon="108.894942" lat="34.248346"><ele>379.949219</ele><time>2021-06-04T01:22:58Z</time><speed>1.170000030994416</speed></trkpt><trkpt lon="108.894979" lat="34.248442"><ele>379.887573</ele><time>2021-06-04T01:23:08Z</time><speed>1.0000000264909539</speed></trkpt><trkpt lon="108.895005" lat="34.248545"><ele>378.156372</ele><time>2021-06-04T01:23:18Z</time><speed>1.0500000278155017</speed></trkpt><trkpt lon="108.89501" lat="34.248639"><ele>378.116699</ele><time>2021-06-04T01:23:26Z</time><speed>1.1300000299347779</speed></trkpt><trkpt lon="108.894969" lat="34.248746"><ele>374.421265</ele><time>2021-06-04T01:23:38Z</time><speed>1.4000000370873356</speed></trkpt><trkpt lon="108.894948" lat="34.248862"><ele>375.425415</ele><time>2021-06-04T01:23:46Z</time><speed>1.2900000341733306</speed></trkpt><trkpt lon="108.894928" lat="34.248952"><ele>374.520752</ele><time>2021-06-04T01:23:52Z</time><speed>1.4700000389417023</speed></trkpt><trkpt lon="108.89493" lat="34.249061"><ele>376.892944</ele><time>2021-06-04T01:24:00Z</time><speed>1.500000039736431</speed></trkpt><trkpt lon="108.894968" lat="34.249179"><ele>379.068481</ele><time>2021-06-04T01:24:08Z</time><speed>1.6000000423855265</speed></trkpt><trkpt lon="108.894901" lat="34.249406"><ele>374.88269</ele><time>2021-06-04T01:24:29Z</time><speed>1.350000035762788</speed></trkpt><trkpt lon="108.894881" lat="34.249498"><ele>374.010498</ele><time>2021-06-04T01:24:36Z</time><speed>1.2000000317891448</speed></trkpt><trkpt lon="108.894811" lat="34.249576"><ele>375.419434</ele><time>2021-06-04T01:24:42Z</time><speed>1.5600000413258883</speed></trkpt><trkpt lon="108.894757" lat="34.249671"><ele>375.919006</ele><time>2021-06-04T01:24:50Z</time><speed>1.3400000354978785</speed></trkpt><trkpt lon="108.894767" lat="34.24977"><ele>376.348999</ele><time>2021-06-04T01:24:58Z</time><speed>1.2600000333786021</speed></trkpt><trkpt lon="108.894802" lat="34.249863"><ele>376.828979</ele><time>2021-06-04T01:25:06Z</time><speed>1.3800000365575165</speed></trkpt><trkpt lon="108.894828" lat="34.249967"><ele>374.077271</ele><time>2021-06-04T01:25:16Z</time><speed>1.170000030994416</speed></trkpt><trkpt lon="108.894934" lat="34.250027"><ele>375.144531</ele><time>2021-06-04T01:25:24Z</time><speed>1.1000000291400494</speed></trkpt><trkpt lon="108.895065" lat="34.250027"><ele>376.308838</ele><time>2021-06-04T01:25:34Z</time><speed>0.9400000249014967</speed></trkpt><trkpt lon="108.895192" lat="34.25004"><ele>377.026489</ele><time>2021-06-04T01:25:46Z</time><speed>0.7600000201331251</speed></trkpt><trkpt lon="108.895308" lat="34.250041"><ele>377.544373</ele><time>2021-06-04T01:25:56Z</time><speed>1.2100000320540543</speed></trkpt><trkpt lon="108.895423" lat="34.250047"><ele>378.660156</ele><time>2021-06-04T01:26:18Z</time><speed>0.3500000092718339</speed></trkpt><trkpt lon="108.895526" lat="34.250078"><ele>377.51001</ele><time>2021-06-04T01:26:32Z</time><speed>0.5000000132454769</speed></trkpt><trkpt lon="108.895637" lat="34.25008"><ele>377.015015</ele><time>2021-06-04T01:26:48Z</time><speed>0.740000019603306</speed></trkpt><trkpt lon="108.895723" lat="34.250138"><ele>378.869019</ele><time>2021-06-04T01:27:04Z</time><speed>0.3000000079472862</speed></trkpt><trkpt lon="108.895823" lat="34.250179"><ele>376.263794</ele><time>2021-06-04T01:27:18Z</time><speed>0.3200000084771053</speed></trkpt><trkpt lon="108.895887" lat="34.250255"><ele>376.510559</ele><time>2021-06-04T01:27:28Z</time><speed>0.520000013775296</speed></trkpt><trkpt lon="108.895937" lat="34.250343"><ele>377.896912</ele><time>2021-06-04T01:27:42Z</time><speed>0.5700000150998438</speed></trkpt><trkpt lon="108.896017" lat="34.250409"><ele>377.903198</ele><time>2021-06-04T01:27:54Z</time><speed>0.8100000214576728</speed></trkpt><trkpt lon="108.89605" lat="34.250509"><ele>376.303345</ele><time>2021-06-04T01:28:10Z</time><speed>1.3300000352329688</speed></trkpt><trkpt lon="108.896018" lat="34.250605"><ele>375.758118</ele><time>2021-06-04T01:28:26Z</time><speed>0.7000000185436678</speed></trkpt><trkpt lon="108.896007" lat="34.25071"><ele>374.553162</ele><time>2021-06-04T01:28:38Z</time><speed>0.9900000262260444</speed></trkpt><trkpt lon="108.896018" lat="34.250806"><ele>379.304565</ele><time>2021-06-04T01:28:58Z</time><speed>0.9500000251664062</speed></trkpt><trkpt lon="108.896009" lat="34.250912"><ele>374.401245</ele><time>2021-06-04T01:29:10Z</time><speed>0.7900000209278537</speed></trkpt><trkpt lon="108.895932" lat="34.250986"><ele>375.434814</ele><time>2021-06-04T01:29:24Z</time><speed>0.6500000172191202</speed></trkpt><trkpt lon="108.895884" lat="34.251077"><ele>378.112671</ele><time>2021-06-04T01:29:40Z</time><speed>0.46000001218583886</speed></trkpt><trkpt lon="108.895782" lat="34.251031"><ele>377.562988</ele><time>2021-06-04T01:29:58Z</time><speed>0.8100000214576728</speed></trkpt><trkpt lon="108.895718" lat="34.251105"><ele>375.485168</ele><time>2021-06-04T01:30:10Z</time><speed>1.09000002887514</speed></trkpt><trkpt lon="108.895731" lat="34.251195"><ele>375.319763</ele><time>2021-06-04T01:30:34Z</time><speed>0.18000000476837172</speed></trkpt><trkpt lon="108.895835" lat="34.251148"><ele>376.276978</ele><time>2021-06-04T01:34:06Z</time><speed>1.1300000299347779</speed></trkpt><trkpt lon="108.895894" lat="34.251063"><ele>377.387939</ele><time>2021-06-04T01:34:12Z</time><speed>1.870000049538084</speed></trkpt><trkpt lon="108.895957" lat="34.250978"><ele>379.780762</ele><time>2021-06-04T01:34:18Z</time><speed>1.760000046624079</speed></trkpt><trkpt lon="108.896018" lat="34.250883"><ele>381.148804</ele><time>2021-06-04T01:34:26Z</time><speed>1.1800000312593257</speed></trkpt><trkpt lon="108.896033" lat="34.250779"><ele>378.640991</ele><time>2021-06-04T01:34:46Z</time><speed>1.2700000336435115</speed></trkpt><trkpt lon="108.896161" lat="34.250753"><ele>381.760803</ele><time>2021-06-04T01:34:58Z</time><speed>1.390000036822426</speed></trkpt><trkpt lon="108.895707" lat="34.251217"><ele>368.043579</ele><time>2021-06-04T02:30:11Z</time><speed>0.0</speed></trkpt></trkseg></trk></gpx>
