# Supplementary material for: Exploring the influence of path environment factors on walking behavior in urban parks with configuration attribute control
Source: PLoS One. 2025 Jul 28;20(7):e0329278. doi: 10.1371/journal.pone.0329278 (PMC12303266; doi:10.1371/journal.pone.0329278)
Supplement: S2 File — (ZIP) [file pone.0329278.s002.zip › S2 File/Trajectory data/F160.gpx]

<?xml version="1.0" encoding="UTF-8"?>
<gpx xmlns:xsi="http://www.w3.org/2001/XMLSchema-instance" xmlns="http://www.topografix.com/GPX/1/1" xsi:schemaLocation="http://www.topografix.com/GPX/1/1 http://www.topografix.com/GPX/1/1/gpx.xsd" version="1.1" creator="foooooot.com">
<metadata>
         <copyright author="foooooot.com"> <license>foooooot.com</license></copyright>
         <time>1622739968.3704329</time>
         <name>02</name>
</metadata>
<trk>
    <name>02</name>
    <type>trip#track</type>
    <src>手机客户端软件/六只脚iPhone版</src>
    <trkseg> 
<trkpt lat="34.252424708040614" lon="108.89494343922534">
   <ele>403.7355885952711</ele>
   <time>2021-06-04T01:06:09.000Z</time>
</trkpt>  
<trkpt lat="34.25239474724205" lon="108.89494375300538">
   <ele>404.2509770952165</ele>
   <time>2021-06-04T01:06:17.000Z</time>
</trkpt>  
<trkpt lat="34.252367446415526" lon="108.89495904009806">
   <ele>404.3571018911898</ele>
   <time>2021-06-04T01:06:21.000Z</time>
</trkpt>  
<trkpt lat="34.25233669115757" lon="108.89497445565225">
   <ele>404.17810153774917</ele>
   <time>2021-06-04T01:06:25.000Z</time>
</trkpt>  
<trkpt lat="34.25230550114415" lon="108.89499340485295">
   <ele>404.1154352230951</ele>
   <time>2021-06-04T01:06:29.000Z</time>
</trkpt>  
<trkpt lat="34.252277582727835" lon="108.89501259062158">
   <ele>404.0770137514919</ele>
   <time>2021-06-04T01:06:33.000Z</time>
</trkpt>  
<trkpt lat="34.252250030907696" lon="108.8950313037359">
   <ele>403.8687250474468</ele>
   <time>2021-06-04T01:06:37.000Z</time>
</trkpt>  
<trkpt lat="34.252223405451325" lon="108.89504960299195">
   <ele>403.7922966275364</ele>
   <time>2021-06-04T01:06:41.000Z</time>
</trkpt>  
<trkpt lat="34.25219857978705" lon="108.89506374934105">
   <ele>403.9613249534741</ele>
   <time>2021-06-04T01:06:45.000Z</time>
</trkpt>  
<trkpt lat="34.2521716526197" lon="108.8950804604748">
   <ele>404.393058010377</ele>
   <time>2021-06-04T01:06:50.001Z</time>
</trkpt>  
<trkpt lat="34.252142007640444" lon="108.89509565726347">
   <ele>404.32448317296803</ele>
   <time>2021-06-04T01:06:55.001Z</time>
</trkpt>  
<trkpt lat="34.25211148192515" lon="108.89511298687542">
   <ele>404.1986940074712</ele>
   <time>2021-06-04T01:07:00.001Z</time>
</trkpt>  
<trkpt lat="34.252081444158755" lon="108.89512452663388">
   <ele>404.35250905901194</ele>
   <time>2021-06-04T01:07:04.001Z</time>
</trkpt>  
<trkpt lat="34.252052354804675" lon="108.8951348544274">
   <ele>404.81621457170695</ele>
   <time>2021-06-04T01:07:08.001Z</time>
</trkpt>  
<trkpt lat="34.25202160342619" lon="108.89514498540609">
   <ele>404.6222466221079</ele>
   <time>2021-06-04T01:07:12.001Z</time>
</trkpt>  
<trkpt lat="34.25199067117982" lon="108.89515580874456">
   <ele>404.5370219089091</ele>
   <time>2021-06-04T01:07:17.001Z</time>
</trkpt>  
<trkpt lat="34.25196105078924" lon="108.89516498506403">
   <ele>404.74566856212914</ele>
   <time>2021-06-04T01:07:23.001Z</time>
</trkpt>  
<trkpt lat="34.25193443003474" lon="108.8951728815308">
   <ele>404.9125267760828</ele>
   <time>2021-06-04T01:07:31.000Z</time>
</trkpt>  
<trkpt lat="34.25190769075481" lon="108.89518082944248">
   <ele>404.3485276950523</ele>
   <time>2021-06-04T01:07:42.000Z</time>
</trkpt>  
<trkpt lat="34.25188073708236" lon="108.89518789628019">
   <ele>404.6878829067573</ele>
   <time>2021-06-04T01:07:58.000Z</time>
</trkpt>  
<trkpt lat="34.251858032711695" lon="108.89520614513837">
   <ele>404.43017978966236</ele>
   <time>2021-06-04T01:08:23.000Z</time>
</trkpt>  
<trkpt lat="34.251828534438395" lon="108.89520194006896">
   <ele>405.38939298689365</ele>
   <time>2021-06-04T01:09:33.001Z</time>
</trkpt>  
<trkpt lat="34.2517939215226" lon="108.89519698126146">
   <ele>406.73507006373256</ele>
   <time>2021-06-04T01:09:38.000Z</time>
</trkpt>  
<trkpt lat="34.251762857941394" lon="108.89520969533335">
   <ele>405.0629927041009</ele>
   <time>2021-06-04T01:09:41.000Z</time>
</trkpt>  
<trkpt lat="34.251732039864415" lon="108.89522738299887">
   <ele>404.73574071843177</ele>
   <time>2021-06-04T01:09:44.000Z</time>
</trkpt>  
<trkpt lat="34.251703083686856" lon="108.89524956783237">
   <ele>404.34528100676835</ele>
   <time>2021-06-04T01:09:47.000Z</time>
</trkpt>  
<trkpt lat="34.25168037430636" lon="108.8952688275393">
   <ele>404.905347250402</ele>
   <time>2021-06-04T01:09:50.000Z</time>
</trkpt>  
<trkpt lat="34.251655856893585" lon="108.89528972002493">
   <ele>405.0412105526775</ele>
   <time>2021-06-04T01:09:53.000Z</time>
</trkpt>  
<trkpt lat="34.251630137188144" lon="108.89530422299106">
   <ele>404.977529454045</ele>
   <time>2021-06-04T01:09:56.000Z</time>
</trkpt>  
<trkpt lat="34.25159741276408" lon="108.89531100244744">
   <ele>405.13760772999376</ele>
   <time>2021-06-04T01:10:00.000Z</time>
</trkpt>  
<trkpt lat="34.251567730590125" lon="108.89531644577526">
   <ele>404.32538027781993</ele>
   <time>2021-06-04T01:10:04.000Z</time>
</trkpt>  
<trkpt lat="34.25152993416056" lon="108.89531838503348">
   <ele>405.53363842330873</ele>
   <time>2021-06-04T01:10:08.000Z</time>
</trkpt>  
<trkpt lat="34.2514879189599" lon="108.89532239242878">
   <ele>405.67563072871417</ele>
   <time>2021-06-04T01:10:09.000Z</time>
</trkpt>  
<trkpt lat="34.25146092552084" lon="108.89532540590525">
   <ele>405.5757770128548</ele>
   <time>2021-06-04T01:10:12.000Z</time>
</trkpt>  
<trkpt lat="34.251431624604514" lon="108.89531755985941">
   <ele>405.3931699991226</ele>
   <time>2021-06-04T01:10:19.000Z</time>
</trkpt>  
<trkpt lat="34.25140436857907" lon="108.89529404751742">
   <ele>405.8179812794551</ele>
   <time>2021-06-04T01:10:25.000Z</time>
</trkpt>  
<trkpt lat="34.25138527883716" lon="108.89526356709158">
   <ele>404.9212421057746</ele>
   <time>2021-06-04T01:10:30.000Z</time>
</trkpt>  
<trkpt lat="34.25136867508646" lon="108.89522642002305">
   <ele>404.5783498045057</ele>
   <time>2021-06-04T01:10:34.000Z</time>
</trkpt>  
<trkpt lat="34.25135021170007" lon="108.89518359350205">
   <ele>405.2275832183659</ele>
   <time>2021-06-04T01:10:35.000Z</time>
</trkpt>  
<trkpt lat="34.251338092446574" lon="108.89515303759336">
   <ele>405.5373152680695</ele>
   <time>2021-06-04T01:10:39.000Z</time>
</trkpt>  
<trkpt lat="34.25132010645903" lon="108.8951262205907">
   <ele>405.4328347882256</ele>
   <time>2021-06-04T01:10:45.000Z</time>
</trkpt>  
<trkpt lat="34.25130648029554" lon="108.89509619162546">
   <ele>405.4620418930426</ele>
   <time>2021-06-04T01:10:49.000Z</time>
</trkpt>  
<trkpt lat="34.251292530595855" lon="108.8950635091111">
   <ele>405.48153309710324</ele>
   <time>2021-06-04T01:10:54.000Z</time>
</trkpt>  
<trkpt lat="34.251275796485736" lon="108.89502638903073">
   <ele>405.605990706943</ele>
   <time>2021-06-04T01:10:56.000Z</time>
</trkpt>  
<trkpt lat="34.251255587973475" lon="108.89499994622426">
   <ele>405.56707069370896</ele>
   <time>2021-06-04T01:11:00.000Z</time>
</trkpt>  
<trkpt lat="34.25123019287078" lon="108.89498125374291">
   <ele>404.05483240354806</ele>
   <time>2021-06-04T01:11:05.000Z</time>
</trkpt>  
<trkpt lat="34.25120428203884" lon="108.8949575047929">
   <ele>401.8557710396126</ele>
   <time>2021-06-04T01:11:11.000Z</time>
</trkpt>  
<trkpt lat="34.251186598986415" lon="108.89493155841963">
   <ele>404.0017702765763</ele>
   <time>2021-06-04T01:11:16.000Z</time>
</trkpt>  
<trkpt lat="34.25116871639637" lon="108.89490158350195">
   <ele>405.53726185578853</ele>
   <time>2021-06-04T01:11:22.000Z</time>
</trkpt>  
<trkpt lat="34.25114605337352" lon="108.89487620450929">
   <ele>404.20088899787515</ele>
   <time>2021-06-04T01:11:26.000Z</time>
</trkpt>  
<trkpt lat="34.2511263692682" lon="108.89484365996132">
   <ele>405.1432223422453</ele>
   <time>2021-06-04T01:11:31.000Z</time>
</trkpt>  
<trkpt lat="34.25111019051617" lon="108.89481133984611">
   <ele>404.1233903206885</ele>
   <time>2021-06-04T01:11:36.000Z</time>
</trkpt>  
<trkpt lat="34.25108948581116" lon="108.89478229524815">
   <ele>405.62451200466603</ele>
   <time>2021-06-04T01:11:41.000Z</time>
</trkpt>  
<trkpt lat="34.251073522710364" lon="108.8947516300629">
   <ele>405.76869188062847</ele>
   <time>2021-06-04T01:11:46.000Z</time>
</trkpt>  
<trkpt lat="34.25105346286567" lon="108.89471977631072">
   <ele>405.227555741556</ele>
   <time>2021-06-04T01:11:50.000Z</time>
</trkpt>  
<trkpt lat="34.25102902016235" lon="108.8946841650386">
   <ele>404.8866779450327</ele>
   <time>2021-06-04T01:11:52.000Z</time>
</trkpt>  
<trkpt lat="34.25100248739346" lon="108.89466646888617">
   <ele>404.3633124930784</ele>
   <time>2021-06-04T01:11:59.000Z</time>
</trkpt>  
<trkpt lat="34.250978852246696" lon="108.89464344895129">
   <ele>405.3829515175894</ele>
   <time>2021-06-04T01:12:04.000Z</time>
</trkpt>  
<trkpt lat="34.250964754575214" lon="108.89461524981323">
   <ele>406.73678233195096</ele>
   <time>2021-06-04T01:12:09.000Z</time>
</trkpt>  
<trkpt lat="34.250953967695395" lon="108.89458193221893">
   <ele>407.34724583942443</ele>
   <time>2021-06-04T01:12:14.000Z</time>
</trkpt>  
<trkpt lat="34.25094219771312" lon="108.89454697144335">
   <ele>404.1465343134478</ele>
   <time>2021-06-04T01:12:19.000Z</time>
</trkpt>  
<trkpt lat="34.25093078337333" lon="108.89451715431986">
   <ele>405.1462140409276</ele>
   <time>2021-06-04T01:12:21.000Z</time>
</trkpt>  
<trkpt lat="34.25091189506226" lon="108.89448190472041">
   <ele>404.857902594842</ele>
   <time>2021-06-04T01:12:23.000Z</time>
</trkpt>  
<trkpt lat="34.250901248383826" lon="108.89444921635582">
   <ele>405.5206400938332</ele>
   <time>2021-06-04T01:12:27.000Z</time>
</trkpt>  
<trkpt lat="34.25090326153901" lon="108.894412876889">
   <ele>407.02976885810494</ele>
   <time>2021-06-04T01:12:32.000Z</time>
</trkpt>  
<trkpt lat="34.25088348465459" lon="108.89438772605277">
   <ele>406.6661309832707</ele>
   <time>2021-06-04T01:12:38.000Z</time>
</trkpt>  
<trkpt lat="34.25085479844763" lon="108.89437440915302">
   <ele>408.86871210765094</ele>
   <time>2021-06-04T01:12:43.000Z</time>
</trkpt>  
<trkpt lat="34.25082489286962" lon="108.89436820222471">
   <ele>406.6216960605234</ele>
   <time>2021-06-04T01:12:49.000Z</time>
</trkpt>  
<trkpt lat="34.250791394516575" lon="108.89436652778723">
   <ele>406.80962762702256</ele>
   <time>2021-06-04T01:12:52.000Z</time>
</trkpt>  
<trkpt lat="34.25076060265928" lon="108.89436584634787">
   <ele>406.94745153933764</ele>
   <time>2021-06-04T01:12:58.000Z</time>
</trkpt>  
<trkpt lat="34.250732987102836" lon="108.89435051336575">
   <ele>406.12290983460844</ele>
   <time>2021-06-04T01:13:03.000Z</time>
</trkpt>  
<trkpt lat="34.25070446192898" lon="108.89433836638577">
   <ele>405.8969798339531</ele>
   <time>2021-06-04T01:13:05.000Z</time>
</trkpt>  
<trkpt lat="34.250683085876126" lon="108.89431687085323">
   <ele>405.9713800204918</ele>
   <time>2021-06-04T01:13:12.000Z</time>
</trkpt>  
<trkpt lat="34.25070291103853" lon="108.89429421350061">
   <ele>406.27643106970936</ele>
   <time>2021-06-04T01:14:41.000Z</time>
</trkpt>  
<trkpt lat="34.25069497938907" lon="108.89432577110708">
   <ele>405.59753525815904</ele>
   <time>2021-06-04T01:17:50.001Z</time>
</trkpt>  
<trkpt lat="34.25070232611647" lon="108.89429332002767">
   <ele>408.5197729691863</ele>
   <time>2021-06-04T01:18:19.000Z</time>
</trkpt>  
<trkpt lat="34.25069984190695" lon="108.89432621847091">
   <ele>406.763818398118</ele>
   <time>2021-06-04T01:18:54.001Z</time>
</trkpt>  
<trkpt lat="34.25070517186739" lon="108.8943597173794">
   <ele>406.5556933954358</ele>
   <time>2021-06-04T01:18:57.001Z</time>
</trkpt>  
<trkpt lat="34.250693209736085" lon="108.89432973020216">
   <ele>405.82457745820284</ele>
   <time>2021-06-04T01:20:12.001Z</time>
</trkpt>  
<trkpt lat="34.25070064089059" lon="108.89429785571238">
   <ele>405.6441492717713</ele>
   <time>2021-06-04T01:21:09.001Z</time>
</trkpt>  
<trkpt lat="34.25070432010161" lon="108.89425766906743">
   <ele>412.2783959740773</ele>
   <time>2021-06-04T01:21:30.001Z</time>
</trkpt>  
<trkpt lat="34.25069322655437" lon="108.89429005132557">
   <ele>406.49097653571516</ele>
   <time>2021-06-04T01:21:42.001Z</time>
</trkpt>  
<trkpt lat="34.25067346737565" lon="108.89431855034121">
   <ele>404.27218618337065</ele>
   <time>2021-06-04T01:22:11.001Z</time>
</trkpt>  
<trkpt lat="34.250676048728174" lon="108.89435119407274">
   <ele>406.3675488671288</ele>
   <time>2021-06-04T01:22:15.001Z</time>
</trkpt>  
<trkpt lat="34.25069491709397" lon="108.89438885372485">
   <ele>406.00368553120643</ele>
   <time>2021-06-04T01:22:19.000Z</time>
</trkpt>  
<trkpt lat="34.25069740198541" lon="108.89442421607424">
   <ele>405.90369981341064</ele>
   <time>2021-06-04T01:22:26.000Z</time>
</trkpt>  
<trkpt lat="34.25069314867944" lon="108.89446074832854">
   <ele>409.63989680912346</ele>
   <time>2021-06-04T01:22:32.000Z</time>
</trkpt>  
<trkpt lat="34.2506912487282" lon="108.89449817353271">
   <ele>406.51745761279017</ele>
   <time>2021-06-04T01:22:39.000Z</time>
</trkpt>  
<trkpt lat="34.25067014756704" lon="108.89453319494085">
   <ele>404.0432982938364</ele>
   <time>2021-06-04T01:22:44.000Z</time>
</trkpt>  
<trkpt lat="34.25064636397563" lon="108.89455866346273">
   <ele>402.2230823645368</ele>
   <time>2021-06-04T01:22:48.000Z</time>
</trkpt>  
<trkpt lat="34.25065966347592" lon="108.8945972004379">
   <ele>405.81768628396094</ele>
   <time>2021-06-04T01:22:57.000Z</time>
</trkpt>  
<trkpt lat="34.25068350400481" lon="108.89463052122781">
   <ele>406.3625400438905</ele>
   <time>2021-06-04T01:23:01.000Z</time>
</trkpt>  
<trkpt lat="34.25067811187472" lon="108.89467242798641">
   <ele>407.04775559157133</ele>
   <time>2021-06-04T01:23:09.001Z</time>
</trkpt>  
<trkpt lat="34.250672922925716" lon="108.89471335225942">
   <ele>406.557102474384</ele>
   <time>2021-06-04T01:23:12.001Z</time>
</trkpt>  
<trkpt lat="34.25067404063811" lon="108.89474687161062">
   <ele>406.7191478610039</ele>
   <time>2021-06-04T01:23:16.001Z</time>
</trkpt>  
<trkpt lat="34.25067591205688" lon="108.89478417267394">
   <ele>406.81815336924046</ele>
   <time>2021-06-04T01:23:20.001Z</time>
</trkpt>  
<trkpt lat="34.25067418095727" lon="108.89483115517463">
   <ele>406.66906165611</ele>
   <time>2021-06-04T01:23:24.001Z</time>
</trkpt>  
<trkpt lat="34.2506678885202" lon="108.89487428794858">
   <ele>406.93359947856516</ele>
   <time>2021-06-04T01:23:27.001Z</time>
</trkpt>  
<trkpt lat="34.2506675699268" lon="108.89490818718471">
   <ele>406.59482592437416</ele>
   <time>2021-06-04T01:23:30.001Z</time>
</trkpt>  
<trkpt lat="34.25066198999759" lon="108.89494339794412">
   <ele>407.1567002758384</ele>
   <time>2021-06-04T01:23:33.001Z</time>
</trkpt>  
<trkpt lat="34.250649379270655" lon="108.89498399312725">
   <ele>407.37967173662037</ele>
   <time>2021-06-04T01:23:36.001Z</time>
</trkpt>  
<trkpt lat="34.250641807964634" lon="108.89502826192263">
   <ele>406.75769889261574</ele>
   <time>2021-06-04T01:23:38.001Z</time>
</trkpt>  
<trkpt lat="34.250642744234895" lon="108.89506118785607">
   <ele>406.433659594506</ele>
   <time>2021-06-04T01:23:40.001Z</time>
</trkpt>  
<trkpt lat="34.250641577641204" lon="108.89509455673017">
   <ele>406.82313122041523</ele>
   <time>2021-06-04T01:23:42.001Z</time>
</trkpt>  
<trkpt lat="34.2506385853993" lon="108.89513318327292">
   <ele>407.7090348228812</ele>
   <time>2021-06-04T01:23:45.001Z</time>
</trkpt>  
<trkpt lat="34.250640722284764" lon="108.89516681351047">
   <ele>407.33928206562996</ele>
   <time>2021-06-04T01:23:47.001Z</time>
</trkpt>  
<trkpt lat="34.250649133074006" lon="108.89520498675644">
   <ele>407.0964459590614</ele>
   <time>2021-06-04T01:23:49.001Z</time>
</trkpt>  
<trkpt lat="34.25063696524971" lon="108.89524793097739">
   <ele>407.1076255515218</ele>
   <time>2021-06-04T01:23:52.001Z</time>
</trkpt>  
<trkpt lat="34.25063704728145" lon="108.89528724806124">
   <ele>407.68699775263667</ele>
   <time>2021-06-04T01:23:55.001Z</time>
</trkpt>  
<trkpt lat="34.25063565432082" lon="108.8953222720983">
   <ele>406.66412250418216</ele>
   <time>2021-06-04T01:23:58.001Z</time>
</trkpt>  
<trkpt lat="34.250635244099755" lon="108.89536847212979">
   <ele>407.45793302357197</ele>
   <time>2021-06-04T01:24:01.001Z</time>
</trkpt>  
<trkpt lat="34.25063260269764" lon="108.89540310732671">
   <ele>407.7300914404914</ele>
   <time>2021-06-04T01:24:04.001Z</time>
</trkpt>  
<trkpt lat="34.25063871686044" lon="108.89544742034178">
   <ele>407.2546283910051</ele>
   <time>2021-06-04T01:24:07.001Z</time>
</trkpt>  
<trkpt lat="34.25065203810649" lon="108.89549845021818">
   <ele>407.26198266632855</ele>
   <time>2021-06-04T01:24:10.001Z</time>
</trkpt>  
<trkpt lat="34.250662580980325" lon="108.89553126367808">
   <ele>407.33995430730283</ele>
   <time>2021-06-04T01:24:12.001Z</time>
</trkpt>  
<trkpt lat="34.2506605319914" lon="108.89557049639892">
   <ele>407.7672211434692</ele>
   <time>2021-06-04T01:24:15.001Z</time>
</trkpt>  
<trkpt lat="34.25068346780054" lon="108.8956168689559">
   <ele>407.29152884799987</ele>
   <time>2021-06-04T01:24:18.000Z</time>
</trkpt>  
<trkpt lat="34.2506999050057" lon="108.89565128286674">
   <ele>406.50002938881516</ele>
   <time>2021-06-04T01:24:20.000Z</time>
</trkpt>  
<trkpt lat="34.25070875545731" lon="108.89568337117308">
   <ele>406.8218894377351</ele>
   <time>2021-06-04T01:24:22.000Z</time>
</trkpt>  
<trkpt lat="34.25071784999004" lon="108.89572024812777">
   <ele>406.6952919084579</ele>
   <time>2021-06-04T01:24:25.000Z</time>
</trkpt>  
<trkpt lat="34.25072600445619" lon="108.89575694072296">
   <ele>406.5802720459178</ele>
   <time>2021-06-04T01:24:28.000Z</time>
</trkpt>  
<trkpt lat="34.25073382396897" lon="108.89580490559118">
   <ele>406.7816527755931</ele>
   <time>2021-06-04T01:24:32.000Z</time>
</trkpt>  
<trkpt lat="34.25074506770484" lon="108.89584105138539">
   <ele>405.87013105954975</ele>
   <time>2021-06-04T01:24:35.000Z</time>
</trkpt>  
<trkpt lat="34.250760997453035" lon="108.89587244146543">
   <ele>405.99537071119994</ele>
   <time>2021-06-04T01:24:39.000Z</time>
</trkpt>  
<trkpt lat="34.25077512738537" lon="108.89590257918108">
   <ele>406.8168896725401</ele>
   <time>2021-06-04T01:24:41.000Z</time>
</trkpt>  
<trkpt lat="34.25076550053292" lon="108.89594003168844">
   <ele>405.78303006105125</ele>
   <time>2021-06-04T01:24:47.000Z</time>
</trkpt>  
<trkpt lat="34.25076078604493" lon="108.8959756552401">
   <ele>406.2128418618813</ele>
   <time>2021-06-04T01:24:50.000Z</time>
</trkpt>  
<trkpt lat="34.25077716312351" lon="108.89600269280025">
   <ele>406.0818819887936</ele>
   <time>2021-06-04T01:25:04.000Z</time>
</trkpt>  
<trkpt lat="34.25077402506577" lon="108.8959635853032">
   <ele>406.4422339834273</ele>
   <time>2021-06-04T01:25:14.000Z</time>
</trkpt>  
<trkpt lat="34.25075440885487" lon="108.89593281594064">
   <ele>406.8998083360493</ele>
   <time>2021-06-04T01:25:17.000Z</time>
</trkpt>  
<trkpt lat="34.25073354853155" lon="108.89590598780258">
   <ele>406.8348963474855</ele>
   <time>2021-06-04T01:25:21.000Z</time>
</trkpt>  
<trkpt lat="34.25071405281641" lon="108.89587642528461">
   <ele>406.81785634718835</ele>
   <time>2021-06-04T01:25:24.000Z</time>
</trkpt>  
<trkpt lat="34.25073866030452" lon="108.89589334898417">
   <ele>406.1166747221723</ele>
   <time>2021-06-04T01:25:38.001Z</time>
</trkpt>  
<trkpt lat="34.250767237715976" lon="108.89589382544567">
   <ele>406.4921979987994</ele>
   <time>2021-06-04T01:25:42.001Z</time>
</trkpt>  
<trkpt lat="34.250787235052066" lon="108.8959173308934">
   <ele>406.44491299893707</ele>
   <time>2021-06-04T01:26:30.000Z</time>
</trkpt>  
<trkpt lat="34.25080129819083" lon="108.89595080014536">
   <ele>406.09088348131627</ele>
   <time>2021-06-04T01:26:32.000Z</time>
</trkpt>  
<trkpt lat="34.25077256907197" lon="108.89594961112859">
   <ele>406.5328360181302</ele>
   <time>2021-06-04T01:27:29.001Z</time>
</trkpt>  
<trkpt lat="34.25074126438794" lon="108.89597192591349">
   <ele>406.4118809401989</ele>
   <time>2021-06-04T01:27:30.001Z</time>
</trkpt>  
<trkpt lat="34.250767562197524" lon="108.89596258436589">
   <ele>404.54982492607087</ele>
   <time>2021-06-04T01:28:11.001Z</time>
</trkpt>  
<trkpt lat="34.250768356742334" lon="108.89599627998989">
   <ele>405.86692797672004</ele>
   <time>2021-06-04T01:28:55.000Z</time>
</trkpt>  
<trkpt lat="34.250786335062735" lon="108.89597150090073">
   <ele>406.4329632166773</ele>
   <time>2021-06-04T01:29:21.000Z</time>
</trkpt>  
<trkpt lat="34.25077647727148" lon="108.8960109609027">
   <ele>405.6771220192313</ele>
   <time>2021-06-04T01:29:37.000Z</time>
</trkpt>  
<trkpt lat="34.25076530379436" lon="108.89604155368528">
   <ele>406.9106527371332</ele>
   <time>2021-06-04T01:29:41.000Z</time>
</trkpt>  
<trkpt lat="34.25077943389976" lon="108.89608536179824">
   <ele>406.231080298312</ele>
   <time>2021-06-04T01:29:44.000Z</time>
</trkpt>  
<trkpt lat="34.250769300764354" lon="108.89612261344705">
   <ele>406.1328119346872</ele>
   <time>2021-06-04T01:29:47.001Z</time>
</trkpt>  
<trkpt lat="34.25074655985458" lon="108.89614642297026">
   <ele>406.31470350176096</ele>
   <time>2021-06-04T01:29:51.001Z</time>
</trkpt>  
<trkpt lat="34.250751233753064" lon="108.89618204207729">
   <ele>406.1510509783402</ele>
   <time>2021-06-04T01:29:54.001Z</time>
</trkpt>  
<trkpt lat="34.25076307004809" lon="108.89622086925452">
   <ele>406.1116966176778</ele>
   <time>2021-06-04T01:29:56.001Z</time>
</trkpt>  
<trkpt lat="34.250768474579445" lon="108.89625687060119">
   <ele>405.86420124955475</ele>
   <time>2021-06-04T01:30:02.001Z</time>
</trkpt>  
<trkpt lat="34.250768935012516" lon="108.8962910449459">
   <ele>406.5602768296376</ele>
   <time>2021-06-04T01:30:07.001Z</time>
</trkpt>  
<trkpt lat="34.25076693405734" lon="108.89632476587828">
   <ele>406.31974683888257</ele>
   <time>2021-06-04T01:30:21.001Z</time>
</trkpt>  
<trkpt lat="34.25077243616003" lon="108.89635707932108">
   <ele>406.63461956661195</ele>
   <time>2021-06-04T01:30:52.000Z</time>
</trkpt>  
<trkpt lat="34.250769610933595" lon="108.89639151080561">
   <ele>406.38416858389974</ele>
   <time>2021-06-04T01:30:56.000Z</time>
</trkpt>  
<trkpt lat="34.25078553680573" lon="108.89636428328492">
   <ele>406.62651370931417</ele>
   <time>2021-06-04T01:32:25.000Z</time>
</trkpt>  
<trkpt lat="34.25082274531473" lon="108.8963520830027">
   <ele>406.56740299705416</ele>
   <time>2021-06-04T01:32:26.000Z</time>
</trkpt>  
<trkpt lat="34.25079915688932" lon="108.89632659648471">
   <ele>406.1757971663028</ele>
   <time>2021-06-04T01:32:50.000Z</time>
</trkpt>  
<trkpt lat="34.250773974468316" lon="108.89634144539461">
   <ele>406.3741570105776</ele>
   <time>2021-06-04T01:33:02.000Z</time>
</trkpt>  
<trkpt lat="34.250763328836925" lon="108.89637733394389">
   <ele>406.48443886451423</ele>
   <time>2021-06-04T01:33:04.000Z</time>
</trkpt>  
<trkpt lat="34.25076619642863" lon="108.89641418876381">
   <ele>405.95843886584044</ele>
   <time>2021-06-04T01:33:13.000Z</time>
</trkpt>  
<trkpt lat="34.25074218523749" lon="108.89643950613194">
   <ele>406.1723667262122</ele>
   <time>2021-06-04T01:33:27.000Z</time>
</trkpt>  
<trkpt lat="34.25075421061614" lon="108.89640003434204">
   <ele>406.48296839464456</ele>
   <time>2021-06-04T01:33:50.000Z</time>
</trkpt>  
<trkpt lat="34.25076390195792" lon="108.89635362520356">
   <ele>406.73628741689026</ele>
   <time>2021-06-04T01:33:52.000Z</time>
</trkpt>  
<trkpt lat="34.25077998306604" lon="108.89624089742394">
   <ele>406.3548117969185</ele>
   <time>2021-06-04T01:33:54.000Z</time>
</trkpt>  
<trkpt lat="34.25077300871737" lon="108.89619278486876">
   <ele>405.76265653036535</ele>
   <time>2021-06-04T01:33:56.000Z</time>
</trkpt>  
<trkpt lat="34.25077215535195" lon="108.89615916652266">
   <ele>406.508121159859</ele>
   <time>2021-06-04T01:33:58.000Z</time>
</trkpt>  
<trkpt lat="34.250778813049806" lon="108.89609780027268">
   <ele>406.1081101745367</ele>
   <time>2021-06-04T01:34:00.000Z</time>
</trkpt>  
<trkpt lat="34.25079260520194" lon="108.89606110872644">
   <ele>405.6249680677429</ele>
   <time>2021-06-04T01:34:02.000Z</time>
</trkpt>  
<trkpt lat="34.25078920353433" lon="108.89601629243626">
   <ele>407.2434219587594</ele>
   <time>2021-06-04T01:34:05.000Z</time>
</trkpt>  
<trkpt lat="34.25076844738737" lon="108.89598693133321">
   <ele>406.2304154653102</ele>
   <time>2021-06-04T01:34:07.000Z</time>
</trkpt>  
<trkpt lat="34.25074634506626" lon="108.895963351012">
   <ele>407.04838402196765</ele>
   <time>2021-06-04T01:34:09.000Z</time>
</trkpt>  
<trkpt lat="34.25072639422337" lon="108.89593664148006">
   <ele>406.42758833803236</ele>
   <time>2021-06-04T01:34:10.000Z</time>
</trkpt>  
<trkpt lat="34.25071249915065" lon="108.8958996015025">
   <ele>406.8374670455232</ele>
   <time>2021-06-04T01:34:13.000Z</time>
</trkpt>  
<trkpt lat="34.250694390813635" lon="108.89586839711262">
   <ele>405.81852901820093</ele>
   <time>2021-06-04T01:34:15.000Z</time>
</trkpt>  
<trkpt lat="34.250677327806066" lon="108.89582411220617">
   <ele>406.90757873281837</ele>
   <time>2021-06-04T01:34:18.000Z</time>
</trkpt>  
<trkpt lat="34.25066421257308" lon="108.89578667863286">
   <ele>405.4810921996832</ele>
   <time>2021-06-04T01:34:21.000Z</time>
</trkpt>  
<trkpt lat="34.25064878251708" lon="108.89574006086536">
   <ele>402.6049340488389</ele>
   <time>2021-06-04T01:34:24.000Z</time>
</trkpt>  
<trkpt lat="34.25061962244442" lon="108.8956622172858">
   <ele>405.3119267197326</ele>
   <time>2021-06-04T01:34:28.000Z</time>
</trkpt>  
<trkpt lat="34.2506219785937" lon="108.89561513000754">
   <ele>406.5704917944968</ele>
   <time>2021-06-04T01:34:31.000Z</time>
</trkpt>  
<trkpt lat="34.25062427337563" lon="108.89558103699163">
   <ele>406.82722464296967</ele>
   <time>2021-06-04T01:34:33.000Z</time>
</trkpt>  
<trkpt lat="34.25063375801252" lon="108.89554443632005">
   <ele>407.1348380278796</ele>
   <time>2021-06-04T01:34:35.000Z</time>
</trkpt>  
<trkpt lat="34.250642429970924" lon="108.89551019810868">
   <ele>406.9739117594436</ele>
   <time>2021-06-04T01:34:37.000Z</time>
</trkpt>  
<trkpt lat="34.25064988554864" lon="108.89547258292855">
   <ele>407.7978964243084</ele>
   <time>2021-06-04T01:34:39.000Z</time>
</trkpt>  
<trkpt lat="34.25064839604433" lon="108.89543404748821">
   <ele>407.19732618238777</ele>
   <time>2021-06-04T01:34:41.000Z</time>
</trkpt>  
<trkpt lat="34.250648168391756" lon="108.89539310994273">
   <ele>408.291137015447</ele>
   <time>2021-06-04T01:34:44.000Z</time>
</trkpt>  
<trkpt lat="34.250649228063544" lon="108.89535972933402">
   <ele>407.23838096112013</ele>
   <time>2021-06-04T01:34:46.000Z</time>
</trkpt>  
<trkpt lat="34.25065032863197" lon="108.89532282403948">
   <ele>408.0411801440641</ele>
   <time>2021-06-04T01:34:48.000Z</time>
</trkpt>  
<trkpt lat="34.250660092296656" lon="108.89527939059441">
   <ele>408.01588335447013</ele>
   <time>2021-06-04T01:34:50.000Z</time>
</trkpt>  
<trkpt lat="34.2506594141347" lon="108.89524132699081">
   <ele>407.91359947714955</ele>
   <time>2021-06-04T01:34:52.000Z</time>
</trkpt>  
<trkpt lat="34.250654084993535" lon="108.89519967629583">
   <ele>407.9617920489982</ele>
   <time>2021-06-04T01:34:54.000Z</time>
</trkpt>  
<trkpt lat="34.250640021364916" lon="108.89515298872223">
   <ele>406.63000126741827</ele>
   <time>2021-06-04T01:34:56.000Z</time>
</trkpt>  
<trkpt lat="34.25062484564318" lon="108.89510950305406">
   <ele>407.22166312485933</ele>
   <time>2021-06-04T01:34:58.000Z</time>
</trkpt>  
<trkpt lat="34.25061531639187" lon="108.89507415161681">
   <ele>406.95923525001854</ele>
   <time>2021-06-04T01:35:00.000Z</time>
</trkpt>  
<trkpt lat="34.25060669944578" lon="108.89503598289264">
   <ele>406.7079450059682</ele>
   <time>2021-06-04T01:35:03.000Z</time>
</trkpt>  
<trkpt lat="34.25060945084658" lon="108.89499430772533">
   <ele>406.1797657981515</ele>
   <time>2021-06-04T01:35:05.000Z</time>
</trkpt>  
<trkpt lat="34.250629880912186" lon="108.89494680169527">
   <ele>406.75401857309043</ele>
   <time>2021-06-04T01:35:08.000Z</time>
</trkpt>  
<trkpt lat="34.2506538979018" lon="108.89496297372355">
   <ele>407.4015552131459</ele>
   <time>2021-06-04T01:35:19.000Z</time>
</trkpt>  
<trkpt lat="34.25062164023588" lon="108.89496229445491">
   <ele>406.288895085454</ele>
   <time>2021-06-04T01:35:27.000Z</time>
</trkpt>  
<trkpt lat="34.250636743967185" lon="108.89493293017236">
   <ele>406.85598479397595</ele>
   <time>2021-06-04T01:35:48.000Z</time>
</trkpt>  
<trkpt lat="34.25063107972399" lon="108.8949006522596">
   <ele>406.9253587182611</ele>
   <time>2021-06-04T01:36:28.000Z</time>
</trkpt>  
<trkpt lat="34.25060340630716" lon="108.89490679289504">
   <ele>408.4470264380798</ele>
   <time>2021-06-04T01:36:40.000Z</time>
</trkpt>  
<trkpt lat="34.25062572146159" lon="108.89493002532069">
   <ele>406.159736385569</ele>
   <time>2021-06-04T01:36:47.000Z</time>
</trkpt>  
<trkpt lat="34.25065660911905" lon="108.89493075922623">
   <ele>407.48110570944846</ele>
   <time>2021-06-04T01:37:24.000Z</time>
</trkpt>  
<trkpt lat="34.25067841739369" lon="108.89491126230143">
   <ele>407.3338356697932</ele>
   <time>2021-06-04T01:37:31.000Z</time>
</trkpt>  
<trkpt lat="34.25068798640029" lon="108.89487968602738">
   <ele>407.0073559638113</ele>
   <time>2021-06-04T01:37:48.000Z</time>
</trkpt>  
<trkpt lat="34.25066199285291" lon="108.8948707756003">
   <ele>406.6133558722213</ele>
   <time>2021-06-04T01:38:33.001Z</time>
</trkpt>  
<trkpt lat="34.25063311106459" lon="108.89485957760371">
   <ele>406.8358070515096</ele>
   <time>2021-06-04T01:38:54.001Z</time>
</trkpt>  
<trkpt lat="34.250606760260006" lon="108.8948470001478">
   <ele>406.78659938648343</ele>
   <time>2021-06-04T01:38:56.001Z</time>
</trkpt>  
<trkpt lat="34.25062793599324" lon="108.89482532032117">
   <ele>406.5236178850755</ele>
   <time>2021-06-04T01:39:17.000Z</time>
</trkpt>  
<trkpt lat="34.25062947629697" lon="108.89479135187942">
   <ele>407.1018302543089</ele>
   <time>2021-06-04T01:39:25.000Z</time>
</trkpt>  
<trkpt lat="34.25065739698827" lon="108.894804648331">
   <ele>405.3593588275835</ele>
   <time>2021-06-04T01:39:41.000Z</time>
</trkpt>  
<trkpt lat="34.250630505187644" lon="108.8948175824764">
   <ele>406.4577806815505</ele>
   <time>2021-06-04T01:39:46.000Z</time>
</trkpt>  
<trkpt lat="34.25062397296756" lon="108.89485018434348">
   <ele>406.3321053273976</ele>
   <time>2021-06-04T01:39:53.000Z</time>
</trkpt>  
<trkpt lat="34.25064740834679" lon="108.89482753530248">
   <ele>407.36212465539575</ele>
   <time>2021-06-04T01:40:46.001Z</time>
</trkpt>  
<trkpt lat="34.250619370836205" lon="108.89483144658236">
   <ele>406.29545837268233</ele>
   <time>2021-06-04T01:40:58.001Z</time>
</trkpt>  
<trkpt lat="34.250605347477055" lon="108.89486008452542">
   <ele>406.5553254382685</ele>
   <time>2021-06-04T01:41:52.000Z</time>
</trkpt>  
<trkpt lat="34.250576852873806" lon="108.89486200151953">
   <ele>409.06516231875867</ele>
   <time>2021-06-04T01:42:51.001Z</time>
</trkpt>  
<trkpt lat="34.250556093589104" lon="108.89488482661255">
   <ele>401.52668882906437</ele>
   <time>2021-06-04T01:43:08.001Z</time>
</trkpt>  
<trkpt lat="34.25053239155251" lon="108.89486897612967">
   <ele>405.34689468704164</ele>
   <time>2021-06-04T01:43:29.000Z</time>
</trkpt>  
<trkpt lat="34.25049698413581" lon="108.89486067570112">
   <ele>405.2174390926957</ele>
   <time>2021-06-04T01:43:30.000Z</time>
</trkpt>  
<trkpt lat="34.250519219174336" lon="108.89488323469642">
   <ele>406.41311209090054</ele>
   <time>2021-06-04T01:43:39.000Z</time>
</trkpt>  
<trkpt lat="34.25055028898448" lon="108.89487845208293">
   <ele>405.63332957867533</ele>
   <time>2021-06-04T01:43:47.000Z</time>
</trkpt>  
<trkpt lat="34.250521376679664" lon="108.89487760410896">
   <ele>407.75447283592075</ele>
   <time>2021-06-04T01:44:05.000Z</time>
</trkpt>  
<trkpt lat="34.250491622414756" lon="108.89486940831209">
   <ele>409.7518764650449</ele>
   <time>2021-06-04T01:44:08.000Z</time>
</trkpt>  
<trkpt lat="34.250519404839025" lon="108.89488098343807">
   <ele>405.8917094003409</ele>
   <time>2021-06-04T01:44:17.001Z</time>
</trkpt>  
<trkpt lat="34.25049211662264" lon="108.89487042843727">
   <ele>405.4635870149359</ele>
   <time>2021-06-04T01:44:29.001Z</time>
</trkpt>  
<trkpt lat="34.25051203674654" lon="108.89484346775598">
   <ele>404.33215239364654</ele>
   <time>2021-06-04T01:44:36.001Z</time>
</trkpt>  
<trkpt lat="34.250520106126345" lon="108.89480695172449">
   <ele>409.8123004408553</ele>
   <time>2021-06-04T01:44:52.001Z</time>
</trkpt>  
<trkpt lat="34.25055178322837" lon="108.89480427045422">
   <ele>404.4304547542706</ele>
   <time>2021-06-04T01:45:00.001Z</time>
</trkpt>  
<trkpt lat="34.25057606785377" lon="108.8948224186188">
   <ele>406.2093415437266</ele>
   <time>2021-06-04T01:45:32.000Z</time>
</trkpt>  
<trkpt lat="34.25060177041538" lon="108.89480433202101">
   <ele>408.99884747713804</ele>
   <time>2021-06-04T01:45:36.000Z</time>
</trkpt>  
<trkpt lat="34.25057447521864" lon="108.89481412042882">
   <ele>406.19801529310644</ele>
   <time>2021-06-04T01:46:29.000Z</time>
</trkpt>  
<trkpt lat="34.25060156743152" lon="108.8948242651765">
   <ele>406.7797854067758</ele>
   <time>2021-06-04T01:49:46.000Z</time>
</trkpt>  
<trkpt lat="34.25063739630034" lon="108.89482753970077">
   <ele>406.59393344353884</ele>
   <time>2021-06-04T01:49:50.000Z</time>
</trkpt>  
<trkpt lat="34.250659349636656" lon="108.8948538333016">
   <ele>408.0260294498876</ele>
   <time>2021-06-04T01:49:53.000Z</time>
</trkpt>  
<trkpt lat="34.25068039836715" lon="108.8948817285924">
   <ele>407.32117783650756</ele>
   <time>2021-06-04T01:49:57.000Z</time>
</trkpt>  
<trkpt lat="34.250688492354385" lon="108.89491687643668">
   <ele>407.4554307544604</ele>
   <time>2021-06-04T01:50:00.000Z</time>
</trkpt>  
<trkpt lat="34.25067528898885" lon="108.8949453846934">
   <ele>406.87605698686093</ele>
   <time>2021-06-04T01:50:03.000Z</time>
</trkpt>  
<trkpt lat="34.25065055966391" lon="108.89496338144741">
   <ele>407.2568615237251</ele>
   <time>2021-06-04T01:50:11.000Z</time>
</trkpt>  
<trkpt lat="34.2506464136337" lon="108.89499748502796">
   <ele>407.56474617496133</ele>
   <time>2021-06-04T01:50:18.000Z</time>
</trkpt>  
<trkpt lat="34.25064515312069" lon="108.89503496555324">
   <ele>407.49619029741734</ele>
   <time>2021-06-04T01:50:23.000Z</time>
</trkpt>  
<trkpt lat="34.25064107302513" lon="108.89506979164538">
   <ele>407.56198714859784</ele>
   <time>2021-06-04T01:50:26.000Z</time>
</trkpt>  
<trkpt lat="34.250643698761074" lon="108.89511054599431">
   <ele>407.5486284652725</ele>
   <time>2021-06-04T01:50:29.000Z</time>
</trkpt>  
<trkpt lat="34.25063453925072" lon="108.89514744491056">
   <ele>406.7847926914692</ele>
   <time>2021-06-04T01:50:31.000Z</time>
</trkpt>  
<trkpt lat="34.2506342286795" lon="108.89518153355527">
   <ele>407.2829347802326</ele>
   <time>2021-06-04T01:50:34.000Z</time>
</trkpt>  
<trkpt lat="34.25063918595219" lon="108.89521451284713">
   <ele>406.2773825349286</ele>
   <time>2021-06-04T01:50:37.000Z</time>
</trkpt>  
<trkpt lat="34.25064037921369" lon="108.89525239847397">
   <ele>407.5560231693089</ele>
   <time>2021-06-04T01:50:42.000Z</time>
</trkpt>  
<trkpt lat="34.250632957043834" lon="108.89528807211124">
   <ele>407.9690685486421</ele>
   <time>2021-06-04T01:50:46.000Z</time>
</trkpt>  
<trkpt lat="34.25063734497782" lon="108.89533007303106">
   <ele>407.9282284146175</ele>
   <time>2021-06-04T01:50:50.000Z</time>
</trkpt>  
<trkpt lat="34.25063075288726" lon="108.89536639535059">
   <ele>407.46813495643437</ele>
   <time>2021-06-04T01:50:54.000Z</time>
</trkpt>  
<trkpt lat="34.25062497120971" lon="108.89539838647858">
   <ele>407.7822848027572</ele>
   <time>2021-06-04T01:50:57.000Z</time>
</trkpt>  
<trkpt lat="34.25063893444572" lon="108.89543738295235">
   <ele>407.74353174492717</ele>
   <time>2021-06-04T01:51:00.000Z</time>
</trkpt>  
<trkpt lat="34.25065348733497" lon="108.89547510985587">
   <ele>407.59037473611534</ele>
   <time>2021-06-04T01:51:02.000Z</time>
</trkpt>  
<trkpt lat="34.2506577415358" lon="108.89551741529738">
   <ele>407.2853212226182</ele>
   <time>2021-06-04T01:51:05.000Z</time>
</trkpt>  
<trkpt lat="34.25065887614175" lon="108.89555587435173">
   <ele>406.98188632167876</ele>
   <time>2021-06-04T01:51:14.000Z</time>
</trkpt>  
<trkpt lat="34.250658729026924" lon="108.89559406588704">
   <ele>407.85785708762705</ele>
   <time>2021-06-04T01:51:17.000Z</time>
</trkpt>  
<trkpt lat="34.25068323304864" lon="108.89564031517361">
   <ele>406.82026845309883</ele>
   <time>2021-06-04T01:51:21.000Z</time>
</trkpt>  
<trkpt lat="34.25070303826621" lon="108.8956727911133">
   <ele>407.4002363998443</ele>
   <time>2021-06-04T01:51:23.000Z</time>
</trkpt>  
<trkpt lat="34.25072185490877" lon="108.89571919489221">
   <ele>406.99417801294476</ele>
   <time>2021-06-04T01:51:25.000Z</time>
</trkpt>  
<trkpt lat="34.25073238518399" lon="108.89575189644589">
   <ele>407.04421948455274</ele>
   <time>2021-06-04T01:51:30.000Z</time>
</trkpt>  
<trkpt lat="34.25074380218172" lon="108.89578696521515">
   <ele>407.0268883947283</ele>
   <time>2021-06-04T01:51:38.000Z</time>
</trkpt>  
<trkpt lat="34.250744380507165" lon="108.89582543081345">
   <ele>407.4977774247527</ele>
   <time>2021-06-04T01:51:43.000Z</time>
</trkpt>  
<trkpt lat="34.250761335806466" lon="108.89585786179995">
   <ele>407.18533821590245</ele>
   <time>2021-06-04T01:51:45.000Z</time>
</trkpt>  
<trkpt lat="34.25076292311168" lon="108.89589497717621">
   <ele>407.2261619484052</ele>
   <time>2021-06-04T01:51:52.000Z</time>
</trkpt>  
<trkpt lat="34.25076176138725" lon="108.89592773711833">
   <ele>407.10607204400003</ele>
   <time>2021-06-04T01:51:59.000Z</time>
</trkpt>  
<trkpt lat="34.25077871794233" lon="108.89595498518453">
   <ele>407.06848479248583</ele>
   <time>2021-06-04T01:52:04.000Z</time>
</trkpt>  
<trkpt lat="34.25080159830963" lon="108.89598174066113">
   <ele>406.4376310650259</ele>
   <time>2021-06-04T01:52:12.000Z</time>
</trkpt>  
<trkpt lat="34.25080966967142" lon="108.89601572251223">
   <ele>406.54760562442243</ele>
   <time>2021-06-04T01:52:17.000Z</time>
</trkpt>  
<trkpt lat="34.25081106966479" lon="108.89605036350913">
   <ele>406.4933717465028</ele>
   <time>2021-06-04T01:52:24.000Z</time>
</trkpt>  
<trkpt lat="34.250785487776504" lon="108.89603734615567">
   <ele>406.87404189351946</ele>
   <time>2021-06-04T01:52:54.000Z</time>
</trkpt>  
<trkpt lat="34.250789350985706" lon="108.89600428495352">
   <ele>406.61331293545663</ele>
   <time>2021-06-04T01:53:08.000Z</time>
</trkpt>  
<trkpt lat="34.25080573179419" lon="108.89603132433342">
   <ele>406.2880539800972</ele>
   <time>2021-06-04T01:53:35.000Z</time>
</trkpt>  
<trkpt lat="34.250835066114156" lon="108.896045891295">
   <ele>406.7448299806565</ele>
   <time>2021-06-04T01:53:37.000Z</time>
</trkpt>  
<trkpt lat="34.250805886898576" lon="108.89603575352501">
   <ele>406.1828995961696</ele>
   <time>2021-06-04T01:53:53.000Z</time>
</trkpt>  
<trkpt lat="34.250772528240304" lon="108.89601678776255">
   <ele>406.26234526000917</ele>
   <time>2021-06-04T01:53:55.000Z</time>
</trkpt>  
<trkpt lat="34.25076015151785" lon="108.89598775834705">
   <ele>406.29837990552187</ele>
   <time>2021-06-04T01:54:41.000Z</time>
</trkpt>  
<trkpt lat="34.2507854982901" lon="108.8960173410045">
   <ele>406.36898253299296</ele>
   <time>2021-06-04T01:54:51.000Z</time>
</trkpt>  
<trkpt lat="34.25080405068032" lon="108.89604625288077">
   <ele>406.8441774761304</ele>
   <time>2021-06-04T01:54:54.000Z</time>
</trkpt>  
<trkpt lat="34.25081800144084" lon="108.89609451325992">
   <ele>406.2614629995078</ele>
   <time>2021-06-04T01:54:57.000Z</time>
</trkpt>  
<trkpt lat="34.250819891346815" lon="108.89612749983412">
   <ele>406.51758102700114</ele>
   <time>2021-06-04T01:55:00.000Z</time>
</trkpt>  
<trkpt lat="34.25080921594682" lon="108.89617274670458">
   <ele>404.95724252052605</ele>
   <time>2021-06-04T01:55:05.000Z</time>
</trkpt>  
<trkpt lat="34.250833799342004" lon="108.89628550719189">
   <ele>406.2261657807976</ele>
   <time>2021-06-04T01:55:07.000Z</time>
</trkpt>  
<trkpt lat="34.25083164898696" lon="108.89631878663">
   <ele>406.1864924915135</ele>
   <time>2021-06-04T01:55:08.000Z</time>
</trkpt>  
<trkpt lat="34.25082965285913" lon="108.89635418794131">
   <ele>406.6834582425654</ele>
   <time>2021-06-04T01:55:16.000Z</time>
</trkpt>  
<trkpt lat="34.25083446713469" lon="108.89638763153982">
   <ele>408.105646148324</ele>
   <time>2021-06-04T01:55:27.000Z</time>
</trkpt>  
<trkpt lat="34.250812352716736" lon="108.89635602672718">
   <ele>407.28333846013993</ele>
   <time>2021-06-04T01:55:37.000Z</time>
</trkpt>  
<trkpt lat="34.25079796906425" lon="108.89631249197554">
   <ele>407.9556727800518</ele>
   <time>2021-06-04T01:55:40.001Z</time>
</trkpt>  
<trkpt lat="34.25078513521532" lon="108.89625832423371">
   <ele>406.6957447100431</ele>
   <time>2021-06-04T01:55:50.000Z</time>
</trkpt>  
<trkpt lat="34.250762181971844" lon="108.89619527447854">
   <ele>407.0616705324501</ele>
   <time>2021-06-04T01:55:52.000Z</time>
</trkpt>  
       </trkseg>
   </trk>
</gpx>
