# Supplementary material for: Exploring the influence of path environment factors on walking behavior in urban parks with configuration attribute control
Source: PLoS One. 2025 Jul 28;20(7):e0329278. doi: 10.1371/journal.pone.0329278 (PMC12303266; doi:10.1371/journal.pone.0329278)
Supplement: S2 File — (ZIP) [file pone.0329278.s002.zip › S2 File/Trajectory data/F161.gpx]

<?xml version="1.0" encoding="UTF-8"?>
<gpx xmlns:xsi="http://www.w3.org/2001/XMLSchema-instance" xmlns="http://www.topografix.com/GPX/1/1" xsi:schemaLocation="http://www.topografix.com/GPX/1/1 http://www.topografix.com/GPX/1/1/gpx.xsd" version="1.1" creator="foooooot.com">
<metadata>
         <copyright author="foooooot.com"> <license>foooooot.com</license></copyright>
         <time>1622737494.579558</time>
         <name>01号</name>
</metadata>
<trk>
    <name>01号</name>
    <type>trip#track</type>
    <src>手机客户端软件/六只脚iPhone版</src>
    <trkseg> 
<trkpt lat="34.249547782744436" lon="108.89040787863665">
   <ele>407.11920756381005</ele>
   <time>2021-06-04T00:24:54.999Z</time>
</trkpt>  
<trkpt lat="34.249546313509846" lon="108.89044787956463">
   <ele>407.1271249027923</ele>
   <time>2021-06-04T00:24:58.000Z</time>
</trkpt>  
<trkpt lat="34.24955372134492" lon="108.89048579251885">
   <ele>407.1402236390859</ele>
   <time>2021-06-04T00:25:01.000Z</time>
</trkpt>  
<trkpt lat="34.249547518608665" lon="108.89051795460935">
   <ele>407.26314085535705</ele>
   <time>2021-06-04T00:25:06.000Z</time>
</trkpt>  
<trkpt lat="34.249518184687474" lon="108.89053092187625">
   <ele>407.26743987202644</ele>
   <time>2021-06-04T00:25:15.000Z</time>
</trkpt>  
<trkpt lat="34.24949039301784" lon="108.89054830640006">
   <ele>407.2774340622127</ele>
   <time>2021-06-04T00:25:20.000Z</time>
</trkpt>  
<trkpt lat="34.24946491483606" lon="108.89056813057395">
   <ele>407.32540784962475</ele>
   <time>2021-06-04T00:25:24.000Z</time>
</trkpt>  
<trkpt lat="34.249436871561926" lon="108.89058835684177">
   <ele>407.4127366337925</ele>
   <time>2021-06-04T00:25:28.000Z</time>
</trkpt>  
<trkpt lat="34.249409314254464" lon="108.890605476919">
   <ele>407.4503940567374</ele>
   <time>2021-06-04T00:25:31.000Z</time>
</trkpt>  
<trkpt lat="34.249376403788816" lon="108.89061965977209">
   <ele>407.4912283718586</ele>
   <time>2021-06-04T00:25:34.000Z</time>
</trkpt>  
<trkpt lat="34.249344397992246" lon="108.89063044547258">
   <ele>407.5561859533191</ele>
   <time>2021-06-04T00:25:37.000Z</time>
</trkpt>  
<trkpt lat="34.249308720059155" lon="108.89064273120451">
   <ele>407.0829380629584</ele>
   <time>2021-06-04T00:25:40.000Z</time>
</trkpt>  
<trkpt lat="34.24927099110368" lon="108.89065425081945">
   <ele>407.83083637245</ele>
   <time>2021-06-04T00:25:43.000Z</time>
</trkpt>  
<trkpt lat="34.24923334528239" lon="108.89066165182277">
   <ele>407.349177560769</ele>
   <time>2021-06-04T00:25:46.000Z</time>
</trkpt>  
<trkpt lat="34.249205725966696" lon="108.8906661248168">
   <ele>407.7159472666681</ele>
   <time>2021-06-04T00:25:48.000Z</time>
</trkpt>  
<trkpt lat="34.24917655714313" lon="108.89067235601732">
   <ele>407.90295755304396</ele>
   <time>2021-06-04T00:25:50.000Z</time>
</trkpt>  
<trkpt lat="34.249148102828826" lon="108.89068003750837">
   <ele>408.5097651267424</ele>
   <time>2021-06-04T00:25:52.000Z</time>
</trkpt>  
<trkpt lat="34.24911929019834" lon="108.89068946186367">
   <ele>408.2550606066361</ele>
   <time>2021-06-04T00:25:54.000Z</time>
</trkpt>  
<trkpt lat="34.24909044979573" lon="108.8906988078546">
   <ele>408.0667233876884</ele>
   <time>2021-06-04T00:25:56.000Z</time>
</trkpt>  
<trkpt lat="34.249033753689794" lon="108.8907214656252">
   <ele>407.54826743062586</ele>
   <time>2021-06-04T00:25:58.000Z</time>
</trkpt>  
<trkpt lat="34.24897712567218" lon="108.89075151209461">
   <ele>408.85257566254586</ele>
   <time>2021-06-04T00:26:00.000Z</time>
</trkpt>  
<trkpt lat="34.248951759900365" lon="108.8907739889236">
   <ele>408.7192578809336</ele>
   <time>2021-06-04T00:26:03.000Z</time>
</trkpt>  
<trkpt lat="34.248931594363405" lon="108.89080208872325">
   <ele>408.0624943841249</ele>
   <time>2021-06-04T00:26:06.000Z</time>
</trkpt>  
<trkpt lat="34.24891309144676" lon="108.89083114179468">
   <ele>408.6409543165937</ele>
   <time>2021-06-04T00:26:10.000Z</time>
</trkpt>  
<trkpt lat="34.24889354998864" lon="108.89085967698638">
   <ele>408.3139177635312</ele>
   <time>2021-06-04T00:26:14.000Z</time>
</trkpt>  
<trkpt lat="34.2488732666395" lon="108.89088956957144">
   <ele>408.1640767501667</ele>
   <time>2021-06-04T00:26:17.000Z</time>
</trkpt>  
<trkpt lat="34.248855876821374" lon="108.89091673365786">
   <ele>408.04715241864324</ele>
   <time>2021-06-04T00:26:20.000Z</time>
</trkpt>  
<trkpt lat="34.248837795636206" lon="108.89094817161127">
   <ele>407.62696650158614</ele>
   <time>2021-06-04T00:26:24.000Z</time>
</trkpt>  
<trkpt lat="34.24881671540921" lon="108.89098563676873">
   <ele>408.3188678249717</ele>
   <time>2021-06-04T00:26:25.000Z</time>
</trkpt>  
<trkpt lat="34.24880060254396" lon="108.89102254394244">
   <ele>407.5223241439089</ele>
   <time>2021-06-04T00:26:27.000Z</time>
</trkpt>  
<trkpt lat="34.24878227195302" lon="108.89105931376106">
   <ele>408.21941136941314</ele>
   <time>2021-06-04T00:26:30.000Z</time>
</trkpt>  
<trkpt lat="34.2487692409555" lon="108.89109316885319">
   <ele>408.2227637609467</ele>
   <time>2021-06-04T00:26:34.000Z</time>
</trkpt>  
<trkpt lat="34.24875974104857" lon="108.89112586516269">
   <ele>408.4269717121497</ele>
   <time>2021-06-04T00:26:37.000Z</time>
</trkpt>  
<trkpt lat="34.2487445311254" lon="108.89116157793458">
   <ele>407.6433010986075</ele>
   <time>2021-06-04T00:26:41.000Z</time>
</trkpt>  
<trkpt lat="34.248732204377866" lon="108.89119530347055">
   <ele>405.9044118085876</ele>
   <time>2021-06-04T00:26:45.000Z</time>
</trkpt>  
<trkpt lat="34.24871969791028" lon="108.8912289493104">
   <ele>407.51992659363896</ele>
   <time>2021-06-04T00:26:49.000Z</time>
</trkpt>  
<trkpt lat="34.24870537334148" lon="108.8912598237857">
   <ele>408.04101091623306</ele>
   <time>2021-06-04T00:26:53.000Z</time>
</trkpt>  
<trkpt lat="34.24868974085034" lon="108.8912946622605">
   <ele>407.79565724916756</ele>
   <time>2021-06-04T00:26:56.000Z</time>
</trkpt>  
<trkpt lat="34.24867697578192" lon="108.89134132573344">
   <ele>407.40771189238876</ele>
   <time>2021-06-04T00:26:58.000Z</time>
</trkpt>  
<trkpt lat="34.24866945113687" lon="108.89138254628294">
   <ele>408.10100419074297</ele>
   <time>2021-06-04T00:27:00.000Z</time>
</trkpt>  
<trkpt lat="34.248665255666616" lon="108.89141763383972">
   <ele>406.44399545527995</ele>
   <time>2021-06-04T00:27:02.000Z</time>
</trkpt>  
<trkpt lat="34.24865977913891" lon="108.89145855582177">
   <ele>406.9792386656627</ele>
   <time>2021-06-04T00:27:05.000Z</time>
</trkpt>  
<trkpt lat="34.248656869054955" lon="108.89149244119416">
   <ele>407.7067314097658</ele>
   <time>2021-06-04T00:27:08.000Z</time>
</trkpt>  
<trkpt lat="34.24865688531754" lon="108.89153488831418">
   <ele>406.4374787248671</ele>
   <time>2021-06-04T00:27:11.000Z</time>
</trkpt>  
<trkpt lat="34.24865974698539" lon="108.89157582181751">
   <ele>406.02338120993227</ele>
   <time>2021-06-04T00:27:14.000Z</time>
</trkpt>  
<trkpt lat="34.248662931819695" lon="108.89161132902856">
   <ele>404.65712273307145</ele>
   <time>2021-06-04T00:27:17.000Z</time>
</trkpt>  
<trkpt lat="34.2486679918247" lon="108.89164953021407">
   <ele>405.9388709263876</ele>
   <time>2021-06-04T00:27:20.000Z</time>
</trkpt>  
<trkpt lat="34.2486766378561" lon="108.89169275263902">
   <ele>405.78900670818985</ele>
   <time>2021-06-04T00:27:23.000Z</time>
</trkpt>  
<trkpt lat="34.24868746311348" lon="108.89173284640975">
   <ele>406.1624433044344</ele>
   <time>2021-06-04T00:27:26.000Z</time>
</trkpt>  
<trkpt lat="34.24869633628008" lon="108.89176876703084">
   <ele>405.75602788850665</ele>
   <time>2021-06-04T00:27:29.000Z</time>
</trkpt>  
<trkpt lat="34.24870289683955" lon="108.89180362939875">
   <ele>406.11727209575474</ele>
   <time>2021-06-04T00:27:32.000Z</time>
</trkpt>  
<trkpt lat="34.24871446778528" lon="108.89183434179323">
   <ele>406.49471827596426</ele>
   <time>2021-06-04T00:27:35.000Z</time>
</trkpt>  
<trkpt lat="34.24872317954051" lon="108.89186759215532">
   <ele>406.03075704164803</ele>
   <time>2021-06-04T00:27:38.000Z</time>
</trkpt>  
<trkpt lat="34.24872983838783" lon="108.89190539701369">
   <ele>406.4531186092645</ele>
   <time>2021-06-04T00:27:41.000Z</time>
</trkpt>  
<trkpt lat="34.248736102090206" lon="108.89194536877359">
   <ele>406.05523903016</ele>
   <time>2021-06-04T00:27:44.000Z</time>
</trkpt>  
<trkpt lat="34.24874581407919" lon="108.89198725036844">
   <ele>406.1380450427532</ele>
   <time>2021-06-04T00:27:47.000Z</time>
</trkpt>  
<trkpt lat="34.248755500269205" lon="108.89202685158934">
   <ele>406.2556698312983</ele>
   <time>2021-06-04T00:27:50.000Z</time>
</trkpt>  
<trkpt lat="34.248768776294554" lon="108.89206895923475">
   <ele>406.03220235649496</ele>
   <time>2021-06-04T00:27:53.000Z</time>
</trkpt>  
<trkpt lat="34.248777880575936" lon="108.8921015448829">
   <ele>405.9583321735263</ele>
   <time>2021-06-04T00:27:55.000Z</time>
</trkpt>  
<trkpt lat="34.24879069888361" lon="108.89214593260346">
   <ele>407.1050754059106</ele>
   <time>2021-06-04T00:27:58.000Z</time>
</trkpt>  
<trkpt lat="34.24880574422046" lon="108.89219013178598">
   <ele>406.9110160311684</ele>
   <time>2021-06-04T00:28:01.000Z</time>
</trkpt>  
<trkpt lat="34.24881864871999" lon="108.89222001194234">
   <ele>407.0754383318126</ele>
   <time>2021-06-04T00:28:03.000Z</time>
</trkpt>  
<trkpt lat="34.24882846985557" lon="108.89225114165066">
   <ele>406.926824092865</ele>
   <time>2021-06-04T00:28:05.000Z</time>
</trkpt>  
<trkpt lat="34.248835861121236" lon="108.89229033556369">
   <ele>407.1687093228102</ele>
   <time>2021-06-04T00:28:08.000Z</time>
</trkpt>  
<trkpt lat="34.248839126485834" lon="108.89233662608709">
   <ele>407.3096531527117</ele>
   <time>2021-06-04T00:28:11.000Z</time>
</trkpt>  
<trkpt lat="34.24884041078028" lon="108.89237876557843">
   <ele>405.70124325715005</ele>
   <time>2021-06-04T00:28:14.000Z</time>
</trkpt>  
<trkpt lat="34.24884037957876" lon="108.89241528501205">
   <ele>406.0032972674817</ele>
   <time>2021-06-04T00:28:17.000Z</time>
</trkpt>  
<trkpt lat="34.24883707535984" lon="108.89245216412516">
   <ele>406.7322521517053</ele>
   <time>2021-06-04T00:28:20.000Z</time>
</trkpt>  
<trkpt lat="34.248833187064434" lon="108.89248711598637">
   <ele>405.87474517151713</ele>
   <time>2021-06-04T00:28:23.000Z</time>
</trkpt>  
<trkpt lat="34.24882744665213" lon="108.89252512679666">
   <ele>404.5412547858432</ele>
   <time>2021-06-04T00:28:26.000Z</time>
</trkpt>  
<trkpt lat="34.24882713988709" lon="108.8925627467189">
   <ele>405.4296950204298</ele>
   <time>2021-06-04T00:28:29.000Z</time>
</trkpt>  
<trkpt lat="34.24882800369661" lon="108.89260142508563">
   <ele>406.4280809033662</ele>
   <time>2021-06-04T00:28:32.000Z</time>
</trkpt>  
<trkpt lat="34.24882834243137" lon="108.89264619399972">
   <ele>407.1036978913471</ele>
   <time>2021-06-04T00:28:35.000Z</time>
</trkpt>  
<trkpt lat="34.24882548394821" lon="108.89269002350498">
   <ele>406.91601825878024</ele>
   <time>2021-06-04T00:28:38.000Z</time>
</trkpt>  
<trkpt lat="34.248824458947006" lon="108.89273480242336">
   <ele>406.71254202816635</ele>
   <time>2021-06-04T00:28:41.000Z</time>
</trkpt>  
<trkpt lat="34.248819225432165" lon="108.89276708291034">
   <ele>407.7614500615746</ele>
   <time>2021-06-04T00:28:43.000Z</time>
</trkpt>  
<trkpt lat="34.248810975649526" lon="108.89281312519837">
   <ele>408.3488536821678</ele>
   <time>2021-06-04T00:28:47.000Z</time>
</trkpt>  
<trkpt lat="34.24881338237105" lon="108.89285417382762">
   <ele>407.58547934982926</ele>
   <time>2021-06-04T00:28:50.000Z</time>
</trkpt>  
<trkpt lat="34.248822693007604" lon="108.89289036017624">
   <ele>408.1241888226941</ele>
   <time>2021-06-04T00:28:54.000Z</time>
</trkpt>  
<trkpt lat="34.24882663269619" lon="108.8929332455247">
   <ele>408.28658812399954</ele>
   <time>2021-06-04T00:28:57.000Z</time>
</trkpt>  
<trkpt lat="34.24882948859398" lon="108.8929710555222">
   <ele>408.61077226605266</ele>
   <time>2021-06-04T00:29:01.000Z</time>
</trkpt>  
<trkpt lat="34.24882934084691" lon="108.89300977571392">
   <ele>408.8145517418161</ele>
   <time>2021-06-04T00:29:04.000Z</time>
</trkpt>  
<trkpt lat="34.248830692052906" lon="108.89304572033157">
   <ele>408.01172647997737</ele>
   <time>2021-06-04T00:29:07.000Z</time>
</trkpt>  
<trkpt lat="34.24883610444318" lon="108.89308417711722">
   <ele>408.76368111744523</ele>
   <time>2021-06-04T00:29:10.000Z</time>
</trkpt>  
<trkpt lat="34.248840978691135" lon="108.89312761033095">
   <ele>407.80803280044347</ele>
   <time>2021-06-04T00:29:13.000Z</time>
</trkpt>  
<trkpt lat="34.248839495431874" lon="108.89317023981727">
   <ele>410.02161268051714</ele>
   <time>2021-06-04T00:29:16.000Z</time>
</trkpt>  
<trkpt lat="34.24883500713179" lon="108.89321043477602">
   <ele>409.0133909229189</ele>
   <time>2021-06-04T00:29:20.000Z</time>
</trkpt>  
<trkpt lat="34.2488243221328" lon="108.8932516591298">
   <ele>407.12598288897425</ele>
   <time>2021-06-04T00:29:24.000Z</time>
</trkpt>  
<trkpt lat="34.24880946177453" lon="108.8932917641865">
   <ele>407.7415968636051</ele>
   <time>2021-06-04T00:29:27.000Z</time>
</trkpt>  
<trkpt lat="34.248788876964745" lon="108.89332798550282">
   <ele>409.1524429349229</ele>
   <time>2021-06-04T00:29:31.000Z</time>
</trkpt>  
<trkpt lat="34.24876621158306" lon="108.89335992903526">
   <ele>409.52201517671347</ele>
   <time>2021-06-04T00:29:34.000Z</time>
</trkpt>  
<trkpt lat="34.24874760152939" lon="108.89338898130536">
   <ele>408.9706072025001</ele>
   <time>2021-06-04T00:29:37.000Z</time>
</trkpt>  
<trkpt lat="34.24872707332839" lon="108.89342510854542">
   <ele>408.7724990742281</ele>
   <time>2021-06-04T00:29:41.000Z</time>
</trkpt>  
<trkpt lat="34.24870809213806" lon="108.89345899726176">
   <ele>409.3876846656203</ele>
   <time>2021-06-04T00:29:44.000Z</time>
</trkpt>  
<trkpt lat="34.24868544438715" lon="108.89349360580648">
   <ele>409.9460338195786</ele>
   <time>2021-06-04T00:29:47.000Z</time>
</trkpt>  
<trkpt lat="34.24866478072723" lon="108.8935254324707">
   <ele>409.29015527665615</ele>
   <time>2021-06-04T00:29:50.000Z</time>
</trkpt>  
<trkpt lat="34.248645066233095" lon="108.89355166512863">
   <ele>409.1529115960002</ele>
   <time>2021-06-04T00:29:53.000Z</time>
</trkpt>  
<trkpt lat="34.24861413647113" lon="108.89358222240308">
   <ele>408.9462434789166</ele>
   <time>2021-06-04T00:29:56.000Z</time>
</trkpt>  
<trkpt lat="34.248581700852405" lon="108.89361092854601">
   <ele>409.299215673469</ele>
   <time>2021-06-04T00:29:59.000Z</time>
</trkpt>  
<trkpt lat="34.24855928371616" lon="108.89363366355107">
   <ele>408.66369687672704</ele>
   <time>2021-06-04T00:30:01.000Z</time>
</trkpt>  
<trkpt lat="34.24853779795396" lon="108.89366015967722">
   <ele>409.5316570652649</ele>
   <time>2021-06-04T00:30:04.000Z</time>
</trkpt>  
<trkpt lat="34.24851606287801" lon="108.89369034622885">
   <ele>409.12560783233494</ele>
   <time>2021-06-04T00:30:07.000Z</time>
</trkpt>  
<trkpt lat="34.248495990110676" lon="108.89372298634494">
   <ele>408.68891982827336</ele>
   <time>2021-06-04T00:30:10.000Z</time>
</trkpt>  
<trkpt lat="34.248480513872195" lon="108.89375960251597">
   <ele>409.0073557179421</ele>
   <time>2021-06-04T00:30:13.000Z</time>
</trkpt>  
<trkpt lat="34.24846508334586" lon="108.89379262048196">
   <ele>408.4243807317689</ele>
   <time>2021-06-04T00:30:16.000Z</time>
</trkpt>  
<trkpt lat="34.24844400589202" lon="108.89382836722162">
   <ele>408.8300469368696</ele>
   <time>2021-06-04T00:30:18.000Z</time>
</trkpt>  
<trkpt lat="34.24842729790235" lon="108.89386048374601">
   <ele>409.0665714778006</ele>
   <time>2021-06-04T00:30:20.000Z</time>
</trkpt>  
<trkpt lat="34.24840382677443" lon="108.89390073896875">
   <ele>409.6341812219471</ele>
   <time>2021-06-04T00:30:23.000Z</time>
</trkpt>  
<trkpt lat="34.24838244483347" lon="108.89393428752142">
   <ele>409.47017255425453</ele>
   <time>2021-06-04T00:30:26.000Z</time>
</trkpt>  
<trkpt lat="34.248369816490055" lon="108.89396615048719">
   <ele>409.2448556292802</ele>
   <time>2021-06-04T00:30:29.000Z</time>
</trkpt>  
<trkpt lat="34.24835707721752" lon="108.89400093927932">
   <ele>409.97469112835824</ele>
   <time>2021-06-04T00:30:33.000Z</time>
</trkpt>  
<trkpt lat="34.24834630356704" lon="108.8940351883004">
   <ele>409.1606557192281</ele>
   <time>2021-06-04T00:30:36.000Z</time>
</trkpt>  
<trkpt lat="34.24833619967871" lon="108.89407058062356">
   <ele>409.0522644771263</ele>
   <time>2021-06-04T00:30:39.000Z</time>
</trkpt>  
<trkpt lat="34.24832086885009" lon="108.89411324051382">
   <ele>409.375261137262</ele>
   <time>2021-06-04T00:30:42.000Z</time>
</trkpt>  
<trkpt lat="34.24829977259435" lon="108.8941439382212">
   <ele>409.39148843381554</ele>
   <time>2021-06-04T00:30:46.000Z</time>
</trkpt>  
<trkpt lat="34.2482751679082" lon="108.89417984279436">
   <ele>409.5536665171385</ele>
   <time>2021-06-04T00:30:49.000Z</time>
</trkpt>  
<trkpt lat="34.248259087368496" lon="108.8942130920081">
   <ele>408.72094139736146</ele>
   <time>2021-06-04T00:30:52.000Z</time>
</trkpt>  
<trkpt lat="34.2482464767631" lon="108.89424210373456">
   <ele>408.78792314138263</ele>
   <time>2021-06-04T00:30:54.000Z</time>
</trkpt>  
<trkpt lat="34.24822996319702" lon="108.8942755203511">
   <ele>408.4945646049455</ele>
   <time>2021-06-04T00:30:57.000Z</time>
</trkpt>  
<trkpt lat="34.24821236014866" lon="108.89430112326511">
   <ele>408.36935660243034</ele>
   <time>2021-06-04T00:31:00.000Z</time>
</trkpt>  
<trkpt lat="34.24818390810545" lon="108.89432715183688">
   <ele>408.36524401418865</ele>
   <time>2021-06-04T00:31:03.000Z</time>
</trkpt>  
<trkpt lat="34.24815046367751" lon="108.8943524087498">
   <ele>407.82046859897673</ele>
   <time>2021-06-04T00:31:06.000Z</time>
</trkpt>  
<trkpt lat="34.24811916143057" lon="108.89437388126922">
   <ele>408.03719182219356</ele>
   <time>2021-06-04T00:31:09.000Z</time>
</trkpt>  
<trkpt lat="34.24808741095569" lon="108.89439902102522">
   <ele>408.11951286159456</ele>
   <time>2021-06-04T00:31:12.000Z</time>
</trkpt>  
<trkpt lat="34.24806402686804" lon="108.89441777255972">
   <ele>407.9437103588134</ele>
   <time>2021-06-04T00:31:15.000Z</time>
</trkpt>  
<trkpt lat="34.24803708556599" lon="108.89443973197132">
   <ele>408.2996258325875</ele>
   <time>2021-06-04T00:31:19.000Z</time>
</trkpt>  
<trkpt lat="34.24801311036472" lon="108.8944604746189">
   <ele>406.8758606463671</ele>
   <time>2021-06-04T00:31:24.000Z</time>
</trkpt>  
<trkpt lat="34.24798363687075" lon="108.8944600823422">
   <ele>408.3416590997949</ele>
   <time>2021-06-04T00:31:32.000Z</time>
</trkpt>  
<trkpt lat="34.247958248861266" lon="108.89443432117086">
   <ele>408.6018884656951</ele>
   <time>2021-06-04T00:31:37.000Z</time>
</trkpt>  
<trkpt lat="34.247935256993294" lon="108.89441559751315">
   <ele>407.7402711547911</ele>
   <time>2021-06-04T00:31:40.000Z</time>
</trkpt>  
<trkpt lat="34.247906344769085" lon="108.8943946911935">
   <ele>408.2643297081813</ele>
   <time>2021-06-04T00:31:44.000Z</time>
</trkpt>  
<trkpt lat="34.24787511401791" lon="108.89436622684154">
   <ele>408.3284734757617</ele>
   <time>2021-06-04T00:31:48.000Z</time>
</trkpt>  
<trkpt lat="34.247848287538844" lon="108.89433423223251">
   <ele>408.80840944405645</ele>
   <time>2021-06-04T00:31:50.000Z</time>
</trkpt>  
<trkpt lat="34.247830254144084" lon="108.89430949760343">
   <ele>408.92561606504023</ele>
   <time>2021-06-04T00:31:53.000Z</time>
</trkpt>  
<trkpt lat="34.247805818305025" lon="108.8942902457179">
   <ele>408.7810927592218</ele>
   <time>2021-06-04T00:31:58.000Z</time>
</trkpt>  
<trkpt lat="34.24778359113705" lon="108.89426989658067">
   <ele>408.7302683033049</ele>
   <time>2021-06-04T00:32:05.000Z</time>
</trkpt>  
<trkpt lat="34.24775774567536" lon="108.89425114494948">
   <ele>408.6176133900881</ele>
   <time>2021-06-04T00:33:03.000Z</time>
</trkpt>  
<trkpt lat="34.24772847067589" lon="108.89423816491465">
   <ele>409.13904842268676</ele>
   <time>2021-06-04T00:33:07.000Z</time>
</trkpt>  
<trkpt lat="34.24769527580915" lon="108.89424482044936">
   <ele>409.8370828162879</ele>
   <time>2021-06-04T00:33:11.000Z</time>
</trkpt>  
<trkpt lat="34.247668034618755" lon="108.8942431459074">
   <ele>408.85921676736325</ele>
   <time>2021-06-04T00:33:17.000Z</time>
</trkpt>  
<trkpt lat="34.24765657255879" lon="108.89427317453806">
   <ele>408.5870747156441</ele>
   <time>2021-06-04T00:33:21.000Z</time>
</trkpt>  
<trkpt lat="34.24764154892874" lon="108.89430063368717">
   <ele>408.8792632156983</ele>
   <time>2021-06-04T00:33:26.000Z</time>
</trkpt>  
<trkpt lat="34.247612291546105" lon="108.89430480736735">
   <ele>408.59494140651077</ele>
   <time>2021-06-04T00:33:35.000Z</time>
</trkpt>  
<trkpt lat="34.24758040290919" lon="108.89430253754061">
   <ele>409.17820379696786</ele>
   <time>2021-06-04T00:33:40.000Z</time>
</trkpt>  
<trkpt lat="34.24754700559593" lon="108.89430454129156">
   <ele>408.926669226028</ele>
   <time>2021-06-04T00:33:41.000Z</time>
</trkpt>  
<trkpt lat="34.2475335328749" lon="108.89427355644149">
   <ele>408.5620474880561</ele>
   <time>2021-06-04T00:33:53.000Z</time>
</trkpt>  
<trkpt lat="34.247542886210454" lon="108.89424270608679">
   <ele>406.82313135266304</ele>
   <time>2021-06-04T00:33:57.000Z</time>
</trkpt>  
<trkpt lat="34.24756837250617" lon="108.89426038714842">
   <ele>405.68910041544586</ele>
   <time>2021-06-04T00:34:02.000Z</time>
</trkpt>  
<trkpt lat="34.247584832263904" lon="108.89428767134318">
   <ele>408.09413979947567</ele>
   <time>2021-06-04T00:34:06.000Z</time>
</trkpt>  
<trkpt lat="34.2475578431398" lon="108.89429586752235">
   <ele>408.18407925311476</ele>
   <time>2021-06-04T00:34:15.000Z</time>
</trkpt>  
<trkpt lat="34.24752497106794" lon="108.8942869323894">
   <ele>408.39707585517317</ele>
   <time>2021-06-04T00:34:17.000Z</time>
</trkpt>  
<trkpt lat="34.247501984352915" lon="108.89430758387232">
   <ele>408.760764147155</ele>
   <time>2021-06-04T00:34:25.000Z</time>
</trkpt>  
<trkpt lat="34.24748808773453" lon="108.89433666810625">
   <ele>408.35236049536616</ele>
   <time>2021-06-04T00:34:31.000Z</time>
</trkpt>  
<trkpt lat="34.24746089924795" lon="108.89434758525204">
   <ele>408.40442795399576</ele>
   <time>2021-06-04T00:34:37.000Z</time>
</trkpt>  
<trkpt lat="34.24743029465852" lon="108.89435517644986">
   <ele>408.3102940013632</ele>
   <time>2021-06-04T00:34:42.000Z</time>
</trkpt>  
<trkpt lat="34.24740104503243" lon="108.89435159091977">
   <ele>408.9825674844906</ele>
   <time>2021-06-04T00:34:45.000Z</time>
</trkpt>  
<trkpt lat="34.24738620745082" lon="108.89432232124202">
   <ele>408.51362989936024</ele>
   <time>2021-06-04T00:34:53.000Z</time>
</trkpt>  
<trkpt lat="34.247359729890434" lon="108.8943138029515">
   <ele>408.87974821031094</ele>
   <time>2021-06-04T00:35:17.000Z</time>
</trkpt>  
<trkpt lat="34.2473330398311" lon="108.89432212167331">
   <ele>408.75968848355114</ele>
   <time>2021-06-04T00:35:27.000Z</time>
</trkpt>  
<trkpt lat="34.24730293482154" lon="108.89431945006542">
   <ele>408.4283785261214</ele>
   <time>2021-06-04T00:35:43.000Z</time>
</trkpt>  
<trkpt lat="34.247279018150856" lon="108.89433807035996">
   <ele>408.59286599606276</ele>
   <time>2021-06-04T00:35:44.000Z</time>
</trkpt>  
<trkpt lat="34.247246480944305" lon="108.89434850034168">
   <ele>408.7869251584634</ele>
   <time>2021-06-04T00:35:48.000Z</time>
</trkpt>  
<trkpt lat="34.24722357365667" lon="108.8943749868464">
   <ele>408.71625917963684</ele>
   <time>2021-06-04T00:35:54.000Z</time>
</trkpt>  
<trkpt lat="34.247192783477516" lon="108.89439113407711">
   <ele>408.10877057071775</ele>
   <time>2021-06-04T00:36:00.000Z</time>
</trkpt>  
<trkpt lat="34.24715758574038" lon="108.89439783515397">
   <ele>408.0327574769035</ele>
   <time>2021-06-04T00:36:01.000Z</time>
</trkpt>  
<trkpt lat="34.24712362945425" lon="108.89440576869022">
   <ele>408.7164042983204</ele>
   <time>2021-06-04T00:36:04.000Z</time>
</trkpt>  
<trkpt lat="34.24709405659301" lon="108.89441405143643">
   <ele>408.0405265716836</ele>
   <time>2021-06-04T00:36:07.000Z</time>
</trkpt>  
<trkpt lat="34.247061722569605" lon="108.89442616225138">
   <ele>408.3139638816938</ele>
   <time>2021-06-04T00:36:11.000Z</time>
</trkpt>  
<trkpt lat="34.24703815518138" lon="108.89444330172218">
   <ele>408.40730475168675</ele>
   <time>2021-06-04T00:36:16.000Z</time>
</trkpt>  
<trkpt lat="34.24703140727853" lon="108.89447859184929">
   <ele>408.60537244938314</ele>
   <time>2021-06-04T00:36:22.000Z</time>
</trkpt>  
<trkpt lat="34.24703269320527" lon="108.89451611524899">
   <ele>409.02008238621056</ele>
   <time>2021-06-04T00:36:27.000Z</time>
</trkpt>  
<trkpt lat="34.24704012212719" lon="108.89454888737812">
   <ele>408.1599985845387</ele>
   <time>2021-06-04T00:36:30.000Z</time>
</trkpt>  
<trkpt lat="34.24704444709152" lon="108.89458997450778">
   <ele>408.95904427953064</ele>
   <time>2021-06-04T00:36:33.000Z</time>
</trkpt>  
<trkpt lat="34.24704350571562" lon="108.8946329235739">
   <ele>408.33057078160346</ele>
   <time>2021-06-04T00:36:37.000Z</time>
</trkpt>  
<trkpt lat="34.24704036586173" lon="108.89466669870069">
   <ele>409.1220262898132</ele>
   <time>2021-06-04T00:36:40.000Z</time>
</trkpt>  
<trkpt lat="34.24703224468343" lon="108.89470076226878">
   <ele>408.7304042689502</ele>
   <time>2021-06-04T00:36:43.000Z</time>
</trkpt>  
<trkpt lat="34.247011709990495" lon="108.89474075758069">
   <ele>408.63414164446294</ele>
   <time>2021-06-04T00:36:46.000Z</time>
</trkpt>  
<trkpt lat="34.24699221099859" lon="108.89476416193259">
   <ele>409.24792857747525</ele>
   <time>2021-06-04T00:36:48.000Z</time>
</trkpt>  
<trkpt lat="34.24696591887017" lon="108.89478467180994">
   <ele>407.95825413428247</ele>
   <time>2021-06-04T00:36:51.000Z</time>
</trkpt>  
<trkpt lat="34.24693959141051" lon="108.89481510226008">
   <ele>408.42322085238993</ele>
   <time>2021-06-04T00:36:55.000Z</time>
</trkpt>  
<trkpt lat="34.24692816729774" lon="108.89485098019026">
   <ele>407.4226253349334</ele>
   <time>2021-06-04T00:36:58.000Z</time>
</trkpt>  
<trkpt lat="34.24692571498264" lon="108.89488609515558">
   <ele>407.9542235536501</ele>
   <time>2021-06-04T00:37:01.000Z</time>
</trkpt>  
<trkpt lat="34.24692517211843" lon="108.89492255883434">
   <ele>408.4376179529354</ele>
   <time>2021-06-04T00:37:03.000Z</time>
</trkpt>  
<trkpt lat="34.24692716998837" lon="108.89496480778334">
   <ele>409.01826175674796</ele>
   <time>2021-06-04T00:37:06.000Z</time>
</trkpt>  
<trkpt lat="34.24693145037917" lon="108.89500286040176">
   <ele>408.8340469794348</ele>
   <time>2021-06-04T00:37:10.000Z</time>
</trkpt>  
<trkpt lat="34.2469347807791" lon="108.89504710041768">
   <ele>408.2982963817194</ele>
   <time>2021-06-04T00:37:14.000Z</time>
</trkpt>  
<trkpt lat="34.246938194810625" lon="108.89508296450627">
   <ele>408.2578493207693</ele>
   <time>2021-06-04T00:37:17.000Z</time>
</trkpt>  
<trkpt lat="34.246937447480654" lon="108.89511930234991">
   <ele>408.74474000092596</ele>
   <time>2021-06-04T00:37:20.000Z</time>
</trkpt>  
<trkpt lat="34.246936873809844" lon="108.89515203102464">
   <ele>408.37634165678173</ele>
   <time>2021-06-04T00:37:22.000Z</time>
</trkpt>  
<trkpt lat="34.24694767567248" lon="108.89518711384216">
   <ele>408.51455312315375</ele>
   <time>2021-06-04T00:37:25.000Z</time>
</trkpt>  
<trkpt lat="34.246978133135826" lon="108.89519444720084">
   <ele>409.3895264873281</ele>
   <time>2021-06-04T00:37:33.000Z</time>
</trkpt>  
<trkpt lat="34.2470063147965" lon="108.89519356284774">
   <ele>409.1942256912589</ele>
   <time>2021-06-04T00:37:39.000Z</time>
</trkpt>  
<trkpt lat="34.24703701268088" lon="108.89519652658339">
   <ele>408.98552074842155</ele>
   <time>2021-06-04T00:37:43.000Z</time>
</trkpt>  
<trkpt lat="34.24706392066118" lon="108.89520988920665">
   <ele>409.16298118792474</ele>
   <time>2021-06-04T00:37:46.000Z</time>
</trkpt>  
<trkpt lat="34.24709566797375" lon="108.89522534513343">
   <ele>408.0526790525764</ele>
   <time>2021-06-04T00:37:50.000Z</time>
</trkpt>  
<trkpt lat="34.24712396477746" lon="108.89524087045116">
   <ele>409.4497120901942</ele>
   <time>2021-06-04T00:37:54.000Z</time>
</trkpt>  
<trkpt lat="34.247150800272436" lon="108.89525790455667">
   <ele>409.00829828251153</ele>
   <time>2021-06-04T00:37:55.000Z</time>
</trkpt>  
<trkpt lat="34.247181560721494" lon="108.89526559348434">
   <ele>408.7300230823457</ele>
   <time>2021-06-04T00:37:59.000Z</time>
</trkpt>  
<trkpt lat="34.247209386587" lon="108.8952714541128">
   <ele>408.11237730365247</ele>
   <time>2021-06-04T00:38:04.000Z</time>
</trkpt>  
<trkpt lat="34.247236194525954" lon="108.89527605592023">
   <ele>407.908355477266</ele>
   <time>2021-06-04T00:38:08.000Z</time>
</trkpt>  
<trkpt lat="34.24726343471523" lon="108.895276115446">
   <ele>407.74128149356693</ele>
   <time>2021-06-04T00:38:11.000Z</time>
</trkpt>  
<trkpt lat="34.24729873177782" lon="108.89527487257129">
   <ele>407.6608376353979</ele>
   <time>2021-06-04T00:38:15.000Z</time>
</trkpt>  
<trkpt lat="34.247331466604884" lon="108.89527100430048">
   <ele>407.87021435424685</ele>
   <time>2021-06-04T00:38:19.000Z</time>
</trkpt>  
<trkpt lat="34.247367431693355" lon="108.89527001759247">
   <ele>407.85214744508266</ele>
   <time>2021-06-04T00:38:22.000Z</time>
</trkpt>  
<trkpt lat="34.24739753675183" lon="108.8952674893828">
   <ele>409.8231546683237</ele>
   <time>2021-06-04T00:38:25.000Z</time>
</trkpt>  
<trkpt lat="34.247434551103666" lon="108.89525779376723">
   <ele>408.9096651924774</ele>
   <time>2021-06-04T00:38:29.000Z</time>
</trkpt>  
<trkpt lat="34.247464535099425" lon="108.89524908919766">
   <ele>408.07935557421297</ele>
   <time>2021-06-04T00:38:32.000Z</time>
</trkpt>  
<trkpt lat="34.24749173874346" lon="108.89523769325136">
   <ele>408.8521147677675</ele>
   <time>2021-06-04T00:38:35.000Z</time>
</trkpt>  
<trkpt lat="34.24752938719094" lon="108.89522777200264">
   <ele>408.69597918353975</ele>
   <time>2021-06-04T00:38:38.000Z</time>
</trkpt>  
<trkpt lat="34.24755553373496" lon="108.89521580822044">
   <ele>408.0254342854023</ele>
   <time>2021-06-04T00:38:41.000Z</time>
</trkpt>  
<trkpt lat="34.24758001667396" lon="108.8951904750496">
   <ele>408.5865245871246</ele>
   <time>2021-06-04T00:38:44.000Z</time>
</trkpt>  
<trkpt lat="34.247597690138385" lon="108.8951569631341">
   <ele>407.67875864263624</ele>
   <time>2021-06-04T00:38:47.000Z</time>
</trkpt>  
<trkpt lat="34.24761501759872" lon="108.8951277408927">
   <ele>408.2992490939796</ele>
   <time>2021-06-04T00:38:50.000Z</time>
</trkpt>  
<trkpt lat="34.24763652287934" lon="108.89508558346158">
   <ele>408.151444779709</ele>
   <time>2021-06-04T00:38:53.000Z</time>
</trkpt>  
<trkpt lat="34.24765412137802" lon="108.89505543368415">
   <ele>408.35219416674227</ele>
   <time>2021-06-04T00:38:56.000Z</time>
</trkpt>  
<trkpt lat="34.247675873344775" lon="108.89502098378287">
   <ele>408.26722797751427</ele>
   <time>2021-06-04T00:38:59.000Z</time>
</trkpt>  
<trkpt lat="34.247696620835455" lon="108.89498670447352">
   <ele>408.42936368007213</ele>
   <time>2021-06-04T00:39:00.000Z</time>
</trkpt>  
<trkpt lat="34.247723445506885" lon="108.8949664497865">
   <ele>408.1140028471127</ele>
   <time>2021-06-04T00:39:06.000Z</time>
</trkpt>  
<trkpt lat="34.24774816340563" lon="108.89495293418828">
   <ele>408.20779977645725</ele>
   <time>2021-06-04T00:39:12.000Z</time>
</trkpt>  
<trkpt lat="34.247769845727085" lon="108.89492477820569">
   <ele>407.4668921465054</ele>
   <time>2021-06-04T00:39:23.000Z</time>
</trkpt>  
<trkpt lat="34.247786423257324" lon="108.89489049599182">
   <ele>407.7945909462869</ele>
   <time>2021-06-04T00:39:25.000Z</time>
</trkpt>  
<trkpt lat="34.24780598036599" lon="108.8948561376776">
   <ele>408.63520038779825</ele>
   <time>2021-06-04T00:39:27.000Z</time>
</trkpt>  
<trkpt lat="34.24782010400659" lon="108.89482663113203">
   <ele>407.812845938839</ele>
   <time>2021-06-04T00:39:29.000Z</time>
</trkpt>  
<trkpt lat="34.2478354565429" lon="108.89479798846266">
   <ele>408.0775224957615</ele>
   <time>2021-06-04T00:39:31.000Z</time>
</trkpt>  
<trkpt lat="34.2478565750078" lon="108.89477516017236">
   <ele>408.1808006670326</ele>
   <time>2021-06-04T00:39:32.000Z</time>
</trkpt>  
<trkpt lat="34.24790367124206" lon="108.89476124533726">
   <ele>407.72972922213376</ele>
   <time>2021-06-04T00:39:34.000Z</time>
</trkpt>  
<trkpt lat="34.24793874949483" lon="108.89475824671037">
   <ele>406.74149433895946</ele>
   <time>2021-06-04T00:39:36.000Z</time>
</trkpt>  
<trkpt lat="34.24798675159663" lon="108.8947631719815">
   <ele>408.80366287287325</ele>
   <time>2021-06-04T00:39:39.000Z</time>
</trkpt>  
<trkpt lat="34.24800876419868" lon="108.89478858347664">
   <ele>408.27034897822887</ele>
   <time>2021-06-04T00:39:41.000Z</time>
</trkpt>  
<trkpt lat="34.24802674826461" lon="108.89481847522278">
   <ele>408.2381362095475</ele>
   <time>2021-06-04T00:39:43.000Z</time>
</trkpt>  
<trkpt lat="34.24804450937134" lon="108.89484678662606">
   <ele>407.8969454308972</ele>
   <time>2021-06-04T00:39:45.000Z</time>
</trkpt>  
<trkpt lat="34.248065277697094" lon="108.89487248356716">
   <ele>408.1225601565093</ele>
   <time>2021-06-04T00:39:47.000Z</time>
</trkpt>  
<trkpt lat="34.248090416681876" lon="108.89489296796081">
   <ele>407.8902012212202</ele>
   <time>2021-06-04T00:39:49.000Z</time>
</trkpt>  
<trkpt lat="34.24811728065514" lon="108.89490813214391">
   <ele>408.60143071226776</ele>
   <time>2021-06-04T00:39:51.000Z</time>
</trkpt>  
<trkpt lat="34.248144580445704" lon="108.89492090402597">
   <ele>408.50455478485674</ele>
   <time>2021-06-04T00:39:53.000Z</time>
</trkpt>  
<trkpt lat="34.248171918654194" lon="108.89492845166502">
   <ele>408.0060041928664</ele>
   <time>2021-06-04T00:39:55.000Z</time>
</trkpt>  
<trkpt lat="34.24821126064522" lon="108.89493098875631">
   <ele>408.83676086273044</ele>
   <time>2021-06-04T00:39:58.000Z</time>
</trkpt>  
<trkpt lat="34.24823819531202" lon="108.89493409772393">
   <ele>409.41297927778214</ele>
   <time>2021-06-04T00:40:01.000Z</time>
</trkpt>  
<trkpt lat="34.248267013749356" lon="108.89495204020233">
   <ele>405.8696464635432</ele>
   <time>2021-06-04T00:40:07.000Z</time>
</trkpt>  
<trkpt lat="34.248293713993725" lon="108.8949652436017">
   <ele>407.7217308646068</ele>
   <time>2021-06-04T00:40:11.000Z</time>
</trkpt>  
<trkpt lat="34.24832832374682" lon="108.8949763044168">
   <ele>408.41482837405056</ele>
   <time>2021-06-04T00:40:14.000Z</time>
</trkpt>  
<trkpt lat="34.248363266676286" lon="108.89498617480017">
   <ele>408.3648561676964</ele>
   <time>2021-06-04T00:40:17.000Z</time>
</trkpt>  
<trkpt lat="34.24839608451985" lon="108.8949985972794">
   <ele>409.02348812669516</ele>
   <time>2021-06-04T00:40:20.000Z</time>
</trkpt>  
<trkpt lat="34.24842655081552" lon="108.89500697524055">
   <ele>407.9809561697766</ele>
   <time>2021-06-04T00:40:22.000Z</time>
</trkpt>  
<trkpt lat="34.24845529259883" lon="108.89501150511593">
   <ele>408.6760480860248</ele>
   <time>2021-06-04T00:40:24.000Z</time>
</trkpt>  
<trkpt lat="34.248490641346976" lon="108.89501723266824">
   <ele>408.3370253695175</ele>
   <time>2021-06-04T00:40:27.000Z</time>
</trkpt>  
<trkpt lat="34.248517681470844" lon="108.89502262565155">
   <ele>407.99528034683317</ele>
   <time>2021-06-04T00:40:30.000Z</time>
</trkpt>  
<trkpt lat="34.248547346651854" lon="108.89503428291044">
   <ele>408.82884312048554</ele>
   <time>2021-06-04T00:40:32.000Z</time>
</trkpt>  
<trkpt lat="34.2485821066602" lon="108.89503497876785">
   <ele>408.4512909548357</ele>
   <time>2021-06-04T00:40:35.000Z</time>
</trkpt>  
<trkpt lat="34.248614187250425" lon="108.89503732449604">
   <ele>408.60593811795115</ele>
   <time>2021-06-04T00:40:39.000Z</time>
</trkpt>  
<trkpt lat="34.24864929521643" lon="108.89504295918621">
   <ele>408.96918814908713</ele>
   <time>2021-06-04T00:40:42.000Z</time>
</trkpt>  
<trkpt lat="34.2486844387588" lon="108.89504535771862">
   <ele>407.8269529333338</ele>
   <time>2021-06-04T00:40:45.000Z</time>
</trkpt>  
<trkpt lat="34.24872010088185" lon="108.89503809304031">
   <ele>407.8629848640412</ele>
   <time>2021-06-04T00:40:49.000Z</time>
</trkpt>  
<trkpt lat="34.24875656085497" lon="108.89502563283428">
   <ele>407.79910810664296</ele>
   <time>2021-06-04T00:40:52.000Z</time>
</trkpt>  
<trkpt lat="34.24878872250353" lon="108.89501055549368">
   <ele>407.4466113373637</ele>
   <time>2021-06-04T00:40:55.000Z</time>
</trkpt>  
<trkpt lat="34.24881309903631" lon="108.89499626768739">
   <ele>406.5474123908207</ele>
   <time>2021-06-04T00:40:57.000Z</time>
</trkpt>  
<trkpt lat="34.248846724374914" lon="108.89497878484481">
   <ele>407.16061149165034</ele>
   <time>2021-06-04T00:40:59.000Z</time>
</trkpt>  
<trkpt lat="34.248875508697274" lon="108.89496789857498">
   <ele>407.2023145603016</ele>
   <time>2021-06-04T00:41:01.000Z</time>
</trkpt>  
<trkpt lat="34.24890976837254" lon="108.89496225533829">
   <ele>406.941217799671</ele>
   <time>2021-06-04T00:41:03.000Z</time>
</trkpt>  
<trkpt lat="34.24893698934148" lon="108.89495864687851">
   <ele>406.8207601113245</ele>
   <time>2021-06-04T00:41:05.000Z</time>
</trkpt>  
<trkpt lat="34.24897007009271" lon="108.89495616244753">
   <ele>405.7942290138453</ele>
   <time>2021-06-04T00:41:09.000Z</time>
</trkpt>  
<trkpt lat="34.24900593478837" lon="108.89495592447669">
   <ele>406.37019822746515</ele>
   <time>2021-06-04T00:41:13.000Z</time>
</trkpt>  
<trkpt lat="34.24903875050565" lon="108.89495984582557">
   <ele>408.09108294546604</ele>
   <time>2021-06-04T00:41:16.000Z</time>
</trkpt>  
<trkpt lat="34.24906953477512" lon="108.8949647063685">
   <ele>404.7488845763728</ele>
   <time>2021-06-04T00:41:19.000Z</time>
</trkpt>  
<trkpt lat="34.24910378331902" lon="108.89497147975162">
   <ele>406.224566295743</ele>
   <time>2021-06-04T00:41:22.000Z</time>
</trkpt>  
<trkpt lat="34.249134221552396" lon="108.8949776847998">
   <ele>406.62198603339493</ele>
   <time>2021-06-04T00:41:26.000Z</time>
</trkpt>  
<trkpt lat="34.24917062593601" lon="108.89498563041437">
   <ele>406.3267008597031</ele>
   <time>2021-06-04T00:41:29.000Z</time>
</trkpt>  
<trkpt lat="34.24920196776109" lon="108.89498950317905">
   <ele>407.4077601544559</ele>
   <time>2021-06-04T00:41:31.000Z</time>
</trkpt>  
<trkpt lat="34.24923986467518" lon="108.8949859068071">
   <ele>407.05328215751797</ele>
   <time>2021-06-04T00:41:34.000Z</time>
</trkpt>  
<trkpt lat="34.249278269918" lon="108.89497776052943">
   <ele>405.20608532149345</ele>
   <time>2021-06-04T00:41:38.000Z</time>
</trkpt>  
<trkpt lat="34.24930515222967" lon="108.89497379153244">
   <ele>405.69400041271</ele>
   <time>2021-06-04T00:41:40.000Z</time>
</trkpt>  
<trkpt lat="34.24933479323721" lon="108.89496628796336">
   <ele>406.47863813117146</ele>
   <time>2021-06-04T00:41:43.000Z</time>
</trkpt>  
<trkpt lat="34.24936810039626" lon="108.89495579327313">
   <ele>405.7297513419762</ele>
   <time>2021-06-04T00:41:47.000Z</time>
</trkpt>  
<trkpt lat="34.249403307301954" lon="108.89494407670648">
   <ele>405.8504409426823</ele>
   <time>2021-06-04T00:41:50.000Z</time>
</trkpt>  
<trkpt lat="34.24943714385051" lon="108.8949391513973">
   <ele>405.9547011498362</ele>
   <time>2021-06-04T00:41:53.000Z</time>
</trkpt>  
<trkpt lat="34.249464788486556" lon="108.89493447862795">
   <ele>405.4879684858024</ele>
   <time>2021-06-04T00:41:55.000Z</time>
</trkpt>  
<trkpt lat="34.249490600391546" lon="108.8949243323575">
   <ele>405.3046767404303</ele>
   <time>2021-06-04T00:41:58.000Z</time>
</trkpt>  
<trkpt lat="34.2495234369571" lon="108.8949050993084">
   <ele>406.3381194388494</ele>
   <time>2021-06-04T00:42:01.000Z</time>
</trkpt>  
<trkpt lat="34.249550193335644" lon="108.89488795109376">
   <ele>406.0180882932618</ele>
   <time>2021-06-04T00:42:04.000Z</time>
</trkpt>  
<trkpt lat="34.24957950525721" lon="108.89486768403629">
   <ele>406.10983862541616</ele>
   <time>2021-06-04T00:42:07.000Z</time>
</trkpt>  
<trkpt lat="34.24961172090381" lon="108.89484564708961">
   <ele>405.8761220816523</ele>
   <time>2021-06-04T00:42:10.000Z</time>
</trkpt>  
<trkpt lat="34.24964197782233" lon="108.89482626987845">
   <ele>406.2277939179912</ele>
   <time>2021-06-04T00:42:13.000Z</time>
</trkpt>  
<trkpt lat="34.24966901400311" lon="108.89481293942292">
   <ele>405.8166692983359</ele>
   <time>2021-06-04T00:42:15.000Z</time>
</trkpt>  
<trkpt lat="34.24970288069913" lon="108.89480045358097">
   <ele>405.9161597993225</ele>
   <time>2021-06-04T00:42:18.000Z</time>
</trkpt>  
<trkpt lat="34.249734498879214" lon="108.89479528038657">
   <ele>405.81156506575644</ele>
   <time>2021-06-04T00:42:21.000Z</time>
</trkpt>  
<trkpt lat="34.249761978499635" lon="108.89479617991155">
   <ele>405.595457829535</ele>
   <time>2021-06-04T00:42:24.000Z</time>
</trkpt>  
<trkpt lat="34.249796341370576" lon="108.89480813607219">
   <ele>405.9432395743206</ele>
   <time>2021-06-04T00:42:27.000Z</time>
</trkpt>  
<trkpt lat="34.24982893952145" lon="108.89481917588495">
   <ele>407.9086380787194</ele>
   <time>2021-06-04T00:42:30.000Z</time>
</trkpt>  
<trkpt lat="34.24985582781704" lon="108.89482783806703">
   <ele>406.5845694579184</ele>
   <time>2021-06-04T00:42:33.000Z</time>
</trkpt>  
<trkpt lat="34.24988496285936" lon="108.8948346558765">
   <ele>405.50186976324767</ele>
   <time>2021-06-04T00:42:36.000Z</time>
</trkpt>  
<trkpt lat="34.249922432017165" lon="108.89484112251017">
   <ele>405.4698689067736</ele>
   <time>2021-06-04T00:42:39.000Z</time>
</trkpt>  
<trkpt lat="34.24995727446555" lon="108.89484913037313">
   <ele>405.77864419389516</ele>
   <time>2021-06-04T00:42:43.000Z</time>
</trkpt>  
<trkpt lat="34.24998320776383" lon="108.89486309958207">
   <ele>406.8309654034674</ele>
   <time>2021-06-04T00:42:47.000Z</time>
</trkpt>  
<trkpt lat="34.25001174897917" lon="108.89489152874832">
   <ele>406.00988151784986</ele>
   <time>2021-06-04T00:42:51.000Z</time>
</trkpt>  
<trkpt lat="34.250028230915646" lon="108.89493247875426">
   <ele>405.597107404843</ele>
   <time>2021-06-04T00:42:54.000Z</time>
</trkpt>  
<trkpt lat="34.250035445533484" lon="108.89497501052955">
   <ele>406.16873980127275</ele>
   <time>2021-06-04T00:42:57.000Z</time>
</trkpt>  
<trkpt lat="34.25003089964139" lon="108.8950152577373">
   <ele>405.9365778006613</ele>
   <time>2021-06-04T00:43:00.000Z</time>
</trkpt>  
<trkpt lat="34.250023311399076" lon="108.89505566411471">
   <ele>405.6907147401944</ele>
   <time>2021-06-04T00:43:03.000Z</time>
</trkpt>  
<trkpt lat="34.250027360802534" lon="108.89509956367266">
   <ele>405.86631003487855</ele>
   <time>2021-06-04T00:43:06.000Z</time>
</trkpt>  
<trkpt lat="34.250027270044676" lon="108.89513831722466">
   <ele>406.9027472771704</ele>
   <time>2021-06-04T00:43:09.000Z</time>
</trkpt>  
<trkpt lat="34.250028884879534" lon="108.89517774004504">
   <ele>406.1448230203241</ele>
   <time>2021-06-04T00:43:12.000Z</time>
</trkpt>  
<trkpt lat="34.25003012248984" lon="108.89522217001216">
   <ele>406.15061572846025</ele>
   <time>2021-06-04T00:43:15.000Z</time>
</trkpt>  
<trkpt lat="34.25003040470639" lon="108.89526443393423">
   <ele>406.90804391447455</ele>
   <time>2021-06-04T00:43:18.000Z</time>
</trkpt>  
<trkpt lat="34.250037969184454" lon="108.8952974259805">
   <ele>406.4611743623391</ele>
   <time>2021-06-04T00:43:20.000Z</time>
</trkpt>  
<trkpt lat="34.250041040520976" lon="108.89533295251464">
   <ele>406.4854890694842</ele>
   <time>2021-06-04T00:43:22.000Z</time>
</trkpt>  
<trkpt lat="34.25004156629377" lon="108.89537989890994">
   <ele>405.11762938834727</ele>
   <time>2021-06-04T00:43:25.000Z</time>
</trkpt>  
<trkpt lat="34.25005171149879" lon="108.89541848825584">
   <ele>406.9275235151872</ele>
   <time>2021-06-04T00:43:29.000Z</time>
</trkpt>  
<trkpt lat="34.25006277430049" lon="108.89544986819466">
   <ele>405.82087546866387</ele>
   <time>2021-06-04T00:43:32.000Z</time>
</trkpt>  
<trkpt lat="34.25007025364095" lon="108.89549573735806">
   <ele>405.4382491670549</ele>
   <time>2021-06-04T00:43:36.000Z</time>
</trkpt>  
<trkpt lat="34.25008059432681" lon="108.89553543319211">
   <ele>405.7491304660216</ele>
   <time>2021-06-04T00:43:39.000Z</time>
</trkpt>  
<trkpt lat="34.25008024350832" lon="108.89557364869016">
   <ele>405.60965613648295</ele>
   <time>2021-06-04T00:43:44.000Z</time>
</trkpt>  
<trkpt lat="34.25007653423695" lon="108.89561574908835">
   <ele>406.25491392146796</ele>
   <time>2021-06-04T00:43:47.000Z</time>
</trkpt>  
<trkpt lat="34.25008849639971" lon="108.89565426334747">
   <ele>406.60878106113523</ele>
   <time>2021-06-04T00:43:50.000Z</time>
</trkpt>  
<trkpt lat="34.25010315905789" lon="108.89568389274274">
   <ele>406.77762633375823</ele>
   <time>2021-06-04T00:43:53.000Z</time>
</trkpt>  
<trkpt lat="34.25011767346268" lon="108.89572357845168">
   <ele>406.05747647956014</ele>
   <time>2021-06-04T00:43:56.000Z</time>
</trkpt>  
<trkpt lat="34.250130125125246" lon="108.89575671809021">
   <ele>406.07550003007054</ele>
   <time>2021-06-04T00:43:58.000Z</time>
</trkpt>  
<trkpt lat="34.25014822924789" lon="108.89579171279016">
   <ele>406.4295794283971</ele>
   <time>2021-06-04T00:44:03.000Z</time>
</trkpt>  
<trkpt lat="34.25016799416136" lon="108.89582245431255">
   <ele>406.18452195916325</ele>
   <time>2021-06-04T00:44:06.000Z</time>
</trkpt>  
<trkpt lat="34.250188949786974" lon="108.89584715896038">
   <ele>406.0753879919648</ele>
   <time>2021-06-04T00:44:09.000Z</time>
</trkpt>  
<trkpt lat="34.25021542902079" lon="108.89587076123493">
   <ele>406.44324773643166</ele>
   <time>2021-06-04T00:44:12.000Z</time>
</trkpt>  
<trkpt lat="34.2502445393742" lon="108.89589432442637">
   <ele>405.6203978750855</ele>
   <time>2021-06-04T00:44:15.000Z</time>
</trkpt>  
<trkpt lat="34.25027384567359" lon="108.89591865616418">
   <ele>405.9300263058394</ele>
   <time>2021-06-04T00:44:18.000Z</time>
</trkpt>  
<trkpt lat="34.25029867582933" lon="108.89593649173496">
   <ele>405.40308591816574</ele>
   <time>2021-06-04T00:44:21.000Z</time>
</trkpt>  
<trkpt lat="34.250324449752334" lon="108.89595049957481">
   <ele>406.29878622759134</ele>
   <time>2021-06-04T00:44:23.000Z</time>
</trkpt>  
<trkpt lat="34.250353774509676" lon="108.89596772202033">
   <ele>405.86715999245644</ele>
   <time>2021-06-04T00:44:26.000Z</time>
</trkpt>  
<trkpt lat="34.250380017180454" lon="108.8959873492329">
   <ele>406.6017596973106</ele>
   <time>2021-06-04T00:44:29.000Z</time>
</trkpt>  
<trkpt lat="34.25040429000461" lon="108.89600361954493">
   <ele>405.9850866096094</ele>
   <time>2021-06-04T00:44:34.000Z</time>
</trkpt>  
<trkpt lat="34.25043015865258" lon="108.89602202236208">
   <ele>405.0771912271157</ele>
   <time>2021-06-04T00:44:39.000Z</time>
</trkpt>  
<trkpt lat="34.25045586767394" lon="108.8960383846716">
   <ele>406.0468011116609</ele>
   <time>2021-06-04T00:44:43.000Z</time>
</trkpt>  
<trkpt lat="34.250485548682" lon="108.89603825446908">
   <ele>407.2730273064226</ele>
   <time>2021-06-04T00:44:48.000Z</time>
</trkpt>  
<trkpt lat="34.25049038513859" lon="108.89607294421418">
   <ele>404.9933169186115</ele>
   <time>2021-06-04T00:44:58.000Z</time>
</trkpt>  
<trkpt lat="34.25045884752894" lon="108.89608107399367">
   <ele>405.4172686310485</ele>
   <time>2021-06-04T00:45:03.000Z</time>
</trkpt>  
<trkpt lat="34.25042882274424" lon="108.89607915884771">
   <ele>405.8235560376197</ele>
   <time>2021-06-04T00:45:07.000Z</time>
</trkpt>  
<trkpt lat="34.25040052013009" lon="108.89605993621663">
   <ele>406.1974931145087</ele>
   <time>2021-06-04T00:45:11.000Z</time>
</trkpt>  
<trkpt lat="34.250371425016226" lon="108.89604153520469">
   <ele>405.9042957816273</ele>
   <time>2021-06-04T00:45:14.000Z</time>
</trkpt>  
<trkpt lat="34.25034374066895" lon="108.89601941674884">
   <ele>406.32842976693064</ele>
   <time>2021-06-04T00:45:17.000Z</time>
</trkpt>  
<trkpt lat="34.25032170834798" lon="108.89599148116069">
   <ele>406.23351361975074</ele>
   <time>2021-06-04T00:45:21.000Z</time>
</trkpt>  
<trkpt lat="34.25034209245431" lon="108.89596651382251">
   <ele>406.51733770780265</ele>
   <time>2021-06-04T00:45:35.000Z</time>
</trkpt>  
<trkpt lat="34.25036865270027" lon="108.89595186237769">
   <ele>406.42887589521706</ele>
   <time>2021-06-04T00:45:45.000Z</time>
</trkpt>  
<trkpt lat="34.250393931593656" lon="108.895964342443">
   <ele>406.2177694514394</ele>
   <time>2021-06-04T00:45:56.000Z</time>
</trkpt>  
<trkpt lat="34.2503668134346" lon="108.89596612413933">
   <ele>406.34706026222557</ele>
   <time>2021-06-04T00:46:10.000Z</time>
</trkpt>  
<trkpt lat="34.25034810012571" lon="108.8959904092161">
   <ele>406.06456770095974</ele>
   <time>2021-06-04T00:47:09.000Z</time>
</trkpt>  
<trkpt lat="34.250360061225706" lon="108.8959588958791">
   <ele>409.1626327401027</ele>
   <time>2021-06-04T00:49:03.000Z</time>
</trkpt>  
<trkpt lat="34.25038308125752" lon="108.89594018806889">
   <ele>407.3090489739552</ele>
   <time>2021-06-04T00:49:09.000Z</time>
</trkpt>  
<trkpt lat="34.250370408433014" lon="108.89597218312143">
   <ele>405.16920471470803</ele>
   <time>2021-06-04T00:49:31.000Z</time>
</trkpt>  
<trkpt lat="34.2503805187656" lon="108.89600349371135">
   <ele>404.4318256601691</ele>
   <time>2021-06-04T00:49:46.000Z</time>
</trkpt>  
<trkpt lat="34.2503674760467" lon="108.89597476733873">
   <ele>406.2555185072124</ele>
   <time>2021-06-04T00:50:35.000Z</time>
</trkpt>  
<trkpt lat="34.25034119899856" lon="108.89598516732156">
   <ele>405.54979765228927</ele>
   <time>2021-06-04T00:51:24.000Z</time>
</trkpt>  
<trkpt lat="34.250369724735755" lon="108.8959877039169">
   <ele>405.60059188865125</ele>
   <time>2021-06-04T00:51:51.000Z</time>
</trkpt>  
<trkpt lat="34.250385069961055" lon="108.89601841123198">
   <ele>406.02865989133716</ele>
   <time>2021-06-04T00:51:54.000Z</time>
</trkpt>  
<trkpt lat="34.250374883440514" lon="108.89605264847724">
   <ele>405.5172875514254</ele>
   <time>2021-06-04T00:52:00.000Z</time>
</trkpt>  
<trkpt lat="34.25035334534458" lon="108.8960765232845">
   <ele>403.6059805145487</ele>
   <time>2021-06-04T00:52:05.000Z</time>
</trkpt>  
<trkpt lat="34.25035514168406" lon="108.89611181070484">
   <ele>406.14867620542645</ele>
   <time>2021-06-04T00:52:41.000Z</time>
</trkpt>  
<trkpt lat="34.25033182575976" lon="108.89613128719672">
   <ele>404.1875184746459</ele>
   <time>2021-06-04T00:53:38.000Z</time>
</trkpt>  
<trkpt lat="34.25035519329801" lon="108.89611488196587">
   <ele>406.04016886278987</ele>
   <time>2021-06-04T00:54:05.000Z</time>
</trkpt>  
<trkpt lat="34.25036824425526" lon="108.89608259500676">
   <ele>407.36316542420536</ele>
   <time>2021-06-04T00:56:12.000Z</time>
</trkpt>  
<trkpt lat="34.25039688920841" lon="108.89608377301124">
   <ele>405.1932878624648</ele>
   <time>2021-06-04T00:56:14.000Z</time>
</trkpt>  
<trkpt lat="34.25042610279665" lon="108.89609070073">
   <ele>406.26312282681465</ele>
   <time>2021-06-04T00:56:16.000Z</time>
</trkpt>  
<trkpt lat="34.25045782068824" lon="108.8961022877105">
   <ele>406.0183622222394</ele>
   <time>2021-06-04T00:56:19.000Z</time>
</trkpt>  
<trkpt lat="34.25049486107526" lon="108.89610395470417">
   <ele>406.62470277026296</ele>
   <time>2021-06-04T00:56:22.000Z</time>
</trkpt>  
<trkpt lat="34.25053362805998" lon="108.89609188708252">
   <ele>406.01925119012594</ele>
   <time>2021-06-04T00:56:25.000Z</time>
</trkpt>  
<trkpt lat="34.250574377648626" lon="108.89606976853767">
   <ele>406.0138941863552</ele>
   <time>2021-06-04T00:56:27.000Z</time>
</trkpt>  
<trkpt lat="34.2506076571058" lon="108.89604783525402">
   <ele>406.14020547643304</ele>
   <time>2021-06-04T00:56:29.000Z</time>
</trkpt>  
<trkpt lat="34.25063853269893" lon="108.8960317708927">
   <ele>406.6177300848067</ele>
   <time>2021-06-04T00:56:32.000Z</time>
</trkpt>  
<trkpt lat="34.250667370428786" lon="108.89602720198064">
   <ele>406.5955006023869</ele>
   <time>2021-06-04T00:56:34.000Z</time>
</trkpt>  
<trkpt lat="34.250702916470026" lon="108.89601872542636">
   <ele>406.6330996295437</ele>
   <time>2021-06-04T00:56:37.000Z</time>
</trkpt>  
<trkpt lat="34.25073864559085" lon="108.89602045501825">
   <ele>406.792466212064</ele>
   <time>2021-06-04T00:56:40.000Z</time>
</trkpt>  
<trkpt lat="34.25077346528992" lon="108.89601447014715">
   <ele>406.6141778482124</ele>
   <time>2021-06-04T00:56:44.000Z</time>
</trkpt>  
<trkpt lat="34.250804694404735" lon="108.89601292975483">
   <ele>405.7017405210063</ele>
   <time>2021-06-04T00:56:46.000Z</time>
</trkpt>  
<trkpt lat="34.250840125492964" lon="108.89602075973238">
   <ele>403.16913064662367</ele>
   <time>2021-06-04T00:56:48.000Z</time>
</trkpt>  
<trkpt lat="34.25090546925625" lon="108.8960068171902">
   <ele>406.5041432827711</ele>
   <time>2021-06-04T00:56:53.000Z</time>
</trkpt>  
<trkpt lat="34.2509359628684" lon="108.89598771681682">
   <ele>406.2659662021324</ele>
   <time>2021-06-04T00:56:56.000Z</time>
</trkpt>  
<trkpt lat="34.250965227868264" lon="108.89597041115837">
   <ele>406.77374515123665</ele>
   <time>2021-06-04T00:56:59.000Z</time>
</trkpt>  
<trkpt lat="34.25099918154834" lon="108.89594734501163">
   <ele>406.74549932125956</ele>
   <time>2021-06-04T00:57:02.000Z</time>
</trkpt>  
<trkpt lat="34.251024125926094" lon="108.89593288685519">
   <ele>406.5808980250731</ele>
   <time>2021-06-04T00:57:05.000Z</time>
</trkpt>  
<trkpt lat="34.25105671177856" lon="108.8959170434797">
   <ele>407.31251145899296</ele>
   <time>2021-06-04T00:57:10.000Z</time>
</trkpt>  
<trkpt lat="34.251085992559794" lon="108.89589711578316">
   <ele>407.1309535494074</ele>
   <time>2021-06-04T00:57:14.000Z</time>
</trkpt>  
<trkpt lat="34.251118999605026" lon="108.89588166156123">
   <ele>407.1576094767079</ele>
   <time>2021-06-04T00:57:17.000Z</time>
</trkpt>  
<trkpt lat="34.251153293041945" lon="108.89586695501643">
   <ele>407.1970534166321</ele>
   <time>2021-06-04T00:57:21.000Z</time>
</trkpt>  
<trkpt lat="34.25118190606164" lon="108.89585289073467">
   <ele>407.1842987528071</ele>
   <time>2021-06-04T00:57:24.000Z</time>
</trkpt>  
<trkpt lat="34.25121407364962" lon="108.89585574191224">
   <ele>405.38329246547073</ele>
   <time>2021-06-04T00:57:27.000Z</time>
</trkpt>  
<trkpt lat="34.25124066517971" lon="108.89586652764733">
   <ele>405.6119972495362</ele>
   <time>2021-06-04T00:57:30.000Z</time>
</trkpt>  
<trkpt lat="34.2512730635439" lon="108.89586019952216">
   <ele>405.2967468407005</ele>
   <time>2021-06-04T00:57:41.000Z</time>
</trkpt>  
<trkpt lat="34.251305237247074" lon="108.89584669839806">
   <ele>405.9825019547716</ele>
   <time>2021-06-04T00:57:43.000Z</time>
</trkpt>  
<trkpt lat="34.251330583903" lon="108.89583339315446">
   <ele>405.530279465951</ele>
   <time>2021-06-04T00:57:47.000Z</time>
</trkpt>  
<trkpt lat="34.25135958703317" lon="108.8958241248982">
   <ele>405.0267173014581</ele>
   <time>2021-06-04T00:57:50.000Z</time>
</trkpt>  
<trkpt lat="34.251388783121186" lon="108.89581165142317">
   <ele>405.26956420298666</ele>
   <time>2021-06-04T00:57:54.000Z</time>
</trkpt>  
<trkpt lat="34.251420464147124" lon="108.89578894714035">
   <ele>405.39003764279187</ele>
   <time>2021-06-04T00:57:56.000Z</time>
</trkpt>  
<trkpt lat="34.25144634106946" lon="108.89577124259885">
   <ele>404.6301650227979</ele>
   <time>2021-06-04T00:58:00.000Z</time>
</trkpt>  
<trkpt lat="34.25147096836242" lon="108.89574034650835">
   <ele>405.63777039851993</ele>
   <time>2021-06-04T00:58:03.000Z</time>
</trkpt>  
<trkpt lat="34.251490055528215" lon="108.895717022626">
   <ele>405.56252538226545</ele>
   <time>2021-06-04T00:58:05.000Z</time>
</trkpt>  
<trkpt lat="34.251501780835326" lon="108.8956849496644">
   <ele>404.9682223936543</ele>
   <time>2021-06-04T00:58:07.000Z</time>
</trkpt>  
<trkpt lat="34.25150948151451" lon="108.89565030378343">
   <ele>404.77347133588046</ele>
   <time>2021-06-04T00:58:09.000Z</time>
</trkpt>  
<trkpt lat="34.25152347532828" lon="108.89560519845092">
   <ele>405.29267050046474</ele>
   <time>2021-06-04T00:58:12.000Z</time>
</trkpt>  
<trkpt lat="34.25152956706061" lon="108.89556837581405">
   <ele>405.084379279986</ele>
   <time>2021-06-04T00:58:14.000Z</time>
</trkpt>  
<trkpt lat="34.251535762956784" lon="108.89552658712176">
   <ele>404.84595280047506</ele>
   <time>2021-06-04T00:58:17.000Z</time>
</trkpt>  
<trkpt lat="34.2515409165101" lon="108.89548845090864">
   <ele>404.2130178520456</ele>
   <time>2021-06-04T00:58:20.000Z</time>
</trkpt>  
<trkpt lat="34.25155197678546" lon="108.89545249997587">
   <ele>405.35914103873074</ele>
   <time>2021-06-04T00:58:23.000Z</time>
</trkpt>  
<trkpt lat="34.25156200320811" lon="108.89542010219463">
   <ele>405.1814138814807</ele>
   <time>2021-06-04T00:58:26.000Z</time>
</trkpt>  
<trkpt lat="34.25158023805689" lon="108.89538789560753">
   <ele>405.27574552595615</ele>
   <time>2021-06-04T00:58:29.000Z</time>
</trkpt>  
<trkpt lat="34.25159980174402" lon="108.89536140666267">
   <ele>405.08139064442366</ele>
   <time>2021-06-04T00:58:31.000Z</time>
</trkpt>  
<trkpt lat="34.25161848096891" lon="108.89533774833185">
   <ele>405.06331409700215</ele>
   <time>2021-06-04T00:58:33.000Z</time>
</trkpt>  
<trkpt lat="34.25164127572235" lon="108.89530966976201">
   <ele>404.47848394699395</ele>
   <time>2021-06-04T00:58:36.000Z</time>
</trkpt>  
<trkpt lat="34.25166378818998" lon="108.89528151931937">
   <ele>404.6811309494078</ele>
   <time>2021-06-04T00:58:39.000Z</time>
</trkpt>  
<trkpt lat="34.251677979000235" lon="108.89525369410386">
   <ele>405.00730349775404</ele>
   <time>2021-06-04T00:58:41.000Z</time>
</trkpt>  
<trkpt lat="34.25169533928246" lon="108.89522315904392">
   <ele>404.7334269937128</ele>
   <time>2021-06-04T00:58:44.000Z</time>
</trkpt>  
<trkpt lat="34.251710445587825" lon="108.89518946330932">
   <ele>404.8385115638375</ele>
   <time>2021-06-04T00:58:48.000Z</time>
</trkpt>  
<trkpt lat="34.25173119664976" lon="108.89516581313696">
   <ele>404.7795282173902</ele>
   <time>2021-06-04T00:58:57.000Z</time>
</trkpt>  
<trkpt lat="34.25170487321096" lon="108.89515807523316">
   <ele>405.54128363449126</ele>
   <time>2021-06-04T00:59:53.000Z</time>
</trkpt>  
<trkpt lat="34.251695722199635" lon="108.89518901516597">
   <ele>405.15135175548494</ele>
   <time>2021-06-04T00:59:59.000Z</time>
</trkpt>  
<trkpt lat="34.25171207847222" lon="108.89521771186644">
   <ele>404.9520015856251</ele>
   <time>2021-06-04T01:00:13.000Z</time>
</trkpt>  
<trkpt lat="34.251741876822095" lon="108.89522068397146">
   <ele>405.3418766660616</ele>
   <time>2021-06-04T01:00:16.000Z</time>
</trkpt>  
<trkpt lat="34.25177230515395" lon="108.89521678323042">
   <ele>404.8369280518964</ele>
   <time>2021-06-04T01:00:20.000Z</time>
</trkpt>  
<trkpt lat="34.25180820767436" lon="108.89521629850697">
   <ele>405.00996089261025</ele>
   <time>2021-06-04T01:00:24.000Z</time>
</trkpt>  
<trkpt lat="34.25183747642822" lon="108.89521623454544">
   <ele>403.7813246315345</ele>
   <time>2021-06-04T01:00:28.000Z</time>
</trkpt>  
<trkpt lat="34.25185620307947" lon="108.89518977443196">
   <ele>404.2878341404721</ele>
   <time>2021-06-04T01:00:34.000Z</time>
</trkpt>  
<trkpt lat="34.25189906332719" lon="108.89517924541902">
   <ele>403.8483915813267</ele>
   <time>2021-06-04T01:02:03.000Z</time>
</trkpt>  
<trkpt lat="34.251927289958324" lon="108.89517227306416">
   <ele>404.0386604759842</ele>
   <time>2021-06-04T01:02:05.000Z</time>
</trkpt>  
<trkpt lat="34.25196641316424" lon="108.89516470532932">
   <ele>403.9014160577208</ele>
   <time>2021-06-04T01:02:09.000Z</time>
</trkpt>  
<trkpt lat="34.25200491816233" lon="108.89516412122506">
   <ele>404.2059102775529</ele>
   <time>2021-06-04T01:02:11.000Z</time>
</trkpt>  
<trkpt lat="34.25202849505698" lon="108.89513468574741">
   <ele>403.9853800917044</ele>
   <time>2021-06-04T01:02:17.000Z</time>
</trkpt>  
<trkpt lat="34.25204300192332" lon="108.8950951551044">
   <ele>403.71458364557475</ele>
   <time>2021-06-04T01:02:19.000Z</time>
</trkpt>  
<trkpt lat="34.25204638559235" lon="108.89505941027713">
   <ele>404.0389110064134</ele>
   <time>2021-06-04T01:02:22.000Z</time>
</trkpt>  
<trkpt lat="34.25207663911371" lon="108.89503493660644">
   <ele>404.21188580896705</ele>
   <time>2021-06-04T01:02:26.000Z</time>
</trkpt>  
<trkpt lat="34.25210222599419" lon="108.89501978430782">
   <ele>404.0690181357786</ele>
   <time>2021-06-04T01:02:28.000Z</time>
</trkpt>  
       </trkseg>
   </trk>
</gpx>
