# Supplementary material for: Exploring the influence of path environment factors on walking behavior in urban parks with configuration attribute control
Source: PLoS One. 2025 Jul 28;20(7):e0329278. doi: 10.1371/journal.pone.0329278 (PMC12303266; doi:10.1371/journal.pone.0329278)
Supplement: S2 File — (ZIP) [file pone.0329278.s002.zip › S2 File/Trajectory data/F162.gpx]

<?xml version="1.0" encoding="UTF-8"?><gpx xsi:schemaLocation="http://www.topografix.com/GPX/1/0 http://www.topografix.com/GPX/1/0/gpx.xsd" xmlns="http://www.topografix.com/GPX/1/0" xmlns:xsi="http://www.w3.org/2001/XMLSchema-instance" creator="SixFoot - http://www.foooooot.com/" version="1.0"><trk><trkseg><trkpt lon="108.89078142497694" lat="34.24959568306196"><ele>360.1149814426899</ele><time>2021-06-04T00:23:19Z</time><speed>0.0012054500402882695</speed></trkpt><trkpt lon="108.89065361598271" lat="34.24958751165683"><ele>367.2435404717315</ele><time>2021-06-04T00:23:43Z</time><speed>0.9833402633666992</speed></trkpt><trkpt lon="108.89070179498596" lat="34.24968320114004"><ele>369.3093872639517</ele><time>2021-06-04T00:24:01Z</time><speed>0.9505797028541565</speed></trkpt><trkpt lon="108.89078671502791" lat="34.249739515803725"><ele>371.0533454010905</ele><time>2021-06-04T00:24:13Z</time><speed>0.6033427715301514</speed></trkpt><trkpt lon="108.89089583500781" lat="34.24971806314375"><ele>369.25262320255996</ele><time>2021-06-04T00:24:24Z</time><speed>0.6563552021980286</speed></trkpt><trkpt lon="108.89100293679671" lat="34.24966976065076"><ele>370.0363662474055</ele><time>2021-06-04T00:24:35Z</time><speed>0.8555262088775635</speed></trkpt><trkpt lon="108.89107444875486" lat="34.24974910962839"><ele>371.5080248363129</ele><time>2021-06-04T00:24:57Z</time><speed>0.6514366269111633</speed></trkpt><trkpt lon="108.89104035568454" lat="34.24984173350044"><ele>369.2933261573783</ele><time>2021-06-04T00:25:16Z</time><speed>0.7971587181091309</speed></trkpt><trkpt lon="108.89111044224387" lat="34.24992900612153"><ele>369.474147686856</ele><time>2021-06-04T00:25:25Z</time><speed>0.6674670577049255</speed></trkpt><trkpt lon="108.8911808583625" lat="34.250030243875976"><ele>368.61270654921987</ele><time>2021-06-04T00:25:41Z</time><speed>0.692777693271637</speed></trkpt><trkpt lon="108.8912282446357" lat="34.250128223349186"><ele>366.4795848580551</ele><time>2021-06-04T00:25:53Z</time><speed>0.8382997512817383</speed></trkpt><trkpt lon="108.89131010599313" lat="34.25020867112918"><ele>368.65466896450306</ele><time>2021-06-04T00:26:01Z</time><speed>0.6550897359848022</speed></trkpt><trkpt lon="108.891429416807" lat="34.25024898710534"><ele>370.0791511168785</ele><time>2021-06-04T00:26:13Z</time><speed>0.7208548784255981</speed></trkpt><trkpt lon="108.89154065931889" lat="34.25027483117623"><ele>370.4133729250923</ele><time>2021-06-04T00:26:23Z</time><speed>0.8294596672058105</speed></trkpt><trkpt lon="108.89163413238687" lat="34.250328811916376"><ele>370.19011963846856</ele><time>2021-06-04T00:26:34Z</time><speed>0.9368605017662048</speed></trkpt><trkpt lon="108.89168536152688" lat="34.25041317253138"><ele>369.2788726574322</ele><time>2021-06-04T00:26:42Z</time><speed>1.0513341426849365</speed></trkpt><trkpt lon="108.89171967436819" lat="34.25050423651911"><ele>369.6286064010714</ele><time>2021-06-04T00:26:55Z</time><speed>0.9936255812644958</speed></trkpt><trkpt lon="108.89181813673547" lat="34.25054942357557"><ele>370.2638026733591</ele><time>2021-06-04T00:27:07Z</time><speed>0.8494556546211243</speed></trkpt><trkpt lon="108.8919409756283" lat="34.25055940973062"><ele>369.44908624703646</ele><time>2021-06-04T00:27:19Z</time><speed>0.6612238883972168</speed></trkpt><trkpt lon="108.89205823269651" lat="34.25055646154792"><ele>370.53079137505</ele><time>2021-06-04T00:27:31Z</time><speed>0.829587996006012</speed></trkpt><trkpt lon="108.89218081572182" lat="34.25056507097421"><ele>371.55929266887756</ele><time>2021-06-04T00:27:42Z</time><speed>0.5681219696998596</speed></trkpt><trkpt lon="108.89229220326413" lat="34.250585566197486"><ele>372.1158953773381</ele><time>2021-06-04T00:27:54Z</time><speed>0.7897247672080994</speed></trkpt><trkpt lon="108.89240544906954" lat="34.250625226432184"><ele>372.5569071184833</ele><time>2021-06-04T00:28:07Z</time><speed>0.7691017985343933</speed></trkpt><trkpt lon="108.89250067399351" lat="34.25068327246497"><ele>371.95479233445434</ele><time>2021-06-04T00:28:17Z</time><speed>1.0764646530151367</speed></trkpt><trkpt lon="108.89259699827458" lat="34.250731792538645"><ele>372.3886315555816</ele><time>2021-06-04T00:28:28Z</time><speed>0.7836940288543701</speed></trkpt><trkpt lon="108.89270336303962" lat="34.25075472576792"><ele>371.55494307627174</ele><time>2021-06-04T00:28:38Z</time><speed>0.9106658101081848</speed></trkpt><trkpt lon="108.89281384051013" lat="34.25077882847481"><ele>371.5597179175244</ele><time>2021-06-04T00:28:48Z</time><speed>0.8818626403808594</speed></trkpt><trkpt lon="108.89295262287507" lat="34.2507800756829"><ele>370.49575269163387</ele><time>2021-06-04T00:29:00Z</time><speed>0.9372856616973877</speed></trkpt><trkpt lon="108.89307439256258" lat="34.25079539574822"><ele>372.17995856902655</ele><time>2021-06-04T00:29:10Z</time><speed>1.0546865463256836</speed></trkpt><trkpt lon="108.8932085021216" lat="34.250787798162754"><ele>372.8636929244946</ele><time>2021-06-04T00:29:22Z</time><speed>0.9293360710144043</speed></trkpt><trkpt lon="108.89332436536552" lat="34.25078905676879"><ele>372.13030945198454</ele><time>2021-06-04T00:29:34Z</time><speed>0.9360291957855225</speed></trkpt><trkpt lon="108.893458792165" lat="34.25078123088092"><ele>371.2354767410409</ele><time>2021-06-04T00:29:48Z</time><speed>0.9387227296829224</speed></trkpt><trkpt lon="108.89358768982015" lat="34.25071192907251"><ele>372.79525109863414</ele><time>2021-06-04T00:29:58Z</time><speed>1.013952612876892</speed></trkpt><trkpt lon="108.89371317218512" lat="34.250682548345026"><ele>371.80651704455465</ele><time>2021-06-04T00:30:10Z</time><speed>1.091288685798645</speed></trkpt><trkpt lon="108.89382597617323" lat="34.25064206061099"><ele>371.5743928896704</ele><time>2021-06-04T00:30:26Z</time><speed>0.6413237452507019</speed></trkpt><trkpt lon="108.89393598408519" lat="34.25059985242274"><ele>372.072740448041</ele><time>2021-06-04T00:30:36Z</time><speed>0.7909472584724426</speed></trkpt><trkpt lon="108.89406181362851" lat="34.25058691797034"><ele>371.0387398651538</ele><time>2021-06-04T00:30:48Z</time><speed>0.6070144772529602</speed></trkpt><trkpt lon="108.89418897040572" lat="34.25055611863631"><ele>371.61324286308303</ele><time>2021-06-04T00:31:00Z</time><speed>0.8562328815460205</speed></trkpt><trkpt lon="108.89429096805358" lat="34.25050660680823"><ele>371.8767529134787</ele><time>2021-06-04T00:31:10Z</time><speed>1.2791205644607544</speed></trkpt><trkpt lon="108.89438826271136" lat="34.25046547533673"><ele>370.51403848089274</ele><time>2021-06-04T00:31:22Z</time><speed>0.5433513522148132</speed></trkpt><trkpt lon="108.89450718751716" lat="34.2504132158041"><ele>369.34838596569267</ele><time>2021-06-04T00:31:34Z</time><speed>0.9010812044143677</speed></trkpt><trkpt lon="108.89463422820722" lat="34.250400590670296"><ele>369.81225246251563</ele><time>2021-06-04T00:31:47Z</time><speed>0.568194568157196</speed></trkpt><trkpt lon="108.89471295208337" lat="34.25046518963465"><ele>367.20659941775955</ele><time>2021-06-04T00:32:26Z</time><speed>0.7128636837005615</speed></trkpt><trkpt lon="108.89476340962597" lat="34.25054868022967"><ele>368.3661792179066</ele><time>2021-06-04T00:32:40Z</time><speed>0.637455940246582</speed></trkpt><trkpt lon="108.8947749306208" lat="34.250650820977434"><ele>368.56957639841545</ele><time>2021-06-04T00:34:39Z</time><speed>0.7959885597229004</speed></trkpt><trkpt lon="108.89473728364851" lat="34.25055179546148"><ele>371.2011413015202</ele><time>2021-06-04T00:53:48Z</time><speed>0.6760290265083313</speed></trkpt><trkpt lon="108.89470670667001" lat="34.25046151801579"><ele>371.4202497351788</ele><time>2021-06-04T00:53:58Z</time><speed>0.4486391544342041</speed></trkpt><trkpt lon="108.89481395983374" lat="34.25040971300639"><ele>369.4239323920764</ele><time>2021-06-04T00:54:18Z</time><speed>0.9516814351081848</speed></trkpt><trkpt lon="108.89493765148865" lat="34.25039608191281"><ele>370.2793590639938</ele><time>2021-06-04T00:54:26Z</time><speed>0.9487248659133911</speed></trkpt><trkpt lon="108.89505262685141" lat="34.250375462894965"><ele>370.42738272530215</ele><time>2021-06-04T00:54:36Z</time><speed>0.795278787612915</speed></trkpt><trkpt lon="108.89514170189855" lat="34.250465922290836"><ele>370.83137560753516</ele><time>2021-06-04T00:54:49Z</time><speed>0.9191197752952576</speed></trkpt><trkpt lon="108.8950665623341" lat="34.250547546992955"><ele>370.7124969636539</ele><time>2021-06-04T00:55:34Z</time><speed>0.19864143431186676</speed></trkpt><trkpt lon="108.89492869223209" lat="34.25034952436312"><ele>373.82029057014734</ele><time>2021-06-04T00:56:00Z</time><speed>3.3435769081115723</speed></trkpt><trkpt lon="108.89505871217628" lat="34.25043219561468"><ele>371.925158236924</ele><time>2021-06-04T00:56:04Z</time><speed>1.1988641023635864</speed></trkpt><trkpt lon="108.89511498753534" lat="34.25035265669854"><ele>373.673887952252</ele><time>2021-06-04T00:56:21Z</time><speed>1.0161559581756592</speed></trkpt><trkpt lon="108.89521731013717" lat="34.250316963088295"><ele>369.77909444757546</ele><time>2021-06-04T00:56:32Z</time><speed>1.0327808856964111</speed></trkpt><trkpt lon="108.89507637644138" lat="34.250342319507446"><ele>368.5405668110461</ele><time>2021-06-04T01:03:43Z</time><speed>0.7668333053588867</speed></trkpt><trkpt lon="108.89496397863472" lat="34.25040168839526"><ele>366.56657469882305</ele><time>2021-06-04T01:03:57Z</time><speed>0.4554305374622345</speed></trkpt><trkpt lon="108.89484424352949" lat="34.25042836529935"><ele>367.349988592463</ele><time>2021-06-04T01:04:13Z</time><speed>0.66046541929245</speed></trkpt><trkpt lon="108.89472651947487" lat="34.250417371334144"><ele>370.59240913094845</ele><time>2021-06-04T01:08:58Z</time><speed>0.9333303570747375</speed></trkpt><trkpt lon="108.89471974787797" lat="34.25032477158922"><ele>371.57503325854486</ele><time>2021-06-04T01:09:07Z</time><speed>0.9693501591682434</speed></trkpt><trkpt lon="108.89477990356987" lat="34.25024528575262"><ele>371.44573400038274</ele><time>2021-06-04T01:09:16Z</time><speed>0.8557934761047363</speed></trkpt><trkpt lon="108.89485138092714" lat="34.25015387076646"><ele>371.3970884380655</ele><time>2021-06-04T01:09:24Z</time><speed>0.8863583207130432</speed></trkpt><trkpt lon="108.89492454509382" lat="34.25008426111121"><ele>371.37747234008583</ele><time>2021-06-04T01:09:32Z</time><speed>0.9251101613044739</speed></trkpt><trkpt lon="108.89483354278433" lat="34.25001500492361"><ele>371.44851942119675</ele><time>2021-06-04T01:09:46Z</time><speed>1.1705477237701416</speed></trkpt><trkpt lon="108.89480010007925" lat="34.249920105394274"><ele>372.5410436471208</ele><time>2021-06-04T01:09:56Z</time><speed>0.6953448057174683</speed></trkpt><trkpt lon="108.89479245335218" lat="34.2498292959096"><ele>371.8477289566509</ele><time>2021-06-04T01:10:04Z</time><speed>1.010705828666687</speed></trkpt><trkpt lon="108.8947676848479" lat="34.24972390656593"><ele>371.5327106189206</ele><time>2021-06-04T01:10:14Z</time><speed>0.8202870488166809</speed></trkpt><trkpt lon="108.89481062225872" lat="34.249622839767284"><ele>370.48701993049906</ele><time>2021-06-04T01:10:26Z</time><speed>1.035598874092102</speed></trkpt><trkpt lon="108.89487458105378" lat="34.2495354465474"><ele>369.98397599227684</ele><time>2021-06-04T01:10:34Z</time><speed>1.0766453742980957</speed></trkpt><trkpt lon="108.89492429132049" lat="34.249424715841"><ele>369.4991078378566</ele><time>2021-06-04T01:10:47Z</time><speed>0.8149696588516235</speed></trkpt><trkpt lon="108.8949445708944" lat="34.249317856733455"><ele>368.41147641584445</ele><time>2021-06-04T01:10:56Z</time><speed>0.793512761592865</speed></trkpt><trkpt lon="108.89495380929165" lat="34.24921881347455"><ele>367.22524781667386</ele><time>2021-06-04T01:11:06Z</time><speed>0.6436411142349243</speed></trkpt><trkpt lon="108.89496469722583" lat="34.249109941471964"><ele>367.44959434777417</ele><time>2021-06-04T01:11:19Z</time><speed>1.17306649684906</speed></trkpt><trkpt lon="108.89494152957077" lat="34.24901651080013"><ele>368.3856473101146</ele><time>2021-06-04T01:11:28Z</time><speed>1.0581114292144775</speed></trkpt><trkpt lon="108.8949271104419" lat="34.24892428880848"><ele>368.6751659927373</ele><time>2021-06-04T01:11:37Z</time><speed>0.8957050442695618</speed></trkpt><trkpt lon="108.89495486915462" lat="34.24883037074528"><ele>368.3747144532418</ele><time>2021-06-04T01:11:47Z</time><speed>0.7941127419471741</speed></trkpt><trkpt lon="108.89500165793326" lat="34.24872986565861"><ele>369.3502891380347</ele><time>2021-06-04T01:11:58Z</time><speed>1.0438448190689087</speed></trkpt><trkpt lon="108.89501621530958" lat="34.248622729871904"><ele>369.6883976570257</ele><time>2021-06-04T01:12:08Z</time><speed>0.8226297497749329</speed></trkpt><trkpt lon="108.8949895924973" lat="34.248530323120924"><ele>370.04282135145036</ele><time>2021-06-04T01:12:16Z</time><speed>1.0440497398376465</speed></trkpt><trkpt lon="108.89497795828028" lat="34.24839890696787"><ele>369.98904880249177</ele><time>2021-06-04T01:12:25Z</time><speed>1.1104193925857544</speed></trkpt><trkpt lon="108.89497871808088" lat="34.24829931642169"><ele>370.241188293252</ele><time>2021-06-04T01:12:34Z</time><speed>0.7827383875846863</speed></trkpt><trkpt lon="108.89495039853003" lat="34.24820241159193"><ele>370.6939493444601</ele><time>2021-06-04T01:12:42Z</time><speed>0.9574817419052124</speed></trkpt><trkpt lon="108.89490879528245" lat="34.24809382497976"><ele>371.9328357758529</ele><time>2021-06-04T01:12:52Z</time><speed>1.1472829580307007</speed></trkpt><trkpt lon="108.89493463066948" lat="34.24799954720462"><ele>371.19812287175415</ele><time>2021-06-04T01:13:00Z</time><speed>1.0922677516937256</speed></trkpt><trkpt lon="108.89494497190833" lat="34.247902617932354"><ele>372.5901631177454</ele><time>2021-06-04T01:13:10Z</time><speed>0.9129378795623779</speed></trkpt><trkpt lon="108.89497154079393" lat="34.24781216960181"><ele>373.37276216925824</ele><time>2021-06-04T01:13:18Z</time><speed>1.1131128072738647</speed></trkpt><trkpt lon="108.89482932239999" lat="34.24782342187734"><ele>373.75698592099917</ele><time>2021-06-04T01:13:37Z</time><speed>1.1639443635940552</speed></trkpt><trkpt lon="108.8947564909004" lat="34.24789258509555"><ele>374.63334199544363</ele><time>2021-06-04T01:13:44Z</time><speed>1.2993648052215576</speed></trkpt><trkpt lon="108.89477477786667" lat="34.247987522359914"><ele>375.03069976541883</ele><time>2021-06-04T01:13:54Z</time><speed>1.0122466087341309</speed></trkpt><trkpt lon="108.89488440364468" lat="34.24802444712228"><ele>373.79844180800836</ele><time>2021-06-04T01:14:04Z</time><speed>1.0876599550247192</speed></trkpt><trkpt lon="108.89494546569347" lat="34.24810003946511"><ele>373.0692066531417</ele><time>2021-06-04T01:14:12Z</time><speed>1.2097681760787964</speed></trkpt><trkpt lon="108.8949857684323" lat="34.24820041235067"><ele>373.2432901743352</ele><time>2021-06-04T01:14:22Z</time><speed>1.124813437461853</speed></trkpt><trkpt lon="108.89500472067625" lat="34.24829431872128"><ele>374.9104953561699</ele><time>2021-06-04T01:14:29Z</time><speed>0.9371862411499023</speed></trkpt><trkpt lon="108.89500944354484" lat="34.24841045637628"><ele>374.1354050195286</ele><time>2021-06-04T01:14:39Z</time><speed>0.9601571559906006</speed></trkpt><trkpt lon="108.89502957135264" lat="34.248500357875294"><ele>374.32644771266285</ele><time>2021-06-04T01:14:48Z</time><speed>0.6859092712402344</speed></trkpt><trkpt lon="108.89504114046201" lat="34.24860034853654"><ele>374.69590335525237</ele><time>2021-06-04T01:14:56Z</time><speed>0.7797833681106567</speed></trkpt><trkpt lon="108.89504525696988" lat="34.24870651380479"><ele>373.80205672316555</ele><time>2021-06-04T01:15:08Z</time><speed>0.8605825304985046</speed></trkpt><trkpt lon="108.89503332458817" lat="34.248802300134244"><ele>370.95721378859844</ele><time>2021-06-04T01:15:18Z</time><speed>0.7842099666595459</speed></trkpt><trkpt lon="108.8950012083485" lat="34.24888969532423"><ele>370.0730382981551</ele><time>2021-06-04T01:15:28Z</time><speed>0.9638332724571228</speed></trkpt><trkpt lon="108.89496691171513" lat="34.248987025261684"><ele>369.91200744928244</ele><time>2021-06-04T01:15:38Z</time><speed>1.0494916439056396</speed></trkpt><trkpt lon="108.89497606488432" lat="34.249085511856045"><ele>370.78120750455156</ele><time>2021-06-04T01:15:48Z</time><speed>0.9284980893135071</speed></trkpt><trkpt lon="108.89499396506831" lat="34.249179106426176"><ele>371.82791282553234</ele><time>2021-06-04T01:15:56Z</time><speed>1.0846678018569946</speed></trkpt><trkpt lon="108.89500818952405" lat="34.249285800749654"><ele>370.5340117472146</ele><time>2021-06-04T01:16:06Z</time><speed>1.0355130434036255</speed></trkpt><trkpt lon="108.89497737522068" lat="34.24939716558393"><ele>369.10710467044123</ele><time>2021-06-04T01:16:16Z</time><speed>1.1625828742980957</speed></trkpt><trkpt lon="108.89495558118867" lat="34.249502242469404"><ele>368.18341310902485</ele><time>2021-06-04T01:16:26Z</time><speed>1.1655596494674683</speed></trkpt><trkpt lon="108.89487995876463" lat="34.24958546236326"><ele>369.2215111796645</ele><time>2021-06-04T01:16:36Z</time><speed>0.9260026812553406</speed></trkpt><trkpt lon="108.89483151854323" lat="34.249668683954305"><ele>369.2606560379185</ele><time>2021-06-04T01:16:46Z</time><speed>0.7436307668685913</speed></trkpt><trkpt lon="108.89481726005499" lat="34.249776328140875"><ele>368.1484813879771</ele><time>2021-06-04T01:16:58Z</time><speed>0.84083092212677</speed></trkpt><trkpt lon="108.89482390643145" lat="34.249866865222764"><ele>368.689659596659</ele><time>2021-06-04T01:17:08Z</time><speed>1.1159917116165161</speed></trkpt><trkpt lon="108.89483367500782" lat="34.24996478214637"><ele>367.8225247411488</ele><time>2021-06-04T01:17:18Z</time><speed>0.8900272846221924</speed></trkpt><trkpt lon="108.89492694163916" lat="34.25003548331877"><ele>367.1696356194449</ele><time>2021-06-04T01:17:28Z</time><speed>1.0423130989074707</speed></trkpt><trkpt lon="108.89492800962095" lat="34.250133827321754"><ele>368.46144274951337</ele><time>2021-06-04T01:17:42Z</time><speed>0.8312203884124756</speed></trkpt><trkpt lon="108.89484106342972" lat="34.250209782085776"><ele>367.31421521072144</ele><time>2021-06-04T01:17:54Z</time><speed>0.8354684710502625</speed></trkpt><trkpt lon="108.89476109698832" lat="34.25029851890081"><ele>368.1447287881476</ele><time>2021-06-04T01:18:04Z</time><speed>1.0090818405151367</speed></trkpt><trkpt lon="108.8946743640363" lat="34.25036940840713"><ele>367.33352857218426</ele><time>2021-06-04T01:18:16Z</time><speed>0.6708090305328369</speed></trkpt><trkpt lon="108.89457758483579" lat="34.25042335635235"><ele>369.5860711124934</ele><time>2021-06-04T01:20:41Z</time><speed>0.5571622848510742</speed></trkpt><trkpt lon="108.8944728167861" lat="34.25046744647484"><ele>369.7465474516952</ele><time>2021-06-04T01:20:58Z</time><speed>0.5137606859207153</speed></trkpt><trkpt lon="108.89435211773332" lat="34.25049977237123"><ele>367.7815704340745</ele><time>2021-06-04T01:21:10Z</time><speed>0.8813577890396118</speed></trkpt><trkpt lon="108.8942580559615" lat="34.25055343642386"><ele>367.8961139307532</ele><time>2021-06-04T01:21:21Z</time><speed>0.7412195205688477</speed></trkpt><trkpt lon="108.89414912793606" lat="34.25058568562399"><ele>368.6139990475302</ele><time>2021-06-04T01:21:32Z</time><speed>0.9291881322860718</speed></trkpt><trkpt lon="108.8940350762802" lat="34.25062067002615"><ele>371.74270067427085</ele><time>2021-06-04T01:21:43Z</time><speed>1.013885736465454</speed></trkpt><trkpt lon="108.89390976513381" lat="34.25064662716548"><ele>371.8509442095027</ele><time>2021-06-04T01:21:56Z</time><speed>0.9909217357635498</speed></trkpt><trkpt lon="108.89379159969785" lat="34.250690086374966"><ele>370.3084461816803</ele><time>2021-06-04T01:22:06Z</time><speed>1.1012507677078247</speed></trkpt><trkpt lon="108.89369385670253" lat="34.25073760925614"><ele>368.69126700068995</ele><time>2021-06-04T01:22:15Z</time><speed>1.1039222478866577</speed></trkpt><trkpt lon="108.89356772919007" lat="34.25077148895243"><ele>368.7895637685028</ele><time>2021-06-04T01:22:25Z</time><speed>1.4032405614852905</speed></trkpt><trkpt lon="108.89344138845897" lat="34.250782960342924"><ele>372.728282140083</ele><time>2021-06-04T01:22:33Z</time><speed>1.3051925897598267</speed></trkpt><trkpt lon="108.89332285248929" lat="34.25079137163113"><ele>371.7114752872423</ele><time>2021-06-04T01:22:43Z</time><speed>1.4562064409255981</speed></trkpt><trkpt lon="108.89320845271592" lat="34.25078588867435"><ele>372.91566097333276</ele><time>2021-06-04T01:22:52Z</time><speed>1.1226524114608765</speed></trkpt><trkpt lon="108.89309051298324" lat="34.25077907186573"><ele>372.71262373147465</ele><time>2021-06-04T01:23:04Z</time><speed>1.1485118865966797</speed></trkpt><trkpt lon="108.8929860701875" lat="34.25074796047553"><ele>372.2285155674642</ele><time>2021-06-04T01:23:15Z</time><speed>1.265260934829712</speed></trkpt><trkpt lon="108.89285733122362" lat="34.250744355055126"><ele>372.79121753888427</ele><time>2021-06-04T01:23:27Z</time><speed>0.7997937798500061</speed></trkpt><trkpt lon="108.89274210971507" lat="34.250722502517156"><ele>374.1774437813269</ele><time>2021-06-04T01:23:37Z</time><speed>0.744232177734375</speed></trkpt><trkpt lon="108.89263439002667" lat="34.25070058301429"><ele>374.48325330448625</ele><time>2021-06-04T01:23:46Z</time><speed>0.6990850567817688</speed></trkpt><trkpt lon="108.89252215618347" lat="34.25067779481736"><ele>375.3654897650707</ele><time>2021-06-04T01:23:57Z</time><speed>0.9335970282554626</speed></trkpt><trkpt lon="108.89241509796409" lat="34.250633547555154"><ele>373.9155785606113</ele><time>2021-06-04T01:24:08Z</time><speed>1.3264861106872559</speed></trkpt><trkpt lon="108.89232291838556" lat="34.25058249925154"><ele>373.75771103892225</ele><time>2021-06-04T01:24:17Z</time><speed>1.130759358406067</speed></trkpt><trkpt lon="108.89220142115688" lat="34.25055956160625"><ele>374.331694547198</ele><time>2021-06-04T01:24:27Z</time><speed>1.4805846214294434</speed></trkpt><trkpt lon="108.892081934787" lat="34.25055641617245"><ele>373.77847208153327</ele><time>2021-06-04T01:24:37Z</time><speed>1.395746111869812</speed></trkpt><trkpt lon="108.89196323780442" lat="34.25053427375612"><ele>372.86495791944316</ele><time>2021-06-04T01:24:47Z</time><speed>1.03959321975708</speed></trkpt><trkpt lon="108.89183722669164" lat="34.25053296458511"><ele>372.99510505124084</ele><time>2021-06-04T01:24:58Z</time><speed>1.2854863405227661</speed></trkpt><trkpt lon="108.89170198518181" lat="34.250524540694926"><ele>373.2765645898992</ele><time>2021-06-04T01:25:11Z</time><speed>1.0910377502441406</speed></trkpt><trkpt lon="108.89158376426379" lat="34.25050166842112"><ele>374.0351172869035</ele><time>2021-06-04T01:25:21Z</time><speed>1.181740164756775</speed></trkpt><trkpt lon="108.89146675825896" lat="34.25048030389579"><ele>373.97632726866055</ele><time>2021-06-04T01:25:30Z</time><speed>0.8731198310852051</speed></trkpt><trkpt lon="108.89136682485127" lat="34.25043637384435"><ele>374.48092777911035</ele><time>2021-06-04T01:25:40Z</time><speed>1.3124319314956665</speed></trkpt><trkpt lon="108.89127369867263" lat="34.25038562076849"><ele>375.2480475158605</ele><time>2021-06-04T01:25:50Z</time><speed>0.8280017375946045</speed></trkpt><trkpt lon="108.8911942277039" lat="34.2503177469186"><ele>374.9622091733949</ele><time>2021-06-04T01:26:00Z</time><speed>1.0681959390640259</speed></trkpt><trkpt lon="108.89110974603808" lat="34.250258112063094"><ele>374.68813472567547</ele><time>2021-06-04T01:26:08Z</time><speed>0.5501741170883179</speed></trkpt><trkpt lon="108.89101688016282" lat="34.25018112497416"><ele>372.13464805352066</ele><time>2021-06-04T01:26:20Z</time><speed>0.8014737963676453</speed></trkpt><trkpt lon="108.89094768675666" lat="34.25009153093393"><ele>371.62443151579197</ele><time>2021-06-04T01:26:31Z</time><speed>0.988849937915802</speed></trkpt><trkpt lon="108.8908849223114" lat="34.25000880763409"><ele>371.53949326087144</ele><time>2021-06-04T01:26:42Z</time><speed>0.9818838834762573</speed></trkpt><trkpt lon="108.89079749826085" lat="34.249931281370664"><ele>371.09329605322324</ele><time>2021-06-04T01:26:50Z</time><speed>0.9317165613174438</speed></trkpt><trkpt lon="108.89072471975383" lat="34.24986008775262"><ele>370.2007087146436</ele><time>2021-06-04T01:27:00Z</time><speed>1.2358317375183105</speed></trkpt><trkpt lon="108.89070287904104" lat="34.24976142107143"><ele>371.125314190403</ele><time>2021-06-04T01:27:09Z</time><speed>1.126890778541565</speed></trkpt><trkpt lon="108.89071154696735" lat="34.24966884444791"><ele>370.64897820768573</ele><time>2021-06-04T01:27:17Z</time><speed>1.0595924854278564</speed></trkpt><trkpt lon="108.89070439185579" lat="34.24957121339982"><ele>369.4413157704801</ele><time>2021-06-04T01:27:25Z</time><speed>1.5144082307815552</speed></trkpt><trkpt lon="108.89060067083209" lat="34.249537326354904"><ele>367.5510250924477</ele><time>2021-06-04T01:27:41Z</time><speed>0.4372366964817047</speed></trkpt><trkpt lon="108.89054460418527" lat="34.24945711239432"><ele>369.02745653117466</ele><time>2021-06-04T01:29:51Z</time><speed>0.8239098191261292</speed></trkpt><trkpt lon="108.8904283850768" lat="34.249448248508905"><ele>366.4893153504327</ele><time>2021-06-04T01:30:27Z</time><speed>1.03749418258667</speed></trkpt></trkseg></trk></gpx>
