# Supplementary material for: Exploring the influence of path environment factors on walking behavior in urban parks with configuration attribute control
Source: PLoS One. 2025 Jul 28;20(7):e0329278. doi: 10.1371/journal.pone.0329278 (PMC12303266; doi:10.1371/journal.pone.0329278)
Supplement: S2 File — (ZIP) [file pone.0329278.s002.zip › S2 File/Trajectory data/F163.gpx]

<?xml version="1.0" encoding="UTF-8"?><gpx xsi:schemaLocation="http://www.topografix.com/GPX/1/0 http://www.topografix.com/GPX/1/0/gpx.xsd" xmlns="http://www.topografix.com/GPX/1/0" xmlns:xsi="http://www.w3.org/2001/XMLSchema-instance" creator="SixFoot - http://www.foooooot.com/" version="1.0"><trk><trkseg><trkpt lon="108.89025948747768" lat="34.24942055070203"><ele>378.9882612684532</ele><time>2021-06-04T01:41:56Z</time><speed>0.273769348859787</speed></trkpt><trkpt lon="108.89031129805677" lat="34.24950818051699"><ele>377.9215065851136</ele><time>2021-06-04T01:42:06Z</time><speed>1.0298523902893066</speed></trkpt><trkpt lon="108.89047298467749" lat="34.249509368991035"><ele>378.35511145883754</ele><time>2021-06-04T01:42:11Z</time><speed>1.6562970876693726</speed></trkpt><trkpt lon="108.89058462157314" lat="34.24945328327216"><ele>377.798021889208</ele><time>2021-06-04T01:42:15Z</time><speed>1.306098222732544</speed></trkpt><trkpt lon="108.89067573108974" lat="34.249386037763195"><ele>378.07574533181645</ele><time>2021-06-04T01:42:20Z</time><speed>1.395314335823059</speed></trkpt><trkpt lon="108.89070936313655" lat="34.249290675413754"><ele>376.56092113820245</ele><time>2021-06-04T01:42:31Z</time><speed>1.2266372442245483</speed></trkpt><trkpt lon="108.8908048569858" lat="34.24923672870672"><ele>374.21565669254176</ele><time>2021-06-04T01:42:41Z</time><speed>1.2196996212005615</speed></trkpt><trkpt lon="108.89092395761753" lat="34.249244564400634"><ele>371.49072276434026</ele><time>2021-06-04T01:42:52Z</time><speed>1.0832420587539673</speed></trkpt><trkpt lon="108.89102122782457" lat="34.24929663329314"><ele>370.64810696987996</ele><time>2021-06-04T01:43:01Z</time><speed>0.9952740669250488</speed></trkpt><trkpt lon="108.89107848850846" lat="34.249210485704474"><ele>370.08431386450326</ele><time>2021-06-04T01:43:17Z</time><speed>0.9105011820793152</speed></trkpt><trkpt lon="108.89107455883841" lat="34.24910314113877"><ele>370.6730676294442</ele><time>2021-06-04T01:43:25Z</time><speed>1.378172755241394</speed></trkpt><trkpt lon="108.89108426969825" lat="34.24901295447786"><ele>372.43584758668777</ele><time>2021-06-04T01:43:36Z</time><speed>0.6824498772621155</speed></trkpt><trkpt lon="108.89116305491878" lat="34.248936329856654"><ele>372.6140799263144</ele><time>2021-06-04T01:43:47Z</time><speed>1.0528275966644287</speed></trkpt><trkpt lon="108.89126312892614" lat="34.248883256530995"><ele>369.6848288637072</ele><time>2021-06-04T01:43:55Z</time><speed>0.9787434935569763</speed></trkpt><trkpt lon="108.89139009466462" lat="34.24882501474817"><ele>367.6428863428933</ele><time>2021-06-04T01:44:08Z</time><speed>1.2588005065917969</speed></trkpt><trkpt lon="108.89149522099147" lat="34.24879433271289"><ele>368.08802289495554</ele><time>2021-06-04T01:44:17Z</time><speed>1.1826897859573364</speed></trkpt><trkpt lon="108.89160668175128" lat="34.248769575054425"><ele>368.0749198251904</ele><time>2021-06-04T01:44:24Z</time><speed>1.2994434833526611</speed></trkpt><trkpt lon="108.89173608367587" lat="34.24874883067912"><ele>368.47813962074537</ele><time>2021-06-04T01:44:35Z</time><speed>0.98606276512146</speed></trkpt><trkpt lon="108.89183037273766" lat="34.24870101438583"><ele>367.2284302971492</ele><time>2021-06-04T01:44:44Z</time><speed>1.293313980102539</speed></trkpt><trkpt lon="108.89194615830121" lat="34.248701799317764"><ele>368.1341206007595</ele><time>2021-06-04T01:44:54Z</time><speed>0.8385679125785828</speed></trkpt><trkpt lon="108.89205801984706" lat="34.24871824153448"><ele>369.2523765334955</ele><time>2021-06-04T01:45:03Z</time><speed>0.921318531036377</speed></trkpt><trkpt lon="108.89218334017328" lat="34.2487465954409"><ele>363.1388456846506</ele><time>2021-06-04T01:45:11Z</time><speed>0.8366053104400635</speed></trkpt><trkpt lon="108.89229736689072" lat="34.248747559959384"><ele>365.6662767766215</ele><time>2021-06-04T01:45:18Z</time><speed>0.8890929818153381</speed></trkpt><trkpt lon="108.89241076909933" lat="34.248757221701815"><ele>366.57036575261316</ele><time>2021-06-04T01:45:28Z</time><speed>1.0283544063568115</speed></trkpt><trkpt lon="108.89253427174046" lat="34.24873817564601"><ele>367.106618845446</ele><time>2021-06-04T01:45:37Z</time><speed>1.0292627811431885</speed></trkpt><trkpt lon="108.8926478357807" lat="34.24876070311379"><ele>366.81721082906154</ele><time>2021-06-04T01:45:45Z</time><speed>0.6107896566390991</speed></trkpt><trkpt lon="108.89277262477307" lat="34.2487948610944"><ele>367.2545803241572</ele><time>2021-06-04T01:45:56Z</time><speed>1.1446820497512817</speed></trkpt><trkpt lon="108.89290391423515" lat="34.24880517631524"><ele>366.66639393702127</ele><time>2021-06-04T01:46:09Z</time><speed>0.8779452443122864</speed></trkpt><trkpt lon="108.89303179374193" lat="34.248836176048144"><ele>368.24248130515195</ele><time>2021-06-04T01:46:22Z</time><speed>0.9752587080001831</speed></trkpt><trkpt lon="108.89314727732817" lat="34.248861007130984"><ele>368.7719540468583</ele><time>2021-06-04T01:46:35Z</time><speed>0.8724895715713501</speed></trkpt><trkpt lon="108.89325114527465" lat="34.24881827111945"><ele>369.5832802478</ele><time>2021-06-04T01:46:47Z</time><speed>0.8455153703689575</speed></trkpt><trkpt lon="108.89333821349858" lat="34.2487546818637"><ele>369.7828763147519</ele><time>2021-06-04T01:46:58Z</time><speed>1.134702205657959</speed></trkpt><trkpt lon="108.89341910051647" lat="34.248674811830405"><ele>368.9435148495712</ele><time>2021-06-04T01:47:09Z</time><speed>0.7869067788124084</speed></trkpt><trkpt lon="108.89351683435" lat="34.248612335973256"><ele>368.28384887425943</ele><time>2021-06-04T01:47:22Z</time><speed>0.7801096439361572</speed></trkpt><trkpt lon="108.89359353339246" lat="34.24854787018459"><ele>366.251879721834</ele><time>2021-06-04T01:47:33Z</time><speed>1.0713343620300293</speed></trkpt><trkpt lon="108.89367044381517" lat="34.24847215976406"><ele>367.3928587779229</ele><time>2021-06-04T01:47:43Z</time><speed>0.7523167133331299</speed></trkpt><trkpt lon="108.89378514433116" lat="34.248435305659314"><ele>372.75191361828945</ele><time>2021-06-04T01:47:52Z</time><speed>0.627415657043457</speed></trkpt><trkpt lon="108.89388784414751" lat="34.24838269770765"><ele>372.06538024985895</ele><time>2021-06-04T01:48:06Z</time><speed>0.9152262210845947</speed></trkpt><trkpt lon="108.89400508513906" lat="34.24833895863118"><ele>372.35707646242787</ele><time>2021-06-04T01:48:17Z</time><speed>0.8212888836860657</speed></trkpt><trkpt lon="108.89411868288471" lat="34.24832592049255"><ele>371.5417751763643</ele><time>2021-06-04T01:48:25Z</time><speed>1.008936882019043</speed></trkpt><trkpt lon="108.8942313645185" lat="34.24829167687653"><ele>371.84367070369206</ele><time>2021-06-04T01:48:39Z</time><speed>0.5894087553024292</speed></trkpt><trkpt lon="108.89435034350036" lat="34.24831054639867"><ele>369.32930270417916</ele><time>2021-06-04T01:48:51Z</time><speed>0.36740726232528687</speed></trkpt><trkpt lon="108.89432092802863" lat="34.24821982091205"><ele>366.75458742959864</ele><time>2021-06-04T01:50:54Z</time><speed>1.1155284643173218</speed></trkpt><trkpt lon="108.89435884707642" lat="34.24811842071847"><ele>367.4372767125028</ele><time>2021-06-04T01:51:03Z</time><speed>1.4271495342254639</speed></trkpt><trkpt lon="108.89442236068138" lat="34.24804265315846"><ele>367.2548803838178</ele><time>2021-06-04T01:51:10Z</time><speed>1.1565557718276978</speed></trkpt><trkpt lon="108.89454029309394" lat="34.24801613813895"><ele>367.86110420615915</ele><time>2021-06-04T01:51:17Z</time><speed>1.2065858840942383</speed></trkpt><trkpt lon="108.89465556482098" lat="34.24799184226602"><ele>367.73485708229623</ele><time>2021-06-04T01:51:27Z</time><speed>1.057679295539856</speed></trkpt><trkpt lon="108.89475765803034" lat="34.24791820811278"><ele>367.3579809560236</ele><time>2021-06-04T01:51:37Z</time><speed>1.1096619367599487</speed></trkpt><trkpt lon="108.89480414942359" lat="34.24783655337465"><ele>367.0692003016079</ele><time>2021-06-04T01:51:46Z</time><speed>1.1249127388000488</speed></trkpt><trkpt lon="108.89488888946528" lat="34.24776309710419"><ele>366.39597345471344</ele><time>2021-06-04T01:51:55Z</time><speed>0.8248644471168518</speed></trkpt><trkpt lon="108.89495092701189" lat="34.247670271909925"><ele>365.9307252714982</ele><time>2021-06-04T01:52:06Z</time><speed>1.1104215383529663</speed></trkpt><trkpt lon="108.89491345752734" lat="34.24756799908303"><ele>365.48004841985096</ele><time>2021-06-04T01:52:11Z</time><speed>1.1312817335128784</speed></trkpt><trkpt lon="108.89484730653186" lat="34.247460343689596"><ele>365.3172260915405</ele><time>2021-06-04T01:52:18Z</time><speed>1.8385789394378662</speed></trkpt><trkpt lon="108.89474447232853" lat="34.24752588723384"><ele>364.99524706609856</ele><time>2021-06-04T01:52:25Z</time><speed>2.5417137145996094</speed></trkpt><trkpt lon="108.89494074082258" lat="34.24757908460861"><ele>369.9982761816195</ele><time>2021-06-04T01:53:17Z</time><speed>2.061863899230957</speed></trkpt><trkpt lon="108.89499741526612" lat="34.247665787809375"><ele>375.8217296340646</ele><time>2021-06-04T01:53:23Z</time><speed>0.8538287281990051</speed></trkpt><trkpt lon="108.89499049834747" lat="34.247758153302065"><ele>375.9305011240829</ele><time>2021-06-04T01:53:37Z</time><speed>1.0580416917800903</speed></trkpt><trkpt lon="108.89489269338736" lat="34.247811285233986"><ele>374.96423253484124</ele><time>2021-06-04T01:53:49Z</time><speed>0.4529440402984619</speed></trkpt><trkpt lon="108.89475799544476" lat="34.24776781291774"><ele>375.7523157146269</ele><time>2021-06-04T01:54:19Z</time><speed>1.6311818361282349</speed></trkpt><trkpt lon="108.89467523061725" lat="34.247694577225616"><ele>366.0248447688468</ele><time>2021-06-04T01:54:28Z</time><speed>1.1806412935256958</speed></trkpt><trkpt lon="108.89464654875614" lat="34.247566592382476"><ele>363.07634238043795</ele><time>2021-06-04T01:54:41Z</time><speed>1.182036280632019</speed></trkpt><trkpt lon="108.89461470122211" lat="34.24746360835113"><ele>364.05582818572947</ele><time>2021-06-04T01:54:52Z</time><speed>1.3371282815933228</speed></trkpt><trkpt lon="108.89460375118375" lat="34.24736174525018"><ele>365.16121424426433</ele><time>2021-06-04T01:55:03Z</time><speed>1.1583027839660645</speed></trkpt><trkpt lon="108.89465700478192" lat="34.24726196745877"><ele>365.72507629601193</ele><time>2021-06-04T01:55:15Z</time><speed>1.3956377506256104</speed></trkpt><trkpt lon="108.8947027343271" lat="34.24716746054056"><ele>365.1374395115936</ele><time>2021-06-04T01:55:25Z</time><speed>1.1016188859939575</speed></trkpt><trkpt lon="108.89476596795853" lat="34.247076909097345"><ele>366.0631149238312</ele><time>2021-06-04T01:55:35Z</time><speed>1.4678643941879272</speed></trkpt><trkpt lon="108.89482264439748" lat="34.246995586985626"><ele>367.89581596589255</ele><time>2021-06-04T01:55:45Z</time><speed>1.1868211030960083</speed></trkpt><trkpt lon="108.8948968622555" lat="34.246911336340574"><ele>369.86927488454563</ele><time>2021-06-04T01:55:56Z</time><speed>1.2708704471588135</speed></trkpt><trkpt lon="108.89500753360575" lat="34.24688923080921"><ele>370.7666500549101</ele><time>2021-06-04T01:56:06Z</time><speed>1.0179916620254517</speed></trkpt><trkpt lon="108.8951051824493" lat="34.246844296505145"><ele>371.4463034224367</ele><time>2021-06-04T01:56:16Z</time><speed>0.8865335583686829</speed></trkpt><trkpt lon="108.89518919427687" lat="34.24676638621012"><ele>372.3399438307047</ele><time>2021-06-04T01:56:25Z</time><speed>0.9484495520591736</speed></trkpt><trkpt lon="108.8951700761075" lat="34.246675590086234"><ele>373.7660863536443</ele><time>2021-06-04T01:56:34Z</time><speed>1.0118905305862427</speed></trkpt><trkpt lon="108.89510293198416" lat="34.246603688696815"><ele>373.6393121183035</ele><time>2021-06-04T01:56:47Z</time><speed>0.9216347336769104</speed></trkpt><trkpt lon="108.89503891957615" lat="34.24652903288442"><ele>374.8418315115459</ele><time>2021-06-04T01:56:58Z</time><speed>0.8349430561065674</speed></trkpt><trkpt lon="108.89498321184506" lat="34.24644716961293"><ele>374.76550431477364</ele><time>2021-06-04T01:57:08Z</time><speed>0.7928721904754639</speed></trkpt><trkpt lon="108.8949089281615" lat="34.24636812204929"><ele>374.8596916757134</ele><time>2021-06-04T01:57:21Z</time><speed>1.0496888160705566</speed></trkpt><trkpt lon="108.89487857000462" lat="34.24626250657317"><ele>370.505096251105</ele><time>2021-06-04T02:07:59Z</time><speed>0.7786747217178345</speed></trkpt><trkpt lon="108.89481546741658" lat="34.24618396431811"><ele>370.74307142042744</ele><time>2021-06-04T02:08:12Z</time><speed>0.8357905745506287</speed></trkpt><trkpt lon="108.89477057163529" lat="34.246098066142366"><ele>371.12101656627846</ele><time>2021-06-04T02:08:28Z</time><speed>1.0674878358840942</speed></trkpt><trkpt lon="108.89483577028386" lat="34.246025364511084"><ele>362.24510751692895</ele><time>2021-06-04T02:09:53Z</time><speed>0.16624289751052856</speed></trkpt></trkseg></trk></gpx>
