# Supplementary material for: Exploring the influence of path environment factors on walking behavior in urban parks with configuration attribute control
Source: PLoS One. 2025 Jul 28;20(7):e0329278. doi: 10.1371/journal.pone.0329278 (PMC12303266; doi:10.1371/journal.pone.0329278)
Supplement: S2 File — (ZIP) [file pone.0329278.s002.zip › S2 File/Trajectory data/F164.gpx]

<?xml version="1.0" encoding="UTF-8"?><gpx xsi:schemaLocation="http://www.topografix.com/GPX/1/0 http://www.topografix.com/GPX/1/0/gpx.xsd" xmlns="http://www.topografix.com/GPX/1/0" xmlns:xsi="http://www.w3.org/2001/XMLSchema-instance" creator="SixFoot - http://www.foooooot.com/" version="1.0"><trk><trkseg><trkpt lon="108.89491462351842" lat="34.2519829033606"><ele>374.8217061648195</ele><time>2021-06-04T00:28:45Z</time><speed>0.7695742249488831</speed></trkpt><trkpt lon="108.89479333335024" lat="34.25195671811162"><ele>373.08040776021477</ele><time>2021-06-04T00:28:57Z</time><speed>1.0107821226119995</speed></trkpt><trkpt lon="108.89480251503191" lat="34.25185784500805"><ele>371.533967268719</ele><time>2021-06-04T00:29:08Z</time><speed>1.0010669231414795</speed></trkpt><trkpt lon="108.89480151890515" lat="34.251762877080886"><ele>369.9922798020372</ele><time>2021-06-04T00:29:18Z</time><speed>1.0446810722351074</speed></trkpt><trkpt lon="108.89467446500862" lat="34.25174885414685"><ele>367.77061545411436</ele><time>2021-06-04T00:29:30Z</time><speed>0.684222936630249</speed></trkpt><trkpt lon="108.89455300873655" lat="34.25177708660653"><ele>366.04038389372266</ele><time>2021-06-04T00:29:42Z</time><speed>0.8438682556152344</speed></trkpt><trkpt lon="108.8944371488834" lat="34.25177526865958"><ele>364.87923005777463</ele><time>2021-06-04T00:29:52Z</time><speed>0.8588950037956238</speed></trkpt><trkpt lon="108.89432230060805" lat="34.25174477630461"><ele>363.5722833082227</ele><time>2021-06-04T00:30:02Z</time><speed>0.9299542307853699</speed></trkpt><trkpt lon="108.8942437664317" lat="34.251668928290556"><ele>363.9606988059244</ele><time>2021-06-04T00:30:12Z</time><speed>0.6943888664245605</speed></trkpt><trkpt lon="108.89413273608965" lat="34.25159739549887"><ele>365.3042941560884</ele><time>2021-06-04T00:30:22Z</time><speed>0.8457002639770508</speed></trkpt><trkpt lon="108.89404440527504" lat="34.25152752336033"><ele>369.98775160893973</ele><time>2021-06-04T00:30:32Z</time><speed>0.8771929740905762</speed></trkpt><trkpt lon="108.89393297220363" lat="34.25153288828119"><ele>368.844030799592</ele><time>2021-06-04T00:30:48Z</time><speed>0.6550794243812561</speed></trkpt><trkpt lon="108.8940228956828" lat="34.251478714611906"><ele>368.32066096877844</ele><time>2021-06-04T00:34:08Z</time><speed>0.19290564954280853</speed></trkpt><trkpt lon="108.89406186479528" lat="34.25157139452813"><ele>371.19740631161545</ele><time>2021-06-04T00:48:06Z</time><speed>0.5134850740432739</speed></trkpt><trkpt lon="108.89398468402258" lat="34.25167794023858"><ele>370.8144133209953</ele><time>2021-06-04T00:50:42Z</time><speed>0.8551058769226074</speed></trkpt><trkpt lon="108.89389219486651" lat="34.251625940325944"><ele>370.61196428503257</ele><time>2021-06-04T00:50:52Z</time><speed>1.0878682136535645</speed></trkpt><trkpt lon="108.89388152040355" lat="34.25153083909386"><ele>366.21287957005586</ele><time>2021-06-04T01:29:44Z</time><speed>0.7440065741539001</speed></trkpt><trkpt lon="108.89376948270228" lat="34.25152451564671"><ele>367.38040266052195</ele><time>2021-06-04T01:29:52Z</time><speed>0.701559841632843</speed></trkpt><trkpt lon="108.89365756921414" lat="34.25152790637467"><ele>368.0014127591409</ele><time>2021-06-04T01:30:01Z</time><speed>0.41419467329978943</speed></trkpt><trkpt lon="108.89350803278977" lat="34.2515201606102"><ele>367.90510877168475</ele><time>2021-06-04T01:30:17Z</time><speed>1.4352154731750488</speed></trkpt><trkpt lon="108.89339948691605" lat="34.251513070019705"><ele>369.1344501528594</ele><time>2021-06-04T01:30:26Z</time><speed>0.7426720857620239</speed></trkpt><trkpt lon="108.89332001991374" lat="34.251442293618034"><ele>370.02388303714025</ele><time>2021-06-04T01:30:33Z</time><speed>0.898432731628418</speed></trkpt><trkpt lon="108.89320169059556" lat="34.251416989057326"><ele>368.463567260929</ele><time>2021-06-04T01:30:45Z</time><speed>0.9010459780693054</speed></trkpt><trkpt lon="108.89308516692334" lat="34.25141074581697"><ele>368.182959519923</ele><time>2021-06-04T01:30:55Z</time><speed>1.1479151248931885</speed></trkpt><trkpt lon="108.89297601547462" lat="34.2514091999033"><ele>369.4183454206839</ele><time>2021-06-04T01:31:02Z</time><speed>0.7915815114974976</speed></trkpt><trkpt lon="108.89287275823675" lat="34.251379717439086"><ele>370.95782466780594</ele><time>2021-06-04T01:31:11Z</time><speed>1.006410002708435</speed></trkpt><trkpt lon="108.8927800203982" lat="34.251300246913154"><ele>371.30916281338284</ele><time>2021-06-04T01:31:23Z</time><speed>0.6080980896949768</speed></trkpt><trkpt lon="108.89272667866632" lat="34.25122107953649"><ele>369.72540853351313</ele><time>2021-06-04T01:31:34Z</time><speed>0.7755574584007263</speed></trkpt><trkpt lon="108.89265691852965" lat="34.25112865102326"><ele>368.29050754702615</ele><time>2021-06-04T01:31:47Z</time><speed>0.6429709196090698</speed></trkpt><trkpt lon="108.89253077283078" lat="34.25115153297352"><ele>369.64325178112944</ele><time>2021-06-04T01:32:01Z</time><speed>1.0528992414474487</speed></trkpt><trkpt lon="108.89241901755733" lat="34.25118478544245"><ele>368.6577371764483</ele><time>2021-06-04T01:32:11Z</time><speed>1.1153757572174072</speed></trkpt><trkpt lon="108.89229425962033" lat="34.25119261811797"><ele>367.923045681461</ele><time>2021-06-04T01:32:23Z</time><speed>1.2823811769485474</speed></trkpt><trkpt lon="108.89218225981004" lat="34.251181581798406"><ele>368.59030740835317</ele><time>2021-06-04T01:32:32Z</time><speed>0.8680161237716675</speed></trkpt><trkpt lon="108.89204352440169" lat="34.25114341977708"><ele>369.7725962126483</ele><time>2021-06-04T01:32:48Z</time><speed>1.2600106000900269</speed></trkpt><trkpt lon="108.89195376479181" lat="34.25108097150756"><ele>369.1065935955632</ele><time>2021-06-04T01:32:57Z</time><speed>1.0281046628952026</speed></trkpt><trkpt lon="108.89185952138403" lat="34.251024472991624"><ele>369.00961499142295</ele><time>2021-06-04T01:33:09Z</time><speed>1.0291383266448975</speed></trkpt><trkpt lon="108.89178037282294" lat="34.250956709099505"><ele>368.8199707614931</ele><time>2021-06-04T01:33:19Z</time><speed>1.1437100172042847</speed></trkpt><trkpt lon="108.89171760568206" lat="34.2508743104542"><ele>367.8729828712875</ele><time>2021-06-04T01:33:29Z</time><speed>1.020869255065918</speed></trkpt><trkpt lon="108.89167272269492" lat="34.25078890247085"><ele>367.2192313349466</ele><time>2021-06-04T01:33:39Z</time><speed>0.701457142829895</speed></trkpt><trkpt lon="108.89158189794736" lat="34.250721467218945"><ele>367.63286373789896</ele><time>2021-06-04T01:33:51Z</time><speed>0.9365550875663757</speed></trkpt><trkpt lon="108.89152792163239" lat="34.25063620061305"><ele>367.42843212539015</ele><time>2021-06-04T01:34:03Z</time><speed>0.963588297367096</speed></trkpt><trkpt lon="108.89145104062212" lat="34.25056868779425"><ele>369.27907609016574</ele><time>2021-06-04T01:34:13Z</time><speed>0.901064395904541</speed></trkpt><trkpt lon="108.89140322548968" lat="34.250484237180856"><ele>370.61187624226744</ele><time>2021-06-04T01:34:25Z</time><speed>0.6892690658569336</speed></trkpt><trkpt lon="108.89134019352565" lat="34.250395164840704"><ele>370.32496311339753</ele><time>2021-06-04T01:34:37Z</time><speed>0.6934450268745422</speed></trkpt><trkpt lon="108.89125059865859" lat="34.250334814405974"><ele>370.03948152858374</ele><time>2021-06-04T01:34:47Z</time><speed>0.9023922085762024</speed></trkpt><trkpt lon="108.89117157900922" lat="34.25026769957957"><ele>369.3163351702859</ele><time>2021-06-04T01:34:57Z</time><speed>0.6809205412864685</speed></trkpt><trkpt lon="108.89106612281589" lat="34.25020341014895"><ele>369.4412450750886</ele><time>2021-06-04T01:35:07Z</time><speed>1.0562387704849243</speed></trkpt><trkpt lon="108.89098655094084" lat="34.25013803714841"><ele>370.4135417901064</ele><time>2021-06-04T01:35:17Z</time><speed>0.6405229568481445</speed></trkpt><trkpt lon="108.89089814621138" lat="34.25006709355732"><ele>370.6877285833332</ele><time>2021-06-04T01:35:29Z</time><speed>0.8502637147903442</speed></trkpt><trkpt lon="108.89083168550086" lat="34.24996504618816"><ele>369.9661010008919</ele><time>2021-06-04T01:35:41Z</time><speed>1.290406346321106</speed></trkpt><trkpt lon="108.89076214200362" lat="34.24986174121808"><ele>369.9914004402898</ele><time>2021-06-04T01:35:53Z</time><speed>0.9093491435050964</speed></trkpt><trkpt lon="108.89072953673676" lat="34.249774980682055"><ele>370.40621424041944</ele><time>2021-06-04T01:36:03Z</time><speed>0.9895995855331421</speed></trkpt><trkpt lon="108.8907332571872" lat="34.24967512285667"><ele>370.1188838650385</ele><time>2021-06-04T01:36:15Z</time><speed>1.1733428239822388</speed></trkpt><trkpt lon="108.89071001467583" lat="34.24957013074931"><ele>368.50113782502507</ele><time>2021-06-04T01:36:25Z</time><speed>0.9193268418312073</speed></trkpt><trkpt lon="108.89065321391456" lat="34.249489553911125"><ele>367.835881609681</ele><time>2021-06-04T01:36:35Z</time><speed>1.0949232578277588</speed></trkpt><trkpt lon="108.89054192032081" lat="34.24945355396325"><ele>368.02885302705494</ele><time>2021-06-04T01:36:47Z</time><speed>0.5931816697120667</speed></trkpt><trkpt lon="108.89042619212053" lat="34.249460880020166"><ele>367.2743414493711</ele><time>2021-06-04T01:36:57Z</time><speed>1.3496873378753662</speed></trkpt><trkpt lon="108.89031242709669" lat="34.2494172947218"><ele>365.00868658847946</ele><time>2021-06-04T01:37:07Z</time><speed>0.8030109405517578</speed></trkpt></trkseg></trk></gpx>
