# Supplementary material for: Exploring the influence of path environment factors on walking behavior in urban parks with configuration attribute control
Source: PLoS One. 2025 Jul 28;20(7):e0329278. doi: 10.1371/journal.pone.0329278 (PMC12303266; doi:10.1371/journal.pone.0329278)
Supplement: S2 File — (ZIP) [file pone.0329278.s002.zip › S2 File/Trajectory data/F165.gpx]

<?xml version="1.0" encoding="UTF-8"?><gpx xsi:schemaLocation="http://www.topografix.com/GPX/1/0 http://www.topografix.com/GPX/1/0/gpx.xsd" xmlns="http://www.topografix.com/GPX/1/0" xmlns:xsi="http://www.w3.org/2001/XMLSchema-instance" creator="SixFoot - http://www.foooooot.com/" version="1.0"><trk><trkseg><trkpt lon="108.89055650006094" lat="34.24947808095647"><ele>359.8030325155705</ele><time>2021-06-04T01:44:53Z</time><speed>0.43491262197494507</speed></trkpt><trkpt lon="108.89066973979732" lat="34.24955918542897"><ele>362.65248350799084</ele><time>2021-06-04T01:45:02Z</time><speed>0.7800602316856384</speed></trkpt><trkpt lon="108.89074411585815" lat="34.24964241457838"><ele>364.326260487549</ele><time>2021-06-04T01:45:11Z</time><speed>0.8383592367172241</speed></trkpt><trkpt lon="108.89076154942278" lat="34.24974243797456"><ele>366.13300876992747</ele><time>2021-06-04T01:45:23Z</time><speed>1.0951043367385864</speed></trkpt><trkpt lon="108.89075944367102" lat="34.24984112094638"><ele>367.74450088700206</ele><time>2021-06-04T01:45:31Z</time><speed>1.288802146911621</speed></trkpt><trkpt lon="108.89079563376168" lat="34.24993289643972"><ele>369.0903946309622</ele><time>2021-06-04T01:45:43Z</time><speed>0.7169304490089417</speed></trkpt><trkpt lon="108.89086964896698" lat="34.250014506766085"><ele>366.53563277280495</ele><time>2021-06-04T01:45:55Z</time><speed>0.6055732369422913</speed></trkpt><trkpt lon="108.89096537375943" lat="34.25008410307728"><ele>365.2801887359506</ele><time>2021-06-04T01:46:07Z</time><speed>0.9198475480079651</speed></trkpt><trkpt lon="108.89106309690351" lat="34.250150304633344"><ele>365.4443911384219</ele><time>2021-06-04T01:46:15Z</time><speed>0.6530783772468567</speed></trkpt><trkpt lon="108.89116182141699" lat="34.250111138675656"><ele>368.68962157770477</ele><time>2021-06-04T01:47:09Z</time><speed>0.8662710189819336</speed></trkpt><trkpt lon="108.89115078708114" lat="34.25001166098026"><ele>369.38170465137296</ele><time>2021-06-04T01:47:21Z</time><speed>0.5474263429641724</speed></trkpt><trkpt lon="108.89108853993712" lat="34.24991350297779"><ele>370.3977919109103</ele><time>2021-06-04T01:47:31Z</time><speed>0.7399327754974365</speed></trkpt><trkpt lon="108.8910627789706" lat="34.24982307520692"><ele>372.1637495207943</ele><time>2021-06-04T01:47:41Z</time><speed>0.7635855078697205</speed></trkpt><trkpt lon="108.89107710741247" lat="34.24971747569209"><ele>371.0737280024386</ele><time>2021-06-04T01:47:51Z</time><speed>1.3217418193817139</speed></trkpt><trkpt lon="108.89111401752997" lat="34.24961771465259"><ele>371.0883328323839</ele><time>2021-06-04T01:48:03Z</time><speed>0.7702004313468933</speed></trkpt><trkpt lon="108.89109272058371" lat="34.249521134936934"><ele>370.14143568443194</ele><time>2021-06-04T01:48:13Z</time><speed>1.1858761310577393</speed></trkpt><trkpt lon="108.89106614001115" lat="34.24942090418378"><ele>370.5289176730667</ele><time>2021-06-04T01:48:21Z</time><speed>0.8967674374580383</speed></trkpt><trkpt lon="108.891030310548" lat="34.24931730545978"><ele>369.9867110342283</ele><time>2021-06-04T01:48:31Z</time><speed>0.9063745141029358</speed></trkpt><trkpt lon="108.89094243404207" lat="34.249403543030056"><ele>366.6455653144043</ele><time>2021-06-04T01:48:51Z</time><speed>1.1662263870239258</speed></trkpt><trkpt lon="108.89086327141767" lat="34.249483262053424"><ele>366.1317095778859</ele><time>2021-06-04T01:48:59Z</time><speed>1.1298309564590454</speed></trkpt><trkpt lon="108.89074369031337" lat="34.249466632511314"><ele>365.894779250944</ele><time>2021-06-04T01:49:09Z</time><speed>0.988534688949585</speed></trkpt><trkpt lon="108.89073417070095" lat="34.24937249491262"><ele>365.3327440712658</ele><time>2021-06-04T01:49:19Z</time><speed>1.1354825496673584</speed></trkpt><trkpt lon="108.8907329960168" lat="34.24927152457426"><ele>365.256099941219</ele><time>2021-06-04T01:49:29Z</time><speed>1.1071127653121948</speed></trkpt><trkpt lon="108.89072704281243" lat="34.249171958705254"><ele>364.01893102985974</ele><time>2021-06-04T01:49:43Z</time><speed>0.8412489891052246</speed></trkpt><trkpt lon="108.8907244158228" lat="34.24907133671847"><ele>365.83522796391117</ele><time>2021-06-04T01:49:53Z</time><speed>0.8740385174751282</speed></trkpt><trkpt lon="108.89076115150255" lat="34.24898374315233"><ele>365.4357179041165</ele><time>2021-06-04T01:50:05Z</time><speed>0.586516261100769</speed></trkpt><trkpt lon="108.89083986832877" lat="34.24890368115961"><ele>365.22828902296555</ele><time>2021-06-04T01:50:15Z</time><speed>0.8200278878211975</speed></trkpt><trkpt lon="108.89092894535648" lat="34.24884467554033"><ele>366.5980915765372</ele><time>2021-06-04T01:50:27Z</time><speed>1.098684310913086</speed></trkpt><trkpt lon="108.89103265862241" lat="34.24879868715053"><ele>366.3774889307866</ele><time>2021-06-04T01:50:37Z</time><speed>0.8121413588523865</speed></trkpt><trkpt lon="108.89113459619534" lat="34.24876030737717"><ele>369.6375275259466</ele><time>2021-06-04T01:50:47Z</time><speed>0.6131671667098999</speed></trkpt><trkpt lon="108.89124172048616" lat="34.24872115564688"><ele>368.76311292950555</ele><time>2021-06-04T01:51:01Z</time><speed>0.5700511932373047</speed></trkpt><trkpt lon="108.89134643706605" lat="34.24868000090404"><ele>368.3155771992322</ele><time>2021-06-04T01:51:13Z</time><speed>0.5871924757957458</speed></trkpt><trkpt lon="108.89145195386286" lat="34.24864064757164"><ele>367.6155533812352</ele><time>2021-06-04T01:51:23Z</time><speed>1.0898840427398682</speed></trkpt><trkpt lon="108.89157184866836" lat="34.24863560406129"><ele>365.53081185402465</ele><time>2021-06-04T01:51:33Z</time><speed>0.9530948400497437</speed></trkpt><trkpt lon="108.89169294014772" lat="34.248639038333245"><ele>364.7171471801964</ele><time>2021-06-04T01:51:43Z</time><speed>0.9128047227859497</speed></trkpt><trkpt lon="108.89179189329427" lat="34.24868473822775"><ele>363.1386223832789</ele><time>2021-06-04T01:51:53Z</time><speed>0.7900166511535645</speed></trkpt><trkpt lon="108.89191854326597" lat="34.248687707195806"><ele>363.6671217339125</ele><time>2021-06-04T01:52:05Z</time><speed>0.8003783822059631</speed></trkpt><trkpt lon="108.89202892315689" lat="34.2487260692772"><ele>365.8503832720013</ele><time>2021-06-04T01:52:17Z</time><speed>1.2364885807037354</speed></trkpt><trkpt lon="108.89214902812084" lat="34.24874129046885"><ele>368.94102517082496</ele><time>2021-06-04T01:52:28Z</time><speed>1.0379945039749146</speed></trkpt><trkpt lon="108.89225995491763" lat="34.248785236700876"><ele>369.0838055401835</ele><time>2021-06-04T01:52:37Z</time><speed>1.0616782903671265</speed></trkpt><trkpt lon="108.89238639542175" lat="34.24879958522126"><ele>368.58305029772396</ele><time>2021-06-04T01:52:47Z</time><speed>1.0263400077819824</speed></trkpt><trkpt lon="108.89249699868982" lat="34.248775509065645"><ele>368.1087686507573</ele><time>2021-06-04T01:52:57Z</time><speed>0.7749662399291992</speed></trkpt><trkpt lon="108.89261234401053" lat="34.24877263062184"><ele>366.98312508381764</ele><time>2021-06-04T01:53:09Z</time><speed>0.9394867420196533</speed></trkpt><trkpt lon="108.8924955075385" lat="34.24876282802877"><ele>364.92487508072554</ele><time>2021-06-04T01:53:51Z</time><speed>0.8682196736335754</speed></trkpt><trkpt lon="108.89236675356982" lat="34.248776451166506"><ele>365.89173663037735</ele><time>2021-06-04T01:54:03Z</time><speed>0.8961370587348938</speed></trkpt><trkpt lon="108.89225950210609" lat="34.24872920817534"><ele>365.70938468608364</ele><time>2021-06-04T01:54:14Z</time><speed>1.1936050653457642</speed></trkpt><trkpt lon="108.89212800308995" lat="34.248717983358695"><ele>365.424716505835</ele><time>2021-06-04T01:54:29Z</time><speed>0.4676099717617035</speed></trkpt><trkpt lon="108.89200626270153" lat="34.24868113385838"><ele>364.33253186304944</ele><time>2021-06-04T01:54:49Z</time><speed>0.9456636905670166</speed></trkpt><trkpt lon="108.8918902186747" lat="34.24868889127079"><ele>365.42672802928433</ele><time>2021-06-04T01:55:03Z</time><speed>0.9089819192886353</speed></trkpt><trkpt lon="108.89181377747498" lat="34.2487545055188"><ele>364.6391535918109</ele><time>2021-06-04T01:55:15Z</time><speed>0.7074975967407227</speed></trkpt><trkpt lon="108.89169004205594" lat="34.24875931875549"><ele>369.76443919387793</ele><time>2021-06-04T01:55:35Z</time><speed>1.4874063730239868</speed></trkpt><trkpt lon="108.89158122247497" lat="34.248771150231796"><ele>368.7292256966815</ele><time>2021-06-04T01:55:55Z</time><speed>1.2184979915618896</speed></trkpt><trkpt lon="108.89147628638186" lat="34.248810100100165"><ele>367.7266361716282</ele><time>2021-06-04T01:56:07Z</time><speed>0.9379960298538208</speed></trkpt><trkpt lon="108.89136813263194" lat="34.24885947479372"><ele>368.0884132259637</ele><time>2021-06-04T01:56:17Z</time><speed>1.4973145723342896</speed></trkpt><trkpt lon="108.89124995493529" lat="34.24890595397087"><ele>366.202526469786</ele><time>2021-06-04T01:56:27Z</time><speed>1.2136471271514893</speed></trkpt><trkpt lon="108.89114622222878" lat="34.24896123798521"><ele>367.50618300449696</ele><time>2021-06-04T01:56:41Z</time><speed>0.7179369330406189</speed></trkpt><trkpt lon="108.89109009512995" lat="34.24905557116989"><ele>367.8753687997696</ele><time>2021-06-04T01:56:55Z</time><speed>1.0748564004898071</speed></trkpt><trkpt lon="108.8910814426849" lat="34.24915863636392"><ele>367.13001247255414</ele><time>2021-06-04T01:57:05Z</time><speed>0.9635728597640991</speed></trkpt><trkpt lon="108.89107245322403" lat="34.24926261758898"><ele>366.6446159192185</ele><time>2021-06-04T01:57:17Z</time><speed>1.199988842010498</speed></trkpt><trkpt lon="108.8910760627209" lat="34.24935365681785"><ele>366.84574319108987</ele><time>2021-06-04T01:57:25Z</time><speed>1.3350974321365356</speed></trkpt><trkpt lon="108.89108776195764" lat="34.24946264462363"><ele>366.6896178622087</ele><time>2021-06-04T01:57:35Z</time><speed>1.320593237876892</speed></trkpt><trkpt lon="108.89109630628788" lat="34.249564006007056"><ele>368.0941714339128</ele><time>2021-06-04T01:57:45Z</time><speed>0.9901725649833679</speed></trkpt><trkpt lon="108.8910746828881" lat="34.24966051250644"><ele>368.85218560907595</ele><time>2021-06-04T01:57:55Z</time><speed>0.7382824420928955</speed></trkpt><trkpt lon="108.8910609258336" lat="34.249768363490475"><ele>367.6478333314247</ele><time>2021-06-04T01:58:27Z</time><speed>1.156660556793213</speed></trkpt><trkpt lon="108.89106267804894" lat="34.24986391575552"><ele>367.5324800894154</ele><time>2021-06-04T01:58:37Z</time><speed>1.2055100202560425</speed></trkpt><trkpt lon="108.89111239331726" lat="34.24997220184372"><ele>366.8207731997143</ele><time>2021-06-04T01:58:47Z</time><speed>1.230752944946289</speed></trkpt><trkpt lon="108.89116696014798" lat="34.250050628171735"><ele>367.47364881889547</ele><time>2021-06-04T01:58:57Z</time><speed>0.696560800075531</speed></trkpt><trkpt lon="108.89123516079702" lat="34.2501265859543"><ele>366.59599626340184</ele><time>2021-06-04T01:59:13Z</time><speed>0.7500098943710327</speed></trkpt><trkpt lon="108.89133278248723" lat="34.250188570168326"><ele>366.3308140316491</ele><time>2021-06-04T01:59:29Z</time><speed>0.7964077591896057</speed></trkpt><trkpt lon="108.89143673652987" lat="34.25022144662458"><ele>364.8835013476671</ele><time>2021-06-04T01:59:59Z</time><speed>0.47026169300079346</speed></trkpt><trkpt lon="108.89155393138559" lat="34.25024532348004"><ele>363.9537821959555</ele><time>2021-06-04T02:00:15Z</time><speed>1.206121802330017</speed></trkpt><trkpt lon="108.89167136928327" lat="34.250260430948536"><ele>365.7823028907094</ele><time>2021-06-04T02:00:33Z</time><speed>0.6004031300544739</speed></trkpt><trkpt lon="108.89178142521335" lat="34.25025183206056"><ele>364.4380682793437</ele><time>2021-06-04T02:00:43Z</time><speed>0.8788930773735046</speed></trkpt><trkpt lon="108.89188340535037" lat="34.2502025909551"><ele>365.1983717307491</ele><time>2021-06-04T02:00:53Z</time><speed>1.0952537059783936</speed></trkpt><trkpt lon="108.89203896225344" lat="34.25016857432291"><ele>366.8982784880378</ele><time>2021-06-04T02:01:36Z</time><speed>0.7235709428787231</speed></trkpt><trkpt lon="108.89214352321179" lat="34.250198313423276"><ele>364.99682247883413</ele><time>2021-06-04T02:02:17Z</time><speed>0.520524263381958</speed></trkpt><trkpt lon="108.89222248332331" lat="34.25026092184629"><ele>365.3570858409313</ele><time>2021-06-04T02:02:39Z</time><speed>0.3588731288909912</speed></trkpt><trkpt lon="108.89230609207691" lat="34.25032466167955"><ele>365.6417572133262</ele><time>2021-06-04T02:02:55Z</time><speed>0.7263279557228088</speed></trkpt><trkpt lon="108.89239809443072" lat="34.25039182984118"><ele>364.52150298051424</ele><time>2021-06-04T02:03:15Z</time><speed>0.657199501991272</speed></trkpt><trkpt lon="108.89249562266613" lat="34.25045535801958"><ele>365.8660884736753</ele><time>2021-06-04T02:03:31Z</time><speed>0.47472068667411804</speed></trkpt><trkpt lon="108.89260460733078" lat="34.250490913239545"><ele>368.9259131449852</ele><time>2021-06-04T02:09:51Z</time><speed>0.8418086171150208</speed></trkpt><trkpt lon="108.89270257466274" lat="34.25053939995852"><ele>369.9060784254257</ele><time>2021-06-04T02:10:07Z</time><speed>0.5354471206665039</speed></trkpt><trkpt lon="108.89281450522763" lat="34.25053382078318"><ele>370.8433499992165</ele><time>2021-06-04T02:10:29Z</time><speed>0.5388029217720032</speed></trkpt><trkpt lon="108.89292461624723" lat="34.25052977723836"><ele>370.6928557340214</ele><time>2021-06-04T02:10:45Z</time><speed>0.3413688838481903</speed></trkpt><trkpt lon="108.89303908489633" lat="34.250493108983775"><ele>369.86361106059877</ele><time>2021-06-04T02:11:05Z</time><speed>0.582956075668335</speed></trkpt><trkpt lon="108.89312989496996" lat="34.250425554149125"><ele>370.5687379888056</ele><time>2021-06-04T02:11:23Z</time><speed>0.7156555652618408</speed></trkpt><trkpt lon="108.89321948927197" lat="34.25036245885464"><ele>369.93480805347366</ele><time>2021-06-04T02:11:43Z</time><speed>0.5029707551002502</speed></trkpt><trkpt lon="108.89330716260017" lat="34.25029711181201"><ele>368.45735465624654</ele><time>2021-06-04T02:14:59Z</time><speed>0.5031682252883911</speed></trkpt><trkpt lon="108.89341948341432" lat="34.250281949179275"><ele>368.0819029196591</ele><time>2021-06-04T02:15:29Z</time><speed>0.7018336057662964</speed></trkpt><trkpt lon="108.89353169904858" lat="34.25028342283006"><ele>367.66814351035464</ele><time>2021-06-04T02:16:41Z</time><speed>0.4113495647907257</speed></trkpt><trkpt lon="108.89353906959518" lat="34.25037563880012"><ele>368.3042301174131</ele><time>2021-06-04T02:17:05Z</time><speed>0.40056493878364563</speed></trkpt><trkpt lon="108.89354344051807" lat="34.25046611405388"><ele>366.6247752648317</ele><time>2021-06-04T02:17:25Z</time><speed>0.7274439930915833</speed></trkpt><trkpt lon="108.89359240614812" lat="34.250488321686824"><ele>367.5299093292106</ele><time>2021-06-04T02:17:50Z</time><speed>0.4171706438064575</speed></trkpt><trkpt lon="108.89369764673056" lat="34.250451014715715"><ele>366.99954585494515</ele><time>2021-06-04T02:18:04Z</time><speed>0.5133948922157288</speed></trkpt><trkpt lon="108.89380384291317" lat="34.250425485798324"><ele>366.584937715619</ele><time>2021-06-04T02:18:20Z</time><speed>0.7171933054924011</speed></trkpt><trkpt lon="108.89390581636187" lat="34.25037497055414"><ele>367.4310974949843</ele><time>2021-06-04T02:18:42Z</time><speed>0.6144853234291077</speed></trkpt><trkpt lon="108.89402128043105" lat="34.25040451000142"><ele>367.70980109115493</ele><time>2021-06-04T02:18:58Z</time><speed>1.00678288936615</speed></trkpt><trkpt lon="108.89408241827965" lat="34.25048357561398"><ele>368.7657920854499</ele><time>2021-06-04T02:19:20Z</time><speed>0.3549266457557678</speed></trkpt><trkpt lon="108.89419923813142" lat="34.250525188259566"><ele>371.0374395231896</ele><time>2021-06-04T02:21:26Z</time><speed>0.868430495262146</speed></trkpt><trkpt lon="108.89430919756518" lat="34.25051260899473"><ele>369.7998963949247</ele><time>2021-06-04T02:21:40Z</time><speed>0.5703946352005005</speed></trkpt><trkpt lon="108.89439775377859" lat="34.25045423682685"><ele>369.49953330532037</ele><time>2021-06-04T02:21:58Z</time><speed>0.5249295830726624</speed></trkpt><trkpt lon="108.89452358427548" lat="34.25039880832223"><ele>368.7375302948967</ele><time>2021-06-04T02:22:36Z</time><speed>1.3884061574935913</speed></trkpt><trkpt lon="108.89463809587541" lat="34.25038445286549"><ele>369.00207197523144</ele><time>2021-06-04T02:22:44Z</time><speed>0.6500066518783569</speed></trkpt><trkpt lon="108.89472863324302" lat="34.25031737244416"><ele>368.88059700211767</ele><time>2021-06-04T02:23:14Z</time><speed>0.9624420404434204</speed></trkpt><trkpt lon="108.89479062052024" lat="34.250241286488325"><ele>367.6681638088836</ele><time>2021-06-04T02:23:22Z</time><speed>1.021204948425293</speed></trkpt><trkpt lon="108.89487470954217" lat="34.25015151182845"><ele>367.45085969961207</ele><time>2021-06-04T02:23:32Z</time><speed>1.2557778358459473</speed></trkpt><trkpt lon="108.89495186550957" lat="34.2500829441886"><ele>367.9295970966564</ele><time>2021-06-04T02:23:42Z</time><speed>0.3768473267555237</speed></trkpt><trkpt lon="108.89504881336525" lat="34.25003785622777"><ele>368.91128553996356</ele><time>2021-06-04T02:24:00Z</time><speed>0.998898446559906</speed></trkpt><trkpt lon="108.89516555976181" lat="34.25001207099778"><ele>369.4188944872416</ele><time>2021-06-04T02:24:08Z</time><speed>1.3050954341888428</speed></trkpt><trkpt lon="108.89527613340772" lat="34.250012183274414"><ele>370.63523671307377</ele><time>2021-06-04T02:24:16Z</time><speed>1.113909125328064</speed></trkpt><trkpt lon="108.89538535080473" lat="34.25002795357559"><ele>370.49338416533016</ele><time>2021-06-04T02:24:24Z</time><speed>1.0582016706466675</speed></trkpt><trkpt lon="108.89550056266796" lat="34.25006352277501"><ele>370.67459392795473</ele><time>2021-06-04T02:24:34Z</time><speed>0.8494077920913696</speed></trkpt><trkpt lon="108.8956128971326" lat="34.25007494777969"><ele>370.2989077428354</ele><time>2021-06-04T02:24:44Z</time><speed>0.6969425678253174</speed></trkpt><trkpt lon="108.8956135702635" lat="34.24995641281863"><ele>371.974004375922</ele><time>2021-06-04T02:25:22Z</time><speed>1.0048530101776123</speed></trkpt><trkpt lon="108.89561205488378" lat="34.249863366958735"><ele>371.39617992651944</ele><time>2021-06-04T02:25:30Z</time><speed>1.2012851238250732</speed></trkpt><trkpt lon="108.89571308646791" lat="34.24982288445719"><ele>371.6021684855642</ele><time>2021-06-04T02:25:46Z</time><speed>0.9667887091636658</speed></trkpt><trkpt lon="108.89582500105816" lat="34.249862143779914"><ele>370.72272470905574</ele><time>2021-06-04T02:25:56Z</time><speed>1.0907394886016846</speed></trkpt><trkpt lon="108.89594143943009" lat="34.2498607948347"><ele>368.8644847715649</ele><time>2021-06-04T02:26:58Z</time><speed>0.6512522101402283</speed></trkpt><trkpt lon="108.89603151928259" lat="34.24978638432938"><ele>372.793422076389</ele><time>2021-06-04T02:27:17Z</time><speed>1.204910397529602</speed></trkpt><trkpt lon="108.89615339530191" lat="34.24977576634773"><ele>372.5726886938961</ele><time>2021-06-04T02:27:30Z</time><speed>0.8220223188400269</speed></trkpt></trkseg></trk></gpx>
