# Supplementary material for: Exploring the influence of path environment factors on walking behavior in urban parks with configuration attribute control
Source: PLoS One. 2025 Jul 28;20(7):e0329278. doi: 10.1371/journal.pone.0329278 (PMC12303266; doi:10.1371/journal.pone.0329278)
Supplement: S2 File — (ZIP) [file pone.0329278.s002.zip › S2 File/Trajectory data/F166.gpx]

<?xml version="1.0" encoding="UTF-8"?>
<gpx xmlns:xsi="http://www.w3.org/2001/XMLSchema-instance" xmlns="http://www.topografix.com/GPX/1/1" xsi:schemaLocation="http://www.topografix.com/GPX/1/1 http://www.topografix.com/GPX/1/1/gpx.xsd" version="1.1" creator="foooooot.com">
<metadata>
         <copyright author="foooooot.com"> <license>foooooot.com</license></copyright>
         <time>1622767029.0701199</time>
         <name>1</name>
</metadata>
<trk>
    <name>1</name>
    <type>trip#track</type>
    <src>手机客户端软件/六只脚iPhone版</src>
    <trkseg> 
<trkpt lat="34.252185105357164" lon="108.89507117714156">
   <ele>404.1643294710666</ele>
   <time>2021-06-04T00:37:10.002Z</time>
</trkpt>  
<trkpt lat="34.25216964071842" lon="108.89503967311919">
   <ele>404.18825501948595</ele>
   <time>2021-06-04T00:37:18.001Z</time>
</trkpt>  
<trkpt lat="34.252145066340304" lon="108.89502097858556">
   <ele>404.64580173883587</ele>
   <time>2021-06-04T00:37:22.001Z</time>
</trkpt>  
<trkpt lat="34.25211848018834" lon="108.89500619204932">
   <ele>403.8379574427381</ele>
   <time>2021-06-04T00:37:25.000Z</time>
</trkpt>  
<trkpt lat="34.25209351119287" lon="108.89499289366002">
   <ele>404.42977640777826</ele>
   <time>2021-06-04T00:37:30.000Z</time>
</trkpt>  
<trkpt lat="34.25207134541453" lon="108.8949742793336">
   <ele>404.4938870240003</ele>
   <time>2021-06-04T00:37:34.000Z</time>
</trkpt>  
<trkpt lat="34.252044179549" lon="108.89495149711865">
   <ele>404.8132842006162</ele>
   <time>2021-06-04T00:37:38.000Z</time>
</trkpt>  
<trkpt lat="34.252022036338865" lon="108.89493199115812">
   <ele>404.61786653939635</ele>
   <time>2021-06-04T00:37:41.000Z</time>
</trkpt>  
<trkpt lat="34.25199552846296" lon="108.89491267308276">
   <ele>404.7051979135722</ele>
   <time>2021-06-04T00:37:44.000Z</time>
</trkpt>  
<trkpt lat="34.251964701325" lon="108.89489802555059">
   <ele>404.65278034377843</ele>
   <time>2021-06-04T00:37:47.000Z</time>
</trkpt>  
<trkpt lat="34.251928416791145" lon="108.89488577809459">
   <ele>405.2216971842572</ele>
   <time>2021-06-04T00:37:50.000Z</time>
</trkpt>  
<trkpt lat="34.251895492273924" lon="108.89487454753544">
   <ele>404.9411118654534</ele>
   <time>2021-06-04T00:37:53.000Z</time>
</trkpt>  
<trkpt lat="34.2518663986833" lon="108.89486147806382">
   <ele>404.7514137942344</ele>
   <time>2021-06-04T00:37:56.000Z</time>
</trkpt>  
<trkpt lat="34.25183147167602" lon="108.89484090014965">
   <ele>405.1928330101073</ele>
   <time>2021-06-04T00:37:58.000Z</time>
</trkpt>  
<trkpt lat="34.251801420061604" lon="108.89481735878785">
   <ele>405.46857786457986</ele>
   <time>2021-06-04T00:37:59.000Z</time>
</trkpt>  
<trkpt lat="34.251777949339946" lon="108.89479430804835">
   <ele>405.444426513277</ele>
   <time>2021-06-04T00:38:01.000Z</time>
</trkpt>  
<trkpt lat="34.251769476763656" lon="108.89475659691767">
   <ele>405.2170703141019</ele>
   <time>2021-06-04T00:38:05.000Z</time>
</trkpt>  
<trkpt lat="34.25176964981055" lon="108.8947200754483">
   <ele>405.18646402843297</ele>
   <time>2021-06-04T00:38:08.000Z</time>
</trkpt>  
<trkpt lat="34.251776910521265" lon="108.89468005252402">
   <ele>405.0409803856164</ele>
   <time>2021-06-04T00:38:12.000Z</time>
</trkpt>  
<trkpt lat="34.251783208606945" lon="108.89464564525743">
   <ele>404.96790691278875</ele>
   <time>2021-06-04T00:38:15.000Z</time>
</trkpt>  
<trkpt lat="34.25178900035654" lon="108.89461347599038">
   <ele>405.21545197069645</ele>
   <time>2021-06-04T00:38:18.000Z</time>
</trkpt>  
<trkpt lat="34.25179280807049" lon="108.89457247722159">
   <ele>405.13644070457667</ele>
   <time>2021-06-04T00:38:21.999Z</time>
</trkpt>  
<trkpt lat="34.251788758811074" lon="108.89453512828932">
   <ele>404.8540604263544</ele>
   <time>2021-06-04T00:38:24.999Z</time>
</trkpt>  
<trkpt lat="34.251779253554616" lon="108.89449733436236">
   <ele>404.84527876600623</ele>
   <time>2021-06-04T00:38:27.999Z</time>
</trkpt>  
<trkpt lat="34.251764023345636" lon="108.89445658299485">
   <ele>404.79319538734853</ele>
   <time>2021-06-04T00:38:30.999Z</time>
</trkpt>  
<trkpt lat="34.25174796212432" lon="108.89442046551812">
   <ele>404.8468854613602</ele>
   <time>2021-06-04T00:38:33.999Z</time>
</trkpt>  
<trkpt lat="34.25173034517474" lon="108.89438672786997">
   <ele>405.3834744738415</ele>
   <time>2021-06-04T00:38:36.999Z</time>
</trkpt>  
<trkpt lat="34.25171012018986" lon="108.89435035217906">
   <ele>405.1691297367215</ele>
   <time>2021-06-04T00:38:39.999Z</time>
</trkpt>  
<trkpt lat="34.25168798299712" lon="108.89431084268644">
   <ele>405.61789063643664</ele>
   <time>2021-06-04T00:38:42.999Z</time>
</trkpt>  
<trkpt lat="34.251671679404666" lon="108.89428347109973">
   <ele>405.1860437588766</ele>
   <time>2021-06-04T00:38:44.999Z</time>
</trkpt>  
<trkpt lat="34.25164967092064" lon="108.89424594427066">
   <ele>405.2672725133598</ele>
   <time>2021-06-04T00:38:47.999Z</time>
</trkpt>  
<trkpt lat="34.25163192977399" lon="108.89421351645406">
   <ele>404.9570258837193</ele>
   <time>2021-06-04T00:38:50.999Z</time>
</trkpt>  
<trkpt lat="34.25161621546484" lon="108.89418303208957">
   <ele>404.8576230686158</ele>
   <time>2021-06-04T00:38:53.999Z</time>
</trkpt>  
<trkpt lat="34.25160190481294" lon="108.89415360705502">
   <ele>405.10415709670633</ele>
   <time>2021-06-04T00:38:56.999Z</time>
</trkpt>  
<trkpt lat="34.2515894799418" lon="108.89412069000849">
   <ele>405.7352223498747</ele>
   <time>2021-06-04T00:38:59.999Z</time>
</trkpt>  
<trkpt lat="34.25157800643733" lon="108.89408441479796">
   <ele>405.4132792884484</ele>
   <time>2021-06-04T00:39:02.999Z</time>
</trkpt>  
<trkpt lat="34.251568932197785" lon="108.89404485350862">
   <ele>405.41963344439864</ele>
   <time>2021-06-04T00:39:05.999Z</time>
</trkpt>  
<trkpt lat="34.25156384498104" lon="108.89400991454696">
   <ele>405.6858665710315</ele>
   <time>2021-06-04T00:39:08.999Z</time>
</trkpt>  
<trkpt lat="34.25155824602166" lon="108.89397241735244">
   <ele>404.6295648533851</ele>
   <time>2021-06-04T00:39:11.999Z</time>
</trkpt>  
<trkpt lat="34.251551919603116" lon="108.89393106526853">
   <ele>404.9021741328761</ele>
   <time>2021-06-04T00:39:14.999Z</time>
</trkpt>  
<trkpt lat="34.25154632287786" lon="108.89389215037387">
   <ele>405.41415672004223</ele>
   <time>2021-06-04T00:39:17.999Z</time>
</trkpt>  
<trkpt lat="34.251542594635" lon="108.89385397775558">
   <ele>405.688738306053</ele>
   <time>2021-06-04T00:39:20.999Z</time>
</trkpt>  
<trkpt lat="34.25153777068847" lon="108.8938091609098">
   <ele>405.7241088906303</ele>
   <time>2021-06-04T00:39:23.999Z</time>
</trkpt>  
<trkpt lat="34.25153460278075" lon="108.8937698990208">
   <ele>405.45711342804134</ele>
   <time>2021-06-04T00:39:26.999Z</time>
</trkpt>  
<trkpt lat="34.25153340026044" lon="108.89373689780692">
   <ele>405.8319821357727</ele>
   <time>2021-06-04T00:39:29.999Z</time>
</trkpt>  
<trkpt lat="34.251526315117324" lon="108.89367037151463">
   <ele>405.5906389923766</ele>
   <time>2021-06-04T00:39:30.999Z</time>
</trkpt>  
<trkpt lat="34.25152641752664" lon="108.89363574072576">
   <ele>405.3550303373486</ele>
   <time>2021-06-04T00:39:32.999Z</time>
</trkpt>  
<trkpt lat="34.251532744861656" lon="108.89360144578566">
   <ele>405.18724605999887</ele>
   <time>2021-06-04T00:39:36.999Z</time>
</trkpt>  
<trkpt lat="34.25152555865205" lon="108.89355724097513">
   <ele>405.4964238135144</ele>
   <time>2021-06-04T00:39:40.999Z</time>
</trkpt>  
<trkpt lat="34.25151199665711" lon="108.89351706268269">
   <ele>405.7870842535049</ele>
   <time>2021-06-04T00:39:43.999Z</time>
</trkpt>  
<trkpt lat="34.25149492852555" lon="108.893477371968">
   <ele>405.76398861501366</ele>
   <time>2021-06-04T00:39:46.999Z</time>
</trkpt>  
<trkpt lat="34.25148096262912" lon="108.8934475644862">
   <ele>405.91384756658226</ele>
   <time>2021-06-04T00:39:48.999Z</time>
</trkpt>  
<trkpt lat="34.251465320554175" lon="108.89341527732762">
   <ele>405.61339067015797</ele>
   <time>2021-06-04T00:39:50.999Z</time>
</trkpt>  
<trkpt lat="34.251453695628705" lon="108.89337677442396">
   <ele>406.0057280054316</ele>
   <time>2021-06-04T00:39:53.999Z</time>
</trkpt>  
<trkpt lat="34.25144588833553" lon="108.89333657987295">
   <ele>406.402433863841</ele>
   <time>2021-06-04T00:39:56.999Z</time>
</trkpt>  
<trkpt lat="34.251441130184354" lon="108.89329394978144">
   <ele>406.55926341656595</ele>
   <time>2021-06-04T00:39:59.999Z</time>
</trkpt>  
<trkpt lat="34.25143942891944" lon="108.89325153339934">
   <ele>406.54555555060506</ele>
   <time>2021-06-04T00:40:02.999Z</time>
</trkpt>  
<trkpt lat="34.2514374412997" lon="108.89318823991032">
   <ele>406.268771417439</ele>
   <time>2021-06-04T00:40:04.999Z</time>
</trkpt>  
<trkpt lat="34.251431095398345" lon="108.89315400319013">
   <ele>406.88689156994224</ele>
   <time>2021-06-04T00:40:07.999Z</time>
</trkpt>  
<trkpt lat="34.251417372753245" lon="108.89311615027296">
   <ele>407.3174644270912</ele>
   <time>2021-06-04T00:40:11.999Z</time>
</trkpt>  
<trkpt lat="34.25141015121688" lon="108.89308226335274">
   <ele>407.1443348247558</ele>
   <time>2021-06-04T00:40:14.999Z</time>
</trkpt>  
<trkpt lat="34.25140467967933" lon="108.89304392287507">
   <ele>407.29985268134624</ele>
   <time>2021-06-04T00:40:17.999Z</time>
</trkpt>  
<trkpt lat="34.251401309358045" lon="108.89301054004169">
   <ele>406.9132351260632</ele>
   <time>2021-06-04T00:40:20.999Z</time>
</trkpt>  
<trkpt lat="34.25138990077759" lon="108.89297126741862">
   <ele>407.0766589399427</ele>
   <time>2021-06-04T00:40:24.999Z</time>
</trkpt>  
<trkpt lat="34.251377922110265" lon="108.8929312465523">
   <ele>407.5514368712902</ele>
   <time>2021-06-04T00:40:28.999Z</time>
</trkpt>  
<trkpt lat="34.251363791665874" lon="108.89289467166356">
   <ele>407.35077315568924</ele>
   <time>2021-06-04T00:40:31.999Z</time>
</trkpt>  
<trkpt lat="34.25134833640596" lon="108.89285938049257">
   <ele>408.0153627637774</ele>
   <time>2021-06-04T00:40:34.999Z</time>
</trkpt>  
<trkpt lat="34.251330687701575" lon="108.89282000663287">
   <ele>407.2648817617446</ele>
   <time>2021-06-04T00:40:36.999Z</time>
</trkpt>  
<trkpt lat="34.251307679730914" lon="108.89278558054264">
   <ele>407.55945149064064</ele>
   <time>2021-06-04T00:40:38.999Z</time>
</trkpt>  
<trkpt lat="34.251289237003725" lon="108.89275637717509">
   <ele>407.6130673130974</ele>
   <time>2021-06-04T00:40:42.999Z</time>
</trkpt>  
<trkpt lat="34.251263192119055" lon="108.89273541320887">
   <ele>407.44489886052907</ele>
   <time>2021-06-04T00:40:48.999Z</time>
</trkpt>  
<trkpt lat="34.25123692816754" lon="108.89271056237911">
   <ele>408.18207844067365</ele>
   <time>2021-06-04T00:40:54.999Z</time>
</trkpt>  
<trkpt lat="34.251212751114686" lon="108.8926820731221">
   <ele>407.92332711908966</ele>
   <time>2021-06-04T00:40:58.999Z</time>
</trkpt>  
<trkpt lat="34.25119363688875" lon="108.89265566652112">
   <ele>407.7955969572067</ele>
   <time>2021-06-04T00:41:02.999Z</time>
</trkpt>  
<trkpt lat="34.251173365524714" lon="108.89261263761541">
   <ele>408.13784270826727</ele>
   <time>2021-06-04T00:41:04.999Z</time>
</trkpt>  
<trkpt lat="34.25117894374146" lon="108.8925741432559">
   <ele>408.65119074098766</ele>
   <time>2021-06-04T00:41:09.999Z</time>
</trkpt>  
<trkpt lat="34.25119228657692" lon="108.89254001232419">
   <ele>408.3914338229224</ele>
   <time>2021-06-04T00:41:15.999Z</time>
</trkpt>  
<trkpt lat="34.25119747146759" lon="108.89250206586618">
   <ele>407.8341873232275</ele>
   <time>2021-06-04T00:41:20.999Z</time>
</trkpt>  
<trkpt lat="34.25119801087548" lon="108.89246483886765">
   <ele>408.23904389329255</ele>
   <time>2021-06-04T00:41:24.999Z</time>
</trkpt>  
<trkpt lat="34.25119801754726" lon="108.89242295710784">
   <ele>408.2574726715684</ele>
   <time>2021-06-04T00:41:28.999Z</time>
</trkpt>  
<trkpt lat="34.25119714035383" lon="108.89238515421772">
   <ele>408.3643284048885</ele>
   <time>2021-06-04T00:41:32.999Z</time>
</trkpt>  
<trkpt lat="34.25119568911339" lon="108.89234864037482">
   <ele>408.0931159630418</ele>
   <time>2021-06-04T00:41:36.999Z</time>
</trkpt>  
<trkpt lat="34.25119247762023" lon="108.89230458250054">
   <ele>408.53180801682174</ele>
   <time>2021-06-04T00:41:40.999Z</time>
</trkpt>  
<trkpt lat="34.25118940342865" lon="108.89226820504835">
   <ele>408.2233477374539</ele>
   <time>2021-06-04T00:41:44.000Z</time>
</trkpt>  
<trkpt lat="34.25118478558097" lon="108.89223430446414">
   <ele>408.2280627209693</ele>
   <time>2021-06-04T00:41:45.999Z</time>
</trkpt>  
<trkpt lat="34.251175425220346" lon="108.89220096160025">
   <ele>407.84885136503726</ele>
   <time>2021-06-04T00:41:47.999Z</time>
</trkpt>  
<trkpt lat="34.251158235571374" lon="108.89215865507937">
   <ele>408.72105101309717</ele>
   <time>2021-06-04T00:41:50.999Z</time>
</trkpt>  
<trkpt lat="34.25113986331718" lon="108.89209912032607">
   <ele>408.403436306864</ele>
   <time>2021-06-04T00:41:54.000Z</time>
</trkpt>  
<trkpt lat="34.251125752878984" lon="108.89206174278917">
   <ele>408.3138953577727</ele>
   <time>2021-06-04T00:41:56.000Z</time>
</trkpt>  
<trkpt lat="34.251115276732975" lon="108.89202926414312">
   <ele>409.04067426919937</ele>
   <time>2021-06-04T00:41:59.000Z</time>
</trkpt>  
<trkpt lat="34.25109647635862" lon="108.89200070757578">
   <ele>408.62797041703016</ele>
   <time>2021-06-04T00:42:02.000Z</time>
</trkpt>  
<trkpt lat="34.25107800555635" lon="108.8919728073113">
   <ele>408.9564916798845</ele>
   <time>2021-06-04T00:42:05.000Z</time>
</trkpt>  
<trkpt lat="34.251061822983296" lon="108.8919436340914">
   <ele>409.0613408945501</ele>
   <time>2021-06-04T00:42:08.000Z</time>
</trkpt>  
<trkpt lat="34.251044555210854" lon="108.89191784351785">
   <ele>408.90563690662384</ele>
   <time>2021-06-04T00:42:11.000Z</time>
</trkpt>  
<trkpt lat="34.25102417326732" lon="108.89189362262285">
   <ele>409.2062146477401</ele>
   <time>2021-06-04T00:42:14.000Z</time>
</trkpt>  
<trkpt lat="34.25099686442751" lon="108.89186626428814">
   <ele>408.69736870750785</ele>
   <time>2021-06-04T00:42:17.000Z</time>
</trkpt>  
<trkpt lat="34.25097102540635" lon="108.8918421002728">
   <ele>408.8803858468309</ele>
   <time>2021-06-04T00:42:20.000Z</time>
</trkpt>  
<trkpt lat="34.250947635959534" lon="108.89181701750195">
   <ele>408.1556212734431</ele>
   <time>2021-06-04T00:42:23.000Z</time>
</trkpt>  
<trkpt lat="34.25092251857196" lon="108.89179002304544">
   <ele>408.7088873311877</ele>
   <time>2021-06-04T00:42:26.000Z</time>
</trkpt>  
<trkpt lat="34.25088735411495" lon="108.89175106753164">
   <ele>408.7723938319832</ele>
   <time>2021-06-04T00:42:27.000Z</time>
</trkpt>  
<trkpt lat="34.250865913923604" lon="108.89172438768027">
   <ele>408.64719227701426</ele>
   <time>2021-06-04T00:42:30.000Z</time>
</trkpt>  
<trkpt lat="34.25084208938432" lon="108.89170622710927">
   <ele>408.40773000288755</ele>
   <time>2021-06-04T00:42:33.000Z</time>
</trkpt>  
<trkpt lat="34.250817008106374" lon="108.89168090369895">
   <ele>407.8844065675512</ele>
   <time>2021-06-04T00:42:37.000Z</time>
</trkpt>  
<trkpt lat="34.25079386472115" lon="108.89165920621137">
   <ele>407.9355631414801</ele>
   <time>2021-06-04T00:42:40.000Z</time>
</trkpt>  
<trkpt lat="34.25077028407856" lon="108.89163252783882">
   <ele>408.34154536481947</ele>
   <time>2021-06-04T00:42:44.000Z</time>
</trkpt>  
<trkpt lat="34.25074444817879" lon="108.89160059770838">
   <ele>407.6287967991084</ele>
   <time>2021-06-04T00:42:48.000Z</time>
</trkpt>  
<trkpt lat="34.250720843865786" lon="108.891577504748">
   <ele>408.10006019100547</ele>
   <time>2021-06-04T00:42:51.000Z</time>
</trkpt>  
<trkpt lat="34.25069540064816" lon="108.89155643770862">
   <ele>407.92364478856325</ele>
   <time>2021-06-04T00:42:54.000Z</time>
</trkpt>  
<trkpt lat="34.25067178160694" lon="108.8915351841716">
   <ele>408.49277689121664</ele>
   <time>2021-06-04T00:42:57.000Z</time>
</trkpt>  
<trkpt lat="34.25064143139565" lon="108.891512187397">
   <ele>408.2676786519587</ele>
   <time>2021-06-04T00:43:00.000Z</time>
</trkpt>  
<trkpt lat="34.25059711630367" lon="108.89148981905645">
   <ele>407.95118542574346</ele>
   <time>2021-06-04T00:43:01.000Z</time>
</trkpt>  
<trkpt lat="34.2505717827387" lon="108.8914722285345">
   <ele>407.91755690798163</ele>
   <time>2021-06-04T00:43:04.000Z</time>
</trkpt>  
<trkpt lat="34.2505475179581" lon="108.89145291752234">
   <ele>407.9281217912212</ele>
   <time>2021-06-04T00:43:09.000Z</time>
</trkpt>  
<trkpt lat="34.25051663548228" lon="108.89143345254867">
   <ele>407.63954526465386</ele>
   <time>2021-06-04T00:43:14.999Z</time>
</trkpt>  
<trkpt lat="34.25048578726779" lon="108.89142059363878">
   <ele>408.51649522501975</ele>
   <time>2021-06-04T00:43:18.999Z</time>
</trkpt>  
<trkpt lat="34.25045855889425" lon="108.89139665625257">
   <ele>408.46038708183914</ele>
   <time>2021-06-04T00:43:24.000Z</time>
</trkpt>  
<trkpt lat="34.25044039756673" lon="108.8913663816343">
   <ele>407.9089176300913</ele>
   <time>2021-06-04T00:43:28.000Z</time>
</trkpt>  
<trkpt lat="34.25042419453769" lon="108.89133274794915">
   <ele>408.5785590801388</ele>
   <time>2021-06-04T00:43:32.000Z</time>
</trkpt>  
<trkpt lat="34.25040845341611" lon="108.89130264003732">
   <ele>408.845489625819</ele>
   <time>2021-06-04T00:43:35.000Z</time>
</trkpt>  
<trkpt lat="34.25038946354019" lon="108.89126973670554">
   <ele>408.65009429771453</ele>
   <time>2021-06-04T00:43:38.000Z</time>
</trkpt>  
<trkpt lat="34.2503725623538" lon="108.89124182930377">
   <ele>408.62714988552034</ele>
   <time>2021-06-04T00:43:40.000Z</time>
</trkpt>  
<trkpt lat="34.25035353898921" lon="108.8912110016098">
   <ele>408.78469001688063</ele>
   <time>2021-06-04T00:43:42.000Z</time>
</trkpt>  
<trkpt lat="34.25032914278839" lon="108.89117590092697">
   <ele>408.4728870438412</ele>
   <time>2021-06-04T00:43:45.000Z</time>
</trkpt>  
<trkpt lat="34.25030378211117" lon="108.89115190382445">
   <ele>408.53437129128724</ele>
   <time>2021-06-04T00:43:48.000Z</time>
</trkpt>  
<trkpt lat="34.25027699552383" lon="108.89113596108847">
   <ele>408.85450914595276</ele>
   <time>2021-06-04T00:43:51.000Z</time>
</trkpt>  
<trkpt lat="34.25025257094757" lon="108.89112003352967">
   <ele>408.5932938074693</ele>
   <time>2021-06-04T00:43:54.000Z</time>
</trkpt>  
<trkpt lat="34.25022845118135" lon="108.89109589937082">
   <ele>408.5542938662693</ele>
   <time>2021-06-04T00:43:57.000Z</time>
</trkpt>  
<trkpt lat="34.2502070815684" lon="108.89107153729871">
   <ele>408.6379354633391</ele>
   <time>2021-06-04T00:44:00.000Z</time>
</trkpt>  
<trkpt lat="34.250186305419135" lon="108.8910407655183">
   <ele>408.3992709228769</ele>
   <time>2021-06-04T00:44:03.000Z</time>
</trkpt>  
<trkpt lat="34.25016010413847" lon="108.8910032226532">
   <ele>408.30224004387856</ele>
   <time>2021-06-04T00:44:06.000Z</time>
</trkpt>  
<trkpt lat="34.25013485214563" lon="108.89096838866357">
   <ele>408.70152778271586</ele>
   <time>2021-06-04T00:44:09.000Z</time>
</trkpt>  
<trkpt lat="34.25011112118827" lon="108.89093977428479">
   <ele>408.0269262753427</ele>
   <time>2021-06-04T00:44:12.000Z</time>
</trkpt>  
<trkpt lat="34.25009177405736" lon="108.89091357521785">
   <ele>407.9202643474564</ele>
   <time>2021-06-04T00:44:15.000Z</time>
</trkpt>  
<trkpt lat="34.25006925867197" lon="108.89089181313088">
   <ele>408.2485620509833</ele>
   <time>2021-06-04T00:44:19.000Z</time>
</trkpt>  
<trkpt lat="34.25004805621565" lon="108.89086879904924">
   <ele>407.86530795134604</ele>
   <time>2021-06-04T00:44:22.000Z</time>
</trkpt>  
<trkpt lat="34.25002463321136" lon="108.89084042915877">
   <ele>408.0533442692831</ele>
   <time>2021-06-04T00:44:25.000Z</time>
</trkpt>  
<trkpt lat="34.2499995860871" lon="108.8908151309503">
   <ele>407.9121757019311</ele>
   <time>2021-06-04T00:44:28.000Z</time>
</trkpt>  
<trkpt lat="34.24997293587441" lon="108.8907971079557">
   <ele>407.89204224199057</ele>
   <time>2021-06-04T00:44:31.000Z</time>
</trkpt>  
<trkpt lat="34.249940123196474" lon="108.89077842275466">
   <ele>407.7405337570235</ele>
   <time>2021-06-04T00:44:34.000Z</time>
</trkpt>  
<trkpt lat="34.24991299146794" lon="108.89076603978813">
   <ele>407.7570102373138</ele>
   <time>2021-06-04T00:44:36.000Z</time>
</trkpt>  
<trkpt lat="34.24987955388869" lon="108.89075230094683">
   <ele>408.33634299598634</ele>
   <time>2021-06-04T00:44:38.000Z</time>
</trkpt>  
<trkpt lat="34.2498478783515" lon="108.8907350385492">
   <ele>407.7928211260587</ele>
   <time>2021-06-04T00:44:41.000Z</time>
</trkpt>  
<trkpt lat="34.24982165340244" lon="108.89072275178737">
   <ele>407.6911897175014</ele>
   <time>2021-06-04T00:44:43.000Z</time>
</trkpt>  
<trkpt lat="34.249792456455744" lon="108.89071798316701">
   <ele>407.4445128776133</ele>
   <time>2021-06-04T00:44:45.000Z</time>
</trkpt>  
<trkpt lat="34.2497556614529" lon="108.89071261173254">
   <ele>407.18907237425447</ele>
   <time>2021-06-04T00:44:48.000Z</time>
</trkpt>  
<trkpt lat="34.249725171454976" lon="108.89071254652066">
   <ele>407.60835574846715</ele>
   <time>2021-06-04T00:44:51.000Z</time>
</trkpt>  
<trkpt lat="34.249686968645825" lon="108.8907079486173">
   <ele>407.5433213021606</ele>
   <time>2021-06-04T00:44:54.000Z</time>
</trkpt>  
<trkpt lat="34.249657338023404" lon="108.89070137018146">
   <ele>407.3657765323296</ele>
   <time>2021-06-04T00:44:56.000Z</time>
</trkpt>  
<trkpt lat="34.24962325346384" lon="108.89069656132264">
   <ele>407.6906134849414</ele>
   <time>2021-06-04T00:44:59.000Z</time>
</trkpt>  
<trkpt lat="34.24958938875151" lon="108.89069510566732">
   <ele>407.43701384589076</ele>
   <time>2021-06-04T00:45:02.000Z</time>
</trkpt>  
<trkpt lat="34.24956061766254" lon="108.89068970030208">
   <ele>407.1844521993771</ele>
   <time>2021-06-04T00:45:04.000Z</time>
</trkpt>  
<trkpt lat="34.24952203823893" lon="108.89068192481783">
   <ele>407.19894803129137</ele>
   <time>2021-06-04T00:45:06.000Z</time>
</trkpt>  
<trkpt lat="34.249493709198184" lon="108.89067822220983">
   <ele>407.70210616569966</ele>
   <time>2021-06-04T00:45:08.000Z</time>
</trkpt>  
<trkpt lat="34.249454574151976" lon="108.89068482514641">
   <ele>407.3692670604214</ele>
   <time>2021-06-04T00:45:11.000Z</time>
</trkpt>  
<trkpt lat="34.24942453102308" lon="108.89069230512769">
   <ele>406.77757521532476</ele>
   <time>2021-06-04T00:45:13.000Z</time>
</trkpt>  
<trkpt lat="34.249396874284656" lon="108.89069833552797">
   <ele>407.3293319605291</ele>
   <time>2021-06-04T00:45:15.000Z</time>
</trkpt>  
<trkpt lat="34.24936162507404" lon="108.89070606263776">
   <ele>407.3305481262505</ele>
   <time>2021-06-04T00:45:18.000Z</time>
</trkpt>  
<trkpt lat="34.24931945765377" lon="108.89070807088054">
   <ele>407.3659163573757</ele>
   <time>2021-06-04T00:45:21.000Z</time>
</trkpt>  
<trkpt lat="34.24929236762696" lon="108.89070744635097">
   <ele>407.2514703562483</ele>
   <time>2021-06-04T00:45:23.000Z</time>
</trkpt>  
<trkpt lat="34.2492556621697" lon="108.89070574528996">
   <ele>407.11918918415904</ele>
   <time>2021-06-04T00:45:26.000Z</time>
</trkpt>  
<trkpt lat="34.24922563025088" lon="108.89070312766366">
   <ele>407.1706098066643</ele>
   <time>2021-06-04T00:45:29.000Z</time>
</trkpt>  
<trkpt lat="34.24919474055524" lon="108.89070304373116">
   <ele>407.7050999281928</ele>
   <time>2021-06-04T00:45:32.000Z</time>
</trkpt>  
<trkpt lat="34.24916701524941" lon="108.89070772761583">
   <ele>406.96172022726387</ele>
   <time>2021-06-04T00:45:34.000Z</time>
</trkpt>  
<trkpt lat="34.24913440157486" lon="108.8907131917622">
   <ele>407.6027117334306</ele>
   <time>2021-06-04T00:45:36.000Z</time>
</trkpt>  
<trkpt lat="34.24910094697871" lon="108.89072172962868">
   <ele>407.6404970642179</ele>
   <time>2021-06-04T00:45:39.000Z</time>
</trkpt>  
<trkpt lat="34.24907435186076" lon="108.89073147547002">
   <ele>407.55922463256866</ele>
   <time>2021-06-04T00:45:41.000Z</time>
</trkpt>  
<trkpt lat="34.249043656174535" lon="108.89074184334687">
   <ele>407.55261255800724</ele>
   <time>2021-06-04T00:45:43.000Z</time>
</trkpt>  
<trkpt lat="34.24901523280285" lon="108.89075035864617">
   <ele>407.44705425109714</ele>
   <time>2021-06-04T00:45:45.000Z</time>
</trkpt>  
<trkpt lat="34.24898786523626" lon="108.89076084339302">
   <ele>407.7780128130689</ele>
   <time>2021-06-04T00:45:48.000Z</time>
</trkpt>  
<trkpt lat="34.24895907627623" lon="108.8907727029212">
   <ele>407.92248961981386</ele>
   <time>2021-06-04T00:45:52.000Z</time>
</trkpt>  
<trkpt lat="34.24893769337264" lon="108.89079401058409">
   <ele>408.3736710809171</ele>
   <time>2021-06-04T00:45:56.000Z</time>
</trkpt>  
<trkpt lat="34.2489193096631" lon="108.89082284853814">
   <ele>408.35916916280985</ele>
   <time>2021-06-04T00:46:00.000Z</time>
</trkpt>  
<trkpt lat="34.24889999469841" lon="108.89085588130027">
   <ele>408.1171681471169</ele>
   <time>2021-06-04T00:46:03.000Z</time>
</trkpt>  
<trkpt lat="34.24888110708685" lon="108.8908860470186">
   <ele>408.5430256007239</ele>
   <time>2021-06-04T00:46:06.000Z</time>
</trkpt>  
<trkpt lat="34.24886184307848" lon="108.89092164195912">
   <ele>407.5976717704907</ele>
   <time>2021-06-04T00:46:10.000Z</time>
</trkpt>  
<trkpt lat="34.2488477371349" lon="108.89095236358935">
   <ele>407.88887930940837</ele>
   <time>2021-06-04T00:46:12.000Z</time>
</trkpt>  
<trkpt lat="34.24883340636742" lon="108.89098713132887">
   <ele>407.0044945254922</ele>
   <time>2021-06-04T00:46:15.000Z</time>
</trkpt>  
<trkpt lat="34.24882215420757" lon="108.89102077952646">
   <ele>407.87565128318965</ele>
   <time>2021-06-04T00:46:18.000Z</time>
</trkpt>  
<trkpt lat="34.24881360619218" lon="108.8910599045018">
   <ele>408.16650833003223</ele>
   <time>2021-06-04T00:46:22.000Z</time>
</trkpt>  
<trkpt lat="34.248800803783965" lon="108.89109846177718">
   <ele>407.65667983610183</ele>
   <time>2021-06-04T00:46:26.000Z</time>
</trkpt>  
<trkpt lat="34.2487889901456" lon="108.89112827223593">
   <ele>407.3450311869383</ele>
   <time>2021-06-04T00:46:29.000Z</time>
</trkpt>  
<trkpt lat="34.24877588404724" lon="108.89115917254328">
   <ele>407.5196689600125</ele>
   <time>2021-06-04T00:46:32.000Z</time>
</trkpt>  
<trkpt lat="34.24876012142589" lon="108.89119056200897">
   <ele>407.5524303037673</ele>
   <time>2021-06-04T00:46:35.000Z</time>
</trkpt>  
<trkpt lat="34.24874295115921" lon="108.8912257776616">
   <ele>407.4625575616956</ele>
   <time>2021-06-04T00:46:38.000Z</time>
</trkpt>  
<trkpt lat="34.24873555252314" lon="108.89126380641068">
   <ele>407.4989554975182</ele>
   <time>2021-06-04T00:46:41.000Z</time>
</trkpt>  
<trkpt lat="34.24872486228217" lon="108.89129833707072">
   <ele>407.29707907140255</ele>
   <time>2021-06-04T00:46:44.000Z</time>
</trkpt>  
<trkpt lat="34.24871385591165" lon="108.89133970518537">
   <ele>407.1182772247121</ele>
   <time>2021-06-04T00:46:47.000Z</time>
</trkpt>  
<trkpt lat="34.24870840209934" lon="108.89137259599167">
   <ele>406.9038760708645</ele>
   <time>2021-06-04T00:46:49.000Z</time>
</trkpt>  
<trkpt lat="34.24870229938458" lon="108.89140488713991">
   <ele>406.74217213410884</ele>
   <time>2021-06-04T00:46:51.000Z</time>
</trkpt>  
<trkpt lat="34.24869365856018" lon="108.89143887373575">
   <ele>407.0704127494246</ele>
   <time>2021-06-04T00:46:53.000Z</time>
</trkpt>  
<trkpt lat="34.24868628517753" lon="108.89147334951016">
   <ele>406.7689175121486</ele>
   <time>2021-06-04T00:46:55.000Z</time>
</trkpt>  
<trkpt lat="34.24868044871139" lon="108.89151524407565">
   <ele>406.687207294628</ele>
   <time>2021-06-04T00:46:57.000Z</time>
</trkpt>  
<trkpt lat="34.248675587515095" lon="108.89156212474222">
   <ele>406.7869312101975</ele>
   <time>2021-06-04T00:47:00.000Z</time>
</trkpt>  
<trkpt lat="34.24867335661488" lon="108.89160529873011">
   <ele>406.67270993907005</ele>
   <time>2021-06-04T00:47:03.000Z</time>
</trkpt>  
<trkpt lat="34.24867465561004" lon="108.89164995292911">
   <ele>406.6178766489029</ele>
   <time>2021-06-04T00:47:06.000Z</time>
</trkpt>  
<trkpt lat="34.24867746311621" lon="108.89168518017014">
   <ele>406.52662610448897</ele>
   <time>2021-06-04T00:47:08.000Z</time>
</trkpt>  
<trkpt lat="34.24868587029804" lon="108.89173020481726">
   <ele>406.9055197816342</ele>
   <time>2021-06-04T00:47:11.000Z</time>
</trkpt>  
<trkpt lat="34.24869881227117" lon="108.89176662536269">
   <ele>406.8888385016471</ele>
   <time>2021-06-04T00:47:13.000Z</time>
</trkpt>  
<trkpt lat="34.24871493826049" lon="108.89180494548518">
   <ele>406.1414787946269</ele>
   <time>2021-06-04T00:47:16.000Z</time>
</trkpt>  
<trkpt lat="34.24872961598586" lon="108.89184617418752">
   <ele>406.80066623166203</ele>
   <time>2021-06-04T00:47:19.000Z</time>
</trkpt>  
<trkpt lat="34.248741919503466" lon="108.89188372571272">
   <ele>406.0653038630262</ele>
   <time>2021-06-04T00:47:22.000Z</time>
</trkpt>  
<trkpt lat="34.24875315571063" lon="108.89191828464841">
   <ele>406.37350931577384</ele>
   <time>2021-06-04T00:47:25.000Z</time>
</trkpt>  
<trkpt lat="34.24876273543319" lon="108.89196116063857">
   <ele>406.20658908225596</ele>
   <time>2021-06-04T00:47:28.000Z</time>
</trkpt>  
<trkpt lat="34.24877065460395" lon="108.89200111725305">
   <ele>406.15201030950993</ele>
   <time>2021-06-04T00:47:31.000Z</time>
</trkpt>  
<trkpt lat="34.24877978878782" lon="108.89203658844517">
   <ele>405.961682299152</ele>
   <time>2021-06-04T00:47:34.000Z</time>
</trkpt>  
<trkpt lat="34.24878890688758" lon="108.89207922113869">
   <ele>406.3342946274206</ele>
   <time>2021-06-04T00:47:37.000Z</time>
</trkpt>  
<trkpt lat="34.24879713140751" lon="108.89212196354357">
   <ele>406.576924004592</ele>
   <time>2021-06-04T00:47:40.000Z</time>
</trkpt>  
<trkpt lat="34.24880799218485" lon="108.89216132692808">
   <ele>406.7175587536767</ele>
   <time>2021-06-04T00:47:43.000Z</time>
</trkpt>  
<trkpt lat="34.248817970451725" lon="108.89220027645561">
   <ele>406.8727983739227</ele>
   <time>2021-06-04T00:47:46.000Z</time>
</trkpt>  
<trkpt lat="34.248830535525684" lon="108.89223631363636">
   <ele>406.8990683052689</ele>
   <time>2021-06-04T00:47:50.000Z</time>
</trkpt>  
<trkpt lat="34.248842489808666" lon="108.89227830474428">
   <ele>406.63503954652697</ele>
   <time>2021-06-04T00:47:54.000Z</time>
</trkpt>  
<trkpt lat="34.248848765773005" lon="108.89232206087127">
   <ele>406.59347811806947</ele>
   <time>2021-06-04T00:47:57.000Z</time>
</trkpt>  
<trkpt lat="34.24884756439811" lon="108.89236342966859">
   <ele>407.0480922171846</ele>
   <time>2021-06-04T00:48:01.000Z</time>
</trkpt>  
<trkpt lat="34.248837038760946" lon="108.8924007832924">
   <ele>407.15578517410904</ele>
   <time>2021-06-04T00:48:05.000Z</time>
</trkpt>  
<trkpt lat="34.24882233229555" lon="108.89244393906883">
   <ele>406.78478941321373</ele>
   <time>2021-06-04T00:48:08.000Z</time>
</trkpt>  
<trkpt lat="34.248818747351244" lon="108.89247688247569">
   <ele>406.83635852020234</ele>
   <time>2021-06-04T00:48:10.000Z</time>
</trkpt>  
<trkpt lat="34.24881475719787" lon="108.89251347210121">
   <ele>406.5355048375204</ele>
   <time>2021-06-04T00:48:12.000Z</time>
</trkpt>  
<trkpt lat="34.24881110025725" lon="108.89256054116728">
   <ele>407.45960031915456</ele>
   <time>2021-06-04T00:48:15.000Z</time>
</trkpt>  
<trkpt lat="34.248813410024084" lon="108.89260206021474">
   <ele>407.1710299504921</ele>
   <time>2021-06-04T00:48:18.000Z</time>
</trkpt>  
<trkpt lat="34.24880963780358" lon="108.89263516286232">
   <ele>406.96599785704166</ele>
   <time>2021-06-04T00:48:21.000Z</time>
</trkpt>  
<trkpt lat="34.2488061352236" lon="108.89267269539168">
   <ele>407.6917926007882</ele>
   <time>2021-06-04T00:48:24.000Z</time>
</trkpt>  
<trkpt lat="34.248807620324214" lon="108.89271053132278">
   <ele>407.7481636190787</ele>
   <time>2021-06-04T00:48:28.000Z</time>
</trkpt>  
<trkpt lat="34.248814536109315" lon="108.89274475475541">
   <ele>407.34168733097613</ele>
   <time>2021-06-04T00:48:31.000Z</time>
</trkpt>  
<trkpt lat="34.24882322461993" lon="108.89277792752375">
   <ele>407.32167592458427</ele>
   <time>2021-06-04T00:48:33.000Z</time>
</trkpt>  
<trkpt lat="34.24883064684284" lon="108.89281183357357">
   <ele>407.4669060986489</ele>
   <time>2021-06-04T00:48:35.000Z</time>
</trkpt>  
<trkpt lat="34.248831769563594" lon="108.89285612272226">
   <ele>407.867863740772</ele>
   <time>2021-06-04T00:48:38.000Z</time>
</trkpt>  
<trkpt lat="34.24883786533639" lon="108.89290222168444">
   <ele>407.69082178361714</ele>
   <time>2021-06-04T00:48:41.000Z</time>
</trkpt>  
<trkpt lat="34.24884955371851" lon="108.89294913305572">
   <ele>407.72760169394314</ele>
   <time>2021-06-04T00:48:44.000Z</time>
</trkpt>  
<trkpt lat="34.2488614532414" lon="108.8929900035403">
   <ele>408.17318970896304</ele>
   <time>2021-06-04T00:48:47.000Z</time>
</trkpt>  
<trkpt lat="34.24887291774557" lon="108.89302678570512">
   <ele>408.1968795284629</ele>
   <time>2021-06-04T00:48:50.000Z</time>
</trkpt>  
<trkpt lat="34.248878119807195" lon="108.89306575347057">
   <ele>407.9047407526523</ele>
   <time>2021-06-04T00:48:53.000Z</time>
</trkpt>  
<trkpt lat="34.248880164558" lon="108.89310563212891">
   <ele>408.36520088650286</ele>
   <time>2021-06-04T00:48:55.000Z</time>
</trkpt>  
<trkpt lat="34.24887379638567" lon="108.89314431999406">
   <ele>408.56980490498245</ele>
   <time>2021-06-04T00:48:57.000Z</time>
</trkpt>  
<trkpt lat="34.24886848820791" lon="108.89317712899576">
   <ele>408.82716071326286</ele>
   <time>2021-06-04T00:49:00.000Z</time>
</trkpt>  
<trkpt lat="34.248863147564" lon="108.89321107143168">
   <ele>409.1300255684182</ele>
   <time>2021-06-04T00:49:03.000Z</time>
</trkpt>  
<trkpt lat="34.24885064816592" lon="108.89325137684388">
   <ele>408.65002289041877</ele>
   <time>2021-06-04T00:49:05.000Z</time>
</trkpt>  
<trkpt lat="34.24883893997684" lon="108.89328116309895">
   <ele>409.08721875958145</ele>
   <time>2021-06-04T00:49:07.000Z</time>
</trkpt>  
<trkpt lat="34.24882819479192" lon="108.89331794444708">
   <ele>409.9585613626987</ele>
   <time>2021-06-04T00:49:12.000Z</time>
</trkpt>  
<trkpt lat="34.248806405183565" lon="108.8933470878038">
   <ele>409.52185162436217</ele>
   <time>2021-06-04T00:49:16.000Z</time>
</trkpt>  
<trkpt lat="34.248783367538884" lon="108.89337325954666">
   <ele>409.73500405903906</ele>
   <time>2021-06-04T00:49:19.000Z</time>
</trkpt>  
<trkpt lat="34.24875604090558" lon="108.8934025742116">
   <ele>409.31361587904394</ele>
   <time>2021-06-04T00:49:22.000Z</time>
</trkpt>  
<trkpt lat="34.24873946969436" lon="108.8934284882035">
   <ele>409.11318864207715</ele>
   <time>2021-06-04T00:49:24.000Z</time>
</trkpt>  
<trkpt lat="34.24871982854163" lon="108.89345743724316">
   <ele>409.0779224568978</ele>
   <time>2021-06-04T00:49:26.000Z</time>
</trkpt>  
<trkpt lat="34.24869742436265" lon="108.89348160064289">
   <ele>409.07673558034</ele>
   <time>2021-06-04T00:49:29.000Z</time>
</trkpt>  
<trkpt lat="34.24866945890605" lon="108.89350719110419">
   <ele>408.5856457129121</ele>
   <time>2021-06-04T00:49:31.999Z</time>
</trkpt>  
<trkpt lat="34.24864032926906" lon="108.89353058592313">
   <ele>409.35341809131205</ele>
   <time>2021-06-04T00:49:35.000Z</time>
</trkpt>  
<trkpt lat="34.24861823511528" lon="108.89355206647474">
   <ele>409.1705692820251</ele>
   <time>2021-06-04T00:49:38.000Z</time>
</trkpt>  
<trkpt lat="34.248588397770064" lon="108.89358046513162">
   <ele>409.2492600530386</ele>
   <time>2021-06-04T00:49:41.000Z</time>
</trkpt>  
<trkpt lat="34.248560958525275" lon="108.89360528976542">
   <ele>409.3597894785926</ele>
   <time>2021-06-04T00:49:44.000Z</time>
</trkpt>  
<trkpt lat="34.24853922113614" lon="108.89362721325953">
   <ele>408.8035470303148</ele>
   <time>2021-06-04T00:49:46.000Z</time>
</trkpt>  
<trkpt lat="34.24851042430137" lon="108.89365122822863">
   <ele>408.8312002643943</ele>
   <time>2021-06-04T00:49:49.000Z</time>
</trkpt>  
<trkpt lat="34.248483999052446" lon="108.89367890797375">
   <ele>408.8989423038438</ele>
   <time>2021-06-04T00:49:52.000Z</time>
</trkpt>  
<trkpt lat="34.24846190838817" lon="108.89371209914096">
   <ele>409.07833859324455</ele>
   <time>2021-06-04T00:49:55.000Z</time>
</trkpt>  
<trkpt lat="34.248442552512785" lon="108.89374753751656">
   <ele>409.1983276642859</ele>
   <time>2021-06-04T00:49:59.000Z</time>
</trkpt>  
<trkpt lat="34.24843516851842" lon="108.89379191968158">
   <ele>409.28406425751746</ele>
   <time>2021-06-04T00:50:02.000Z</time>
</trkpt>  
<trkpt lat="34.248429498660954" lon="108.89383623351297">
   <ele>409.2254105489701</ele>
   <time>2021-06-04T00:50:05.000Z</time>
</trkpt>  
<trkpt lat="34.248432311147425" lon="108.89388068158571">
   <ele>409.23037891834974</ele>
   <time>2021-06-04T00:50:08.000Z</time>
</trkpt>  
<trkpt lat="34.248427223467274" lon="108.8939165766138">
   <ele>409.41442598681897</ele>
   <time>2021-06-04T00:50:11.000Z</time>
</trkpt>  
<trkpt lat="34.248427495952576" lon="108.89395487108156">
   <ele>409.1657591415569</ele>
   <time>2021-06-04T00:50:14.000Z</time>
</trkpt>  
<trkpt lat="34.248420319006385" lon="108.89399691741609">
   <ele>409.148665715009</ele>
   <time>2021-06-04T00:50:17.000Z</time>
</trkpt>  
<trkpt lat="34.24840793742883" lon="108.89403838934982">
   <ele>409.1278174817562</ele>
   <time>2021-06-04T00:50:20.000Z</time>
</trkpt>  
<trkpt lat="34.248392332078666" lon="108.8940778901507">
   <ele>409.07533934060484</ele>
   <time>2021-06-04T00:50:23.000Z</time>
</trkpt>  
<trkpt lat="34.24837963245419" lon="108.89412144315014">
   <ele>408.96181759797037</ele>
   <time>2021-06-04T00:50:26.000Z</time>
</trkpt>  
<trkpt lat="34.2483684114607" lon="108.89415210266121">
   <ele>409.04442180134356</ele>
   <time>2021-06-04T00:50:28.000Z</time>
</trkpt>  
<trkpt lat="34.24835306025075" lon="108.89418098217952">
   <ele>408.8925558971241</ele>
   <time>2021-06-04T00:50:30.000Z</time>
</trkpt>  
<trkpt lat="34.24833640114095" lon="108.8942073218525">
   <ele>408.9258342804387</ele>
   <time>2021-06-04T00:50:32.000Z</time>
</trkpt>  
<trkpt lat="34.24831166633422" lon="108.89423297333313">
   <ele>408.62266512867063</ele>
   <time>2021-06-04T00:50:34.000Z</time>
</trkpt>  
<trkpt lat="34.24828715386703" lon="108.8942530643683">
   <ele>408.59271423425525</ele>
   <time>2021-06-04T00:50:36.000Z</time>
</trkpt>  
<trkpt lat="34.24825707377855" lon="108.89428447222431">
   <ele>408.73682714719325</ele>
   <time>2021-06-04T00:50:39.000Z</time>
</trkpt>  
<trkpt lat="34.2482243126802" lon="108.89430770035472">
   <ele>408.5054814508185</ele>
   <time>2021-06-04T00:50:42.000Z</time>
</trkpt>  
<trkpt lat="34.24819630244471" lon="108.89433196372994">
   <ele>408.48199466988444</ele>
   <time>2021-06-04T00:50:45.000Z</time>
</trkpt>  
<trkpt lat="34.24817053575331" lon="108.8943560185094">
   <ele>408.4986343998462</ele>
   <time>2021-06-04T00:50:48.000Z</time>
</trkpt>  
<trkpt lat="34.248137104094006" lon="108.89438400535877">
   <ele>408.42951939068735</ele>
   <time>2021-06-04T00:50:51.000Z</time>
</trkpt>  
<trkpt lat="34.24810688785111" lon="108.8944167770378">
   <ele>408.42204739898443</ele>
   <time>2021-06-04T00:50:54.000Z</time>
</trkpt>  
<trkpt lat="34.24808308525932" lon="108.89444588176183">
   <ele>408.6030762894079</ele>
   <time>2021-06-04T00:50:57.000Z</time>
</trkpt>  
<trkpt lat="34.24806715311135" lon="108.89447737592128">
   <ele>407.857679059729</ele>
   <time>2021-06-04T00:50:59.000Z</time>
</trkpt>  
<trkpt lat="34.24805358860556" lon="108.8945127290729">
   <ele>408.0546858534217</ele>
   <time>2021-06-04T00:51:01.000Z</time>
</trkpt>  
<trkpt lat="34.24804297676607" lon="108.89454303950058">
   <ele>408.2412899835035</ele>
   <time>2021-06-04T00:51:03.000Z</time>
</trkpt>  
<trkpt lat="34.2480328367132" lon="108.89457411467414">
   <ele>408.1559221483767</ele>
   <time>2021-06-04T00:51:05.000Z</time>
</trkpt>  
<trkpt lat="34.24802215057412" lon="108.89461825425008">
   <ele>408.41704294271767</ele>
   <time>2021-06-04T00:51:08.000Z</time>
</trkpt>  
<trkpt lat="34.24801896325285" lon="108.89465129804726">
   <ele>408.5208056969568</ele>
   <time>2021-06-04T00:51:11.000Z</time>
</trkpt>  
<trkpt lat="34.248016262290086" lon="108.89469390403879">
   <ele>408.51600829232484</ele>
   <time>2021-06-04T00:51:15.000Z</time>
</trkpt>  
<trkpt lat="34.24802003975916" lon="108.89472829354678">
   <ele>408.6796521646902</ele>
   <time>2021-06-04T00:51:18.000Z</time>
</trkpt>  
<trkpt lat="34.24802287461328" lon="108.89476117903835">
   <ele>408.1784105161205</ele>
   <time>2021-06-04T00:51:22.000Z</time>
</trkpt>  
<trkpt lat="34.24802739016584" lon="108.894793421912">
   <ele>407.65802320465446</ele>
   <time>2021-06-04T00:51:25.000Z</time>
</trkpt>  
<trkpt lat="34.2480332447405" lon="108.89483600343127">
   <ele>407.750872079283</ele>
   <time>2021-06-04T00:51:28.000Z</time>
</trkpt>  
<trkpt lat="34.24804163592947" lon="108.89486969454359">
   <ele>408.27973632421345</ele>
   <time>2021-06-04T00:51:32.000Z</time>
</trkpt>  
<trkpt lat="34.24806519654675" lon="108.8948957034655">
   <ele>408.2470091599971</ele>
   <time>2021-06-04T00:51:35.000Z</time>
</trkpt>  
<trkpt lat="34.24809131739886" lon="108.89491668049855">
   <ele>408.2660307670012</ele>
   <time>2021-06-04T00:51:38.000Z</time>
</trkpt>  
<trkpt lat="34.24812247951588" lon="108.89493733818907">
   <ele>407.9659348651767</ele>
   <time>2021-06-04T00:51:41.000Z</time>
</trkpt>  
<trkpt lat="34.24814944224229" lon="108.89494694593552">
   <ele>407.8414028547704</ele>
   <time>2021-06-04T00:51:44.000Z</time>
</trkpt>  
<trkpt lat="34.24817959403015" lon="108.89495672479116">
   <ele>408.24147025868297</ele>
   <time>2021-06-04T00:51:47.000Z</time>
</trkpt>  
<trkpt lat="34.24821379099883" lon="108.89496818983622">
   <ele>408.11830123886466</ele>
   <time>2021-06-04T00:51:50.000Z</time>
</trkpt>  
<trkpt lat="34.24824242990712" lon="108.89497887856542">
   <ele>408.237465322949</ele>
   <time>2021-06-04T00:51:53.000Z</time>
</trkpt>  
<trkpt lat="34.24826964917157" lon="108.89498619250385">
   <ele>408.197054438293</ele>
   <time>2021-06-04T00:51:56.000Z</time>
</trkpt>  
<trkpt lat="34.2483072699281" lon="108.89498710759761">
   <ele>407.72150654532015</ele>
   <time>2021-06-04T00:51:59.000Z</time>
</trkpt>  
<trkpt lat="34.24833424128454" lon="108.89498320115247">
   <ele>408.3501376705244</ele>
   <time>2021-06-04T00:52:01.000Z</time>
</trkpt>  
<trkpt lat="34.24836366824565" lon="108.89498660871038">
   <ele>408.5523047093302</ele>
   <time>2021-06-04T00:52:03.000Z</time>
</trkpt>  
<trkpt lat="34.24839280845074" lon="108.89499173612163">
   <ele>407.89599379803985</ele>
   <time>2021-06-04T00:52:06.000Z</time>
</trkpt>  
<trkpt lat="34.24842327096568" lon="108.89500385226079">
   <ele>408.4960254272446</ele>
   <time>2021-06-04T00:52:08.999Z</time>
</trkpt>  
<trkpt lat="34.248450187709786" lon="108.89501909522367">
   <ele>408.20083644334227</ele>
   <time>2021-06-04T00:52:10.999Z</time>
</trkpt>  
<trkpt lat="34.248482109487796" lon="108.89504048364178">
   <ele>408.5255768392235</ele>
   <time>2021-06-04T00:52:12.999Z</time>
</trkpt>  
<trkpt lat="34.24851002292013" lon="108.8950548406138">
   <ele>408.9554747994989</ele>
   <time>2021-06-04T00:52:14.999Z</time>
</trkpt>  
<trkpt lat="34.24853936469619" lon="108.89505962094347">
   <ele>408.27854515612125</ele>
   <time>2021-06-04T00:52:18.999Z</time>
</trkpt>  
<trkpt lat="34.248566634377845" lon="108.89505458784512">
   <ele>407.8837116584182</ele>
   <time>2021-06-04T00:52:22.999Z</time>
</trkpt>  
<trkpt lat="34.24859793306338" lon="108.89505488581396">
   <ele>409.11271534767</ele>
   <time>2021-06-04T00:52:25.999Z</time>
</trkpt>  
<trkpt lat="34.2486286516562" lon="108.89504959721117">
   <ele>408.1588411387056</ele>
   <time>2021-06-04T00:52:28.999Z</time>
</trkpt>  
<trkpt lat="34.248667699317025" lon="108.89504242664768">
   <ele>409.10945975780487</ele>
   <time>2021-06-04T00:52:31.999Z</time>
</trkpt>  
<trkpt lat="34.248712736841" lon="108.89502689733223">
   <ele>408.94947920553386</ele>
   <time>2021-06-04T00:52:33.999Z</time>
</trkpt>  
<trkpt lat="34.24873865456204" lon="108.89500670617784">
   <ele>408.67297769803554</ele>
   <time>2021-06-04T00:52:35.999Z</time>
</trkpt>  
<trkpt lat="34.24877081954685" lon="108.89498343459162">
   <ele>407.9356423839927</ele>
   <time>2021-06-04T00:52:39.999Z</time>
</trkpt>  
<trkpt lat="34.24879952200364" lon="108.89497144017253">
   <ele>407.21317950077355</ele>
   <time>2021-06-04T00:52:42.999Z</time>
</trkpt>  
<trkpt lat="34.24883838837157" lon="108.89496038854281">
   <ele>406.81038866750896</ele>
   <time>2021-06-04T00:52:46.000Z</time>
</trkpt>  
<trkpt lat="34.2488657892302" lon="108.8949501855908">
   <ele>406.89026010688394</ele>
   <time>2021-06-04T00:52:48.999Z</time>
</trkpt>  
<trkpt lat="34.24889729732029" lon="108.89493598326281">
   <ele>406.914746645838</ele>
   <time>2021-06-04T00:52:52.000Z</time>
</trkpt>  
<trkpt lat="34.24892561218701" lon="108.89492444752122">
   <ele>406.4118527835235</ele>
   <time>2021-06-04T00:52:54.999Z</time>
</trkpt>  
<trkpt lat="34.248962561559686" lon="108.8949367955146">
   <ele>407.0863516833633</ele>
   <time>2021-06-04T00:52:59.000Z</time>
</trkpt>  
<trkpt lat="34.248995354456895" lon="108.89493769449426">
   <ele>407.29405010305345</ele>
   <time>2021-06-04T00:53:01.000Z</time>
</trkpt>  
<trkpt lat="34.24903086881771" lon="108.89494109553627">
   <ele>406.70784992631525</ele>
   <time>2021-06-04T00:53:05.000Z</time>
</trkpt>  
<trkpt lat="34.24906306876898" lon="108.89494925167234">
   <ele>406.7993176272139</ele>
   <time>2021-06-04T00:53:08.000Z</time>
</trkpt>  
<trkpt lat="34.24909148275285" lon="108.89495578451314">
   <ele>406.8266976205632</ele>
   <time>2021-06-04T00:53:11.000Z</time>
</trkpt>  
<trkpt lat="34.24913124293378" lon="108.89496478581184">
   <ele>406.50344297103584</ele>
   <time>2021-06-04T00:53:16.000Z</time>
</trkpt>  
<trkpt lat="34.249165772223556" lon="108.89497325970366">
   <ele>406.2000293005258</ele>
   <time>2021-06-04T00:53:19.000Z</time>
</trkpt>  
<trkpt lat="34.249194859993096" lon="108.89497856202091">
   <ele>406.82646764069796</ele>
   <time>2021-06-04T00:53:21.000Z</time>
</trkpt>  
<trkpt lat="34.24923678811392" lon="108.89498333860097">
   <ele>406.1230221372098</ele>
   <time>2021-06-04T00:53:24.000Z</time>
</trkpt>  
<trkpt lat="34.24926454388431" lon="108.89498196899912">
   <ele>406.237263744697</ele>
   <time>2021-06-04T00:53:26.000Z</time>
</trkpt>  
<trkpt lat="34.24929314698066" lon="108.89497561819482">
   <ele>405.883027930744</ele>
   <time>2021-06-04T00:53:29.000Z</time>
</trkpt>  
<trkpt lat="34.24932466980965" lon="108.89496929268782">
   <ele>405.7182507617399</ele>
   <time>2021-06-04T00:53:32.000Z</time>
</trkpt>  
<trkpt lat="34.24936643319544" lon="108.89496192065295">
   <ele>406.0107793305069</ele>
   <time>2021-06-04T00:53:35.000Z</time>
</trkpt>  
<trkpt lat="34.24940006619413" lon="108.89495493915608">
   <ele>406.0562275601551</ele>
   <time>2021-06-04T00:53:37.000Z</time>
</trkpt>  
<trkpt lat="34.24942781490583" lon="108.89494850810577">
   <ele>406.09840402100235</ele>
   <time>2021-06-04T00:53:39.000Z</time>
</trkpt>  
<trkpt lat="34.24945686325506" lon="108.89493747451156">
   <ele>406.2488891109824</ele>
   <time>2021-06-04T00:53:42.000Z</time>
</trkpt>  
<trkpt lat="34.249489846390624" lon="108.8949278369227">
   <ele>405.8451136937365</ele>
   <time>2021-06-04T00:53:44.999Z</time>
</trkpt>  
<trkpt lat="34.24952471374873" lon="108.89491667937673">
   <ele>406.32073879241943</ele>
   <time>2021-06-04T00:53:47.999Z</time>
</trkpt>  
<trkpt lat="34.249554591337656" lon="108.89489562652756">
   <ele>405.9856811063364</ele>
   <time>2021-06-04T00:53:49.999Z</time>
</trkpt>  
<trkpt lat="34.249576882191825" lon="108.89487721425961">
   <ele>406.07786022964865</ele>
   <time>2021-06-04T00:53:52.999Z</time>
</trkpt>  
<trkpt lat="34.2495986265781" lon="108.89484608702874">
   <ele>406.15773831959814</ele>
   <time>2021-06-04T00:53:55.999Z</time>
</trkpt>  
<trkpt lat="34.24963346201522" lon="108.89482030341804">
   <ele>406.35227980464697</ele>
   <time>2021-06-04T00:53:58.999Z</time>
</trkpt>  
<trkpt lat="34.24966132537289" lon="108.89480562568247">
   <ele>406.6421516863629</ele>
   <time>2021-06-04T00:54:01.999Z</time>
</trkpt>  
<trkpt lat="34.249689279131346" lon="108.89479055930018">
   <ele>406.4005491938442</ele>
   <time>2021-06-04T00:54:04.999Z</time>
</trkpt>  
<trkpt lat="34.249718052325825" lon="108.8947711724876">
   <ele>406.12436691951007</ele>
   <time>2021-06-04T00:54:06.999Z</time>
</trkpt>  
<trkpt lat="34.24974701407714" lon="108.8947656578478">
   <ele>406.1139520900324</ele>
   <time>2021-06-04T00:54:08.999Z</time>
</trkpt>  
<trkpt lat="34.24977663641521" lon="108.89476704605424">
   <ele>406.4470365801826</ele>
   <time>2021-06-04T00:54:11.999Z</time>
</trkpt>  
<trkpt lat="34.24980446867468" lon="108.89478476871194">
   <ele>405.1664483938366</ele>
   <time>2021-06-04T00:54:16.000Z</time>
</trkpt>  
<trkpt lat="34.24983358531087" lon="108.89480150102048">
   <ele>405.8606884982437</ele>
   <time>2021-06-04T00:54:21.000Z</time>
</trkpt>  
<trkpt lat="34.24985993436608" lon="108.89481086781012">
   <ele>405.40068510361016</ele>
   <time>2021-06-04T00:54:23.000Z</time>
</trkpt>  
<trkpt lat="34.24990050951732" lon="108.89481555276116">
   <ele>405.67537019681185</ele>
   <time>2021-06-04T00:54:25.000Z</time>
</trkpt>  
<trkpt lat="34.249931018455634" lon="108.89482115377143">
   <ele>406.0303470408544</ele>
   <time>2021-06-04T00:54:27.000Z</time>
</trkpt>  
<trkpt lat="34.24996128613567" lon="108.8948343382129">
   <ele>405.54188636224717</ele>
   <time>2021-06-04T00:54:30.000Z</time>
</trkpt>  
<trkpt lat="34.2499908969179" lon="108.89484199999548">
   <ele>406.64888338558376</ele>
   <time>2021-06-04T00:54:32.000Z</time>
</trkpt>  
<trkpt lat="34.25001654151191" lon="108.89487011526434">
   <ele>406.1393711771816</ele>
   <time>2021-06-04T00:54:37.000Z</time>
</trkpt>  
<trkpt lat="34.25003170742782" lon="108.89490403136033">
   <ele>405.94171137176454</ele>
   <time>2021-06-04T00:54:41.000Z</time>
</trkpt>  
<trkpt lat="34.25005130981058" lon="108.89494570088819">
   <ele>405.55475834477693</ele>
   <time>2021-06-04T00:54:45.000Z</time>
</trkpt>  
<trkpt lat="34.25005962840232" lon="108.89498972070842">
   <ele>406.4300458142534</ele>
   <time>2021-06-04T00:54:48.000Z</time>
</trkpt>  
<trkpt lat="34.2500638898332" lon="108.89502983875089">
   <ele>406.45745993126184</ele>
   <time>2021-06-04T00:54:50.000Z</time>
</trkpt>  
<trkpt lat="34.250067147348176" lon="108.89507781602005">
   <ele>405.74505472555757</ele>
   <time>2021-06-04T00:54:54.000Z</time>
</trkpt>  
<trkpt lat="34.2500766997167" lon="108.89511899031271">
   <ele>406.006015826948</ele>
   <time>2021-06-04T00:54:56.000Z</time>
</trkpt>  
<trkpt lat="34.25008173751013" lon="108.89515849869461">
   <ele>405.5598963368684</ele>
   <time>2021-06-04T00:54:59.000Z</time>
</trkpt>  
<trkpt lat="34.25008138361407" lon="108.89519510144257">
   <ele>406.733239647001</ele>
   <time>2021-06-04T00:55:03.000Z</time>
</trkpt>  
<trkpt lat="34.25007916468912" lon="108.89524259198681">
   <ele>406.19615501724184</ele>
   <time>2021-06-04T00:55:06.000Z</time>
</trkpt>  
<trkpt lat="34.250070417812395" lon="108.89528594093547">
   <ele>405.5662126149982</ele>
   <time>2021-06-04T00:55:09.000Z</time>
</trkpt>  
<trkpt lat="34.25007103844501" lon="108.89532616077095">
   <ele>405.8488191701472</ele>
   <time>2021-06-04T00:55:13.000Z</time>
</trkpt>  
<trkpt lat="34.25007326811154" lon="108.89536238667085">
   <ele>406.55608386173844</ele>
   <time>2021-06-04T00:55:15.000Z</time>
</trkpt>  
<trkpt lat="34.250079199532266" lon="108.89540110327151">
   <ele>406.3200249550864</ele>
   <time>2021-06-04T00:55:19.000Z</time>
</trkpt>  
<trkpt lat="34.250087817439024" lon="108.89544602349034">
   <ele>407.12575092632324</ele>
   <time>2021-06-04T00:55:22.000Z</time>
</trkpt>  
<trkpt lat="34.25009560896631" lon="108.89547912609554">
   <ele>406.41480845119804</ele>
   <time>2021-06-04T00:55:24.000Z</time>
</trkpt>  
<trkpt lat="34.25010577326641" lon="108.8955146918582">
   <ele>406.2371548200026</ele>
   <time>2021-06-04T00:55:28.000Z</time>
</trkpt>  
<trkpt lat="34.25010310701714" lon="108.89555283745963">
   <ele>406.32051217369735</ele>
   <time>2021-06-04T00:55:32.000Z</time>
</trkpt>  
<trkpt lat="34.25009472041477" lon="108.89560015847962">
   <ele>405.45380368828773</ele>
   <time>2021-06-04T00:55:35.000Z</time>
</trkpt>  
<trkpt lat="34.25008614224371" lon="108.89563991472673">
   <ele>405.7982164360583</ele>
   <time>2021-06-04T00:55:37.000Z</time>
</trkpt>  
<trkpt lat="34.250097955758505" lon="108.89568629629927">
   <ele>406.577652875334</ele>
   <time>2021-06-04T00:55:39.000Z</time>
</trkpt>  
<trkpt lat="34.25011367802121" lon="108.89572266549305">
   <ele>406.9961186191067</ele>
   <time>2021-06-04T00:55:41.000Z</time>
</trkpt>  
<trkpt lat="34.25013550037766" lon="108.89574728187048">
   <ele>406.5549060944468</ele>
   <time>2021-06-04T00:55:44.000Z</time>
</trkpt>  
<trkpt lat="34.25015533624757" lon="108.89577023094175">
   <ele>405.76975115574896</ele>
   <time>2021-06-04T00:55:47.000Z</time>
</trkpt>  
<trkpt lat="34.25016821985236" lon="108.89580877202555">
   <ele>406.3203870728612</ele>
   <time>2021-06-04T00:55:53.000Z</time>
</trkpt>  
<trkpt lat="34.25018249689184" lon="108.89583723992696">
   <ele>406.36788035556674</ele>
   <time>2021-06-04T00:55:55.000Z</time>
</trkpt>  
<trkpt lat="34.25020452388393" lon="108.89585889874604">
   <ele>406.8530678739771</ele>
   <time>2021-06-04T00:55:59.000Z</time>
</trkpt>  
<trkpt lat="34.25022633936782" lon="108.89588104507794">
   <ele>406.10925661586225</ele>
   <time>2021-06-04T00:56:01.000Z</time>
</trkpt>  
<trkpt lat="34.25025414289788" lon="108.89590331733694">
   <ele>406.1412657769397</ele>
   <time>2021-06-04T00:56:03.000Z</time>
</trkpt>  
<trkpt lat="34.25028746952495" lon="108.8959181041034">
   <ele>406.4198427442461</ele>
   <time>2021-06-04T00:56:06.000Z</time>
</trkpt>  
<trkpt lat="34.25032769831048" lon="108.89593234580055">
   <ele>406.7736050719395</ele>
   <time>2021-06-04T00:56:10.000Z</time>
</trkpt>  
<trkpt lat="34.25036064087089" lon="108.89595399287566">
   <ele>406.5318991802633</ele>
   <time>2021-06-04T00:56:13.000Z</time>
</trkpt>  
<trkpt lat="34.250392001317714" lon="108.8959826944026">
   <ele>406.46962514240295</ele>
   <time>2021-06-04T00:56:17.000Z</time>
</trkpt>  
<trkpt lat="34.25042043020571" lon="108.89601058016927">
   <ele>406.8864591680467</ele>
   <time>2021-06-04T00:56:19.000Z</time>
</trkpt>  
<trkpt lat="34.250442399896116" lon="108.89603020643412">
   <ele>406.34980850759894</ele>
   <time>2021-06-04T00:56:21.000Z</time>
</trkpt>  
<trkpt lat="34.250476183678416" lon="108.89605051943151">
   <ele>405.8770743012428</ele>
   <time>2021-06-04T00:56:25.000Z</time>
</trkpt>  
<trkpt lat="34.25050685090674" lon="108.89605465537464">
   <ele>405.8140151388943</ele>
   <time>2021-06-04T00:56:28.000Z</time>
</trkpt>  
<trkpt lat="34.25053529533734" lon="108.89604738744289">
   <ele>406.01051724143326</ele>
   <time>2021-06-04T00:56:30.000Z</time>
</trkpt>  
<trkpt lat="34.250562777403424" lon="108.89603524506967">
   <ele>405.96883256267756</ele>
   <time>2021-06-04T00:56:32.000Z</time>
</trkpt>  
<trkpt lat="34.25059241559842" lon="108.89602611839864">
   <ele>406.40678129531443</ele>
   <time>2021-06-04T00:56:36.000Z</time>
</trkpt>  
<trkpt lat="34.2506270736916" lon="108.89602166622308">
   <ele>406.499863778241</ele>
   <time>2021-06-04T00:56:40.000Z</time>
</trkpt>  
<trkpt lat="34.250657836345184" lon="108.89601711451074">
   <ele>406.4418491125107</ele>
   <time>2021-06-04T00:56:43.000Z</time>
</trkpt>  
<trkpt lat="34.250686445462144" lon="108.8960096815722">
   <ele>406.40829973388463</ele>
   <time>2021-06-04T00:56:45.000Z</time>
</trkpt>  
<trkpt lat="34.250714791535074" lon="108.89601065563248">
   <ele>405.9087530914694</ele>
   <time>2021-06-04T00:56:48.000Z</time>
</trkpt>  
<trkpt lat="34.250754726619654" lon="108.89601959061424">
   <ele>406.32687618769705</ele>
   <time>2021-06-04T00:56:51.000Z</time>
</trkpt>  
<trkpt lat="34.250784108287675" lon="108.89602357343969">
   <ele>406.59852549713105</ele>
   <time>2021-06-04T00:56:54.000Z</time>
</trkpt>  
<trkpt lat="34.25082317853496" lon="108.89603149865236">
   <ele>406.3837816696614</ele>
   <time>2021-06-04T00:56:57.000Z</time>
</trkpt>  
<trkpt lat="34.25085735902698" lon="108.89603124801718">
   <ele>406.56101904809475</ele>
   <time>2021-06-04T00:57:00.000Z</time>
</trkpt>  
<trkpt lat="34.25088524543903" lon="108.89602521588928">
   <ele>406.66930804681033</ele>
   <time>2021-06-04T00:57:03.000Z</time>
</trkpt>  
<trkpt lat="34.25090981844995" lon="108.8960080364523">
   <ele>406.4162297733128</ele>
   <time>2021-06-04T00:57:08.000Z</time>
</trkpt>  
<trkpt lat="34.25093501288631" lon="108.89599571144338">
   <ele>407.1554485782981</ele>
   <time>2021-06-04T00:57:11.000Z</time>
</trkpt>  
<trkpt lat="34.250968314421044" lon="108.89598327344659">
   <ele>407.03209439478815</ele>
   <time>2021-06-04T00:57:15.000Z</time>
</trkpt>  
<trkpt lat="34.250994040582874" lon="108.89597061378794">
   <ele>406.7091335179284</ele>
   <time>2021-06-04T00:57:19.000Z</time>
</trkpt>  
<trkpt lat="34.25101793163265" lon="108.89595075458563">
   <ele>407.0595596404746</ele>
   <time>2021-06-04T00:57:22.000Z</time>
</trkpt>  
<trkpt lat="34.25104621101881" lon="108.89592692416431">
   <ele>406.89449091255665</ele>
   <time>2021-06-04T00:57:25.000Z</time>
</trkpt>  
<trkpt lat="34.2510811210673" lon="108.89590771924114">
   <ele>407.0879453374073</ele>
   <time>2021-06-04T00:57:29.000Z</time>
</trkpt>  
<trkpt lat="34.251115337817815" lon="108.89589350096567">
   <ele>407.30224698688835</ele>
   <time>2021-06-04T00:57:32.000Z</time>
</trkpt>  
<trkpt lat="34.25114584887234" lon="108.89588876433992">
   <ele>406.83869894221425</ele>
   <time>2021-06-04T00:57:35.000Z</time>
</trkpt>  
<trkpt lat="34.25117339477652" lon="108.89588568423973">
   <ele>406.8673757435754</ele>
   <time>2021-06-04T00:57:36.000Z</time>
</trkpt>  
<trkpt lat="34.251201260087385" lon="108.89587920832871">
   <ele>406.54435158520937</ele>
   <time>2021-06-04T00:57:43.000Z</time>
</trkpt>  
<trkpt lat="34.25122892360616" lon="108.89585472559286">
   <ele>406.4558047885075</ele>
   <time>2021-06-04T00:57:49.000Z</time>
</trkpt>  
<trkpt lat="34.25120951115238" lon="108.8958309932218">
   <ele>406.510520901531</ele>
   <time>2021-06-04T00:58:15.000Z</time>
</trkpt>  
<trkpt lat="34.25118256979482" lon="108.89582420275501">
   <ele>406.64558986760676</ele>
   <time>2021-06-04T00:58:19.000Z</time>
</trkpt>  
<trkpt lat="34.25116869223819" lon="108.89585267794362">
   <ele>406.8395613571629</ele>
   <time>2021-06-04T00:58:43.000Z</time>
</trkpt>  
<trkpt lat="34.25116814665824" lon="108.89581982171748">
   <ele>406.96066258940846</ele>
   <time>2021-06-04T00:59:12.000Z</time>
</trkpt>  
<trkpt lat="34.251157200737744" lon="108.89578932131859">
   <ele>407.1201708037406</ele>
   <time>2021-06-04T00:59:24.000Z</time>
</trkpt>  
<trkpt lat="34.25118489028964" lon="108.89580226877482">
   <ele>406.7642629723996</ele>
   <time>2021-06-04T00:59:36.000Z</time>
</trkpt>  
<trkpt lat="34.25120900336558" lon="108.89582461216331">
   <ele>406.7374005476013</ele>
   <time>2021-06-04T00:59:37.000Z</time>
</trkpt>  
<trkpt lat="34.25123840369585" lon="108.89584989107531">
   <ele>407.13970004580915</ele>
   <time>2021-06-04T00:59:40.000Z</time>
</trkpt>  
<trkpt lat="34.25126588659581" lon="108.89585740497523">
   <ele>406.6633061943576</ele>
   <time>2021-06-04T00:59:44.000Z</time>
</trkpt>  
<trkpt lat="34.251296768813965" lon="108.89584901606433">
   <ele>406.3667512042448</ele>
   <time>2021-06-04T00:59:48.000Z</time>
</trkpt>  
<trkpt lat="34.25132699580887" lon="108.89584321783363">
   <ele>406.0772453965619</ele>
   <time>2021-06-04T00:59:52.000Z</time>
</trkpt>  
<trkpt lat="34.25136511615428" lon="108.8958415227515">
   <ele>405.8747514607385</ele>
   <time>2021-06-04T00:59:54.000Z</time>
</trkpt>  
<trkpt lat="34.2513888546937" lon="108.89582595078429">
   <ele>405.4634793046862</ele>
   <time>2021-06-04T00:59:57.000Z</time>
</trkpt>  
<trkpt lat="34.251420549783624" lon="108.89581742068656">
   <ele>405.41389008332044</ele>
   <time>2021-06-04T01:00:00.000Z</time>
</trkpt>  
<trkpt lat="34.25144849199877" lon="108.89580216138135">
   <ele>405.01185622252524</ele>
   <time>2021-06-04T01:00:03.000Z</time>
</trkpt>  
<trkpt lat="34.251482198799" lon="108.89578954723292">
   <ele>404.63327776640654</ele>
   <time>2021-06-04T01:00:06.000Z</time>
</trkpt>  
<trkpt lat="34.25150138534149" lon="108.89574663218487">
   <ele>405.59126593358815</ele>
   <time>2021-06-04T01:00:09.000Z</time>
</trkpt>  
<trkpt lat="34.25150486267282" lon="108.89570865583387">
   <ele>405.6569440290332</ele>
   <time>2021-06-04T01:00:14.000Z</time>
</trkpt>  
<trkpt lat="34.25150758335456" lon="108.8956702419074">
   <ele>405.41757445782423</ele>
   <time>2021-06-04T01:00:18.000Z</time>
</trkpt>  
<trkpt lat="34.25151855468201" lon="108.895626964506">
   <ele>405.20102104824036</ele>
   <time>2021-06-04T01:00:21.000Z</time>
</trkpt>  
<trkpt lat="34.25153572340772" lon="108.8955830598613">
   <ele>404.6677521923557</ele>
   <time>2021-06-04T01:00:24.000Z</time>
</trkpt>  
<trkpt lat="34.25153823453123" lon="108.89554417954699">
   <ele>404.98636771552265</ele>
   <time>2021-06-04T01:00:27.000Z</time>
</trkpt>  
<trkpt lat="34.25153851298216" lon="108.89550233406835">
   <ele>405.1434586169198</ele>
   <time>2021-06-04T01:00:30.000Z</time>
</trkpt>  
<trkpt lat="34.2515393705841" lon="108.89545217687306">
   <ele>405.3928090725094</ele>
   <time>2021-06-04T01:00:33.000Z</time>
</trkpt>  
<trkpt lat="34.25155361068866" lon="108.89541587839285">
   <ele>405.4626869512722</ele>
   <time>2021-06-04T01:00:36.000Z</time>
</trkpt>  
<trkpt lat="34.251572212835235" lon="108.89538884082243">
   <ele>405.00544735975564</ele>
   <time>2021-06-04T01:00:38.000Z</time>
</trkpt>  
<trkpt lat="34.25159043844589" lon="108.895355136122">
   <ele>404.67130341473967</ele>
   <time>2021-06-04T01:00:40.000Z</time>
</trkpt>  
<trkpt lat="34.25160996785965" lon="108.89532195085437">
   <ele>404.8015500213951</ele>
   <time>2021-06-04T01:00:42.000Z</time>
</trkpt>  
<trkpt lat="34.25162808691954" lon="108.89529564063739">
   <ele>404.9691717615351</ele>
   <time>2021-06-04T01:00:44.000Z</time>
</trkpt>  
<trkpt lat="34.251650340706775" lon="108.89527032263548">
   <ele>404.9067293442786</ele>
   <time>2021-06-04T01:00:46.000Z</time>
</trkpt>  
<trkpt lat="34.251669233093594" lon="108.89524669165014">
   <ele>405.0991610120982</ele>
   <time>2021-06-04T01:00:48.000Z</time>
</trkpt>  
<trkpt lat="34.25168676446882" lon="108.89522121746954">
   <ele>404.8478286154568</ele>
   <time>2021-06-04T01:00:51.000Z</time>
</trkpt>  
<trkpt lat="34.251699856212866" lon="108.89518596112775">
   <ele>404.74689098261297</ele>
   <time>2021-06-04T01:00:54.000Z</time>
</trkpt>  
<trkpt lat="34.25171052149842" lon="108.89514243965888">
   <ele>405.51941183116287</ele>
   <time>2021-06-04T01:00:57.000Z</time>
</trkpt>  
<trkpt lat="34.25171688622871" lon="108.89509313399036">
   <ele>405.1420038472861</ele>
   <time>2021-06-04T01:01:01.000Z</time>
</trkpt>  
<trkpt lat="34.25171992646347" lon="108.89505197899967">
   <ele>405.1895109107718</ele>
   <time>2021-06-04T01:01:04.000Z</time>
</trkpt>  
<trkpt lat="34.25173063473997" lon="108.89500672627926">
   <ele>404.867918625474</ele>
   <time>2021-06-04T01:01:06.000Z</time>
</trkpt>  
<trkpt lat="34.25173954140052" lon="108.89496460889742">
   <ele>405.11448034085333</ele>
   <time>2021-06-04T01:01:09.000Z</time>
</trkpt>  
<trkpt lat="34.251736764162104" lon="108.89491418139714">
   <ele>404.6924483217299</ele>
   <time>2021-06-04T01:01:12.000Z</time>
</trkpt>  
<trkpt lat="34.251734278793556" lon="108.89487909118492">
   <ele>405.0885536838323</ele>
   <time>2021-06-04T01:01:15.000Z</time>
</trkpt>  
<trkpt lat="34.251727161492745" lon="108.89483857879566">
   <ele>405.56395093072206</ele>
   <time>2021-06-04T01:01:17.000Z</time>
</trkpt>  
<trkpt lat="34.25172728008479" lon="108.89479596803456">
   <ele>405.88625179510564</ele>
   <time>2021-06-04T01:01:19.000Z</time>
</trkpt>  
<trkpt lat="34.251729701124525" lon="108.89476245840457">
   <ele>405.50137446820736</ele>
   <time>2021-06-04T01:01:21.000Z</time>
</trkpt>  
<trkpt lat="34.251746689412755" lon="108.89473028054756">
   <ele>405.46262833476067</ele>
   <time>2021-06-04T01:01:25.000Z</time>
</trkpt>  
<trkpt lat="34.25175212162798" lon="108.89469140367378">
   <ele>405.6001058118418</ele>
   <time>2021-06-04T01:01:28.000Z</time>
</trkpt>  
<trkpt lat="34.25176343933772" lon="108.89465898210698">
   <ele>405.15501580853015</ele>
   <time>2021-06-04T01:01:30.000Z</time>
</trkpt>  
<trkpt lat="34.251774065895496" lon="108.89462404348116">
   <ele>405.32500140182674</ele>
   <time>2021-06-04T01:01:33.000Z</time>
</trkpt>  
<trkpt lat="34.25179095606338" lon="108.89459103054104">
   <ele>404.220148133114</ele>
   <time>2021-06-04T01:01:36.000Z</time>
</trkpt>  
<trkpt lat="34.251809130208045" lon="108.89454689337825">
   <ele>404.85961952712387</ele>
   <time>2021-06-04T01:01:39.000Z</time>
</trkpt>  
<trkpt lat="34.25181109079692" lon="108.89451064758329">
   <ele>404.83318549674004</ele>
   <time>2021-06-04T01:01:41.000Z</time>
</trkpt>  
<trkpt lat="34.251807120531915" lon="108.89447108931613">
   <ele>404.79445609170943</ele>
   <time>2021-06-04T01:01:44.000Z</time>
</trkpt>  
<trkpt lat="34.251795641620824" lon="108.89443573515247">
   <ele>404.69910602644086</ele>
   <time>2021-06-04T01:01:48.000Z</time>
</trkpt>  
<trkpt lat="34.25177614988527" lon="108.89439465352658">
   <ele>404.56582084670663</ele>
   <time>2021-06-04T01:01:51.000Z</time>
</trkpt>  
<trkpt lat="34.25175497036714" lon="108.8943625529909">
   <ele>404.3424080181867</ele>
   <time>2021-06-04T01:01:54.000Z</time>
</trkpt>  
<trkpt lat="34.251730111561436" lon="108.89432901154969">
   <ele>404.48074096627533</ele>
   <time>2021-06-04T01:01:57.000Z</time>
</trkpt>  
<trkpt lat="34.251704928245346" lon="108.89429731788762">
   <ele>404.65880482364446</ele>
   <time>2021-06-04T01:01:59.000Z</time>
</trkpt>  
<trkpt lat="34.25168338103112" lon="108.89426904103061">
   <ele>404.6203646408394</ele>
   <time>2021-06-04T01:02:01.001Z</time>
</trkpt>  
<trkpt lat="34.25166369759775" lon="108.8942407896841">
   <ele>405.0523661766201</ele>
   <time>2021-06-04T01:02:03.000Z</time>
</trkpt>  
<trkpt lat="34.25164676895913" lon="108.89421320773138">
   <ele>405.2878250638023</ele>
   <time>2021-06-04T01:02:06.000Z</time>
</trkpt>  
<trkpt lat="34.251631825402214" lon="108.89418162366464">
   <ele>405.11777849309146</ele>
   <time>2021-06-04T01:02:09.000Z</time>
</trkpt>  
<trkpt lat="34.25162342929446" lon="108.89414887977237">
   <ele>405.08340404368937</ele>
   <time>2021-06-04T01:02:12.000Z</time>
</trkpt>  
<trkpt lat="34.25161989973515" lon="108.89411298284344">
   <ele>404.90187712199986</ele>
   <time>2021-06-04T01:02:15.000Z</time>
</trkpt>  
<trkpt lat="34.25161860846523" lon="108.89407802047174">
   <ele>405.38845511805266</ele>
   <time>2021-06-04T01:02:18.000Z</time>
</trkpt>  
<trkpt lat="34.25159754237931" lon="108.89404130918011">
   <ele>405.15342169161886</ele>
   <time>2021-06-04T01:02:21.000Z</time>
</trkpt>  
<trkpt lat="34.25158240121354" lon="108.8939995700105">
   <ele>404.8092210981995</ele>
   <time>2021-06-04T01:02:25.000Z</time>
</trkpt>  
<trkpt lat="34.251574330726264" lon="108.89396615369469">
   <ele>404.8718173094094</ele>
   <time>2021-06-04T01:02:27.000Z</time>
</trkpt>  
<trkpt lat="34.251556496127215" lon="108.89394122224539">
   <ele>405.6810296261683</ele>
   <time>2021-06-04T01:02:45.000Z</time>
</trkpt>  
<trkpt lat="34.2515288334188" lon="108.89394392920136">
   <ele>405.15448136720806</ele>
   <time>2021-06-04T01:03:11.000Z</time>
</trkpt>  
<trkpt lat="34.251555617487206" lon="108.89393960117137">
   <ele>405.60723322071135</ele>
   <time>2021-06-04T01:04:09.000Z</time>
</trkpt>  
<trkpt lat="34.25159185435008" lon="108.89393155203375">
   <ele>405.89026731532067</ele>
   <time>2021-06-04T01:04:11.000Z</time>
</trkpt>  
<trkpt lat="34.25158452940367" lon="108.89396300378364">
   <ele>405.9916803082451</ele>
   <time>2021-06-04T01:04:43.000Z</time>
</trkpt>  
<trkpt lat="34.25159174847308" lon="108.89400958835608">
   <ele>405.4253574842587</ele>
   <time>2021-06-04T01:04:46.000Z</time>
</trkpt>  
<trkpt lat="34.251603633826065" lon="108.89404840222244">
   <ele>405.1118427570909</ele>
   <time>2021-06-04T01:04:48.000Z</time>
</trkpt>  
<trkpt lat="34.25161853190212" lon="108.89408653667056">
   <ele>405.22910011094064</ele>
   <time>2021-06-04T01:04:52.000Z</time>
</trkpt>  
<trkpt lat="34.25163567344897" lon="108.89412533448356">
   <ele>405.1737653138116</ele>
   <time>2021-06-04T01:04:55.000Z</time>
</trkpt>  
<trkpt lat="34.25165705687717" lon="108.89415357010803">
   <ele>405.0862891683355</ele>
   <time>2021-06-04T01:04:59.000Z</time>
</trkpt>  
<trkpt lat="34.25167806375969" lon="108.89417525579792">
   <ele>405.1094344165176</ele>
   <time>2021-06-04T01:05:08.000Z</time>
</trkpt>  
<trkpt lat="34.2517009072984" lon="108.89419948224952">
   <ele>404.2384415222332</ele>
   <time>2021-06-04T01:05:17.000Z</time>
</trkpt>  
<trkpt lat="34.25167466081222" lon="108.89417684102014">
   <ele>405.1375706791878</ele>
   <time>2021-06-04T01:05:27.000Z</time>
</trkpt>  
<trkpt lat="34.25166069464704" lon="108.8941439890952">
   <ele>405.19437860231847</ele>
   <time>2021-06-04T01:06:00.000Z</time>
</trkpt>  
<trkpt lat="34.2516575528325" lon="108.89410845777054">
   <ele>405.1961705079302</ele>
   <time>2021-06-04T01:06:01.000Z</time>
</trkpt>  
<trkpt lat="34.25167215582923" lon="108.89414143505589">
   <ele>405.2407716307789</ele>
   <time>2021-06-04T01:06:19.000Z</time>
</trkpt>  
<trkpt lat="34.251687512374865" lon="108.89417314073224">
   <ele>405.4663819838315</ele>
   <time>2021-06-04T01:06:23.000Z</time>
</trkpt>  
<trkpt lat="34.25168492284866" lon="108.89420593264121">
   <ele>405.2115530949086</ele>
   <time>2021-06-04T01:07:39.000Z</time>
</trkpt>  
<trkpt lat="34.2516505264556" lon="108.89419917221264">
   <ele>405.7469390789047</ele>
   <time>2021-06-04T01:08:32.000Z</time>
</trkpt>  
<trkpt lat="34.251625861553" lon="108.89421993900295">
   <ele>405.776201733388</ele>
   <time>2021-06-04T01:08:36.000Z</time>
</trkpt>  
<trkpt lat="34.25165403058139" lon="108.89421601422421">
   <ele>404.71515514235944</ele>
   <time>2021-06-04T01:09:16.000Z</time>
</trkpt>  
<trkpt lat="34.251681520448884" lon="108.89420974280543">
   <ele>405.07218983210623</ele>
   <time>2021-06-04T01:09:21.000Z</time>
</trkpt>  
<trkpt lat="34.251658687493276" lon="108.89419165847305">
   <ele>405.122090999037</ele>
   <time>2021-06-04T01:10:31.000Z</time>
</trkpt>  
<trkpt lat="34.25165595174295" lon="108.89415857983869">
   <ele>405.05117326881737</ele>
   <time>2021-06-04T01:10:44.000Z</time>
</trkpt>  
<trkpt lat="34.251648283204425" lon="108.89419006272404">
   <ele>405.3922412022948</ele>
   <time>2021-06-04T01:11:03.000Z</time>
</trkpt>  
<trkpt lat="34.25164133853776" lon="108.89422250825226">
   <ele>405.30556340515614</ele>
   <time>2021-06-04T01:11:08.000Z</time>
</trkpt>  
<trkpt lat="34.25165847893879" lon="108.89419706718654">
   <ele>405.332292788662</ele>
   <time>2021-06-04T01:13:30.000Z</time>
</trkpt>  
<trkpt lat="34.25169032328708" lon="108.89417593377685">
   <ele>405.1356494296342</ele>
   <time>2021-06-04T01:13:32.000Z</time>
</trkpt>  
<trkpt lat="34.251663182838605" lon="108.89418406280691">
   <ele>404.7715459559113</ele>
   <time>2021-06-04T01:14:00.000Z</time>
</trkpt>  
<trkpt lat="34.25164476031132" lon="108.89420802074358">
   <ele>405.34846464917064</ele>
   <time>2021-06-04T01:14:47.999Z</time>
</trkpt>  
<trkpt lat="34.25165597452331" lon="108.8942383715715">
   <ele>405.543997512199</ele>
   <time>2021-06-04T01:15:32.000Z</time>
</trkpt>  
<trkpt lat="34.251631404454436" lon="108.89422176127653">
   <ele>405.0537607623264</ele>
   <time>2021-06-04T01:16:01.000Z</time>
</trkpt>  
<trkpt lat="34.251647861128774" lon="108.89419506283602">
   <ele>404.90869037713856</ele>
   <time>2021-06-04T01:21:52.000Z</time>
</trkpt>  
<trkpt lat="34.25157693072259" lon="108.89404968926316">
   <ele>405.0180910816416</ele>
   <time>2021-06-04T01:21:54.000Z</time>
</trkpt>  
<trkpt lat="34.25155126565485" lon="108.89400768129383">
   <ele>405.3352238154039</ele>
   <time>2021-06-04T01:22:01.000Z</time>
</trkpt>  
<trkpt lat="34.251546128711865" lon="108.89397479970168">
   <ele>405.33967106137425</ele>
   <time>2021-06-04T01:22:05.000Z</time>
</trkpt>  
<trkpt lat="34.2515391623628" lon="108.89393982449772">
   <ele>405.8008116800338</ele>
   <time>2021-06-04T01:22:07.000Z</time>
</trkpt>  
<trkpt lat="34.2515296917567" lon="108.89389751985549">
   <ele>405.69163837004453</ele>
   <time>2021-06-04T01:22:12.000Z</time>
</trkpt>  
<trkpt lat="34.25151479210762" lon="108.89386635375051">
   <ele>406.10540474019945</ele>
   <time>2021-06-04T01:22:15.000Z</time>
</trkpt>  
<trkpt lat="34.25151564708263" lon="108.8938275693829">
   <ele>405.4289701525122</ele>
   <time>2021-06-04T01:22:21.000Z</time>
</trkpt>  
<trkpt lat="34.25151166400922" lon="108.89379509463762">
   <ele>405.3191355653107</ele>
   <time>2021-06-04T01:22:24.000Z</time>
</trkpt>  
<trkpt lat="34.251504824207494" lon="108.89376121235426">
   <ele>405.3103054575622</ele>
   <time>2021-06-04T01:22:27.000Z</time>
</trkpt>  
<trkpt lat="34.25151276672643" lon="108.89372649781703">
   <ele>405.7092792754993</ele>
   <time>2021-06-04T01:22:30.000Z</time>
</trkpt>  
<trkpt lat="34.25152661568747" lon="108.89369441051774">
   <ele>405.7671906873584</ele>
   <time>2021-06-04T01:22:33.000Z</time>
</trkpt>  
<trkpt lat="34.251524835474726" lon="108.89365164533469">
   <ele>406.1181968180463</ele>
   <time>2021-06-04T01:22:37.000Z</time>
</trkpt>  
<trkpt lat="34.251532075552596" lon="108.89360795921957">
   <ele>405.93767605163157</ele>
   <time>2021-06-04T01:22:39.000Z</time>
</trkpt>  
<trkpt lat="34.25153348258781" lon="108.89356795739683">
   <ele>405.85822152812034</ele>
   <time>2021-06-04T01:22:41.000Z</time>
</trkpt>  
<trkpt lat="34.251538542744996" lon="108.89351484538649">
   <ele>406.4076241115108</ele>
   <time>2021-06-04T01:22:45.000Z</time>
</trkpt>  
<trkpt lat="34.25153630526698" lon="108.8934812455834">
   <ele>406.2246477128938</ele>
   <time>2021-06-04T01:22:47.000Z</time>
</trkpt>  
<trkpt lat="34.2515197474885" lon="108.89345096112689">
   <ele>406.0579682746902</ele>
   <time>2021-06-04T01:22:49.000Z</time>
</trkpt>  
<trkpt lat="34.25150300721016" lon="108.89341263075588">
   <ele>406.0232763392851</ele>
   <time>2021-06-04T01:22:52.000Z</time>
</trkpt>  
<trkpt lat="34.25149292407401" lon="108.89338037755834">
   <ele>406.19053189456463</ele>
   <time>2021-06-04T01:22:54.000Z</time>
</trkpt>  
<trkpt lat="34.25148559725805" lon="108.89334791826101">
   <ele>405.7809040909633</ele>
   <time>2021-06-04T01:22:56.000Z</time>
</trkpt>  
<trkpt lat="34.25146410298611" lon="108.89330949005141">
   <ele>406.3064890820533</ele>
   <time>2021-06-04T01:23:01.000Z</time>
</trkpt>  
<trkpt lat="34.25145049638276" lon="108.89327444358666">
   <ele>406.1303081829101</ele>
   <time>2021-06-04T01:23:04.000Z</time>
</trkpt>  
<trkpt lat="34.251443427662004" lon="108.89323863344669">
   <ele>406.0368402265012</ele>
   <time>2021-06-04T01:23:07.000Z</time>
</trkpt>  
<trkpt lat="34.251425390552455" lon="108.89319827267153">
   <ele>406.99318801146</ele>
   <time>2021-06-04T01:23:10.000Z</time>
</trkpt>  
<trkpt lat="34.2514121241678" lon="108.89316228698587">
   <ele>406.802110102959</ele>
   <time>2021-06-04T01:23:13.000Z</time>
</trkpt>  
<trkpt lat="34.25140476147781" lon="108.89312420967752">
   <ele>406.6023247251287</ele>
   <time>2021-06-04T01:23:18.000Z</time>
</trkpt>  
<trkpt lat="34.25140399012321" lon="108.89309132853131">
   <ele>406.95763456542045</ele>
   <time>2021-06-04T01:23:22.000Z</time>
</trkpt>  
<trkpt lat="34.25141538223011" lon="108.89304557154135">
   <ele>407.0038834121078</ele>
   <time>2021-06-04T01:23:26.000Z</time>
</trkpt>  
<trkpt lat="34.25142255091269" lon="108.89300827764609">
   <ele>407.43466953746974</ele>
   <time>2021-06-04T01:23:29.000Z</time>
</trkpt>  
<trkpt lat="34.25142747902524" lon="108.89296865636075">
   <ele>407.18750566709787</ele>
   <time>2021-06-04T01:23:32.000Z</time>
</trkpt>  
<trkpt lat="34.25142234948907" lon="108.89293369367867">
   <ele>406.8114244258031</ele>
   <time>2021-06-04T01:23:34.000Z</time>
</trkpt>  
<trkpt lat="34.2514107483058" lon="108.89289849753342">
   <ele>406.8576371073723</ele>
   <time>2021-06-04T01:23:37.000Z</time>
</trkpt>  
<trkpt lat="34.251395189042" lon="108.89286803847625">
   <ele>406.9723989777267</ele>
   <time>2021-06-04T01:23:40.000Z</time>
</trkpt>  
<trkpt lat="34.251375416437135" lon="108.89283364813959">
   <ele>406.76316858269274</ele>
   <time>2021-06-04T01:23:44.000Z</time>
</trkpt>  
<trkpt lat="34.25135031925762" lon="108.89281511240117">
   <ele>407.27111864555627</ele>
   <time>2021-06-04T01:23:47.000Z</time>
</trkpt>  
<trkpt lat="34.25131582201598" lon="108.89279425983831">
   <ele>407.2919514188543</ele>
   <time>2021-06-04T01:23:51.000Z</time>
</trkpt>  
<trkpt lat="34.2512899999292" lon="108.89278129570147">
   <ele>407.7332250121981</ele>
   <time>2021-06-04T01:23:55.000Z</time>
</trkpt>  
<trkpt lat="34.25126402515802" lon="108.89277185020197">
   <ele>407.6174929179251</ele>
   <time>2021-06-04T01:23:57.000Z</time>
</trkpt>  
<trkpt lat="34.251234318685654" lon="108.892760314779">
   <ele>407.465771230869</ele>
   <time>2021-06-04T01:24:00.000Z</time>
</trkpt>  
<trkpt lat="34.25119933744584" lon="108.8927496358318">
   <ele>408.1556583093479</ele>
   <time>2021-06-04T01:24:03.000Z</time>
</trkpt>  
<trkpt lat="34.25117083254307" lon="108.89273341208447">
   <ele>409.0932790543884</ele>
   <time>2021-06-04T01:24:06.000Z</time>
</trkpt>  
<trkpt lat="34.25114954516777" lon="108.89270711981139">
   <ele>408.4409554367885</ele>
   <time>2021-06-04T01:24:10.000Z</time>
</trkpt>  
<trkpt lat="34.251136924304554" lon="108.89267419777346">
   <ele>408.0538094704971</ele>
   <time>2021-06-04T01:24:13.000Z</time>
</trkpt>  
<trkpt lat="34.251140460490774" lon="108.89264178023882">
   <ele>408.6023473329842</ele>
   <time>2021-06-04T01:24:17.000Z</time>
</trkpt>  
<trkpt lat="34.25115454396928" lon="108.8926027479186">
   <ele>408.6006628284231</ele>
   <time>2021-06-04T01:24:19.001Z</time>
</trkpt>  
<trkpt lat="34.251155506345" lon="108.89256632541509">
   <ele>408.1185902804136</ele>
   <time>2021-06-04T01:24:23.001Z</time>
</trkpt>  
<trkpt lat="34.25117028403867" lon="108.892527026479">
   <ele>407.8329210896045</ele>
   <time>2021-06-04T01:24:25.001Z</time>
</trkpt>  
<trkpt lat="34.25118010837595" lon="108.89249272649471">
   <ele>408.19863296020776</ele>
   <time>2021-06-04T01:24:30.001Z</time>
</trkpt>  
<trkpt lat="34.25119932764251" lon="108.89246231083953">
   <ele>408.162712700665</ele>
   <time>2021-06-04T01:24:35.001Z</time>
</trkpt>  
<trkpt lat="34.25120467526688" lon="108.89242068861273">
   <ele>408.51492048148066</ele>
   <time>2021-06-04T01:24:38.001Z</time>
</trkpt>  
<trkpt lat="34.251201701434994" lon="108.89237899232236">
   <ele>408.2101349327713</ele>
   <time>2021-06-04T01:24:42.001Z</time>
</trkpt>  
<trkpt lat="34.251198525462705" lon="108.89234617177503">
   <ele>408.282388497144</ele>
   <time>2021-06-04T01:24:46.001Z</time>
</trkpt>  
<trkpt lat="34.25119167637242" lon="108.89230479022106">
   <ele>408.43029871582985</ele>
   <time>2021-06-04T01:24:49.001Z</time>
</trkpt>  
<trkpt lat="34.251177707078625" lon="108.89226038364991">
   <ele>408.6954834526405</ele>
   <time>2021-06-04T01:24:53.001Z</time>
</trkpt>  
<trkpt lat="34.25116869834929" lon="108.89222746637192">
   <ele>408.4208036530763</ele>
   <time>2021-06-04T01:24:55.001Z</time>
</trkpt>  
<trkpt lat="34.25115763982115" lon="108.89219633840084">
   <ele>408.23718100599945</ele>
   <time>2021-06-04T01:24:57.001Z</time>
</trkpt>  
<trkpt lat="34.25113875978566" lon="108.89216290982198">
   <ele>408.13116593658924</ele>
   <time>2021-06-04T01:24:59.001Z</time>
</trkpt>  
<trkpt lat="34.25112605112721" lon="108.89213102272161">
   <ele>408.54889645334333</ele>
   <time>2021-06-04T01:25:01.001Z</time>
</trkpt>  
<trkpt lat="34.25111170511357" lon="108.89209216857667">
   <ele>408.33642327412963</ele>
   <time>2021-06-04T01:25:05.001Z</time>
</trkpt>  
<trkpt lat="34.25109545463639" lon="108.89206436993712">
   <ele>408.7293030740693</ele>
   <time>2021-06-04T01:25:07.001Z</time>
</trkpt>  
<trkpt lat="34.25107864359661" lon="108.89203435010432">
   <ele>408.9451786214486</ele>
   <time>2021-06-04T01:25:11.001Z</time>
</trkpt>  
<trkpt lat="34.25105646414926" lon="108.89201342363319">
   <ele>408.69618348870426</ele>
   <time>2021-06-04T01:25:15.000Z</time>
</trkpt>  
<trkpt lat="34.25102333882719" lon="108.8919919365202">
   <ele>409.3056248575449</ele>
   <time>2021-06-04T01:25:18.000Z</time>
</trkpt>  
<trkpt lat="34.251003122600075" lon="108.8919632731598">
   <ele>408.67603347077966</ele>
   <time>2021-06-04T01:25:21.000Z</time>
</trkpt>  
<trkpt lat="34.2509848928081" lon="108.89193790108148">
   <ele>409.3021118575707</ele>
   <time>2021-06-04T01:25:25.000Z</time>
</trkpt>  
<trkpt lat="34.25096828180989" lon="108.89190336588042">
   <ele>409.28974190261215</ele>
   <time>2021-06-04T01:25:31.000Z</time>
</trkpt>  
<trkpt lat="34.25095296342394" lon="108.89187322647066">
   <ele>408.8839317392558</ele>
   <time>2021-06-04T01:25:34.000Z</time>
</trkpt>  
<trkpt lat="34.25092995100998" lon="108.89183474064683">
   <ele>409.44953126553446</ele>
   <time>2021-06-04T01:25:38.000Z</time>
</trkpt>  
<trkpt lat="34.2509044401059" lon="108.89180497691184">
   <ele>408.671718233265</ele>
   <time>2021-06-04T01:25:41.000Z</time>
</trkpt>  
<trkpt lat="34.25087167510571" lon="108.89177507448439">
   <ele>409.21474432665855</ele>
   <time>2021-06-04T01:25:45.000Z</time>
</trkpt>  
<trkpt lat="34.250850548983614" lon="108.89174064705695">
   <ele>408.4513072744012</ele>
   <time>2021-06-04T01:25:48.000Z</time>
</trkpt>  
<trkpt lat="34.25083162058569" lon="108.89170368510928">
   <ele>408.2425841288641</ele>
   <time>2021-06-04T01:25:51.000Z</time>
</trkpt>  
<trkpt lat="34.250809387491614" lon="108.89168190742666">
   <ele>408.3614611038938</ele>
   <time>2021-06-04T01:25:54.000Z</time>
</trkpt>  
<trkpt lat="34.25078610872376" lon="108.89164246875923">
   <ele>407.5876480489969</ele>
   <time>2021-06-04T01:25:57.001Z</time>
</trkpt>  
<trkpt lat="34.25075962577095" lon="108.89161439596371">
   <ele>407.4205713542178</ele>
   <time>2021-06-04T01:26:01.001Z</time>
</trkpt>  
<trkpt lat="34.25073665260234" lon="108.89159220701438">
   <ele>407.4299756847322</ele>
   <time>2021-06-04T01:26:04.001Z</time>
</trkpt>  
<trkpt lat="34.250715827563695" lon="108.89155286773394">
   <ele>407.81825378816575</ele>
   <time>2021-06-04T01:26:08.001Z</time>
</trkpt>  
<trkpt lat="34.25068284643348" lon="108.89153871280534">
   <ele>407.6038290988654</ele>
   <time>2021-06-04T01:26:11.001Z</time>
</trkpt>  
<trkpt lat="34.2506582365296" lon="108.89151102667155">
   <ele>408.25035091489553</ele>
   <time>2021-06-04T01:26:14.001Z</time>
</trkpt>  
<trkpt lat="34.25063159397763" lon="108.89149499279547">
   <ele>408.23376601561904</ele>
   <time>2021-06-04T01:26:17.001Z</time>
</trkpt>  
<trkpt lat="34.25061199267643" lon="108.89147046365254">
   <ele>408.0594146642834</ele>
   <time>2021-06-04T01:26:22.001Z</time>
</trkpt>  
<trkpt lat="34.25059373377937" lon="108.89144551659535">
   <ele>407.75247636716813</ele>
   <time>2021-06-04T01:26:26.001Z</time>
</trkpt>  
<trkpt lat="34.250568069013504" lon="108.89143400017669">
   <ele>408.5803134245798</ele>
   <time>2021-06-04T01:26:31.001Z</time>
</trkpt>  
<trkpt lat="34.250541844169696" lon="108.89142198976893">
   <ele>408.950815949589</ele>
   <time>2021-06-04T01:26:33.001Z</time>
</trkpt>  
<trkpt lat="34.25051472444078" lon="108.89141868121892">
   <ele>408.59944970719516</ele>
   <time>2021-06-04T01:26:36.001Z</time>
</trkpt>  
<trkpt lat="34.25048265345104" lon="108.89140811424254">
   <ele>409.01037777308375</ele>
   <time>2021-06-04T01:26:39.001Z</time>
</trkpt>  
<trkpt lat="34.250457399350495" lon="108.89139061249722">
   <ele>408.69975940603763</ele>
   <time>2021-06-04T01:26:41.001Z</time>
</trkpt>  
<trkpt lat="34.25042853674008" lon="108.89134972008844">
   <ele>408.6770328525454</ele>
   <time>2021-06-04T01:26:46.001Z</time>
</trkpt>  
<trkpt lat="34.25041131666651" lon="108.89132028466376">
   <ele>409.17537218052894</ele>
   <time>2021-06-04T01:26:48.001Z</time>
</trkpt>  
<trkpt lat="34.25038717432465" lon="108.8912942373679">
   <ele>409.0769233237952</ele>
   <time>2021-06-04T01:26:51.001Z</time>
</trkpt>  
<trkpt lat="34.2503629849362" lon="108.89126661917024">
   <ele>408.9728266624734</ele>
   <time>2021-06-04T01:26:53.001Z</time>
</trkpt>  
<trkpt lat="34.25034653801247" lon="108.89123166363623">
   <ele>408.77955263480544</ele>
   <time>2021-06-04T01:26:55.001Z</time>
</trkpt>  
<trkpt lat="34.25032005027281" lon="108.89121103674773">
   <ele>408.6081306738779</ele>
   <time>2021-06-04T01:26:58.001Z</time>
</trkpt>  
<trkpt lat="34.25029469318573" lon="108.89118834588464">
   <ele>408.3161849891767</ele>
   <time>2021-06-04T01:27:02.001Z</time>
</trkpt>  
<trkpt lat="34.25026632120518" lon="108.89116853918271">
   <ele>408.7853840710595</ele>
   <time>2021-06-04T01:27:05.001Z</time>
</trkpt>  
<trkpt lat="34.2502472031488" lon="108.89113278845744">
   <ele>407.985797223635</ele>
   <time>2021-06-04T01:27:08.001Z</time>
</trkpt>  
<trkpt lat="34.250229975905796" lon="108.89109586488757">
   <ele>408.94554334599525</ele>
   <time>2021-06-04T01:27:10.001Z</time>
</trkpt>  
<trkpt lat="34.25021267701621" lon="108.89106182106592">
   <ele>408.44320583716035</ele>
   <time>2021-06-04T01:27:13.001Z</time>
</trkpt>  
<trkpt lat="34.25018150154473" lon="108.89103777160177">
   <ele>408.64759580790997</ele>
   <time>2021-06-04T01:27:16.001Z</time>
</trkpt>  
<trkpt lat="34.25016442212475" lon="108.89100701332374">
   <ele>407.65686678979546</ele>
   <time>2021-06-04T01:27:20.001Z</time>
</trkpt>  
<trkpt lat="34.25014504032362" lon="108.89098258224607">
   <ele>407.92756378185004</ele>
   <time>2021-06-04T01:27:24.001Z</time>
</trkpt>  
<trkpt lat="34.250125686348305" lon="108.89095699351758">
   <ele>407.9537693047896</ele>
   <time>2021-06-04T01:27:27.001Z</time>
</trkpt>  
<trkpt lat="34.25010219452573" lon="108.89093604372395">
   <ele>408.4974714862183</ele>
   <time>2021-06-04T01:27:31.001Z</time>
</trkpt>  
<trkpt lat="34.25008344093131" lon="108.89090850229204">
   <ele>408.23491951916367</ele>
   <time>2021-06-04T01:27:37.001Z</time>
</trkpt>  
<trkpt lat="34.25006138088542" lon="108.89087745015205">
   <ele>408.2759147770703</ele>
   <time>2021-06-04T01:27:41.001Z</time>
</trkpt>  
<trkpt lat="34.250039953510466" lon="108.89085201081994">
   <ele>408.32528809364885</ele>
   <time>2021-06-04T01:27:44.001Z</time>
</trkpt>  
<trkpt lat="34.25001762073018" lon="108.89082539320937">
   <ele>408.22032567486167</ele>
   <time>2021-06-04T01:27:48.001Z</time>
</trkpt>  
<trkpt lat="34.2500015826446" lon="108.89079841597818">
   <ele>408.2485916148871</ele>
   <time>2021-06-04T01:27:54.001Z</time>
</trkpt>  
<trkpt lat="34.249974768032196" lon="108.89077872136261">
   <ele>407.9458755431697</ele>
   <time>2021-06-04T01:27:58.001Z</time>
</trkpt>  
<trkpt lat="34.24994051713796" lon="108.89077025361948">
   <ele>407.9875931283459</ele>
   <time>2021-06-04T01:28:02.001Z</time>
</trkpt>  
<trkpt lat="34.24991062735028" lon="108.89075782316351">
   <ele>407.70523887407035</ele>
   <time>2021-06-04T01:28:05.001Z</time>
</trkpt>  
<trkpt lat="34.24988429673987" lon="108.89074481824954">
   <ele>407.98787462711334</ele>
   <time>2021-06-04T01:28:08.001Z</time>
</trkpt>  
<trkpt lat="34.249854432079005" lon="108.89073611061582">
   <ele>407.727478842251</ele>
   <time>2021-06-04T01:28:10.001Z</time>
</trkpt>  
<trkpt lat="34.24981788380482" lon="108.89072779669685">
   <ele>407.8486869186163</ele>
   <time>2021-06-04T01:28:13.001Z</time>
</trkpt>  
<trkpt lat="34.24979056128799" lon="108.8907224401388">
   <ele>407.1070982227102</ele>
   <time>2021-06-04T01:28:16.001Z</time>
</trkpt>  
<trkpt lat="34.2497536767677" lon="108.89071981539988">
   <ele>408.1634778100997</ele>
   <time>2021-06-04T01:28:19.001Z</time>
</trkpt>  
<trkpt lat="34.249721985771934" lon="108.89071323375038">
   <ele>408.1659905165434</ele>
   <time>2021-06-04T01:28:22.001Z</time>
</trkpt>  
<trkpt lat="34.249687736225745" lon="108.89071383299274">
   <ele>407.4747563507408</ele>
   <time>2021-06-04T01:28:27.001Z</time>
</trkpt>  
<trkpt lat="34.249636700251465" lon="108.89071863574202">
   <ele>407.2250121841207</ele>
   <time>2021-06-04T01:28:30.001Z</time>
</trkpt>  
<trkpt lat="34.249608549120744" lon="108.89071431548439">
   <ele>407.78704075701535</ele>
   <time>2021-06-04T01:28:32.001Z</time>
</trkpt>  
<trkpt lat="34.24958141625645" lon="108.89071035206466">
   <ele>406.973716952838</ele>
   <time>2021-06-04T01:28:36.001Z</time>
</trkpt>  
<trkpt lat="34.249544981853795" lon="108.89070813612939">
   <ele>407.74868444912136</ele>
   <time>2021-06-04T01:28:39.001Z</time>
</trkpt>  
<trkpt lat="34.24951635318746" lon="108.8907066209455">
   <ele>407.6796914367005</ele>
   <time>2021-06-04T01:28:42.001Z</time>
</trkpt>  
<trkpt lat="34.24947678643847" lon="108.89070207860384">
   <ele>407.16441046632826</ele>
   <time>2021-06-04T01:28:46.001Z</time>
</trkpt>  
<trkpt lat="34.24945021630848" lon="108.89071028342138">
   <ele>406.8634323393926</ele>
   <time>2021-06-04T01:28:48.001Z</time>
</trkpt>  
<trkpt lat="34.249422420893794" lon="108.89072047192599">
   <ele>407.15528508648276</ele>
   <time>2021-06-04T01:28:51.001Z</time>
</trkpt>  
<trkpt lat="34.24939320244288" lon="108.89071767182415">
   <ele>407.45960057899356</ele>
   <time>2021-06-04T01:28:53.001Z</time>
</trkpt>  
<trkpt lat="34.249362714885244" lon="108.8907379974468">
   <ele>407.01936939917505</ele>
   <time>2021-06-04T01:28:55.001Z</time>
</trkpt>  
<trkpt lat="34.24932828891335" lon="108.89073848427685">
   <ele>406.7729341806844</ele>
   <time>2021-06-04T01:28:59.001Z</time>
</trkpt>  
<trkpt lat="34.24929406739007" lon="108.89072916810456">
   <ele>406.9789381418377</ele>
   <time>2021-06-04T01:29:01.001Z</time>
</trkpt>  
<trkpt lat="34.24926506433093" lon="108.89072856343981">
   <ele>407.2864671172574</ele>
   <time>2021-06-04T01:29:04.001Z</time>
</trkpt>  
<trkpt lat="34.249238778610255" lon="108.89071421677676">
   <ele>406.20615926012397</ele>
   <time>2021-06-04T01:29:06.001Z</time>
</trkpt>  
<trkpt lat="34.24921048517484" lon="108.89069448748016">
   <ele>407.2145126014948</ele>
   <time>2021-06-04T01:29:10.001Z</time>
</trkpt>  
<trkpt lat="34.24918307058704" lon="108.89068986214343">
   <ele>407.462719110772</ele>
   <time>2021-06-04T01:29:14.001Z</time>
</trkpt>  
<trkpt lat="34.249150691852016" lon="108.8907000725593">
   <ele>407.33746615145355</ele>
   <time>2021-06-04T01:29:17.001Z</time>
</trkpt>  
<trkpt lat="34.24912063199324" lon="108.89070609239859">
   <ele>407.4968809224665</ele>
   <time>2021-06-04T01:29:20.001Z</time>
</trkpt>  
<trkpt lat="34.24907782185284" lon="108.89069905600545">
   <ele>407.28691433463246</ele>
   <time>2021-06-04T01:29:23.001Z</time>
</trkpt>  
<trkpt lat="34.24904454560905" lon="108.89070452886635">
   <ele>407.6096566626802</ele>
   <time>2021-06-04T01:29:24.001Z</time>
</trkpt>  
<trkpt lat="34.2490235118392" lon="108.89073091025705">
   <ele>407.04771358985454</ele>
   <time>2021-06-04T01:29:27.001Z</time>
</trkpt>  
<trkpt lat="34.24899077558879" lon="108.89074110386598">
   <ele>407.824305226095</ele>
   <time>2021-06-04T01:29:30.001Z</time>
</trkpt>  
<trkpt lat="34.24896088592261" lon="108.89076084335873">
   <ele>407.3240482416004</ele>
   <time>2021-06-04T01:29:33.001Z</time>
</trkpt>  
<trkpt lat="34.24894236369415" lon="108.89078676441497">
   <ele>408.3751283045858</ele>
   <time>2021-06-04T01:29:37.001Z</time>
</trkpt>  
<trkpt lat="34.248919262103776" lon="108.89080667458545">
   <ele>408.6489305468276</ele>
   <time>2021-06-04T01:29:39.000Z</time>
</trkpt>  
<trkpt lat="34.24891044802608" lon="108.89085181724636">
   <ele>408.27664542011917</ele>
   <time>2021-06-04T01:29:43.000Z</time>
</trkpt>  
<trkpt lat="34.24887966546667" lon="108.89087955810142">
   <ele>408.3484331620857</ele>
   <time>2021-06-04T01:29:45.000Z</time>
</trkpt>  
<trkpt lat="34.24886168592454" lon="108.89091741203906">
   <ele>408.3001731587574</ele>
   <time>2021-06-04T01:29:48.000Z</time>
</trkpt>  
<trkpt lat="34.248836220668295" lon="108.89094169115506">
   <ele>408.0802524583414</ele>
   <time>2021-06-04T01:29:52.001Z</time>
</trkpt>  
<trkpt lat="34.248837986605054" lon="108.890984652606">
   <ele>407.8975412994623</ele>
   <time>2021-06-04T01:29:55.001Z</time>
</trkpt>  
<trkpt lat="34.24883872554004" lon="108.89102209374131">
   <ele>408.03991498146206</ele>
   <time>2021-06-04T01:30:00.001Z</time>
</trkpt>  
<trkpt lat="34.24881387821976" lon="108.89103725176398">
   <ele>407.226517082192</ele>
   <time>2021-06-04T01:30:04.001Z</time>
</trkpt>  
<trkpt lat="34.24879778686735" lon="108.89107472880217">
   <ele>407.2859966410324</ele>
   <time>2021-06-04T01:30:08.001Z</time>
</trkpt>  
<trkpt lat="34.24877883626142" lon="108.89109946747752">
   <ele>407.167753203772</ele>
   <time>2021-06-04T01:30:11.001Z</time>
</trkpt>  
<trkpt lat="34.24875447165817" lon="108.89113209428193">
   <ele>407.4870024956763</ele>
   <time>2021-06-04T01:30:15.001Z</time>
</trkpt>  
<trkpt lat="34.248736973709484" lon="108.89115752815415">
   <ele>407.60669986438006</ele>
   <time>2021-06-04T01:30:18.001Z</time>
</trkpt>  
<trkpt lat="34.24872237913252" lon="108.89118892255276">
   <ele>407.54054633062333</ele>
   <time>2021-06-04T01:30:23.001Z</time>
</trkpt>  
<trkpt lat="34.24870682639463" lon="108.89122494953779">
   <ele>407.34811376035213</ele>
   <time>2021-06-04T01:30:27.001Z</time>
</trkpt>  
<trkpt lat="34.248694499726625" lon="108.89125423853964">
   <ele>407.4352559680119</ele>
   <time>2021-06-04T01:30:30.001Z</time>
</trkpt>  
<trkpt lat="34.24866605692596" lon="108.89128151835796">
   <ele>407.48818338289857</ele>
   <time>2021-06-04T01:30:33.001Z</time>
</trkpt>  
<trkpt lat="34.24866195074033" lon="108.89132624253067">
   <ele>407.62007342185825</ele>
   <time>2021-06-04T01:30:36.001Z</time>
</trkpt>  
<trkpt lat="34.24866769557568" lon="108.89136899957668">
   <ele>407.26723819132894</ele>
   <time>2021-06-04T01:30:39.001Z</time>
</trkpt>  
<trkpt lat="34.248668969923116" lon="108.89142519150177">
   <ele>406.9026181064546</ele>
   <time>2021-06-04T01:30:43.001Z</time>
</trkpt>  
<trkpt lat="34.24867287062532" lon="108.8914626926833">
   <ele>407.3256186032668</ele>
   <time>2021-06-04T01:30:45.001Z</time>
</trkpt>  
<trkpt lat="34.24869086509359" lon="108.89150499766055">
   <ele>406.86178763676435</ele>
   <time>2021-06-04T01:30:48.001Z</time>
</trkpt>  
<trkpt lat="34.24867683429545" lon="108.89153999170334">
   <ele>407.4785107001662</ele>
   <time>2021-06-04T01:30:51.001Z</time>
</trkpt>  
<trkpt lat="34.24868142715915" lon="108.89157833143852">
   <ele>406.72821396868676</ele>
   <time>2021-06-04T01:30:53.001Z</time>
</trkpt>  
<trkpt lat="34.24868415499708" lon="108.8916168839366">
   <ele>407.60833121370524</ele>
   <time>2021-06-04T01:30:57.001Z</time>
</trkpt>  
<trkpt lat="34.24868952817631" lon="108.89165252841372">
   <ele>406.95508411712945</ele>
   <time>2021-06-04T01:31:01.001Z</time>
</trkpt>  
<trkpt lat="34.248706236083784" lon="108.89167907577287">
   <ele>406.79113370087</ele>
   <time>2021-06-04T01:31:04.001Z</time>
</trkpt>  
<trkpt lat="34.24872644789305" lon="108.89170601882259">
   <ele>407.05742270871997</ele>
   <time>2021-06-04T01:31:06.001Z</time>
</trkpt>  
<trkpt lat="34.248733860741474" lon="108.8917494549336">
   <ele>406.6388849047944</ele>
   <time>2021-06-04T01:31:09.001Z</time>
</trkpt>  
<trkpt lat="34.24873810366289" lon="108.89179254008022">
   <ele>406.9232654720545</ele>
   <time>2021-06-04T01:31:12.001Z</time>
</trkpt>  
<trkpt lat="34.248751822345426" lon="108.89183900512096">
   <ele>407.2091466607526</ele>
   <time>2021-06-04T01:31:15.001Z</time>
</trkpt>  
<trkpt lat="34.24876179525148" lon="108.89187254730336">
   <ele>407.08370148576796</ele>
   <time>2021-06-04T01:31:17.001Z</time>
</trkpt>  
<trkpt lat="34.24877543628838" lon="108.89190359571502">
   <ele>406.8881557248533</ele>
   <time>2021-06-04T01:31:20.001Z</time>
</trkpt>  
<trkpt lat="34.24877647070412" lon="108.89193643517457">
   <ele>407.166547245346</ele>
   <time>2021-06-04T01:31:24.001Z</time>
</trkpt>  
<trkpt lat="34.248775577729596" lon="108.89198118213605">
   <ele>406.7852683197707</ele>
   <time>2021-06-04T01:31:27.001Z</time>
</trkpt>  
<trkpt lat="34.24876689944298" lon="108.89201837511209">
   <ele>406.64204689953476</ele>
   <time>2021-06-04T01:31:31.001Z</time>
</trkpt>  
<trkpt lat="34.24877858478903" lon="108.89205022326688">
   <ele>406.7556418031454</ele>
   <time>2021-06-04T01:31:33.000Z</time>
</trkpt>  
<trkpt lat="34.24879144326475" lon="108.89208453934683">
   <ele>407.03797675669193</ele>
   <time>2021-06-04T01:31:37.001Z</time>
</trkpt>  
<trkpt lat="34.24879806888235" lon="108.89212601286697">
   <ele>407.00326099060476</ele>
   <time>2021-06-04T01:31:41.001Z</time>
</trkpt>  
<trkpt lat="34.2488150265545" lon="108.89216444386042">
   <ele>407.10209299996495</ele>
   <time>2021-06-04T01:31:44.000Z</time>
</trkpt>  
<trkpt lat="34.248829519143534" lon="108.89219638230942">
   <ele>406.69965598825365</ele>
   <time>2021-06-04T01:31:46.000Z</time>
</trkpt>  
<trkpt lat="34.248835989193005" lon="108.89222953326389">
   <ele>407.2144693424925</ele>
   <time>2021-06-04T01:31:49.000Z</time>
</trkpt>  
<trkpt lat="34.24885596634018" lon="108.89226810495686">
   <ele>407.13356312178075</ele>
   <time>2021-06-04T01:31:54.000Z</time>
</trkpt>  
<trkpt lat="34.248869725713725" lon="108.89230961799845">
   <ele>406.90295265614986</ele>
   <time>2021-06-04T01:31:58.000Z</time>
</trkpt>  
<trkpt lat="34.24888471485307" lon="108.89234561479348">
   <ele>406.9017396355048</ele>
   <time>2021-06-04T01:32:01.000Z</time>
</trkpt>  
<trkpt lat="34.2488796622625" lon="108.892390958156">
   <ele>406.4760475810617</ele>
   <time>2021-06-04T01:32:06.001Z</time>
</trkpt>  
<trkpt lat="34.248861434219315" lon="108.89242610498226">
   <ele>406.74820342101157</ele>
   <time>2021-06-04T01:32:09.001Z</time>
</trkpt>  
<trkpt lat="34.24885108703075" lon="108.89246806572932">
   <ele>406.8557300157845</ele>
   <time>2021-06-04T01:32:13.001Z</time>
</trkpt>  
<trkpt lat="34.248841771265226" lon="108.89250072607351">
   <ele>406.99804526753724</ele>
   <time>2021-06-04T01:32:15.001Z</time>
</trkpt>  
<trkpt lat="34.24883827804097" lon="108.89253753317301">
   <ele>406.954677994363</ele>
   <time>2021-06-04T01:32:18.001Z</time>
</trkpt>  
<trkpt lat="34.24882350468154" lon="108.89257058363432">
   <ele>406.8271446907893</ele>
   <time>2021-06-04T01:32:21.001Z</time>
</trkpt>  
<trkpt lat="34.24881918583466" lon="108.892615732025">
   <ele>407.0850773807615</ele>
   <time>2021-06-04T01:32:23.001Z</time>
</trkpt>  
<trkpt lat="34.248818200380825" lon="108.89265813384283">
   <ele>407.4831136930734</ele>
   <time>2021-06-04T01:32:26.001Z</time>
</trkpt>  
<trkpt lat="34.24882749440755" lon="108.89269278906103">
   <ele>407.6728181662038</ele>
   <time>2021-06-04T01:32:30.001Z</time>
</trkpt>  
<trkpt lat="34.24885562839871" lon="108.89273131895871">
   <ele>407.3718512719497</ele>
   <time>2021-06-04T01:32:33.001Z</time>
</trkpt>  
<trkpt lat="34.248868921858026" lon="108.8927721279806">
   <ele>407.8048659255728</ele>
   <time>2021-06-04T01:32:37.001Z</time>
</trkpt>  
<trkpt lat="34.24887904659225" lon="108.89281925832853">
   <ele>407.4940963983536</ele>
   <time>2021-06-04T01:32:40.001Z</time>
</trkpt>  
<trkpt lat="34.2488703859716" lon="108.89285481852355">
   <ele>407.28278181981295</ele>
   <time>2021-06-04T01:32:44.001Z</time>
</trkpt>  
<trkpt lat="34.24888309077676" lon="108.89288548578755">
   <ele>407.3611646955833</ele>
   <time>2021-06-04T01:32:46.001Z</time>
</trkpt>  
<trkpt lat="34.24888732931876" lon="108.8929246611333">
   <ele>407.53825011849403</ele>
   <time>2021-06-04T01:32:51.001Z</time>
</trkpt>  
<trkpt lat="34.24887724247735" lon="108.8929561314485">
   <ele>408.0110151004046</ele>
   <time>2021-06-04T01:32:56.001Z</time>
</trkpt>  
<trkpt lat="34.2488892060609" lon="108.89299638166356">
   <ele>407.82849489711225</ele>
   <time>2021-06-04T01:32:58.001Z</time>
</trkpt>  
<trkpt lat="34.24889340319324" lon="108.89303572089969">
   <ele>408.00531742349267</ele>
   <time>2021-06-04T01:33:01.001Z</time>
</trkpt>  
<trkpt lat="34.24889986646991" lon="108.89307322267372">
   <ele>408.4632562622428</ele>
   <time>2021-06-04T01:33:04.001Z</time>
</trkpt>  
<trkpt lat="34.24890714078701" lon="108.89310896181985">
   <ele>407.84000189136714</ele>
   <time>2021-06-04T01:33:07.001Z</time>
</trkpt>  
<trkpt lat="34.24889282366424" lon="108.89314028738617">
   <ele>408.43064928613603</ele>
   <time>2021-06-04T01:33:10.001Z</time>
</trkpt>  
<trkpt lat="34.248878342807416" lon="108.89317476052773">
   <ele>409.52720282413065</ele>
   <time>2021-06-04T01:33:13.001Z</time>
</trkpt>  
<trkpt lat="34.24887082769661" lon="108.89323948669795">
   <ele>408.7079915907234</ele>
   <time>2021-06-04T01:33:17.001Z</time>
</trkpt>  
<trkpt lat="34.24886128180821" lon="108.89327982626078">
   <ele>409.30230940971524</ele>
   <time>2021-06-04T01:33:20.001Z</time>
</trkpt>  
<trkpt lat="34.24885253727352" lon="108.89331080830382">
   <ele>409.48643319588155</ele>
   <time>2021-06-04T01:33:22.001Z</time>
</trkpt>  
<trkpt lat="34.248850872341585" lon="108.89334920608226">
   <ele>409.2105949167162</ele>
   <time>2021-06-04T01:33:24.001Z</time>
</trkpt>  
<trkpt lat="34.248854549628724" lon="108.89339761229579">
   <ele>409.1192747242749</ele>
   <time>2021-06-04T01:33:29.001Z</time>
</trkpt>  
<trkpt lat="34.24884350113623" lon="108.89343416775117">
   <ele>409.2775571104139</ele>
   <time>2021-06-04T01:33:31.001Z</time>
</trkpt>  
<trkpt lat="34.24881319419403" lon="108.8934660851835">
   <ele>409.4685048284009</ele>
   <time>2021-06-04T01:33:34.001Z</time>
</trkpt>  
<trkpt lat="34.24877084740211" lon="108.89348088380045">
   <ele>408.9057085486129</ele>
   <time>2021-06-04T01:33:36.001Z</time>
</trkpt>  
<trkpt lat="34.248734506531974" lon="108.89348573704599">
   <ele>409.22342101857066</ele>
   <time>2021-06-04T01:33:40.000Z</time>
</trkpt>  
<trkpt lat="34.24869080644637" lon="108.89350688979611">
   <ele>409.4806705554947</ele>
   <time>2021-06-04T01:33:43.000Z</time>
</trkpt>  
<trkpt lat="34.248667838476074" lon="108.89353848600449">
   <ele>409.8076010802761</ele>
   <time>2021-06-04T01:33:47.000Z</time>
</trkpt>  
<trkpt lat="34.24865733089061" lon="108.89356996906851">
   <ele>408.8060187837109</ele>
   <time>2021-06-04T01:33:50.000Z</time>
</trkpt>  
<trkpt lat="34.248643468719855" lon="108.89359806255389">
   <ele>409.0031877150759</ele>
   <time>2021-06-04T01:33:53.000Z</time>
</trkpt>  
<trkpt lat="34.24863421704503" lon="108.89362888477578">
   <ele>409.3273189943284</ele>
   <time>2021-06-04T01:33:56.000Z</time>
</trkpt>  
<trkpt lat="34.2486195290967" lon="108.89367424091975">
   <ele>408.59666867088526</ele>
   <time>2021-06-04T01:33:59.000Z</time>
</trkpt>  
<trkpt lat="34.24860089469347" lon="108.89370209460071">
   <ele>409.1015533776954</ele>
   <time>2021-06-04T01:34:01.000Z</time>
</trkpt>  
<trkpt lat="34.24857161154805" lon="108.8937240389021">
   <ele>408.9383881147951</ele>
   <time>2021-06-04T01:34:05.000Z</time>
</trkpt>  
<trkpt lat="34.24853800049753" lon="108.89374431125559">
   <ele>408.60473694466054</ele>
   <time>2021-06-04T01:34:08.000Z</time>
</trkpt>  
<trkpt lat="34.24851201742805" lon="108.89376269647933">
   <ele>409.03742930293083</ele>
   <time>2021-06-04T01:34:12.000Z</time>
</trkpt>  
<trkpt lat="34.24848599815766" lon="108.89377834708152">
   <ele>409.40224963612854</ele>
   <time>2021-06-04T01:34:16.000Z</time>
</trkpt>  
<trkpt lat="34.24845370240139" lon="108.89380780977379">
   <ele>409.1910442430526</ele>
   <time>2021-06-04T01:34:19.000Z</time>
</trkpt>  
<trkpt lat="34.248426498590106" lon="108.89383393394213">
   <ele>409.0838971827179</ele>
   <time>2021-06-04T01:34:21.000Z</time>
</trkpt>  
<trkpt lat="34.24841866192123" lon="108.89387212747637">
   <ele>409.1692172847688</ele>
   <time>2021-06-04T01:34:25.000Z</time>
</trkpt>  
<trkpt lat="34.24841917071606" lon="108.89390556184128">
   <ele>409.1906451107934</ele>
   <time>2021-06-04T01:34:27.000Z</time>
</trkpt>  
<trkpt lat="34.24841480076782" lon="108.89394748449133">
   <ele>409.16261017136276</ele>
   <time>2021-06-04T01:34:30.000Z</time>
</trkpt>  
<trkpt lat="34.24839796741571" lon="108.89398050127173">
   <ele>408.4898393433541</ele>
   <time>2021-06-04T01:34:32.000Z</time>
</trkpt>  
<trkpt lat="34.248405639873084" lon="108.89401395335454">
   <ele>410.02217710297555</ele>
   <time>2021-06-04T01:34:36.001Z</time>
</trkpt>  
<trkpt lat="34.24837581143273" lon="108.8940372395886">
   <ele>409.1973236128688</ele>
   <time>2021-06-04T01:34:38.001Z</time>
</trkpt>  
<trkpt lat="34.24835866680136" lon="108.8940676114247">
   <ele>408.72978263814</ele>
   <time>2021-06-04T01:34:42.001Z</time>
</trkpt>  
<trkpt lat="34.24834791240101" lon="108.89410985036763">
   <ele>408.90997269842774</ele>
   <time>2021-06-04T01:34:44.001Z</time>
</trkpt>  
<trkpt lat="34.248340664168516" lon="108.89414775015246">
   <ele>408.56002836767584</ele>
   <time>2021-06-04T01:34:49.001Z</time>
</trkpt>  
<trkpt lat="34.24834405108175" lon="108.89418358489255">
   <ele>409.4222108516842</ele>
   <time>2021-06-04T01:34:52.001Z</time>
</trkpt>  
<trkpt lat="34.248332729052464" lon="108.89421369991624">
   <ele>409.21678049489856</ele>
   <time>2021-06-04T01:34:54.001Z</time>
</trkpt>  
<trkpt lat="34.24830995732891" lon="108.89424547254112">
   <ele>408.78428590949625</ele>
   <time>2021-06-04T01:34:59.001Z</time>
</trkpt>  
<trkpt lat="34.248284840299526" lon="108.89427381686033">
   <ele>408.7178581021726</ele>
   <time>2021-06-04T01:35:03.001Z</time>
</trkpt>  
<trkpt lat="34.24824901284291" lon="108.89428854212693">
   <ele>408.6928487215191</ele>
   <time>2021-06-04T01:35:06.001Z</time>
</trkpt>  
<trkpt lat="34.24821931686081" lon="108.89429879959515">
   <ele>408.73861130699515</ele>
   <time>2021-06-04T01:35:08.001Z</time>
</trkpt>  
<trkpt lat="34.24819524670879" lon="108.89432050470764">
   <ele>408.79939746670425</ele>
   <time>2021-06-04T01:35:10.001Z</time>
</trkpt>  
<trkpt lat="34.24817276230449" lon="108.89434275559097">
   <ele>408.7125846268609</ele>
   <time>2021-06-04T01:35:14.001Z</time>
</trkpt>  
<trkpt lat="34.24814653298989" lon="108.89435566230078">
   <ele>408.32090944889933</ele>
   <time>2021-06-04T01:35:16.001Z</time>
</trkpt>  
<trkpt lat="34.24812143267687" lon="108.894370024889">
   <ele>408.5058571146801</ele>
   <time>2021-06-04T01:35:18.001Z</time>
</trkpt>  
<trkpt lat="34.24808752381812" lon="108.89438681093405">
   <ele>408.59304417390376</ele>
   <time>2021-06-04T01:35:21.001Z</time>
</trkpt>  
<trkpt lat="34.24806319348481" lon="108.89440700210402">
   <ele>408.61589403636754</ele>
   <time>2021-06-04T01:35:23.001Z</time>
</trkpt>  
<trkpt lat="34.24803533374906" lon="108.89442848972054">
   <ele>407.97426260169595</ele>
   <time>2021-06-04T01:35:26.001Z</time>
</trkpt>  
<trkpt lat="34.24800199888298" lon="108.89444556831879">
   <ele>407.87664978951216</ele>
   <time>2021-06-04T01:35:28.001Z</time>
</trkpt>  
<trkpt lat="34.24799349130122" lon="108.89447796911958">
   <ele>408.04162346944213</ele>
   <time>2021-06-04T01:35:31.001Z</time>
</trkpt>  
<trkpt lat="34.247972513576535" lon="108.8945247127098">
   <ele>408.19868034124374</ele>
   <time>2021-06-04T01:35:34.001Z</time>
</trkpt>  
<trkpt lat="34.24796142027807" lon="108.89457332530905">
   <ele>408.10299985390157</ele>
   <time>2021-06-04T01:35:36.001Z</time>
</trkpt>  
<trkpt lat="34.24794510062635" lon="108.89460034273357">
   <ele>408.0011486746371</ele>
   <time>2021-06-04T01:35:39.001Z</time>
</trkpt>  
<trkpt lat="34.24795611036543" lon="108.89463889371476">
   <ele>408.0483868336305</ele>
   <time>2021-06-04T01:35:43.000Z</time>
</trkpt>  
<trkpt lat="34.247948127090396" lon="108.89467039557363">
   <ele>407.513963050209</ele>
   <time>2021-06-04T01:35:45.000Z</time>
</trkpt>  
<trkpt lat="34.247953576860716" lon="108.89470271888273">
   <ele>407.96251560840756</ele>
   <time>2021-06-04T01:35:49.000Z</time>
</trkpt>  
<trkpt lat="34.247980365405645" lon="108.8947189467207">
   <ele>408.02116888202727</ele>
   <time>2021-06-04T01:35:53.000Z</time>
</trkpt>  
<trkpt lat="34.24801447309476" lon="108.89472056243855">
   <ele>408.60456542205065</ele>
   <time>2021-06-04T01:35:58.000Z</time>
</trkpt>  
<trkpt lat="34.24803882134397" lon="108.89473891406728">
   <ele>408.46695878822356</ele>
   <time>2021-06-04T01:36:01.000Z</time>
</trkpt>  
<trkpt lat="34.248010745612156" lon="108.89473871313248">
   <ele>408.17685598973185</ele>
   <time>2021-06-04T01:36:09.000Z</time>
</trkpt>  
<trkpt lat="34.24798673295364" lon="108.89476135183989">
   <ele>408.24067196808755</ele>
   <time>2021-06-04T01:36:13.000Z</time>
</trkpt>  
<trkpt lat="34.24794488585899" lon="108.89477453853002">
   <ele>408.15444081183523</ele>
   <time>2021-06-04T01:36:18.000Z</time>
</trkpt>  
<trkpt lat="34.24791917551148" lon="108.89478711802971">
   <ele>408.23554341774434</ele>
   <time>2021-06-04T01:36:21.000Z</time>
</trkpt>  
<trkpt lat="34.24788893595946" lon="108.89480494721423">
   <ele>407.57846558932215</ele>
   <time>2021-06-04T01:36:24.000Z</time>
</trkpt>  
<trkpt lat="34.24786200634357" lon="108.89481706764374">
   <ele>408.3318698676303</ele>
   <time>2021-06-04T01:36:27.000Z</time>
</trkpt>  
<trkpt lat="34.24783106627886" lon="108.89482791656583">
   <ele>408.5427444363013</ele>
   <time>2021-06-04T01:36:29.000Z</time>
</trkpt>  
<trkpt lat="34.24779415862357" lon="108.89484124154346">
   <ele>408.03548337332904</ele>
   <time>2021-06-04T01:36:32.000Z</time>
</trkpt>  
<trkpt lat="34.24776838941889" lon="108.89485839088321">
   <ele>408.3392573380843</ele>
   <time>2021-06-04T01:36:36.000Z</time>
</trkpt>  
<trkpt lat="34.24774202706518" lon="108.89486943731715">
   <ele>408.3123861839995</ele>
   <time>2021-06-04T01:36:38.000Z</time>
</trkpt>  
<trkpt lat="34.247724820342995" lon="108.89489628432314">
   <ele>408.4830818949267</ele>
   <time>2021-06-04T01:36:42.000Z</time>
</trkpt>  
<trkpt lat="34.24771408493438" lon="108.89492661856238">
   <ele>408.66010880097747</ele>
   <time>2021-06-04T01:36:44.000Z</time>
</trkpt>  
<trkpt lat="34.24768707976629" lon="108.89494456409386">
   <ele>408.69674721639603</ele>
   <time>2021-06-04T01:36:48.000Z</time>
</trkpt>  
<trkpt lat="34.24769614165079" lon="108.89488128079189">
   <ele>407.9501417754218</ele>
   <time>2021-06-04T01:37:06.000Z</time>
</trkpt>  
<trkpt lat="34.24771298075637" lon="108.8948463661114">
   <ele>408.61203605495393</ele>
   <time>2021-06-04T01:37:07.000Z</time>
</trkpt>  
<trkpt lat="34.24772856746377" lon="108.89481823142744">
   <ele>408.7619567606598</ele>
   <time>2021-06-04T01:37:08.000Z</time>
</trkpt>  
<trkpt lat="34.24718316958304" lon="108.89616827433474">
   <ele>406.25424420274794</ele>
   <time>2021-06-04T01:38:04.001Z</time>
</trkpt>  
<trkpt lat="34.24750770433494" lon="108.89535630754575">
   <ele>407.6682948861271</ele>
   <time>2021-06-04T01:38:06.001Z</time>
</trkpt>  
<trkpt lat="34.24755344767232" lon="108.89523187275509">
   <ele>407.6678860280663</ele>
   <time>2021-06-04T01:38:07.001Z</time>
</trkpt>  
<trkpt lat="34.247586215380714" lon="108.89515987318866">
   <ele>407.41153545305133</ele>
   <time>2021-06-04T01:38:08.001Z</time>
</trkpt>  
<trkpt lat="34.247615785218684" lon="108.8950888285048">
   <ele>407.28877085633576</ele>
   <time>2021-06-04T01:38:10.000Z</time>
</trkpt>  
<trkpt lat="34.247643257007425" lon="108.89506961915252">
   <ele>408.01584639493376</ele>
   <time>2021-06-04T01:38:12.000Z</time>
</trkpt>  
<trkpt lat="34.24767795047332" lon="108.89506277564068">
   <ele>408.14268358051777</ele>
   <time>2021-06-04T01:38:14.000Z</time>
</trkpt>  
<trkpt lat="34.247714419842545" lon="108.89503996580046">
   <ele>408.2980376891792</ele>
   <time>2021-06-04T01:38:16.000Z</time>
</trkpt>  
<trkpt lat="34.24774348635601" lon="108.89499767542297">
   <ele>408.2674401914701</ele>
   <time>2021-06-04T01:38:18.000Z</time>
</trkpt>  
<trkpt lat="34.247767534999724" lon="108.89497408006049">
   <ele>408.41194422822446</ele>
   <time>2021-06-04T01:38:22.000Z</time>
</trkpt>  
<trkpt lat="34.24779804706618" lon="108.89495444853492">
   <ele>408.5988083006814</ele>
   <time>2021-06-04T01:38:24.000Z</time>
</trkpt>  
<trkpt lat="34.24782833971104" lon="108.89492811046928">
   <ele>408.27964656148106</ele>
   <time>2021-06-04T01:38:26.000Z</time>
</trkpt>  
<trkpt lat="34.24782832470045" lon="108.8948907880674">
   <ele>408.04121239855886</ele>
   <time>2021-06-04T01:38:28.000Z</time>
</trkpt>  
<trkpt lat="34.2478570792667" lon="108.89485219542874">
   <ele>408.2157760197297</ele>
   <time>2021-06-04T01:38:33.000Z</time>
</trkpt>  
<trkpt lat="34.24788147875933" lon="108.89483381850604">
   <ele>408.56235353183</ele>
   <time>2021-06-04T01:38:34.000Z</time>
</trkpt>  
<trkpt lat="34.247909064861254" lon="108.89481709216713">
   <ele>408.64942238107324</ele>
   <time>2021-06-04T01:38:35.000Z</time>
</trkpt>  
<trkpt lat="34.24794531133336" lon="108.89479813600362">
   <ele>408.28995205741376</ele>
   <time>2021-06-04T01:38:38.001Z</time>
</trkpt>  
<trkpt lat="34.24797926706707" lon="108.894791453291">
   <ele>408.799675042741</ele>
   <time>2021-06-04T01:38:41.000Z</time>
</trkpt>  
<trkpt lat="34.24800711816394" lon="108.89477805836692">
   <ele>408.7586435386911</ele>
   <time>2021-06-04T01:38:45.000Z</time>
</trkpt>  
<trkpt lat="34.248034186072815" lon="108.89478979111819">
   <ele>408.92250643111765</ele>
   <time>2021-06-04T01:38:47.000Z</time>
</trkpt>  
<trkpt lat="34.24805660192231" lon="108.89480948056348">
   <ele>408.4175487086177</ele>
   <time>2021-06-04T01:38:49.000Z</time>
</trkpt>  
<trkpt lat="34.24804589182955" lon="108.89483999804591">
   <ele>408.133045935072</ele>
   <time>2021-06-04T01:38:55.000Z</time>
</trkpt>  
<trkpt lat="34.24806499859035" lon="108.89487625305024">
   <ele>408.0434091510251</ele>
   <time>2021-06-04T01:39:02.000Z</time>
</trkpt>  
<trkpt lat="34.24806918648386" lon="108.89491564579754">
   <ele>407.68634428456426</ele>
   <time>2021-06-04T01:39:05.000Z</time>
</trkpt>  
<trkpt lat="34.24809508589194" lon="108.89495473976173">
   <ele>408.21341299358755</ele>
   <time>2021-06-04T01:39:07.001Z</time>
</trkpt>  
<trkpt lat="34.24812802607465" lon="108.89497904548527">
   <ele>408.8517302358523</ele>
   <time>2021-06-04T01:39:09.001Z</time>
</trkpt>  
<trkpt lat="34.24816829311162" lon="108.8949996536774">
   <ele>408.6467724107206</ele>
   <time>2021-06-04T01:39:11.001Z</time>
</trkpt>  
<trkpt lat="34.248210668916485" lon="108.89502197421565">
   <ele>409.10026842635125</ele>
   <time>2021-06-04T01:39:12.001Z</time>
</trkpt>  
<trkpt lat="34.24824569857511" lon="108.89504468043032">
   <ele>408.8343530520797</ele>
   <time>2021-06-04T01:39:14.001Z</time>
</trkpt>  
<trkpt lat="34.248275446840196" lon="108.89506042872375">
   <ele>408.66374263260514</ele>
   <time>2021-06-04T01:39:18.001Z</time>
</trkpt>  
<trkpt lat="34.24830765796996" lon="108.89506648921203">
   <ele>408.84922748059034</ele>
   <time>2021-06-04T01:39:21.001Z</time>
</trkpt>  
<trkpt lat="34.24833875136112" lon="108.89507550656946">
   <ele>408.8405580567196</ele>
   <time>2021-06-04T01:39:25.001Z</time>
</trkpt>  
<trkpt lat="34.24836699997158" lon="108.89509529222566">
   <ele>408.4865450197831</ele>
   <time>2021-06-04T01:39:27.001Z</time>
</trkpt>  
<trkpt lat="34.24839772426931" lon="108.89510803243914">
   <ele>408.99279416538775</ele>
   <time>2021-06-04T01:39:31.001Z</time>
</trkpt>  
<trkpt lat="34.24843097955627" lon="108.89511763925672">
   <ele>408.6508210916072</ele>
   <time>2021-06-04T01:39:34.001Z</time>
</trkpt>  
<trkpt lat="34.24845853839053" lon="108.89510551620981">
   <ele>409.1526428228244</ele>
   <time>2021-06-04T01:39:38.001Z</time>
</trkpt>  
<trkpt lat="34.24849115249077" lon="108.8950995810166">
   <ele>409.25092907529324</ele>
   <time>2021-06-04T01:39:41.001Z</time>
</trkpt>  
<trkpt lat="34.248526610542676" lon="108.89510153762835">
   <ele>408.8588137887418</ele>
   <time>2021-06-04T01:39:44.001Z</time>
</trkpt>  
<trkpt lat="34.24856443113336" lon="108.89509707801295">
   <ele>408.6475481558591</ele>
   <time>2021-06-04T01:39:46.001Z</time>
</trkpt>  
<trkpt lat="34.24859584705489" lon="108.89509348504409">
   <ele>408.94761818181723</ele>
   <time>2021-06-04T01:39:48.001Z</time>
</trkpt>  
<trkpt lat="34.24863251639137" lon="108.8950860177557">
   <ele>408.6587302107364</ele>
   <time>2021-06-04T01:39:52.001Z</time>
</trkpt>  
<trkpt lat="34.24866084039491" lon="108.89509744757359">
   <ele>408.12444193009287</ele>
   <time>2021-06-04T01:39:58.001Z</time>
</trkpt>  
<trkpt lat="34.248692710878245" lon="108.89509737965335">
   <ele>408.7917484873906</ele>
   <time>2021-06-04T01:40:00.001Z</time>
</trkpt>  
<trkpt lat="34.248726591516586" lon="108.89509110902182">
   <ele>408.83006617613137</ele>
   <time>2021-06-04T01:40:02.001Z</time>
</trkpt>  
<trkpt lat="34.24875574454976" lon="108.89507791685021">
   <ele>409.2090675747022</ele>
   <time>2021-06-04T01:40:04.001Z</time>
</trkpt>  
<trkpt lat="34.248782344749436" lon="108.89506179881057">
   <ele>408.85292765591294</ele>
   <time>2021-06-04T01:40:06.001Z</time>
</trkpt>  
<trkpt lat="34.24880867305274" lon="108.89505341120558">
   <ele>408.0336700482294</ele>
   <time>2021-06-04T01:40:09.001Z</time>
</trkpt>  
<trkpt lat="34.24884311696588" lon="108.89504950039746">
   <ele>408.05280182603747</ele>
   <time>2021-06-04T01:40:12.001Z</time>
</trkpt>  
<trkpt lat="34.24887935944417" lon="108.89505264404785">
   <ele>407.6863675620407</ele>
   <time>2021-06-04T01:40:14.001Z</time>
</trkpt>  
<trkpt lat="34.24892051082499" lon="108.89506393157544">
   <ele>407.52593874931335</ele>
   <time>2021-06-04T01:40:16.000Z</time>
</trkpt>  
<trkpt lat="34.248948867389856" lon="108.89506288663291">
   <ele>407.6402085032314</ele>
   <time>2021-06-04T01:40:18.000Z</time>
</trkpt>  
<trkpt lat="34.24897867802288" lon="108.89507178895349">
   <ele>407.8760120635852</ele>
   <time>2021-06-04T01:40:21.000Z</time>
</trkpt>  
<trkpt lat="34.249012349215526" lon="108.89506386683745">
   <ele>408.08279385976493</ele>
   <time>2021-06-04T01:40:23.000Z</time>
</trkpt>  
<trkpt lat="34.24903109741704" lon="108.89502294378848">
   <ele>407.1788993868977</ele>
   <time>2021-06-04T01:40:26.000Z</time>
</trkpt>  
<trkpt lat="34.249052345375176" lon="108.89499434439064">
   <ele>406.9077770495787</ele>
   <time>2021-06-04T01:40:29.000Z</time>
</trkpt>  
<trkpt lat="34.249081032347995" lon="108.89498567490699">
   <ele>406.68947287183255</ele>
   <time>2021-06-04T01:40:32.000Z</time>
</trkpt>  
<trkpt lat="34.24911510736941" lon="108.8949887159244">
   <ele>406.2635112060234</ele>
   <time>2021-06-04T01:40:38.000Z</time>
</trkpt>  
<trkpt lat="34.24915922809157" lon="108.8950022647738">
   <ele>406.4710899647325</ele>
   <time>2021-06-04T01:40:41.000Z</time>
</trkpt>  
<trkpt lat="34.249187483849354" lon="108.89501375702072">
   <ele>406.3855223245919</ele>
   <time>2021-06-04T01:40:43.000Z</time>
</trkpt>  
<trkpt lat="34.2492133806872" lon="108.8950282022509">
   <ele>406.1739366874099</ele>
   <time>2021-06-04T01:40:45.000Z</time>
</trkpt>  
<trkpt lat="34.249241154930864" lon="108.89504233363726">
   <ele>406.65155951026827</ele>
   <time>2021-06-04T01:40:47.000Z</time>
</trkpt>  
<trkpt lat="34.249266437228414" lon="108.89505393231987">
   <ele>406.4463680675253</ele>
   <time>2021-06-04T01:40:49.000Z</time>
</trkpt>  
<trkpt lat="34.249299042902834" lon="108.89504846031923">
   <ele>406.8590528834611</ele>
   <time>2021-06-04T01:40:53.000Z</time>
</trkpt>  
<trkpt lat="34.24934282536791" lon="108.8950527984389">
   <ele>407.0042585534975</ele>
   <time>2021-06-04T01:40:56.000Z</time>
</trkpt>  
<trkpt lat="34.24936914479192" lon="108.89504086533844">
   <ele>406.53262471966445</ele>
   <time>2021-06-04T01:40:59.000Z</time>
</trkpt>  
<trkpt lat="34.249402132214044" lon="108.89502893613152">
   <ele>406.47199548222125</ele>
   <time>2021-06-04T01:41:06.000Z</time>
</trkpt>  
<trkpt lat="34.24943177097326" lon="108.89502717801078">
   <ele>406.7808048892766</ele>
   <time>2021-06-04T01:41:08.000Z</time>
</trkpt>  
<trkpt lat="34.24946021137109" lon="108.89502450702408">
   <ele>406.42820811085403</ele>
   <time>2021-06-04T01:41:13.000Z</time>
</trkpt>  
<trkpt lat="34.24950273647622" lon="108.89503212113334">
   <ele>407.39760809578</ele>
   <time>2021-06-04T01:41:16.001Z</time>
</trkpt>  
<trkpt lat="34.24953223622696" lon="108.89503335169705">
   <ele>407.2267498681322</ele>
   <time>2021-06-04T01:41:18.001Z</time>
</trkpt>  
<trkpt lat="34.24956224767225" lon="108.89501313089957">
   <ele>407.95939377043396</ele>
   <time>2021-06-04T01:41:22.001Z</time>
</trkpt>  
<trkpt lat="34.249585437702294" lon="108.89497889943037">
   <ele>407.17376093938947</ele>
   <time>2021-06-04T01:41:25.001Z</time>
</trkpt>  
<trkpt lat="34.24960120369921" lon="108.89494913617212">
   <ele>406.9141205092892</ele>
   <time>2021-06-04T01:41:27.001Z</time>
</trkpt>  
<trkpt lat="34.24961946982044" lon="108.89492317460216">
   <ele>407.0072323009372</ele>
   <time>2021-06-04T01:41:29.001Z</time>
</trkpt>  
<trkpt lat="34.249639034448975" lon="108.89489981180718">
   <ele>406.49434454366565</ele>
   <time>2021-06-04T01:41:32.001Z</time>
</trkpt>  
<trkpt lat="34.24966683405644" lon="108.89487549130283">
   <ele>406.92445373069495</ele>
   <time>2021-06-04T01:41:34.001Z</time>
</trkpt>  
<trkpt lat="34.24971234950278" lon="108.89487056885334">
   <ele>406.5118649303913</ele>
   <time>2021-06-04T01:41:37.001Z</time>
</trkpt>  
<trkpt lat="34.24974257612792" lon="108.89487276977832">
   <ele>406.8953443635255</ele>
   <time>2021-06-04T01:41:40.001Z</time>
</trkpt>  
<trkpt lat="34.24977443153227" lon="108.89487325405646">
   <ele>406.4840326840058</ele>
   <time>2021-06-04T01:41:45.001Z</time>
</trkpt>  
<trkpt lat="34.24980217745371" lon="108.89488741426771">
   <ele>407.09149255324155</ele>
   <time>2021-06-04T01:41:52.001Z</time>
</trkpt>  
<trkpt lat="34.24983956337359" lon="108.89489236074775">
   <ele>407.2518986752257</ele>
   <time>2021-06-04T01:41:55.001Z</time>
</trkpt>  
<trkpt lat="34.24987666641903" lon="108.89489921032528">
   <ele>407.0496951928362</ele>
   <time>2021-06-04T01:41:58.001Z</time>
</trkpt>  
<trkpt lat="34.24992268471784" lon="108.89490791317971">
   <ele>406.66096634976566</ele>
   <time>2021-06-04T01:42:01.001Z</time>
</trkpt>  
<trkpt lat="34.24994893465517" lon="108.89493090082667">
   <ele>406.32500243838876</ele>
   <time>2021-06-04T01:42:04.001Z</time>
</trkpt>  
<trkpt lat="34.24998452150724" lon="108.89495024399123">
   <ele>406.3816992621869</ele>
   <time>2021-06-04T01:42:07.001Z</time>
</trkpt>  
<trkpt lat="34.250007744399454" lon="108.89497560864025">
   <ele>406.14533615950495</ele>
   <time>2021-06-04T01:42:11.001Z</time>
</trkpt>  
<trkpt lat="34.250015596577086" lon="108.8950114577078">
   <ele>406.59821326937526</ele>
   <time>2021-06-04T01:42:15.001Z</time>
</trkpt>  
<trkpt lat="34.250017667245785" lon="108.8950474144817">
   <ele>406.26675327308476</ele>
   <time>2021-06-04T01:42:20.001Z</time>
</trkpt>  
<trkpt lat="34.25000923463799" lon="108.89508191952532">
   <ele>405.8649394046515</ele>
   <time>2021-06-04T01:42:24.000Z</time>
</trkpt>  
<trkpt lat="34.25001854615403" lon="108.89511328610153">
   <ele>405.9855075292289</ele>
   <time>2021-06-04T01:42:27.000Z</time>
</trkpt>  
<trkpt lat="34.250031306485695" lon="108.89514404501">
   <ele>405.789507644251</ele>
   <time>2021-06-04T01:42:29.000Z</time>
</trkpt>  
<trkpt lat="34.25003930395054" lon="108.89518008209681">
   <ele>406.1271110633388</ele>
   <time>2021-06-04T01:42:32.000Z</time>
</trkpt>  
<trkpt lat="34.2500416775874" lon="108.89521368233837">
   <ele>406.3210159307346</ele>
   <time>2021-06-04T01:42:34.000Z</time>
</trkpt>  
<trkpt lat="34.25003225432807" lon="108.89525704326007">
   <ele>406.6490879012272</ele>
   <time>2021-06-04T01:42:37.000Z</time>
</trkpt>  
<trkpt lat="34.250030514532206" lon="108.8953026712191">
   <ele>405.93002327065915</ele>
   <time>2021-06-04T01:42:41.000Z</time>
</trkpt>  
<trkpt lat="34.25003508581891" lon="108.89533744299591">
   <ele>405.8489451901987</ele>
   <time>2021-06-04T01:42:43.000Z</time>
</trkpt>  
<trkpt lat="34.25003177366417" lon="108.89537018614342">
   <ele>406.4672271637246</ele>
   <time>2021-06-04T01:42:45.000Z</time>
</trkpt>  
<trkpt lat="34.25002680690376" lon="108.89540943088036">
   <ele>406.1471623554826</ele>
   <time>2021-06-04T01:42:49.000Z</time>
</trkpt>  
<trkpt lat="34.25002948440099" lon="108.89544953511566">
   <ele>406.15783138293773</ele>
   <time>2021-06-04T01:42:51.000Z</time>
</trkpt>  
<trkpt lat="34.25003997146416" lon="108.89548373698598">
   <ele>406.3568874290213</ele>
   <time>2021-06-04T01:42:53.000Z</time>
</trkpt>  
<trkpt lat="34.2500553204805" lon="108.89552027932075">
   <ele>406.24037276860327</ele>
   <time>2021-06-04T01:42:57.000Z</time>
</trkpt>  
<trkpt lat="34.25006139545122" lon="108.89555564854611">
   <ele>406.3189702052623</ele>
   <time>2021-06-04T01:43:00.000Z</time>
</trkpt>  
<trkpt lat="34.250049625505" lon="108.89559945564493">
   <ele>405.84242737013847</ele>
   <time>2021-06-04T01:43:02.000Z</time>
</trkpt>  
<trkpt lat="34.25003937080653" lon="108.89564130205386">
   <ele>405.54819305520505</ele>
   <time>2021-06-04T01:43:05.001Z</time>
</trkpt>  
<trkpt lat="34.25004156126086" lon="108.89567402791417">
   <ele>406.0929643595591</ele>
   <time>2021-06-04T01:43:08.001Z</time>
</trkpt>  
<trkpt lat="34.25005366712271" lon="108.89570718141877">
   <ele>405.85638974327594</ele>
   <time>2021-06-04T01:43:12.001Z</time>
</trkpt>  
<trkpt lat="34.250077038851494" lon="108.89573403308076">
   <ele>406.35455798357725</ele>
   <time>2021-06-04T01:43:15.001Z</time>
</trkpt>  
<trkpt lat="34.25010174760673" lon="108.89577758042496">
   <ele>405.8828801382333</ele>
   <time>2021-06-04T01:43:18.001Z</time>
</trkpt>  
<trkpt lat="34.25012396342292" lon="108.89580168972645">
   <ele>405.83252061810344</ele>
   <time>2021-06-04T01:43:22.001Z</time>
</trkpt>  
<trkpt lat="34.25013693220117" lon="108.89584206915167">
   <ele>406.18994937464595</ele>
   <time>2021-06-04T01:43:26.001Z</time>
</trkpt>  
<trkpt lat="34.25015667873663" lon="108.89587921143692">
   <ele>405.9906144440174</ele>
   <time>2021-06-04T01:43:28.001Z</time>
</trkpt>  
<trkpt lat="34.25017209106356" lon="108.89591157840913">
   <ele>406.1156401075423</ele>
   <time>2021-06-04T01:43:32.001Z</time>
</trkpt>  
<trkpt lat="34.25019508278682" lon="108.8959339745142">
   <ele>406.46004912350327</ele>
   <time>2021-06-04T01:43:34.001Z</time>
</trkpt>  
<trkpt lat="34.25022435813381" lon="108.89594464255597">
   <ele>406.8701557936147</ele>
   <time>2021-06-04T01:43:36.001Z</time>
</trkpt>  
<trkpt lat="34.25025731382699" lon="108.89594334396594">
   <ele>406.636256435886</ele>
   <time>2021-06-04T01:43:38.001Z</time>
</trkpt>  
<trkpt lat="34.250286989641566" lon="108.89593931911462">
   <ele>406.93474646564573</ele>
   <time>2021-06-04T01:43:41.001Z</time>
</trkpt>  
<trkpt lat="34.25031361051472" lon="108.89596446112347">
   <ele>406.36926647648215</ele>
   <time>2021-06-04T01:43:45.001Z</time>
</trkpt>  
<trkpt lat="34.250335481326935" lon="108.89599537503351">
   <ele>406.40753586776555</ele>
   <time>2021-06-04T01:43:49.001Z</time>
</trkpt>  
<trkpt lat="34.25035322799137" lon="108.89602631672749">
   <ele>406.6888068476692</ele>
   <time>2021-06-04T01:43:52.001Z</time>
</trkpt>  
<trkpt lat="34.25037419218705" lon="108.8960651597293">
   <ele>406.16254537925124</ele>
   <time>2021-06-04T01:43:57.001Z</time>
</trkpt>  
<trkpt lat="34.2504040808199" lon="108.89607640338494">
   <ele>406.37904476746917</ele>
   <time>2021-06-04T01:44:00.001Z</time>
</trkpt>  
<trkpt lat="34.25042819438217" lon="108.89609701633677">
   <ele>406.40715806838125</ele>
   <time>2021-06-04T01:44:03.001Z</time>
</trkpt>  
<trkpt lat="34.25045785421101" lon="108.89611524989579">
   <ele>406.3090657154098</ele>
   <time>2021-06-04T01:44:05.001Z</time>
</trkpt>  
<trkpt lat="34.250483343723545" lon="108.89613100347863">
   <ele>406.1721791392192</ele>
   <time>2021-06-04T01:44:07.001Z</time>
</trkpt>  
<trkpt lat="34.25050933764362" lon="108.89614442137162">
   <ele>406.65190859604627</ele>
   <time>2021-06-04T01:44:10.001Z</time>
</trkpt>  
<trkpt lat="34.25054091627864" lon="108.89614400964281">
   <ele>406.2805999275297</ele>
   <time>2021-06-04T01:44:13.001Z</time>
</trkpt>  
<trkpt lat="34.25056702467093" lon="108.89613427771178">
   <ele>406.25777585525066</ele>
   <time>2021-06-04T01:44:16.001Z</time>
</trkpt>  
<trkpt lat="34.25059829539712" lon="108.89611161731312">
   <ele>405.9281077943742</ele>
   <time>2021-06-04T01:44:20.001Z</time>
</trkpt>  
<trkpt lat="34.25063445060374" lon="108.89609199183957">
   <ele>405.88238939549774</ele>
   <time>2021-06-04T01:44:24.001Z</time>
</trkpt>  
<trkpt lat="34.25066086194578" lon="108.89608240489707">
   <ele>406.3787358151749</ele>
   <time>2021-06-04T01:44:27.000Z</time>
</trkpt>  
<trkpt lat="34.25069204537132" lon="108.89607609961291">
   <ele>406.2476132251322</ele>
   <time>2021-06-04T01:44:30.000Z</time>
</trkpt>  
<trkpt lat="34.25072127652787" lon="108.89606629401243">
   <ele>406.32269954122603</ele>
   <time>2021-06-04T01:44:32.000Z</time>
</trkpt>  
<trkpt lat="34.250750027276986" lon="108.89605453722292">
   <ele>405.6264531351626</ele>
   <time>2021-06-04T01:44:35.000Z</time>
</trkpt>  
<trkpt lat="34.25078896071392" lon="108.89605200118574">
   <ele>406.08777832519263</ele>
   <time>2021-06-04T01:44:39.000Z</time>
</trkpt>  
<trkpt lat="34.25081876447797" lon="108.89605482050995">
   <ele>406.3441746085882</ele>
   <time>2021-06-04T01:44:42.000Z</time>
</trkpt>  
<trkpt lat="34.25085330094647" lon="108.89606429533129">
   <ele>406.3557089334354</ele>
   <time>2021-06-04T01:44:45.000Z</time>
</trkpt>  
<trkpt lat="34.2508845469407" lon="108.89607302922674">
   <ele>406.11503582727164</ele>
   <time>2021-06-04T01:44:48.000Z</time>
</trkpt>  
<trkpt lat="34.25092166839912" lon="108.89607316780182">
   <ele>406.41866585984826</ele>
   <time>2021-06-04T01:44:52.000Z</time>
</trkpt>  
<trkpt lat="34.25096049261893" lon="108.8960536731769">
   <ele>406.52665410842746</ele>
   <time>2021-06-04T01:44:56.000Z</time>
</trkpt>  
<trkpt lat="34.25098733993561" lon="108.896028506053">
   <ele>406.29617628641427</ele>
   <time>2021-06-04T01:44:59.001Z</time>
</trkpt>  
<trkpt lat="34.25101911233744" lon="108.8960076243764">
   <ele>406.4294331539422</ele>
   <time>2021-06-04T01:45:03.001Z</time>
</trkpt>  
<trkpt lat="34.25104631431295" lon="108.89599011018846">
   <ele>406.9146874053404</ele>
   <time>2021-06-04T01:45:05.001Z</time>
</trkpt>  
<trkpt lat="34.25107205129262" lon="108.89597526869844">
   <ele>407.2067401818931</ele>
   <time>2021-06-04T01:45:09.001Z</time>
</trkpt>  
<trkpt lat="34.25109714356129" lon="108.89594238664753">
   <ele>407.36774356197566</ele>
   <time>2021-06-04T01:45:12.001Z</time>
</trkpt>  
<trkpt lat="34.251121102891425" lon="108.89592422252268">
   <ele>407.16212738491595</ele>
   <time>2021-06-04T01:45:15.001Z</time>
</trkpt>  
<trkpt lat="34.25114776560516" lon="108.89590637702129">
   <ele>406.74062126595527</ele>
   <time>2021-06-04T01:45:18.001Z</time>
</trkpt>  
<trkpt lat="34.251179194076514" lon="108.89591632231044">
   <ele>406.09143019560724</ele>
   <time>2021-06-04T01:45:22.001Z</time>
</trkpt>  
<trkpt lat="34.25122056437674" lon="108.89590669163115">
   <ele>406.42328401096165</ele>
   <time>2021-06-04T01:45:25.001Z</time>
</trkpt>  
<trkpt lat="34.251255224024256" lon="108.89590151100211">
   <ele>406.458695509471</ele>
   <time>2021-06-04T01:45:27.001Z</time>
</trkpt>  
<trkpt lat="34.25129109145908" lon="108.89591256584254">
   <ele>406.2645396646112</ele>
   <time>2021-06-04T01:45:29.001Z</time>
</trkpt>  
<trkpt lat="34.25132620250627" lon="108.89591891187617">
   <ele>405.8131055049598</ele>
   <time>2021-06-04T01:45:33.001Z</time>
</trkpt>  
<trkpt lat="34.251378317218396" lon="108.89593057725898">
   <ele>405.412070534192</ele>
   <time>2021-06-04T01:45:37.001Z</time>
</trkpt>  
<trkpt lat="34.251407131074835" lon="108.8959336091707">
   <ele>405.6759304739535</ele>
   <time>2021-06-04T01:45:41.001Z</time>
</trkpt>  
<trkpt lat="34.251442328667004" lon="108.89593091982667">
   <ele>405.1905862670392</ele>
   <time>2021-06-04T01:45:46.001Z</time>
</trkpt>  
<trkpt lat="34.25147377637019" lon="108.89592377828532">
   <ele>405.00220527034253</ele>
   <time>2021-06-04T01:45:51.001Z</time>
</trkpt>  
<trkpt lat="34.25150062154162" lon="108.89591574540947">
   <ele>405.21950862556696</ele>
   <time>2021-06-04T01:45:53.001Z</time>
</trkpt>  
<trkpt lat="34.25152443233618" lon="108.89589248763356">
   <ele>405.0591112151742</ele>
   <time>2021-06-04T01:45:55.001Z</time>
</trkpt>  
<trkpt lat="34.25155249752383" lon="108.89586338985958">
   <ele>404.9584709275514</ele>
   <time>2021-06-04T01:45:57.001Z</time>
</trkpt>  
<trkpt lat="34.25157278342997" lon="108.89583411427448">
   <ele>405.63382304646075</ele>
   <time>2021-06-04T01:45:59.001Z</time>
</trkpt>  
<trkpt lat="34.25158912450886" lon="108.8958044410929">
   <ele>405.53986056894064</ele>
   <time>2021-06-04T01:46:02.001Z</time>
</trkpt>  
<trkpt lat="34.251604351499445" lon="108.89576804569151">
   <ele>405.26827572099864</ele>
   <time>2021-06-04T01:46:07.001Z</time>
</trkpt>  
<trkpt lat="34.251615517119426" lon="108.89572818259758">
   <ele>405.2561948718503</ele>
   <time>2021-06-04T01:46:12.001Z</time>
</trkpt>  
<trkpt lat="34.251624692488356" lon="108.89568297990971">
   <ele>405.2622240819037</ele>
   <time>2021-06-04T01:46:15.001Z</time>
</trkpt>  
<trkpt lat="34.25163744965374" lon="108.89563683489544">
   <ele>405.68686358537525</ele>
   <time>2021-06-04T01:46:18.001Z</time>
</trkpt>  
<trkpt lat="34.251641498009725" lon="108.89560411565338">
   <ele>405.6586801055819</ele>
   <time>2021-06-04T01:46:21.001Z</time>
</trkpt>  
<trkpt lat="34.25163701224388" lon="108.89555959101996">
   <ele>405.4434174634516</ele>
   <time>2021-06-04T01:46:24.001Z</time>
</trkpt>  
<trkpt lat="34.25163982646485" lon="108.89552235025496">
   <ele>405.04596572276205</ele>
   <time>2021-06-04T01:46:29.001Z</time>
</trkpt>  
<trkpt lat="34.25164375540103" lon="108.89548772562352">
   <ele>405.58927846793085</ele>
   <time>2021-06-04T01:46:33.000Z</time>
</trkpt>  
<trkpt lat="34.25164898699434" lon="108.89545440827192">
   <ele>405.3709906358272</ele>
   <time>2021-06-04T01:46:35.000Z</time>
</trkpt>  
<trkpt lat="34.251657338896656" lon="108.89541007236312">
   <ele>405.2620309125632</ele>
   <time>2021-06-04T01:46:38.000Z</time>
</trkpt>  
<trkpt lat="34.2516727472979" lon="108.89535788195819">
   <ele>405.25504439976066</ele>
   <time>2021-06-04T01:46:41.000Z</time>
</trkpt>  
<trkpt lat="34.251683925137264" lon="108.89532501281231">
   <ele>404.9072093889117</ele>
   <time>2021-06-04T01:46:43.000Z</time>
</trkpt>  
<trkpt lat="34.25170081409948" lon="108.89528670865589">
   <ele>405.15780537296087</ele>
   <time>2021-06-04T01:46:46.000Z</time>
</trkpt>  
<trkpt lat="34.251718870241255" lon="108.89525844749541">
   <ele>404.75521632656455</ele>
   <time>2021-06-04T01:46:49.000Z</time>
</trkpt>  
<trkpt lat="34.25173341527244" lon="108.89522212049998">
   <ele>405.32202260941267</ele>
   <time>2021-06-04T01:46:51.000Z</time>
</trkpt>  
<trkpt lat="34.25175103334542" lon="108.89519165916687">
   <ele>404.6914113778621</ele>
   <time>2021-06-04T01:46:54.000Z</time>
</trkpt>  
<trkpt lat="34.25175891835268" lon="108.8951594257537">
   <ele>405.2445614412427</ele>
   <time>2021-06-04T01:46:56.000Z</time>
</trkpt>  
<trkpt lat="34.251756719670745" lon="108.89511533436975">
   <ele>405.05754958372563</ele>
   <time>2021-06-04T01:46:58.000Z</time>
</trkpt>  
<trkpt lat="34.25175755014501" lon="108.89508109637">
   <ele>405.393240114674</ele>
   <time>2021-06-04T01:47:00.000Z</time>
</trkpt>  
<trkpt lat="34.251767613814025" lon="108.89504188372806">
   <ele>405.9780520191416</ele>
   <time>2021-06-04T01:47:03.000Z</time>
</trkpt>  
<trkpt lat="34.25177524183975" lon="108.89500976159084">
   <ele>406.0590097066015</ele>
   <time>2021-06-04T01:47:06.000Z</time>
</trkpt>  
<trkpt lat="34.25180523922468" lon="108.8949812843419">
   <ele>405.23180895112455</ele>
   <time>2021-06-04T01:47:13.000Z</time>
</trkpt>  
<trkpt lat="34.25180951887306" lon="108.8949305001961">
   <ele>405.2781165856868</ele>
   <time>2021-06-04T01:47:16.000Z</time>
</trkpt>  
<trkpt lat="34.25179068885119" lon="108.8948995781826">
   <ele>405.2251425059512</ele>
   <time>2021-06-04T01:47:19.001Z</time>
</trkpt>  
<trkpt lat="34.25177971494356" lon="108.89486928707483">
   <ele>405.1590046500787</ele>
   <time>2021-06-04T01:47:22.001Z</time>
</trkpt>  
<trkpt lat="34.25178923602001" lon="108.89483301085977">
   <ele>405.90084586292505</ele>
   <time>2021-06-04T01:47:25.001Z</time>
</trkpt>  
<trkpt lat="34.25179557737962" lon="108.8948001325203">
   <ele>405.43514916300774</ele>
   <time>2021-06-04T01:47:30.001Z</time>
</trkpt>  
<trkpt lat="34.25179912789864" lon="108.89476396740477">
   <ele>404.91111261583865</ele>
   <time>2021-06-04T01:47:33.001Z</time>
</trkpt>  
<trkpt lat="34.251810921494226" lon="108.89472887355569">
   <ele>404.9132560044527</ele>
   <time>2021-06-04T01:47:36.001Z</time>
</trkpt>  
<trkpt lat="34.25183131426285" lon="108.89469973385897">
   <ele>404.7070958185941</ele>
   <time>2021-06-04T01:47:38.001Z</time>
</trkpt>  
<trkpt lat="34.251844075910626" lon="108.89466897872055">
   <ele>404.4995054677129</ele>
   <time>2021-06-04T01:47:41.001Z</time>
</trkpt>  
<trkpt lat="34.2518469649838" lon="108.89463336808326">
   <ele>404.9944906681776</ele>
   <time>2021-06-04T01:47:43.001Z</time>
</trkpt>  
<trkpt lat="34.25185736805205" lon="108.8945880596014">
   <ele>404.79223482031375</ele>
   <time>2021-06-04T01:47:47.001Z</time>
</trkpt>  
<trkpt lat="34.251868147208874" lon="108.89455557174124">
   <ele>404.5108601404354</ele>
   <time>2021-06-04T01:47:51.001Z</time>
</trkpt>  
<trkpt lat="34.25185821055202" lon="108.89450824560018">
   <ele>404.3421851582825</ele>
   <time>2021-06-04T01:47:55.001Z</time>
</trkpt>  
<trkpt lat="34.25185058387736" lon="108.89446935969066">
   <ele>404.763407304883</ele>
   <time>2021-06-04T01:47:58.001Z</time>
</trkpt>  
<trkpt lat="34.251840051430044" lon="108.89442713544419">
   <ele>404.7343109846115</ele>
   <time>2021-06-04T01:48:03.001Z</time>
</trkpt>  
<trkpt lat="34.251833298550714" lon="108.89439070528964">
   <ele>404.59527664538473</ele>
   <time>2021-06-04T01:48:11.001Z</time>
</trkpt>  
<trkpt lat="34.25181791377752" lon="108.89436341093635">
   <ele>404.69183941185474</ele>
   <time>2021-06-04T01:48:14.001Z</time>
</trkpt>  
<trkpt lat="34.251784732021555" lon="108.89433723161738">
   <ele>404.6683432459831</ele>
   <time>2021-06-04T01:48:17.001Z</time>
</trkpt>  
<trkpt lat="34.251760404729865" lon="108.8943179402508">
   <ele>404.82612197007984</ele>
   <time>2021-06-04T01:48:19.001Z</time>
</trkpt>  
<trkpt lat="34.25173358493484" lon="108.894293846859">
   <ele>404.9978112084791</ele>
   <time>2021-06-04T01:48:21.001Z</time>
</trkpt>  
<trkpt lat="34.25170710493668" lon="108.89426564715579">
   <ele>404.7780142230913</ele>
   <time>2021-06-04T01:48:23.001Z</time>
</trkpt>  
<trkpt lat="34.25167883168377" lon="108.89424188144014">
   <ele>405.22766775637865</ele>
   <time>2021-06-04T01:48:25.001Z</time>
</trkpt>  
<trkpt lat="34.251650682964346" lon="108.8942120452418">
   <ele>405.39255567174405</ele>
   <time>2021-06-04T01:48:29.001Z</time>
</trkpt>  
<trkpt lat="34.25163715252449" lon="108.89418242066162">
   <ele>405.47726668417454</ele>
   <time>2021-06-04T01:48:32.001Z</time>
</trkpt>  
<trkpt lat="34.251619629238725" lon="108.89414905771372">
   <ele>405.3038046900183</ele>
   <time>2021-06-04T01:48:36.001Z</time>
</trkpt>  
<trkpt lat="34.251598002833745" lon="108.89411627570169">
   <ele>405.25564245693386</ele>
   <time>2021-06-04T01:48:38.001Z</time>
</trkpt>  
<trkpt lat="34.251577016172924" lon="108.89408073355182">
   <ele>405.3458820832893</ele>
   <time>2021-06-04T01:48:41.000Z</time>
</trkpt>  
<trkpt lat="34.25156673490448" lon="108.8940368269371">
   <ele>405.01567215193063</ele>
   <time>2021-06-04T01:48:44.000Z</time>
</trkpt>  
<trkpt lat="34.25156779034956" lon="108.89399877842405">
   <ele>405.1134996274486</ele>
   <time>2021-06-04T01:48:46.000Z</time>
</trkpt>  
<trkpt lat="34.25156743763503" lon="108.89396136336568">
   <ele>404.81538751348853</ele>
   <time>2021-06-04T01:48:49.000Z</time>
</trkpt>  
<trkpt lat="34.251571347018746" lon="108.89392637803117">
   <ele>405.46620385721326</ele>
   <time>2021-06-04T01:48:53.000Z</time>
</trkpt>  
<trkpt lat="34.251556214758324" lon="108.89389607991774">
   <ele>405.2699473798275</ele>
   <time>2021-06-04T01:48:55.000Z</time>
</trkpt>  
<trkpt lat="34.25154719757684" lon="108.89385744909464">
   <ele>404.7994647473097</ele>
   <time>2021-06-04T01:48:59.000Z</time>
</trkpt>  
<trkpt lat="34.251542553086416" lon="108.89382130333588">
   <ele>405.41213190183043</ele>
   <time>2021-06-04T01:49:03.000Z</time>
</trkpt>  
<trkpt lat="34.25154693578461" lon="108.89378551264493">
   <ele>405.267786199227</ele>
   <time>2021-06-04T01:49:07.000Z</time>
</trkpt>  
<trkpt lat="34.25155893955079" lon="108.8937562322031">
   <ele>405.50432271696627</ele>
   <time>2021-06-04T01:49:10.000Z</time>
</trkpt>  
<trkpt lat="34.251561305826705" lon="108.89370999034274">
   <ele>405.39154950063676</ele>
   <time>2021-06-04T01:49:13.000Z</time>
</trkpt>  
<trkpt lat="34.251562295816335" lon="108.89366604078273">
   <ele>405.5236150296405</ele>
   <time>2021-06-04T01:49:17.000Z</time>
</trkpt>  
<trkpt lat="34.25156272069405" lon="108.89363307100542">
   <ele>405.1577744279057</ele>
   <time>2021-06-04T01:49:21.000Z</time>
</trkpt>  
<trkpt lat="34.25157447343608" lon="108.89360222871164">
   <ele>405.77088377438486</ele>
   <time>2021-06-04T01:49:25.000Z</time>
</trkpt>  
<trkpt lat="34.25158175657324" lon="108.8935560901606">
   <ele>405.7182359257713</ele>
   <time>2021-06-04T01:49:29.001Z</time>
</trkpt>  
<trkpt lat="34.25157937170515" lon="108.89351346478036">
   <ele>405.58929903339595</ele>
   <time>2021-06-04T01:49:32.001Z</time>
</trkpt>  
<trkpt lat="34.25159247508322" lon="108.89348393761408">
   <ele>405.93001795653254</ele>
   <time>2021-06-04T01:49:37.001Z</time>
</trkpt>  
<trkpt lat="34.251568833734325" lon="108.89343854934242">
   <ele>405.7805788703263</ele>
   <time>2021-06-04T01:49:41.001Z</time>
</trkpt>  
<trkpt lat="34.25154013924209" lon="108.89339629068746">
   <ele>406.11880630720407</ele>
   <time>2021-06-04T01:49:43.001Z</time>
</trkpt>  
<trkpt lat="34.25151854824932" lon="108.89336691139768">
   <ele>406.34867260977626</ele>
   <time>2021-06-04T01:49:45.001Z</time>
</trkpt>  
<trkpt lat="34.25148951086412" lon="108.89333391315513">
   <ele>406.45727605745196</ele>
   <time>2021-06-04T01:49:47.001Z</time>
</trkpt>  
<trkpt lat="34.25147141541526" lon="108.89330206172446">
   <ele>406.0822083391249</ele>
   <time>2021-06-04T01:49:49.001Z</time>
</trkpt>  
<trkpt lat="34.2514605234233" lon="108.89326858468587">
   <ele>406.2780458908528</ele>
   <time>2021-06-04T01:49:52.001Z</time>
</trkpt>  
<trkpt lat="34.25146865573153" lon="108.89323151129054">
   <ele>406.57378134690225</ele>
   <time>2021-06-04T01:49:55.001Z</time>
</trkpt>  
<trkpt lat="34.251459057264185" lon="108.8931927167436">
   <ele>406.44247287418693</ele>
   <time>2021-06-04T01:50:00.001Z</time>
</trkpt>  
<trkpt lat="34.25144817351827" lon="108.89314826300084">
   <ele>406.27247825358063</ele>
   <time>2021-06-04T01:50:03.001Z</time>
</trkpt>  
<trkpt lat="34.25145842968015" lon="108.89310852643224">
   <ele>406.37215532548726</ele>
   <time>2021-06-04T01:50:07.001Z</time>
</trkpt>  
<trkpt lat="34.25146165917427" lon="108.89307269086726">
   <ele>406.36532312538475</ele>
   <time>2021-06-04T01:50:09.001Z</time>
</trkpt>  
<trkpt lat="34.25145365713345" lon="108.89302420880492">
   <ele>406.9186865584925</ele>
   <time>2021-06-04T01:50:11.001Z</time>
</trkpt>  
<trkpt lat="34.25143870562706" lon="108.89297154406835">
   <ele>406.8385828975588</ele>
   <time>2021-06-04T01:50:13.001Z</time>
</trkpt>  
<trkpt lat="34.25142660417373" lon="108.89293748805328">
   <ele>406.8848295500502</ele>
   <time>2021-06-04T01:50:15.001Z</time>
</trkpt>  
<trkpt lat="34.25142243452512" lon="108.89290407056461">
   <ele>406.9326948048547</ele>
   <time>2021-06-04T01:50:18.001Z</time>
</trkpt>  
<trkpt lat="34.25141894548461" lon="108.89286072631063">
   <ele>407.591397668235</ele>
   <time>2021-06-04T01:50:24.001Z</time>
</trkpt>  
<trkpt lat="34.25139962641013" lon="108.89283443261553">
   <ele>407.7641007769853</ele>
   <time>2021-06-04T01:50:27.001Z</time>
</trkpt>  
<trkpt lat="34.251374556858565" lon="108.89281519528816">
   <ele>407.87263106089085</ele>
   <time>2021-06-04T01:50:30.001Z</time>
</trkpt>  
<trkpt lat="34.25135900310266" lon="108.89278269305233">
   <ele>407.7801222903654</ele>
   <time>2021-06-04T01:50:35.001Z</time>
</trkpt>  
<trkpt lat="34.251332013351494" lon="108.89275721427833">
   <ele>407.85166327282786</ele>
   <time>2021-06-04T01:50:39.001Z</time>
</trkpt>  
<trkpt lat="34.25130891315533" lon="108.89273563122582">
   <ele>407.9874384077266</ele>
   <time>2021-06-04T01:50:44.001Z</time>
</trkpt>  
<trkpt lat="34.25128496527773" lon="108.89271207383962">
   <ele>407.62821329478174</ele>
   <time>2021-06-04T01:50:47.000Z</time>
</trkpt>  
<trkpt lat="34.25126817503155" lon="108.8926848049199">
   <ele>407.84214800130576</ele>
   <time>2021-06-04T01:50:50.000Z</time>
</trkpt>  
<trkpt lat="34.251235986950384" lon="108.89266655198932">
   <ele>408.27756830025464</ele>
   <time>2021-06-04T01:50:54.000Z</time>
</trkpt>  
<trkpt lat="34.25121708370935" lon="108.89263446824208">
   <ele>408.01234960835427</ele>
   <time>2021-06-04T01:50:58.000Z</time>
</trkpt>  
<trkpt lat="34.2512065057229" lon="108.89260146863637">
   <ele>408.36095278151333</ele>
   <time>2021-06-04T01:51:01.000Z</time>
</trkpt>  
<trkpt lat="34.25121265181257" lon="108.89256516911414">
   <ele>408.1224343255162</ele>
   <time>2021-06-04T01:51:05.000Z</time>
</trkpt>  
<trkpt lat="34.25121540754597" lon="108.89251887354763">
   <ele>408.21978143043816</ele>
   <time>2021-06-04T01:51:09.000Z</time>
</trkpt>  
<trkpt lat="34.25122123954671" lon="108.89248258829058">
   <ele>408.72393932566047</ele>
   <time>2021-06-04T01:51:12.000Z</time>
</trkpt>  
<trkpt lat="34.25123187096765" lon="108.89244280692705">
   <ele>408.6289939060807</ele>
   <time>2021-06-04T01:51:15.000Z</time>
</trkpt>  
<trkpt lat="34.251247725862335" lon="108.89240030253784">
   <ele>408.48175123985857</ele>
   <time>2021-06-04T01:51:19.000Z</time>
</trkpt>  
<trkpt lat="34.25124795635179" lon="108.89236417195094">
   <ele>408.64060424733907</ele>
   <time>2021-06-04T01:51:22.000Z</time>
</trkpt>  
<trkpt lat="34.2512499604995" lon="108.89232855174662">
   <ele>408.70830948185176</ele>
   <time>2021-06-04T01:51:26.000Z</time>
</trkpt>  
<trkpt lat="34.25125098603719" lon="108.89229556737094">
   <ele>408.6397058451548</ele>
   <time>2021-06-04T01:51:29.001Z</time>
</trkpt>  
<trkpt lat="34.25124973311507" lon="108.89226041642796">
   <ele>408.38689026329666</ele>
   <time>2021-06-04T01:51:33.001Z</time>
</trkpt>  
<trkpt lat="34.25123407498702" lon="108.89222112796521">
   <ele>408.9934000344947</ele>
   <time>2021-06-04T01:51:36.001Z</time>
</trkpt>  
<trkpt lat="34.25122869337374" lon="108.89218222894647">
   <ele>408.4745213408023</ele>
   <time>2021-06-04T01:51:39.001Z</time>
</trkpt>  
<trkpt lat="34.25121441140866" lon="108.89214377374259">
   <ele>408.696263150312</ele>
   <time>2021-06-04T01:51:42.001Z</time>
</trkpt>  
<trkpt lat="34.25119722704156" lon="108.8921065232319">
   <ele>408.3101483238861</ele>
   <time>2021-06-04T01:51:45.001Z</time>
</trkpt>  
<trkpt lat="34.251194028182326" lon="108.8920632173827">
   <ele>408.63179552182555</ele>
   <time>2021-06-04T01:51:49.001Z</time>
</trkpt>  
<trkpt lat="34.25117022786394" lon="108.8920282373991">
   <ele>408.9015302583575</ele>
   <time>2021-06-04T01:51:51.001Z</time>
</trkpt>  
<trkpt lat="34.25114777892532" lon="108.89199621280785">
   <ele>408.7364422241226</ele>
   <time>2021-06-04T01:51:53.001Z</time>
</trkpt>  
<trkpt lat="34.25112386261493" lon="108.89196820433301">
   <ele>408.6960821347311</ele>
   <time>2021-06-04T01:51:55.001Z</time>
</trkpt>  
<trkpt lat="34.251101244607895" lon="108.89194864414176">
   <ele>409.26362282782793</ele>
   <time>2021-06-04T01:51:58.001Z</time>
</trkpt>  
<trkpt lat="34.251078538270896" lon="108.89192416426407">
   <ele>409.294520765543</ele>
   <time>2021-06-04T01:52:02.001Z</time>
</trkpt>  
<trkpt lat="34.251048516429705" lon="108.89189827793315">
   <ele>409.1706558689475</ele>
   <time>2021-06-04T01:52:08.001Z</time>
</trkpt>  
<trkpt lat="34.251010410332405" lon="108.89187155124233">
   <ele>408.62687835562974</ele>
   <time>2021-06-04T01:52:10.001Z</time>
</trkpt>  
<trkpt lat="34.25098394488104" lon="108.8918494223033">
   <ele>408.9690035302192</ele>
   <time>2021-06-04T01:52:13.001Z</time>
</trkpt>  
<trkpt lat="34.250937654531334" lon="108.89181585556034">
   <ele>409.2013152129948</ele>
   <time>2021-06-04T01:52:16.001Z</time>
</trkpt>  
<trkpt lat="34.250922066300475" lon="108.89178396450835">
   <ele>408.7517519053072</ele>
   <time>2021-06-04T01:52:18.001Z</time>
</trkpt>  
<trkpt lat="34.250910071698854" lon="108.89174908901023">
   <ele>408.4265216225758</ele>
   <time>2021-06-04T01:52:21.001Z</time>
</trkpt>  
<trkpt lat="34.250889648474875" lon="108.89171086263727">
   <ele>407.91371214948595</ele>
   <time>2021-06-04T01:52:24.001Z</time>
</trkpt>  
<trkpt lat="34.25087159153272" lon="108.89167223075503">
   <ele>408.73643924016505</ele>
   <time>2021-06-04T01:52:27.001Z</time>
</trkpt>  
<trkpt lat="34.25085113700332" lon="108.89165003339501">
   <ele>408.2386738182977</ele>
   <time>2021-06-04T01:52:29.001Z</time>
</trkpt>  
<trkpt lat="34.25083112536169" lon="108.89162035952275">
   <ele>407.8634701464325</ele>
   <time>2021-06-04T01:52:33.001Z</time>
</trkpt>  
<trkpt lat="34.25080625736663" lon="108.89159083663647">
   <ele>408.65965396910906</ele>
   <time>2021-06-04T01:52:36.001Z</time>
</trkpt>  
<trkpt lat="34.25078602046906" lon="108.8915554674871">
   <ele>408.6329657062888</ele>
   <time>2021-06-04T01:52:40.001Z</time>
</trkpt>  
<trkpt lat="34.25076326660267" lon="108.89153609751557">
   <ele>408.65392065327615</ele>
   <time>2021-06-04T01:52:43.001Z</time>
</trkpt>  
<trkpt lat="34.25073586103865" lon="108.89152046414969">
   <ele>408.23960402421653</ele>
   <time>2021-06-04T01:52:46.001Z</time>
</trkpt>  
<trkpt lat="34.25070744521714" lon="108.89148353573324">
   <ele>408.4200823176652</ele>
   <time>2021-06-04T01:52:49.001Z</time>
</trkpt>  
<trkpt lat="34.25067641704586" lon="108.89146083625833">
   <ele>407.7624195162207</ele>
   <time>2021-06-04T01:52:52.000Z</time>
</trkpt>  
<trkpt lat="34.250643707612376" lon="108.89145067188038">
   <ele>409.1136159263551</ele>
   <time>2021-06-04T01:52:56.000Z</time>
</trkpt>  
<trkpt lat="34.250620258257825" lon="108.89142464166348">
   <ele>408.76138348225504</ele>
   <time>2021-06-04T01:52:59.000Z</time>
</trkpt>  
<trkpt lat="34.25058714251115" lon="108.89140593108617">
   <ele>408.7340579479933</ele>
   <time>2021-06-04T01:53:03.000Z</time>
</trkpt>  
<trkpt lat="34.25055294810824" lon="108.89138367302456">
   <ele>408.90264012198895</ele>
   <time>2021-06-04T01:53:06.000Z</time>
</trkpt>  
<trkpt lat="34.25052369607008" lon="108.89136637116613">
   <ele>408.61556887067854</ele>
   <time>2021-06-04T01:53:08.000Z</time>
</trkpt>  
<trkpt lat="34.25050044286982" lon="108.89133820073175">
   <ele>408.2768715452403</ele>
   <time>2021-06-04T01:53:11.000Z</time>
</trkpt>  
<trkpt lat="34.25047958977286" lon="108.8913018158071">
   <ele>408.88366656471044</ele>
   <time>2021-06-04T01:53:13.000Z</time>
</trkpt>  
<trkpt lat="34.250460688507516" lon="108.89127071902588">
   <ele>409.2555581200868</ele>
   <time>2021-06-04T01:53:17.000Z</time>
</trkpt>  
<trkpt lat="34.25043695361866" lon="108.89123972553914">
   <ele>409.38103579357266</ele>
   <time>2021-06-04T01:53:20.000Z</time>
</trkpt>  
<trkpt lat="34.25041367445038" lon="108.89120854452729">
   <ele>408.989752702415</ele>
   <time>2021-06-04T01:53:23.000Z</time>
</trkpt>  
<trkpt lat="34.25038690212802" lon="108.89118255686164">
   <ele>408.655998528935</ele>
   <time>2021-06-04T01:53:26.001Z</time>
</trkpt>  
<trkpt lat="34.250355355294886" lon="108.89115687533486">
   <ele>408.89910285919905</ele>
   <time>2021-06-04T01:53:29.001Z</time>
</trkpt>  
<trkpt lat="34.2503327783734" lon="108.89113390943939">
   <ele>409.0499698230997</ele>
   <time>2021-06-04T01:53:32.001Z</time>
</trkpt>  
<trkpt lat="34.250292132907376" lon="108.89111415959606">
   <ele>408.46353413537145</ele>
   <time>2021-06-04T01:53:35.001Z</time>
</trkpt>  
<trkpt lat="34.250267665201775" lon="108.89108766277356">
   <ele>408.7029002830386</ele>
   <time>2021-06-04T01:53:39.001Z</time>
</trkpt>  
<trkpt lat="34.25025083190947" lon="108.89105844849838">
   <ele>409.04885540995747</ele>
   <time>2021-06-04T01:53:41.001Z</time>
</trkpt>  
<trkpt lat="34.2502283502762" lon="108.89102286393961">
   <ele>408.9899498298764</ele>
   <time>2021-06-04T01:53:43.001Z</time>
</trkpt>  
<trkpt lat="34.25021244493102" lon="108.89099331592487">
   <ele>409.0410866336897</ele>
   <time>2021-06-04T01:53:45.001Z</time>
</trkpt>  
<trkpt lat="34.250199005761345" lon="108.89096251929716">
   <ele>408.69955816399306</ele>
   <time>2021-06-04T01:53:48.001Z</time>
</trkpt>  
<trkpt lat="34.25017347517563" lon="108.89093429114499">
   <ele>409.13832888379693</ele>
   <time>2021-06-04T01:53:51.001Z</time>
</trkpt>  
<trkpt lat="34.25015001853199" lon="108.89090470592653">
   <ele>408.96357225906104</ele>
   <time>2021-06-04T01:53:55.001Z</time>
</trkpt>  
<trkpt lat="34.25012037672535" lon="108.89089320000286">
   <ele>408.30411931686103</ele>
   <time>2021-06-04T01:53:59.001Z</time>
</trkpt>  
<trkpt lat="34.25009373917131" lon="108.89087109509131">
   <ele>408.3877251641825</ele>
   <time>2021-06-04T01:54:02.001Z</time>
</trkpt>  
<trkpt lat="34.25006366844032" lon="108.89085078431816">
   <ele>408.1894681258127</ele>
   <time>2021-06-04T01:54:05.001Z</time>
</trkpt>  
<trkpt lat="34.25003075136034" lon="108.89083242252197">
   <ele>407.97187441401184</ele>
   <time>2021-06-04T01:54:09.001Z</time>
</trkpt>  
<trkpt lat="34.25000472597383" lon="108.89081735488281">
   <ele>407.7243222622201</ele>
   <time>2021-06-04T01:54:12.001Z</time>
</trkpt>  
<trkpt lat="34.24997739280314" lon="108.89080644226324">
   <ele>408.069320329465</ele>
   <time>2021-06-04T01:54:14.001Z</time>
</trkpt>  
<trkpt lat="34.24994592909034" lon="108.89077950722296">
   <ele>408.1132457833737</ele>
   <time>2021-06-04T01:54:17.001Z</time>
</trkpt>  
<trkpt lat="34.249917789220184" lon="108.89077506415326">
   <ele>408.3540593693033</ele>
   <time>2021-06-04T01:54:20.001Z</time>
</trkpt>  
<trkpt lat="34.2498803709107" lon="108.89076351158077">
   <ele>408.4158117650077</ele>
   <time>2021-06-04T01:54:23.001Z</time>
</trkpt>  
<trkpt lat="34.24984309405264" lon="108.89076080882313">
   <ele>408.6339576682076</ele>
   <time>2021-06-04T01:54:26.001Z</time>
</trkpt>  
<trkpt lat="34.24980665318989" lon="108.89075751180548">
   <ele>408.36307970341295</ele>
   <time>2021-06-04T01:54:29.001Z</time>
</trkpt>  
<trkpt lat="34.249771254419656" lon="108.89075006492408">
   <ele>408.0133152101189</ele>
   <time>2021-06-04T01:54:32.001Z</time>
</trkpt>  
<trkpt lat="34.249742023735585" lon="108.89074602431702">
   <ele>408.6886350484565</ele>
   <time>2021-06-04T01:54:35.001Z</time>
</trkpt>  
<trkpt lat="34.2497085428397" lon="108.89074956942002">
   <ele>408.12092420179397</ele>
   <time>2021-06-04T01:54:37.001Z</time>
</trkpt>  
<trkpt lat="34.24967861067378" lon="108.89074296209571">
   <ele>408.108749772422</ele>
   <time>2021-06-04T01:54:40.001Z</time>
</trkpt>  
<trkpt lat="34.24964678068845" lon="108.89073633945692">
   <ele>408.2034069802612</ele>
   <time>2021-06-04T01:54:42.001Z</time>
</trkpt>  
<trkpt lat="34.24961044828714" lon="108.89072261834403">
   <ele>408.08047010190785</ele>
   <time>2021-06-04T01:54:43.001Z</time>
</trkpt>  
<trkpt lat="34.24957678502234" lon="108.89071363188762">
   <ele>407.5650702472776</ele>
   <time>2021-06-04T01:54:46.001Z</time>
</trkpt>  
<trkpt lat="34.249542049073256" lon="108.89071266812854">
   <ele>407.6756036160514</ele>
   <time>2021-06-04T01:54:50.001Z</time>
</trkpt>  
<trkpt lat="34.24950669715585" lon="108.89070677869223">
   <ele>406.91865448467433</ele>
   <time>2021-06-04T01:54:52.001Z</time>
</trkpt>  
<trkpt lat="34.249465187904214" lon="108.89070444199555">
   <ele>407.2956296345219</ele>
   <time>2021-06-04T01:54:55.001Z</time>
</trkpt>  
<trkpt lat="34.24942493363179" lon="108.8906958425687">
   <ele>406.80659595970064</ele>
   <time>2021-06-04T01:54:59.000Z</time>
</trkpt>  
<trkpt lat="34.24939375616384" lon="108.89069625336731">
   <ele>407.44116909988225</ele>
   <time>2021-06-04T01:55:01.000Z</time>
</trkpt>  
<trkpt lat="34.24936534624021" lon="108.89068756477208">
   <ele>407.509422454983</ele>
   <time>2021-06-04T01:55:03.000Z</time>
</trkpt>  
<trkpt lat="34.24932762499667" lon="108.89069749048303">
   <ele>407.3871829053387</ele>
   <time>2021-06-04T01:55:06.000Z</time>
</trkpt>  
<trkpt lat="34.24929187052415" lon="108.89070451900906">
   <ele>407.0841745119542</ele>
   <time>2021-06-04T01:55:09.000Z</time>
</trkpt>  
<trkpt lat="34.249260273416006" lon="108.89069589672403">
   <ele>407.256921983324</ele>
   <time>2021-06-04T01:55:13.000Z</time>
</trkpt>  
<trkpt lat="34.24921517556138" lon="108.89068494051651">
   <ele>407.72176395356655</ele>
   <time>2021-06-04T01:55:16.000Z</time>
</trkpt>  
<trkpt lat="34.24918243203029" lon="108.89068555473007">
   <ele>407.4084427431226</ele>
   <time>2021-06-04T01:55:20.000Z</time>
</trkpt>  
<trkpt lat="34.24914946204802" lon="108.89069008760397">
   <ele>407.26259002648294</ele>
   <time>2021-06-04T01:55:23.000Z</time>
</trkpt>  
<trkpt lat="34.2491154343997" lon="108.89069979314203">
   <ele>407.22302269469947</ele>
   <time>2021-06-04T01:55:25.000Z</time>
</trkpt>  
<trkpt lat="34.24908367952845" lon="108.89071918352573">
   <ele>407.20584516972303</ele>
   <time>2021-06-04T01:55:28.000Z</time>
</trkpt>  
<trkpt lat="34.24905051903877" lon="108.89072854135794">
   <ele>407.8355643246323</ele>
   <time>2021-06-04T01:55:31.000Z</time>
</trkpt>  
<trkpt lat="34.249019573835405" lon="108.89073614183346">
   <ele>407.33724028337747</ele>
   <time>2021-06-04T01:55:35.000Z</time>
</trkpt>  
<trkpt lat="34.24898026957468" lon="108.89075988676866">
   <ele>407.7898261202499</ele>
   <time>2021-06-04T01:55:38.000Z</time>
</trkpt>  
<trkpt lat="34.24894927909961" lon="108.89078998006997">
   <ele>407.7961632423103</ele>
   <time>2021-06-04T01:55:41.000Z</time>
</trkpt>  
<trkpt lat="34.24892796774271" lon="108.89081872233221">
   <ele>407.7148886229843</ele>
   <time>2021-06-04T01:55:44.000Z</time>
</trkpt>  
<trkpt lat="34.24892101304157" lon="108.89085835878326">
   <ele>407.51816399395466</ele>
   <time>2021-06-04T01:55:46.000Z</time>
</trkpt>  
<trkpt lat="34.248904893391526" lon="108.89089645550347">
   <ele>407.9140533609316</ele>
   <time>2021-06-04T01:55:49.000Z</time>
</trkpt>  
<trkpt lat="34.24887904552294" lon="108.890922060614">
   <ele>407.646939936094</ele>
   <time>2021-06-04T01:55:53.000Z</time>
</trkpt>  
<trkpt lat="34.248847970679705" lon="108.89094548209913">
   <ele>407.7781606409699</ele>
   <time>2021-06-04T01:55:56.000Z</time>
</trkpt>  
<trkpt lat="34.248825346560984" lon="108.89096878213884">
   <ele>407.54426025692374</ele>
   <time>2021-06-04T01:55:59.000Z</time>
</trkpt>  
<trkpt lat="34.248808418297315" lon="108.89100220825954">
   <ele>407.47365992423147</ele>
   <time>2021-06-04T01:56:02.001Z</time>
</trkpt>  
<trkpt lat="34.248791118514795" lon="108.89103742497066">
   <ele>407.5205637579784</ele>
   <time>2021-06-04T01:56:05.001Z</time>
</trkpt>  
<trkpt lat="34.248777799076116" lon="108.8910721080741">
   <ele>407.817415593192</ele>
   <time>2021-06-04T01:56:08.001Z</time>
</trkpt>  
<trkpt lat="34.24876169811949" lon="108.8911004169908">
   <ele>407.540045555681</ele>
   <time>2021-06-04T01:56:11.001Z</time>
</trkpt>  
<trkpt lat="34.24874195475746" lon="108.89112555174876">
   <ele>407.7535094246268</ele>
   <time>2021-06-04T01:56:15.001Z</time>
</trkpt>  
<trkpt lat="34.24872104060321" lon="108.89117012868545">
   <ele>407.65083798393607</ele>
   <time>2021-06-04T01:56:20.001Z</time>
</trkpt>  
<trkpt lat="34.24869440778583" lon="108.89118595981047">
   <ele>407.47516953665763</ele>
   <time>2021-06-04T01:56:24.001Z</time>
</trkpt>  
<trkpt lat="34.248673285044525" lon="108.89121958719682">
   <ele>407.50434573646635</ele>
   <time>2021-06-04T01:56:27.001Z</time>
</trkpt>  
<trkpt lat="34.248630903452266" lon="108.89124618991771">
   <ele>407.38221174106</ele>
   <time>2021-06-04T01:56:30.001Z</time>
</trkpt>  
<trkpt lat="34.24860912978087" lon="108.89127759535575">
   <ele>407.6595190092921</ele>
   <time>2021-06-04T01:56:33.001Z</time>
</trkpt>  
<trkpt lat="34.24859814464075" lon="108.89131326184221">
   <ele>407.57648587878793</ele>
   <time>2021-06-04T01:56:37.001Z</time>
</trkpt>  
<trkpt lat="34.24860977044219" lon="108.89135021804267">
   <ele>407.68502017017454</ele>
   <time>2021-06-04T01:56:40.001Z</time>
</trkpt>  
<trkpt lat="34.248604318741016" lon="108.8913897230207">
   <ele>407.7540814271197</ele>
   <time>2021-06-04T01:56:43.001Z</time>
</trkpt>  
<trkpt lat="34.248590160682674" lon="108.89142719360315">
   <ele>408.1314188754186</ele>
   <time>2021-06-04T01:56:46.001Z</time>
</trkpt>  
<trkpt lat="34.24857185018734" lon="108.89147197934899">
   <ele>407.78374076541513</ele>
   <time>2021-06-04T01:56:48.001Z</time>
</trkpt>  
<trkpt lat="34.24856495377512" lon="108.89150361723983">
   <ele>407.29194940812886</ele>
   <time>2021-06-04T01:56:50.001Z</time>
</trkpt>  
<trkpt lat="34.24857670102604" lon="108.8915493289952">
   <ele>408.0777741484344</ele>
   <time>2021-06-04T01:56:53.001Z</time>
</trkpt>  
<trkpt lat="34.248592126367825" lon="108.89158785140842">
   <ele>407.46003217436373</ele>
   <time>2021-06-04T01:56:55.001Z</time>
</trkpt>  
<trkpt lat="34.24859890143734" lon="108.89162062999041">
   <ele>407.07370139006525</ele>
   <time>2021-06-04T01:56:56.001Z</time>
</trkpt>  
<trkpt lat="34.24860697803857" lon="108.89165615685114">
   <ele>407.19377308990806</ele>
   <time>2021-06-04T01:56:58.001Z</time>
</trkpt>  
<trkpt lat="34.2486150387808" lon="108.89169574503687">
   <ele>407.21415827050805</ele>
   <time>2021-06-04T01:57:01.001Z</time>
</trkpt>  
<trkpt lat="34.24861976839988" lon="108.89173658787564">
   <ele>407.3411343591288</ele>
   <time>2021-06-04T01:57:05.000Z</time>
</trkpt>  
<trkpt lat="34.24862234981333" lon="108.89178757713378">
   <ele>407.2597338911146</ele>
   <time>2021-06-04T01:57:08.000Z</time>
</trkpt>  
<trkpt lat="34.24863656311855" lon="108.89182116367591">
   <ele>407.11977722961456</ele>
   <time>2021-06-04T01:57:10.000Z</time>
</trkpt>  
<trkpt lat="34.24865061366338" lon="108.8918496076271">
   <ele>407.1157234059647</ele>
   <time>2021-06-04T01:57:12.000Z</time>
</trkpt>  
<trkpt lat="34.248672727801804" lon="108.8918719419938">
   <ele>406.73611502721906</ele>
   <time>2021-06-04T01:57:14.000Z</time>
</trkpt>  
<trkpt lat="34.24868222746326" lon="108.89191247084429">
   <ele>406.709189273417</ele>
   <time>2021-06-04T01:57:17.000Z</time>
</trkpt>  
<trkpt lat="34.248697842407935" lon="108.89194379149079">
   <ele>406.49688127450645</ele>
   <time>2021-06-04T01:57:20.000Z</time>
</trkpt>  
<trkpt lat="34.24870227381365" lon="108.8919887947418">
   <ele>407.07544213626534</ele>
   <time>2021-06-04T01:57:23.000Z</time>
</trkpt>  
<trkpt lat="34.24869178139682" lon="108.89202379150166">
   <ele>407.1765632117167</ele>
   <time>2021-06-04T01:57:26.000Z</time>
</trkpt>  
<trkpt lat="34.24869457661132" lon="108.89206391107962">
   <ele>407.15737788565457</ele>
   <time>2021-06-04T01:57:29.000Z</time>
</trkpt>  
<trkpt lat="34.2487140279587" lon="108.89209061831345">
   <ele>407.4749599182978</ele>
   <time>2021-06-04T01:57:31.000Z</time>
</trkpt>  
<trkpt lat="34.248720263477736" lon="108.8921400747539">
   <ele>407.4300640784204</ele>
   <time>2021-06-04T01:57:36.000Z</time>
</trkpt>  
<trkpt lat="34.24873463139417" lon="108.89217030255399">
   <ele>407.4698324324563</ele>
   <time>2021-06-04T01:57:38.000Z</time>
</trkpt>  
<trkpt lat="34.24875534728876" lon="108.89221184308471">
   <ele>407.43851875606924</ele>
   <time>2021-06-04T01:57:40.000Z</time>
</trkpt>  
<trkpt lat="34.24877484506644" lon="108.8922469700246">
   <ele>407.4025230901316</ele>
   <time>2021-06-04T01:57:43.000Z</time>
</trkpt>  
<trkpt lat="34.24877263644241" lon="108.89228319879473">
   <ele>407.6634391574189</ele>
   <time>2021-06-04T01:57:46.000Z</time>
</trkpt>  
<trkpt lat="34.24878180932442" lon="108.89232403231114">
   <ele>407.9633908160031</ele>
   <time>2021-06-04T01:57:48.000Z</time>
</trkpt>  
<trkpt lat="34.248762616934066" lon="108.89236591111668">
   <ele>407.5247913748026</ele>
   <time>2021-06-04T01:57:51.000Z</time>
</trkpt>  
<trkpt lat="34.24875730298491" lon="108.89240766151764">
   <ele>407.760267931968</ele>
   <time>2021-06-04T01:57:56.000Z</time>
</trkpt>  
<trkpt lat="34.24875986811433" lon="108.89245562297317">
   <ele>407.1730056134984</ele>
   <time>2021-06-04T01:58:00.000Z</time>
</trkpt>  
<trkpt lat="34.248758853854206" lon="108.892495169639">
   <ele>407.58804916311055</ele>
   <time>2021-06-04T01:58:02.001Z</time>
</trkpt>  
<trkpt lat="34.24876713456956" lon="108.8925346529749">
   <ele>407.5332580981776</ele>
   <time>2021-06-04T01:58:05.001Z</time>
</trkpt>  
<trkpt lat="34.248777441028274" lon="108.89258215194766">
   <ele>407.2308892114088</ele>
   <time>2021-06-04T01:58:08.001Z</time>
</trkpt>  
<trkpt lat="34.24877992291803" lon="108.89262008388499">
   <ele>406.9768408210948</ele>
   <time>2021-06-04T01:58:11.001Z</time>
</trkpt>  
<trkpt lat="34.24879026988515" lon="108.89265606842339">
   <ele>407.48323204088956</ele>
   <time>2021-06-04T01:58:14.001Z</time>
</trkpt>  
<trkpt lat="34.24878649047331" lon="108.89269279015515">
   <ele>407.5387901822105</ele>
   <time>2021-06-04T01:58:18.001Z</time>
</trkpt>  
<trkpt lat="34.24878951117044" lon="108.89273433871416">
   <ele>407.91487123724073</ele>
   <time>2021-06-04T01:58:22.001Z</time>
</trkpt>  
<trkpt lat="34.24881109645577" lon="108.89277727085536">
   <ele>407.90037726517767</ele>
   <time>2021-06-04T01:58:25.001Z</time>
</trkpt>  
<trkpt lat="34.2488264300953" lon="108.89281041349581">
   <ele>407.1632565241307</ele>
   <time>2021-06-04T01:58:28.001Z</time>
</trkpt>  
<trkpt lat="34.2488245457503" lon="108.89285026786834">
   <ele>408.2331852456555</ele>
   <time>2021-06-04T01:58:31.001Z</time>
</trkpt>  
<trkpt lat="34.24881942541271" lon="108.89289697509204">
   <ele>407.53452546335757</ele>
   <time>2021-06-04T01:58:34.001Z</time>
</trkpt>  
<trkpt lat="34.248826627972036" lon="108.89293222050155">
   <ele>408.02249610144645</ele>
   <time>2021-06-04T01:58:38.001Z</time>
</trkpt>  
<trkpt lat="34.24882604967118" lon="108.89296592869526">
   <ele>408.4056050553918</ele>
   <time>2021-06-04T01:58:40.001Z</time>
</trkpt>  
<trkpt lat="34.248839180089455" lon="108.89300218568299">
   <ele>408.17471421696246</ele>
   <time>2021-06-04T01:58:43.001Z</time>
</trkpt>  
<trkpt lat="34.248848644550954" lon="108.89304376022874">
   <ele>408.33895508013666</ele>
   <time>2021-06-04T01:58:46.001Z</time>
</trkpt>  
<trkpt lat="34.24884817828932" lon="108.89308029869655">
   <ele>408.1704519158229</ele>
   <time>2021-06-04T01:58:49.001Z</time>
</trkpt>  
<trkpt lat="34.24885401404019" lon="108.89312173220128">
   <ele>408.63993442151695</ele>
   <time>2021-06-04T01:58:53.001Z</time>
</trkpt>  
<trkpt lat="34.2488605846131" lon="108.89315553811068">
   <ele>408.5178384501487</ele>
   <time>2021-06-04T01:58:54.001Z</time>
</trkpt>  
<trkpt lat="34.24886288451038" lon="108.89319043745972">
   <ele>409.0269681820646</ele>
   <time>2021-06-04T01:58:58.001Z</time>
</trkpt>  
<trkpt lat="34.24886027946002" lon="108.8932335682271">
   <ele>408.85095462203026</ele>
   <time>2021-06-04T01:59:01.001Z</time>
</trkpt>  
<trkpt lat="34.24883557817914" lon="108.89327198329515">
   <ele>408.4682556139305</ele>
   <time>2021-06-04T01:59:05.001Z</time>
</trkpt>  
<trkpt lat="34.24881257345777" lon="108.89329696985875">
   <ele>409.2225597705692</ele>
   <time>2021-06-04T01:59:08.001Z</time>
</trkpt>  
<trkpt lat="34.24879083562774" lon="108.89332153496697">
   <ele>409.34715862199664</ele>
   <time>2021-06-04T01:59:11.000Z</time>
</trkpt>  
<trkpt lat="34.248765420139215" lon="108.89335452170019">
   <ele>409.46743065305054</ele>
   <time>2021-06-04T01:59:14.000Z</time>
</trkpt>  
<trkpt lat="34.248725964543105" lon="108.89338563397628">
   <ele>409.98594560381025</ele>
   <time>2021-06-04T01:59:19.000Z</time>
</trkpt>  
<trkpt lat="34.2487026257138" lon="108.89340877082665">
   <ele>409.5894419392571</ele>
   <time>2021-06-04T01:59:22.000Z</time>
</trkpt>  
<trkpt lat="34.24867933667568" lon="108.89344444738579">
   <ele>409.59849667456</ele>
   <time>2021-06-04T01:59:26.000Z</time>
</trkpt>  
<trkpt lat="34.248656052108615" lon="108.89346561960298">
   <ele>409.38781668804586</ele>
   <time>2021-06-04T01:59:30.000Z</time>
</trkpt>  
<trkpt lat="34.248632657620746" lon="108.89348993903054">
   <ele>409.73116127587855</ele>
   <time>2021-06-04T01:59:33.000Z</time>
</trkpt>  
<trkpt lat="34.24860623003462" lon="108.89350304149087">
   <ele>409.38502937275916</ele>
   <time>2021-06-04T01:59:36.000Z</time>
</trkpt>  
<trkpt lat="34.24858522912304" lon="108.8935257725668">
   <ele>409.25321376137435</ele>
   <time>2021-06-04T01:59:39.000Z</time>
</trkpt>  
<trkpt lat="34.24856334589691" lon="108.8935600655851">
   <ele>409.4782658005133</ele>
   <time>2021-06-04T01:59:42.000Z</time>
</trkpt>  
<trkpt lat="34.24854591443135" lon="108.89358522449669">
   <ele>408.75935491826385</ele>
   <time>2021-06-04T01:59:45.000Z</time>
</trkpt>  
<trkpt lat="34.248522575897844" lon="108.89361365681356">
   <ele>409.3037358811125</ele>
   <time>2021-06-04T01:59:48.000Z</time>
</trkpt>  
<trkpt lat="34.24848899794148" lon="108.89362565097984">
   <ele>409.03702994063497</ele>
   <time>2021-06-04T01:59:51.001Z</time>
</trkpt>  
<trkpt lat="34.248454939157284" lon="108.89364501614264">
   <ele>409.1630412498489</ele>
   <time>2021-06-04T01:59:55.001Z</time>
</trkpt>  
<trkpt lat="34.24842980563133" lon="108.89367054735462">
   <ele>409.6295235808939</ele>
   <time>2021-06-04T01:59:58.001Z</time>
</trkpt>  
<trkpt lat="34.24841415171396" lon="108.89370279554336">
   <ele>409.39526989869773</ele>
   <time>2021-06-04T02:00:01.001Z</time>
</trkpt>  
<trkpt lat="34.24839289424583" lon="108.89374344749548">
   <ele>409.61383987311274</ele>
   <time>2021-06-04T02:00:04.001Z</time>
</trkpt>  
<trkpt lat="34.248371161075774" lon="108.89377756837126">
   <ele>408.81233380082995</ele>
   <time>2021-06-04T02:00:07.001Z</time>
</trkpt>  
<trkpt lat="34.24835967966151" lon="108.89382524718899">
   <ele>408.9015581877902</ele>
   <time>2021-06-04T02:00:09.001Z</time>
</trkpt>  
<trkpt lat="34.24836961872854" lon="108.89386581269753">
   <ele>409.3555302042514</ele>
   <time>2021-06-04T02:00:11.001Z</time>
</trkpt>  
<trkpt lat="34.248379132834" lon="108.89389820112976">
   <ele>410.06041991431266</ele>
   <time>2021-06-04T02:00:13.001Z</time>
</trkpt>  
<trkpt lat="34.24834757770857" lon="108.89389925465562">
   <ele>408.84424997959286</ele>
   <time>2021-06-04T02:00:16.001Z</time>
</trkpt>  
<trkpt lat="34.24833249906863" lon="108.89394165832898">
   <ele>409.31340377777815</ele>
   <time>2021-06-04T02:00:20.001Z</time>
</trkpt>  
<trkpt lat="34.24832466277047" lon="108.89401154715152">
   <ele>409.19336745142937</ele>
   <time>2021-06-04T02:00:22.001Z</time>
</trkpt>  
<trkpt lat="34.24830549199629" lon="108.8940467262829">
   <ele>409.08381419815123</ele>
   <time>2021-06-04T02:00:25.001Z</time>
</trkpt>  
<trkpt lat="34.24829735328003" lon="108.89408882811445">
   <ele>409.058455995284</ele>
   <time>2021-06-04T02:00:28.001Z</time>
</trkpt>  
<trkpt lat="34.248300818519255" lon="108.89413709058772">
   <ele>409.1527496688068</ele>
   <time>2021-06-04T02:00:32.001Z</time>
</trkpt>  
<trkpt lat="34.248295577262795" lon="108.89417733754485">
   <ele>409.07764623034745</ele>
   <time>2021-06-04T02:00:34.001Z</time>
</trkpt>  
<trkpt lat="34.24830190501805" lon="108.89421834492829">
   <ele>409.06474203057587</ele>
   <time>2021-06-04T02:00:39.001Z</time>
</trkpt>  
<trkpt lat="34.248285420995174" lon="108.89424430963635">
   <ele>409.05258773919195</ele>
   <time>2021-06-04T02:00:43.001Z</time>
</trkpt>  
<trkpt lat="34.248272872156335" lon="108.89427572662608">
   <ele>408.4724407242611</ele>
   <time>2021-06-04T02:00:46.001Z</time>
</trkpt>  
<trkpt lat="34.24824674431053" lon="108.89430023191963">
   <ele>409.36320165824145</ele>
   <time>2021-06-04T02:00:50.001Z</time>
</trkpt>  
<trkpt lat="34.248226930545" lon="108.89432700169986">
   <ele>408.6653432575986</ele>
   <time>2021-06-04T02:00:53.001Z</time>
</trkpt>  
<trkpt lat="34.24820384777976" lon="108.89434647802197">
   <ele>408.55869204364717</ele>
   <time>2021-06-04T02:00:55.001Z</time>
</trkpt>  
<trkpt lat="34.24817088118698" lon="108.89436361280171">
   <ele>408.5691990638152</ele>
   <time>2021-06-04T02:00:59.001Z</time>
</trkpt>  
<trkpt lat="34.24814569183625" lon="108.89438954269704">
   <ele>409.11096505075693</ele>
   <time>2021-06-04T02:01:01.001Z</time>
</trkpt>  
<trkpt lat="34.248111775241746" lon="108.89440471717306">
   <ele>408.00825705751777</ele>
   <time>2021-06-04T02:01:03.001Z</time>
</trkpt>  
<trkpt lat="34.24808169704108" lon="108.8944220775425">
   <ele>408.897514173761</ele>
   <time>2021-06-04T02:01:05.001Z</time>
</trkpt>  
<trkpt lat="34.24806451619064" lon="108.89444742455647">
   <ele>407.88446881156415</ele>
   <time>2021-06-04T02:01:07.001Z</time>
</trkpt>  
<trkpt lat="34.24804433672351" lon="108.89447616810622">
   <ele>408.5382020045072</ele>
   <time>2021-06-04T02:01:09.001Z</time>
</trkpt>  
<trkpt lat="34.2480276671849" lon="108.89452081850992">
   <ele>408.419620487839</ele>
   <time>2021-06-04T02:01:11.001Z</time>
</trkpt>  
<trkpt lat="34.24801424301083" lon="108.89455974894184">
   <ele>407.84988957457244</ele>
   <time>2021-06-04T02:01:14.001Z</time>
</trkpt>  
<trkpt lat="34.247996930373574" lon="108.89460626242054">
   <ele>408.2441014070064</ele>
   <time>2021-06-04T02:01:17.000Z</time>
</trkpt>  
<trkpt lat="34.24798089120195" lon="108.89465297539425">
   <ele>408.5764763839543</ele>
   <time>2021-06-04T02:01:20.000Z</time>
</trkpt>  
<trkpt lat="34.24797990460478" lon="108.89468957866033">
   <ele>408.49329152237624</ele>
   <time>2021-06-04T02:01:22.000Z</time>
</trkpt>  
<trkpt lat="34.24798449576011" lon="108.89472811248946">
   <ele>408.60849617794156</ele>
   <time>2021-06-04T02:01:24.000Z</time>
</trkpt>  
<trkpt lat="34.24798501460932" lon="108.89476282598908">
   <ele>408.3909689998254</ele>
   <time>2021-06-04T02:01:28.000Z</time>
</trkpt>  
<trkpt lat="34.24799715941463" lon="108.89480011830759">
   <ele>408.1318576838821</ele>
   <time>2021-06-04T02:01:31.000Z</time>
</trkpt>  
<trkpt lat="34.24798909617715" lon="108.89483318731286">
   <ele>407.89501846395433</ele>
   <time>2021-06-04T02:01:33.000Z</time>
</trkpt>  
<trkpt lat="34.24799819129766" lon="108.89486789395384">
   <ele>408.26965621858835</ele>
   <time>2021-06-04T02:01:36.000Z</time>
</trkpt>  
<trkpt lat="34.24802679508921" lon="108.8949047006795">
   <ele>408.07537333201617</ele>
   <time>2021-06-04T02:01:38.000Z</time>
</trkpt>  
<trkpt lat="34.248045380905396" lon="108.89494297665016">
   <ele>408.4043392436579</ele>
   <time>2021-06-04T02:01:41.000Z</time>
</trkpt>  
<trkpt lat="34.24807812853155" lon="108.89499581881671">
   <ele>408.51385241094977</ele>
   <time>2021-06-04T02:01:44.000Z</time>
</trkpt>  
<trkpt lat="34.248104237625796" lon="108.895018383481">
   <ele>409.0414983155206</ele>
   <time>2021-06-04T02:01:46.000Z</time>
</trkpt>  
<trkpt lat="34.24813987248269" lon="108.8950158948365">
   <ele>408.3217788981274</ele>
   <time>2021-06-04T02:01:51.001Z</time>
</trkpt>  
<trkpt lat="34.24817217551392" lon="108.89501091577846">
   <ele>408.2954243887216</ele>
   <time>2021-06-04T02:01:53.001Z</time>
</trkpt>  
<trkpt lat="34.24821132848339" lon="108.89499862197569">
   <ele>408.1546253459528</ele>
   <time>2021-06-04T02:01:57.001Z</time>
</trkpt>  
<trkpt lat="34.248243689263404" lon="108.89500611685824">
   <ele>407.76961604878306</ele>
   <time>2021-06-04T02:02:00.001Z</time>
</trkpt>  
<trkpt lat="34.24827320577366" lon="108.89502487272968">
   <ele>408.2998226126656</ele>
   <time>2021-06-04T02:02:02.001Z</time>
</trkpt>  
<trkpt lat="34.248297869349074" lon="108.89504006184761">
   <ele>408.3466883255169</ele>
   <time>2021-06-04T02:02:03.001Z</time>
</trkpt>  
<trkpt lat="34.248331884400244" lon="108.89503287574917">
   <ele>408.2707236893475</ele>
   <time>2021-06-04T02:02:06.001Z</time>
</trkpt>  
<trkpt lat="34.248388973733334" lon="108.89504003550259">
   <ele>408.63055774662644</ele>
   <time>2021-06-04T02:02:08.001Z</time>
</trkpt>  
<trkpt lat="34.24842426109087" lon="108.89505006217877">
   <ele>408.7097712503746</ele>
   <time>2021-06-04T02:02:10.001Z</time>
</trkpt>  
<trkpt lat="34.248455444951375" lon="108.89507793430327">
   <ele>408.3016901696101</ele>
   <time>2021-06-04T02:02:15.001Z</time>
</trkpt>  
<trkpt lat="34.248495961358984" lon="108.89507744229458">
   <ele>408.64883997198194</ele>
   <time>2021-06-04T02:02:18.001Z</time>
</trkpt>  
<trkpt lat="34.248529055827944" lon="108.89507618333273">
   <ele>408.6632756209001</ele>
   <time>2021-06-04T02:02:21.001Z</time>
</trkpt>  
<trkpt lat="34.24856108255336" lon="108.89508540498497">
   <ele>408.5159073052928</ele>
   <time>2021-06-04T02:02:25.001Z</time>
</trkpt>  
<trkpt lat="34.24858815914172" lon="108.89507937715825">
   <ele>408.2433529011905</ele>
   <time>2021-06-04T02:02:29.001Z</time>
</trkpt>  
<trkpt lat="34.248622274586594" lon="108.89506841670412">
   <ele>408.2760643064976</ele>
   <time>2021-06-04T02:02:32.001Z</time>
</trkpt>  
<trkpt lat="34.24865980096439" lon="108.89506155580757">
   <ele>408.1044382257387</ele>
   <time>2021-06-04T02:02:34.001Z</time>
</trkpt>  
<trkpt lat="34.248694344333224" lon="108.89505898765961">
   <ele>407.9110261294991</ele>
   <time>2021-06-04T02:02:36.001Z</time>
</trkpt>  
<trkpt lat="34.24872127575499" lon="108.89505329984057">
   <ele>408.05761284939945</ele>
   <time>2021-06-04T02:02:39.001Z</time>
</trkpt>  
<trkpt lat="34.248750363665636" lon="108.89503965970756">
   <ele>407.8113517612219</ele>
   <time>2021-06-04T02:02:42.001Z</time>
</trkpt>  
<trkpt lat="34.248782674429535" lon="108.89503414121175">
   <ele>407.43547166045755</ele>
   <time>2021-06-04T02:02:45.001Z</time>
</trkpt>  
<trkpt lat="34.24881377077895" lon="108.89503756345404">
   <ele>407.51749225798994</ele>
   <time>2021-06-04T02:02:47.001Z</time>
</trkpt>  
<trkpt lat="34.24884105384183" lon="108.89503989789972">
   <ele>407.2633154420182</ele>
   <time>2021-06-04T02:02:50.001Z</time>
</trkpt>  
<trkpt lat="34.24886949403867" lon="108.89503923248797">
   <ele>407.3076676465571</ele>
   <time>2021-06-04T02:02:53.001Z</time>
</trkpt>  
<trkpt lat="34.24890106122142" lon="108.89502813061733">
   <ele>407.40011053625494</ele>
   <time>2021-06-04T02:02:57.001Z</time>
</trkpt>  
<trkpt lat="34.24892747965233" lon="108.8950355981743">
   <ele>407.44080906081945</ele>
   <time>2021-06-04T02:02:59.001Z</time>
</trkpt>  
<trkpt lat="34.24895625171622" lon="108.89502919416402">
   <ele>407.1299955956638</ele>
   <time>2021-06-04T02:03:02.001Z</time>
</trkpt>  
<trkpt lat="34.24898850679987" lon="108.89503678491602">
   <ele>407.09735170472413</ele>
   <time>2021-06-04T02:03:06.001Z</time>
</trkpt>  
<trkpt lat="34.24901559569651" lon="108.8950328030896">
   <ele>406.95788208488375</ele>
   <time>2021-06-04T02:03:09.001Z</time>
</trkpt>  
<trkpt lat="34.24905878580218" lon="108.8950334523302">
   <ele>406.8445299491286</ele>
   <time>2021-06-04T02:03:14.001Z</time>
</trkpt>  
<trkpt lat="34.249088683988276" lon="108.89502301105864">
   <ele>406.9928932534531</ele>
   <time>2021-06-04T02:03:19.001Z</time>
</trkpt>  
<trkpt lat="34.249116613239494" lon="108.8950126385642">
   <ele>406.5008220169693</ele>
   <time>2021-06-04T02:03:22.000Z</time>
</trkpt>  
<trkpt lat="34.249144521069105" lon="108.89500884678874">
   <ele>406.7498427964747</ele>
   <time>2021-06-04T02:03:24.000Z</time>
</trkpt>  
<trkpt lat="34.24917241969525" lon="108.89501193459651">
   <ele>406.59495010972023</ele>
   <time>2021-06-04T02:03:26.000Z</time>
</trkpt>  
<trkpt lat="34.24920905933619" lon="108.89501487658441">
   <ele>405.9791047433391</ele>
   <time>2021-06-04T02:03:30.000Z</time>
</trkpt>  
<trkpt lat="34.24923705275653" lon="108.8950233712566">
   <ele>405.98849320970476</ele>
   <time>2021-06-04T02:03:33.000Z</time>
</trkpt>  
<trkpt lat="34.24926423245964" lon="108.89504116650524">
   <ele>406.12506128288805</ele>
   <time>2021-06-04T02:03:36.000Z</time>
</trkpt>  
<trkpt lat="34.249292486390345" lon="108.89502104076944">
   <ele>406.4789042286575</ele>
   <time>2021-06-04T02:03:39.000Z</time>
</trkpt>  
<trkpt lat="34.24932193579549" lon="108.89500141014639">
   <ele>406.1268915897235</ele>
   <time>2021-06-04T02:03:42.000Z</time>
</trkpt>  
<trkpt lat="34.249352738424896" lon="108.89498675600528">
   <ele>405.9782037958503</ele>
   <time>2021-06-04T02:03:45.000Z</time>
</trkpt>  
<trkpt lat="34.24938212361516" lon="108.89498616546882">
   <ele>406.1071975072846</ele>
   <time>2021-06-04T02:03:47.000Z</time>
</trkpt>  
<trkpt lat="34.249409227114114" lon="108.89498059511202">
   <ele>406.4133681403473</ele>
   <time>2021-06-04T02:03:51.000Z</time>
</trkpt>  
<trkpt lat="34.24944037433857" lon="108.89497398766171">
   <ele>406.0342501187697</ele>
   <time>2021-06-04T02:03:56.000Z</time>
</trkpt>  
<trkpt lat="34.24948151318504" lon="108.89497321423175">
   <ele>405.8086325749755</ele>
   <time>2021-06-04T02:03:59.000Z</time>
</trkpt>  
<trkpt lat="34.24951389962562" lon="108.89497735039328">
   <ele>406.2558927796781</ele>
   <time>2021-06-04T02:04:02.001Z</time>
</trkpt>  
<trkpt lat="34.24954679170481" lon="108.89496697761238">
   <ele>405.8763571130112</ele>
   <time>2021-06-04T02:04:05.001Z</time>
</trkpt>  
<trkpt lat="34.24958646581455" lon="108.894949317276">
   <ele>406.4071016954258</ele>
   <time>2021-06-04T02:04:07.001Z</time>
</trkpt>  
<trkpt lat="34.24961338676748" lon="108.89494060629264">
   <ele>406.9054755214602</ele>
   <time>2021-06-04T02:04:10.001Z</time>
</trkpt>  
<trkpt lat="34.249643242841856" lon="108.894926287177">
   <ele>406.17988809011877</ele>
   <time>2021-06-04T02:04:14.001Z</time>
</trkpt>  
<trkpt lat="34.249673325113775" lon="108.89491201898441">
   <ele>406.00257848761976</ele>
   <time>2021-06-04T02:04:17.001Z</time>
</trkpt>  
<trkpt lat="34.24970824053885" lon="108.89489994641607">
   <ele>406.0030072359368</ele>
   <time>2021-06-04T02:04:20.001Z</time>
</trkpt>  
<trkpt lat="34.24973943582701" lon="108.89487400314505">
   <ele>406.467531834729</ele>
   <time>2021-06-04T02:04:24.001Z</time>
</trkpt>  
<trkpt lat="34.2497622306647" lon="108.89485228564945">
   <ele>406.16346021182835</ele>
   <time>2021-06-04T02:04:27.001Z</time>
</trkpt>  
<trkpt lat="34.24979420634663" lon="108.89485138630359">
   <ele>406.1249692151323</ele>
   <time>2021-06-04T02:04:32.001Z</time>
</trkpt>  
<trkpt lat="34.24982646536897" lon="108.89487001680146">
   <ele>406.11001101788133</ele>
   <time>2021-06-04T02:04:35.001Z</time>
</trkpt>  
<trkpt lat="34.249859213655874" lon="108.89488130424216">
   <ele>406.4722578609362</ele>
   <time>2021-06-04T02:04:39.001Z</time>
</trkpt>  
<trkpt lat="34.24990013670628" lon="108.8948921068597">
   <ele>406.10227211378515</ele>
   <time>2021-06-04T02:04:42.001Z</time>
</trkpt>  
<trkpt lat="34.249935688003326" lon="108.8948973497185">
   <ele>405.8277738681063</ele>
   <time>2021-06-04T02:04:44.001Z</time>
</trkpt>  
<trkpt lat="34.24997134585218" lon="108.89489103018165">
   <ele>406.1853261720389</ele>
   <time>2021-06-04T02:04:48.001Z</time>
</trkpt>  
<trkpt lat="34.24999141338339" lon="108.89491581610667">
   <ele>406.0911895893514</ele>
   <time>2021-06-04T02:04:51.001Z</time>
</trkpt>  
<trkpt lat="34.25000218155307" lon="108.89494873979777">
   <ele>406.10189149249345</ele>
   <time>2021-06-04T02:04:56.001Z</time>
</trkpt>  
<trkpt lat="34.250013365761575" lon="108.89497854800382">
   <ele>406.56269677821547</ele>
   <time>2021-06-04T02:04:58.001Z</time>
</trkpt>  
<trkpt lat="34.250037495866" lon="108.89501337301354">
   <ele>406.18703913129866</ele>
   <time>2021-06-04T02:05:02.001Z</time>
</trkpt>  
<trkpt lat="34.25002063363765" lon="108.8950440826543">
   <ele>406.3642148450017</ele>
   <time>2021-06-04T02:05:06.001Z</time>
</trkpt>  
<trkpt lat="34.25002023327895" lon="108.89508268909947">
   <ele>406.80528626497835</ele>
   <time>2021-06-04T02:05:11.001Z</time>
</trkpt>  
<trkpt lat="34.25002562920492" lon="108.89512563009578">
   <ele>406.9144139410928</ele>
   <time>2021-06-04T02:05:16.001Z</time>
</trkpt>  
<trkpt lat="34.25002887990588" lon="108.89516924483647">
   <ele>406.3561722151935</ele>
   <time>2021-06-04T02:05:19.001Z</time>
</trkpt>  
<trkpt lat="34.25003383886864" lon="108.89520868514518">
   <ele>406.2931573064998</ele>
   <time>2021-06-04T02:05:22.001Z</time>
</trkpt>  
<trkpt lat="34.25004575333654" lon="108.89524636058925">
   <ele>406.28212717268616</ele>
   <time>2021-06-04T02:05:26.001Z</time>
</trkpt>  
<trkpt lat="34.25004602841687" lon="108.89528051969106">
   <ele>406.558333219029</ele>
   <time>2021-06-04T02:05:30.000Z</time>
</trkpt>  
<trkpt lat="34.25003857624928" lon="108.89531228638863">
   <ele>406.1142776114866</ele>
   <time>2021-06-04T02:05:35.000Z</time>
</trkpt>  
<trkpt lat="34.25004381496971" lon="108.89534859946896">
   <ele>406.30566934589297</ele>
   <time>2021-06-04T02:05:38.000Z</time>
</trkpt>  
<trkpt lat="34.25004386038575" lon="108.89538423397858">
   <ele>406.1598038794473</ele>
   <time>2021-06-04T02:05:41.000Z</time>
</trkpt>  
<trkpt lat="34.250043442635935" lon="108.89542847134216">
   <ele>405.76292585674673</ele>
   <time>2021-06-04T02:05:44.000Z</time>
</trkpt>  
<trkpt lat="34.25005386337815" lon="108.8954588399603">
   <ele>406.0634150477126</ele>
   <time>2021-06-04T02:05:47.000Z</time>
</trkpt>  
<trkpt lat="34.25006765290919" lon="108.89549772087263">
   <ele>406.25970960222185</ele>
   <time>2021-06-04T02:05:50.000Z</time>
</trkpt>  
<trkpt lat="34.25007370869803" lon="108.89554412387143">
   <ele>406.22859038226306</ele>
   <time>2021-06-04T02:05:53.001Z</time>
</trkpt>  
<trkpt lat="34.25008980378679" lon="108.89558393926961">
   <ele>406.33221442159265</ele>
   <time>2021-06-04T02:05:56.001Z</time>
</trkpt>  
<trkpt lat="34.25008955135126" lon="108.89561840401437">
   <ele>406.02381275687367</ele>
   <time>2021-06-04T02:05:59.001Z</time>
</trkpt>  
<trkpt lat="34.25009659178313" lon="108.89565728342524">
   <ele>406.19564358424395</ele>
   <time>2021-06-04T02:06:03.001Z</time>
</trkpt>  
<trkpt lat="34.250120060178695" lon="108.89569750840555">
   <ele>406.16395924892277</ele>
   <time>2021-06-04T02:06:06.001Z</time>
</trkpt>  
<trkpt lat="34.25013446570726" lon="108.89572822187604">
   <ele>406.2821064759046</ele>
   <time>2021-06-04T02:06:09.001Z</time>
</trkpt>  
<trkpt lat="34.25015602141513" lon="108.8957683101362">
   <ele>406.151239996776</ele>
   <time>2021-06-04T02:06:13.001Z</time>
</trkpt>  
<trkpt lat="34.25017511377842" lon="108.89580261649621">
   <ele>406.0201948871836</ele>
   <time>2021-06-04T02:06:16.001Z</time>
</trkpt>  
<trkpt lat="34.25019497377545" lon="108.89582682066886">
   <ele>406.3617245722562</ele>
   <time>2021-06-04T02:06:18.001Z</time>
</trkpt>  
<trkpt lat="34.25022275396775" lon="108.89585629961334">
   <ele>406.0657898634672</ele>
   <time>2021-06-04T02:06:21.001Z</time>
</trkpt>  
<trkpt lat="34.250249438108135" lon="108.89587934148423">
   <ele>406.15653709415346</ele>
   <time>2021-06-04T02:06:23.001Z</time>
</trkpt>  
<trkpt lat="34.25027455447547" lon="108.89589655425964">
   <ele>406.39421998150647</ele>
   <time>2021-06-04T02:06:26.001Z</time>
</trkpt>  
<trkpt lat="34.25030482802621" lon="108.89591497237213">
   <ele>406.41343287192285</ele>
   <time>2021-06-04T02:06:30.001Z</time>
</trkpt>  
<trkpt lat="34.25032963787433" lon="108.89593881604299">
   <ele>406.0597144346684</ele>
   <time>2021-06-04T02:06:34.001Z</time>
</trkpt>  
<trkpt lat="34.25036481210109" lon="108.89596103820801">
   <ele>406.51238924916834</ele>
   <time>2021-06-04T02:06:35.001Z</time>
</trkpt>  
<trkpt lat="34.250387329776004" lon="108.8959798527193">
   <ele>406.22973736561835</ele>
   <time>2021-06-04T02:06:37.001Z</time>
</trkpt>  
<trkpt lat="34.25041763661958" lon="108.8960019651759">
   <ele>406.09759563487023</ele>
   <time>2021-06-04T02:06:41.001Z</time>
</trkpt>  
<trkpt lat="34.25044285390995" lon="108.89602286947039">
   <ele>406.18341373931617</ele>
   <time>2021-06-04T02:06:43.001Z</time>
</trkpt>  
<trkpt lat="34.2504711985226" lon="108.89603059950282">
   <ele>406.39909356925637</ele>
   <time>2021-06-04T02:06:46.001Z</time>
</trkpt>  
<trkpt lat="34.2504996184451" lon="108.89603879737318">
   <ele>406.0693234624341</ele>
   <time>2021-06-04T02:06:49.001Z</time>
</trkpt>  
<trkpt lat="34.25052884914016" lon="108.89604920487042">
   <ele>406.3442625431344</ele>
   <time>2021-06-04T02:06:51.001Z</time>
</trkpt>  
<trkpt lat="34.250562897473166" lon="108.89606343482544">
   <ele>406.21618002001196</ele>
   <time>2021-06-04T02:06:54.001Z</time>
</trkpt>  
<trkpt lat="34.250604064883085" lon="108.89605990215458">
   <ele>406.1926653403789</ele>
   <time>2021-06-04T02:06:57.001Z</time>
</trkpt>  
<trkpt lat="34.25064891076386" lon="108.89605369188152">
   <ele>406.0309789478779</ele>
   <time>2021-06-04T02:07:00.001Z</time>
</trkpt>  
<trkpt lat="34.25067555729786" lon="108.89604114676695">
   <ele>406.09830171149224</ele>
   <time>2021-06-04T02:07:03.001Z</time>
</trkpt>  
<trkpt lat="34.25070290941472" lon="108.89602755724349">
   <ele>406.2930881343782</ele>
   <time>2021-06-04T02:07:07.001Z</time>
</trkpt>  
<trkpt lat="34.250730404728635" lon="108.8960256083253">
   <ele>406.5621143691242</ele>
   <time>2021-06-04T02:07:11.001Z</time>
</trkpt>  
<trkpt lat="34.250754462687226" lon="108.89604320172437">
   <ele>406.0573400622234</ele>
   <time>2021-06-04T02:07:16.001Z</time>
</trkpt>  
<trkpt lat="34.250781796562954" lon="108.89605133399809">
   <ele>406.30828249268234</ele>
   <time>2021-06-04T02:07:21.001Z</time>
</trkpt>  
<trkpt lat="34.250819279096916" lon="108.89605334936735">
   <ele>406.4293023291975</ele>
   <time>2021-06-04T02:07:26.002Z</time>
</trkpt>  
<trkpt lat="34.25085022418798" lon="108.89605625653432">
   <ele>406.7600299557671</ele>
   <time>2021-06-04T02:07:30.002Z</time>
</trkpt>  
<trkpt lat="34.25088119247249" lon="108.89605297431505">
   <ele>406.48938369750977</ele>
   <time>2021-06-04T02:07:33.000Z</time>
</trkpt>  
<trkpt lat="34.25091708790892" lon="108.89605281133129">
   <ele>406.36878306791186</ele>
   <time>2021-06-04T02:07:37.000Z</time>
</trkpt>  
<trkpt lat="34.2509497893976" lon="108.89604923336017">
   <ele>406.76150590367615</ele>
   <time>2021-06-04T02:07:39.000Z</time>
</trkpt>  
<trkpt lat="34.25097946336694" lon="108.89604693193782">
   <ele>406.6328895371407</ele>
   <time>2021-06-04T02:07:42.000Z</time>
</trkpt>  
<trkpt lat="34.25099462127381" lon="108.89601944503251">
   <ele>406.64746119081974</ele>
   <time>2021-06-04T02:07:45.000Z</time>
</trkpt>  
<trkpt lat="34.25099102853798" lon="108.89598521731901">
   <ele>406.83734023198485</ele>
   <time>2021-06-04T02:08:02.001Z</time>
</trkpt>  
<trkpt lat="34.250970814654465" lon="108.89596049863653">
   <ele>406.6180641138926</ele>
   <time>2021-06-04T02:08:08.001Z</time>
</trkpt>  
<trkpt lat="34.25100267194147" lon="108.89596957565108">
   <ele>406.9611425092444</ele>
   <time>2021-06-04T02:09:04.001Z</time>
</trkpt>  
<trkpt lat="34.25103462314492" lon="108.89596258341044">
   <ele>406.8382235839963</ele>
   <time>2021-06-04T02:09:07.001Z</time>
</trkpt>  
<trkpt lat="34.25106020544966" lon="108.89595055101185">
   <ele>407.2517387242988</ele>
   <time>2021-06-04T02:09:11.001Z</time>
</trkpt>  
<trkpt lat="34.251093724542535" lon="108.89593013063323">
   <ele>407.0454474417493</ele>
   <time>2021-06-04T02:09:14.001Z</time>
</trkpt>  
<trkpt lat="34.2511177783523" lon="108.89591494404172">
   <ele>406.5764121254906</ele>
   <time>2021-06-04T02:09:18.001Z</time>
</trkpt>  
<trkpt lat="34.251141101536625" lon="108.89589029386427">
   <ele>407.2874941127375</ele>
   <time>2021-06-04T02:09:22.001Z</time>
</trkpt>  
<trkpt lat="34.25116564847154" lon="108.89587439984905">
   <ele>406.6354653323069</ele>
   <time>2021-06-04T02:09:24.001Z</time>
</trkpt>  
<trkpt lat="34.251197165501566" lon="108.89588334084267">
   <ele>406.7628554850817</ele>
   <time>2021-06-04T02:09:26.001Z</time>
</trkpt>  
<trkpt lat="34.2512252415954" lon="108.89589889232508">
   <ele>406.2462335936725</ele>
   <time>2021-06-04T02:09:28.001Z</time>
</trkpt>  
<trkpt lat="34.251254011606136" lon="108.89591136562413">
   <ele>406.3626378206536</ele>
   <time>2021-06-04T02:09:31.001Z</time>
</trkpt>  
<trkpt lat="34.25128193879043" lon="108.89592589013623">
   <ele>406.2558591347188</ele>
   <time>2021-06-04T02:09:34.001Z</time>
</trkpt>  
<trkpt lat="34.25131021067516" lon="108.89592880969877">
   <ele>405.83738587237895</ele>
   <time>2021-06-04T02:09:37.002Z</time>
</trkpt>  
<trkpt lat="34.251338458384794" lon="108.89593963997957">
   <ele>406.2634743396193</ele>
   <time>2021-06-04T02:09:42.001Z</time>
</trkpt>  
<trkpt lat="34.25136693900342" lon="108.89594761642635">
   <ele>406.1063462616876</ele>
   <time>2021-06-04T02:09:45.001Z</time>
</trkpt>  
<trkpt lat="34.25139736460058" lon="108.89594046289163">
   <ele>405.8582365280017</ele>
   <time>2021-06-04T02:09:50.001Z</time>
</trkpt>  
<trkpt lat="34.251429669708635" lon="108.89593123091149">
   <ele>405.747642621398</ele>
   <time>2021-06-04T02:09:52.001Z</time>
</trkpt>  
<trkpt lat="34.25146133506569" lon="108.8959107290163">
   <ele>405.6829422796145</ele>
   <time>2021-06-04T02:09:55.001Z</time>
</trkpt>  
<trkpt lat="34.251499691442724" lon="108.89588276037324">
   <ele>405.35037116426975</ele>
   <time>2021-06-04T02:09:58.001Z</time>
</trkpt>  
<trkpt lat="34.25152853357694" lon="108.89584842295555">
   <ele>405.6978911170736</ele>
   <time>2021-06-04T02:10:02.001Z</time>
</trkpt>  
<trkpt lat="34.25154882885274" lon="108.89581355478332">
   <ele>405.96719926036894</ele>
   <time>2021-06-04T02:10:06.001Z</time>
</trkpt>  
<trkpt lat="34.251559866807455" lon="108.89577405483142">
   <ele>405.8154898863286</ele>
   <time>2021-06-04T02:10:09.001Z</time>
</trkpt>  
<trkpt lat="34.25157740594258" lon="108.89572921684835">
   <ele>405.89632345270365</ele>
   <time>2021-06-04T02:10:11.001Z</time>
</trkpt>  
<trkpt lat="34.251578264656835" lon="108.895693772422">
   <ele>404.9897665027529</ele>
   <time>2021-06-04T02:10:13.001Z</time>
</trkpt>  
<trkpt lat="34.25158235026634" lon="108.89565998784666">
   <ele>404.64529286231846</ele>
   <time>2021-06-04T02:10:16.001Z</time>
</trkpt>  
<trkpt lat="34.25157330077656" lon="108.89560922391244">
   <ele>404.6086150035262</ele>
   <time>2021-06-04T02:10:19.001Z</time>
</trkpt>  
<trkpt lat="34.25158700127107" lon="108.89557502957963">
   <ele>405.3806446911767</ele>
   <time>2021-06-04T02:10:23.001Z</time>
</trkpt>  
<trkpt lat="34.25160071726406" lon="108.89554133424042">
   <ele>405.1458710990846</ele>
   <time>2021-06-04T02:10:26.001Z</time>
</trkpt>  
<trkpt lat="34.25160510232873" lon="108.89550281614667">
   <ele>405.3636606708169</ele>
   <time>2021-06-04T02:10:30.001Z</time>
</trkpt>  
<trkpt lat="34.25160917872613" lon="108.895469270087">
   <ele>405.65896796714514</ele>
   <time>2021-06-04T02:10:32.001Z</time>
</trkpt>  
<trkpt lat="34.251613117055356" lon="108.8954294005849">
   <ele>405.4324985211715</ele>
   <time>2021-06-04T02:10:36.001Z</time>
</trkpt>  
<trkpt lat="34.251631641358095" lon="108.895389637373">
   <ele>405.4480882855132</ele>
   <time>2021-06-04T02:10:39.001Z</time>
</trkpt>  
<trkpt lat="34.2516599865471" lon="108.89535929067945">
   <ele>405.2562651177868</ele>
   <time>2021-06-04T02:10:42.001Z</time>
</trkpt>  
<trkpt lat="34.251683293239104" lon="108.8953391824608">
   <ele>405.82612487953156</ele>
   <time>2021-06-04T02:10:45.001Z</time>
</trkpt>  
<trkpt lat="34.251703641556844" lon="108.89531368997608">
   <ele>405.1668403586373</ele>
   <time>2021-06-04T02:10:47.001Z</time>
</trkpt>  
<trkpt lat="34.251728373706385" lon="108.89529202484474">
   <ele>405.81932096835226</ele>
   <time>2021-06-04T02:10:50.001Z</time>
</trkpt>  
<trkpt lat="34.25173627171962" lon="108.89524206620773">
   <ele>405.2878440609202</ele>
   <time>2021-06-04T02:10:54.001Z</time>
</trkpt>  
<trkpt lat="34.25175656228037" lon="108.8951992487753">
   <ele>405.1531847156584</ele>
   <time>2021-06-04T02:10:58.001Z</time>
</trkpt>  
<trkpt lat="34.25175945298804" lon="108.89515076955043">
   <ele>405.16133037395775</ele>
   <time>2021-06-04T02:11:00.001Z</time>
</trkpt>  
<trkpt lat="34.25175889905164" lon="108.895116168735">
   <ele>405.2068339083344</ele>
   <time>2021-06-04T02:11:03.001Z</time>
</trkpt>  
<trkpt lat="34.25175307974183" lon="108.89506786355571">
   <ele>405.98740669339895</ele>
   <time>2021-06-04T02:11:05.001Z</time>
</trkpt>  
<trkpt lat="34.251760448916905" lon="108.89503528587487">
   <ele>405.57626783195883</ele>
   <time>2021-06-04T02:11:08.001Z</time>
</trkpt>  
<trkpt lat="34.251767625230386" lon="108.89500213315237">
   <ele>405.2749205166474</ele>
   <time>2021-06-04T02:11:11.001Z</time>
</trkpt>  
<trkpt lat="34.25176645038102" lon="108.89496410535308">
   <ele>405.61529824882746</ele>
   <time>2021-06-04T02:11:15.001Z</time>
</trkpt>  
<trkpt lat="34.25178010224052" lon="108.89493575979337">
   <ele>405.53776004817337</ele>
   <time>2021-06-04T02:11:19.001Z</time>
</trkpt>  
<trkpt lat="34.251790417076265" lon="108.8949033368188">
   <ele>405.3352715782821</ele>
   <time>2021-06-04T02:11:23.001Z</time>
</trkpt>  
<trkpt lat="34.251806741714105" lon="108.89487265973588">
   <ele>405.0968383131549</ele>
   <time>2021-06-04T02:11:28.001Z</time>
</trkpt>  
<trkpt lat="34.25180972539762" lon="108.8948388707836">
   <ele>405.2681470196694</ele>
   <time>2021-06-04T02:11:32.001Z</time>
</trkpt>  
<trkpt lat="34.251813471119256" lon="108.8948042734671">
   <ele>404.93514038901776</ele>
   <time>2021-06-04T02:11:36.001Z</time>
</trkpt>  
<trkpt lat="34.25182429652964" lon="108.89476251507061">
   <ele>405.6489684842527</ele>
   <time>2021-06-04T02:11:39.001Z</time>
</trkpt>  
<trkpt lat="34.251819509457754" lon="108.89472620027472">
   <ele>405.10863990336657</ele>
   <time>2021-06-04T02:11:41.002Z</time>
</trkpt>  
<trkpt lat="34.2518264499287" lon="108.89469462558986">
   <ele>404.9074228471145</ele>
   <time>2021-06-04T02:11:44.002Z</time>
</trkpt>  
<trkpt lat="34.25183120825315" lon="108.8946564402361">
   <ele>404.21255811303854</ele>
   <time>2021-06-04T02:11:48.000Z</time>
</trkpt>  
<trkpt lat="34.25184372798597" lon="108.89462659643499">
   <ele>404.59399664774537</ele>
   <time>2021-06-04T02:11:51.000Z</time>
</trkpt>  
<trkpt lat="34.251846311792185" lon="108.89459377345506">
   <ele>404.3144757114351</ele>
   <time>2021-06-04T02:11:53.000Z</time>
</trkpt>  
<trkpt lat="34.25183949865811" lon="108.89455476975778">
   <ele>405.2878216076642</ele>
   <time>2021-06-04T02:11:55.000Z</time>
</trkpt>  
<trkpt lat="34.25184636939368" lon="108.89452219677511">
   <ele>404.9382062442601</ele>
   <time>2021-06-04T02:11:58.000Z</time>
</trkpt>  
<trkpt lat="34.25184783311135" lon="108.89448485632406">
   <ele>404.99210412055254</ele>
   <time>2021-06-04T02:12:01.000Z</time>
</trkpt>  
<trkpt lat="34.251851302381816" lon="108.89444586264204">
   <ele>404.831518846564</ele>
   <time>2021-06-04T02:12:05.000Z</time>
</trkpt>  
<trkpt lat="34.251834181715516" lon="108.89440818205232">
   <ele>404.3075937451795</ele>
   <time>2021-06-04T02:12:08.000Z</time>
</trkpt>  
<trkpt lat="34.251813214420004" lon="108.8943812567812">
   <ele>404.7112037120387</ele>
   <time>2021-06-04T02:12:11.000Z</time>
</trkpt>  
<trkpt lat="34.251797793907684" lon="108.89434807842463">
   <ele>404.69868369959295</ele>
   <time>2021-06-04T02:12:14.000Z</time>
</trkpt>  
<trkpt lat="34.25177652498577" lon="108.89431314873747">
   <ele>405.00155330076814</ele>
   <time>2021-06-04T02:12:18.001Z</time>
</trkpt>  
<trkpt lat="34.25175710126252" lon="108.89428602058338">
   <ele>405.0696888482198</ele>
   <time>2021-06-04T02:12:21.001Z</time>
</trkpt>  
<trkpt lat="34.25173890279937" lon="108.89425083024436">
   <ele>405.77026073727757</ele>
   <time>2021-06-04T02:12:26.001Z</time>
</trkpt>  
<trkpt lat="34.25171214833831" lon="108.89423094207844">
   <ele>404.9528123512864</ele>
   <time>2021-06-04T02:12:30.001Z</time>
</trkpt>  
<trkpt lat="34.25169101657816" lon="108.89420791310721">
   <ele>405.1160135064274</ele>
   <time>2021-06-04T02:12:34.001Z</time>
</trkpt>  
<trkpt lat="34.25167679156157" lon="108.89417225912197">
   <ele>406.07481639739126</ele>
   <time>2021-06-04T02:12:39.001Z</time>
</trkpt>  
<trkpt lat="34.25165741874067" lon="108.89414135285966">
   <ele>405.9914002008736</ele>
   <time>2021-06-04T02:12:41.001Z</time>
</trkpt>  
<trkpt lat="34.25163772584621" lon="108.89411829310963">
   <ele>405.2866812264547</ele>
   <time>2021-06-04T02:12:45.001Z</time>
</trkpt>  
<trkpt lat="34.25161703838376" lon="108.8940875895032">
   <ele>405.59369477443397</ele>
   <time>2021-06-04T02:12:49.001Z</time>
</trkpt>  
<trkpt lat="34.251607422204394" lon="108.89405535211407">
   <ele>405.75971515942365</ele>
   <time>2021-06-04T02:12:53.001Z</time>
</trkpt>  
<trkpt lat="34.25159161006601" lon="108.89402370643792">
   <ele>405.9288390632719</ele>
   <time>2021-06-04T02:12:56.001Z</time>
</trkpt>  
<trkpt lat="34.25157315809609" lon="108.89398800570595">
   <ele>405.8272583819926</ele>
   <time>2021-06-04T02:13:01.001Z</time>
</trkpt>  
<trkpt lat="34.25154470658309" lon="108.89398057921993">
   <ele>405.63081427663565</ele>
   <time>2021-06-04T02:13:13.001Z</time>
</trkpt>  
<trkpt lat="34.25154761260932" lon="108.89394066562119">
   <ele>405.8954989677295</ele>
   <time>2021-06-04T02:13:35.001Z</time>
</trkpt>  
<trkpt lat="34.251543599528375" lon="108.89390579148639">
   <ele>406.2343094628304</ele>
   <time>2021-06-04T02:13:38.001Z</time>
</trkpt>  
<trkpt lat="34.25153413467708" lon="108.89387157148506">
   <ele>404.53398555051535</ele>
   <time>2021-06-04T02:13:43.001Z</time>
</trkpt>  
<trkpt lat="34.251547853382256" lon="108.89384124153307">
   <ele>405.110857706517</ele>
   <time>2021-06-04T02:13:52.001Z</time>
</trkpt>  
<trkpt lat="34.25157924454341" lon="108.89385132018158">
   <ele>405.0459046782926</ele>
   <time>2021-06-04T02:14:08.001Z</time>
</trkpt>  
<trkpt lat="34.2515552013897" lon="108.89383256609591">
   <ele>405.37071107979864</ele>
   <time>2021-06-04T02:15:53.002Z</time>
</trkpt>  
<trkpt lat="34.25152285616697" lon="108.89380800539581">
   <ele>405.37071107979864</ele>
   <time>2021-06-04T02:15:54.002Z</time>
</trkpt>  
<trkpt lat="34.2515495389227" lon="108.89383212172751">
   <ele>405.2354933526367</ele>
   <time>2021-06-04T02:15:58.001Z</time>
</trkpt>  
<trkpt lat="34.251524433763926" lon="108.89384691351962">
   <ele>405.1482716081664</ele>
   <time>2021-06-04T02:16:51.001Z</time>
</trkpt>  
<trkpt lat="34.251497077611425" lon="108.89384692338723">
   <ele>405.23415162041783</ele>
   <time>2021-06-04T02:16:57.001Z</time>
</trkpt>  
<trkpt lat="34.251470800152774" lon="108.89383592062451">
   <ele>405.3481074552983</ele>
   <time>2021-06-04T02:17:01.001Z</time>
</trkpt>  
<trkpt lat="34.25149860969437" lon="108.89383899292639">
   <ele>405.1532652694732</ele>
   <time>2021-06-04T02:18:04.001Z</time>
</trkpt>  
<trkpt lat="34.25150943838099" lon="108.89387070654935">
   <ele>405.1631111949682</ele>
   <time>2021-06-04T02:20:06.002Z</time>
</trkpt>  
<trkpt lat="34.251518223949724" lon="108.89391715874851">
   <ele>405.09554117079824</ele>
   <time>2021-06-04T02:20:07.002Z</time>
</trkpt>  
<trkpt lat="34.25149391759103" lon="108.89389981633235">
   <ele>405.1044722152874</ele>
   <time>2021-06-04T02:20:38.001Z</time>
</trkpt>  
<trkpt lat="34.25151878633325" lon="108.893913598219">
   <ele>405.5352252582088</ele>
   <time>2021-06-04T02:21:27.001Z</time>
</trkpt>  
<trkpt lat="34.251544583276825" lon="108.8939233282179">
   <ele>405.0691723590717</ele>
   <time>2021-06-04T02:22:06.001Z</time>
</trkpt>  
<trkpt lat="34.251533845466334" lon="108.89389324718285">
   <ele>405.20617112424225</ele>
   <time>2021-06-04T02:22:33.001Z</time>
</trkpt>  
<trkpt lat="34.25151289266334" lon="108.89387180175453">
   <ele>405.18247061036527</ele>
   <time>2021-06-04T02:22:51.001Z</time>
</trkpt>  
<trkpt lat="34.25149973143644" lon="108.89384001978357">
   <ele>405.2007718840614</ele>
   <time>2021-06-04T02:23:00.001Z</time>
</trkpt>  
<trkpt lat="34.2515069733118" lon="108.89380838275419">
   <ele>405.33725070394576</ele>
   <time>2021-06-04T02:23:57.001Z</time>
</trkpt>  
<trkpt lat="34.2515206933465" lon="108.89377368620143">
   <ele>405.4034564178437</ele>
   <time>2021-06-04T02:23:58.001Z</time>
</trkpt>  
<trkpt lat="34.251511055456575" lon="108.89380484699524">
   <ele>405.36996275372803</ele>
   <time>2021-06-04T02:24:21.001Z</time>
</trkpt>  
<trkpt lat="34.25151071840689" lon="108.89383856541227">
   <ele>405.37747183069587</ele>
   <time>2021-06-04T02:24:30.001Z</time>
</trkpt>  
<trkpt lat="34.25150731297796" lon="108.89387158705006">
   <ele>405.3064039060846</ele>
   <time>2021-06-04T02:24:54.001Z</time>
</trkpt>  
<trkpt lat="34.25152929193594" lon="108.89389354457722">
   <ele>405.0015508942306</ele>
   <time>2021-06-04T02:25:01.001Z</time>
</trkpt>  
<trkpt lat="34.25155653350213" lon="108.89389560268556">
   <ele>404.91197861358523</ele>
   <time>2021-06-04T02:25:42.001Z</time>
</trkpt>  
<trkpt lat="34.25158447844821" lon="108.89390006797115">
   <ele>404.7148078288883</ele>
   <time>2021-06-04T02:25:47.001Z</time>
</trkpt>  
<trkpt lat="34.25155782158648" lon="108.89388540210187">
   <ele>405.4754068683833</ele>
   <time>2021-06-04T02:25:54.001Z</time>
</trkpt>  
<trkpt lat="34.25152938172903" lon="108.89387423478543">
   <ele>405.0766391111538</ele>
   <time>2021-06-04T02:25:57.001Z</time>
</trkpt>  
<trkpt lat="34.25149925497566" lon="108.89387174538946">
   <ele>404.694173688069</ele>
   <time>2021-06-04T02:26:07.001Z</time>
</trkpt>  
<trkpt lat="34.25152586284998" lon="108.89388578539658">
   <ele>404.92603893671185</ele>
   <time>2021-06-04T02:27:03.000Z</time>
</trkpt>  
<trkpt lat="34.251572919314654" lon="108.89387430632522">
   <ele>405.0558888167143</ele>
   <time>2021-06-04T02:27:04.000Z</time>
</trkpt>  
<trkpt lat="34.25158471178713" lon="108.89384416701168">
   <ele>404.9164255755022</ele>
   <time>2021-06-04T02:27:24.000Z</time>
</trkpt>  
<trkpt lat="34.251611303315975" lon="108.8938358084906">
   <ele>405.18762705568224</ele>
   <time>2021-06-04T02:27:37.000Z</time>
</trkpt>  
<trkpt lat="34.251590620944654" lon="108.89381359555557">
   <ele>405.2012211661786</ele>
   <time>2021-06-04T02:27:44.001Z</time>
</trkpt>  
<trkpt lat="34.251560888379174" lon="108.89380774164147">
   <ele>405.3288551364094</ele>
   <time>2021-06-04T02:27:51.001Z</time>
</trkpt>  
<trkpt lat="34.25153066900623" lon="108.89380433046968">
   <ele>405.9729194296524</ele>
   <time>2021-06-04T02:28:00.001Z</time>
</trkpt>  
<trkpt lat="34.251557388780135" lon="108.89381853525805">
   <ele>405.24052743427455</ele>
   <time>2021-06-04T02:28:39.000Z</time>
</trkpt>  
<trkpt lat="34.25157668747525" lon="108.89384365576127">
   <ele>405.0782140418887</ele>
   <time>2021-06-04T02:28:43.000Z</time>
</trkpt>  
<trkpt lat="34.251550744288465" lon="108.89383239211155">
   <ele>406.0566746564582</ele>
   <time>2021-06-04T02:28:54.000Z</time>
</trkpt>  
<trkpt lat="34.25157780178027" lon="108.89386988037212">
   <ele>405.2370274020359</ele>
   <time>2021-06-04T02:29:00.000Z</time>
</trkpt>  
<trkpt lat="34.25158311661824" lon="108.89390837050283">
   <ele>405.3643511524424</ele>
   <time>2021-06-04T02:29:02.000Z</time>
</trkpt>  
<trkpt lat="34.25160193754055" lon="108.89393376275424">
   <ele>405.3852122044191</ele>
   <time>2021-06-04T02:29:16.000Z</time>
</trkpt>  
<trkpt lat="34.25157366760406" lon="108.89394717464324">
   <ele>405.4211141047999</ele>
   <time>2021-06-04T02:29:30.000Z</time>
</trkpt>  
<trkpt lat="34.25153167927189" lon="108.89394404409715">
   <ele>405.6900409189984</ele>
   <time>2021-06-04T02:29:32.000Z</time>
</trkpt>  
<trkpt lat="34.25156129791288" lon="108.89394686059458">
   <ele>405.44797444250435</ele>
   <time>2021-06-04T02:29:48.000Z</time>
</trkpt>  
<trkpt lat="34.25159630624172" lon="108.89393734056065">
   <ele>405.53651641868055</ele>
   <time>2021-06-04T02:29:50.000Z</time>
</trkpt>  
<trkpt lat="34.25156951412542" lon="108.89393138065141">
   <ele>406.10686080064625</ele>
   <time>2021-06-04T02:30:29.000Z</time>
</trkpt>  
<trkpt lat="34.25158643880945" lon="108.89395827380365">
   <ele>405.28006841801107</ele>
   <time>2021-06-04T02:30:55.000Z</time>
</trkpt>  
<trkpt lat="34.25155965003024" lon="108.89396480397502">
   <ele>405.21292555797845</ele>
   <time>2021-06-04T02:32:22.000Z</time>
</trkpt>  
<trkpt lat="34.25153436581505" lon="108.89395107969794">
   <ele>405.46197745762765</ele>
   <time>2021-06-04T02:32:27.001Z</time>
</trkpt>  
<trkpt lat="34.25151410388784" lon="108.89397457125442">
   <ele>405.34944311436266</ele>
   <time>2021-06-04T02:32:51.000Z</time>
</trkpt>  
<trkpt lat="34.251541449903925" lon="108.89397741713037">
   <ele>405.67825954873115</ele>
   <time>2021-06-04T02:33:43.001Z</time>
</trkpt>  
<trkpt lat="34.25154673352765" lon="108.89394527117086">
   <ele>405.1991011733189</ele>
   <time>2021-06-04T02:33:53.001Z</time>
</trkpt>  
<trkpt lat="34.2515444421865" lon="108.89391107724443">
   <ele>405.51246016379446</ele>
   <time>2021-06-04T02:34:04.001Z</time>
</trkpt>  
<trkpt lat="34.25156759981227" lon="108.89393084805208">
   <ele>405.2503278469667</ele>
   <time>2021-06-04T02:34:24.001Z</time>
</trkpt>  
<trkpt lat="34.251578369210286" lon="108.89396556881832">
   <ele>405.2685235943645</ele>
   <time>2021-06-04T02:34:27.001Z</time>
</trkpt>  
<trkpt lat="34.25160544984128" lon="108.89397402731707">
   <ele>404.4613649500534</ele>
   <time>2021-06-04T02:34:48.001Z</time>
</trkpt>  
<trkpt lat="34.25157661744314" lon="108.89399833378891">
   <ele>405.4503366323188</ele>
   <time>2021-06-04T02:35:57.001Z</time>
</trkpt>  
<trkpt lat="34.251557439501" lon="108.89402196501801">
   <ele>405.2916229330003</ele>
   <time>2021-06-04T02:35:59.001Z</time>
</trkpt>  
<trkpt lat="34.251534831320825" lon="108.89404568039147">
   <ele>405.30306311976165</ele>
   <time>2021-06-04T02:36:02.001Z</time>
</trkpt>  
<trkpt lat="34.25150430912479" lon="108.89405314784617">
   <ele>405.51795475091785</ele>
   <time>2021-06-04T02:36:04.001Z</time>
</trkpt>  
<trkpt lat="34.25147751491897" lon="108.89405704859097">
   <ele>405.40027874335647</ele>
   <time>2021-06-04T02:36:06.001Z</time>
</trkpt>  
<trkpt lat="34.25144385840282" lon="108.8940573416111">
   <ele>405.47663319669664</ele>
   <time>2021-06-04T02:36:08.001Z</time>
</trkpt>  
<trkpt lat="34.251409825950304" lon="108.89407670490692">
   <ele>405.0531958974898</ele>
   <time>2021-06-04T02:36:12.001Z</time>
</trkpt>  
<trkpt lat="34.25137738320549" lon="108.89408874386474">
   <ele>405.3269316572696</ele>
   <time>2021-06-04T02:36:15.001Z</time>
</trkpt>  
<trkpt lat="34.25133256247835" lon="108.89410309277199">
   <ele>405.0563000384718</ele>
   <time>2021-06-04T02:36:18.001Z</time>
</trkpt>  
<trkpt lat="34.25130035785558" lon="108.89410920218467">
   <ele>405.18539159558713</ele>
   <time>2021-06-04T02:36:21.001Z</time>
</trkpt>  
<trkpt lat="34.25125987096755" lon="108.8941167356803">
   <ele>405.88485496211797</ele>
   <time>2021-06-04T02:36:24.001Z</time>
</trkpt>  
<trkpt lat="34.251231265587045" lon="108.89411288358659">
   <ele>406.2436250289902</ele>
   <time>2021-06-04T02:36:27.001Z</time>
</trkpt>  
<trkpt lat="34.251197621982044" lon="108.89412597716851">
   <ele>406.25758757814765</ele>
   <time>2021-06-04T02:36:30.001Z</time>
</trkpt>  
<trkpt lat="34.251175503987874" lon="108.89414675800784">
   <ele>406.52157418522984</ele>
   <time>2021-06-04T02:36:33.001Z</time>
</trkpt>  
<trkpt lat="34.251142237848775" lon="108.89416530755305">
   <ele>406.241497695446</ele>
   <time>2021-06-04T02:36:36.001Z</time>
</trkpt>  
<trkpt lat="34.25111534164936" lon="108.8941855246216">
   <ele>406.7959674745798</ele>
   <time>2021-06-04T02:36:39.001Z</time>
</trkpt>  
<trkpt lat="34.25109620918192" lon="108.89420932971449">
   <ele>406.66561507992446</ele>
   <time>2021-06-04T02:36:43.001Z</time>
</trkpt>  
<trkpt lat="34.25106902810217" lon="108.894219333842">
   <ele>407.1424590535462</ele>
   <time>2021-06-04T02:36:46.001Z</time>
</trkpt>  
<trkpt lat="34.251042648687" lon="108.89423983388794">
   <ele>406.8148669246584</ele>
   <time>2021-06-04T02:36:49.001Z</time>
</trkpt>  
<trkpt lat="34.25102010582307" lon="108.89425837892257">
   <ele>406.9591975463554</ele>
   <time>2021-06-04T02:36:52.001Z</time>
</trkpt>  
<trkpt lat="34.25099540322704" lon="108.89427814751565">
   <ele>406.9159611687064</ele>
   <time>2021-06-04T02:36:54.001Z</time>
</trkpt>  
<trkpt lat="34.2509789653154" lon="108.8943227585642">
   <ele>406.93628335930407</ele>
   <time>2021-06-04T02:36:58.000Z</time>
</trkpt>  
<trkpt lat="34.25097913887011" lon="108.89437391539504">
   <ele>406.9831233303994</ele>
   <time>2021-06-04T02:37:00.000Z</time>
</trkpt>  
<trkpt lat="34.25097361339583" lon="108.89441334010526">
   <ele>406.85332096740603</ele>
   <time>2021-06-04T02:37:03.000Z</time>
</trkpt>  
<trkpt lat="34.250970115729544" lon="108.89444762593035">
   <ele>406.6360349925235</ele>
   <time>2021-06-04T02:37:06.000Z</time>
</trkpt>  
<trkpt lat="34.25097757753417" lon="108.89448366539463">
   <ele>406.49960340652615</ele>
   <time>2021-06-04T02:37:09.000Z</time>
</trkpt>  
<trkpt lat="34.250984623977814" lon="108.89452699432135">
   <ele>406.4972616164014</ele>
   <time>2021-06-04T02:37:12.000Z</time>
</trkpt>  
<trkpt lat="34.25099718024316" lon="108.89455863967473">
   <ele>407.38943070173264</ele>
   <time>2021-06-04T02:37:15.000Z</time>
</trkpt>  
<trkpt lat="34.25100489570804" lon="108.89459324761623">
   <ele>406.32411842327565</ele>
   <time>2021-06-04T02:37:18.000Z</time>
</trkpt>  
<trkpt lat="34.2510229571781" lon="108.8946263321544">
   <ele>406.1213952358812</ele>
   <time>2021-06-04T02:37:22.000Z</time>
</trkpt>  
<trkpt lat="34.25104105336342" lon="108.89465573976034">
   <ele>406.09484235662967</ele>
   <time>2021-06-04T02:37:26.000Z</time>
</trkpt>  
<trkpt lat="34.25106441481056" lon="108.89468177932956">
   <ele>405.90180271305144</ele>
   <time>2021-06-04T02:37:28.000Z</time>
</trkpt>  
<trkpt lat="34.251083110307285" lon="108.89471796069266">
   <ele>405.700032829307</ele>
   <time>2021-06-04T02:37:31.000Z</time>
</trkpt>  
<trkpt lat="34.251101843469" lon="108.89474221021732">
   <ele>405.74940078146756</ele>
   <time>2021-06-04T02:37:33.000Z</time>
</trkpt>  
<trkpt lat="34.251129072907446" lon="108.89476676132668">
   <ele>405.4091746872291</ele>
   <time>2021-06-04T02:37:37.000Z</time>
</trkpt>  
<trkpt lat="34.25115226687001" lon="108.8947938782083">
   <ele>405.0541756292805</ele>
   <time>2021-06-04T02:37:39.000Z</time>
</trkpt>  
<trkpt lat="34.25117269396589" lon="108.89481921373574">
   <ele>405.5900650843978</ele>
   <time>2021-06-04T02:37:41.000Z</time>
</trkpt>  
<trkpt lat="34.251193116375006" lon="108.89484491096846">
   <ele>405.3924066312611</ele>
   <time>2021-06-04T02:37:44.000Z</time>
</trkpt>  
<trkpt lat="34.251215670763585" lon="108.8948664067166">
   <ele>405.7299035107717</ele>
   <time>2021-06-04T02:37:49.000Z</time>
</trkpt>  
<trkpt lat="34.25122424330753" lon="108.89490269804469">
   <ele>405.4533752184361</ele>
   <time>2021-06-04T02:37:52.000Z</time>
</trkpt>  
<trkpt lat="34.25122404207094" lon="108.89494055309414">
   <ele>405.4801373425871</ele>
   <time>2021-06-04T02:37:57.000Z</time>
</trkpt>  
<trkpt lat="34.2512151422967" lon="108.89497404849294">
   <ele>405.5363478688523</ele>
   <time>2021-06-04T02:38:09.000Z</time>
</trkpt>  
<trkpt lat="34.251225810691395" lon="108.89500403471817">
   <ele>405.65120616927743</ele>
   <time>2021-06-04T02:38:20.000Z</time>
</trkpt>  
<trkpt lat="34.251253362868994" lon="108.89499472229588">
   <ele>405.6764272330329</ele>
   <time>2021-06-04T02:38:32.001Z</time>
</trkpt>  
<trkpt lat="34.251229700712344" lon="108.89497877148538">
   <ele>405.4541376940906</ele>
   <time>2021-06-04T02:39:10.000Z</time>
</trkpt>  
<trkpt lat="34.25125703294933" lon="108.89498253658543">
   <ele>405.24050264805555</ele>
   <time>2021-06-04T02:39:23.000Z</time>
</trkpt>  
<trkpt lat="34.251256286499135" lon="108.89501812526109">
   <ele>405.9861591728404</ele>
   <time>2021-06-04T02:39:51.000Z</time>
</trkpt>  
<trkpt lat="34.25123012181488" lon="108.89500574612698">
   <ele>405.4679210279137</ele>
   <time>2021-06-04T02:40:23.000Z</time>
</trkpt>  
<trkpt lat="34.25121317856977" lon="108.89498018710493">
   <ele>405.23822979349643</ele>
   <time>2021-06-04T02:40:58.001Z</time>
</trkpt>  
<trkpt lat="34.25124942943351" lon="108.89498337276683">
   <ele>405.61688611935824</ele>
   <time>2021-06-04T02:45:23.001Z</time>
</trkpt>  
<trkpt lat="34.25127237415104" lon="108.89501584863012">
   <ele>405.3301819683984</ele>
   <time>2021-06-04T02:45:27.001Z</time>
</trkpt>  
<trkpt lat="34.25129305817286" lon="108.89504144448871">
   <ele>405.6960422331467</ele>
   <time>2021-06-04T02:45:31.001Z</time>
</trkpt>  
<trkpt lat="34.251317629985024" lon="108.89506191304307">
   <ele>406.1210383567959</ele>
   <time>2021-06-04T02:45:37.001Z</time>
</trkpt>  
<trkpt lat="34.251332626391054" lon="108.89508961873211">
   <ele>406.05608835536987</ele>
   <time>2021-06-04T02:45:39.001Z</time>
</trkpt>  
<trkpt lat="34.251350863814636" lon="108.89512560398528">
   <ele>406.0856464970857</ele>
   <time>2021-06-04T02:45:42.001Z</time>
</trkpt>  
<trkpt lat="34.251324380382975" lon="108.89513335448">
   <ele>405.7623876808211</ele>
   <time>2021-06-04T02:45:56.001Z</time>
</trkpt>  
<trkpt lat="34.251349785498256" lon="108.89516703008465">
   <ele>405.58726583700627</ele>
   <time>2021-06-04T02:46:03.001Z</time>
</trkpt>  
<trkpt lat="34.251383009070615" lon="108.89521334261765">
   <ele>405.7284727972001</ele>
   <time>2021-06-04T02:46:06.001Z</time>
</trkpt>  
<trkpt lat="34.251406483042345" lon="108.89524760756623">
   <ele>405.2931109936908</ele>
   <time>2021-06-04T02:46:08.001Z</time>
</trkpt>  
<trkpt lat="34.25143327447753" lon="108.8952707798037">
   <ele>405.76556149031967</ele>
   <time>2021-06-04T02:46:10.001Z</time>
</trkpt>  
<trkpt lat="34.25146665792829" lon="108.89528893139287">
   <ele>405.23415304906666</ele>
   <time>2021-06-04T02:46:13.001Z</time>
</trkpt>  
<trkpt lat="34.251485330543055" lon="108.89531259387051">
   <ele>404.8385755177587</ele>
   <time>2021-06-04T02:46:15.001Z</time>
</trkpt>  
<trkpt lat="34.251522942487505" lon="108.89533524988866">
   <ele>405.5621036570519</ele>
   <time>2021-06-04T02:46:18.001Z</time>
</trkpt>  
<trkpt lat="34.251558334755366" lon="108.89534907753155">
   <ele>405.8730615871027</ele>
   <time>2021-06-04T02:46:20.001Z</time>
</trkpt>  
<trkpt lat="34.25158646840944" lon="108.89535945728124">
   <ele>405.4082734854892</ele>
   <time>2021-06-04T02:46:22.001Z</time>
</trkpt>  
<trkpt lat="34.251618283218505" lon="108.8953460669588">
   <ele>405.9774037571624</ele>
   <time>2021-06-04T02:46:24.001Z</time>
</trkpt>  
<trkpt lat="34.2516443754778" lon="108.89532314253987">
   <ele>405.74473268166184</ele>
   <time>2021-06-04T02:46:26.001Z</time>
</trkpt>  
<trkpt lat="34.2516730081094" lon="108.89530396054904">
   <ele>405.7792501086369</ele>
   <time>2021-06-04T02:46:28.001Z</time>
</trkpt>  
<trkpt lat="34.251697533600485" lon="108.89527719576849">
   <ele>405.5461781611666</ele>
   <time>2021-06-04T02:46:30.001Z</time>
</trkpt>  
<trkpt lat="34.25172574257276" lon="108.89525544640924">
   <ele>405.5374980336055</ele>
   <time>2021-06-04T02:46:32.001Z</time>
</trkpt>  
<trkpt lat="34.251750620430165" lon="108.89523132957677">
   <ele>405.2744454666972</ele>
   <time>2021-06-04T02:46:34.001Z</time>
</trkpt>  
<trkpt lat="34.25177896228294" lon="108.89520621916908">
   <ele>405.2776011377573</ele>
   <time>2021-06-04T02:46:37.001Z</time>
</trkpt>  
<trkpt lat="34.251807809839455" lon="108.89517905245926">
   <ele>405.4369351612404</ele>
   <time>2021-06-04T02:46:39.001Z</time>
</trkpt>  
<trkpt lat="34.25183219505327" lon="108.89515747965659">
   <ele>405.3719331137836</ele>
   <time>2021-06-04T02:46:41.001Z</time>
</trkpt>  
<trkpt lat="34.25186486127007" lon="108.89514819845883">
   <ele>405.0681898407638</ele>
   <time>2021-06-04T02:46:44.001Z</time>
</trkpt>  
<trkpt lat="34.25190914039165" lon="108.8951639530201">
   <ele>404.9856171524152</ele>
   <time>2021-06-04T02:46:52.001Z</time>
</trkpt>  
<trkpt lat="34.25193303321384" lon="108.89514304712044">
   <ele>404.36084023397416</ele>
   <time>2021-06-04T02:46:54.001Z</time>
</trkpt>  
<trkpt lat="34.25196228156934" lon="108.89511933809882">
   <ele>404.3288205973804</ele>
   <time>2021-06-04T02:46:56.001Z</time>
</trkpt>  
<trkpt lat="34.251992491343195" lon="108.8950964465971">
   <ele>404.4160022549331</ele>
   <time>2021-06-04T02:46:57.001Z</time>
</trkpt>  
<trkpt lat="34.25202683328797" lon="108.89509516183733">
   <ele>404.48264329507947</ele>
   <time>2021-06-04T02:46:59.001Z</time>
</trkpt>  
       </trkseg>
   </trk>
</gpx>
