# Supplementary material for: Exploring the influence of path environment factors on walking behavior in urban parks with configuration attribute control
Source: PLoS One. 2025 Jul 28;20(7):e0329278. doi: 10.1371/journal.pone.0329278 (PMC12303266; doi:10.1371/journal.pone.0329278)
Supplement: S2 File — (ZIP) [file pone.0329278.s002.zip › S2 File/Trajectory data/F167.gpx]

<?xml version="1.0" encoding="UTF-8"?>
<gpx xmlns:xsi="http://www.w3.org/2001/XMLSchema-instance" xmlns="http://www.topografix.com/GPX/1/1" xsi:schemaLocation="http://www.topografix.com/GPX/1/1 http://www.topografix.com/GPX/1/1/gpx.xsd" version="1.1" creator="foooooot.com">
<metadata>
         <copyright author="foooooot.com"> <license>foooooot.com</license></copyright>
         <time>1622749343.096406</time>
         <name>2</name>
</metadata>
<trk>
    <name>2</name>
    <type>trip#track</type>
    <src>手机客户端软件/六只脚iPhone版</src>
    <trkseg> 
<trkpt lat="34.25194998037724" lon="108.89485228259538">
   <ele>404.4897140590474</ele>
   <time>2021-06-04T03:42:24.000Z</time>
</trkpt>  
<trkpt lat="34.251907522303874" lon="108.89484708481226">
   <ele>404.65266896372054</ele>
   <time>2021-06-04T03:44:59.016Z</time>
</trkpt>  
<trkpt lat="34.251878188450235" lon="108.894834013282">
   <ele>404.75656007845976</ele>
   <time>2021-06-04T03:45:01.017Z</time>
</trkpt>  
<trkpt lat="34.25185156753829" lon="108.89482596900984">
   <ele>404.79599833988027</ele>
   <time>2021-06-04T03:45:03.000Z</time>
</trkpt>  
<trkpt lat="34.25182275983741" lon="108.89481281916882">
   <ele>404.8182049393654</ele>
   <time>2021-06-04T03:45:06.000Z</time>
</trkpt>  
<trkpt lat="34.25179896253073" lon="108.89478988814597">
   <ele>404.8462315192446</ele>
   <time>2021-06-04T03:45:10.000Z</time>
</trkpt>  
<trkpt lat="34.251794173670966" lon="108.89474927317569">
   <ele>404.78925593104213</ele>
   <time>2021-06-04T03:45:15.000Z</time>
</trkpt>  
<trkpt lat="34.25179806294213" lon="108.89470685328568">
   <ele>404.7930759806186</ele>
   <time>2021-06-04T03:45:19.000Z</time>
</trkpt>  
<trkpt lat="34.251802711926686" lon="108.89467292361284">
   <ele>404.81226903013885</ele>
   <time>2021-06-04T03:45:22.000Z</time>
</trkpt>  
<trkpt lat="34.251811127732964" lon="108.89464157828905">
   <ele>404.76686208415776</ele>
   <time>2021-06-04T03:45:25.000Z</time>
</trkpt>  
<trkpt lat="34.25182687505216" lon="108.89460805303518">
   <ele>405.0474456436932</ele>
   <time>2021-06-04T03:45:30.000Z</time>
</trkpt>  
<trkpt lat="34.25185791551555" lon="108.89459132458472">
   <ele>404.7020949292928</ele>
   <time>2021-06-04T03:45:35.000Z</time>
</trkpt>  
<trkpt lat="34.251887429455635" lon="108.8945725197492">
   <ele>403.6916585955769</ele>
   <time>2021-06-04T03:45:37.000Z</time>
</trkpt>  
<trkpt lat="34.25189677945273" lon="108.89454181216608">
   <ele>404.35400554537773</ele>
   <time>2021-06-04T03:46:14.000Z</time>
</trkpt>  
<trkpt lat="34.251922469579384" lon="108.89452734566231">
   <ele>403.90134883858263</ele>
   <time>2021-06-04T03:46:25.000Z</time>
</trkpt>  
<trkpt lat="34.251925245359935" lon="108.89449405152638">
   <ele>404.39007789827883</ele>
   <time>2021-06-04T03:47:12.000Z</time>
</trkpt>  
<trkpt lat="34.25190619164398" lon="108.89446236680872">
   <ele>404.39007789827883</ele>
   <time>2021-06-04T03:47:14.000Z</time>
</trkpt>  
<trkpt lat="34.251890713448574" lon="108.89448916649185">
   <ele>404.2516880724579</ele>
   <time>2021-06-04T03:48:22.000Z</time>
</trkpt>  
<trkpt lat="34.25191446636146" lon="108.89452806946456">
   <ele>404.3858902575448</ele>
   <time>2021-06-04T03:48:24.000Z</time>
</trkpt>  
<trkpt lat="34.2519349046465" lon="108.89455744695687">
   <ele>404.2162587204948</ele>
   <time>2021-06-04T03:48:28.000Z</time>
</trkpt>  
<trkpt lat="34.25191034169233" lon="108.89457359949897">
   <ele>404.30847254395485</ele>
   <time>2021-06-04T03:48:58.000Z</time>
</trkpt>  
<trkpt lat="34.25189033718907" lon="108.8945974279085">
   <ele>404.17478456441313</ele>
   <time>2021-06-04T03:49:01.001Z</time>
</trkpt>  
<trkpt lat="34.25188518682772" lon="108.8945649350195">
   <ele>403.73694356065243</ele>
   <time>2021-06-04T03:49:39.000Z</time>
</trkpt>  
<trkpt lat="34.25187758208584" lon="108.89452818436372">
   <ele>403.73694356065243</ele>
   <time>2021-06-04T03:49:41.000Z</time>
</trkpt>  
<trkpt lat="34.251877956504366" lon="108.89449528156649">
   <ele>404.130386730656</ele>
   <time>2021-06-04T03:49:58.000Z</time>
</trkpt>  
<trkpt lat="34.25190566192949" lon="108.89449148217058">
   <ele>403.8737353719771</ele>
   <time>2021-06-04T03:50:05.000Z</time>
</trkpt>  
<trkpt lat="34.25192354483721" lon="108.89451669458556">
   <ele>404.00371527671814</ele>
   <time>2021-06-04T03:50:24.000Z</time>
</trkpt>  
<trkpt lat="34.25194872460384" lon="108.89453088490491">
   <ele>404.08404851611704</ele>
   <time>2021-06-04T03:50:46.000Z</time>
</trkpt>  
<trkpt lat="34.25197166874977" lon="108.89454849452386">
   <ele>404.13305213395506</ele>
   <time>2021-06-04T03:50:51.000Z</time>
</trkpt>  
<trkpt lat="34.25196179762801" lon="108.89451783981288">
   <ele>403.6181125463918</ele>
   <time>2021-06-04T03:52:01.000Z</time>
</trkpt>  
<trkpt lat="34.25193935849755" lon="108.89449696078859">
   <ele>404.03770393691957</ele>
   <time>2021-06-04T03:52:15.000Z</time>
</trkpt>  
<trkpt lat="34.251912534008824" lon="108.89450490934364">
   <ele>404.1421570125967</ele>
   <time>2021-06-04T03:52:21.000Z</time>
</trkpt>  
<trkpt lat="34.251885253971906" lon="108.89450796000538">
   <ele>404.6947411047295</ele>
   <time>2021-06-04T03:52:27.000Z</time>
</trkpt>  
<trkpt lat="34.25188617663159" lon="108.8944709780925">
   <ele>405.22074928414077</ele>
   <time>2021-06-04T03:52:39.000Z</time>
</trkpt>  
<trkpt lat="34.251904000205656" lon="108.89444359541652">
   <ele>404.5074764378369</ele>
   <time>2021-06-04T03:52:46.000Z</time>
</trkpt>  
<trkpt lat="34.25193417858812" lon="108.89444834091321">
   <ele>404.6794178308919</ele>
   <time>2021-06-04T03:52:52.000Z</time>
</trkpt>  
<trkpt lat="34.25194415093719" lon="108.89441762581431">
   <ele>404.5094815399498</ele>
   <time>2021-06-04T03:52:59.001Z</time>
</trkpt>  
<trkpt lat="34.25195949744091" lon="108.8943859386412">
   <ele>404.174168208614</ele>
   <time>2021-06-04T03:53:04.001Z</time>
</trkpt>  
<trkpt lat="34.251968137869376" lon="108.89435483393538">
   <ele>404.1506513534114</ele>
   <time>2021-06-04T03:53:09.001Z</time>
</trkpt>  
<trkpt lat="34.25197531492167" lon="108.89431870607358">
   <ele>404.59656660910696</ele>
   <time>2021-06-04T03:53:17.001Z</time>
</trkpt>  
<trkpt lat="34.251980951001535" lon="108.89427804461816">
   <ele>404.44108901452273</ele>
   <time>2021-06-04T03:53:21.001Z</time>
</trkpt>  
<trkpt lat="34.25199390231477" lon="108.89424254133031">
   <ele>404.08275237772614</ele>
   <time>2021-06-04T03:53:25.000Z</time>
</trkpt>  
<trkpt lat="34.252009812160296" lon="108.89420929099657">
   <ele>404.154015192762</ele>
   <time>2021-06-04T03:53:29.000Z</time>
</trkpt>  
<trkpt lat="34.252022684990926" lon="108.89417616923802">
   <ele>404.49316934123635</ele>
   <time>2021-06-04T03:53:34.000Z</time>
</trkpt>  
<trkpt lat="34.25203446726891" lon="108.89413998522718">
   <ele>404.49769310839474</ele>
   <time>2021-06-04T03:53:38.000Z</time>
</trkpt>  
<trkpt lat="34.25204694052042" lon="108.89411058512803">
   <ele>404.92186457198113</ele>
   <time>2021-06-04T03:53:42.000Z</time>
</trkpt>  
<trkpt lat="34.25206042001762" lon="108.89407636101478">
   <ele>405.0210508108139</ele>
   <time>2021-06-04T03:53:46.000Z</time>
</trkpt>  
<trkpt lat="34.252077217041865" lon="108.89403586175074">
   <ele>404.75760732218623</ele>
   <time>2021-06-04T03:53:49.000Z</time>
</trkpt>  
<trkpt lat="34.25208711688275" lon="108.89400392739408">
   <ele>404.49520299304277</ele>
   <time>2021-06-04T03:53:51.000Z</time>
</trkpt>  
<trkpt lat="34.252097591530436" lon="108.89396892035961">
   <ele>404.91491217073053</ele>
   <time>2021-06-04T03:53:55.000Z</time>
</trkpt>  
<trkpt lat="34.252108992586294" lon="108.89393443757892">
   <ele>404.5633657928556</ele>
   <time>2021-06-04T03:53:59.000Z</time>
</trkpt>  
<trkpt lat="34.25209762843538" lon="108.89390203040331">
   <ele>404.4785248134285</ele>
   <time>2021-06-04T03:54:03.000Z</time>
</trkpt>  
<trkpt lat="34.252077557590965" lon="108.89387313492108">
   <ele>404.13544187974185</ele>
   <time>2021-06-04T03:54:09.000Z</time>
</trkpt>  
<trkpt lat="34.25206259342145" lon="108.89383817457956">
   <ele>404.4371407814324</ele>
   <time>2021-06-04T03:54:13.000Z</time>
</trkpt>  
<trkpt lat="34.252039779740535" lon="108.89381120209863">
   <ele>404.7899208366871</ele>
   <time>2021-06-04T03:54:17.000Z</time>
</trkpt>  
<trkpt lat="34.25201238543825" lon="108.89378653925272">
   <ele>404.700391379185</ele>
   <time>2021-06-04T03:54:19.000Z</time>
</trkpt>  
<trkpt lat="34.251993836617984" lon="108.8937619106842">
   <ele>405.26665556710213</ele>
   <time>2021-06-04T03:54:24.000Z</time>
</trkpt>  
<trkpt lat="34.25197615271649" lon="108.89372792492867">
   <ele>405.3562249094248</ele>
   <time>2021-06-04T03:54:30.000Z</time>
</trkpt>  
<trkpt lat="34.251944674991094" lon="108.89370897177353">
   <ele>405.3606188483536</ele>
   <time>2021-06-04T03:54:34.001Z</time>
</trkpt>  
<trkpt lat="34.251913732672094" lon="108.89369116735347">
   <ele>405.26031235046685</ele>
   <time>2021-06-04T03:54:37.001Z</time>
</trkpt>  
<trkpt lat="34.251879424298146" lon="108.89367257104306">
   <ele>405.70930210128427</ele>
   <time>2021-06-04T03:54:40.001Z</time>
</trkpt>  
<trkpt lat="34.25184310762542" lon="108.89365823834197">
   <ele>405.8728973828256</ele>
   <time>2021-06-04T03:54:43.001Z</time>
</trkpt>  
<trkpt lat="34.25181360432714" lon="108.89365131270236">
   <ele>405.80931185837835</ele>
   <time>2021-06-04T03:54:45.001Z</time>
</trkpt>  
<trkpt lat="34.25178506047868" lon="108.89364847818311">
   <ele>405.41146636847407</ele>
   <time>2021-06-04T03:54:48.001Z</time>
</trkpt>  
<trkpt lat="34.25175299571128" lon="108.89365024438732">
   <ele>405.55211654212326</ele>
   <time>2021-06-04T03:54:52.001Z</time>
</trkpt>  
<trkpt lat="34.25174154153192" lon="108.89368408879504">
   <ele>404.9067964768037</ele>
   <time>2021-06-04T03:55:00.001Z</time>
</trkpt>  
<trkpt lat="34.25175483079215" lon="108.89371724886456">
   <ele>405.35817465838045</ele>
   <time>2021-06-04T03:55:05.001Z</time>
</trkpt>  
<trkpt lat="34.251778172446784" lon="108.8937527926586">
   <ele>405.81743711885065</ele>
   <time>2021-06-04T03:55:09.001Z</time>
</trkpt>  
<trkpt lat="34.25176891795554" lon="108.89379197142426">
   <ele>404.9864113656804</ele>
   <time>2021-06-04T03:55:13.001Z</time>
</trkpt>  
<trkpt lat="34.25175818051192" lon="108.89382511125469">
   <ele>405.37219838425517</ele>
   <time>2021-06-04T03:55:16.001Z</time>
</trkpt>  
<trkpt lat="34.25174156137857" lon="108.89387967175333">
   <ele>405.4255828950554</ele>
   <time>2021-06-04T03:55:19.001Z</time>
</trkpt>  
<trkpt lat="34.251740380603835" lon="108.89391819248641">
   <ele>405.8014870537445</ele>
   <time>2021-06-04T03:55:22.001Z</time>
</trkpt>  
<trkpt lat="34.25175735240561" lon="108.89394731910828">
   <ele>405.07656195014715</ele>
   <time>2021-06-04T03:55:26.001Z</time>
</trkpt>  
<trkpt lat="34.25178131069999" lon="108.8939736560103">
   <ele>404.98378830216825</ele>
   <time>2021-06-04T03:55:31.000Z</time>
</trkpt>  
<trkpt lat="34.2518061218065" lon="108.8940014436848">
   <ele>405.8464997364208</ele>
   <time>2021-06-04T03:55:35.000Z</time>
</trkpt>  
<trkpt lat="34.251828676889005" lon="108.89402610883582">
   <ele>405.03826026059687</ele>
   <time>2021-06-04T03:55:39.000Z</time>
</trkpt>  
<trkpt lat="34.251794754088955" lon="108.89401278822156">
   <ele>404.02271675970405</ele>
   <time>2021-06-04T03:55:52.000Z</time>
</trkpt>  
<trkpt lat="34.251780344079556" lon="108.89398320062934">
   <ele>405.1614538570866</ele>
   <time>2021-06-04T03:55:58.000Z</time>
</trkpt>  
<trkpt lat="34.251777634818886" lon="108.89394832063853">
   <ele>405.25687909591943</ele>
   <time>2021-06-04T03:56:03.000Z</time>
</trkpt>  
<trkpt lat="34.25177978534551" lon="108.89391225133208">
   <ele>406.01157406903803</ele>
   <time>2021-06-04T03:56:08.000Z</time>
</trkpt>  
<trkpt lat="34.25178251868224" lon="108.89387866560898">
   <ele>405.72834412474185</ele>
   <time>2021-06-04T03:56:12.000Z</time>
</trkpt>  
<trkpt lat="34.25179393476118" lon="108.89383762644805">
   <ele>405.9443083135411</ele>
   <time>2021-06-04T03:56:15.001Z</time>
</trkpt>  
<trkpt lat="34.25180109802685" lon="108.89380301872235">
   <ele>405.3900539111346</ele>
   <time>2021-06-04T03:56:20.001Z</time>
</trkpt>  
<trkpt lat="34.25179618652615" lon="108.89377020783213">
   <ele>404.15551116503775</ele>
   <time>2021-06-04T03:56:24.001Z</time>
</trkpt>  
<trkpt lat="34.25178078298287" lon="108.89374154596054">
   <ele>404.5506847985089</ele>
   <time>2021-06-04T03:56:27.001Z</time>
</trkpt>  
<trkpt lat="34.25175853560616" lon="108.89371427944579">
   <ele>405.3174780746922</ele>
   <time>2021-06-04T03:56:30.001Z</time>
</trkpt>  
<trkpt lat="34.251732944151264" lon="108.8936945879166">
   <ele>405.4446051903069</ele>
   <time>2021-06-04T03:56:32.001Z</time>
</trkpt>  
<trkpt lat="34.25170633185266" lon="108.8936772663579">
   <ele>405.4748632013798</ele>
   <time>2021-06-04T03:56:35.001Z</time>
</trkpt>  
<trkpt lat="34.25168064978396" lon="108.89366673891611">
   <ele>405.77632780373096</ele>
   <time>2021-06-04T03:56:38.001Z</time>
</trkpt>  
<trkpt lat="34.25165382841535" lon="108.89365810678675">
   <ele>405.3662627656013</ele>
   <time>2021-06-04T03:56:42.001Z</time>
</trkpt>  
<trkpt lat="34.25162432048408" lon="108.89365138649923">
   <ele>405.15883796289563</ele>
   <time>2021-06-04T03:56:47.001Z</time>
</trkpt>  
<trkpt lat="34.251595160601816" lon="108.89364446278442">
   <ele>405.33549665287137</ele>
   <time>2021-06-04T03:56:57.001Z</time>
</trkpt>  
<trkpt lat="34.251566868483366" lon="108.89363928184778">
   <ele>405.33102673012763</ele>
   <time>2021-06-04T03:57:05.001Z</time>
</trkpt>  
<trkpt lat="34.25154274457879" lon="108.893621821567">
   <ele>405.76570739690214</ele>
   <time>2021-06-04T03:57:12.001Z</time>
</trkpt>  
<trkpt lat="34.25156111693234" lon="108.89364610396241">
   <ele>405.80077369417995</ele>
   <time>2021-06-04T03:58:03.001Z</time>
</trkpt>  
<trkpt lat="34.25153632443768" lon="108.89362171733202">
   <ele>405.7627060646191</ele>
   <time>2021-06-04T03:58:11.001Z</time>
</trkpt>  
<trkpt lat="34.251533738068304" lon="108.89358731000311">
   <ele>405.7864384967834</ele>
   <time>2021-06-04T03:58:17.001Z</time>
</trkpt>  
<trkpt lat="34.25154961913919" lon="108.89356030340382">
   <ele>405.0509707927704</ele>
   <time>2021-06-04T03:58:21.001Z</time>
</trkpt>  
<trkpt lat="34.251566458403516" lon="108.89352693438879">
   <ele>406.16931464802474</ele>
   <time>2021-06-04T03:58:24.001Z</time>
</trkpt>  
<trkpt lat="34.251581627031115" lon="108.89348911608454">
   <ele>405.9630382647738</ele>
   <time>2021-06-04T03:58:28.001Z</time>
</trkpt>  
<trkpt lat="34.25158198822104" lon="108.8934486340569">
   <ele>405.8394695399329</ele>
   <time>2021-06-04T03:58:31.001Z</time>
</trkpt>  
<trkpt lat="34.251564581951754" lon="108.89341914915134">
   <ele>406.1281098090112</ele>
   <time>2021-06-04T03:58:34.001Z</time>
</trkpt>  
<trkpt lat="34.251547966318334" lon="108.89338854882195">
   <ele>407.02129449602216</ele>
   <time>2021-06-04T03:58:37.001Z</time>
</trkpt>  
<trkpt lat="34.251534513151725" lon="108.89334868074046">
   <ele>406.480285897851</ele>
   <time>2021-06-04T03:58:39.001Z</time>
</trkpt>  
<trkpt lat="34.251522927560174" lon="108.89331195460093">
   <ele>406.3753023557365</ele>
   <time>2021-06-04T03:58:43.001Z</time>
</trkpt>  
<trkpt lat="34.251508729846705" lon="108.89326892141358">
   <ele>406.8080187458545</ele>
   <time>2021-06-04T03:58:46.001Z</time>
</trkpt>  
<trkpt lat="34.25150265124563" lon="108.89323518156566">
   <ele>406.53602028731257</ele>
   <time>2021-06-04T03:58:49.001Z</time>
</trkpt>  
<trkpt lat="34.251491330530506" lon="108.8931907095125">
   <ele>406.81150126457214</ele>
   <time>2021-06-04T03:58:53.001Z</time>
</trkpt>  
<trkpt lat="34.2514781273259" lon="108.89314697151255">
   <ele>406.7007487472147</ele>
   <time>2021-06-04T03:58:56.001Z</time>
</trkpt>  
<trkpt lat="34.2514726350582" lon="108.8931069892022">
   <ele>406.56878439243883</ele>
   <time>2021-06-04T03:58:59.001Z</time>
</trkpt>  
<trkpt lat="34.251470811834075" lon="108.89305556017062">
   <ele>407.05123462341726</ele>
   <time>2021-06-04T03:59:02.001Z</time>
</trkpt>  
<trkpt lat="34.25146335501361" lon="108.89301383775494">
   <ele>407.7965875901282</ele>
   <time>2021-06-04T03:59:04.001Z</time>
</trkpt>  
<trkpt lat="34.251452556882924" lon="108.89297942684159">
   <ele>407.943003336899</ele>
   <time>2021-06-04T03:59:06.001Z</time>
</trkpt>  
<trkpt lat="34.25143285596757" lon="108.89294367029945">
   <ele>406.92297867964953</ele>
   <time>2021-06-04T03:59:09.001Z</time>
</trkpt>  
<trkpt lat="34.25141828017525" lon="108.89290171000795">
   <ele>407.72207002714276</ele>
   <time>2021-06-04T03:59:12.001Z</time>
</trkpt>  
<trkpt lat="34.25139861595735" lon="108.89287484002394">
   <ele>407.5912918718532</ele>
   <time>2021-06-04T03:59:15.001Z</time>
</trkpt>  
<trkpt lat="34.25136785816505" lon="108.89284336693312">
   <ele>407.86417067050934</ele>
   <time>2021-06-04T03:59:18.001Z</time>
</trkpt>  
<trkpt lat="34.25134506431505" lon="108.8928186328818">
   <ele>407.1778990570456</ele>
   <time>2021-06-04T03:59:21.001Z</time>
</trkpt>  
<trkpt lat="34.25131449593954" lon="108.8928051272519">
   <ele>407.5554502438754</ele>
   <time>2021-06-04T03:59:24.001Z</time>
</trkpt>  
<trkpt lat="34.2512883350427" lon="108.89279636839777">
   <ele>407.6568136662245</ele>
   <time>2021-06-04T03:59:26.001Z</time>
</trkpt>  
<trkpt lat="34.25126089035989" lon="108.8927802528741">
   <ele>407.36350432690233</ele>
   <time>2021-06-04T03:59:29.001Z</time>
</trkpt>  
<trkpt lat="34.251235496539884" lon="108.89276577523609">
   <ele>407.43984902091324</ele>
   <time>2021-06-04T03:59:32.001Z</time>
</trkpt>  
<trkpt lat="34.2512079343473" lon="108.89274873767539">
   <ele>407.6962079843506</ele>
   <time>2021-06-04T03:59:34.001Z</time>
</trkpt>  
<trkpt lat="34.25117589741011" lon="108.8927302707063">
   <ele>408.13402739726007</ele>
   <time>2021-06-04T03:59:37.001Z</time>
</trkpt>  
<trkpt lat="34.25114631385218" lon="108.89271661258468">
   <ele>408.89820536598563</ele>
   <time>2021-06-04T03:59:39.001Z</time>
</trkpt>  
<trkpt lat="34.251118184935684" lon="108.89271721166783">
   <ele>408.6785712009296</ele>
   <time>2021-06-04T03:59:42.001Z</time>
</trkpt>  
<trkpt lat="34.25109467834846" lon="108.89274859717882">
   <ele>409.0899440674111</ele>
   <time>2021-06-04T03:59:46.001Z</time>
</trkpt>  
<trkpt lat="34.25108073969878" lon="108.89278626845892">
   <ele>408.82443205453455</ele>
   <time>2021-06-04T03:59:50.001Z</time>
</trkpt>  
<trkpt lat="34.251068209455774" lon="108.89282136300945">
   <ele>408.77527053654194</ele>
   <time>2021-06-04T03:59:53.000Z</time>
</trkpt>  
<trkpt lat="34.25106196275986" lon="108.89285509078498">
   <ele>407.9299707133323</ele>
   <time>2021-06-04T03:59:55.000Z</time>
</trkpt>  
<trkpt lat="34.251058138046346" lon="108.89288900630171">
   <ele>408.3519430393353</ele>
   <time>2021-06-04T03:59:59.000Z</time>
</trkpt>  
<trkpt lat="34.251049057174924" lon="108.89292809981008">
   <ele>408.7619325937703</ele>
   <time>2021-06-04T04:00:03.000Z</time>
</trkpt>  
<trkpt lat="34.25103725904951" lon="108.8929656529729">
   <ele>408.4618160203099</ele>
   <time>2021-06-04T04:00:06.000Z</time>
</trkpt>  
<trkpt lat="34.25102409166659" lon="108.89299792650891">
   <ele>408.01745161321014</ele>
   <time>2021-06-04T04:00:09.000Z</time>
</trkpt>  
<trkpt lat="34.251010236907106" lon="108.89303039993563">
   <ele>407.7301041819155</ele>
   <time>2021-06-04T04:00:12.000Z</time>
</trkpt>  
<trkpt lat="34.25099515020661" lon="108.89306308829948">
   <ele>407.1127628069371</ele>
   <time>2021-06-04T04:00:15.000Z</time>
</trkpt>  
<trkpt lat="34.25097376296431" lon="108.89310625228437">
   <ele>407.9313009539619</ele>
   <time>2021-06-04T04:00:18.001Z</time>
</trkpt>  
<trkpt lat="34.25095931794715" lon="108.89313475479662">
   <ele>407.8514640079811</ele>
   <time>2021-06-04T04:00:20.001Z</time>
</trkpt>  
<trkpt lat="34.25093881905533" lon="108.89316257340053">
   <ele>407.2220891714096</ele>
   <time>2021-06-04T04:00:23.001Z</time>
</trkpt>  
<trkpt lat="34.25090747513596" lon="108.89318392478516">
   <ele>407.617092079483</ele>
   <time>2021-06-04T04:00:27.001Z</time>
</trkpt>  
<trkpt lat="34.25087804978825" lon="108.8931999837795">
   <ele>407.83309670817107</ele>
   <time>2021-06-04T04:00:30.001Z</time>
</trkpt>  
<trkpt lat="34.25084771179845" lon="108.89322374171017">
   <ele>407.72150305565447</ele>
   <time>2021-06-04T04:00:33.001Z</time>
</trkpt>  
<trkpt lat="34.25082491915016" lon="108.8932493040087">
   <ele>407.0403865594417</ele>
   <time>2021-06-04T04:00:35.001Z</time>
</trkpt>  
<trkpt lat="34.25080050211775" lon="108.89328359330247">
   <ele>407.2460886519402</ele>
   <time>2021-06-04T04:00:39.001Z</time>
</trkpt>  
<trkpt lat="34.250781049736105" lon="108.89332143425418">
   <ele>406.6940335985273</ele>
   <time>2021-06-04T04:00:43.001Z</time>
</trkpt>  
<trkpt lat="34.250769599638545" lon="108.89335920445873">
   <ele>406.8057596310973</ele>
   <time>2021-06-04T04:00:46.001Z</time>
</trkpt>  
<trkpt lat="34.25076128784707" lon="108.89339159392028">
   <ele>406.25037781894207</ele>
   <time>2021-06-04T04:00:49.001Z</time>
</trkpt>  
<trkpt lat="34.25074996087422" lon="108.89342828381818">
   <ele>406.72915706783533</ele>
   <time>2021-06-04T04:00:53.001Z</time>
</trkpt>  
<trkpt lat="34.2507375921776" lon="108.89346349826917">
   <ele>407.61872336640954</ele>
   <time>2021-06-04T04:00:56.001Z</time>
</trkpt>  
<trkpt lat="34.25072708160732" lon="108.89350362336445">
   <ele>407.6500924853608</ele>
   <time>2021-06-04T04:00:59.001Z</time>
</trkpt>  
<trkpt lat="34.25071341553914" lon="108.89354706128">
   <ele>407.00972765218467</ele>
   <time>2021-06-04T04:01:02.001Z</time>
</trkpt>  
<trkpt lat="34.2506995651134" lon="108.89357634904155">
   <ele>407.4452573386952</ele>
   <time>2021-06-04T04:01:04.001Z</time>
</trkpt>  
<trkpt lat="34.25069103421651" lon="108.89360969697059">
   <ele>407.5542576480657</ele>
   <time>2021-06-04T04:01:07.001Z</time>
</trkpt>  
<trkpt lat="34.250679986758534" lon="108.89364734374863">
   <ele>407.39729131013155</ele>
   <time>2021-06-04T04:01:11.001Z</time>
</trkpt>  
<trkpt lat="34.25066337851311" lon="108.89368531962364">
   <ele>407.25729783438146</ele>
   <time>2021-06-04T04:01:14.001Z</time>
</trkpt>  
<trkpt lat="34.250651197944514" lon="108.89371501657182">
   <ele>407.1970140784979</ele>
   <time>2021-06-04T04:01:17.001Z</time>
</trkpt>  
<trkpt lat="34.25064180618464" lon="108.89375191142739">
   <ele>407.4867379842326</ele>
   <time>2021-06-04T04:01:20.001Z</time>
</trkpt>  
<trkpt lat="34.250634183449435" lon="108.89378631565089">
   <ele>407.6108066206798</ele>
   <time>2021-06-04T04:01:24.001Z</time>
</trkpt>  
<trkpt lat="34.25062532882383" lon="108.89381874542936">
   <ele>407.2650605235249</ele>
   <time>2021-06-04T04:01:27.001Z</time>
</trkpt>  
<trkpt lat="34.25060961148685" lon="108.89386423160596">
   <ele>407.48146871384233</ele>
   <time>2021-06-04T04:01:30.001Z</time>
</trkpt>  
<trkpt lat="34.25060099318375" lon="108.89390560937998">
   <ele>406.8532348042354</ele>
   <time>2021-06-04T04:01:33.001Z</time>
</trkpt>  
<trkpt lat="34.25058450443664" lon="108.89394648892223">
   <ele>406.59213224519044</ele>
   <time>2021-06-04T04:01:37.001Z</time>
</trkpt>  
<trkpt lat="34.25057226777966" lon="108.89397601988891">
   <ele>406.03761003166437</ele>
   <time>2021-06-04T04:01:40.001Z</time>
</trkpt>  
<trkpt lat="34.25056120978215" lon="108.89400763024814">
   <ele>406.0383095089346</ele>
   <time>2021-06-04T04:01:42.001Z</time>
</trkpt>  
<trkpt lat="34.250550635669406" lon="108.8940532023981">
   <ele>406.2981045451015</ele>
   <time>2021-06-04T04:01:45.001Z</time>
</trkpt>  
<trkpt lat="34.25054151875431" lon="108.89408600551297">
   <ele>406.0370649229735</ele>
   <time>2021-06-04T04:01:48.000Z</time>
</trkpt>  
<trkpt lat="34.250528973909006" lon="108.89411625081979">
   <ele>406.272193884477</ele>
   <time>2021-06-04T04:01:51.000Z</time>
</trkpt>  
<trkpt lat="34.250517621703324" lon="108.89415937453285">
   <ele>406.6877457657829</ele>
   <time>2021-06-04T04:01:55.000Z</time>
</trkpt>  
<trkpt lat="34.25051193589694" lon="108.89419454132985">
   <ele>406.285198434256</ele>
   <time>2021-06-04T04:01:59.000Z</time>
</trkpt>  
<trkpt lat="34.25049764108421" lon="108.89422605922101">
   <ele>406.39727616962045</ele>
   <time>2021-06-04T04:02:03.000Z</time>
</trkpt>  
<trkpt lat="34.25048258358807" lon="108.89426317810057">
   <ele>406.4602924026549</ele>
   <time>2021-06-04T04:02:08.000Z</time>
</trkpt>  
<trkpt lat="34.250468672688555" lon="108.89429203468666">
   <ele>406.10098623111844</ele>
   <time>2021-06-04T04:02:11.000Z</time>
</trkpt>  
<trkpt lat="34.2504540784525" lon="108.89432890253903">
   <ele>406.10312649887055</ele>
   <time>2021-06-04T04:02:14.000Z</time>
</trkpt>  
<trkpt lat="34.25044278985043" lon="108.89436215295208">
   <ele>406.16414469107985</ele>
   <time>2021-06-04T04:02:17.000Z</time>
</trkpt>  
<trkpt lat="34.250438785331745" lon="108.89440191710112">
   <ele>406.3014483721927</ele>
   <time>2021-06-04T04:02:20.000Z</time>
</trkpt>  
<trkpt lat="34.25043221121548" lon="108.89443610425403">
   <ele>405.577118370682</ele>
   <time>2021-06-04T04:02:23.000Z</time>
</trkpt>  
<trkpt lat="34.250424861056324" lon="108.89447474534072">
   <ele>405.89106312859803</ele>
   <time>2021-06-04T04:02:25.000Z</time>
</trkpt>  
<trkpt lat="34.25041917000723" lon="108.89450677622328">
   <ele>405.2861450994387</ele>
   <time>2021-06-04T04:02:27.000Z</time>
</trkpt>  
<trkpt lat="34.250417432299585" lon="108.89454272214911">
   <ele>405.99104481749237</ele>
   <time>2021-06-04T04:02:32.000Z</time>
</trkpt>  
<trkpt lat="34.25042944541757" lon="108.89457493983699">
   <ele>406.0652252789587</ele>
   <time>2021-06-04T04:02:37.000Z</time>
</trkpt>  
<trkpt lat="34.250448916338065" lon="108.89460010136406">
   <ele>405.7795010963455</ele>
   <time>2021-06-04T04:02:44.000Z</time>
</trkpt>  
<trkpt lat="34.250468426598864" lon="108.89463040941716">
   <ele>405.6254571666941</ele>
   <time>2021-06-04T04:02:47.000Z</time>
</trkpt>  
<trkpt lat="34.250484451297105" lon="108.89466053963922">
   <ele>405.90270608011633</ele>
   <time>2021-06-04T04:02:54.001Z</time>
</trkpt>  
<trkpt lat="34.25050878016453" lon="108.89467969660734">
   <ele>406.13972739875317</ele>
   <time>2021-06-04T04:03:03.001Z</time>
</trkpt>  
<trkpt lat="34.25051080840528" lon="108.89471231105689">
   <ele>405.7679408118129</ele>
   <time>2021-06-04T04:03:36.001Z</time>
</trkpt>  
<trkpt lat="34.25049639754882" lon="108.89468466444266">
   <ele>406.3653002604842</ele>
   <time>2021-06-04T04:06:28.000Z</time>
</trkpt>  
<trkpt lat="34.25046942990256" lon="108.89468349803742">
   <ele>405.5694368965924</ele>
   <time>2021-06-04T04:15:50.000Z</time>
</trkpt>  
<trkpt lat="34.250450144153405" lon="108.89465936234666">
   <ele>405.9026301484555</ele>
   <time>2021-06-04T04:16:11.000Z</time>
</trkpt>  
<trkpt lat="34.250475323432426" lon="108.89467287618066">
   <ele>406.1452195364982</ele>
   <time>2021-06-04T04:16:34.000Z</time>
</trkpt>  
<trkpt lat="34.25046829139338" lon="108.8946384638804">
   <ele>405.6352968169376</ele>
   <time>2021-06-04T04:23:39.000Z</time>
</trkpt>  
<trkpt lat="34.25046029372373" lon="108.89460624289732">
   <ele>406.0418359870091</ele>
   <time>2021-06-04T04:23:42.000Z</time>
</trkpt>  
<trkpt lat="34.25044626583189" lon="108.89457675940207">
   <ele>406.0711418399587</ele>
   <time>2021-06-04T04:23:45.000Z</time>
</trkpt>  
<trkpt lat="34.250429135215875" lon="108.89454926463303">
   <ele>405.9953927649185</ele>
   <time>2021-06-04T04:23:48.000Z</time>
</trkpt>  
<trkpt lat="34.25043492935905" lon="108.89450975971398">
   <ele>405.318035248667</ele>
   <time>2021-06-04T04:23:53.000Z</time>
</trkpt>  
<trkpt lat="34.250439967082855" lon="108.89447709121296">
   <ele>405.2610521214083</ele>
   <time>2021-06-04T04:23:56.001Z</time>
</trkpt>  
<trkpt lat="34.2504535236633" lon="108.89444753843817">
   <ele>405.493721453473</ele>
   <time>2021-06-04T04:23:59.001Z</time>
</trkpt>  
<trkpt lat="34.25045679242398" lon="108.89440917105836">
   <ele>405.34296834655106</ele>
   <time>2021-06-04T04:24:02.001Z</time>
</trkpt>  
<trkpt lat="34.250463659175495" lon="108.89437512330397">
   <ele>405.4400976076722</ele>
   <time>2021-06-04T04:24:06.001Z</time>
</trkpt>  
<trkpt lat="34.250448858618064" lon="108.89434637260902">
   <ele>405.61450527701527</ele>
   <time>2021-06-04T04:24:10.001Z</time>
</trkpt>  
<trkpt lat="34.25042175926494" lon="108.8943292868795">
   <ele>406.5762546574697</ele>
   <time>2021-06-04T04:24:15.001Z</time>
</trkpt>  
<trkpt lat="34.250406247596864" lon="108.89429782878663">
   <ele>405.6434230841696</ele>
   <time>2021-06-04T04:24:20.001Z</time>
</trkpt>  
<trkpt lat="34.25039173298953" lon="108.89427016512712">
   <ele>405.9286728594452</ele>
   <time>2021-06-04T04:24:24.001Z</time>
</trkpt>  
<trkpt lat="34.25041359883166" lon="108.89431953335114">
   <ele>405.6161408079788</ele>
   <time>2021-06-04T04:25:03.000Z</time>
</trkpt>  
<trkpt lat="34.2504199762323" lon="108.89435645208772">
   <ele>405.8923624455929</ele>
   <time>2021-06-04T04:25:07.000Z</time>
</trkpt>  
<trkpt lat="34.2504263181143" lon="108.89439686170785">
   <ele>405.34835525695235</ele>
   <time>2021-06-04T04:25:10.000Z</time>
</trkpt>  
<trkpt lat="34.25040045516761" lon="108.89443663951211">
   <ele>405.669831847772</ele>
   <time>2021-06-04T04:25:14.000Z</time>
</trkpt>  
<trkpt lat="34.25038870755794" lon="108.89447165585433">
   <ele>405.54654651135206</ele>
   <time>2021-06-04T04:25:18.000Z</time>
</trkpt>  
<trkpt lat="34.250368469711375" lon="108.89450726127056">
   <ele>405.6928106639534</ele>
   <time>2021-06-04T04:25:21.000Z</time>
</trkpt>  
<trkpt lat="34.25035916676566" lon="108.89454474669634">
   <ele>405.7637283457443</ele>
   <time>2021-06-04T04:25:23.000Z</time>
</trkpt>  
<trkpt lat="34.2503387933622" lon="108.89458167656905">
   <ele>406.6034049121663</ele>
   <time>2021-06-04T04:25:26.000Z</time>
</trkpt>  
<trkpt lat="34.25031454791573" lon="108.89461134669295">
   <ele>406.6175941983238</ele>
   <time>2021-06-04T04:25:29.000Z</time>
</trkpt>  
<trkpt lat="34.25030873903697" lon="108.8946486519148">
   <ele>405.7349139293656</ele>
   <time>2021-06-04T04:25:33.000Z</time>
</trkpt>  
<trkpt lat="34.250294019250084" lon="108.89468054805036">
   <ele>405.3105151411146</ele>
   <time>2021-06-04T04:25:38.000Z</time>
</trkpt>  
<trkpt lat="34.25026930978859" lon="108.89471135907634">
   <ele>405.2294734949246</ele>
   <time>2021-06-04T04:25:42.000Z</time>
</trkpt>  
<trkpt lat="34.25024455516617" lon="108.89472832441402">
   <ele>405.4295724229887</ele>
   <time>2021-06-04T04:25:44.000Z</time>
</trkpt>  
<trkpt lat="34.2502252737524" lon="108.89475621848663">
   <ele>405.43125043064356</ele>
   <time>2021-06-04T04:25:47.000Z</time>
</trkpt>  
<trkpt lat="34.25020545051207" lon="108.89478987739501">
   <ele>405.434464761056</ele>
   <time>2021-06-04T04:25:51.000Z</time>
</trkpt>  
<trkpt lat="34.25019162872327" lon="108.89482714818848">
   <ele>406.0105924298987</ele>
   <time>2021-06-04T04:25:54.000Z</time>
</trkpt>  
<trkpt lat="34.25017445351659" lon="108.89485291351639">
   <ele>405.6426556799561</ele>
   <time>2021-06-04T04:25:56.000Z</time>
</trkpt>  
<trkpt lat="34.250143566734096" lon="108.89487842490898">
   <ele>405.4452782990411</ele>
   <time>2021-06-04T04:26:00.000Z</time>
</trkpt>  
<trkpt lat="34.25011716088466" lon="108.89490378220654">
   <ele>405.73156874626875</ele>
   <time>2021-06-04T04:26:02.000Z</time>
</trkpt>  
<trkpt lat="34.250086779897835" lon="108.89491253677187">
   <ele>405.49788172449917</ele>
   <time>2021-06-04T04:26:05.000Z</time>
</trkpt>  
<trkpt lat="34.25006885635302" lon="108.8949451326357">
   <ele>406.0484800674021</ele>
   <time>2021-06-04T04:26:08.000Z</time>
</trkpt>  
<trkpt lat="34.2500553486109" lon="108.89498130790703">
   <ele>405.70242551341653</ele>
   <time>2021-06-04T04:26:11.001Z</time>
</trkpt>  
<trkpt lat="34.25003152765558" lon="108.89502831837497">
   <ele>405.84364449977875</ele>
   <time>2021-06-04T04:26:14.001Z</time>
</trkpt>  
<trkpt lat="34.250009577857085" lon="108.89505920190565">
   <ele>407.23523696232587</ele>
   <time>2021-06-04T04:26:17.001Z</time>
</trkpt>  
<trkpt lat="34.249988670767635" lon="108.89508302732003">
   <ele>406.17497063428164</ele>
   <time>2021-06-04T04:26:19.001Z</time>
</trkpt>  
<trkpt lat="34.24997798350183" lon="108.89511795162447">
   <ele>406.45360271446407</ele>
   <time>2021-06-04T04:26:22.001Z</time>
</trkpt>  
<trkpt lat="34.249985066067836" lon="108.89515466423485">
   <ele>406.9114210214466</ele>
   <time>2021-06-04T04:26:26.001Z</time>
</trkpt>  
<trkpt lat="34.25000206846278" lon="108.89519655243721">
   <ele>406.1824934910983</ele>
   <time>2021-06-04T04:26:29.001Z</time>
</trkpt>  
<trkpt lat="34.25001202647621" lon="108.89522983264494">
   <ele>406.4238873999566</ele>
   <time>2021-06-04T04:26:32.001Z</time>
</trkpt>  
<trkpt lat="34.25001756489339" lon="108.895265410555">
   <ele>405.73695323523134</ele>
   <time>2021-06-04T04:26:35.001Z</time>
</trkpt>  
<trkpt lat="34.25002451225634" lon="108.8952972378766">
   <ele>406.5295509090647</ele>
   <time>2021-06-04T04:26:38.001Z</time>
</trkpt>  
<trkpt lat="34.25001887410425" lon="108.89534036160495">
   <ele>406.0630270233378</ele>
   <time>2021-06-04T04:26:43.001Z</time>
</trkpt>  
<trkpt lat="34.25001799641753" lon="108.89538409227876">
   <ele>406.82015223708004</ele>
   <time>2021-06-04T04:26:45.001Z</time>
</trkpt>  
<trkpt lat="34.25001884669478" lon="108.89542414000103">
   <ele>405.9880208577961</ele>
   <time>2021-06-04T04:26:48.001Z</time>
</trkpt>  
<trkpt lat="34.250019634462554" lon="108.89546263372954">
   <ele>406.638499379158</ele>
   <time>2021-06-04T04:26:51.001Z</time>
</trkpt>  
<trkpt lat="34.250033149852406" lon="108.89550492202983">
   <ele>406.3259976673871</ele>
   <time>2021-06-04T04:26:53.001Z</time>
</trkpt>  
<trkpt lat="34.250034970612965" lon="108.89554135457108">
   <ele>406.1122554820031</ele>
   <time>2021-06-04T04:26:57.001Z</time>
</trkpt>  
<trkpt lat="34.25003459260688" lon="108.895580449474">
   <ele>406.02828032989055</ele>
   <time>2021-06-04T04:27:01.000Z</time>
</trkpt>  
<trkpt lat="34.25003729538671" lon="108.89563217959716">
   <ele>406.8308008899912</ele>
   <time>2021-06-04T04:27:04.000Z</time>
</trkpt>  
<trkpt lat="34.25004513537039" lon="108.89566995680283">
   <ele>405.4729598555714</ele>
   <time>2021-06-04T04:27:07.000Z</time>
</trkpt>  
<trkpt lat="34.25006531916089" lon="108.89570847321951">
   <ele>406.33298160135746</ele>
   <time>2021-06-04T04:27:10.000Z</time>
</trkpt>  
<trkpt lat="34.250093681669114" lon="108.89574306883404">
   <ele>405.91155416704714</ele>
   <time>2021-06-04T04:27:13.000Z</time>
</trkpt>  
<trkpt lat="34.25011229814535" lon="108.89577298267484">
   <ele>406.1233243839815</ele>
   <time>2021-06-04T04:27:17.000Z</time>
</trkpt>  
<trkpt lat="34.250131381094846" lon="108.89579660919273">
   <ele>405.8521367283538</ele>
   <time>2021-06-04T04:27:20.000Z</time>
</trkpt>  
<trkpt lat="34.250157630469914" lon="108.895824022101">
   <ele>405.9577499506995</ele>
   <time>2021-06-04T04:27:23.000Z</time>
</trkpt>  
<trkpt lat="34.25017880783256" lon="108.89584876368522">
   <ele>405.80631155800074</ele>
   <time>2021-06-04T04:27:27.000Z</time>
</trkpt>  
<trkpt lat="34.25020048441725" lon="108.89587973393844">
   <ele>405.77612810209394</ele>
   <time>2021-06-04T04:27:30.000Z</time>
</trkpt>  
<trkpt lat="34.25023329097978" lon="108.89590840763876">
   <ele>406.10687404312193</ele>
   <time>2021-06-04T04:27:33.000Z</time>
</trkpt>  
<trkpt lat="34.25025746601851" lon="108.89593361913006">
   <ele>406.2484764466062</ele>
   <time>2021-06-04T04:27:35.000Z</time>
</trkpt>  
<trkpt lat="34.25029010307629" lon="108.89595477412233">
   <ele>406.0961688729003</ele>
   <time>2021-06-04T04:27:40.000Z</time>
</trkpt>  
<trkpt lat="34.25031355848996" lon="108.89598080587561">
   <ele>405.9513528943062</ele>
   <time>2021-06-04T04:27:43.000Z</time>
</trkpt>  
<trkpt lat="34.25033910410749" lon="108.89600198073646">
   <ele>405.934789378196</ele>
   <time>2021-06-04T04:27:46.000Z</time>
</trkpt>  
<trkpt lat="34.25036036991668" lon="108.89603164480779">
   <ele>406.36184119898826</ele>
   <time>2021-06-04T04:27:48.000Z</time>
</trkpt>  
<trkpt lat="34.250341565795225" lon="108.8960569106007">
   <ele>406.2884105788544</ele>
   <time>2021-06-04T04:27:59.000Z</time>
</trkpt>  
<trkpt lat="34.250312167867556" lon="108.89606528852879">
   <ele>405.8979574535042</ele>
   <time>2021-06-04T04:28:06.000Z</time>
</trkpt>  
<trkpt lat="34.25035142033619" lon="108.89606322583501">
   <ele>406.413919175975</ele>
   <time>2021-06-04T04:28:15.001Z</time>
</trkpt>  
<trkpt lat="34.25039782881493" lon="108.89607035689681">
   <ele>406.27512093633413</ele>
   <time>2021-06-04T04:28:16.001Z</time>
</trkpt>  
<trkpt lat="34.25042729328424" lon="108.89608187846709">
   <ele>406.09282027184963</ele>
   <time>2021-06-04T04:28:19.001Z</time>
</trkpt>  
<trkpt lat="34.25045592121949" lon="108.8960822960326">
   <ele>406.0449707172811</ele>
   <time>2021-06-04T04:28:24.001Z</time>
</trkpt>  
<trkpt lat="34.250497581662685" lon="108.89607724488188">
   <ele>406.32108367607</ele>
   <time>2021-06-04T04:28:26.001Z</time>
</trkpt>  
<trkpt lat="34.25053216119593" lon="108.89608551529312">
   <ele>405.9908586740494</ele>
   <time>2021-06-04T04:28:28.001Z</time>
</trkpt>  
<trkpt lat="34.250569524190155" lon="108.89610333232369">
   <ele>405.7260952088982</ele>
   <time>2021-06-04T04:28:31.001Z</time>
</trkpt>  
<trkpt lat="34.25060384269076" lon="108.89609946465534">
   <ele>406.3901503589004</ele>
   <time>2021-06-04T04:28:34.001Z</time>
</trkpt>  
<trkpt lat="34.250629008698134" lon="108.89608414412773">
   <ele>406.10897875297815</ele>
   <time>2021-06-04T04:28:37.001Z</time>
</trkpt>  
<trkpt lat="34.25065951507857" lon="108.89607484230696">
   <ele>406.1786956805736</ele>
   <time>2021-06-04T04:28:42.001Z</time>
</trkpt>  
<trkpt lat="34.25068981840029" lon="108.89606411721944">
   <ele>406.0530482372269</ele>
   <time>2021-06-04T04:28:45.001Z</time>
</trkpt>  
<trkpt lat="34.250715781864585" lon="108.8960522013414">
   <ele>406.2413366595283</ele>
   <time>2021-06-04T04:28:50.001Z</time>
</trkpt>  
<trkpt lat="34.25074060360481" lon="108.89603717307092">
   <ele>406.5397138176486</ele>
   <time>2021-06-04T04:29:29.000Z</time>
</trkpt>  
<trkpt lat="34.250767573045955" lon="108.89604464111822">
   <ele>406.63094899151474</ele>
   <time>2021-06-04T04:29:33.000Z</time>
</trkpt>  
<trkpt lat="34.25080310990056" lon="108.8960486622286">
   <ele>406.78870648518205</ele>
   <time>2021-06-04T04:29:36.000Z</time>
</trkpt>  
<trkpt lat="34.25084075557989" lon="108.89604354941926">
   <ele>406.0221569649875</ele>
   <time>2021-06-04T04:29:39.000Z</time>
</trkpt>  
<trkpt lat="34.25086880966032" lon="108.89603853953737">
   <ele>406.70331563800573</ele>
   <time>2021-06-04T04:29:42.000Z</time>
</trkpt>  
<trkpt lat="34.25090248594737" lon="108.89602313779612">
   <ele>406.4810783704743</ele>
   <time>2021-06-04T04:29:46.000Z</time>
</trkpt>  
<trkpt lat="34.25093181900475" lon="108.89600967133785">
   <ele>405.8003885410726</ele>
   <time>2021-06-04T04:29:49.000Z</time>
</trkpt>  
<trkpt lat="34.250962673701935" lon="108.89599593265191">
   <ele>406.4009175505489</ele>
   <time>2021-06-04T04:29:51.000Z</time>
</trkpt>  
<trkpt lat="34.25099704299923" lon="108.8959729968714">
   <ele>406.82213097438216</ele>
   <time>2021-06-04T04:29:53.000Z</time>
</trkpt>  
<trkpt lat="34.25102540102311" lon="108.89596765329449">
   <ele>406.81246077734977</ele>
   <time>2021-06-04T04:29:57.000Z</time>
</trkpt>  
<trkpt lat="34.251054137390284" lon="108.8959544847732">
   <ele>407.16519953496754</ele>
   <time>2021-06-04T04:29:59.000Z</time>
</trkpt>  
<trkpt lat="34.251081466649076" lon="108.89593582254601">
   <ele>406.05791214108467</ele>
   <time>2021-06-04T04:30:02.000Z</time>
</trkpt>  
<trkpt lat="34.25110437183765" lon="108.89591576509082">
   <ele>407.2233668845147</ele>
   <time>2021-06-04T04:30:06.000Z</time>
</trkpt>  
<trkpt lat="34.251134102055836" lon="108.89589393936818">
   <ele>406.7067297557369</ele>
   <time>2021-06-04T04:30:12.001Z</time>
</trkpt>  
<trkpt lat="34.25116085806722" lon="108.89588668541981">
   <ele>406.55408085975796</ele>
   <time>2021-06-04T04:30:14.001Z</time>
</trkpt>  
<trkpt lat="34.25118950478122" lon="108.89587556778426">
   <ele>406.6290110256523</ele>
   <time>2021-06-04T04:30:17.001Z</time>
</trkpt>  
<trkpt lat="34.251159578289986" lon="108.89588162396363">
   <ele>407.2511292109266</ele>
   <time>2021-06-04T04:30:27.001Z</time>
</trkpt>  
<trkpt lat="34.25112923780581" lon="108.89588625108536">
   <ele>406.98785794712603</ele>
   <time>2021-06-04T04:30:29.001Z</time>
</trkpt>  
<trkpt lat="34.251104378542976" lon="108.8959026571907">
   <ele>406.55915759596974</ele>
   <time>2021-06-04T04:30:33.001Z</time>
</trkpt>  
<trkpt lat="34.251066918801854" lon="108.89592772736651">
   <ele>407.08638809621334</ele>
   <time>2021-06-04T04:30:36.001Z</time>
</trkpt>  
<trkpt lat="34.25104024517381" lon="108.89594975674727">
   <ele>407.13114799559116</ele>
   <time>2021-06-04T04:30:38.001Z</time>
</trkpt>  
<trkpt lat="34.25101561758894" lon="108.895964636041">
   <ele>406.93249190598726</ele>
   <time>2021-06-04T04:30:41.001Z</time>
</trkpt>  
<trkpt lat="34.250978203322916" lon="108.89597578956707">
   <ele>407.29669887945056</ele>
   <time>2021-06-04T04:30:43.001Z</time>
</trkpt>  
<trkpt lat="34.25095099936105" lon="108.89599488771047">
   <ele>407.4525463245809</ele>
   <time>2021-06-04T04:30:45.001Z</time>
</trkpt>  
<trkpt lat="34.25092969330647" lon="108.89601949159118">
   <ele>406.99646406807005</ele>
   <time>2021-06-04T04:30:49.001Z</time>
</trkpt>  
<trkpt lat="34.25089977818243" lon="108.89602526170312">
   <ele>406.583327319473</ele>
   <time>2021-06-04T04:30:52.001Z</time>
</trkpt>  
<trkpt lat="34.25086388060392" lon="108.89602166465313">
   <ele>406.8525272468105</ele>
   <time>2021-06-04T04:30:57.001Z</time>
</trkpt>  
<trkpt lat="34.25082718997153" lon="108.89601879923514">
   <ele>407.2752026999369</ele>
   <time>2021-06-04T04:30:59.001Z</time>
</trkpt>  
<trkpt lat="34.250797120513006" lon="108.89602448058606">
   <ele>406.3120339233428</ele>
   <time>2021-06-04T04:31:03.001Z</time>
</trkpt>  
<trkpt lat="34.250767591478144" lon="108.8960250331061">
   <ele>406.1743103796616</ele>
   <time>2021-06-04T04:31:10.001Z</time>
</trkpt>  
<trkpt lat="34.250738683178966" lon="108.89602331113882">
   <ele>407.0604874230921</ele>
   <time>2021-06-04T04:31:14.000Z</time>
</trkpt>  
<trkpt lat="34.2507100511917" lon="108.89601504946403">
   <ele>407.14638901501894</ele>
   <time>2021-06-04T04:31:17.000Z</time>
</trkpt>  
<trkpt lat="34.25067692574784" lon="108.89600990418216">
   <ele>407.09001751057804</ele>
   <time>2021-06-04T04:31:21.000Z</time>
</trkpt>  
<trkpt lat="34.25064693358921" lon="108.89601099933837">
   <ele>407.2608730494976</ele>
   <time>2021-06-04T04:31:23.000Z</time>
</trkpt>  
<trkpt lat="34.25061777180939" lon="108.89601692610833">
   <ele>406.29875962715596</ele>
   <time>2021-06-04T04:31:25.000Z</time>
</trkpt>  
<trkpt lat="34.25059052968802" lon="108.89602758030864">
   <ele>406.3612758470699</ele>
   <time>2021-06-04T04:31:28.000Z</time>
</trkpt>  
<trkpt lat="34.25056075313176" lon="108.89602742568012">
   <ele>407.07322814129293</ele>
   <time>2021-06-04T04:31:30.000Z</time>
</trkpt>  
<trkpt lat="34.25053279877849" lon="108.89604658918273">
   <ele>406.3085904158652</ele>
   <time>2021-06-04T04:31:35.000Z</time>
</trkpt>  
<trkpt lat="34.25050627492596" lon="108.89605534210484">
   <ele>406.1545679345727</ele>
   <time>2021-06-04T04:31:38.000Z</time>
</trkpt>  
<trkpt lat="34.25047265219009" lon="108.89606582290874">
   <ele>406.3190173478797</ele>
   <time>2021-06-04T04:31:41.000Z</time>
</trkpt>  
<trkpt lat="34.250441942169616" lon="108.8960647539">
   <ele>406.03645680937916</ele>
   <time>2021-06-04T04:31:48.000Z</time>
</trkpt>  
       </trkseg>
   </trk>
</gpx>
