# Supplementary material for: Exploring the influence of path environment factors on walking behavior in urban parks with configuration attribute control
Source: PLoS One. 2025 Jul 28;20(7):e0329278. doi: 10.1371/journal.pone.0329278 (PMC12303266; doi:10.1371/journal.pone.0329278)
Supplement: S2 File — (ZIP) [file pone.0329278.s002.zip › S2 File/Trajectory data/F168.gpx]

<?xml version="1.0" encoding="UTF-8"?><gpx xsi:schemaLocation="http://www.topografix.com/GPX/1/0 http://www.topografix.com/GPX/1/0/gpx.xsd" xmlns="http://www.topografix.com/GPX/1/0" xmlns:xsi="http://www.w3.org/2001/XMLSchema-instance" creator="SixFoot - http://www.foooooot.com/" version="1.0"><trk><trkseg><trkpt lon="108.89488029566893" lat="34.25193609119711"><ele>377.1417744150385</ele><time>2021-06-04T00:31:46Z</time><speed>0.29376405477523804</speed></trkpt><trkpt lon="108.89479521875141" lat="34.25185167727581"><ele>368.3421238886689</ele><time>2021-06-04T00:31:58Z</time><speed>0.9441440105438232</speed></trkpt><trkpt lon="108.89484356363785" lat="34.25174487265438"><ele>372.53948078101155</ele><time>2021-06-04T00:32:11Z</time><speed>0.6478566527366638</speed></trkpt><trkpt lon="108.89491996946681" lat="34.25166830697979"><ele>370.34983212814103</ele><time>2021-06-04T00:32:30Z</time><speed>0.8638880252838135</speed></trkpt><trkpt lon="108.89492600521562" lat="34.25157515017034"><ele>373.6725909944997</ele><time>2021-06-04T00:32:48Z</time><speed>0.08844661712646484</speed></trkpt><trkpt lon="108.89496668925086" lat="34.25147511517428"><ele>372.41842133959017</ele><time>2021-06-04T00:33:02Z</time><speed>0.45989102125167847</speed></trkpt><trkpt lon="108.89505227977865" lat="34.251406775626"><ele>373.74544697726736</ele><time>2021-06-04T00:33:10Z</time><speed>0.7794450521469116</speed></trkpt><trkpt lon="108.8951275031027" lat="34.251339390731204"><ele>373.8635192600262</ele><time>2021-06-04T00:33:22Z</time><speed>0.812629759311676</speed></trkpt><trkpt lon="108.89523269031201" lat="34.25130741835636"><ele>374.34939455314293</ele><time>2021-06-04T00:33:28Z</time><speed>0.8153640627861023</speed></trkpt><trkpt lon="108.89529762963508" lat="34.251221481047935"><ele>376.0446831692929</ele><time>2021-06-04T00:33:44Z</time><speed>0.7676361799240112</speed></trkpt><trkpt lon="108.89528871226939" lat="34.25112650342466"><ele>375.3787405160975</ele><time>2021-06-04T00:34:00Z</time><speed>0.6295825839042664</speed></trkpt><trkpt lon="108.89532619574949" lat="34.25104158335205"><ele>375.15229096272805</ele><time>2021-06-04T00:34:16Z</time><speed>0.3215882480144501</speed></trkpt><trkpt lon="108.89542897381772" lat="34.25099475841091"><ele>374.681318638923</ele><time>2021-06-04T00:34:44Z</time><speed>0.5284550786018372</speed></trkpt><trkpt lon="108.89547714617778" lat="34.250898458381116"><ele>374.68022835569815</ele><time>2021-06-04T00:34:56Z</time><speed>0.8223003149032593</speed></trkpt><trkpt lon="108.89549611969348" lat="34.250806252130594"><ele>375.87834507705475</ele><time>2021-06-04T00:35:24Z</time><speed>0.3754297196865082</speed></trkpt><trkpt lon="108.89550749946962" lat="34.25071551694559"><ele>371.62399504746406</ele><time>2021-06-04T00:35:42Z</time><speed>0.21398772299289703</speed></trkpt><trkpt lon="108.8953786614115" lat="34.25068590337578"><ele>375.78921557833706</ele><time>2021-06-04T00:36:22Z</time><speed>0.8668005466461182</speed></trkpt><trkpt lon="108.8952712823874" lat="34.25067074242076"><ele>374.95751927954086</ele><time>2021-06-04T00:36:34Z</time><speed>0.30779364705085754</speed></trkpt><trkpt lon="108.89514634054497" lat="34.25066976186918"><ele>379.37549460045557</ele><time>2021-06-04T00:36:52Z</time><speed>0.7550490498542786</speed></trkpt><trkpt lon="108.8950201541072" lat="34.25065641322172"><ele>375.72202356828956</ele><time>2021-06-04T00:37:08Z</time><speed>0.3559035658836365</speed></trkpt><trkpt lon="108.89490898070575" lat="34.25067997613638"><ele>370.68552009136806</ele><time>2021-06-04T00:37:22Z</time><speed>0.3394934833049774</speed></trkpt><trkpt lon="108.89481422117683" lat="34.250631941494746"><ele>373.7552894373011</ele><time>2021-06-04T00:40:00Z</time><speed>0.689978301525116</speed></trkpt><trkpt lon="108.89478279316545" lat="34.25051206562422"><ele>376.90021659154445</ele><time>2021-06-04T00:42:24Z</time><speed>0.7039322853088379</speed></trkpt><trkpt lon="108.89490680089824" lat="34.25049422960038"><ele>373.7021488593835</ele><time>2021-06-04T00:44:40Z</time><speed>0.14170120656490326</speed></trkpt><trkpt lon="108.89479494277201" lat="34.25046307674559"><ele>369.39119131024927</ele><time>2021-06-04T00:47:30Z</time><speed>0.46075963973999023</speed></trkpt><trkpt lon="108.89469399835076" lat="34.250394496087715"><ele>374.0137457093224</ele><time>2021-06-04T00:47:38Z</time><speed>0.4876076281070709</speed></trkpt><trkpt lon="108.89467658377892" lat="34.25029861615489"><ele>377.0770137299483</ele><time>2021-06-04T00:47:50Z</time><speed>1.0121064186096191</speed></trkpt><trkpt lon="108.89477837445254" lat="34.25024345271128"><ele>375.41930381024895</ele><time>2021-06-04T00:48:00Z</time><speed>0.8669769167900085</speed></trkpt><trkpt lon="108.8948595493608" lat="34.25018176211458"><ele>374.25669984953754</ele><time>2021-06-04T00:48:10Z</time><speed>0.9587984681129456</speed></trkpt><trkpt lon="108.8949380424002" lat="34.250107282692255"><ele>373.53156066809794</ele><time>2021-06-04T00:48:22Z</time><speed>0.7522709369659424</speed></trkpt><trkpt lon="108.89485521129942" lat="34.25002901471063"><ele>372.05419303293405</ele><time>2021-06-04T00:48:38Z</time><speed>0.7146557569503784</speed></trkpt><trkpt lon="108.8948210866845" lat="34.24992728128484"><ele>372.31304633430796</ele><time>2021-06-04T00:48:48Z</time><speed>0.9362615942955017</speed></trkpt><trkpt lon="108.89485785224407" lat="34.249836344244585"><ele>371.22119951387737</ele><time>2021-06-04T00:49:24Z</time><speed>0.46781617403030396</speed></trkpt><trkpt lon="108.89473345205865" lat="34.24984010520506"><ele>367.3821676148477</ele><time>2021-06-04T00:49:36Z</time><speed>0.5022908449172974</speed></trkpt><trkpt lon="108.89462000546315" lat="34.24982866935836"><ele>359.5212960567876</ele><time>2021-06-04T00:49:50Z</time><speed>0.521140992641449</speed></trkpt><trkpt lon="108.89448769034642" lat="34.24980840827445"><ele>358.95083159956505</ele><time>2021-06-04T00:50:02Z</time><speed>0.7190920114517212</speed></trkpt><trkpt lon="108.8944665717678" lat="34.249700043571146"><ele>362.5031146349165</ele><time>2021-06-04T00:50:10Z</time><speed>1.1100283861160278</speed></trkpt><trkpt lon="108.89452574399333" lat="34.24960996934139"><ele>367.5603386853275</ele><time>2021-06-04T00:50:18Z</time><speed>0.8371667861938477</speed></trkpt><trkpt lon="108.89463432744876" lat="34.24956395576548"><ele>369.61019237933925</ele><time>2021-06-04T00:50:30Z</time><speed>0.8593118190765381</speed></trkpt><trkpt lon="108.8947383891384" lat="34.24950047595148"><ele>370.0741003507094</ele><time>2021-06-04T00:50:42Z</time><speed>0.6195704936981201</speed></trkpt><trkpt lon="108.89478885432288" lat="34.249399846925655"><ele>370.05377568274895</ele><time>2021-06-04T00:50:54Z</time><speed>1.0444241762161255</speed></trkpt><trkpt lon="108.89480402374447" lat="34.249307080346775"><ele>372.27796563782005</ele><time>2021-06-04T00:51:06Z</time><speed>1.0501905679702759</speed></trkpt><trkpt lon="108.89480903088531" lat="34.249214887332904"><ele>372.67248085259786</ele><time>2021-06-04T00:51:14Z</time><speed>0.850300669670105</speed></trkpt><trkpt lon="108.89479824023495" lat="34.24911766443577"><ele>371.939938332954</ele><time>2021-06-04T00:51:24Z</time><speed>1.0162092447280884</speed></trkpt><trkpt lon="108.89476613560872" lat="34.24902479055224"><ele>371.3756014211224</ele><time>2021-06-04T00:51:36Z</time><speed>0.664655327796936</speed></trkpt><trkpt lon="108.89470219959087" lat="34.24894844981664"><ele>371.21238011430773</ele><time>2021-06-04T00:51:54Z</time><speed>0.8569082021713257</speed></trkpt><trkpt lon="108.89458540379977" lat="34.24894963994809"><ele>367.6999156217391</ele><time>2021-06-04T00:57:38Z</time><speed>0.8091933131217957</speed></trkpt><trkpt lon="108.89452841181127" lat="34.24903577830739"><ele>366.9083381390294</ele><time>2021-06-04T00:57:58Z</time><speed>0.8744288086891174</speed></trkpt><trkpt lon="108.89444904406898" lat="34.24911046452037"><ele>367.8557089961103</ele><time>2021-06-04T00:58:16Z</time><speed>0.811301589012146</speed></trkpt><trkpt lon="108.89432955046234" lat="34.249156216848114"><ele>367.37374232399975</ele><time>2021-06-04T00:58:38Z</time><speed>1.169659972190857</speed></trkpt><trkpt lon="108.89428715549185" lat="34.24925902654347"><ele>367.9929117051958</ele><time>2021-06-04T00:58:54Z</time><speed>0.9195941686630249</speed></trkpt><trkpt lon="108.89422232002624" lat="34.24935608340456"><ele>367.919442254961</ele><time>2021-06-04T00:59:08Z</time><speed>0.8679825663566589</speed></trkpt><trkpt lon="108.89417541329503" lat="34.24943752903182"><ele>368.21757899573913</ele><time>2021-06-04T00:59:20Z</time><speed>0.8714687824249268</speed></trkpt><trkpt lon="108.89406289256746" lat="34.24945231302901"><ele>368.6148619863872</ele><time>2021-06-04T00:59:38Z</time><speed>0.5338796973228455</speed></trkpt><trkpt lon="108.89416583313162" lat="34.24941591390237"><ele>369.04914927068796</ele><time>2021-06-04T01:00:40Z</time><speed>0.6462174654006958</speed></trkpt><trkpt lon="108.89423460050331" lat="34.24934137816171"><ele>371.4877078246218</ele><time>2021-06-04T01:01:04Z</time><speed>0.20136938989162445</speed></trkpt><trkpt lon="108.89424483748175" lat="34.2492417522852"><ele>372.046145472608</ele><time>2021-06-04T01:01:56Z</time><speed>0.6878983974456787</speed></trkpt><trkpt lon="108.89428084986139" lat="34.24915637074185"><ele>366.89235639593466</ele><time>2021-06-04T01:02:20Z</time><speed>0.6334201097488403</speed></trkpt><trkpt lon="108.89438201040093" lat="34.249114435441406"><ele>368.46811111483476</ele><time>2021-06-04T01:02:40Z</time><speed>0.805499792098999</speed></trkpt><trkpt lon="108.89445138129601" lat="34.249022133578706"><ele>369.73178741400136</ele><time>2021-06-04T01:02:56Z</time><speed>0.8732873797416687</speed></trkpt><trkpt lon="108.89455097300953" lat="34.24897692640018"><ele>368.42562840601585</ele><time>2021-06-04T01:04:54Z</time><speed>0.7054371237754822</speed></trkpt><trkpt lon="108.89466196070782" lat="34.24895079732587"><ele>368.259962073948</ele><time>2021-06-04T01:05:08Z</time><speed>0.9102461338043213</speed></trkpt><trkpt lon="108.89476322727818" lat="34.24899775301693"><ele>368.36779434456076</ele><time>2021-06-04T01:05:22Z</time><speed>0.5811325311660767</speed></trkpt><trkpt lon="108.89482699587028" lat="34.24908553638023"><ele>368.49309570299073</ele><time>2021-06-04T01:05:34Z</time><speed>0.621505856513977</speed></trkpt><trkpt lon="108.89483424933557" lat="34.24919720399947"><ele>368.34432090308695</ele><time>2021-06-04T01:05:42Z</time><speed>0.9646868109703064</speed></trkpt><trkpt lon="108.89484438798652" lat="34.24929488091935"><ele>366.34609859800037</ele><time>2021-06-04T01:05:52Z</time><speed>1.0299381017684937</speed></trkpt><trkpt lon="108.8949658763871" lat="34.24932572155973"><ele>371.2726288570482</ele><time>2021-06-04T01:06:16Z</time><speed>0.5811986327171326</speed></trkpt><trkpt lon="108.89494957629574" lat="34.24941927127659"><ele>371.5418001470745</ele><time>2021-06-04T01:06:26Z</time><speed>0.8903735280036926</speed></trkpt><trkpt lon="108.89491428463732" lat="34.24951720833828"><ele>369.84459755009846</ele><time>2021-06-04T01:06:34Z</time><speed>1.0796585083007812</speed></trkpt><trkpt lon="108.89483039120223" lat="34.24960692000069"><ele>367.39927910036687</ele><time>2021-06-04T01:06:42Z</time><speed>1.1471666097640991</speed></trkpt><trkpt lon="108.89478349862232" lat="34.24969849342091"><ele>365.0533543633586</ele><time>2021-06-04T01:06:50Z</time><speed>0.8079893589019775</speed></trkpt><trkpt lon="108.8947835342056" lat="34.24982010351513"><ele>364.53817224567166</ele><time>2021-06-04T01:06:58Z</time><speed>1.1465649604797363</speed></trkpt><trkpt lon="108.8948445339761" lat="34.24991362052917"><ele>370.4905851402902</ele><time>2021-06-04T01:07:08Z</time><speed>1.0358284711837769</speed></trkpt><trkpt lon="108.89487124891963" lat="34.250020724058515"><ele>373.01982898589864</ele><time>2021-06-04T01:07:16Z</time><speed>0.7937425374984741</speed></trkpt><trkpt lon="108.8949844088402" lat="34.25004868526907"><ele>371.4825973675932</ele><time>2021-06-04T01:07:24Z</time><speed>0.7985327839851379</speed></trkpt><trkpt lon="108.89510138777264" lat="34.25002293545202"><ele>371.02169500648864</ele><time>2021-06-04T01:07:36Z</time><speed>0.754023551940918</speed></trkpt><trkpt lon="108.89522737086311" lat="34.25002772015225"><ele>369.69078432900454</ele><time>2021-06-04T01:07:44Z</time><speed>0.8873630166053772</speed></trkpt><trkpt lon="108.89535991174067" lat="34.250018585056424"><ele>368.6239542947152</ele><time>2021-06-04T01:07:54Z</time><speed>1.0520219802856445</speed></trkpt><trkpt lon="108.8954769626281" lat="34.2500350387579"><ele>368.81580225247137</ele><time>2021-06-04T01:08:02Z</time><speed>1.088508129119873</speed></trkpt><trkpt lon="108.89557836937696" lat="34.25006817755926"><ele>369.18277776478453</ele><time>2021-06-04T01:08:10Z</time><speed>1.0589863061904907</speed></trkpt><trkpt lon="108.89568844480142" lat="34.250069473831495"><ele>368.6657443619341</ele><time>2021-06-04T01:08:18Z</time><speed>1.0260076522827148</speed></trkpt><trkpt lon="108.89578309367033" lat="34.250124689964274"><ele>368.4083830953401</ele><time>2021-06-04T01:08:28Z</time><speed>1.0101357698440552</speed></trkpt><trkpt lon="108.89589291830816" lat="34.25018323003518"><ele>367.71051628241645</ele><time>2021-06-04T01:08:38Z</time><speed>0.9096370339393616</speed></trkpt><trkpt lon="108.89595796185269" lat="34.25026914985677"><ele>367.33601425348786</ele><time>2021-06-04T01:08:48Z</time><speed>0.960615336894989</speed></trkpt><trkpt lon="108.89603167661646" lat="34.25035315044492"><ele>368.03801591537734</ele><time>2021-06-04T01:08:58Z</time><speed>0.9571057558059692</speed></trkpt><trkpt lon="108.89607430051869" lat="34.250442464981965"><ele>369.2981127010122</ele><time>2021-06-04T01:09:08Z</time><speed>0.5483402013778687</speed></trkpt><trkpt lon="108.89611504831967" lat="34.25054026473954"><ele>368.74657261142994</ele><time>2021-06-04T01:09:18Z</time><speed>0.8411386609077454</speed></trkpt><trkpt lon="108.89607810408978" lat="34.250644776105894"><ele>371.2150028682538</ele><time>2021-06-04T01:09:28Z</time><speed>0.9491055011749268</speed></trkpt><trkpt lon="108.89605574400674" lat="34.250737591246626"><ele>375.3992211727119</ele><time>2021-06-04T01:09:38Z</time><speed>0.9536507725715637</speed></trkpt><trkpt lon="108.89605801699545" lat="34.250828032521625"><ele>375.38030122034115</ele><time>2021-06-04T01:09:50Z</time><speed>0.9803370833396912</speed></trkpt><trkpt lon="108.89604911366845" lat="34.25092656736869"><ele>374.69981143859326</ele><time>2021-06-04T01:10:02Z</time><speed>0.9478688836097717</speed></trkpt><trkpt lon="108.89601012710379" lat="34.25102249555312"><ele>373.73984040146024</ele><time>2021-06-04T01:10:14Z</time><speed>0.6266049146652222</speed></trkpt><trkpt lon="108.89591470828542" lat="34.25109568913571"><ele>374.19581692053015</ele><time>2021-06-04T01:11:42Z</time><speed>0.8187055587768555</speed></trkpt><trkpt lon="108.89588817701707" lat="34.25118358181447"><ele>374.1009506564351</ele><time>2021-06-04T01:11:54Z</time><speed>0.5431123971939087</speed></trkpt><trkpt lon="108.89589174037401" lat="34.25129003004344"><ele>373.7049706414909</ele><time>2021-06-04T01:12:08Z</time><speed>0.8379783630371094</speed></trkpt><trkpt lon="108.89585682744143" lat="34.25139501799396"><ele>376.16015512461416</ele><time>2021-06-04T01:12:20Z</time><speed>1.047580361366272</speed></trkpt><trkpt lon="108.89582729173134" lat="34.25148991284876"><ele>374.72338153389046</ele><time>2021-06-04T01:12:32Z</time><speed>0.8717688322067261</speed></trkpt><trkpt lon="108.8957011717003" lat="34.2515287552383"><ele>373.2665908694782</ele><time>2021-06-04T01:12:44Z</time><speed>0.7202814221382141</speed></trkpt><trkpt lon="108.89558119588928" lat="34.25155001966091"><ele>375.4670985030683</ele><time>2021-06-04T01:12:54Z</time><speed>0.6230371594429016</speed></trkpt><trkpt lon="108.89546859737081" lat="34.251540913343895"><ele>374.900517981463</ele><time>2021-06-04T01:13:06Z</time><speed>0.7485066056251526</speed></trkpt><trkpt lon="108.8953909865364" lat="34.251613824035964"><ele>375.158608703666</ele><time>2021-06-04T01:13:18Z</time><speed>0.6345710754394531</speed></trkpt><trkpt lon="108.89527889939932" lat="34.25165605523842"><ele>372.36478449684546</ele><time>2021-06-04T01:13:30Z</time><speed>0.6234850883483887</speed></trkpt><trkpt lon="108.89520352034383" lat="34.25172183697495"><ele>371.8200052596264</ele><time>2021-06-04T01:13:42Z</time><speed>0.9197182059288025</speed></trkpt><trkpt lon="108.8950876851567" lat="34.25174337068818"><ele>373.0157791619943</ele><time>2021-06-04T01:13:56Z</time><speed>0.6789925694465637</speed></trkpt><trkpt lon="108.89498004875392" lat="34.25171874852539"><ele>372.382352987765</ele><time>2021-06-04T01:14:02Z</time><speed>1.3696616888046265</speed></trkpt><trkpt lon="108.89488537799723" lat="34.251769826631005"><ele>372.0341628526603</ele><time>2021-06-04T01:14:12Z</time><speed>1.3965272903442383</speed></trkpt><trkpt lon="108.89487077062685" lat="34.25186956596347"><ele>371.43510559959793</ele><time>2021-06-04T01:14:22Z</time><speed>1.004597544670105</speed></trkpt><trkpt lon="108.89493308960498" lat="34.251945705845145"><ele>372.02570440547663</ele><time>2021-06-04T01:14:34Z</time><speed>1.0141303539276123</speed></trkpt><trkpt lon="108.89495266840828" lat="34.252053951440054"><ele>368.84216833438194</ele><time>2021-06-04T01:14:44Z</time><speed>1.0383297204971313</speed></trkpt><trkpt lon="108.89505660683668" lat="34.25201823048258"><ele>365.3127944062102</ele><time>2021-06-04T01:15:22Z</time><speed>0.564606785774231</speed></trkpt><trkpt lon="108.89494466893547" lat="34.251985001326354"><ele>358.525788527176</ele><time>2021-06-04T01:16:21Z</time><speed>0.9850683212280273</speed></trkpt></trkseg></trk></gpx>
