# Supplementary material for: Exploring the influence of path environment factors on walking behavior in urban parks with configuration attribute control
Source: PLoS One. 2025 Jul 28;20(7):e0329278. doi: 10.1371/journal.pone.0329278 (PMC12303266; doi:10.1371/journal.pone.0329278)
Supplement: S2 File — (ZIP) [file pone.0329278.s002.zip › S2 File/Trajectory data/F169.gpx]

<?xml version="1.0" encoding="UTF-8"?><gpx xsi:schemaLocation="http://www.topografix.com/GPX/1/0 http://www.topografix.com/GPX/1/0/gpx.xsd" xmlns="http://www.topografix.com/GPX/1/0" xmlns:xsi="http://www.w3.org/2001/XMLSchema-instance" creator="SixFoot - http://www.foooooot.com/" version="1.0"><trk><trkseg><trkpt lon="108.89482182020792" lat="34.25169946910809"><ele>369.23060486558825</ele><time>2021-06-04T01:17:05Z</time><speed>0.5027856230735779</speed></trkpt><trkpt lon="108.89490730561849" lat="34.25161447962215"><ele>368.778078053455</ele><time>2021-06-04T01:17:23Z</time><speed>0.8627496957778931</speed></trkpt><trkpt lon="108.89491975433376" lat="34.251508778849114"><ele>373.90877197643476</ele><time>2021-06-04T01:17:35Z</time><speed>0.6648460626602173</speed></trkpt><trkpt lon="108.89500490891974" lat="34.25142258801684"><ele>374.14814657953116</ele><time>2021-06-04T01:17:50Z</time><speed>0.8645429015159607</speed></trkpt><trkpt lon="108.89510497091132" lat="34.25136122919861"><ele>374.95411395017925</ele><time>2021-06-04T01:18:03Z</time><speed>0.7485834360122681</speed></trkpt><trkpt lon="108.89520934377506" lat="34.25132134184461"><ele>373.8584716822972</ele><time>2021-06-04T01:18:15Z</time><speed>0.8548387885093689</speed></trkpt><trkpt lon="108.89510114875911" lat="34.25129470392203"><ele>369.31071293375805</ele><time>2021-06-04T01:18:57Z</time><speed>0.4746015965938568</speed></trkpt><trkpt lon="108.89500285199004" lat="34.251241789359476"><ele>370.6906549458254</ele><time>2021-06-04T01:19:15Z</time><speed>0.5683606266975403</speed></trkpt><trkpt lon="108.89490025734493" lat="34.251207623331155"><ele>369.97423928157775</ele><time>2021-06-04T01:19:33Z</time><speed>0.6448283195495605</speed></trkpt><trkpt lon="108.89481240673774" lat="34.251149529492814"><ele>368.3999123811997</ele><time>2021-06-04T01:19:41Z</time><speed>0.7040359377861023</speed></trkpt><trkpt lon="108.89475603251121" lat="34.25107002758624"><ele>368.1098845004412</ele><time>2021-06-04T01:19:55Z</time><speed>0.5566028952598572</speed></trkpt><trkpt lon="108.89465358365125" lat="34.25100777882429"><ele>371.7620376035361</ele><time>2021-06-04T01:20:07Z</time><speed>0.8174883127212524</speed></trkpt><trkpt lon="108.89454577945017" lat="34.25094330850101"><ele>370.9453095720434</ele><time>2021-06-04T01:20:19Z</time><speed>0.7988725304603577</speed></trkpt><trkpt lon="108.89443433552768" lat="34.25091430927909"><ele>372.75892342511054</ele><time>2021-06-04T01:20:35Z</time><speed>0.6577677726745605</speed></trkpt><trkpt lon="108.89433165743026" lat="34.25087042467437"><ele>373.3581139243277</ele><time>2021-06-04T01:20:45Z</time><speed>0.6381328701972961</speed></trkpt><trkpt lon="108.89434115331376" lat="34.25078028786122"><ele>372.54635927804463</ele><time>2021-06-04T01:20:57Z</time><speed>0.8622480034828186</speed></trkpt><trkpt lon="108.89428604177857" lat="34.250697955495866"><ele>371.4043579124341</ele><time>2021-06-04T01:21:11Z</time><speed>0.9513152241706848</speed></trkpt><trkpt lon="108.89420815607654" lat="34.25062772683606"><ele>370.5140441714301</ele><time>2021-06-04T01:21:25Z</time><speed>0.7898383736610413</speed></trkpt><trkpt lon="108.89418416880964" lat="34.25053894452889"><ele>369.2281781932135</ele><time>2021-06-04T01:21:35Z</time><speed>0.8610793948173523</speed></trkpt><trkpt lon="108.8941222175169" lat="34.250454144863326"><ele>367.4605389919093</ele><time>2021-06-04T01:21:53Z</time><speed>0.41046297550201416</speed></trkpt><trkpt lon="108.89421833786284" lat="34.25051876314861"><ele>369.47877897198873</ele><time>2021-06-04T01:22:39Z</time><speed>0.7292622327804565</speed></trkpt><trkpt lon="108.89433166543681" lat="34.25050609896795"><ele>368.1391687599282</ele><time>2021-06-04T01:23:03Z</time><speed>1.3033692836761475</speed></trkpt><trkpt lon="108.8944391523837" lat="34.25046074401674"><ele>367.5639985607439</ele><time>2021-06-04T01:23:11Z</time><speed>1.0298048257827759</speed></trkpt><trkpt lon="108.89454432004659" lat="34.25042498297659"><ele>367.513411401107</ele><time>2021-06-04T01:23:21Z</time><speed>0.8175690770149231</speed></trkpt><trkpt lon="108.8946481109147" lat="34.250382536751246"><ele>368.3827880139104</ele><time>2021-06-04T01:23:31Z</time><speed>1.003099799156189</speed></trkpt><trkpt lon="108.89474538899624" lat="34.25033443815036"><ele>369.4827496591132</ele><time>2021-06-04T01:23:41Z</time><speed>0.9594132900238037</speed></trkpt><trkpt lon="108.89484088185024" lat="34.250287397144994"><ele>371.4865337181775</ele><time>2021-06-04T01:23:51Z</time><speed>0.7172942757606506</speed></trkpt><trkpt lon="108.89490426612767" lat="34.2502059759085"><ele>374.74051469800327</ele><time>2021-06-04T01:24:01Z</time><speed>0.7225674986839294</speed></trkpt><trkpt lon="108.89496622809648" lat="34.250117260671125"><ele>372.9244144396977</ele><time>2021-06-04T01:24:11Z</time><speed>0.7835420966148376</speed></trkpt><trkpt lon="108.89489062374628" lat="34.250047391884685"><ele>370.35988904014874</ele><time>2021-06-04T01:24:53Z</time><speed>0.8966939449310303</speed></trkpt><trkpt lon="108.89483955853171" lat="34.2499561493683"><ele>370.3044273528071</ele><time>2021-06-04T01:25:03Z</time><speed>1.0413014888763428</speed></trkpt><trkpt lon="108.89483318531141" lat="34.249863825518595"><ele>371.2102374430434</ele><time>2021-06-04T01:25:13Z</time><speed>1.0379639863967896</speed></trkpt><trkpt lon="108.89480217693054" lat="34.24976625610098"><ele>373.2428714161133</ele><time>2021-06-04T01:25:23Z</time><speed>1.041930913925171</speed></trkpt><trkpt lon="108.89482250631904" lat="34.2496688406576"><ele>372.43255931020667</ele><time>2021-06-04T01:25:37Z</time><speed>0.8984708786010742</speed></trkpt><trkpt lon="108.89487635532352" lat="34.249578603825704"><ele>370.78819825559</ele><time>2021-06-04T01:25:49Z</time><speed>0.857637345790863</speed></trkpt><trkpt lon="108.89493316925059" lat="34.24949956649156"><ele>371.75308334127396</ele><time>2021-06-04T01:25:57Z</time><speed>0.7397502064704895</speed></trkpt><trkpt lon="108.89498169488184" lat="34.2494178376664"><ele>372.828487170972</ele><time>2021-06-04T01:26:07Z</time><speed>0.670775294303894</speed></trkpt><trkpt lon="108.8949924538922" lat="34.249328125390036"><ele>369.6426283711038</ele><time>2021-06-04T01:26:17Z</time><speed>1.2304829359054565</speed></trkpt><trkpt lon="108.89498308364395" lat="34.249221826745874"><ele>369.1087639432006</ele><time>2021-06-04T01:26:27Z</time><speed>1.0877797603607178</speed></trkpt><trkpt lon="108.8949855490111" lat="34.24913163177006"><ele>372.1362120165877</ele><time>2021-06-04T01:26:41Z</time><speed>1.0534690618515015</speed></trkpt><trkpt lon="108.8949380630575" lat="34.24903641089362"><ele>372.4666200955981</ele><time>2021-06-04T01:26:51Z</time><speed>1.0380240678787231</speed></trkpt><trkpt lon="108.8949545334163" lat="34.24894622392892"><ele>373.2560347387386</ele><time>2021-06-04T01:27:03Z</time><speed>0.6725085973739624</speed></trkpt><trkpt lon="108.89497838796561" lat="34.248856677153164"><ele>372.6025631351564</ele><time>2021-06-04T01:27:13Z</time><speed>0.632820188999176</speed></trkpt><trkpt lon="108.8950074196341" lat="34.24876338356931"><ele>372.3077194801734</ele><time>2021-06-04T01:27:25Z</time><speed>0.6119309067726135</speed></trkpt><trkpt lon="108.89502491206315" lat="34.24866432257049"><ele>371.8569492555576</ele><time>2021-06-04T01:27:41Z</time><speed>1.1232788562774658</speed></trkpt><trkpt lon="108.89503733752753" lat="34.24856267664512"><ele>371.0492099695678</ele><time>2021-06-04T01:27:51Z</time><speed>0.7845478057861328</speed></trkpt><trkpt lon="108.89501435549954" lat="34.24846117071955"><ele>370.55296862094895</ele><time>2021-06-04T01:28:01Z</time><speed>1.0769529342651367</speed></trkpt><trkpt lon="108.89503236057931" lat="34.24836406025487"><ele>371.3175085938921</ele><time>2021-06-04T01:28:13Z</time><speed>0.8845742344856262</speed></trkpt><trkpt lon="108.8949762768457" lat="34.24828472813154"><ele>365.85866536069983</ele><time>2021-06-04T01:31:19Z</time><speed>0.8090118169784546</speed></trkpt><trkpt lon="108.89496360870767" lat="34.24819465674264"><ele>368.8158559880773</ele><time>2021-06-04T01:31:29Z</time><speed>0.9829264879226685</speed></trkpt><trkpt lon="108.89492017782182" lat="34.24809961546697"><ele>370.77357676565356</ele><time>2021-06-04T01:31:39Z</time><speed>0.7105900645256042</speed></trkpt><trkpt lon="108.89481503863325" lat="34.248041563564286"><ele>371.2502181534577</ele><time>2021-06-04T01:31:55Z</time><speed>0.6745837330818176</speed></trkpt><trkpt lon="108.89477409619465" lat="34.24795076492506"><ele>372.65817467961125</ele><time>2021-06-04T01:32:08Z</time><speed>0.894407331943512</speed></trkpt><trkpt lon="108.89482431694233" lat="34.24787050342208"><ele>374.0927778916427</ele><time>2021-06-04T01:32:23Z</time><speed>0.8267661333084106</speed></trkpt><trkpt lon="108.89489057756461" lat="34.2477977734357"><ele>373.6686964356577</ele><time>2021-06-04T01:32:35Z</time><speed>0.6104361414909363</speed></trkpt><trkpt lon="108.89500589907092" lat="34.24776276679921"><ele>372.99264202598596</ele><time>2021-06-04T01:32:51Z</time><speed>0.5262927412986755</speed></trkpt><trkpt lon="108.89505945693882" lat="34.247682057953426"><ele>370.4750384527631</ele><time>2021-06-04T01:33:01Z</time><speed>0.6450120210647583</speed></trkpt><trkpt lon="108.89498191374108" lat="34.24775767033492"><ele>370.4597039693918</ele><time>2021-06-04T01:34:13Z</time><speed>0.5820037722587585</speed></trkpt><trkpt lon="108.89504194779909" lat="34.24768162689079"><ele>370.32452502570726</ele><time>2021-06-04T01:35:59Z</time><speed>0.7862672805786133</speed></trkpt><trkpt lon="108.89516635964289" lat="34.24764908669358"><ele>371.4325527441148</ele><time>2021-06-04T01:36:11Z</time><speed>0.9524498581886292</speed></trkpt><trkpt lon="108.89523533431228" lat="34.247565954348296"><ele>372.93153794962524</ele><time>2021-06-04T01:36:21Z</time><speed>1.0744432210922241</speed></trkpt><trkpt lon="108.89525108119182" lat="34.247460758730796"><ele>370.1596348215554</ele><time>2021-06-04T01:36:37Z</time><speed>1.0120298862457275</speed></trkpt><trkpt lon="108.89529948629598" lat="34.24735366729719"><ele>371.3525683158666</ele><time>2021-06-04T01:36:47Z</time><speed>1.249193787574768</speed></trkpt><trkpt lon="108.89529992396707" lat="34.24724858562639"><ele>370.6825567471379</ele><time>2021-06-04T01:36:59Z</time><speed>0.8611879944801331</speed></trkpt><trkpt lon="108.89533345029719" lat="34.247154535546834"><ele>370.26322853746115</ele><time>2021-06-04T01:37:11Z</time><speed>0.6244720220565796</speed></trkpt><trkpt lon="108.89525023922062" lat="34.24709432589999"><ele>371.5027283837412</ele><time>2021-06-04T01:37:23Z</time><speed>0.9822147488594055</speed></trkpt><trkpt lon="108.89522960464934" lat="34.24700159617786"><ele>372.0657574447868</ele><time>2021-06-04T01:37:33Z</time><speed>1.0164397954940796</speed></trkpt><trkpt lon="108.89522133540174" lat="34.246897966524934"><ele>373.33915961888465</ele><time>2021-06-04T01:37:43Z</time><speed>0.6605696678161621</speed></trkpt><trkpt lon="108.89523412075765" lat="34.24679257357346"><ele>373.2525337398743</ele><time>2021-06-04T01:37:53Z</time><speed>1.0645160675048828</speed></trkpt><trkpt lon="108.89519565239328" lat="34.246707379586674"><ele>375.035316657857</ele><time>2021-06-04T01:38:01Z</time><speed>0.7058588862419128</speed></trkpt><trkpt lon="108.89512178975211" lat="34.24663430839043"><ele>373.43356101521005</ele><time>2021-06-04T01:38:13Z</time><speed>0.8073826432228088</speed></trkpt><trkpt lon="108.89504062247464" lat="34.24654663088076"><ele>374.33421809925517</ele><time>2021-06-04T01:38:23Z</time><speed>0.9376137852668762</speed></trkpt><trkpt lon="108.89496695686121" lat="34.24647509028123"><ele>372.4524369742968</ele><time>2021-06-04T01:38:31Z</time><speed>0.7465054392814636</speed></trkpt><trkpt lon="108.89487666326437" lat="34.24639181197794"><ele>376.60942080036597</ele><time>2021-06-04T01:38:41Z</time><speed>1.1396422386169434</speed></trkpt><trkpt lon="108.89480737729949" lat="34.24631840311364"><ele>377.0858677397583</ele><time>2021-06-04T01:38:51Z</time><speed>0.7665076851844788</speed></trkpt></trkseg></trk></gpx>
