# Supplementary material for: Exploring the influence of path environment factors on walking behavior in urban parks with configuration attribute control
Source: PLoS One. 2025 Jul 28;20(7):e0329278. doi: 10.1371/journal.pone.0329278 (PMC12303266; doi:10.1371/journal.pone.0329278)
Supplement: S2 File — (ZIP) [file pone.0329278.s002.zip › S2 File/Trajectory data/F17.gpx]

<?xml version="1.0" encoding="UTF-8"?><gpx xsi:schemaLocation="http://www.topografix.com/GPX/1/0 http://www.topografix.com/GPX/1/0/gpx.xsd" xmlns="http://www.topografix.com/GPX/1/0" xmlns:xsi="http://www.w3.org/2001/XMLSchema-instance" creator="SixFoot - http://www.foooooot.com/" version="1.0"><trk><trkseg><trkpt lon="108.89595154" lat="34.24891917"><ele>370.83966064453125</ele><time>2021-06-04T00:24:00Z</time><speed>0.0</speed></trkpt><trkpt lon="108.89622022" lat="34.24916557"><ele>374.48016357421875</ele><time>2021-06-04T00:24:04Z</time><speed>0.23000000417232513</speed></trkpt><trkpt lon="108.89612623" lat="34.249459"><ele>359.900634765625</ele><time>2021-06-04T00:24:07Z</time><speed>1.2400000095367432</speed></trkpt><trkpt lon="108.89586651" lat="34.24956164"><ele>364.65191650390625</ele><time>2021-06-04T00:24:12Z</time><speed>1.2300000190734863</speed></trkpt><trkpt lon="108.89574685" lat="34.24961917"><ele>370.68157958984375</ele><time>2021-06-04T00:24:16Z</time><speed>1.2100000381469727</speed></trkpt><trkpt lon="108.89569706" lat="34.24970661"><ele>369.23046875</ele><time>2021-06-04T00:24:19Z</time><speed>1.2300000190734863</speed></trkpt><trkpt lon="108.89568922" lat="34.24983437"><ele>367.406494140625</ele><time>2021-06-04T00:24:24Z</time><speed>1.350000023841858</speed></trkpt><trkpt lon="108.89565606" lat="34.24992429"><ele>369.45361328125</ele><time>2021-06-04T00:24:28Z</time><speed>1.4299999475479126</speed></trkpt><trkpt lon="108.89565126" lat="34.25001646"><ele>367.8426513671875</ele><time>2021-06-04T00:24:33Z</time><speed>1.4500000476837158</speed></trkpt><trkpt lon="108.89553638" lat="34.25005135"><ele>368.37969970703125</ele><time>2021-06-04T00:24:39Z</time><speed>1.4800000190734863</speed></trkpt><trkpt lon="108.89541688" lat="34.25001816"><ele>368.3297119140625</ele><time>2021-06-04T00:24:45Z</time><speed>1.5099999904632568</speed></trkpt><trkpt lon="108.89529713" lat="34.25002184"><ele>368.8558349609375</ele><time>2021-06-04T00:24:51Z</time><speed>1.6699999570846558</speed></trkpt><trkpt lon="108.89517177" lat="34.25001098"><ele>366.5201416015625</ele><time>2021-06-04T00:24:57Z</time><speed>1.6799999475479126</speed></trkpt><trkpt lon="108.89505384" lat="34.25002043"><ele>364.7828369140625</ele><time>2021-06-04T00:25:03Z</time><speed>1.6799999475479126</speed></trkpt><trkpt lon="108.89494878" lat="34.25004385"><ele>368.6285400390625</ele><time>2021-06-04T00:25:09Z</time><speed>1.4299999475479126</speed></trkpt><trkpt lon="108.89489027" lat="34.25012938"><ele>369.5069580078125</ele><time>2021-06-04T00:25:15Z</time><speed>1.340000033378601</speed></trkpt><trkpt lon="108.89480578" lat="34.25021751"><ele>369.60302734375</ele><time>2021-06-04T00:25:23Z</time><speed>1.2699999809265137</speed></trkpt><trkpt lon="108.89473251" lat="34.25031002"><ele>366.7457275390625</ele><time>2021-06-04T00:25:31Z</time><speed>1.3799999952316284</speed></trkpt><trkpt lon="108.89468781" lat="34.25040789"><ele>367.320068359375</ele><time>2021-06-04T00:25:39Z</time><speed>1.309999942779541</speed></trkpt><trkpt lon="108.89481374" lat="34.25041527"><ele>372.0162353515625</ele><time>2021-06-04T00:25:51Z</time><speed>1.559999942779541</speed></trkpt><trkpt lon="108.89485277" lat="34.25032464"><ele>369.826904296875</ele><time>2021-06-04T00:26:01Z</time><speed>1.440000057220459</speed></trkpt><trkpt lon="108.89495886" lat="34.25036122"><ele>369.96343994140625</ele><time>2021-06-04T00:27:19Z</time><speed>1.4600000381469727</speed></trkpt><trkpt lon="108.89484995" lat="34.25033401"><ele>373.3055419921875</ele><time>2021-06-04T00:27:45Z</time><speed>1.340000033378601</speed></trkpt><trkpt lon="108.89495618" lat="34.25037159"><ele>372.3179931640625</ele><time>2021-06-04T00:30:09Z</time><speed>1.399999976158142</speed></trkpt><trkpt lon="108.89506942" lat="34.25038629"><ele>373.6302490234375</ele><time>2021-06-04T00:30:13Z</time><speed>1.7899999618530273</speed></trkpt><trkpt lon="108.89515618" lat="34.25045054"><ele>371.15985107421875</ele><time>2021-06-04T00:30:23Z</time><speed>1.4199999570846558</speed></trkpt><trkpt lon="108.8949675" lat="34.25048765"><ele>371.3638916015625</ele><time>2021-06-04T00:31:57Z</time><speed>0.7400000095367432</speed></trkpt><trkpt lon="108.89492101" lat="34.25040416"><ele>370.6490478515625</ele><time>2021-06-04T00:32:18Z</time><speed>0.0</speed></trkpt><trkpt lon="108.89495895" lat="34.25031726"><ele>371.320068359375</ele><time>2021-06-04T00:32:23Z</time><speed>0.0</speed></trkpt><trkpt lon="108.8949142" lat="34.2504087"><ele>361.13201904296875</ele><time>2021-06-04T00:33:05Z</time><speed>1.0299999713897705</speed></trkpt><trkpt lon="108.89479044" lat="34.25046699"><ele>361.731201171875</ele><time>2021-06-04T00:33:20Z</time><speed>0.0</speed></trkpt><trkpt lon="108.89468632" lat="34.2505004"><ele>362.746826171875</ele><time>2021-06-04T00:33:40Z</time><speed>0.0</speed></trkpt><trkpt lon="108.89456256" lat="34.25050205"><ele>360.12060546875</ele><time>2021-06-04T00:34:08Z</time><speed>0.4099999964237213</speed></trkpt><trkpt lon="108.89444363" lat="34.25054919"><ele>371.903564453125</ele><time>2021-06-04T00:34:31Z</time><speed>0.9800000190734863</speed></trkpt><trkpt lon="108.89417399" lat="34.25046607"><ele>369.29925537109375</ele><time>2021-06-04T00:34:34Z</time><speed>1.559999942779541</speed></trkpt><trkpt lon="108.89433871" lat="34.25020613"><ele>366.23541259765625</ele><time>2021-06-04T00:34:39Z</time><speed>1.2799999713897705</speed></trkpt><trkpt lon="108.89424706" lat="34.25028177"><ele>368.0277099609375</ele><time>2021-06-04T00:34:47Z</time><speed>1.0099999904632568</speed></trkpt><trkpt lon="108.89419999" lat="34.25039179"><ele>372.7667236328125</ele><time>2021-06-04T00:34:50Z</time><speed>1.3600000143051147</speed></trkpt><trkpt lon="108.89410469" lat="34.2505191"><ele>370.039306640625</ele><time>2021-06-04T00:34:54Z</time><speed>1.4800000190734863</speed></trkpt><trkpt lon="108.8939871" lat="34.25056204"><ele>375.3302001953125</ele><time>2021-06-04T00:34:58Z</time><speed>1.3300000429153442</speed></trkpt><trkpt lon="108.89390632" lat="34.25063001"><ele>372.6153564453125</ele><time>2021-06-04T00:35:02Z</time><speed>2.309999942779541</speed></trkpt><trkpt lon="108.89383512" lat="34.25070833"><ele>371.2303466796875</ele><time>2021-06-04T00:35:06Z</time><speed>1.809999942779541</speed></trkpt><trkpt lon="108.89369895" lat="34.25072848"><ele>368.533203125</ele><time>2021-06-04T00:35:14Z</time><speed>1.2999999523162842</speed></trkpt><trkpt lon="108.89357749" lat="34.25076695"><ele>367.544921875</ele><time>2021-06-04T00:35:24Z</time><speed>1.3600000143051147</speed></trkpt><trkpt lon="108.89349375" lat="34.25083125"><ele>364.312255859375</ele><time>2021-06-04T00:35:30Z</time><speed>1.3300000429153442</speed></trkpt><trkpt lon="108.89337313" lat="34.25087834"><ele>367.9429931640625</ele><time>2021-06-04T00:35:39Z</time><speed>1.5399999618530273</speed></trkpt><trkpt lon="108.89324701" lat="34.25084551"><ele>371.48919677734375</ele><time>2021-06-04T00:35:46Z</time><speed>1.5099999904632568</speed></trkpt><trkpt lon="108.89291036" lat="34.25128254"><ele>371.27801513671875</ele><time>2021-06-04T00:35:53Z</time><speed>1.3300000429153442</speed></trkpt><trkpt lon="108.89315808" lat="34.25109924"><ele>372.76904296875</ele><time>2021-06-04T00:35:56Z</time><speed>1.6200000047683716</speed></trkpt><trkpt lon="108.89313741" lat="34.25094603"><ele>368.6170654296875</ele><time>2021-06-04T00:36:00Z</time><speed>0.9700000286102295</speed></trkpt><trkpt lon="108.89304808" lat="34.25089478"><ele>365.0250244140625</ele><time>2021-06-04T00:36:06Z</time><speed>1.350000023841858</speed></trkpt><trkpt lon="108.8929712" lat="34.25082289"><ele>366.0216064453125</ele><time>2021-06-04T00:36:32Z</time><speed>0.0</speed></trkpt><trkpt lon="108.89285331" lat="34.2508224"><ele>364.90478515625</ele><time>2021-06-04T00:36:50Z</time><speed>0.0</speed></trkpt><trkpt lon="108.89273321" lat="34.25081459"><ele>365.935546875</ele><time>2021-06-04T00:36:57Z</time><speed>0.0</speed></trkpt><trkpt lon="108.89262324" lat="34.25080575"><ele>365.157470703125</ele><time>2021-06-04T00:37:02Z</time><speed>0.0</speed></trkpt><trkpt lon="108.89247863" lat="34.25077001"><ele>365.3797607421875</ele><time>2021-06-04T00:37:09Z</time><speed>0.17000000178813934</speed></trkpt><trkpt lon="108.89239373" lat="34.25069248"><ele>365.4405517578125</ele><time>2021-06-04T00:37:14Z</time><speed>0.0</speed></trkpt><trkpt lon="108.89226247" lat="34.25064705"><ele>369.5430908203125</ele><time>2021-06-04T00:37:21Z</time><speed>1.4199999570846558</speed></trkpt><trkpt lon="108.89215858" lat="34.25061767"><ele>361.46466064453125</ele><time>2021-06-04T00:37:24Z</time><speed>1.4500000476837158</speed></trkpt><trkpt lon="108.89202744" lat="34.25057958"><ele>360.15545654296875</ele><time>2021-06-04T00:37:30Z</time><speed>1.4299999475479126</speed></trkpt><trkpt lon="108.89190275" lat="34.25058852"><ele>363.8392333984375</ele><time>2021-06-04T00:37:38Z</time><speed>1.5199999809265137</speed></trkpt><trkpt lon="108.89178526" lat="34.25058917"><ele>374.82220458984375</ele><time>2021-06-04T00:37:47Z</time><speed>1.4299999475479126</speed></trkpt><trkpt lon="108.89170306" lat="34.25050203"><ele>374.5535888671875</ele><time>2021-06-04T00:37:54Z</time><speed>1.3899999856948853</speed></trkpt><trkpt lon="108.89168148" lat="34.25039894"><ele>375.5220947265625</ele><time>2021-06-04T00:38:01Z</time><speed>1.399999976158142</speed></trkpt><trkpt lon="108.89160979" lat="34.25030507"><ele>376.7479248046875</ele><time>2021-06-04T00:38:10Z</time><speed>1.4500000476837158</speed></trkpt><trkpt lon="108.89150029" lat="34.25026008"><ele>374.2314453125</ele><time>2021-06-04T00:38:18Z</time><speed>1.5099999904632568</speed></trkpt><trkpt lon="108.89140453" lat="34.25019783"><ele>372.98095703125</ele><time>2021-06-04T00:38:26Z</time><speed>1.5499999523162842</speed></trkpt><trkpt lon="108.89129533" lat="34.25011564"><ele>371.7208251953125</ele><time>2021-06-04T00:38:35Z</time><speed>1.3600000143051147</speed></trkpt><trkpt lon="108.89122377" lat="34.25004496"><ele>376.19970703125</ele><time>2021-06-04T00:38:44Z</time><speed>1.3200000524520874</speed></trkpt><trkpt lon="108.89120748" lat="34.24994214"><ele>375.80999755859375</ele><time>2021-06-04T00:38:57Z</time><speed>1.2100000381469727</speed></trkpt><trkpt lon="108.89114128" lat="34.24985955"><ele>378.1224365234375</ele><time>2021-06-04T00:39:08Z</time><speed>1.190000057220459</speed></trkpt><trkpt lon="108.89105637" lat="34.2497728"><ele>378.526611328125</ele><time>2021-06-04T00:39:18Z</time><speed>1.600000023841858</speed></trkpt><trkpt lon="108.89102271" lat="34.2496785"><ele>378.2603759765625</ele><time>2021-06-04T00:39:27Z</time><speed>1.2200000286102295</speed></trkpt><trkpt lon="108.89100461" lat="34.24957166"><ele>375.83782958984375</ele><time>2021-06-04T00:39:40Z</time><speed>1.3300000429153442</speed></trkpt><trkpt lon="108.89103996" lat="34.24946684"><ele>374.21875</ele><time>2021-06-04T00:39:48Z</time><speed>1.409999966621399</speed></trkpt><trkpt lon="108.8910658" lat="34.249376"><ele>374.0731201171875</ele><time>2021-06-04T00:39:55Z</time><speed>1.4700000286102295</speed></trkpt><trkpt lon="108.89085961" lat="34.2496334"><ele>374.51922607421875</ele><time>2021-06-04T00:40:05Z</time><speed>1.4700000286102295</speed></trkpt><trkpt lon="108.89106738" lat="34.24929326"><ele>373.3984375</ele><time>2021-06-04T00:40:09Z</time><speed>1.4900000095367432</speed></trkpt><trkpt lon="108.89106552" lat="34.24919498"><ele>374.876220703125</ele><time>2021-06-04T00:40:13Z</time><speed>1.5399999618530273</speed></trkpt><trkpt lon="108.89122702" lat="34.24893816"><ele>376.8082275390625</ele><time>2021-06-04T00:40:17Z</time><speed>1.5499999523162842</speed></trkpt><trkpt lon="108.89133249" lat="34.24891132"><ele>373.1907958984375</ele><time>2021-06-04T00:40:23Z</time><speed>1.9800000190734863</speed></trkpt><trkpt lon="108.89144017" lat="34.24889115"><ele>371.29248046875</ele><time>2021-06-04T00:40:30Z</time><speed>1.190000057220459</speed></trkpt><trkpt lon="108.89151823" lat="34.24881523"><ele>369.68817138671875</ele><time>2021-06-04T00:40:45Z</time><speed>1.100000023841858</speed></trkpt><trkpt lon="108.89162831" lat="34.24884947"><ele>370.039306640625</ele><time>2021-06-04T00:41:01Z</time><speed>1.4299999475479126</speed></trkpt><trkpt lon="108.89193107" lat="34.24886785"><ele>370.04278564453125</ele><time>2021-06-04T00:41:09Z</time><speed>1.2400000095367432</speed></trkpt><trkpt lon="108.89176254" lat="34.24901811"><ele>369.9029541015625</ele><time>2021-06-04T00:41:12Z</time><speed>1.25</speed></trkpt><trkpt lon="108.89205324" lat="34.24892091"><ele>369.3721923828125</ele><time>2021-06-04T00:41:17Z</time><speed>1.5</speed></trkpt><trkpt lon="108.89210886" lat="34.24878076"><ele>375.378662109375</ele><time>2021-06-04T00:41:21Z</time><speed>1.5800000429153442</speed></trkpt><trkpt lon="108.89218218" lat="34.24869726"><ele>374.54638671875</ele><time>2021-06-04T00:41:26Z</time><speed>1.4700000286102295</speed></trkpt><trkpt lon="108.89227507" lat="34.24875305"><ele>369.9888916015625</ele><time>2021-06-04T00:41:36Z</time><speed>1.6100000143051147</speed></trkpt><trkpt lon="108.89239233" lat="34.24871071"><ele>370.03961181640625</ele><time>2021-06-04T00:41:46Z</time><speed>1.4199999570846558</speed></trkpt><trkpt lon="108.89246172" lat="34.24863467"><ele>370.9334716796875</ele><time>2021-06-04T00:41:54Z</time><speed>1.2999999523162842</speed></trkpt><trkpt lon="108.89257186" lat="34.24861413"><ele>369.158447265625</ele><time>2021-06-04T00:42:04Z</time><speed>1.5</speed></trkpt><trkpt lon="108.89267115" lat="34.24854214"><ele>367.35150146484375</ele><time>2021-06-04T00:42:11Z</time><speed>1.3799999952316284</speed></trkpt><trkpt lon="108.89276352" lat="34.24848293"><ele>366.2626953125</ele><time>2021-06-04T00:42:18Z</time><speed>1.4900000095367432</speed></trkpt><trkpt lon="108.8928579" lat="34.24843649"><ele>369.97900390625</ele><time>2021-06-04T00:42:26Z</time><speed>1.440000057220459</speed></trkpt><trkpt lon="108.89294261" lat="34.24837644"><ele>371.98992919921875</ele><time>2021-06-04T00:42:34Z</time><speed>1.350000023841858</speed></trkpt><trkpt lon="108.89305181" lat="34.24840528"><ele>376.1531982421875</ele><time>2021-06-04T00:42:40Z</time><speed>1.3600000143051147</speed></trkpt><trkpt lon="108.89315668" lat="34.24846114"><ele>376.68914794921875</ele><time>2021-06-04T00:42:46Z</time><speed>1.3799999952316284</speed></trkpt><trkpt lon="108.8932654" lat="34.24843879"><ele>377.11859130859375</ele><time>2021-06-04T00:42:54Z</time><speed>1.3799999952316284</speed></trkpt><trkpt lon="108.89334756" lat="34.24834033"><ele>379.81719970703125</ele><time>2021-06-04T00:43:05Z</time><speed>1.2899999618530273</speed></trkpt><trkpt lon="108.89347863" lat="34.24831833"><ele>378.970947265625</ele><time>2021-06-04T00:43:14Z</time><speed>1.5299999713897705</speed></trkpt><trkpt lon="108.89357088" lat="34.24826449"><ele>374.759033203125</ele><time>2021-06-04T00:43:20Z</time><speed>1.5199999809265137</speed></trkpt><trkpt lon="108.89368582" lat="34.24819336"><ele>372.39422607421875</ele><time>2021-06-04T00:43:28Z</time><speed>1.5099999904632568</speed></trkpt><trkpt lon="108.89375245" lat="34.24809964"><ele>369.28955078125</ele><time>2021-06-04T00:43:36Z</time><speed>1.3899999856948853</speed></trkpt><trkpt lon="108.89385041" lat="34.24804698"><ele>371.6571044921875</ele><time>2021-06-04T00:43:46Z</time><speed>1.399999976158142</speed></trkpt><trkpt lon="108.89396431" lat="34.24801673"><ele>371.23541259765625</ele><time>2021-06-04T00:43:53Z</time><speed>1.4299999475479126</speed></trkpt><trkpt lon="108.89404722" lat="34.24793432"><ele>376.7462158203125</ele><time>2021-06-04T00:44:02Z</time><speed>1.4500000476837158</speed></trkpt><trkpt lon="108.89409493" lat="34.24783288"><ele>376.8209228515625</ele><time>2021-06-04T00:44:10Z</time><speed>1.4900000095367432</speed></trkpt><trkpt lon="108.89416552" lat="34.24775429"><ele>377.0496826171875</ele><time>2021-06-04T00:44:18Z</time><speed>1.5199999809265137</speed></trkpt><trkpt lon="108.89420024" lat="34.24765883"><ele>375.7847900390625</ele><time>2021-06-04T00:44:26Z</time><speed>1.4299999475479126</speed></trkpt><trkpt lon="108.8942426" lat="34.24756321"><ele>377.18603515625</ele><time>2021-06-04T00:44:34Z</time><speed>1.350000023841858</speed></trkpt><trkpt lon="108.89427183" lat="34.24743741"><ele>379.169189453125</ele><time>2021-06-04T00:44:43Z</time><speed>1.3700000047683716</speed></trkpt><trkpt lon="108.89427677" lat="34.2473459"><ele>375.9039306640625</ele><time>2021-06-04T00:44:50Z</time><speed>1.340000033378601</speed></trkpt><trkpt lon="108.89433164" lat="34.24725471"><ele>377.50201416015625</ele><time>2021-06-04T00:45:00Z</time><speed>1.399999976158142</speed></trkpt><trkpt lon="108.89444238" lat="34.24724942"><ele>381.556884765625</ele><time>2021-06-04T00:45:05Z</time><speed>1.409999966621399</speed></trkpt><trkpt lon="108.89453511" lat="34.24717567"><ele>383.6751708984375</ele><time>2021-06-04T00:45:14Z</time><speed>1.340000033378601</speed></trkpt><trkpt lon="108.89464218" lat="34.24713274"><ele>385.185791015625</ele><time>2021-06-04T00:45:25Z</time><speed>1.1799999475479126</speed></trkpt><trkpt lon="108.89461494" lat="34.24723008"><ele>383.64752197265625</ele><time>2021-06-04T00:45:58Z</time><speed>1.1699999570846558</speed></trkpt><trkpt lon="108.89455621" lat="34.24731749"><ele>382.20361328125</ele><time>2021-06-04T00:46:08Z</time><speed>1.4900000095367432</speed></trkpt><trkpt lon="108.89461142" lat="34.24742362"><ele>381.51953125</ele><time>2021-06-04T00:46:14Z</time><speed>1.4700000286102295</speed></trkpt><trkpt lon="108.89462557" lat="34.24753059"><ele>382.3890380859375</ele><time>2021-06-04T00:46:24Z</time><speed>1.4700000286102295</speed></trkpt><trkpt lon="108.89469059" lat="34.2476338"><ele>380.2830810546875</ele><time>2021-06-04T00:46:32Z</time><speed>1.4600000381469727</speed></trkpt><trkpt lon="108.89472599" lat="34.24772682"><ele>377.7738037109375</ele><time>2021-06-04T00:46:38Z</time><speed>1.5499999523162842</speed></trkpt><trkpt lon="108.89474414" lat="34.2478513"><ele>375.6331787109375</ele><time>2021-06-04T00:46:44Z</time><speed>2.2100000381469727</speed></trkpt><trkpt lon="108.89471194" lat="34.24795019"><ele>376.45416259765625</ele><time>2021-06-04T00:46:50Z</time><speed>2.069999933242798</speed></trkpt><trkpt lon="108.89468883" lat="34.24806984"><ele>375.9227294921875</ele><time>2021-06-04T00:46:57Z</time><speed>1.7200000286102295</speed></trkpt><trkpt lon="108.89480196" lat="34.24809468"><ele>370.876953125</ele><time>2021-06-04T00:47:04Z</time><speed>1.649999976158142</speed></trkpt><trkpt lon="108.89487761" lat="34.24817549"><ele>367.6319580078125</ele><time>2021-06-04T00:47:12Z</time><speed>1.9600000381469727</speed></trkpt><trkpt lon="108.89483388" lat="34.24826456"><ele>366.8594970703125</ele><time>2021-06-04T00:47:18Z</time><speed>1.9299999475479126</speed></trkpt><trkpt lon="108.8947856" lat="34.2483497"><ele>367.24188232421875</ele><time>2021-06-04T00:47:24Z</time><speed>2.309999942779541</speed></trkpt><trkpt lon="108.89470584" lat="34.24842788"><ele>368.59515380859375</ele><time>2021-06-04T00:47:32Z</time><speed>1.5</speed></trkpt><trkpt lon="108.89460148" lat="34.24846683"><ele>370.2103271484375</ele><time>2021-06-04T00:47:38Z</time><speed>1.5</speed></trkpt><trkpt lon="108.89453989" lat="34.24855267"><ele>369.7730712890625</ele><time>2021-06-04T00:47:46Z</time><speed>1.5199999809265137</speed></trkpt><trkpt lon="108.89455199" lat="34.24867251"><ele>363.01275634765625</ele><time>2021-06-04T00:47:54Z</time><speed>1.5099999904632568</speed></trkpt><trkpt lon="108.89459016" lat="34.24876149"><ele>358.33367919921875</ele><time>2021-06-04T00:48:02Z</time><speed>1.7200000286102295</speed></trkpt><trkpt lon="108.89469429" lat="34.24880409"><ele>361.22406005859375</ele><time>2021-06-04T00:48:10Z</time><speed>1.2799999713897705</speed></trkpt><trkpt lon="108.89473134" lat="34.24890771"><ele>364.15997314453125</ele><time>2021-06-04T00:48:20Z</time><speed>1.3799999952316284</speed></trkpt><trkpt lon="108.89480818" lat="34.24898958"><ele>364.96417236328125</ele><time>2021-06-04T00:48:28Z</time><speed>1.3700000047683716</speed></trkpt><trkpt lon="108.89483384" lat="34.24908434"><ele>365.25115966796875</ele><time>2021-06-04T00:48:34Z</time><speed>1.5</speed></trkpt><trkpt lon="108.89486418" lat="34.24918034"><ele>361.94000244140625</ele><time>2021-06-04T00:48:40Z</time><speed>1.590000033378601</speed></trkpt><trkpt lon="108.8948439" lat="34.24927961"><ele>361.045166015625</ele><time>2021-06-04T00:48:46Z</time><speed>1.5199999809265137</speed></trkpt><trkpt lon="108.89480383" lat="34.24939075"><ele>360.8834228515625</ele><time>2021-06-04T00:48:54Z</time><speed>1.600000023841858</speed></trkpt><trkpt lon="108.89472541" lat="34.24948889"><ele>362.4483642578125</ele><time>2021-06-04T00:49:02Z</time><speed>1.399999976158142</speed></trkpt><trkpt lon="108.89461852" lat="34.24955737"><ele>371.374267578125</ele><time>2021-06-04T00:49:10Z</time><speed>1.559999942779541</speed></trkpt><trkpt lon="108.89454325" lat="34.24965937"><ele>368.8992919921875</ele><time>2021-06-04T00:49:18Z</time><speed>1.559999942779541</speed></trkpt><trkpt lon="108.89449985" lat="34.24976613"><ele>371.957763671875</ele><time>2021-06-04T00:49:26Z</time><speed>1.5</speed></trkpt><trkpt lon="108.89440768" lat="34.24984677"><ele>369.53851318359375</ele><time>2021-06-04T00:49:36Z</time><speed>1.3799999952316284</speed></trkpt><trkpt lon="108.89441197" lat="34.24994189"><ele>372.12786865234375</ele><time>2021-06-04T00:49:50Z</time><speed>1.149999976158142</speed></trkpt><trkpt lon="108.89445476" lat="34.25003514"><ele>370.77392578125</ele><time>2021-06-04T00:50:02Z</time><speed>1.2100000381469727</speed></trkpt><trkpt lon="108.8943758" lat="34.25010352"><ele>374.3133544921875</ele><time>2021-06-04T00:50:12Z</time><speed>1.2100000381469727</speed></trkpt><trkpt lon="108.89429576" lat="34.25017315"><ele>369.8553466796875</ele><time>2021-06-04T00:50:20Z</time><speed>1.659999966621399</speed></trkpt><trkpt lon="108.89421006" lat="34.25024772"><ele>370.250732421875</ele><time>2021-06-04T00:50:28Z</time><speed>1.5</speed></trkpt><trkpt lon="108.89411302" lat="34.2502944"><ele>365.3095703125</ele><time>2021-06-04T00:50:38Z</time><speed>1.3300000429153442</speed></trkpt><trkpt lon="108.89399228" lat="34.25027569"><ele>366.4678955078125</ele><time>2021-06-04T00:50:50Z</time><speed>1.3899999856948853</speed></trkpt><trkpt lon="108.89386768" lat="34.25025509"><ele>367.09063720703125</ele><time>2021-06-04T00:51:02Z</time><speed>1.2400000095367432</speed></trkpt><trkpt lon="108.89374169" lat="34.2502579"><ele>367.9696044921875</ele><time>2021-06-04T00:51:10Z</time><speed>1.340000033378601</speed></trkpt><trkpt lon="108.8936158" lat="34.25028837"><ele>370.3939208984375</ele><time>2021-06-04T00:51:18Z</time><speed>1.3799999952316284</speed></trkpt><trkpt lon="108.89345733" lat="34.25026922"><ele>374.593994140625</ele><time>2021-06-04T00:51:26Z</time><speed>1.6200000047683716</speed></trkpt><trkpt lon="108.89334774" lat="34.25027003"><ele>370.05743408203125</ele><time>2021-06-04T00:51:34Z</time><speed>1.5399999618530273</speed></trkpt><trkpt lon="108.89325016" lat="34.25034391"><ele>374.11669921875</ele><time>2021-06-04T00:51:42Z</time><speed>1.340000033378601</speed></trkpt><trkpt lon="108.89315017" lat="34.25040672"><ele>373.7249755859375</ele><time>2021-06-04T00:51:50Z</time><speed>1.4900000095367432</speed></trkpt><trkpt lon="108.89305583" lat="34.25046995"><ele>373.28253173828125</ele><time>2021-06-04T00:51:58Z</time><speed>1.4700000286102295</speed></trkpt><trkpt lon="108.89292618" lat="34.25049667"><ele>376.7003173828125</ele><time>2021-06-04T00:52:06Z</time><speed>1.4900000095367432</speed></trkpt><trkpt lon="108.89280878" lat="34.25047585"><ele>376.2305908203125</ele><time>2021-06-04T00:52:14Z</time><speed>1.4900000095367432</speed></trkpt><trkpt lon="108.89267977" lat="34.25047702"><ele>375.0184326171875</ele><time>2021-06-04T00:52:26Z</time><speed>1.190000057220459</speed></trkpt><trkpt lon="108.89255628" lat="34.2504417"><ele>373.2132568359375</ele><time>2021-06-04T00:52:34Z</time><speed>1.3200000524520874</speed></trkpt><trkpt lon="108.8924582" lat="34.25039593"><ele>370.1986083984375</ele><time>2021-06-04T00:52:42Z</time><speed>1.340000033378601</speed></trkpt><trkpt lon="108.8923495" lat="34.25034585"><ele>366.83526611328125</ele><time>2021-06-04T00:52:50Z</time><speed>1.4600000381469727</speed></trkpt><trkpt lon="108.89225596" lat="34.25028981"><ele>366.7052001953125</ele><time>2021-06-04T00:52:58Z</time><speed>1.4299999475479126</speed></trkpt><trkpt lon="108.89217456" lat="34.25018925"><ele>369.12890625</ele><time>2021-06-04T00:53:06Z</time><speed>1.600000023841858</speed></trkpt><trkpt lon="108.89213081" lat="34.25010091"><ele>370.74993896484375</ele><time>2021-06-04T00:53:12Z</time><speed>1.590000033378601</speed></trkpt><trkpt lon="108.89204541" lat="34.25002499"><ele>374.4725341796875</ele><time>2021-06-04T00:53:20Z</time><speed>1.5299999713897705</speed></trkpt><trkpt lon="108.89196157" lat="34.24994223"><ele>378.2198486328125</ele><time>2021-06-04T00:53:28Z</time><speed>1.4600000381469727</speed></trkpt><trkpt lon="108.89182222" lat="34.24993796"><ele>376.5809326171875</ele><time>2021-06-04T00:53:36Z</time><speed>1.9600000381469727</speed></trkpt><trkpt lon="108.89170855" lat="34.24994669"><ele>374.82806396484375</ele><time>2021-06-04T00:53:42Z</time><speed>1.809999942779541</speed></trkpt><trkpt lon="108.89157549" lat="34.24995165"><ele>376.50115966796875</ele><time>2021-06-04T00:53:52Z</time><speed>2.009999990463257</speed></trkpt><trkpt lon="108.89146487" lat="34.24991935"><ele>373.68017578125</ele><time>2021-06-04T00:53:58Z</time><speed>1.8300000429153442</speed></trkpt><trkpt lon="108.89137934" lat="34.24983202"><ele>371.98675537109375</ele><time>2021-06-04T00:54:06Z</time><speed>1.7699999809265137</speed></trkpt><trkpt lon="108.89133173" lat="34.24972301"><ele>375.43609619140625</ele><time>2021-06-04T00:54:12Z</time><speed>1.850000023841858</speed></trkpt><trkpt lon="108.8912789" lat="34.24961598"><ele>375.090087890625</ele><time>2021-06-04T00:54:18Z</time><speed>1.590000033378601</speed></trkpt><trkpt lon="108.89128207" lat="34.24952228"><ele>377.0108642578125</ele><time>2021-06-04T00:54:24Z</time><speed>1.659999966621399</speed></trkpt><trkpt lon="108.89134546" lat="34.24942464"><ele>376.40032958984375</ele><time>2021-06-04T00:54:32Z</time><speed>1.4500000476837158</speed></trkpt><trkpt lon="108.89139106" lat="34.24933726"><ele>379.2015380859375</ele><time>2021-06-04T00:54:40Z</time><speed>1.4299999475479126</speed></trkpt><trkpt lon="108.89152867" lat="34.24934795"><ele>376.0460205078125</ele><time>2021-06-04T00:54:48Z</time><speed>1.4299999475479126</speed></trkpt><trkpt lon="108.89161161" lat="34.24926601"><ele>374.234130859375</ele><time>2021-06-04T00:54:58Z</time><speed>1.350000023841858</speed></trkpt><trkpt lon="108.89166699" lat="34.2491875"><ele>373.5830078125</ele><time>2021-06-04T00:55:08Z</time><speed>1.399999976158142</speed></trkpt><trkpt lon="108.89168754" lat="34.24909861"><ele>371.682861328125</ele><time>2021-06-04T00:55:19Z</time><speed>1.2000000476837158</speed></trkpt><trkpt lon="108.89164114" lat="34.24900564"><ele>372.0322265625</ele><time>2021-06-04T00:55:30Z</time><speed>1.3700000047683716</speed></trkpt><trkpt lon="108.89174501" lat="34.24895102"><ele>373.4771728515625</ele><time>2021-06-04T00:55:38Z</time><speed>1.4199999570846558</speed></trkpt><trkpt lon="108.89186106" lat="34.24889697"><ele>371.80291748046875</ele><time>2021-06-04T00:55:46Z</time><speed>1.5299999713897705</speed></trkpt><trkpt lon="108.89198381" lat="34.24888481"><ele>371.329833984375</ele><time>2021-06-04T00:55:54Z</time><speed>1.5299999713897705</speed></trkpt><trkpt lon="108.89213143" lat="34.24888408"><ele>363.8477783203125</ele><time>2021-06-04T00:56:02Z</time><speed>1.649999976158142</speed></trkpt><trkpt lon="108.89226534" lat="34.24887645"><ele>365.07208251953125</ele><time>2021-06-04T00:56:08Z</time><speed>1.590000033378601</speed></trkpt><trkpt lon="108.89230907" lat="34.24877795"><ele>366.175537109375</ele><time>2021-06-04T00:56:16Z</time><speed>1.399999976158142</speed></trkpt><trkpt lon="108.89243034" lat="34.248738"><ele>364.15679931640625</ele><time>2021-06-04T00:56:27Z</time><speed>1.5099999904632568</speed></trkpt><trkpt lon="108.89249293" lat="34.24865804"><ele>368.0924072265625</ele><time>2021-06-04T00:56:34Z</time><speed>1.5</speed></trkpt><trkpt lon="108.89260395" lat="34.24861688"><ele>369.67864990234375</ele><time>2021-06-04T00:56:44Z</time><speed>0.7400000095367432</speed></trkpt><trkpt lon="108.89268267" lat="34.24854764"><ele>371.28741455078125</ele><time>2021-06-04T00:56:52Z</time><speed>1.4700000286102295</speed></trkpt><trkpt lon="108.89279037" lat="34.24849377"><ele>369.5330810546875</ele><time>2021-06-04T00:57:01Z</time><speed>1.4299999475479126</speed></trkpt><trkpt lon="108.89289535" lat="34.24846639"><ele>373.0516357421875</ele><time>2021-06-04T00:57:10Z</time><speed>1.5299999713897705</speed></trkpt><trkpt lon="108.89299931" lat="34.24843412"><ele>374.76495361328125</ele><time>2021-06-04T00:57:18Z</time><speed>1.4900000095367432</speed></trkpt><trkpt lon="108.89310413" lat="34.24840654"><ele>375.8804931640625</ele><time>2021-06-04T00:57:26Z</time><speed>1.409999966621399</speed></trkpt><trkpt lon="108.89319295" lat="34.24834808"><ele>379.73797607421875</ele><time>2021-06-04T00:57:33Z</time><speed>1.899999976158142</speed></trkpt><trkpt lon="108.89330782" lat="34.24831913"><ele>382.5665283203125</ele><time>2021-06-04T00:57:44Z</time><speed>1.440000057220459</speed></trkpt><trkpt lon="108.89333945" lat="34.24821871"><ele>388.31182861328125</ele><time>2021-06-04T00:57:58Z</time><speed>1.399999976158142</speed></trkpt><trkpt lon="108.89346775" lat="34.24819485"><ele>388.04443359375</ele><time>2021-06-04T00:58:06Z</time><speed>1.4600000381469727</speed></trkpt><trkpt lon="108.89358791" lat="34.24820568"><ele>385.7818603515625</ele><time>2021-06-04T00:58:12Z</time><speed>1.5199999809265137</speed></trkpt><trkpt lon="108.8937201" lat="34.24818642"><ele>381.7091064453125</ele><time>2021-06-04T00:58:21Z</time><speed>1.4800000190734863</speed></trkpt><trkpt lon="108.89384405" lat="34.24825558"><ele>389.21710205078125</ele><time>2021-06-04T00:58:28Z</time><speed>1.5299999713897705</speed></trkpt><trkpt lon="108.89390984" lat="34.24834444"><ele>385.4464111328125</ele><time>2021-06-04T00:58:34Z</time><speed>1.4299999475479126</speed></trkpt><trkpt lon="108.89403785" lat="34.24833838"><ele>379.19677734375</ele><time>2021-06-04T00:58:42Z</time><speed>1.5199999809265137</speed></trkpt><trkpt lon="108.89415435" lat="34.24829156"><ele>378.873291015625</ele><time>2021-06-04T00:58:51Z</time><speed>1.4900000095367432</speed></trkpt><trkpt lon="108.89421929" lat="34.24819636"><ele>376.90924072265625</ele><time>2021-06-04T00:58:58Z</time><speed>1.4800000190734863</speed></trkpt><trkpt lon="108.89424495" lat="34.24810774"><ele>376.3885498046875</ele><time>2021-06-04T00:59:06Z</time><speed>1.590000033378601</speed></trkpt><trkpt lon="108.89426566" lat="34.24801378"><ele>375.1964111328125</ele><time>2021-06-04T00:59:12Z</time><speed>1.690000057220459</speed></trkpt><trkpt lon="108.8943437" lat="34.24791722"><ele>375.8447265625</ele><time>2021-06-04T00:59:18Z</time><speed>1.8200000524520874</speed></trkpt><trkpt lon="108.89447206" lat="34.24791309"><ele>373.9119873046875</ele><time>2021-06-04T00:59:22Z</time><speed>1.7899999618530273</speed></trkpt><trkpt lon="108.89458087" lat="34.24791547"><ele>375.8975830078125</ele><time>2021-06-04T00:59:26Z</time><speed>1.7000000476837158</speed></trkpt><trkpt lon="108.8947013" lat="34.24793853"><ele>381.322509765625</ele><time>2021-06-04T00:59:32Z</time><speed>1.6200000047683716</speed></trkpt><trkpt lon="108.89481462" lat="34.24797031"><ele>383.74609375</ele><time>2021-06-04T00:59:38Z</time><speed>1.6399999856948853</speed></trkpt><trkpt lon="108.89488823" lat="34.24804361"><ele>383.069091796875</ele><time>2021-06-04T00:59:44Z</time><speed>1.4500000476837158</speed></trkpt><trkpt lon="108.89492801" lat="34.24815253"><ele>378.57745361328125</ele><time>2021-06-04T00:59:52Z</time><speed>1.3799999952316284</speed></trkpt><trkpt lon="108.89502214" lat="34.24824076"><ele>378.7979736328125</ele><time>2021-06-04T01:00:00Z</time><speed>1.6200000047683716</speed></trkpt><trkpt lon="108.89504972" lat="34.24835249"><ele>381.403564453125</ele><time>2021-06-04T01:00:08Z</time><speed>1.6399999856948853</speed></trkpt><trkpt lon="108.89507648" lat="34.24846076"><ele>379.8402099609375</ele><time>2021-06-04T01:00:15Z</time><speed>1.6299999952316284</speed></trkpt><trkpt lon="108.895091" lat="34.24856589"><ele>380.1796875</ele><time>2021-06-04T01:00:22Z</time><speed>1.6399999856948853</speed></trkpt><trkpt lon="108.89507853" lat="34.24866648"><ele>380.1419677734375</ele><time>2021-06-04T01:00:28Z</time><speed>1.6299999952316284</speed></trkpt><trkpt lon="108.8950813" lat="34.2487657"><ele>379.1407470703125</ele><time>2021-06-04T01:00:34Z</time><speed>1.6200000047683716</speed></trkpt><trkpt lon="108.8950425" lat="34.24886169"><ele>374.73724365234375</ele><time>2021-06-04T01:00:42Z</time><speed>1.6100000143051147</speed></trkpt><trkpt lon="108.89496709" lat="34.24893707"><ele>372.7384033203125</ele><time>2021-06-04T01:00:48Z</time><speed>1.6299999952316284</speed></trkpt><trkpt lon="108.89495429" lat="34.24905531"><ele>379.2388916015625</ele><time>2021-06-04T01:00:56Z</time><speed>1.6399999856948853</speed></trkpt><trkpt lon="108.89497781" lat="34.24915585"><ele>380.7620849609375</ele><time>2021-06-04T01:01:03Z</time><speed>1.6699999570846558</speed></trkpt><trkpt lon="108.89496927" lat="34.24925069"><ele>379.600830078125</ele><time>2021-06-04T01:01:10Z</time><speed>1.5700000524520874</speed></trkpt><trkpt lon="108.89495006" lat="34.24935563"><ele>372.68914794921875</ele><time>2021-06-04T01:01:18Z</time><speed>1.5800000429153442</speed></trkpt><trkpt lon="108.89496505" lat="34.24946565"><ele>377.41717529296875</ele><time>2021-06-04T01:01:26Z</time><speed>1.5499999523162842</speed></trkpt><trkpt lon="108.89492683" lat="34.24956149"><ele>377.727783203125</ele><time>2021-06-04T01:01:34Z</time><speed>1.6399999856948853</speed></trkpt><trkpt lon="108.89486474" lat="34.24963632"><ele>379.42828369140625</ele><time>2021-06-04T01:01:40Z</time><speed>1.6699999570846558</speed></trkpt><trkpt lon="108.89483317" lat="34.24973562"><ele>381.84063720703125</ele><time>2021-06-04T01:01:48Z</time><speed>1.6399999856948853</speed></trkpt><trkpt lon="108.89489511" lat="34.24983253"><ele>382.01904296875</ele><time>2021-06-04T01:01:56Z</time><speed>1.6399999856948853</speed></trkpt><trkpt lon="108.89489315" lat="34.24992518"><ele>381.759765625</ele><time>2021-06-04T01:02:04Z</time><speed>1.5800000429153442</speed></trkpt><trkpt lon="108.89489972" lat="34.25002886"><ele>380.3443603515625</ele><time>2021-06-04T01:02:11Z</time><speed>1.600000023841858</speed></trkpt><trkpt lon="108.89502184" lat="34.25004878"><ele>379.122314453125</ele><time>2021-06-04T01:02:18Z</time><speed>1.649999976158142</speed></trkpt><trkpt lon="108.89516005" lat="34.25001919"><ele>380.77099609375</ele><time>2021-06-04T01:02:26Z</time><speed>1.600000023841858</speed></trkpt><trkpt lon="108.89528297" lat="34.25002827"><ele>379.88360595703125</ele><time>2021-06-04T01:02:34Z</time><speed>1.600000023841858</speed></trkpt><trkpt lon="108.89538559" lat="34.25006662"><ele>378.2484130859375</ele><time>2021-06-04T01:02:42Z</time><speed>1.5</speed></trkpt><trkpt lon="108.8955041" lat="34.25007293"><ele>380.5279541015625</ele><time>2021-06-04T01:02:50Z</time><speed>1.4900000095367432</speed></trkpt><trkpt lon="108.89561432" lat="34.25007138"><ele>380.88916015625</ele><time>2021-06-04T01:02:58Z</time><speed>1.5299999713897705</speed></trkpt><trkpt lon="108.89573822" lat="34.25009863"><ele>377.5992431640625</ele><time>2021-06-04T01:03:08Z</time><speed>1.5099999904632568</speed></trkpt><trkpt lon="108.89583359" lat="34.2501468"><ele>379.4439697265625</ele><time>2021-06-04T01:03:14Z</time><speed>1.5800000429153442</speed></trkpt><trkpt lon="108.89595532" lat="34.25022238"><ele>377.91448974609375</ele><time>2021-06-04T01:03:23Z</time><speed>1.5499999523162842</speed></trkpt><trkpt lon="108.8958521" lat="34.25025705"><ele>378.0621337890625</ele><time>2021-06-04T01:03:36Z</time><speed>1.5800000429153442</speed></trkpt><trkpt lon="108.89579011" lat="34.25033791"><ele>375.457275390625</ele><time>2021-06-04T01:03:42Z</time><speed>1.5399999618530273</speed></trkpt><trkpt lon="108.8958241" lat="34.25044081"><ele>366.94989013671875</ele><time>2021-06-04T01:03:46Z</time><speed>1.559999942779541</speed></trkpt><trkpt lon="108.89587514" lat="34.2505557"><ele>369.1856689453125</ele><time>2021-06-04T01:03:52Z</time><speed>1.590000033378601</speed></trkpt><trkpt lon="108.89588043" lat="34.2506766"><ele>367.3741455078125</ele><time>2021-06-04T01:04:00Z</time><speed>1.6299999952316284</speed></trkpt><trkpt lon="108.89590422" lat="34.25078801"><ele>368.488037109375</ele><time>2021-06-04T01:04:08Z</time><speed>1.6100000143051147</speed></trkpt><trkpt lon="108.89596122" lat="34.25088453"><ele>368.7232666015625</ele><time>2021-06-04T01:04:14Z</time><speed>1.6299999952316284</speed></trkpt><trkpt lon="108.89594108" lat="34.25098106"><ele>370.52947998046875</ele><time>2021-06-04T01:04:22Z</time><speed>1.5399999618530273</speed></trkpt><trkpt lon="108.89585701" lat="34.25104878"><ele>371.550048828125</ele><time>2021-06-04T01:04:30Z</time><speed>1.6100000143051147</speed></trkpt><trkpt lon="108.89583694" lat="34.2511519"><ele>368.049072265625</ele><time>2021-06-04T01:04:38Z</time><speed>1.559999942779541</speed></trkpt><trkpt lon="108.89580018" lat="34.25125351"><ele>365.2164306640625</ele><time>2021-06-04T01:04:46Z</time><speed>1.5499999523162842</speed></trkpt><trkpt lon="108.89567376" lat="34.25127962"><ele>364.03363037109375</ele><time>2021-06-04T01:05:00Z</time><speed>1.2300000190734863</speed></trkpt><trkpt lon="108.89558211" lat="34.25134298"><ele>364.949462890625</ele><time>2021-06-04T01:05:10Z</time><speed>1.190000057220459</speed></trkpt><trkpt lon="108.89544568" lat="34.25135865"><ele>370.1414794921875</ele><time>2021-06-04T01:05:18Z</time><speed>1.4900000095367432</speed></trkpt><trkpt lon="108.89530045" lat="34.25133917"><ele>367.4498291015625</ele><time>2021-06-04T01:05:26Z</time><speed>1.940000057220459</speed></trkpt><trkpt lon="108.89516744" lat="34.25134018"><ele>367.2486572265625</ele><time>2021-06-04T01:05:36Z</time><speed>1.4500000476837158</speed></trkpt><trkpt lon="108.89515333" lat="34.25143421"><ele>366.28887939453125</ele><time>2021-06-04T01:05:46Z</time><speed>1.440000057220459</speed></trkpt><trkpt lon="108.8950272" lat="34.25148261"><ele>367.8970947265625</ele><time>2021-06-04T01:05:54Z</time><speed>1.5499999523162842</speed></trkpt><trkpt lon="108.89495037" lat="34.25156168"><ele>368.82568359375</ele><time>2021-06-04T01:06:04Z</time><speed>1.3700000047683716</speed></trkpt><trkpt lon="108.8948896" lat="34.25163794"><ele>369.6358642578125</ele><time>2021-06-04T01:06:12Z</time><speed>1.4199999570846558</speed></trkpt><trkpt lon="108.8947819" lat="34.25165433"><ele>371.3807373046875</ele><time>2021-06-04T01:06:18Z</time><speed>1.399999976158142</speed></trkpt><trkpt lon="108.89469852" lat="34.251728"><ele>370.8505859375</ele><time>2021-06-04T01:06:28Z</time><speed>1.5399999618530273</speed></trkpt><trkpt lon="108.89459485" lat="34.2517736"><ele>370.15887451171875</ele><time>2021-06-04T01:06:36Z</time><speed>1.649999976158142</speed></trkpt><trkpt lon="108.89446696" lat="34.25179864"><ele>370.6846923828125</ele><time>2021-06-04T01:06:44Z</time><speed>1.6699999570846558</speed></trkpt><trkpt lon="108.89434204" lat="34.25174336"><ele>366.4979248046875</ele><time>2021-06-04T01:06:52Z</time><speed>1.649999976158142</speed></trkpt><trkpt lon="108.89424087" lat="34.25164923"><ele>367.15814208984375</ele><time>2021-06-04T01:07:00Z</time><speed>1.649999976158142</speed></trkpt><trkpt lon="108.89418314" lat="34.25156588"><ele>371.3345947265625</ele><time>2021-06-04T01:07:08Z</time><speed>1.5399999618530273</speed></trkpt><trkpt lon="108.89406859" lat="34.25152101"><ele>373.15753173828125</ele><time>2021-06-04T01:07:16Z</time><speed>1.5700000524520874</speed></trkpt><trkpt lon="108.89395484" lat="34.25151318"><ele>367.0966796875</ele><time>2021-06-04T01:07:24Z</time><speed>1.5</speed></trkpt><trkpt lon="108.89384326" lat="34.25153878"><ele>367.6982421875</ele><time>2021-06-04T01:07:32Z</time><speed>1.399999976158142</speed></trkpt><trkpt lon="108.89370647" lat="34.25154114"><ele>369.183349609375</ele><time>2021-06-04T01:07:40Z</time><speed>1.440000057220459</speed></trkpt><trkpt lon="108.8935761" lat="34.2515528"><ele>373.16131591796875</ele><time>2021-06-04T01:07:48Z</time><speed>1.5099999904632568</speed></trkpt><trkpt lon="108.89346933" lat="34.25157945"><ele>372.59930419921875</ele><time>2021-06-04T01:07:56Z</time><speed>1.5700000524520874</speed></trkpt><trkpt lon="108.8933775" lat="34.25150959"><ele>374.057373046875</ele><time>2021-06-04T01:08:02Z</time><speed>1.600000023841858</speed></trkpt><trkpt lon="108.89325503" lat="34.25146372"><ele>373.4237060546875</ele><time>2021-06-04T01:08:10Z</time><speed>1.559999942779541</speed></trkpt><trkpt lon="108.89314607" lat="34.2514689"><ele>375.13055419921875</ele><time>2021-06-04T01:08:18Z</time><speed>1.5099999904632568</speed></trkpt><trkpt lon="108.89303506" lat="34.25142911"><ele>377.70587158203125</ele><time>2021-06-04T01:08:29Z</time><speed>1.5399999618530273</speed></trkpt><trkpt lon="108.89306641" lat="34.25133153"><ele>377.1219482421875</ele><time>2021-06-04T01:08:37Z</time><speed>1.5800000429153442</speed></trkpt><trkpt lon="108.89297793" lat="34.25126485"><ele>373.93365478515625</ele><time>2021-06-04T01:08:42Z</time><speed>1.559999942779541</speed></trkpt><trkpt lon="108.89286245" lat="34.25120145"><ele>374.690673828125</ele><time>2021-06-04T01:08:48Z</time><speed>1.5499999523162842</speed></trkpt><trkpt lon="108.89274297" lat="34.25120641"><ele>373.97412109375</ele><time>2021-06-04T01:08:52Z</time><speed>1.5700000524520874</speed></trkpt><trkpt lon="108.89266928" lat="34.25112655"><ele>376.5372314453125</ele><time>2021-06-04T01:09:00Z</time><speed>1.5700000524520874</speed></trkpt><trkpt lon="108.89255524" lat="34.25111058"><ele>385.44207763671875</ele><time>2021-06-04T01:09:12Z</time><speed>1.440000057220459</speed></trkpt><trkpt lon="108.89242944" lat="34.25112061"><ele>389.39288330078125</ele><time>2021-06-04T01:09:22Z</time><speed>1.4700000286102295</speed></trkpt><trkpt lon="108.89231581" lat="34.25116448"><ele>391.684814453125</ele><time>2021-06-04T01:09:30Z</time><speed>1.5099999904632568</speed></trkpt><trkpt lon="108.89219069" lat="34.25116752"><ele>393.27252197265625</ele><time>2021-06-04T01:09:38Z</time><speed>1.600000023841858</speed></trkpt><trkpt lon="108.89208466" lat="34.25114319"><ele>388.4281005859375</ele><time>2021-06-04T01:09:43Z</time><speed>1.590000033378601</speed></trkpt><trkpt lon="108.89196818" lat="34.25107308"><ele>388.830078125</ele><time>2021-06-04T01:09:50Z</time><speed>1.5399999618530273</speed></trkpt><trkpt lon="108.89188111" lat="34.2510038"><ele>384.3944091796875</ele><time>2021-06-04T01:09:58Z</time><speed>1.600000023841858</speed></trkpt><trkpt lon="108.89179777" lat="34.2509313"><ele>382.3509521484375</ele><time>2021-06-04T01:10:06Z</time><speed>1.649999976158142</speed></trkpt><trkpt lon="108.89172635" lat="34.25084197"><ele>384.50067138671875</ele><time>2021-06-04T01:10:14Z</time><speed>1.659999966621399</speed></trkpt><trkpt lon="108.89164189" lat="34.25077295"><ele>385.72509765625</ele><time>2021-06-04T01:10:20Z</time><speed>1.6699999570846558</speed></trkpt><trkpt lon="108.8915487" lat="34.25070566"><ele>384.3204345703125</ele><time>2021-06-04T01:10:26Z</time><speed>1.659999966621399</speed></trkpt><trkpt lon="108.89150299" lat="34.25059716"><ele>385.6085205078125</ele><time>2021-06-04T01:10:33Z</time><speed>1.600000023841858</speed></trkpt><trkpt lon="108.89145913" lat="34.25049847"><ele>383.077392578125</ele><time>2021-06-04T01:10:42Z</time><speed>1.3700000047683716</speed></trkpt><trkpt lon="108.89138445" lat="34.25039898"><ele>385.320556640625</ele><time>2021-06-04T01:10:50Z</time><speed>1.6399999856948853</speed></trkpt><trkpt lon="108.89127199" lat="34.25036928"><ele>386.30615234375</ele><time>2021-06-04T01:10:56Z</time><speed>1.590000033378601</speed></trkpt><trkpt lon="108.89117999" lat="34.25030641"><ele>385.143310546875</ele><time>2021-06-04T01:11:02Z</time><speed>1.6799999475479126</speed></trkpt><trkpt lon="108.89109615" lat="34.25024831"><ele>387.4783935546875</ele><time>2021-06-04T01:11:08Z</time><speed>1.6299999952316284</speed></trkpt><trkpt lon="108.89104579" lat="34.25016266"><ele>383.83929443359375</ele><time>2021-06-04T01:11:16Z</time><speed>1.6200000047683716</speed></trkpt><trkpt lon="108.89095483" lat="34.25009318"><ele>379.3455810546875</ele><time>2021-06-04T01:11:24Z</time><speed>1.6399999856948853</speed></trkpt><trkpt lon="108.89086851" lat="34.25002677"><ele>382.12445068359375</ele><time>2021-06-04T01:11:32Z</time><speed>1.6100000143051147</speed></trkpt><trkpt lon="108.89084233" lat="34.24991486"><ele>384.38232421875</ele><time>2021-06-04T01:11:40Z</time><speed>1.5</speed></trkpt><trkpt lon="108.89077738" lat="34.24979706"><ele>382.18475341796875</ele><time>2021-06-04T01:11:51Z</time><speed>1.5399999618530273</speed></trkpt><trkpt lon="108.89081965" lat="34.24968278"><ele>378.3463134765625</ele><time>2021-06-04T01:11:58Z</time><speed>1.4900000095367432</speed></trkpt><trkpt lon="108.89085018" lat="34.24958489"><ele>381.4722900390625</ele><time>2021-06-04T01:12:04Z</time><speed>1.5499999523162842</speed></trkpt><trkpt lon="108.89084538" lat="34.24947289"><ele>383.940673828125</ele><time>2021-06-04T01:12:12Z</time><speed>1.7000000476837158</speed></trkpt><trkpt lon="108.89077966" lat="34.24937796"><ele>383.7286376953125</ele><time>2021-06-04T01:12:20Z</time><speed>1.5</speed></trkpt><trkpt lon="108.89074041" lat="34.24928634"><ele>378.90472412109375</ele><time>2021-06-04T01:12:28Z</time><speed>1.600000023841858</speed></trkpt><trkpt lon="108.89070858" lat="34.24917444"><ele>375.217529296875</ele><time>2021-06-04T01:12:38Z</time><speed>1.6100000143051147</speed></trkpt><trkpt lon="108.89075714" lat="34.24909323"><ele>376.576416015625</ele><time>2021-06-04T01:12:43Z</time><speed>1.6799999475479126</speed></trkpt><trkpt lon="108.89082061" lat="34.2490158"><ele>376.728271484375</ele><time>2021-06-04T01:12:50Z</time><speed>1.6100000143051147</speed></trkpt><trkpt lon="108.89085936" lat="34.24891746"><ele>377.77313232421875</ele><time>2021-06-04T01:12:58Z</time><speed>1.5299999713897705</speed></trkpt><trkpt lon="108.89091387" lat="34.24882977"><ele>378.5716552734375</ele><time>2021-06-04T01:13:06Z</time><speed>1.409999966621399</speed></trkpt><trkpt lon="108.89101711" lat="34.24877152"><ele>382.6746826171875</ele><time>2021-06-04T01:13:16Z</time><speed>1.4199999570846558</speed></trkpt><trkpt lon="108.89112121" lat="34.24873735"><ele>383.26837158203125</ele><time>2021-06-04T01:13:25Z</time><speed>1.5</speed></trkpt><trkpt lon="108.89124652" lat="34.24869842"><ele>383.2513427734375</ele><time>2021-06-04T01:13:34Z</time><speed>1.5800000429153442</speed></trkpt><trkpt lon="108.8913767" lat="34.2486657"><ele>382.5845947265625</ele><time>2021-06-04T01:13:42Z</time><speed>1.4900000095367432</speed></trkpt><trkpt lon="108.89153734" lat="34.24870082"><ele>381.777099609375</ele><time>2021-06-04T01:13:51Z</time><speed>1.5399999618530273</speed></trkpt><trkpt lon="108.89167476" lat="34.2486607"><ele>380.51507568359375</ele><time>2021-06-04T01:13:59Z</time><speed>1.5499999523162842</speed></trkpt><trkpt lon="108.89179138" lat="34.24867042"><ele>378.7523193359375</ele><time>2021-06-04T01:14:06Z</time><speed>1.5299999713897705</speed></trkpt><trkpt lon="108.8919095" lat="34.24868297"><ele>377.38568115234375</ele><time>2021-06-04T01:14:19Z</time><speed>1.0399999618530273</speed></trkpt><trkpt lon="108.89201747" lat="34.24871939"><ele>372.694091796875</ele><time>2021-06-04T01:14:28Z</time><speed>1.350000023841858</speed></trkpt><trkpt lon="108.89213373" lat="34.24873605"><ele>372.9383544921875</ele><time>2021-06-04T01:14:36Z</time><speed>1.350000023841858</speed></trkpt><trkpt lon="108.89224673" lat="34.24874898"><ele>377.8892822265625</ele><time>2021-06-04T01:14:44Z</time><speed>1.4500000476837158</speed></trkpt><trkpt lon="108.89235608" lat="34.24875878"><ele>374.22601318359375</ele><time>2021-06-04T01:14:51Z</time><speed>1.5</speed></trkpt><trkpt lon="108.89248176" lat="34.24874112"><ele>374.0299072265625</ele><time>2021-06-04T01:14:59Z</time><speed>1.5299999713897705</speed></trkpt><trkpt lon="108.89261651" lat="34.24877345"><ele>375.80743408203125</ele><time>2021-06-04T01:15:07Z</time><speed>1.4900000095367432</speed></trkpt><trkpt lon="108.89274727" lat="34.24877106"><ele>376.529296875</ele><time>2021-06-04T01:15:16Z</time><speed>1.5199999809265137</speed></trkpt><trkpt lon="108.89285549" lat="34.24880667"><ele>374.1883544921875</ele><time>2021-06-04T01:15:24Z</time><speed>1.5299999713897705</speed></trkpt><trkpt lon="108.89297385" lat="34.24884866"><ele>376.30401611328125</ele><time>2021-06-04T01:15:32Z</time><speed>1.6100000143051147</speed></trkpt><trkpt lon="108.89310063" lat="34.24884922"><ele>374.89385986328125</ele><time>2021-06-04T01:15:40Z</time><speed>1.6100000143051147</speed></trkpt><trkpt lon="108.89323849" lat="34.2488227"><ele>376.1304931640625</ele><time>2021-06-04T01:15:48Z</time><speed>1.6100000143051147</speed></trkpt><trkpt lon="108.89337667" lat="34.24882562"><ele>382.03375244140625</ele><time>2021-06-04T01:15:56Z</time><speed>1.5800000429153442</speed></trkpt><trkpt lon="108.89347336" lat="34.2487819"><ele>380.2078857421875</ele><time>2021-06-04T01:16:04Z</time><speed>1.4900000095367432</speed></trkpt><trkpt lon="108.89354463" lat="34.24864706"><ele>381.4371337890625</ele><time>2021-06-04T01:16:13Z</time><speed>1.5800000429153442</speed></trkpt><trkpt lon="108.89357578" lat="34.24856046"><ele>379.59423828125</ele><time>2021-06-04T01:16:18Z</time><speed>1.559999942779541</speed></trkpt><trkpt lon="108.89362322" lat="34.24847075"><ele>378.06842041015625</ele><time>2021-06-04T01:16:24Z</time><speed>1.559999942779541</speed></trkpt><trkpt lon="108.89371782" lat="34.24839408"><ele>377.2091064453125</ele><time>2021-06-04T01:16:32Z</time><speed>1.5800000429153442</speed></trkpt><trkpt lon="108.89384207" lat="34.24835441"><ele>377.263671875</ele><time>2021-06-04T01:16:40Z</time><speed>1.5700000524520874</speed></trkpt><trkpt lon="108.89395171" lat="34.24830301"><ele>377.78826904296875</ele><time>2021-06-04T01:16:48Z</time><speed>1.590000033378601</speed></trkpt><trkpt lon="108.89406111" lat="34.24834346"><ele>374.9617919921875</ele><time>2021-06-04T01:16:54Z</time><speed>1.5800000429153442</speed></trkpt><trkpt lon="108.89418703" lat="34.24835893"><ele>372.4285888671875</ele><time>2021-06-04T01:17:02Z</time><speed>1.649999976158142</speed></trkpt><trkpt lon="108.89429456" lat="34.24828593"><ele>372.4749755859375</ele><time>2021-06-04T01:17:10Z</time><speed>1.5800000429153442</speed></trkpt><trkpt lon="108.8943437" lat="34.24819366"><ele>368.6820068359375</ele><time>2021-06-04T01:17:18Z</time><speed>1.590000033378601</speed></trkpt><trkpt lon="108.89443229" lat="34.24810948"><ele>369.85198974609375</ele><time>2021-06-04T01:17:27Z</time><speed>1.6399999856948853</speed></trkpt><trkpt lon="108.89452332" lat="34.24805203"><ele>370.425537109375</ele><time>2021-06-04T01:17:34Z</time><speed>1.6200000047683716</speed></trkpt><trkpt lon="108.89461681" lat="34.24800131"><ele>371.85565185546875</ele><time>2021-06-04T01:17:40Z</time><speed>1.6200000047683716</speed></trkpt><trkpt lon="108.89473616" lat="34.24798155"><ele>373.79241943359375</ele><time>2021-06-04T01:17:48Z</time><speed>1.6299999952316284</speed></trkpt><trkpt lon="108.8948457" lat="34.24801962"><ele>377.2977294921875</ele><time>2021-06-04T01:17:56Z</time><speed>1.590000033378601</speed></trkpt><trkpt lon="108.89495796" lat="34.2480693"><ele>381.0875244140625</ele><time>2021-06-04T01:18:04Z</time><speed>1.590000033378601</speed></trkpt><trkpt lon="108.89499728" lat="34.24815627"><ele>379.375244140625</ele><time>2021-06-04T01:18:12Z</time><speed>1.6200000047683716</speed></trkpt><trkpt lon="108.89503069" lat="34.24825792"><ele>379.7264404296875</ele><time>2021-06-04T01:18:20Z</time><speed>1.559999942779541</speed></trkpt><trkpt lon="108.89503471" lat="34.24834927"><ele>378.749755859375</ele><time>2021-06-04T01:18:26Z</time><speed>1.6299999952316284</speed></trkpt><trkpt lon="108.89507005" lat="34.24846142"><ele>377.9647216796875</ele><time>2021-06-04T01:18:34Z</time><speed>1.6100000143051147</speed></trkpt><trkpt lon="108.89508157" lat="34.24855701"><ele>373.20166015625</ele><time>2021-06-04T01:18:40Z</time><speed>1.6100000143051147</speed></trkpt><trkpt lon="108.89508855" lat="34.24867238"><ele>376.093017578125</ele><time>2021-06-04T01:18:48Z</time><speed>1.590000033378601</speed></trkpt><trkpt lon="108.89502377" lat="34.24876077"><ele>376.04742431640625</ele><time>2021-06-04T01:18:56Z</time><speed>1.5399999618530273</speed></trkpt><trkpt lon="108.89497707" lat="34.24885061"><ele>375.7901611328125</ele><time>2021-06-04T01:19:04Z</time><speed>1.559999942779541</speed></trkpt><trkpt lon="108.89496475" lat="34.24896575"><ele>374.9683837890625</ele><time>2021-06-04T01:19:12Z</time><speed>1.559999942779541</speed></trkpt><trkpt lon="108.89496642" lat="34.24908158"><ele>377.7496337890625</ele><time>2021-06-04T01:19:20Z</time><speed>1.559999942779541</speed></trkpt><trkpt lon="108.89502893" lat="34.24918373"><ele>378.82391357421875</ele><time>2021-06-04T01:19:28Z</time><speed>1.5499999523162842</speed></trkpt><trkpt lon="108.8950243" lat="34.24928632"><ele>383.9998779296875</ele><time>2021-06-04T01:19:36Z</time><speed>1.5800000429153442</speed></trkpt><trkpt lon="108.89500899" lat="34.24938346"><ele>383.4000244140625</ele><time>2021-06-04T01:19:44Z</time><speed>1.5299999713897705</speed></trkpt><trkpt lon="108.89502394" lat="34.24949595"><ele>380.70806884765625</ele><time>2021-06-04T01:19:52Z</time><speed>1.5499999523162842</speed></trkpt><trkpt lon="108.89493144" lat="34.24958185"><ele>378.2479248046875</ele><time>2021-06-04T01:20:00Z</time><speed>1.5199999809265137</speed></trkpt><trkpt lon="108.89487342" lat="34.24967623"><ele>375.4569091796875</ele><time>2021-06-04T01:20:08Z</time><speed>1.559999942779541</speed></trkpt><trkpt lon="108.89481682" lat="34.24975458"><ele>374.5863037109375</ele><time>2021-06-04T01:20:16Z</time><speed>1.1399999856948853</speed></trkpt><trkpt lon="108.89485565" lat="34.2498592"><ele>373.43603515625</ele><time>2021-06-04T01:20:24Z</time><speed>1.6299999952316284</speed></trkpt><trkpt lon="108.8948902" lat="34.2499624"><ele>371.24176025390625</ele><time>2021-06-04T01:20:32Z</time><speed>1.4500000476837158</speed></trkpt><trkpt lon="108.89494262" lat="34.25004145"><ele>370.484619140625</ele><time>2021-06-04T01:20:40Z</time><speed>1.5199999809265137</speed></trkpt><trkpt lon="108.894973" lat="34.25013461"><ele>374.68145751953125</ele><time>2021-06-04T01:20:50Z</time><speed>1.5</speed></trkpt><trkpt lon="108.89488518" lat="34.25019392"><ele>372.12811279296875</ele><time>2021-06-04T01:20:58Z</time><speed>1.4199999570846558</speed></trkpt><trkpt lon="108.89485983" lat="34.25028238"><ele>373.1710205078125</ele><time>2021-06-04T01:21:06Z</time><speed>1.3300000429153442</speed></trkpt><trkpt lon="108.89476215" lat="34.2503585"><ele>371.3408203125</ele><time>2021-06-04T01:21:16Z</time><speed>1.309999942779541</speed></trkpt><trkpt lon="108.89479022" lat="34.25045242"><ele>369.682861328125</ele><time>2021-06-04T01:21:30Z</time><speed>1.2400000095367432</speed></trkpt><trkpt lon="108.89471911" lat="34.25053478"><ele>371.779052734375</ele><time>2021-06-04T01:21:40Z</time><speed>1.1399999856948853</speed></trkpt><trkpt lon="108.89464171" lat="34.25047098"><ele>370.2529296875</ele><time>2021-06-04T01:22:02Z</time><speed>0.949999988079071</speed></trkpt><trkpt lon="108.8947512" lat="34.25050074"><ele>376.173828125</ele><time>2021-06-04T01:23:43Z</time><speed>1.100000023841858</speed></trkpt><trkpt lon="108.89483309" lat="34.25056092"><ele>377.6343994140625</ele><time>2021-06-04T01:24:16Z</time><speed>0.0</speed></trkpt><trkpt lon="108.89481773" lat="34.25047096"><ele>377.714111328125</ele><time>2021-06-04T01:24:42Z</time><speed>1.1699999570846558</speed></trkpt><trkpt lon="108.89470524" lat="34.25050414"><ele>376.7064208984375</ele><time>2021-06-04T01:24:54Z</time><speed>1.159999966621399</speed></trkpt><trkpt lon="108.89480298" lat="34.25045041"><ele>371.5355224609375</ele><time>2021-06-04T01:26:04Z</time><speed>1.0800000429153442</speed></trkpt><trkpt lon="108.8946947" lat="34.25041507"><ele>388.3704833984375</ele><time>2021-06-04T01:31:48Z</time><speed>1.6299999952316284</speed></trkpt><trkpt lon="108.89458183" lat="34.25039419"><ele>387.9091796875</ele><time>2021-06-04T01:31:58Z</time><speed>1.2300000190734863</speed></trkpt><trkpt lon="108.89470576" lat="34.25041543"><ele>373.91241455078125</ele><time>2021-06-04T01:32:28Z</time><speed>1.100000023841858</speed></trkpt><trkpt lon="108.89482527" lat="34.25044686"><ele>373.08331298828125</ele><time>2021-06-04T01:32:40Z</time><speed>1.1100000143051147</speed></trkpt><trkpt lon="108.89469251" lat="34.25044358"><ele>374.4859619140625</ele><time>2021-06-04T01:33:10Z</time><speed>1.1399999856948853</speed></trkpt><trkpt lon="108.89460568" lat="34.25038182"><ele>374.031982421875</ele><time>2021-06-04T01:33:18Z</time><speed>1.159999966621399</speed></trkpt><trkpt lon="108.89464991" lat="34.25029571"><ele>372.89306640625</ele><time>2021-06-04T01:33:28Z</time><speed>1.2000000476837158</speed></trkpt><trkpt lon="108.89453888" lat="34.25031498"><ele>377.3460693359375</ele><time>2021-06-04T01:33:38Z</time><speed>0.0</speed></trkpt><trkpt lon="108.89458716" lat="34.25040138"><ele>378.5447998046875</ele><time>2021-06-04T01:34:02Z</time><speed>1.2599999904632568</speed></trkpt><trkpt lon="108.89448492" lat="34.25043866"><ele>375.38427734375</ele><time>2021-06-04T01:34:18Z</time><speed>0.5299999713897705</speed></trkpt><trkpt lon="108.8943772" lat="34.25038715"><ele>378.80126953125</ele><time>2021-06-04T01:34:32Z</time><speed>1.1100000143051147</speed></trkpt><trkpt lon="108.89443642" lat="34.25047125"><ele>375.26568603515625</ele><time>2021-06-04T01:34:42Z</time><speed>1.0299999713897705</speed></trkpt><trkpt lon="108.89453963" lat="34.25042651"><ele>376.5611572265625</ele><time>2021-06-04T01:34:52Z</time><speed>1.0800000429153442</speed></trkpt><trkpt lon="108.89466804" lat="34.2504045"><ele>375.56671142578125</ele><time>2021-06-04T01:35:02Z</time><speed>1.090000033378601</speed></trkpt><trkpt lon="108.89477791" lat="34.25042686"><ele>374.29638671875</ele><time>2021-06-04T01:35:12Z</time><speed>1.100000023841858</speed></trkpt><trkpt lon="108.89469698" lat="34.25049253"><ele>369.729248046875</ele><time>2021-06-04T01:35:34Z</time><speed>0.0</speed></trkpt><trkpt lon="108.894744" lat="34.25040535"><ele>381.20904541015625</ele><time>2021-06-04T01:42:58Z</time><speed>0.0</speed></trkpt><trkpt lon="108.89464785" lat="34.25044813"><ele>399.608154296875</ele><time>2021-06-04T01:45:48Z</time><speed>0.0</speed></trkpt><trkpt lon="108.89478059" lat="34.25043643"><ele>397.256103515625</ele><time>2021-06-04T01:50:28Z</time><speed>0.9800000190734863</speed></trkpt><trkpt lon="108.8949122" lat="34.25042849"><ele>391.26318359375</ele><time>2021-06-04T01:50:40Z</time><speed>0.8799999952316284</speed></trkpt><trkpt lon="108.89488334" lat="34.25034032"><ele>386.92236328125</ele><time>2021-06-04T01:50:56Z</time><speed>0.0</speed></trkpt><trkpt lon="108.89498411" lat="34.2503772"><ele>387.20159912109375</ele><time>2021-06-04T01:52:14Z</time><speed>0.800000011920929</speed></trkpt><trkpt lon="108.89507472" lat="34.25046059"><ele>389.5325927734375</ele><time>2021-06-04T01:52:24Z</time><speed>0.9900000095367432</speed></trkpt><trkpt lon="108.89517569" lat="34.25052345"><ele>389.3441162109375</ele><time>2021-06-04T01:52:33Z</time><speed>1.1200000047683716</speed></trkpt><trkpt lon="108.89525361" lat="34.25062186"><ele>389.086669921875</ele><time>2021-06-04T01:52:43Z</time><speed>1.0800000429153442</speed></trkpt><trkpt lon="108.89538075" lat="34.2506507"><ele>389.6273193359375</ele><time>2021-06-04T01:53:10Z</time><speed>0.9100000262260437</speed></trkpt><trkpt lon="108.89546211" lat="34.25071824"><ele>390.0203857421875</ele><time>2021-06-04T01:53:20Z</time><speed>0.9800000190734863</speed></trkpt><trkpt lon="108.895485" lat="34.25081842"><ele>390.343017578125</ele><time>2021-06-04T01:53:28Z</time><speed>1.1799999475479126</speed></trkpt><trkpt lon="108.89557691" lat="34.25087742"><ele>392.19873046875</ele><time>2021-06-04T01:53:40Z</time><speed>1.0099999904632568</speed></trkpt><trkpt lon="108.89545909" lat="34.25084924"><ele>385.53033447265625</ele><time>2021-06-04T01:54:00Z</time><speed>1.0299999713897705</speed></trkpt><trkpt lon="108.89533911" lat="34.25087385"><ele>384.155029296875</ele><time>2021-06-04T01:54:12Z</time><speed>1.2699999809265137</speed></trkpt><trkpt lon="108.8954524" lat="34.25089706"><ele>387.00836181640625</ele><time>2021-06-04T01:56:00Z</time><speed>0.5099999904632568</speed></trkpt><trkpt lon="108.89535402" lat="34.25085261"><ele>376.1343994140625</ele><time>2021-06-04T01:56:20Z</time><speed>0.8199999928474426</speed></trkpt><trkpt lon="108.89545245" lat="34.25090115"><ele>372.85009765625</ele><time>2021-06-04T01:56:32Z</time><speed>0.5099999904632568</speed></trkpt><trkpt lon="108.89555047" lat="34.25085906"><ele>368.9278564453125</ele><time>2021-06-04T01:58:36Z</time><speed>1.2899999618530273</speed></trkpt><trkpt lon="108.8956159" lat="34.25078255"><ele>367.8717041015625</ele><time>2021-06-04T01:58:48Z</time><speed>1.3300000429153442</speed></trkpt><trkpt lon="108.895615" lat="34.2506807"><ele>371.5755615234375</ele><time>2021-06-04T01:58:58Z</time><speed>0.9399999976158142</speed></trkpt><trkpt lon="108.89572666" lat="34.25070124"><ele>375.0313720703125</ele><time>2021-06-04T01:59:08Z</time><speed>0.8399999737739563</speed></trkpt><trkpt lon="108.89583602" lat="34.25071656"><ele>371.10247802734375</ele><time>2021-06-04T01:59:20Z</time><speed>0.0</speed></trkpt><trkpt lon="108.89595489" lat="34.25073731"><ele>374.7117919921875</ele><time>2021-06-04T01:59:32Z</time><speed>0.8600000143051147</speed></trkpt></trkseg></trk></gpx>
