# Supplementary material for: Exploring the influence of path environment factors on walking behavior in urban parks with configuration attribute control
Source: PLoS One. 2025 Jul 28;20(7):e0329278. doi: 10.1371/journal.pone.0329278 (PMC12303266; doi:10.1371/journal.pone.0329278)
Supplement: S2 File — (ZIP) [file pone.0329278.s002.zip › S2 File/Trajectory data/F170.gpx]

<?xml version="1.0" encoding="UTF-8"?><gpx xsi:schemaLocation="http://www.topografix.com/GPX/1/0 http://www.topografix.com/GPX/1/0/gpx.xsd" xmlns="http://www.topografix.com/GPX/1/0" xmlns:xsi="http://www.w3.org/2001/XMLSchema-instance" creator="SixFoot - http://www.foooooot.com/" version="1.0"><trk><trkseg><trkpt lon="108.89497616488984" lat="34.25199637599182"><ele>369.9633093504235</ele><time>2021-06-04T02:27:05Z</time><speed>0.05857984721660614</speed></trkpt><trkpt lon="108.89500299698031" lat="34.251904836469215"><ele>377.42998075440244</ele><time>2021-06-04T02:27:42Z</time><speed>0.9996370077133179</speed></trkpt><trkpt lon="108.89508180696883" lat="34.251970020585794"><ele>377.7674205647616</ele><time>2021-06-04T02:27:52Z</time><speed>0.4405723214149475</speed></trkpt><trkpt lon="108.89517569108925" lat="34.25190277901161"><ele>369.318440543603</ele><time>2021-06-04T02:28:19Z</time><speed>0.507457971572876</speed></trkpt><trkpt lon="108.89519172350012" lat="34.251790596541355"><ele>368.8968578692394</ele><time>2021-06-04T02:28:29Z</time><speed>0.7856553792953491</speed></trkpt><trkpt lon="108.89516168295428" lat="34.25169581277401"><ele>375.55556019147446</ele><time>2021-06-04T02:28:49Z</time><speed>0.7559288740158081</speed></trkpt><trkpt lon="108.89523853106857" lat="34.25162366411132"><ele>375.37516698892176</ele><time>2021-06-04T02:29:01Z</time><speed>0.8882551789283752</speed></trkpt><trkpt lon="108.89531358387806" lat="34.25154883149436"><ele>372.45041264819776</ele><time>2021-06-04T02:29:17Z</time><speed>0.5557281970977783</speed></trkpt><trkpt lon="108.89526894495006" lat="34.25145614682137"><ele>377.2250756041824</ele><time>2021-06-04T02:29:33Z</time><speed>0.5604440569877625</speed></trkpt><trkpt lon="108.89519279716633" lat="34.25138392064701"><ele>372.8851163578216</ele><time>2021-06-04T02:29:51Z</time><speed>0.5714813470840454</speed></trkpt><trkpt lon="108.89509436460135" lat="34.25133463318817"><ele>373.2879943129299</ele><time>2021-06-04T02:30:35Z</time><speed>0.6613303422927856</speed></trkpt><trkpt lon="108.89500791998844" lat="34.25126346089913"><ele>373.88077253194257</ele><time>2021-06-04T02:30:51Z</time><speed>0.873489499092102</speed></trkpt><trkpt lon="108.89490703517491" lat="34.25120955930013"><ele>373.62299053498714</ele><time>2021-06-04T02:31:09Z</time><speed>0.8362703919410706</speed></trkpt><trkpt lon="108.89480149400863" lat="34.25115905078619"><ele>374.45252144179625</ele><time>2021-06-04T02:31:23Z</time><speed>0.5038946270942688</speed></trkpt><trkpt lon="108.89471397423496" lat="34.251092482369806"><ele>373.3456509389709</ele><time>2021-06-04T02:31:37Z</time><speed>0.5105020999908447</speed></trkpt><trkpt lon="108.89463532348232" lat="34.25102306010693"><ele>372.1968629458361</ele><time>2021-06-04T02:31:51Z</time><speed>0.7810237407684326</speed></trkpt><trkpt lon="108.89452811656548" lat="34.250973694315064"><ele>374.21332449246455</ele><time>2021-06-04T02:32:11Z</time><speed>0.472790390253067</speed></trkpt><trkpt lon="108.89441367222842" lat="34.250946500477504"><ele>373.347180322173</ele><time>2021-06-04T02:32:27Z</time><speed>0.7455992698669434</speed></trkpt><trkpt lon="108.89432476222778" lat="34.25088701535873"><ele>371.77318463546464</ele><time>2021-06-04T02:32:45Z</time><speed>0.5248635411262512</speed></trkpt><trkpt lon="108.8943067641121" lat="34.25079782319088"><ele>370.53557191426785</ele><time>2021-06-04T02:32:57Z</time><speed>0.8534611463546753</speed></trkpt><trkpt lon="108.89430326940928" lat="34.250707323179455"><ele>374.5845530579054</ele><time>2021-06-04T02:33:15Z</time><speed>0.5209702253341675</speed></trkpt><trkpt lon="108.89420260716503" lat="34.250662123792004"><ele>374.36002675991983</ele><time>2021-06-04T02:33:31Z</time><speed>1.0533289909362793</speed></trkpt><trkpt lon="108.89415228869076" lat="34.25057427215455"><ele>374.61107226681196</ele><time>2021-06-04T02:33:43Z</time><speed>0.6466067433357239</speed></trkpt><trkpt lon="108.89413140535682" lat="34.25048260264136"><ele>375.25739361429356</ele><time>2021-06-04T02:34:05Z</time><speed>0.8368789553642273</speed></trkpt><trkpt lon="108.89417186294807" lat="34.25056644965402"><ele>373.1955894985825</ele><time>2021-06-04T02:36:03Z</time><speed>0.3129696547985077</speed></trkpt><trkpt lon="108.89411318634107" lat="34.250488011051004"><ele>373.93043651889406</ele><time>2021-06-04T02:37:09Z</time><speed>1.071386694908142</speed></trkpt><trkpt lon="108.89403920098867" lat="34.25041517557063"><ele>375.9244796425715</ele><time>2021-06-04T02:37:21Z</time><speed>0.23274260759353638</speed></trkpt><trkpt lon="108.89410883919656" lat="34.25048901154668"><ele>372.3785941851006</ele><time>2021-06-04T02:38:07Z</time><speed>0.6776636838912964</speed></trkpt><trkpt lon="108.89406529616544" lat="34.250393739124654"><ele>370.5504070452203</ele><time>2021-06-04T02:38:29Z</time><speed>0.9339260458946228</speed></trkpt><trkpt lon="108.89418691029856" lat="34.25035420163295"><ele>370.34015419285817</ele><time>2021-06-04T02:38:39Z</time><speed>1.007936716079712</speed></trkpt><trkpt lon="108.89426425694364" lat="34.25028683835124"><ele>371.7228216362821</ele><time>2021-06-04T02:38:47Z</time><speed>0.7562490105628967</speed></trkpt><trkpt lon="108.89438058716482" lat="34.25033769578765"><ele>372.4876133081762</ele><time>2021-06-04T02:43:15Z</time><speed>0.8986644148826599</speed></trkpt><trkpt lon="108.89439305392679" lat="34.250231812823166"><ele>371.6102430056186</ele><time>2021-06-04T02:43:55Z</time><speed>1.4734091758728027</speed></trkpt><trkpt lon="108.89435550226894" lat="34.25014096669514"><ele>371.61944066521295</ele><time>2021-06-04T02:45:59Z</time><speed>0.6180272698402405</speed></trkpt><trkpt lon="108.894386848717" lat="34.25004923872383"><ele>371.83189507718214</ele><time>2021-06-04T02:46:11Z</time><speed>0.9255868196487427</speed></trkpt><trkpt lon="108.89440199334496" lat="34.249940363302805"><ele>373.40983667702255</ele><time>2021-06-04T02:46:21Z</time><speed>0.6777937412261963</speed></trkpt><trkpt lon="108.89440475328304" lat="34.250040176427504"><ele>372.24379774476154</ele><time>2021-06-04T02:46:35Z</time><speed>1.0075006484985352</speed></trkpt><trkpt lon="108.89440148748848" lat="34.24994317058015"><ele>372.17385339822704</ele><time>2021-06-04T02:48:35Z</time><speed>0.20140209794044495</speed></trkpt><trkpt lon="108.89444011547924" lat="34.24984934245687"><ele>372.2381239145702</ele><time>2021-06-04T02:48:45Z</time><speed>0.21125152707099915</speed></trkpt><trkpt lon="108.89443312548573" lat="34.24975573714015"><ele>371.43449896354844</ele><time>2021-06-04T02:48:55Z</time><speed>0.6600038409233093</speed></trkpt><trkpt lon="108.89454876447529" lat="34.24983852532854"><ele>363.82764398213476</ele><time>2021-06-04T03:07:09Z</time><speed>0.8735935688018799</speed></trkpt><trkpt lon="108.8946609718059" lat="34.24988110226827"><ele>373.9205280030146</ele><time>2021-06-04T03:07:23Z</time><speed>1.0379992723464966</speed></trkpt><trkpt lon="108.89475914583788" lat="34.24980007217613"><ele>373.4908479452133</ele><time>2021-06-04T03:07:35Z</time><speed>0.7197648286819458</speed></trkpt><trkpt lon="108.89484219076512" lat="34.24988934058494"><ele>372.7953020362404</ele><time>2021-06-04T03:08:23Z</time><speed>1.012751579284668</speed></trkpt><trkpt lon="108.89490745924853" lat="34.24999537755274"><ele>376.3617685852708</ele><time>2021-06-04T03:08:31Z</time><speed>1.169734001159668</speed></trkpt><trkpt lon="108.89496229072843" lat="34.25007606448217"><ele>374.4242882604667</ele><time>2021-06-04T03:08:45Z</time><speed>0.7203309535980225</speed></trkpt><trkpt lon="108.89491949053675" lat="34.250165442179146"><ele>372.97776674073697</ele><time>2021-06-04T03:08:59Z</time><speed>0.7535437941551208</speed></trkpt><trkpt lon="108.89483545651153" lat="34.25023670260083"><ele>374.57094620338574</ele><time>2021-06-04T03:09:13Z</time><speed>0.6893081665039062</speed></trkpt><trkpt lon="108.89477562233878" lat="34.250324545228274"><ele>371.2523371996237</ele><time>2021-06-04T03:09:31Z</time><speed>0.39717918634414673</speed></trkpt><trkpt lon="108.89481743727" lat="34.25023399733616"><ele>371.9672305843078</ele><time>2021-06-04T03:11:21Z</time><speed>0.7915711402893066</speed></trkpt><trkpt lon="108.89489520045005" lat="34.250158384088365"><ele>376.46808282960313</ele><time>2021-06-04T03:11:37Z</time><speed>0.6944858431816101</speed></trkpt><trkpt lon="108.8949836977193" lat="34.25010415054377"><ele>375.51291990430576</ele><time>2021-06-04T03:11:51Z</time><speed>0.8598544597625732</speed></trkpt><trkpt lon="108.89508485544546" lat="34.250032172019154"><ele>375.28888892129356</ele><time>2021-06-04T03:12:05Z</time><speed>0.837851881980896</speed></trkpt><trkpt lon="108.89521239253203" lat="34.25002301465671"><ele>375.27831362689864</ele><time>2021-06-04T03:12:15Z</time><speed>0.7297798991203308</speed></trkpt><trkpt lon="108.89531851128862" lat="34.25006225881683"><ele>376.63973883654234</ele><time>2021-06-04T03:12:27Z</time><speed>1.067276954650879</speed></trkpt><trkpt lon="108.89542631156154" lat="34.25004646104348"><ele>377.6743720799511</ele><time>2021-06-04T03:12:37Z</time><speed>0.9586087465286255</speed></trkpt><trkpt lon="108.89554366827524" lat="34.25006827970359"><ele>378.6701421602674</ele><time>2021-06-04T03:12:47Z</time><speed>0.7273460030555725</speed></trkpt><trkpt lon="108.89567047754167" lat="34.250085754085774"><ele>377.917925130816</ele><time>2021-06-04T03:12:59Z</time><speed>0.7102794051170349</speed></trkpt><trkpt lon="108.89577469686121" lat="34.25012031261694"><ele>376.951179863213</ele><time>2021-06-04T03:13:15Z</time><speed>0.6496242880821228</speed></trkpt><trkpt lon="108.89585697434083" lat="34.25017950305867"><ele>376.6838056190206</ele><time>2021-06-04T03:13:27Z</time><speed>0.8542246222496033</speed></trkpt><trkpt lon="108.89591384075204" lat="34.25027278033495"><ele>376.2183378025844</ele><time>2021-06-04T03:13:37Z</time><speed>0.8564773201942444</speed></trkpt><trkpt lon="108.89597273548284" lat="34.250363336965634"><ele>375.8986633067832</ele><time>2021-06-04T03:13:47Z</time><speed>1.0235743522644043</speed></trkpt><trkpt lon="108.89603688398452" lat="34.25044357406833"><ele>375.7532122220669</ele><time>2021-06-04T03:13:57Z</time><speed>0.9340306520462036</speed></trkpt><trkpt lon="108.89606595952316" lat="34.25053462394022"><ele>375.80870140957643</ele><time>2021-06-04T03:14:05Z</time><speed>1.0021202564239502</speed></trkpt><trkpt lon="108.89604525964862" lat="34.250629741763454"><ele>376.15442031207624</ele><time>2021-06-04T03:14:13Z</time><speed>1.0932432413101196</speed></trkpt><trkpt lon="108.89599859075358" lat="34.25073058368648"><ele>374.5864416892649</ele><time>2021-06-04T03:14:21Z</time><speed>1.2193609476089478</speed></trkpt><trkpt lon="108.89604508683956" lat="34.250825839584"><ele>373.76169542315</ele><time>2021-06-04T03:14:31Z</time><speed>0.8382058143615723</speed></trkpt></trkseg></trk></gpx>
