# Supplementary material for: Exploring the influence of path environment factors on walking behavior in urban parks with configuration attribute control
Source: PLoS One. 2025 Jul 28;20(7):e0329278. doi: 10.1371/journal.pone.0329278 (PMC12303266; doi:10.1371/journal.pone.0329278)
Supplement: S2 File — (ZIP) [file pone.0329278.s002.zip › S2 File/Trajectory data/F171.gpx]

<?xml version="1.0" encoding="UTF-8"?>
<gpx xmlns:xsi="http://www.w3.org/2001/XMLSchema-instance" xmlns="http://www.topografix.com/GPX/1/1" xsi:schemaLocation="http://www.topografix.com/GPX/1/1 http://www.topografix.com/GPX/1/1/gpx.xsd" version="1.1" creator="foooooot.com">
<metadata>
         <copyright author="foooooot.com"> <license>foooooot.com</license></copyright>
         <time>1622765547.608992</time>
         <name>01</name>
</metadata>
<trk>
    <name>01</name>
    <type>trip#track</type>
    <src>手机客户端软件/六只脚iPhone版</src>
    <trkseg> 
<trkpt lat="34.25177193912226" lon="108.89480104334231">
   <ele>404.5535499975085</ele>
   <time>2021-06-04T00:12:27.999Z</time>
</trkpt>  
<trkpt lat="34.25175159297871" lon="108.8948239222711">
   <ele>405.0771486386657</ele>
   <time>2021-06-04T00:12:45.000Z</time>
</trkpt>  
<trkpt lat="34.2517323693176" lon="108.89484898267963">
   <ele>405.24901160318404</ele>
   <time>2021-06-04T00:13:06.001Z</time>
</trkpt>  
<trkpt lat="34.251734300241644" lon="108.89488167879453">
   <ele>405.1431144680828</ele>
   <time>2021-06-04T00:13:36.002Z</time>
</trkpt>  
<trkpt lat="34.25176173625352" lon="108.89487433539564">
   <ele>404.98613538965583</ele>
   <time>2021-06-04T00:14:16.003Z</time>
</trkpt>  
<trkpt lat="34.25175233375092" lon="108.89484033962542">
   <ele>405.2976477853954</ele>
   <time>2021-06-04T00:14:48.001Z</time>
</trkpt>  
<trkpt lat="34.25175777176547" lon="108.89479907983308">
   <ele>405.56288238894194</ele>
   <time>2021-06-04T00:14:53.001Z</time>
</trkpt>  
<trkpt lat="34.25176898490451" lon="108.89475917792996">
   <ele>405.2899252474308</ele>
   <time>2021-06-04T00:14:56.001Z</time>
</trkpt>  
<trkpt lat="34.251781217180294" lon="108.89471675855279">
   <ele>404.7727082911879</ele>
   <time>2021-06-04T00:14:59.001Z</time>
</trkpt>  
<trkpt lat="34.251797849774285" lon="108.89467829085292">
   <ele>404.8437950508669</ele>
   <time>2021-06-04T00:15:02.001Z</time>
</trkpt>  
<trkpt lat="34.251808766171195" lon="108.8946454051161">
   <ele>404.81526069901884</ele>
   <time>2021-06-04T00:15:03.001Z</time>
</trkpt>  
<trkpt lat="34.25182465378182" lon="108.8946056995614">
   <ele>404.7190430192277</ele>
   <time>2021-06-04T00:15:05.001Z</time>
</trkpt>  
<trkpt lat="34.251834722987056" lon="108.89457386550554">
   <ele>404.10472112800926</ele>
   <time>2021-06-04T00:15:07.001Z</time>
</trkpt>  
<trkpt lat="34.25184224513664" lon="108.89453742138429">
   <ele>404.2163307601586</ele>
   <time>2021-06-04T00:15:09.002Z</time>
</trkpt>  
<trkpt lat="34.25184938332614" lon="108.89449822560388">
   <ele>404.8067243862897</ele>
   <time>2021-06-04T00:15:11.002Z</time>
</trkpt>  
<trkpt lat="34.2518511613029" lon="108.8944606854785">
   <ele>405.7859907653183</ele>
   <time>2021-06-04T00:15:13.002Z</time>
</trkpt>  
<trkpt lat="34.25184211430875" lon="108.89441646709435">
   <ele>405.20777658745646</ele>
   <time>2021-06-04T00:15:16.002Z</time>
</trkpt>  
<trkpt lat="34.25182990020011" lon="108.89437535238089">
   <ele>404.8997209733352</ele>
   <time>2021-06-04T00:15:19.002Z</time>
</trkpt>  
<trkpt lat="34.25181182012791" lon="108.89434248788726">
   <ele>405.31904097180814</ele>
   <time>2021-06-04T00:15:21.002Z</time>
</trkpt>  
<trkpt lat="34.25179190207472" lon="108.89431200107211">
   <ele>405.0845565190539</ele>
   <time>2021-06-04T00:15:23.002Z</time>
</trkpt>  
<trkpt lat="34.25177365938229" lon="108.89428647387768">
   <ele>404.9989742329344</ele>
   <time>2021-06-04T00:15:25.002Z</time>
</trkpt>  
<trkpt lat="34.2517516985782" lon="108.89426097185904">
   <ele>405.23323104623705</ele>
   <time>2021-06-04T00:15:27.002Z</time>
</trkpt>  
<trkpt lat="34.2517269525863" lon="108.89423554506338">
   <ele>405.07614623196423</ele>
   <time>2021-06-04T00:15:29.002Z</time>
</trkpt>  
<trkpt lat="34.251700848418245" lon="108.89420803787512">
   <ele>405.59464531578124</ele>
   <time>2021-06-04T00:15:31.002Z</time>
</trkpt>  
<trkpt lat="34.25167535949167" lon="108.89418014641103">
   <ele>405.5164644867182</ele>
   <time>2021-06-04T00:15:33.002Z</time>
</trkpt>  
<trkpt lat="34.251657526818846" lon="108.89415283205567">
   <ele>405.4412427628413</ele>
   <time>2021-06-04T00:15:35.002Z</time>
</trkpt>  
<trkpt lat="34.251643353490486" lon="108.8941206172704">
   <ele>405.46506462804973</ele>
   <time>2021-06-04T00:15:38.002Z</time>
</trkpt>  
<trkpt lat="34.25163086923465" lon="108.89408897888481">
   <ele>405.60020103957504</ele>
   <time>2021-06-04T00:15:41.002Z</time>
</trkpt>  
<trkpt lat="34.25161798085199" lon="108.89404600055974">
   <ele>405.11743281781673</ele>
   <time>2021-06-04T00:15:45.002Z</time>
</trkpt>  
<trkpt lat="34.25160914629869" lon="108.89401415901382">
   <ele>405.4508290849626</ele>
   <time>2021-06-04T00:15:46.002Z</time>
</trkpt>  
<trkpt lat="34.25159550130061" lon="108.89397508479165">
   <ele>405.8220093501732</ele>
   <time>2021-06-04T00:15:49.002Z</time>
</trkpt>  
<trkpt lat="34.25157404148087" lon="108.89394770971141">
   <ele>405.7566665299237</ele>
   <time>2021-06-04T00:15:52.002Z</time>
</trkpt>  
<trkpt lat="34.25155643083919" lon="108.8939126851746">
   <ele>405.5015819761902</ele>
   <time>2021-06-04T00:15:57.002Z</time>
</trkpt>  
<trkpt lat="34.25155586507823" lon="108.89387804960401">
   <ele>405.3368797432631</ele>
   <time>2021-06-04T00:16:00.002Z</time>
</trkpt>  
<trkpt lat="34.25155920838367" lon="108.8938405913186">
   <ele>405.1165289962664</ele>
   <time>2021-06-04T00:16:04.003Z</time>
</trkpt>  
<trkpt lat="34.251567013903816" lon="108.89379613079733">
   <ele>405.4533922057599</ele>
   <time>2021-06-04T00:16:07.003Z</time>
</trkpt>  
<trkpt lat="34.25156622568823" lon="108.89374971211687">
   <ele>404.9921720009297</ele>
   <time>2021-06-04T00:16:10.003Z</time>
</trkpt>  
<trkpt lat="34.251566485444776" lon="108.89371074786652">
   <ele>405.04161972831935</ele>
   <time>2021-06-04T00:16:13.003Z</time>
</trkpt>  
<trkpt lat="34.25156475735828" lon="108.89367706620546">
   <ele>405.5371436085552</ele>
   <time>2021-06-04T00:16:15.003Z</time>
</trkpt>  
<trkpt lat="34.25156093559521" lon="108.89363092828295">
   <ele>405.5647802092135</ele>
   <time>2021-06-04T00:16:18.003Z</time>
</trkpt>  
<trkpt lat="34.25156126075263" lon="108.89358160606498">
   <ele>405.8411781741306</ele>
   <time>2021-06-04T00:16:21.003Z</time>
</trkpt>  
<trkpt lat="34.25156228863068" lon="108.89354306213404">
   <ele>405.61521098855883</ele>
   <time>2021-06-04T00:16:23.003Z</time>
</trkpt>  
<trkpt lat="34.251558270724125" lon="108.89349771530556">
   <ele>405.9180438965559</ele>
   <time>2021-06-04T00:16:25.003Z</time>
</trkpt>  
<trkpt lat="34.25154893658169" lon="108.89345794611062">
   <ele>405.91908880136907</ele>
   <time>2021-06-04T00:16:27.002Z</time>
</trkpt>  
<trkpt lat="34.25154338954929" lon="108.89341763050798">
   <ele>406.33986131101847</ele>
   <time>2021-06-04T00:16:30.002Z</time>
</trkpt>  
<trkpt lat="34.25153515951586" lon="108.89337590235453">
   <ele>405.9286617357284</ele>
   <time>2021-06-04T00:16:33.002Z</time>
</trkpt>  
<trkpt lat="34.25152448191976" lon="108.89334135642514">
   <ele>406.2630681041628</ele>
   <time>2021-06-04T00:16:35.002Z</time>
</trkpt>  
<trkpt lat="34.25151355394318" lon="108.89330520123362">
   <ele>406.23887563869357</ele>
   <time>2021-06-04T00:16:37.002Z</time>
</trkpt>  
<trkpt lat="34.25150250368229" lon="108.89326701967559">
   <ele>407.06048964429647</ele>
   <time>2021-06-04T00:16:39.002Z</time>
</trkpt>  
<trkpt lat="34.251492238647394" lon="108.89323309062186">
   <ele>406.88173908926547</ele>
   <time>2021-06-04T00:16:41.002Z</time>
</trkpt>  
<trkpt lat="34.251475244820014" lon="108.893177802795">
   <ele>406.3246867051348</ele>
   <time>2021-06-04T00:16:44.001Z</time>
</trkpt>  
<trkpt lat="34.25146620253352" lon="108.89314594323939">
   <ele>406.41046219319105</ele>
   <time>2021-06-04T00:16:46.001Z</time>
</trkpt>  
<trkpt lat="34.25145611884556" lon="108.89310392764844">
   <ele>406.6053051389754</ele>
   <time>2021-06-04T00:16:49.001Z</time>
</trkpt>  
<trkpt lat="34.251449476469766" lon="108.89306648353028">
   <ele>406.74427387677133</ele>
   <time>2021-06-04T00:16:52.001Z</time>
</trkpt>  
<trkpt lat="34.25144417958511" lon="108.89303362453622">
   <ele>406.79318299423903</ele>
   <time>2021-06-04T00:16:54.001Z</time>
</trkpt>  
<trkpt lat="34.25143255803669" lon="108.89298957592882">
   <ele>406.3619150817394</ele>
   <time>2021-06-04T00:16:56.001Z</time>
</trkpt>  
<trkpt lat="34.25142106287922" lon="108.89294595511676">
   <ele>406.6122556133196</ele>
   <time>2021-06-04T00:16:58.001Z</time>
</trkpt>  
<trkpt lat="34.2514142915198" lon="108.89291245318526">
   <ele>407.5769338030368</ele>
   <time>2021-06-04T00:17:00.001Z</time>
</trkpt>  
<trkpt lat="34.25139989455434" lon="108.8928780989374">
   <ele>407.4624925740063</ele>
   <time>2021-06-04T00:17:02.001Z</time>
</trkpt>  
<trkpt lat="34.2513799632621" lon="108.89284702227972">
   <ele>407.7587375892326</ele>
   <time>2021-06-04T00:17:04.001Z</time>
</trkpt>  
<trkpt lat="34.251358641257234" lon="108.8928236159265">
   <ele>407.592797184363</ele>
   <time>2021-06-04T00:17:06.001Z</time>
</trkpt>  
<trkpt lat="34.2513375297018" lon="108.89280239976598">
   <ele>407.2914360072464</ele>
   <time>2021-06-04T00:17:08.001Z</time>
</trkpt>  
<trkpt lat="34.251315894033006" lon="108.8927822995716">
   <ele>407.6988559104502</ele>
   <time>2021-06-04T00:17:10.001Z</time>
</trkpt>  
<trkpt lat="34.251290718754156" lon="108.8927596743807">
   <ele>407.6251779552549</ele>
   <time>2021-06-04T00:17:12.001Z</time>
</trkpt>  
<trkpt lat="34.251268868544194" lon="108.89273912593369">
   <ele>407.95720168575644</ele>
   <time>2021-06-04T00:17:14.001Z</time>
</trkpt>  
<trkpt lat="34.25124741069709" lon="108.89271670391426">
   <ele>407.8315823012963</ele>
   <time>2021-06-04T00:17:16.001Z</time>
</trkpt>  
<trkpt lat="34.25122249793942" lon="108.8926900951938">
   <ele>407.78286475501955</ele>
   <time>2021-06-04T00:17:18.001Z</time>
</trkpt>  
<trkpt lat="34.25120228795844" lon="108.89266453435562">
   <ele>408.25337927695364</ele>
   <time>2021-06-04T00:17:20.001Z</time>
</trkpt>  
<trkpt lat="34.25118403775691" lon="108.89263239416972">
   <ele>407.90916620660573</ele>
   <time>2021-06-04T00:17:23.001Z</time>
</trkpt>  
<trkpt lat="34.25118470138659" lon="108.89259568579473">
   <ele>408.0290868571028</ele>
   <time>2021-06-04T00:17:26.002Z</time>
</trkpt>  
<trkpt lat="34.25119114634032" lon="108.89255388810984">
   <ele>408.3469014791772</ele>
   <time>2021-06-04T00:17:29.002Z</time>
</trkpt>  
<trkpt lat="34.25119659610133" lon="108.8925100760023">
   <ele>408.30400999169797</ele>
   <time>2021-06-04T00:17:33.002Z</time>
</trkpt>  
<trkpt lat="34.25120789646456" lon="108.892469982854">
   <ele>408.93324693571776</ele>
   <time>2021-06-04T00:17:36.002Z</time>
</trkpt>  
<trkpt lat="34.25121654779898" lon="108.89243542311551">
   <ele>408.31553622707725</ele>
   <time>2021-06-04T00:17:38.002Z</time>
</trkpt>  
<trkpt lat="34.251230580511844" lon="108.89239120128848">
   <ele>408.6695925677195</ele>
   <time>2021-06-04T00:17:41.002Z</time>
</trkpt>  
<trkpt lat="34.251236842892524" lon="108.89234192311312">
   <ele>407.8093917267397</ele>
   <time>2021-06-04T00:17:44.002Z</time>
</trkpt>  
<trkpt lat="34.25123700918194" lon="108.892308019807">
   <ele>408.23899074830115</ele>
   <time>2021-06-04T00:17:46.002Z</time>
</trkpt>  
<trkpt lat="34.25122875827885" lon="108.89226835722874">
   <ele>408.0123585285619</ele>
   <time>2021-06-04T00:17:49.002Z</time>
</trkpt>  
<trkpt lat="34.25121461736871" lon="108.89222439485064">
   <ele>408.3311482844874</ele>
   <time>2021-06-04T00:17:52.002Z</time>
</trkpt>  
<trkpt lat="34.2512077705202" lon="108.8921868924399">
   <ele>408.44657840114087</ele>
   <time>2021-06-04T00:17:55.002Z</time>
</trkpt>  
<trkpt lat="34.251194014351526" lon="108.89214278074962">
   <ele>408.7215798692778</ele>
   <time>2021-06-04T00:17:58.002Z</time>
</trkpt>  
<trkpt lat="34.251181514931055" lon="108.89210663347416">
   <ele>408.4968824638054</ele>
   <time>2021-06-04T00:18:00.002Z</time>
</trkpt>  
<trkpt lat="34.251173824824214" lon="108.89207100071593">
   <ele>408.933258545585</ele>
   <time>2021-06-04T00:18:02.002Z</time>
</trkpt>  
<trkpt lat="34.25116382459809" lon="108.89203563313964">
   <ele>408.96301459893584</ele>
   <time>2021-06-04T00:18:04.002Z</time>
</trkpt>  
<trkpt lat="34.251149097778864" lon="108.89200545493698">
   <ele>408.8151508271694</ele>
   <time>2021-06-04T00:18:06.002Z</time>
</trkpt>  
<trkpt lat="34.25112870484323" lon="108.89197079823015">
   <ele>409.1674001151696</ele>
   <time>2021-06-04T00:18:08.002Z</time>
</trkpt>  
<trkpt lat="34.25110140628245" lon="108.89193733850365">
   <ele>408.8568989355117</ele>
   <time>2021-06-04T00:18:10.002Z</time>
</trkpt>  
<trkpt lat="34.25108028175151" lon="108.89190740715652">
   <ele>409.785326147452</ele>
   <time>2021-06-04T00:18:12.002Z</time>
</trkpt>  
<trkpt lat="34.251057486322" lon="108.89187096435556">
   <ele>409.4982625329867</ele>
   <time>2021-06-04T00:18:15.002Z</time>
</trkpt>  
<trkpt lat="34.25103714121222" lon="108.8918452296634">
   <ele>409.4063466237858</ele>
   <time>2021-06-04T00:18:17.002Z</time>
</trkpt>  
<trkpt lat="34.25101365260647" lon="108.89182430443661">
   <ele>409.22515968978405</ele>
   <time>2021-06-04T00:18:19.002Z</time>
</trkpt>  
<trkpt lat="34.250988457280656" lon="108.89179576201748">
   <ele>408.88754101935774</ele>
   <time>2021-06-04T00:18:22.002Z</time>
</trkpt>  
<trkpt lat="34.250959838358355" lon="108.89176571438813">
   <ele>408.851242210716</ele>
   <time>2021-06-04T00:18:25.002Z</time>
</trkpt>  
<trkpt lat="34.250927478646844" lon="108.89173911879469">
   <ele>408.2341036591679</ele>
   <time>2021-06-04T00:18:28.002Z</time>
</trkpt>  
<trkpt lat="34.250901665178986" lon="108.89171260434908">
   <ele>408.43641718290746</ele>
   <time>2021-06-04T00:18:30.002Z</time>
</trkpt>  
<trkpt lat="34.250875101515" lon="108.891687014883">
   <ele>408.593992064707</ele>
   <time>2021-06-04T00:18:32.002Z</time>
</trkpt>  
<trkpt lat="34.250844373302925" lon="108.89166068247006">
   <ele>408.22534474544227</ele>
   <time>2021-06-04T00:18:35.002Z</time>
</trkpt>  
<trkpt lat="34.25081796488314" lon="108.89164054746618">
   <ele>408.0727581968531</ele>
   <time>2021-06-04T00:18:38.002Z</time>
</trkpt>  
<trkpt lat="34.250793839328864" lon="108.89161860254023">
   <ele>408.06145054474473</ele>
   <time>2021-06-04T00:18:40.002Z</time>
</trkpt>  
<trkpt lat="34.25077077215674" lon="108.89159234048746">
   <ele>408.4267644621432</ele>
   <time>2021-06-04T00:18:42.002Z</time>
</trkpt>  
<trkpt lat="34.250748081785176" lon="108.89156856369374">
   <ele>407.8869096376002</ele>
   <time>2021-06-04T00:18:44.001Z</time>
</trkpt>  
<trkpt lat="34.25072325500371" lon="108.89154466646397">
   <ele>408.6242038216442</ele>
   <time>2021-06-04T00:18:46.001Z</time>
</trkpt>  
<trkpt lat="34.250691024936145" lon="108.89151915576352">
   <ele>408.6765164285898</ele>
   <time>2021-06-04T00:18:49.001Z</time>
</trkpt>  
<trkpt lat="34.25066251637236" lon="108.89149783527293">
   <ele>408.5133256604895</ele>
   <time>2021-06-04T00:18:51.001Z</time>
</trkpt>  
<trkpt lat="34.250632214527286" lon="108.89147742961339">
   <ele>408.53026592265815</ele>
   <time>2021-06-04T00:18:53.001Z</time>
</trkpt>  
<trkpt lat="34.250603792065945" lon="108.89146480790204">
   <ele>408.5385646596551</ele>
   <time>2021-06-04T00:18:55.001Z</time>
</trkpt>  
<trkpt lat="34.25057306848098" lon="108.8914479651684">
   <ele>408.13429357204586</ele>
   <time>2021-06-04T00:18:58.001Z</time>
</trkpt>  
<trkpt lat="34.25054532449487" lon="108.8914230879451">
   <ele>408.1643141452223</ele>
   <time>2021-06-04T00:19:02.001Z</time>
</trkpt>  
<trkpt lat="34.25051615731792" lon="108.8913943622596">
   <ele>408.40829883143306</ele>
   <time>2021-06-04T00:19:05.001Z</time>
</trkpt>  
<trkpt lat="34.25049016666746" lon="108.89136002605922">
   <ele>408.27068393304944</ele>
   <time>2021-06-04T00:19:08.001Z</time>
</trkpt>  
<trkpt lat="34.2504756867939" lon="108.89132220457172">
   <ele>408.5412095785141</ele>
   <time>2021-06-04T00:19:11.001Z</time>
</trkpt>  
<trkpt lat="34.25046151343283" lon="108.89129137755555">
   <ele>408.7542264126241</ele>
   <time>2021-06-04T00:19:13.001Z</time>
</trkpt>  
<trkpt lat="34.250448099607915" lon="108.89126077684028">
   <ele>408.3526327935979</ele>
   <time>2021-06-04T00:19:15.001Z</time>
</trkpt>  
<trkpt lat="34.25042707438179" lon="108.89122170264297">
   <ele>408.40233080647886</ele>
   <time>2021-06-04T00:19:18.001Z</time>
</trkpt>  
<trkpt lat="34.25040361345657" lon="108.89119471754483">
   <ele>408.62628871575</ele>
   <time>2021-06-04T00:19:20.001Z</time>
</trkpt>  
<trkpt lat="34.250375992980864" lon="108.89116431400265">
   <ele>408.9779091048986</ele>
   <time>2021-06-04T00:19:22.001Z</time>
</trkpt>  
<trkpt lat="34.250351268217806" lon="108.89113473312862">
   <ele>408.6695915861055</ele>
   <time>2021-06-04T00:19:24.001Z</time>
</trkpt>  
<trkpt lat="34.25032825811322" lon="108.89111107239731">
   <ele>408.5445778192952</ele>
   <time>2021-06-04T00:19:26.001Z</time>
</trkpt>  
<trkpt lat="34.250304378026215" lon="108.8910877498183">
   <ele>408.5313295284286</ele>
   <time>2021-06-04T00:19:28.001Z</time>
</trkpt>  
<trkpt lat="34.25027794519255" lon="108.89106785386437">
   <ele>408.3882561158389</ele>
   <time>2021-06-04T00:19:30.001Z</time>
</trkpt>  
<trkpt lat="34.25025235165296" lon="108.89104286052462">
   <ele>408.0207114685327</ele>
   <time>2021-06-04T00:19:32.001Z</time>
</trkpt>  
<trkpt lat="34.250221470586716" lon="108.89101285145556">
   <ele>408.3522884976119</ele>
   <time>2021-06-04T00:19:34.001Z</time>
</trkpt>  
<trkpt lat="34.25020011862399" lon="108.89099145308876">
   <ele>408.7271558307111</ele>
   <time>2021-06-04T00:19:36.001Z</time>
</trkpt>  
<trkpt lat="34.250179758039266" lon="108.89096941572662">
   <ele>408.6894998457283</ele>
   <time>2021-06-04T00:19:38.001Z</time>
</trkpt>  
<trkpt lat="34.25015355853777" lon="108.89093771212544">
   <ele>408.76004405412823</ele>
   <time>2021-06-04T00:19:41.001Z</time>
</trkpt>  
<trkpt lat="34.250133114531984" lon="108.89091565672534">
   <ele>408.25532102491707</ele>
   <time>2021-06-04T00:19:43.001Z</time>
</trkpt>  
<trkpt lat="34.2501059335849" lon="108.89088686323407">
   <ele>408.26368671189994</ele>
   <time>2021-06-04T00:19:46.001Z</time>
</trkpt>  
<trkpt lat="34.2500818964137" lon="108.8908591583077">
   <ele>408.5885596983135</ele>
   <time>2021-06-04T00:19:49.001Z</time>
</trkpt>  
<trkpt lat="34.25005659539083" lon="108.89083528549997">
   <ele>408.5084153600037</ele>
   <time>2021-06-04T00:19:52.001Z</time>
</trkpt>  
<trkpt lat="34.25003174830401" lon="108.89081180682824">
   <ele>408.51661277282983</ele>
   <time>2021-06-04T00:19:54.001Z</time>
</trkpt>  
<trkpt lat="34.2500012146596" lon="108.8907847004064">
   <ele>408.3782023061067</ele>
   <time>2021-06-04T00:19:57.001Z</time>
</trkpt>  
<trkpt lat="34.249974825616356" lon="108.89076346661834">
   <ele>408.17808928433806</ele>
   <time>2021-06-04T00:20:00.001Z</time>
</trkpt>  
<trkpt lat="34.24993899454337" lon="108.89074630654666">
   <ele>408.38789075799286</ele>
   <time>2021-06-04T00:20:03.001Z</time>
</trkpt>  
<trkpt lat="34.24990870517998" lon="108.89073210451558">
   <ele>408.263299241662</ele>
   <time>2021-06-04T00:20:05.001Z</time>
</trkpt>  
<trkpt lat="34.249874155097295" lon="108.89071671200414">
   <ele>407.99029702786356</ele>
   <time>2021-06-04T00:20:07.002Z</time>
</trkpt>  
<trkpt lat="34.249841718440166" lon="108.89070438161998">
   <ele>407.551735564135</ele>
   <time>2021-06-04T00:20:09.002Z</time>
</trkpt>  
<trkpt lat="34.24980262823332" lon="108.89069419054196">
   <ele>407.58467516489327</ele>
   <time>2021-06-04T00:20:12.002Z</time>
</trkpt>  
<trkpt lat="34.24976528946747" lon="108.89068969269672">
   <ele>408.01352408342063</ele>
   <time>2021-06-04T00:20:14.002Z</time>
</trkpt>  
<trkpt lat="34.24973045582458" lon="108.89068976898399">
   <ele>407.833684431389</ele>
   <time>2021-06-04T00:20:16.002Z</time>
</trkpt>  
<trkpt lat="34.249695074816756" lon="108.89068945359585">
   <ele>407.6250456897542</ele>
   <time>2021-06-04T00:20:18.002Z</time>
</trkpt>  
<trkpt lat="34.24965700236644" lon="108.89068868701003">
   <ele>408.06355122756213</ele>
   <time>2021-06-04T00:20:20.002Z</time>
</trkpt>  
<trkpt lat="34.249621800090004" lon="108.89068275206249">
   <ele>407.45397166442126</ele>
   <time>2021-06-04T00:20:22.002Z</time>
</trkpt>  
<trkpt lat="34.2495884070428" lon="108.89068249344372">
   <ele>407.47636059392244</ele>
   <time>2021-06-04T00:20:24.002Z</time>
</trkpt>  
<trkpt lat="34.24955968487641" lon="108.89068052715467">
   <ele>407.34000661130995</ele>
   <time>2021-06-04T00:20:26.002Z</time>
</trkpt>  
<trkpt lat="34.24952744153766" lon="108.89068037905275">
   <ele>407.3655797448009</ele>
   <time>2021-06-04T00:20:28.002Z</time>
</trkpt>  
<trkpt lat="34.24949272490241" lon="108.89067605340917">
   <ele>407.85373650025576</ele>
   <time>2021-06-04T00:20:30.002Z</time>
</trkpt>  
<trkpt lat="34.24945515538316" lon="108.8906749746987">
   <ele>408.093163899146</ele>
   <time>2021-06-04T00:20:32.002Z</time>
</trkpt>  
<trkpt lat="34.24941923592259" lon="108.89067716630477">
   <ele>407.578761103563</ele>
   <time>2021-06-04T00:20:34.002Z</time>
</trkpt>  
<trkpt lat="34.249384342576064" lon="108.89068027613641">
   <ele>408.0509929768741</ele>
   <time>2021-06-04T00:20:36.002Z</time>
</trkpt>  
<trkpt lat="34.24935119891404" lon="108.89068123163918">
   <ele>407.68435683846474</ele>
   <time>2021-06-04T00:20:38.002Z</time>
</trkpt>  
<trkpt lat="34.24931895536454" lon="108.89068181337052">
   <ele>407.5103428121656</ele>
   <time>2021-06-04T00:20:40.002Z</time>
</trkpt>  
<trkpt lat="34.249288825599116" lon="108.8906807642046">
   <ele>407.6438218904659</ele>
   <time>2021-06-04T00:20:42.002Z</time>
</trkpt>  
<trkpt lat="34.24925982104942" lon="108.89067946344471">
   <ele>407.4809042420238</ele>
   <time>2021-06-04T00:20:44.002Z</time>
</trkpt>  
<trkpt lat="34.249232405161116" lon="108.89067709436206">
   <ele>407.5201825685799</ele>
   <time>2021-06-04T00:20:46.002Z</time>
</trkpt>  
<trkpt lat="34.24920395805585" lon="108.89067883273744">
   <ele>407.54716127645224</ele>
   <time>2021-06-04T00:20:48.002Z</time>
</trkpt>  
<trkpt lat="34.24917513235646" lon="108.89067751557256">
   <ele>407.98248285707086</ele>
   <time>2021-06-04T00:20:50.002Z</time>
</trkpt>  
<trkpt lat="34.24914581524975" lon="108.89067473284516">
   <ele>408.1673215897754</ele>
   <time>2021-06-04T00:20:52.001Z</time>
</trkpt>  
<trkpt lat="34.24911470270527" lon="108.89067612617396">
   <ele>407.73108384851366</ele>
   <time>2021-06-04T00:20:54.001Z</time>
</trkpt>  
<trkpt lat="34.24908413889502" lon="108.89067910057486">
   <ele>408.1137864915654</ele>
   <time>2021-06-04T00:20:56.001Z</time>
</trkpt>  
<trkpt lat="34.249056473441144" lon="108.89068355860313">
   <ele>408.0486474195495</ele>
   <time>2021-06-04T00:20:58.001Z</time>
</trkpt>  
<trkpt lat="34.24902445296163" lon="108.89069372017283">
   <ele>407.9625592250377</ele>
   <time>2021-06-04T00:21:01.001Z</time>
</trkpt>  
<trkpt lat="34.248992496987825" lon="108.8907075966176">
   <ele>408.00054613500834</ele>
   <time>2021-06-04T00:21:03.001Z</time>
</trkpt>  
<trkpt lat="34.24896448607642" lon="108.89073087761622">
   <ele>407.7985709849745</ele>
   <time>2021-06-04T00:21:05.001Z</time>
</trkpt>  
<trkpt lat="34.24894038745905" lon="108.89075920552892">
   <ele>408.26250793691725</ele>
   <time>2021-06-04T00:21:07.001Z</time>
</trkpt>  
<trkpt lat="34.24891741857022" lon="108.89078840769528">
   <ele>408.06188195291907</ele>
   <time>2021-06-04T00:21:09.001Z</time>
</trkpt>  
<trkpt lat="34.248897627072" lon="108.89081888768821">
   <ele>407.73555343411863</ele>
   <time>2021-06-04T00:21:11.001Z</time>
</trkpt>  
<trkpt lat="34.24887545431698" lon="108.8908458819857">
   <ele>407.96594479493797</ele>
   <time>2021-06-04T00:21:13.001Z</time>
</trkpt>  
<trkpt lat="34.248849084347945" lon="108.89087542436017">
   <ele>408.6099582007155</ele>
   <time>2021-06-04T00:21:16.001Z</time>
</trkpt>  
<trkpt lat="34.24883414109982" lon="108.89090490794148">
   <ele>408.66313545033336</ele>
   <time>2021-06-04T00:21:19.001Z</time>
</trkpt>  
<trkpt lat="34.24881744812639" lon="108.89093478339981">
   <ele>408.3021641233936</ele>
   <time>2021-06-04T00:21:22.001Z</time>
</trkpt>  
<trkpt lat="34.24879886661022" lon="108.89096830319659">
   <ele>407.75996985286474</ele>
   <time>2021-06-04T00:21:25.001Z</time>
</trkpt>  
<trkpt lat="34.24878428134749" lon="108.89100273534065">
   <ele>407.8871666751802</ele>
   <time>2021-06-04T00:21:28.001Z</time>
</trkpt>  
<trkpt lat="34.248770518327554" lon="108.8910334345724">
   <ele>407.735754866153</ele>
   <time>2021-06-04T00:21:30.001Z</time>
</trkpt>  
<trkpt lat="34.24875462810567" lon="108.89107042688009">
   <ele>407.85540474485606</ele>
   <time>2021-06-04T00:21:32.001Z</time>
</trkpt>  
<trkpt lat="34.24873441296524" lon="108.89111152273942">
   <ele>407.7748656263575</ele>
   <time>2021-06-04T00:21:35.001Z</time>
</trkpt>  
<trkpt lat="34.24871428025036" lon="108.89114754336133">
   <ele>408.02752029243857</ele>
   <time>2021-06-04T00:21:38.001Z</time>
</trkpt>  
<trkpt lat="34.24869371061365" lon="108.89118780595571">
   <ele>407.68870113417506</ele>
   <time>2021-06-04T00:21:40.001Z</time>
</trkpt>  
<trkpt lat="34.24866837369022" lon="108.8912377745835">
   <ele>408.0105126509443</ele>
   <time>2021-06-04T00:21:42.001Z</time>
</trkpt>  
<trkpt lat="34.24864839194446" lon="108.89128170530402">
   <ele>407.56640712171793</ele>
   <time>2021-06-04T00:21:44.001Z</time>
</trkpt>  
<trkpt lat="34.24863027616126" lon="108.89131949229763">
   <ele>407.51223018206656</ele>
   <time>2021-06-04T00:21:47.001Z</time>
</trkpt>  
<trkpt lat="34.24861668415109" lon="108.89136008308222">
   <ele>407.6522576259449</ele>
   <time>2021-06-04T00:21:50.001Z</time>
</trkpt>  
<trkpt lat="34.24861188307113" lon="108.89139804253666">
   <ele>407.4504211777821</ele>
   <time>2021-06-04T00:21:52.001Z</time>
</trkpt>  
<trkpt lat="34.24861529743557" lon="108.89143297963261">
   <ele>407.1259346837178</ele>
   <time>2021-06-04T00:21:54.001Z</time>
</trkpt>  
<trkpt lat="34.24861792937179" lon="108.8914685071732">
   <ele>407.0729095088318</ele>
   <time>2021-06-04T00:21:56.001Z</time>
</trkpt>  
<trkpt lat="34.2486144435107" lon="108.89150597070933">
   <ele>407.3474949952215</ele>
   <time>2021-06-04T00:21:58.001Z</time>
</trkpt>  
<trkpt lat="34.248616405624176" lon="108.89153896248051">
   <ele>407.29257803503424</ele>
   <time>2021-06-04T00:22:00.001Z</time>
</trkpt>  
<trkpt lat="34.24862165259054" lon="108.89157181089382">
   <ele>407.2104628169909</ele>
   <time>2021-06-04T00:22:02.001Z</time>
</trkpt>  
<trkpt lat="34.24862865655987" lon="108.8916137986612">
   <ele>406.8604953819886</ele>
   <time>2021-06-04T00:22:04.001Z</time>
</trkpt>  
<trkpt lat="34.24863625707711" lon="108.8916486709625">
   <ele>406.5145923802629</ele>
   <time>2021-06-04T00:22:06.001Z</time>
</trkpt>  
<trkpt lat="34.248646663495066" lon="108.89168937209139">
   <ele>406.5716569777578</ele>
   <time>2021-06-04T00:22:08.001Z</time>
</trkpt>  
<trkpt lat="34.24866185377584" lon="108.89172033621594">
   <ele>406.84436138533056</ele>
   <time>2021-06-04T00:22:10.001Z</time>
</trkpt>  
<trkpt lat="34.24867917109704" lon="108.8917557956574">
   <ele>407.2797439051792</ele>
   <time>2021-06-04T00:22:12.001Z</time>
</trkpt>  
<trkpt lat="34.248692896338575" lon="108.8918070530108">
   <ele>407.33611237537116</ele>
   <time>2021-06-04T00:22:14.001Z</time>
</trkpt>  
<trkpt lat="34.24869924022818" lon="108.89185435448778">
   <ele>407.14988439623266</ele>
   <time>2021-06-04T00:22:16.001Z</time>
</trkpt>  
<trkpt lat="34.248704041117165" lon="108.89189323131512">
   <ele>407.34687394462526</ele>
   <time>2021-06-04T00:22:18.001Z</time>
</trkpt>  
<trkpt lat="34.24870771100634" lon="108.89192791555901">
   <ele>407.2712636673823</ele>
   <time>2021-06-04T00:22:20.001Z</time>
</trkpt>  
<trkpt lat="34.24870982772099" lon="108.89196172174279">
   <ele>407.4038831451908</ele>
   <time>2021-06-04T00:22:23.001Z</time>
</trkpt>  
<trkpt lat="34.24872379454096" lon="108.89199988369776">
   <ele>407.4733934728429</ele>
   <time>2021-06-04T00:22:27.001Z</time>
</trkpt>  
<trkpt lat="34.2487386531985" lon="108.89204692908945">
   <ele>406.90616346988827</ele>
   <time>2021-06-04T00:22:29.001Z</time>
</trkpt>  
<trkpt lat="34.24875294169311" lon="108.89209414328188">
   <ele>406.78487189952284</ele>
   <time>2021-06-04T00:22:31.001Z</time>
</trkpt>  
<trkpt lat="34.248760549491074" lon="108.89213023971219">
   <ele>406.9666585950181</ele>
   <time>2021-06-04T00:22:33.001Z</time>
</trkpt>  
<trkpt lat="34.248757824974064" lon="108.89216527948471">
   <ele>407.21598707605153</ele>
   <time>2021-06-04T00:22:37.001Z</time>
</trkpt>  
<trkpt lat="34.24876686718792" lon="108.89219679797468">
   <ele>407.16342007461935</ele>
   <time>2021-06-04T00:22:40.001Z</time>
</trkpt>  
<trkpt lat="34.24877151126555" lon="108.8922418411432">
   <ele>407.23111572209746</ele>
   <time>2021-06-04T00:22:43.001Z</time>
</trkpt>  
<trkpt lat="34.24877262951244" lon="108.89228931240356">
   <ele>407.3316330919042</ele>
   <time>2021-06-04T00:22:45.001Z</time>
</trkpt>  
<trkpt lat="34.24877510890388" lon="108.89232989830931">
   <ele>407.331484218128</ele>
   <time>2021-06-04T00:22:47.001Z</time>
</trkpt>  
<trkpt lat="34.248779371816106" lon="108.89237193951928">
   <ele>407.6222011158243</ele>
   <time>2021-06-04T00:22:49.001Z</time>
</trkpt>  
<trkpt lat="34.24878022052312" lon="108.89241781467406">
   <ele>407.4738422865048</ele>
   <time>2021-06-04T00:22:52.001Z</time>
</trkpt>  
<trkpt lat="34.24877773632631" lon="108.89246241787201">
   <ele>407.3011665325612</ele>
   <time>2021-06-04T00:22:55.001Z</time>
</trkpt>  
<trkpt lat="34.24878314507961" lon="108.89249808748133">
   <ele>407.36114658694714</ele>
   <time>2021-06-04T00:22:58.001Z</time>
</trkpt>  
<trkpt lat="34.2487933555878" lon="108.89253884760697">
   <ele>407.223137405701</ele>
   <time>2021-06-04T00:23:01.001Z</time>
</trkpt>  
<trkpt lat="34.248796074323835" lon="108.89258530237854">
   <ele>406.87187305558473</ele>
   <time>2021-06-04T00:23:04.001Z</time>
</trkpt>  
<trkpt lat="34.24879993449551" lon="108.89262965631048">
   <ele>406.6267698034644</ele>
   <time>2021-06-04T00:23:06.001Z</time>
</trkpt>  
<trkpt lat="34.24879559779829" lon="108.8926775161479">
   <ele>406.82617975678295</ele>
   <time>2021-06-04T00:23:09.001Z</time>
</trkpt>  
<trkpt lat="34.24879972885581" lon="108.89271844824937">
   <ele>407.52303284592927</ele>
   <time>2021-06-04T00:23:11.001Z</time>
</trkpt>  
<trkpt lat="34.24880120852077" lon="108.89275158372794">
   <ele>407.5174324885011</ele>
   <time>2021-06-04T00:23:13.001Z</time>
</trkpt>  
<trkpt lat="34.24880473368828" lon="108.89279866698418">
   <ele>407.7099074041471</ele>
   <time>2021-06-04T00:23:16.001Z</time>
</trkpt>  
<trkpt lat="34.24881528376344" lon="108.89283334519892">
   <ele>407.6308793760836</ele>
   <time>2021-06-04T00:23:18.001Z</time>
</trkpt>  
<trkpt lat="34.24882256523743" lon="108.89287050200424">
   <ele>407.7321161981672</ele>
   <time>2021-06-04T00:23:20.001Z</time>
</trkpt>  
<trkpt lat="34.24882547904259" lon="108.89291869570285">
   <ele>408.27386243082583</ele>
   <time>2021-06-04T00:23:23.001Z</time>
</trkpt>  
<trkpt lat="34.24882569550713" lon="108.89295565487019">
   <ele>407.95287800207734</ele>
   <time>2021-06-04T00:23:25.001Z</time>
</trkpt>  
<trkpt lat="34.24882583362279" lon="108.89299311176636">
   <ele>407.9430903540924</ele>
   <time>2021-06-04T00:23:27.001Z</time>
</trkpt>  
<trkpt lat="34.24882547835425" lon="108.89304054272625">
   <ele>408.0937780002132</ele>
   <time>2021-06-04T00:23:30.001Z</time>
</trkpt>  
<trkpt lat="34.248826084443074" lon="108.89307465326016">
   <ele>408.5218301601708</ele>
   <time>2021-06-04T00:23:32.001Z</time>
</trkpt>  
<trkpt lat="34.248826765495586" lon="108.89310854095858">
   <ele>408.6228364435956</ele>
   <time>2021-06-04T00:23:34.001Z</time>
</trkpt>  
<trkpt lat="34.24882154747041" lon="108.8931440954942">
   <ele>408.73202335927635</ele>
   <time>2021-06-04T00:23:36.001Z</time>
</trkpt>  
<trkpt lat="34.248815535075764" lon="108.89317881469935">
   <ele>408.4469734095037</ele>
   <time>2021-06-04T00:23:38.001Z</time>
</trkpt>  
<trkpt lat="34.24880145158301" lon="108.89322073258364">
   <ele>408.6758327204734</ele>
   <time>2021-06-04T00:23:40.001Z</time>
</trkpt>  
<trkpt lat="34.24878994892593" lon="108.89325390101978">
   <ele>408.8779686903581</ele>
   <time>2021-06-04T00:23:42.001Z</time>
</trkpt>  
<trkpt lat="34.24877691346913" lon="108.893285602607">
   <ele>409.18751377239823</ele>
   <time>2021-06-04T00:23:44.001Z</time>
</trkpt>  
<trkpt lat="34.24875477594658" lon="108.89331507888392">
   <ele>409.8553330041468</ele>
   <time>2021-06-04T00:23:46.001Z</time>
</trkpt>  
<trkpt lat="34.248730529864744" lon="108.89334564194877">
   <ele>409.4840898504481</ele>
   <time>2021-06-04T00:23:48.001Z</time>
</trkpt>  
<trkpt lat="34.24870893098585" lon="108.89337594046029">
   <ele>409.27056397963315</ele>
   <time>2021-06-04T00:23:50.001Z</time>
</trkpt>  
<trkpt lat="34.24868607174925" lon="108.89340590867597">
   <ele>409.5339969014749</ele>
   <time>2021-06-04T00:23:52.001Z</time>
</trkpt>  
<trkpt lat="34.24866000066535" lon="108.89342518367364">
   <ele>409.42145974747837</ele>
   <time>2021-06-04T00:23:54.001Z</time>
</trkpt>  
<trkpt lat="34.2486397651412" lon="108.89344708006438">
   <ele>409.72100448049605</ele>
   <time>2021-06-04T00:23:57.001Z</time>
</trkpt>  
<trkpt lat="34.248621367236574" lon="108.89347520742359">
   <ele>408.77141782455146</ele>
   <time>2021-06-04T00:23:59.001Z</time>
</trkpt>  
<trkpt lat="34.24860463119797" lon="108.89350570002424">
   <ele>409.1367313070223</ele>
   <time>2021-06-04T00:24:02.001Z</time>
</trkpt>  
<trkpt lat="34.248578524156066" lon="108.89353997830564">
   <ele>408.9980592317879</ele>
   <time>2021-06-04T00:24:05.001Z</time>
</trkpt>  
<trkpt lat="34.24854554385899" lon="108.89356568677276">
   <ele>409.35908651631325</ele>
   <time>2021-06-04T00:24:08.001Z</time>
</trkpt>  
<trkpt lat="34.248518596254634" lon="108.8935853697146">
   <ele>409.2876857891679</ele>
   <time>2021-06-04T00:24:10.001Z</time>
</trkpt>  
<trkpt lat="34.24849100404553" lon="108.89361066090913">
   <ele>409.02384236454964</ele>
   <time>2021-06-04T00:24:12.001Z</time>
</trkpt>  
<trkpt lat="34.24846133160613" lon="108.8936415420577">
   <ele>409.30825873371214</ele>
   <time>2021-06-04T00:24:14.001Z</time>
</trkpt>  
<trkpt lat="34.248433765163696" lon="108.89367017534323">
   <ele>409.2093484280631</ele>
   <time>2021-06-04T00:24:16.001Z</time>
</trkpt>  
<trkpt lat="34.24840759790412" lon="108.89370727770608">
   <ele>409.26935859117657</ele>
   <time>2021-06-04T00:24:18.001Z</time>
</trkpt>  
<trkpt lat="34.24838244940409" lon="108.8937470426806">
   <ele>409.50247720908374</ele>
   <time>2021-06-04T00:24:20.001Z</time>
</trkpt>  
<trkpt lat="34.248366074899366" lon="108.89378367492341">
   <ele>409.635136410594</ele>
   <time>2021-06-04T00:24:22.001Z</time>
</trkpt>  
<trkpt lat="34.24835154096402" lon="108.89382414241724">
   <ele>409.2072228305042</ele>
   <time>2021-06-04T00:24:24.001Z</time>
</trkpt>  
<trkpt lat="34.24834288910688" lon="108.89386103124211">
   <ele>409.1687684999779</ele>
   <time>2021-06-04T00:24:26.001Z</time>
</trkpt>  
<trkpt lat="34.248338812038526" lon="108.89390304571991">
   <ele>409.53819469735026</ele>
   <time>2021-06-04T00:24:29.001Z</time>
</trkpt>  
<trkpt lat="34.24832077700787" lon="108.8939370195533">
   <ele>409.33218881767243</ele>
   <time>2021-06-04T00:24:32.001Z</time>
</trkpt>  
<trkpt lat="34.24830682652141" lon="108.89397691190683">
   <ele>409.40615980513394</ele>
   <time>2021-06-04T00:24:35.001Z</time>
</trkpt>  
<trkpt lat="34.2482982745522" lon="108.89400836368058">
   <ele>409.4686301155016</ele>
   <time>2021-06-04T00:24:37.001Z</time>
</trkpt>  
<trkpt lat="34.248292423153366" lon="108.89404264872562">
   <ele>409.3620043210685</ele>
   <time>2021-06-04T00:24:39.001Z</time>
</trkpt>  
<trkpt lat="34.248288087804376" lon="108.89408310797151">
   <ele>409.1143760289997</ele>
   <time>2021-06-04T00:24:41.001Z</time>
</trkpt>  
<trkpt lat="34.24827486965944" lon="108.89411675197603">
   <ele>408.7751625366509</ele>
   <time>2021-06-04T00:24:43.001Z</time>
</trkpt>  
<trkpt lat="34.248264334865446" lon="108.89416061059">
   <ele>409.0394416898489</ele>
   <time>2021-06-04T00:24:46.001Z</time>
</trkpt>  
<trkpt lat="34.24825073874178" lon="108.89418897705053">
   <ele>408.84257288929075</ele>
   <time>2021-06-04T00:24:48.001Z</time>
</trkpt>  
<trkpt lat="34.248225610219365" lon="108.89422145987618">
   <ele>408.89597626775503</ele>
   <time>2021-06-04T00:24:50.001Z</time>
</trkpt>  
<trkpt lat="34.24820065508676" lon="108.8942489242795">
   <ele>408.6096568191424</ele>
   <time>2021-06-04T00:24:52.001Z</time>
</trkpt>  
<trkpt lat="34.248167689355284" lon="108.89427127615947">
   <ele>408.3549640988931</ele>
   <time>2021-06-04T00:24:55.001Z</time>
</trkpt>  
<trkpt lat="34.2481389930283" lon="108.89429494824259">
   <ele>408.147960588336</ele>
   <time>2021-06-04T00:24:58.001Z</time>
</trkpt>  
<trkpt lat="34.24811138929405" lon="108.89432395057912">
   <ele>408.370946588926</ele>
   <time>2021-06-04T00:25:01.001Z</time>
</trkpt>  
<trkpt lat="34.248091071094656" lon="108.89434867845574">
   <ele>408.4265348594636</ele>
   <time>2021-06-04T00:25:03.001Z</time>
</trkpt>  
<trkpt lat="34.24806450584955" lon="108.89437600269123">
   <ele>408.6462804256007</ele>
   <time>2021-06-04T00:25:06.001Z</time>
</trkpt>  
<trkpt lat="34.248039274117595" lon="108.89440758773269">
   <ele>408.03460935968906</ele>
   <time>2021-06-04T00:25:09.001Z</time>
</trkpt>  
<trkpt lat="34.24801799336573" lon="108.89444379427124">
   <ele>408.8757333094254</ele>
   <time>2021-06-04T00:25:12.001Z</time>
</trkpt>  
<trkpt lat="34.2480081151225" lon="108.8944951431216">
   <ele>408.63931501749903</ele>
   <time>2021-06-04T00:25:15.001Z</time>
</trkpt>  
<trkpt lat="34.248004831540634" lon="108.8945368545997">
   <ele>408.66805008612573</ele>
   <time>2021-06-04T00:25:17.001Z</time>
</trkpt>  
<trkpt lat="34.24800433896593" lon="108.89457647678569">
   <ele>408.2601538076997</ele>
   <time>2021-06-04T00:25:19.001Z</time>
</trkpt>  
<trkpt lat="34.24799936519819" lon="108.89460877033721">
   <ele>407.8648039987311</ele>
   <time>2021-06-04T00:25:21.001Z</time>
</trkpt>  
<trkpt lat="34.24798846398946" lon="108.89464623414558">
   <ele>408.22274745535105</ele>
   <time>2021-06-04T00:25:23.001Z</time>
</trkpt>  
<trkpt lat="34.24797131514641" lon="108.89467678318668">
   <ele>408.0546978516504</ele>
   <time>2021-06-04T00:25:25.001Z</time>
</trkpt>  
<trkpt lat="34.24794852629073" lon="108.89470098774979">
   <ele>407.70023608393967</ele>
   <time>2021-06-04T00:25:27.001Z</time>
</trkpt>  
<trkpt lat="34.24791980071571" lon="108.8947315933798">
   <ele>408.3325308673084</ele>
   <time>2021-06-04T00:25:30.001Z</time>
</trkpt>  
<trkpt lat="34.247890382625776" lon="108.89475885462957">
   <ele>407.5684893252328</ele>
   <time>2021-06-04T00:25:34.001Z</time>
</trkpt>  
<trkpt lat="34.247857185330524" lon="108.89477094450805">
   <ele>408.2611634321511</ele>
   <time>2021-06-04T00:25:37.001Z</time>
</trkpt>  
<trkpt lat="34.24782774041633" lon="108.89475367098271">
   <ele>407.9729079976678</ele>
   <time>2021-06-04T00:25:40.001Z</time>
</trkpt>  
<trkpt lat="34.247797281603624" lon="108.89473233673368">
   <ele>407.960915944539</ele>
   <time>2021-06-04T00:25:43.001Z</time>
</trkpt>  
<trkpt lat="34.2477697069564" lon="108.89471844213955">
   <ele>408.078753773123</ele>
   <time>2021-06-04T00:25:45.001Z</time>
</trkpt>  
<trkpt lat="34.247743764687975" lon="108.89470614268161">
   <ele>408.3151113819331</ele>
   <time>2021-06-04T00:25:47.001Z</time>
</trkpt>  
<trkpt lat="34.24771222610228" lon="108.89469573474332">
   <ele>407.9644845696166</ele>
   <time>2021-06-04T00:25:49.001Z</time>
</trkpt>  
<trkpt lat="34.24768350869826" lon="108.89468600945325">
   <ele>408.20395998470485</ele>
   <time>2021-06-04T00:25:51.001Z</time>
</trkpt>  
<trkpt lat="34.24764577269095" lon="108.89467781668236">
   <ele>408.5474878232926</ele>
   <time>2021-06-04T00:25:54.001Z</time>
</trkpt>  
<trkpt lat="34.24761035006843" lon="108.89466703986048">
   <ele>408.38339350000024</ele>
   <time>2021-06-04T00:25:55.001Z</time>
</trkpt>  
<trkpt lat="34.24757283673201" lon="108.89465005018079">
   <ele>407.95430797804147</ele>
   <time>2021-06-04T00:25:57.001Z</time>
</trkpt>  
<trkpt lat="34.24754392836866" lon="108.8946394443144">
   <ele>408.12880858778954</ele>
   <time>2021-06-04T00:26:00.001Z</time>
</trkpt>  
<trkpt lat="34.24750504311186" lon="108.89463101036186">
   <ele>407.9833288639784</ele>
   <time>2021-06-04T00:26:03.001Z</time>
</trkpt>  
<trkpt lat="34.24746856981376" lon="108.89461387692481">
   <ele>407.8579762112349</ele>
   <time>2021-06-04T00:26:06.001Z</time>
</trkpt>  
<trkpt lat="34.24743850986543" lon="108.89460469716974">
   <ele>408.16698692459613</ele>
   <time>2021-06-04T00:26:08.001Z</time>
</trkpt>  
<trkpt lat="34.247409216521135" lon="108.89459728422591">
   <ele>408.41180375032127</ele>
   <time>2021-06-04T00:26:10.001Z</time>
</trkpt>  
<trkpt lat="34.24738161985554" lon="108.89459151809515">
   <ele>407.84062874969095</ele>
   <time>2021-06-04T00:26:12.001Z</time>
</trkpt>  
<trkpt lat="34.247346887141894" lon="108.8945988879671">
   <ele>408.056661256589</ele>
   <time>2021-06-04T00:26:15.001Z</time>
</trkpt>  
<trkpt lat="34.247314738060275" lon="108.89461577004094">
   <ele>407.9878389015794</ele>
   <time>2021-06-04T00:26:17.001Z</time>
</trkpt>  
<trkpt lat="34.24728718586353" lon="108.89463543587058">
   <ele>408.561455918476</ele>
   <time>2021-06-04T00:26:20.001Z</time>
</trkpt>  
<trkpt lat="34.247248474199026" lon="108.89466150435275">
   <ele>408.36412517912686</ele>
   <time>2021-06-04T00:26:23.001Z</time>
</trkpt>  
<trkpt lat="34.24721679375106" lon="108.8946857792987">
   <ele>408.2015042724088</ele>
   <time>2021-06-04T00:26:25.001Z</time>
</trkpt>  
<trkpt lat="34.24717515024087" lon="108.89470145359124">
   <ele>408.13198201265186</ele>
   <time>2021-06-04T00:26:27.001Z</time>
</trkpt>  
<trkpt lat="34.2471432354659" lon="108.89471911808171">
   <ele>408.27686030138284</ele>
   <time>2021-06-04T00:26:30.001Z</time>
</trkpt>  
<trkpt lat="34.24710909692209" lon="108.89473327379564">
   <ele>408.7196062570438</ele>
   <time>2021-06-04T00:26:33.001Z</time>
</trkpt>  
<trkpt lat="34.247075256788236" lon="108.89473908632631">
   <ele>408.1790984449908</ele>
   <time>2021-06-04T00:26:36.001Z</time>
</trkpt>  
<trkpt lat="34.2470418811156" lon="108.89475202174901">
   <ele>408.22274801693857</ele>
   <time>2021-06-04T00:26:39.001Z</time>
</trkpt>  
<trkpt lat="34.247013938576885" lon="108.89476904063517">
   <ele>408.7295837858692</ele>
   <time>2021-06-04T00:26:42.001Z</time>
</trkpt>  
<trkpt lat="34.2469893853711" lon="108.89479062210384">
   <ele>408.5123274056241</ele>
   <time>2021-06-04T00:26:45.001Z</time>
</trkpt>  
<trkpt lat="34.246960023767194" lon="108.89481704982278">
   <ele>408.61893571540713</ele>
   <time>2021-06-04T00:26:48.001Z</time>
</trkpt>  
<trkpt lat="34.24693776973186" lon="108.89484217358533">
   <ele>408.2941736243665</ele>
   <time>2021-06-04T00:26:50.001Z</time>
</trkpt>  
<trkpt lat="34.24691879574581" lon="108.89486569521921">
   <ele>408.5543129174039</ele>
   <time>2021-06-04T00:26:53.001Z</time>
</trkpt>  
<trkpt lat="34.24689813239151" lon="108.89489459983149">
   <ele>408.5369500750676</ele>
   <time>2021-06-04T00:26:56.001Z</time>
</trkpt>  
<trkpt lat="34.24688195103151" lon="108.89492915293685">
   <ele>408.69565759040415</ele>
   <time>2021-06-04T00:26:59.001Z</time>
</trkpt>  
<trkpt lat="34.2468792942212" lon="108.89497119773927">
   <ele>408.70122560020536</ele>
   <time>2021-06-04T00:27:02.000Z</time>
</trkpt>  
<trkpt lat="34.24687896937651" lon="108.89500810104177">
   <ele>408.63114499114454</ele>
   <time>2021-06-04T00:27:04.000Z</time>
</trkpt>  
<trkpt lat="34.24687449490572" lon="108.89504233638907">
   <ele>408.8702318612486</ele>
   <time>2021-06-04T00:27:06.000Z</time>
</trkpt>  
<trkpt lat="34.2468665610647" lon="108.89507854118193">
   <ele>408.5960689969361</ele>
   <time>2021-06-04T00:27:09.000Z</time>
</trkpt>  
<trkpt lat="34.246862923771445" lon="108.8951148130614">
   <ele>408.50023231003433</ele>
   <time>2021-06-04T00:27:12.000Z</time>
</trkpt>  
<trkpt lat="34.24686310305887" lon="108.89515138168274">
   <ele>407.90976875834167</ele>
   <time>2021-06-04T00:27:14.000Z</time>
</trkpt>  
<trkpt lat="34.24688111576774" lon="108.89517940863426">
   <ele>408.39744602143764</ele>
   <time>2021-06-04T00:27:17.000Z</time>
</trkpt>  
<trkpt lat="34.24691159277205" lon="108.89521119629762">
   <ele>407.64004185050726</ele>
   <time>2021-06-04T00:27:21.000Z</time>
</trkpt>  
<trkpt lat="34.24694201895612" lon="108.89522817418113">
   <ele>408.47820900566876</ele>
   <time>2021-06-04T00:27:23.000Z</time>
</trkpt>  
<trkpt lat="34.246979779732335" lon="108.8952366199312">
   <ele>409.03700636327267</ele>
   <time>2021-06-04T00:27:26.000Z</time>
</trkpt>  
<trkpt lat="34.24701761772744" lon="108.89524731619353">
   <ele>409.06477111019194</ele>
   <time>2021-06-04T00:27:29.000Z</time>
</trkpt>  
<trkpt lat="34.24704399119297" lon="108.89526071917454">
   <ele>408.6548316888511</ele>
   <time>2021-06-04T00:27:31.000Z</time>
</trkpt>  
<trkpt lat="34.24707034432827" lon="108.89527982407111">
   <ele>408.5455517657101</ele>
   <time>2021-06-04T00:27:33.000Z</time>
</trkpt>  
<trkpt lat="34.24709835113334" lon="108.89529814997445">
   <ele>408.23911720048636</ele>
   <time>2021-06-04T00:27:35.000Z</time>
</trkpt>  
<trkpt lat="34.24712638794776" lon="108.89531292529477">
   <ele>408.25992343295366</ele>
   <time>2021-06-04T00:27:37.000Z</time>
</trkpt>  
<trkpt lat="34.24715574321772" lon="108.89532782544003">
   <ele>408.06946963910013</ele>
   <time>2021-06-04T00:27:39.000Z</time>
</trkpt>  
<trkpt lat="34.24720277687024" lon="108.89534649032846">
   <ele>407.84433834813535</ele>
   <time>2021-06-04T00:27:42.000Z</time>
</trkpt>  
<trkpt lat="34.247238964608194" lon="108.89534624534699">
   <ele>407.74726822879165</ele>
   <time>2021-06-04T00:27:45.000Z</time>
</trkpt>  
<trkpt lat="34.24726578045358" lon="108.89533676338745">
   <ele>407.36101552285254</ele>
   <time>2021-06-04T00:27:48.001Z</time>
</trkpt>  
<trkpt lat="34.24729534913386" lon="108.8953339329338">
   <ele>407.73465928342193</ele>
   <time>2021-06-04T00:27:51.001Z</time>
</trkpt>  
<trkpt lat="34.24733181687307" lon="108.89532912017904">
   <ele>407.75182534754276</ele>
   <time>2021-06-04T00:27:53.001Z</time>
</trkpt>  
<trkpt lat="34.24736624147775" lon="108.89532393399143">
   <ele>408.0734383482486</ele>
   <time>2021-06-04T00:27:55.001Z</time>
</trkpt>  
<trkpt lat="34.24739258799557" lon="108.89531640288611">
   <ele>408.29982960037887</ele>
   <time>2021-06-04T00:27:57.001Z</time>
</trkpt>  
<trkpt lat="34.24742701368295" lon="108.89530769348157">
   <ele>407.92664089147</ele>
   <time>2021-06-04T00:28:00.001Z</time>
</trkpt>  
<trkpt lat="34.247467678790194" lon="108.89529882166926">
   <ele>407.8693157918751</ele>
   <time>2021-06-04T00:28:03.001Z</time>
</trkpt>  
<trkpt lat="34.247501317250986" lon="108.89529768189279">
   <ele>408.0130027877167</ele>
   <time>2021-06-04T00:28:05.001Z</time>
</trkpt>  
<trkpt lat="34.24752840957131" lon="108.89528623430284">
   <ele>408.13411328569055</ele>
   <time>2021-06-04T00:28:07.001Z</time>
</trkpt>  
<trkpt lat="34.247559678836986" lon="108.89526600996125">
   <ele>408.4112278930843</ele>
   <time>2021-06-04T00:28:10.001Z</time>
</trkpt>  
<trkpt lat="34.2475785074766" lon="108.89524173475037">
   <ele>408.36648252233863</ele>
   <time>2021-06-04T00:28:12.001Z</time>
</trkpt>  
<trkpt lat="34.247594536730546" lon="108.89521001632515">
   <ele>408.48217868525535</ele>
   <time>2021-06-04T00:28:14.001Z</time>
</trkpt>  
<trkpt lat="34.24760958661471" lon="108.89518167455807">
   <ele>408.1950856326148</ele>
   <time>2021-06-04T00:28:17.001Z</time>
</trkpt>  
<trkpt lat="34.247620595140134" lon="108.89513465627215">
   <ele>407.5278332363814</ele>
   <time>2021-06-04T00:28:20.001Z</time>
</trkpt>  
<trkpt lat="34.24763512522568" lon="108.89510379601145">
   <ele>407.68682529591024</ele>
   <time>2021-06-04T00:28:22.001Z</time>
</trkpt>  
<trkpt lat="34.24765101496404" lon="108.89507716266341">
   <ele>408.3122196905315</ele>
   <time>2021-06-04T00:28:24.001Z</time>
</trkpt>  
<trkpt lat="34.247676920110266" lon="108.8950556927093">
   <ele>408.1830532522872</ele>
   <time>2021-06-04T00:28:26.001Z</time>
</trkpt>  
<trkpt lat="34.24770300747689" lon="108.89503652681125">
   <ele>408.7345623234287</ele>
   <time>2021-06-04T00:28:28.001Z</time>
</trkpt>  
<trkpt lat="34.2477380574174" lon="108.89502584201524">
   <ele>408.09521379414946</ele>
   <time>2021-06-04T00:28:31.001Z</time>
</trkpt>  
<trkpt lat="34.247776867971425" lon="108.89501492244999">
   <ele>408.7008222453296</ele>
   <time>2021-06-04T00:28:33.001Z</time>
</trkpt>  
<trkpt lat="34.24780714189229" lon="108.89500712937242">
   <ele>408.2414293112233</ele>
   <time>2021-06-04T00:28:35.001Z</time>
</trkpt>  
<trkpt lat="34.24782902314727" lon="108.8949825854069">
   <ele>407.8772832201794</ele>
   <time>2021-06-04T00:28:37.001Z</time>
</trkpt>  
<trkpt lat="34.24783931159743" lon="108.8949499180273">
   <ele>408.1012693531811</ele>
   <time>2021-06-04T00:28:39.001Z</time>
</trkpt>  
<trkpt lat="34.24784679760147" lon="108.89490812429618">
   <ele>408.24808619357646</ele>
   <time>2021-06-04T00:28:41.001Z</time>
</trkpt>  
<trkpt lat="34.24786208798423" lon="108.8948654068835">
   <ele>408.4852185230702</ele>
   <time>2021-06-04T00:28:43.001Z</time>
</trkpt>  
<trkpt lat="34.247887566507" lon="108.89483678979605">
   <ele>408.4608469437808</ele>
   <time>2021-06-04T00:28:45.001Z</time>
</trkpt>  
<trkpt lat="34.247912739673154" lon="108.89481383561339">
   <ele>408.53068076167256</ele>
   <time>2021-06-04T00:28:48.001Z</time>
</trkpt>  
<trkpt lat="34.247939202801426" lon="108.89480061880106">
   <ele>408.4408238315955</ele>
   <time>2021-06-04T00:28:50.001Z</time>
</trkpt>  
<trkpt lat="34.24796667545347" lon="108.89479467157692">
   <ele>408.24577083066106</ele>
   <time>2021-06-04T00:28:52.001Z</time>
</trkpt>  
<trkpt lat="34.24799671884788" lon="108.89480237103469">
   <ele>408.08218129258603</ele>
   <time>2021-06-04T00:28:56.001Z</time>
</trkpt>  
<trkpt lat="34.24802403666842" lon="108.89484484405575">
   <ele>408.2150329044089</ele>
   <time>2021-06-04T00:28:59.001Z</time>
</trkpt>  
<trkpt lat="34.24804340664072" lon="108.89488474510466">
   <ele>407.8739092638716</ele>
   <time>2021-06-04T00:29:02.001Z</time>
</trkpt>  
<trkpt lat="34.24806763765026" lon="108.89491268855343">
   <ele>408.0681028487161</ele>
   <time>2021-06-04T00:29:05.001Z</time>
</trkpt>  
<trkpt lat="34.24809154223852" lon="108.89492852898482">
   <ele>408.0026543047279</ele>
   <time>2021-06-04T00:29:07.001Z</time>
</trkpt>  
<trkpt lat="34.24811929038009" lon="108.89493520855916">
   <ele>408.33353610523045</ele>
   <time>2021-06-04T00:29:09.001Z</time>
</trkpt>  
<trkpt lat="34.248151031853105" lon="108.89495050640467">
   <ele>408.14959197398275</ele>
   <time>2021-06-04T00:29:11.001Z</time>
</trkpt>  
<trkpt lat="34.24817825991084" lon="108.89496516893936">
   <ele>407.98273318167776</ele>
   <time>2021-06-04T00:29:13.001Z</time>
</trkpt>  
<trkpt lat="34.24820224449401" lon="108.89499039379764">
   <ele>407.8613607753068</ele>
   <time>2021-06-04T00:29:17.000Z</time>
</trkpt>  
<trkpt lat="34.24823410526937" lon="108.89499464006649">
   <ele>407.6849069474265</ele>
   <time>2021-06-04T00:29:20.001Z</time>
</trkpt>  
<trkpt lat="34.24827800111316" lon="108.89498840925167">
   <ele>408.4380090404302</ele>
   <time>2021-06-04T00:29:23.001Z</time>
</trkpt>  
<trkpt lat="34.2483191032268" lon="108.89498680335682">
   <ele>408.1114887399599</ele>
   <time>2021-06-04T00:29:25.001Z</time>
</trkpt>  
<trkpt lat="34.248350133221656" lon="108.8949909406718">
   <ele>408.16453155782074</ele>
   <time>2021-06-04T00:29:27.001Z</time>
</trkpt>  
<trkpt lat="34.248378955827874" lon="108.8950019097877">
   <ele>408.8499080957845</ele>
   <time>2021-06-04T00:29:29.001Z</time>
</trkpt>  
<trkpt lat="34.24840806403172" lon="108.89500965519927">
   <ele>408.3181271189824</ele>
   <time>2021-06-04T00:29:31.001Z</time>
</trkpt>  
<trkpt lat="34.24844238305912" lon="108.89501360928045">
   <ele>408.1472549410537</ele>
   <time>2021-06-04T00:29:34.001Z</time>
</trkpt>  
<trkpt lat="34.24848068727149" lon="108.8950167353563">
   <ele>408.5240972498432</ele>
   <time>2021-06-04T00:29:37.001Z</time>
</trkpt>  
<trkpt lat="34.248517047282604" lon="108.89502088738756">
   <ele>408.7923010159284</ele>
   <time>2021-06-04T00:29:39.001Z</time>
</trkpt>  
<trkpt lat="34.24855913016807" lon="108.89501649757878">
   <ele>408.3448318531737</ele>
   <time>2021-06-04T00:29:41.001Z</time>
</trkpt>  
<trkpt lat="34.248594665662324" lon="108.8950150426166">
   <ele>408.5356036229059</ele>
   <time>2021-06-04T00:29:43.001Z</time>
</trkpt>  
<trkpt lat="34.248626839451525" lon="108.89502963157905">
   <ele>408.1927364077419</ele>
   <time>2021-06-04T00:29:45.001Z</time>
</trkpt>  
<trkpt lat="34.248657036312096" lon="108.89504507283216">
   <ele>408.4384413873777</ele>
   <time>2021-06-04T00:29:47.001Z</time>
</trkpt>  
<trkpt lat="34.24868853130211" lon="108.89506013938194">
   <ele>408.1836184663698</ele>
   <time>2021-06-04T00:29:49.001Z</time>
</trkpt>  
<trkpt lat="34.24871650189848" lon="108.8950676989713">
   <ele>408.18945215828717</ele>
   <time>2021-06-04T00:29:51.001Z</time>
</trkpt>  
<trkpt lat="34.24874718350725" lon="108.89506991327428">
   <ele>408.27970326598734</ele>
   <time>2021-06-04T00:29:53.001Z</time>
</trkpt>  
<trkpt lat="34.248779903845495" lon="108.8950739364275">
   <ele>408.2539864080027</ele>
   <time>2021-06-04T00:29:55.001Z</time>
</trkpt>  
<trkpt lat="34.248809799151644" lon="108.89507350139618">
   <ele>408.5087789827958</ele>
   <time>2021-06-04T00:29:57.001Z</time>
</trkpt>  
<trkpt lat="34.248847192780296" lon="108.89505612343117">
   <ele>408.2327631227672</ele>
   <time>2021-06-04T00:30:00.001Z</time>
</trkpt>  
<trkpt lat="34.24888140579346" lon="108.89504504853087">
   <ele>408.1782741090283</ele>
   <time>2021-06-04T00:30:03.001Z</time>
</trkpt>  
<trkpt lat="34.24891374326379" lon="108.89503699482434">
   <ele>408.11288120877</ele>
   <time>2021-06-04T00:30:05.001Z</time>
</trkpt>  
<trkpt lat="34.24894522432585" lon="108.89503127211997">
   <ele>407.7110933801159</ele>
   <time>2021-06-04T00:30:07.001Z</time>
</trkpt>  
<trkpt lat="34.24897392696854" lon="108.89502552883678">
   <ele>407.4650012543425</ele>
   <time>2021-06-04T00:30:09.001Z</time>
</trkpt>  
<trkpt lat="34.249015077991" lon="108.89501862080779">
   <ele>407.1870298516005</ele>
   <time>2021-06-04T00:30:12.001Z</time>
</trkpt>  
<trkpt lat="34.24904491454177" lon="108.89500774008184">
   <ele>407.2382165119052</ele>
   <time>2021-06-04T00:30:14.001Z</time>
</trkpt>  
<trkpt lat="34.24907528963455" lon="108.89500083391793">
   <ele>407.05514436680824</ele>
   <time>2021-06-04T00:30:16.001Z</time>
</trkpt>  
<trkpt lat="34.24910536407167" lon="108.89499680722521">
   <ele>406.88061833102256</ele>
   <time>2021-06-04T00:30:18.001Z</time>
</trkpt>  
<trkpt lat="34.24913414917512" lon="108.89500057929399">
   <ele>406.9213432194665</ele>
   <time>2021-06-04T00:30:20.001Z</time>
</trkpt>  
<trkpt lat="34.24916239991425" lon="108.89500723302275">
   <ele>406.2890338981524</ele>
   <time>2021-06-04T00:30:22.001Z</time>
</trkpt>  
<trkpt lat="34.24919212158185" lon="108.8950116394811">
   <ele>406.3245302513242</ele>
   <time>2021-06-04T00:30:24.001Z</time>
</trkpt>  
<trkpt lat="34.24922320317251" lon="108.89500953611798">
   <ele>406.1557774702087</ele>
   <time>2021-06-04T00:30:26.001Z</time>
</trkpt>  
<trkpt lat="34.24925241206203" lon="108.89501279883457">
   <ele>406.4087928477675</ele>
   <time>2021-06-04T00:30:28.001Z</time>
</trkpt>  
<trkpt lat="34.249281028795025" lon="108.89501558996028">
   <ele>406.49299818091094</ele>
   <time>2021-06-04T00:30:30.001Z</time>
</trkpt>  
<trkpt lat="34.24931910554803" lon="108.89501622001826">
   <ele>406.43300578091294</ele>
   <time>2021-06-04T00:30:33.001Z</time>
</trkpt>  
<trkpt lat="34.249347239264374" lon="108.8950065529204">
   <ele>406.23631037864834</ele>
   <time>2021-06-04T00:30:36.001Z</time>
</trkpt>  
<trkpt lat="34.24938684390474" lon="108.8950123381484">
   <ele>406.39645279571414</ele>
   <time>2021-06-04T00:30:39.001Z</time>
</trkpt>  
<trkpt lat="34.24942580496368" lon="108.89501119755039">
   <ele>406.0447139069438</ele>
   <time>2021-06-04T00:30:42.001Z</time>
</trkpt>  
<trkpt lat="34.24946015051588" lon="108.8950017993686">
   <ele>405.77366966195405</ele>
   <time>2021-06-04T00:30:45.001Z</time>
</trkpt>  
<trkpt lat="34.2494891800085" lon="108.89498996835205">
   <ele>406.1720640696585</ele>
   <time>2021-06-04T00:30:47.001Z</time>
</trkpt>  
<trkpt lat="34.24952054413744" lon="108.89497066143134">
   <ele>406.0284491619095</ele>
   <time>2021-06-04T00:30:50.001Z</time>
</trkpt>  
<trkpt lat="34.24955152543332" lon="108.89493409764262">
   <ele>406.2275073900819</ele>
   <time>2021-06-04T00:30:53.001Z</time>
</trkpt>  
<trkpt lat="34.249580254179264" lon="108.89490963217742">
   <ele>406.35141158103943</ele>
   <time>2021-06-04T00:30:55.001Z</time>
</trkpt>  
<trkpt lat="34.2496156042823" lon="108.89489431428457">
   <ele>406.7092619771138</ele>
   <time>2021-06-04T00:30:57.001Z</time>
</trkpt>  
<trkpt lat="34.24964605132939" lon="108.89488179561626">
   <ele>406.32237959560007</ele>
   <time>2021-06-04T00:30:59.001Z</time>
</trkpt>  
<trkpt lat="34.24967288073469" lon="108.89487206817479">
   <ele>406.2325896928087</ele>
   <time>2021-06-04T00:31:01.001Z</time>
</trkpt>  
<trkpt lat="34.24970709359735" lon="108.89485531892825">
   <ele>406.89531272184104</ele>
   <time>2021-06-04T00:31:04.001Z</time>
</trkpt>  
<trkpt lat="34.24973374715855" lon="108.89483808056893">
   <ele>406.1499725719914</ele>
   <time>2021-06-04T00:31:07.001Z</time>
</trkpt>  
<trkpt lat="34.249767915276635" lon="108.89484116694229">
   <ele>405.8730670865625</ele>
   <time>2021-06-04T00:31:10.001Z</time>
</trkpt>  
<trkpt lat="34.24979495680837" lon="108.89484801054029">
   <ele>405.59391985833645</ele>
   <time>2021-06-04T00:31:12.001Z</time>
</trkpt>  
<trkpt lat="34.24982628298371" lon="108.8948531170266">
   <ele>405.6458153668791</ele>
   <time>2021-06-04T00:31:15.000Z</time>
</trkpt>  
<trkpt lat="34.2498660178636" lon="108.8948583008547">
   <ele>405.8648101389408</ele>
   <time>2021-06-04T00:31:18.001Z</time>
</trkpt>  
<trkpt lat="34.2498982382483" lon="108.89486302935539">
   <ele>405.9177982080728</ele>
   <time>2021-06-04T00:31:20.000Z</time>
</trkpt>  
<trkpt lat="34.24992903469093" lon="108.8948659966309">
   <ele>405.7705560978502</ele>
   <time>2021-06-04T00:31:23.000Z</time>
</trkpt>  
<trkpt lat="34.24996877819017" lon="108.8948582696216">
   <ele>406.0868295598775</ele>
   <time>2021-06-04T00:31:27.000Z</time>
</trkpt>  
<trkpt lat="34.25000352214255" lon="108.89487219947495">
   <ele>405.8153569828719</ele>
   <time>2021-06-04T00:31:31.000Z</time>
</trkpt>  
<trkpt lat="34.250024152296646" lon="108.89489918351316">
   <ele>405.94572337623686</ele>
   <time>2021-06-04T00:31:34.000Z</time>
</trkpt>  
<trkpt lat="34.250046748391284" lon="108.89492554032513">
   <ele>406.04417491704226</ele>
   <time>2021-06-04T00:31:38.000Z</time>
</trkpt>  
<trkpt lat="34.250057757254524" lon="108.89495919461888">
   <ele>406.1486577829346</ele>
   <time>2021-06-04T00:31:41.000Z</time>
</trkpt>  
<trkpt lat="34.250052844580736" lon="108.89499508428617">
   <ele>405.9245910355821</ele>
   <time>2021-06-04T00:31:43.000Z</time>
</trkpt>  
<trkpt lat="34.25004667827336" lon="108.89503307245916">
   <ele>406.0995332961902</ele>
   <time>2021-06-04T00:31:45.000Z</time>
</trkpt>  
<trkpt lat="34.250042969840415" lon="108.89507185627126">
   <ele>406.4280738886446</ele>
   <time>2021-06-04T00:31:47.000Z</time>
</trkpt>  
<trkpt lat="34.250034927513646" lon="108.89510906537154">
   <ele>406.06737878732383</ele>
   <time>2021-06-04T00:31:49.000Z</time>
</trkpt>  
<trkpt lat="34.25002615888275" lon="108.89514435618798">
   <ele>405.9822819996625</ele>
   <time>2021-06-04T00:31:51.000Z</time>
</trkpt>  
<trkpt lat="34.25002283402411" lon="108.89517927465101">
   <ele>405.77466248814017</ele>
   <time>2021-06-04T00:31:53.000Z</time>
</trkpt>  
<trkpt lat="34.25002242347716" lon="108.89521730775793">
   <ele>406.3968301182613</ele>
   <time>2021-06-04T00:31:56.000Z</time>
</trkpt>  
<trkpt lat="34.2500278906401" lon="108.89526156541113">
   <ele>406.27968107908964</ele>
   <time>2021-06-04T00:31:59.000Z</time>
</trkpt>  
<trkpt lat="34.25002567481494" lon="108.89530329030575">
   <ele>406.8400210291147</ele>
   <time>2021-06-04T00:32:01.000Z</time>
</trkpt>  
<trkpt lat="34.25002596487092" lon="108.8953441178163">
   <ele>406.6829334506765</ele>
   <time>2021-06-04T00:32:03.000Z</time>
</trkpt>  
<trkpt lat="34.2500291420147" lon="108.8953841786026">
   <ele>406.5860423753038</ele>
   <time>2021-06-04T00:32:05.000Z</time>
</trkpt>  
<trkpt lat="34.250032358592215" lon="108.89541727737445">
   <ele>406.96600964665413</ele>
   <time>2021-06-04T00:32:07.000Z</time>
</trkpt>  
<trkpt lat="34.25005189184339" lon="108.89545173946448">
   <ele>406.2359990486875</ele>
   <time>2021-06-04T00:32:10.000Z</time>
</trkpt>  
<trkpt lat="34.25007311242543" lon="108.89549401529534">
   <ele>406.7402015281841</ele>
   <time>2021-06-04T00:32:13.000Z</time>
</trkpt>  
<trkpt lat="34.250085366304845" lon="108.89553649247775">
   <ele>406.3946573520079</ele>
   <time>2021-06-04T00:32:15.000Z</time>
</trkpt>  
<trkpt lat="34.25008632782141" lon="108.89557738316313">
   <ele>406.2990298047662</ele>
   <time>2021-06-04T00:32:17.000Z</time>
</trkpt>  
<trkpt lat="34.2500800508168" lon="108.89561572723677">
   <ele>405.3432167926803</ele>
   <time>2021-06-04T00:32:20.000Z</time>
</trkpt>  
<trkpt lat="34.25007323948696" lon="108.89565123581761">
   <ele>406.3020770456642</ele>
   <time>2021-06-04T00:32:23.000Z</time>
</trkpt>  
<trkpt lat="34.250081989259364" lon="108.89569072101473">
   <ele>406.4292105687782</ele>
   <time>2021-06-04T00:32:26.000Z</time>
</trkpt>  
<trkpt lat="34.250090020159725" lon="108.89572770150158">
   <ele>405.9764332668856</ele>
   <time>2021-06-04T00:32:28.000Z</time>
</trkpt>  
<trkpt lat="34.25010228885144" lon="108.89576656970942">
   <ele>406.3968277797103</ele>
   <time>2021-06-04T00:32:31.001Z</time>
</trkpt>  
<trkpt lat="34.25012164870264" lon="108.8957992194371">
   <ele>405.8269322309643</ele>
   <time>2021-06-04T00:32:33.001Z</time>
</trkpt>  
<trkpt lat="34.25015793666089" lon="108.89583238042236">
   <ele>406.0747599545866</ele>
   <time>2021-06-04T00:32:35.001Z</time>
</trkpt>  
<trkpt lat="34.25019031243784" lon="108.8958601304081">
   <ele>405.97588222194463</ele>
   <time>2021-06-04T00:32:37.001Z</time>
</trkpt>  
<trkpt lat="34.25022422672531" lon="108.89588261977941">
   <ele>406.32050291914493</ele>
   <time>2021-06-04T00:32:39.001Z</time>
</trkpt>  
<trkpt lat="34.25024934796582" lon="108.89590736776117">
   <ele>406.08147730864584</ele>
   <time>2021-06-04T00:32:41.001Z</time>
</trkpt>  
<trkpt lat="34.25027570620593" lon="108.89593319954076">
   <ele>405.8979965094477</ele>
   <time>2021-06-04T00:32:44.001Z</time>
</trkpt>  
<trkpt lat="34.25029923096995" lon="108.89595658275361">
   <ele>405.7288957387209</ele>
   <time>2021-06-04T00:32:46.001Z</time>
</trkpt>  
<trkpt lat="34.250333765988756" lon="108.89598134724416">
   <ele>406.1342077376321</ele>
   <time>2021-06-04T00:32:49.001Z</time>
</trkpt>  
<trkpt lat="34.25036745799942" lon="108.89600245599866">
   <ele>405.95515977498144</ele>
   <time>2021-06-04T00:32:51.001Z</time>
</trkpt>  
<trkpt lat="34.25039687135645" lon="108.89601599518085">
   <ele>405.71920743584633</ele>
   <time>2021-06-04T00:32:53.001Z</time>
</trkpt>  
<trkpt lat="34.250425140847625" lon="108.89603897597625">
   <ele>405.8831594735384</ele>
   <time>2021-06-04T00:32:56.001Z</time>
</trkpt>  
<trkpt lat="34.25045882159234" lon="108.89606940456157">
   <ele>406.1754570957273</ele>
   <time>2021-06-04T00:33:00.001Z</time>
</trkpt>  
<trkpt lat="34.250488573043555" lon="108.89607916583532">
   <ele>406.26078558992594</ele>
   <time>2021-06-04T00:33:02.001Z</time>
</trkpt>  
<trkpt lat="34.250525640028656" lon="108.89609136895012">
   <ele>406.1781590981409</ele>
   <time>2021-06-04T00:33:05.001Z</time>
</trkpt>  
<trkpt lat="34.250561633903295" lon="108.89609187963704">
   <ele>406.3995896689594</ele>
   <time>2021-06-04T00:33:08.001Z</time>
</trkpt>  
<trkpt lat="34.250601846778096" lon="108.89608473727047">
   <ele>406.17287445347756</ele>
   <time>2021-06-04T00:33:11.001Z</time>
</trkpt>  
<trkpt lat="34.25063638591677" lon="108.89607927726718">
   <ele>406.2817591968924</ele>
   <time>2021-06-04T00:33:13.001Z</time>
</trkpt>  
<trkpt lat="34.25066952011207" lon="108.89608136186908">
   <ele>406.2229880904779</ele>
   <time>2021-06-04T00:33:16.000Z</time>
</trkpt>  
<trkpt lat="34.25069832510918" lon="108.89608641352106">
   <ele>406.09495780896395</ele>
   <time>2021-06-04T00:33:19.000Z</time>
</trkpt>  
<trkpt lat="34.25073504378288" lon="108.8960886673268">
   <ele>406.21548559423536</ele>
   <time>2021-06-04T00:33:22.000Z</time>
</trkpt>  
<trkpt lat="34.25076612696128" lon="108.89608366418672">
   <ele>406.40178897138685</ele>
   <time>2021-06-04T00:33:24.000Z</time>
</trkpt>  
<trkpt lat="34.250799441843405" lon="108.89608141545312">
   <ele>406.7377416547388</ele>
   <time>2021-06-04T00:33:26.000Z</time>
</trkpt>  
<trkpt lat="34.25083420833272" lon="108.89608191287682">
   <ele>406.2376056537032</ele>
   <time>2021-06-04T00:33:28.000Z</time>
</trkpt>  
<trkpt lat="34.2508619464067" lon="108.8960774677221">
   <ele>406.93577183317393</ele>
   <time>2021-06-04T00:33:30.000Z</time>
</trkpt>  
<trkpt lat="34.25089151203794" lon="108.89605736946342">
   <ele>406.3147780848667</ele>
   <time>2021-06-04T00:33:32.000Z</time>
</trkpt>  
<trkpt lat="34.25092776662593" lon="108.89603129113802">
   <ele>406.90956140868366</ele>
   <time>2021-06-04T00:33:34.000Z</time>
</trkpt>  
<trkpt lat="34.25096512879925" lon="108.89600758055666">
   <ele>405.88177444878966</ele>
   <time>2021-06-04T00:33:36.000Z</time>
</trkpt>  
<trkpt lat="34.250995673351454" lon="108.8959903587756">
   <ele>406.3700286960229</ele>
   <time>2021-06-04T00:33:39.000Z</time>
</trkpt>  
<trkpt lat="34.251029457288006" lon="108.89596291438694">
   <ele>406.5692965872586</ele>
   <time>2021-06-04T00:33:42.000Z</time>
</trkpt>  
<trkpt lat="34.25105720312562" lon="108.89594733838945">
   <ele>406.7603458268568</ele>
   <time>2021-06-04T00:33:46.000Z</time>
</trkpt>  
<trkpt lat="34.25108521529088" lon="108.89593319742663">
   <ele>406.90299652237445</ele>
   <time>2021-06-04T00:33:49.000Z</time>
</trkpt>  
<trkpt lat="34.25111828985643" lon="108.89592326193971">
   <ele>406.9237026553601</ele>
   <time>2021-06-04T00:33:52.000Z</time>
</trkpt>  
<trkpt lat="34.25114546439297" lon="108.89591748357769">
   <ele>406.9936978276819</ele>
   <time>2021-06-04T00:33:54.000Z</time>
</trkpt>  
<trkpt lat="34.251174795991886" lon="108.89591291421036">
   <ele>406.8161690775305</ele>
   <time>2021-06-04T00:33:56.000Z</time>
</trkpt>  
<trkpt lat="34.25120962862392" lon="108.89591689415785">
   <ele>406.94569167960435</ele>
   <time>2021-06-04T00:33:59.000Z</time>
</trkpt>  
<trkpt lat="34.251242140858544" lon="108.89591773312569">
   <ele>406.8013482913375</ele>
   <time>2021-06-04T00:34:01.000Z</time>
</trkpt>  
<trkpt lat="34.25126939691633" lon="108.89591505056593">
   <ele>406.1219507912174</ele>
   <time>2021-06-04T00:34:03.000Z</time>
</trkpt>  
<trkpt lat="34.25129970042192" lon="108.8959050504444">
   <ele>406.30408429633826</ele>
   <time>2021-06-04T00:34:05.000Z</time>
</trkpt>  
<trkpt lat="34.25133598762803" lon="108.8958965520068">
   <ele>406.42576758749783</ele>
   <time>2021-06-04T00:34:08.000Z</time>
</trkpt>  
<trkpt lat="34.25136878686002" lon="108.89588506319409">
   <ele>405.8281739586964</ele>
   <time>2021-06-04T00:34:11.001Z</time>
</trkpt>  
<trkpt lat="34.251401288839965" lon="108.89587326127977">
   <ele>405.58293015602976</ele>
   <time>2021-06-04T00:34:13.001Z</time>
</trkpt>  
<trkpt lat="34.25143456566828" lon="108.89586190561641">
   <ele>405.1904117036611</ele>
   <time>2021-06-04T00:34:15.001Z</time>
</trkpt>  
<trkpt lat="34.25146376487077" lon="108.89584979567842">
   <ele>405.31392000149935</ele>
   <time>2021-06-04T00:34:17.001Z</time>
</trkpt>  
<trkpt lat="34.2514836079086" lon="108.89582746084932">
   <ele>405.3723787711933</ele>
   <time>2021-06-04T00:34:19.001Z</time>
</trkpt>  
<trkpt lat="34.251497383148205" lon="108.89579662782626">
   <ele>405.2401528004557</ele>
   <time>2021-06-04T00:34:21.001Z</time>
</trkpt>  
<trkpt lat="34.251511783188995" lon="108.89576524198307">
   <ele>405.67776882182807</ele>
   <time>2021-06-04T00:34:23.001Z</time>
</trkpt>  
<trkpt lat="34.25152443577426" lon="108.89572715090902">
   <ele>405.5438489522785</ele>
   <time>2021-06-04T00:34:26.001Z</time>
</trkpt>  
<trkpt lat="34.25153004500175" lon="108.89569339945909">
   <ele>405.1464835172519</ele>
   <time>2021-06-04T00:34:28.001Z</time>
</trkpt>  
<trkpt lat="34.25153918307868" lon="108.89566177317381">
   <ele>404.97718026302755</ele>
   <time>2021-06-04T00:34:30.001Z</time>
</trkpt>  
<trkpt lat="34.25154887725208" lon="108.89561441865193">
   <ele>405.24667607434094</ele>
   <time>2021-06-04T00:34:32.001Z</time>
</trkpt>  
<trkpt lat="34.2515568736657" lon="108.89557920615313">
   <ele>405.0862894896418</ele>
   <time>2021-06-04T00:34:34.001Z</time>
</trkpt>  
<trkpt lat="34.25157253448588" lon="108.89554182027845">
   <ele>404.9828726230189</ele>
   <time>2021-06-04T00:34:37.001Z</time>
</trkpt>  
<trkpt lat="34.251586481322704" lon="108.89549135003813">
   <ele>405.5886743115261</ele>
   <time>2021-06-04T00:34:40.001Z</time>
</trkpt>  
<trkpt lat="34.25159580100154" lon="108.89545919897594">
   <ele>405.3652767147869</ele>
   <time>2021-06-04T00:34:42.001Z</time>
</trkpt>  
<trkpt lat="34.25161162721511" lon="108.89541218675002">
   <ele>405.0792565876618</ele>
   <time>2021-06-04T00:34:45.001Z</time>
</trkpt>  
<trkpt lat="34.25163791225695" lon="108.89537452328858">
   <ele>404.237963645719</ele>
   <time>2021-06-04T00:34:48.001Z</time>
</trkpt>  
<trkpt lat="34.25166326586136" lon="108.89534013908197">
   <ele>405.41049626562744</ele>
   <time>2021-06-04T00:34:51.001Z</time>
</trkpt>  
<trkpt lat="34.251679808109685" lon="108.89530583238178">
   <ele>404.92646848689765</ele>
   <time>2021-06-04T00:34:53.001Z</time>
</trkpt>  
<trkpt lat="34.251700546049214" lon="108.89527682441447">
   <ele>405.01339852437377</ele>
   <time>2021-06-04T00:34:55.001Z</time>
</trkpt>  
<trkpt lat="34.251724874323244" lon="108.89524345655444">
   <ele>404.4237037906423</ele>
   <time>2021-06-04T00:34:58.001Z</time>
</trkpt>  
<trkpt lat="34.25174041378735" lon="108.89521069034947">
   <ele>404.8344733621925</ele>
   <time>2021-06-04T00:35:00.001Z</time>
</trkpt>  
<trkpt lat="34.25174186071364" lon="108.89516411663539">
   <ele>405.1317593343556</ele>
   <time>2021-06-04T00:35:03.001Z</time>
</trkpt>  
<trkpt lat="34.25175009907345" lon="108.8951289730072">
   <ele>404.69433878641576</ele>
   <time>2021-06-04T00:35:05.001Z</time>
</trkpt>  
<trkpt lat="34.25176355342196" lon="108.89508851638598">
   <ele>405.42632268182933</ele>
   <time>2021-06-04T00:35:07.001Z</time>
</trkpt>  
<trkpt lat="34.25177410683398" lon="108.89505058023005">
   <ele>404.58765563648194</ele>
   <time>2021-06-04T00:35:09.001Z</time>
</trkpt>  
<trkpt lat="34.25177772050655" lon="108.89501382010673">
   <ele>405.24111420009285</ele>
   <time>2021-06-04T00:35:11.001Z</time>
</trkpt>  
<trkpt lat="34.25177343136744" lon="108.89497234531555">
   <ele>404.8743822379038</ele>
   <time>2021-06-04T00:35:14.001Z</time>
</trkpt>  
<trkpt lat="34.25175723551523" lon="108.89493940949855">
   <ele>405.14464706461877</ele>
   <time>2021-06-04T00:35:17.001Z</time>
</trkpt>  
<trkpt lat="34.25175131587874" lon="108.8948943870151">
   <ele>405.58743353839964</ele>
   <time>2021-06-04T00:35:20.000Z</time>
</trkpt>  
<trkpt lat="34.25175960309625" lon="108.89485236095427">
   <ele>405.58433263842016</ele>
   <time>2021-06-04T00:35:22.000Z</time>
</trkpt>  
<trkpt lat="34.251765624945406" lon="108.89481341421433">
   <ele>405.5223121494055</ele>
   <time>2021-06-04T00:35:24.000Z</time>
</trkpt>  
<trkpt lat="34.25177391226512" lon="108.89477298758683">
   <ele>405.8143739467487</ele>
   <time>2021-06-04T00:35:26.000Z</time>
</trkpt>  
<trkpt lat="34.25178013020535" lon="108.89473032751945">
   <ele>404.88218660186976</ele>
   <time>2021-06-04T00:35:29.000Z</time>
</trkpt>  
<trkpt lat="34.25179387197724" lon="108.894690183676">
   <ele>405.2024960871786</ele>
   <time>2021-06-04T00:35:32.000Z</time>
</trkpt>  
<trkpt lat="34.25180315958851" lon="108.89465306374521">
   <ele>404.9004398789257</ele>
   <time>2021-06-04T00:35:35.000Z</time>
</trkpt>  
<trkpt lat="34.25181441650206" lon="108.89461955176662">
   <ele>404.96878625638783</ele>
   <time>2021-06-04T00:35:38.000Z</time>
</trkpt>  
<trkpt lat="34.251834140678575" lon="108.89458824765119">
   <ele>404.73503582924604</ele>
   <time>2021-06-04T00:35:41.000Z</time>
</trkpt>  
<trkpt lat="34.25179539453186" lon="108.8946009679291">
   <ele>404.83849151432514</ele>
   <time>2021-06-04T00:35:48.000Z</time>
</trkpt>  
<trkpt lat="34.25177057367535" lon="108.89461964576641">
   <ele>404.85223016981035</ele>
   <time>2021-06-04T00:35:50.000Z</time>
</trkpt>  
<trkpt lat="34.251754232748745" lon="108.89465050432848">
   <ele>405.65571145899594</ele>
   <time>2021-06-04T00:35:53.000Z</time>
</trkpt>  
<trkpt lat="34.25173112911626" lon="108.89468194891013">
   <ele>405.0101212458685</ele>
   <time>2021-06-04T00:35:56.000Z</time>
</trkpt>  
<trkpt lat="34.25171371994656" lon="108.89471572835787">
   <ele>405.21382991876453</ele>
   <time>2021-06-04T00:35:58.000Z</time>
</trkpt>  
<trkpt lat="34.25170230655175" lon="108.89474821361739">
   <ele>405.27986117452383</ele>
   <time>2021-06-04T00:36:00.000Z</time>
</trkpt>  
<trkpt lat="34.25170598843534" lon="108.89478444519276">
   <ele>405.3343124203384</ele>
   <time>2021-06-04T00:36:04.000Z</time>
</trkpt>  
<trkpt lat="34.251723528835704" lon="108.89481376035629">
   <ele>405.2400342859328</ele>
   <time>2021-06-04T00:36:09.000Z</time>
</trkpt>  
<trkpt lat="34.251743840040156" lon="108.89483821958429">
   <ele>405.17276797257364</ele>
   <time>2021-06-04T00:36:16.000Z</time>
</trkpt>  
       </trkseg>
   </trk>
</gpx>
