# Supplementary material for: Exploring the influence of path environment factors on walking behavior in urban parks with configuration attribute control
Source: PLoS One. 2025 Jul 28;20(7):e0329278. doi: 10.1371/journal.pone.0329278 (PMC12303266; doi:10.1371/journal.pone.0329278)
Supplement: S2 File — (ZIP) [file pone.0329278.s002.zip › S2 File/Trajectory data/F172.gpx]

<?xml version="1.0" encoding="UTF-8"?>
<gpx xmlns:xsi="http://www.w3.org/2001/XMLSchema-instance" xmlns="http://www.topografix.com/GPX/1/1" xsi:schemaLocation="http://www.topografix.com/GPX/1/1 http://www.topografix.com/GPX/1/1/gpx.xsd" version="1.1" creator="foooooot.com">
<metadata>
         <copyright author="foooooot.com"> <license>foooooot.com</license></copyright>
         <time>1622771476.372069</time>
         <name>2021-06-04-徒步</name>
</metadata>
<trk>
    <name>2021-06-04-徒步</name>
    <type>trip#track</type>
    <src>手机客户端软件/六只脚iPhone版</src>
    <trkseg> 
<trkpt lat="34.25216794367452" lon="108.89493094792596">
   <ele>404.12550777569413</ele>
   <time>2021-06-04T01:51:16.992Z</time>
</trkpt>  
<trkpt lat="34.25213537371795" lon="108.89493226427211">
   <ele>404.1396972415969</ele>
   <time>2021-06-04T01:51:19.994Z</time>
</trkpt>  
<trkpt lat="34.25210704189564" lon="108.89494237891216">
   <ele>404.1415583193302</ele>
   <time>2021-06-04T01:51:22.995Z</time>
</trkpt>  
<trkpt lat="34.252096463264614" lon="108.89497418203328">
   <ele>404.4348931228742</ele>
   <time>2021-06-04T01:51:34.998Z</time>
</trkpt>  
<trkpt lat="34.252068339862255" lon="108.89497222391078">
   <ele>404.32655735034496</ele>
   <time>2021-06-04T01:51:41.999Z</time>
</trkpt>  
<trkpt lat="34.252043397004044" lon="108.89495890725267">
   <ele>404.1853337548673</ele>
   <time>2021-06-04T01:51:51.000Z</time>
</trkpt>  
<trkpt lat="34.25202563463418" lon="108.89493131942983">
   <ele>404.1172179467976</ele>
   <time>2021-06-04T01:52:02.001Z</time>
</trkpt>  
<trkpt lat="34.251998932633974" lon="108.89491359400265">
   <ele>404.34937669243664</ele>
   <time>2021-06-04T01:52:09.001Z</time>
</trkpt>  
<trkpt lat="34.25195098347159" lon="108.89489349040413">
   <ele>404.6001963643357</ele>
   <time>2021-06-04T01:52:10.001Z</time>
</trkpt>  
<trkpt lat="34.25191915402273" lon="108.89488428686795">
   <ele>404.6074545532465</ele>
   <time>2021-06-04T01:52:12.001Z</time>
</trkpt>  
<trkpt lat="34.251891906436796" lon="108.89487284240828">
   <ele>404.9954849462956</ele>
   <time>2021-06-04T01:53:03.002Z</time>
</trkpt>  
<trkpt lat="34.25175987341284" lon="108.89485377747997">
   <ele>405.3153114281595</ele>
   <time>2021-06-04T01:53:05.002Z</time>
</trkpt>  
<trkpt lat="34.25173536871486" lon="108.89483627746814">
   <ele>404.8086947510019</ele>
   <time>2021-06-04T01:53:14.001Z</time>
</trkpt>  
<trkpt lat="34.25174012067124" lon="108.89480383903431">
   <ele>405.34293774235994</ele>
   <time>2021-06-04T01:53:18.001Z</time>
</trkpt>  
<trkpt lat="34.25175334555291" lon="108.89477221924214">
   <ele>405.15503507014364</ele>
   <time>2021-06-04T01:53:23.001Z</time>
</trkpt>  
<trkpt lat="34.25177370225957" lon="108.89475001437269">
   <ele>404.8123546112329</ele>
   <time>2021-06-04T01:53:28.001Z</time>
</trkpt>  
<trkpt lat="34.251796301123186" lon="108.89472629823396">
   <ele>404.51808169670403</ele>
   <time>2021-06-04T01:53:30.001Z</time>
</trkpt>  
<trkpt lat="34.25181697139231" lon="108.89470232196582">
   <ele>404.0821457793936</ele>
   <time>2021-06-04T01:53:34.001Z</time>
</trkpt>  
<trkpt lat="34.25184301861109" lon="108.89468480376911">
   <ele>404.0358323426917</ele>
   <time>2021-06-04T01:53:40.001Z</time>
</trkpt>  
<trkpt lat="34.25186135253868" lon="108.89465411833949">
   <ele>404.50961183942854</ele>
   <time>2021-06-04T01:53:46.001Z</time>
</trkpt>  
<trkpt lat="34.25187786112792" lon="108.89461715772643">
   <ele>404.06211921479553</ele>
   <time>2021-06-04T01:53:49.001Z</time>
</trkpt>  
<trkpt lat="34.251875996534565" lon="108.89458427448581">
   <ele>404.5969277424738</ele>
   <time>2021-06-04T01:53:53.001Z</time>
</trkpt>  
<trkpt lat="34.251872363706156" lon="108.89455171494086">
   <ele>404.47410461027175</ele>
   <time>2021-06-04T01:53:59.001Z</time>
</trkpt>  
<trkpt lat="34.25189214944688" lon="108.89452094937307">
   <ele>405.1771342130378</ele>
   <time>2021-06-04T01:54:06.001Z</time>
</trkpt>  
<trkpt lat="34.251909323538484" lon="108.89448978082332">
   <ele>404.67128407396376</ele>
   <time>2021-06-04T01:54:10.001Z</time>
</trkpt>  
<trkpt lat="34.251925923790196" lon="108.89446324982342">
   <ele>404.3608794827014</ele>
   <time>2021-06-04T01:54:15.001Z</time>
</trkpt>  
<trkpt lat="34.251904902790635" lon="108.89443819667792">
   <ele>404.2418133672327</ele>
   <time>2021-06-04T01:54:27.001Z</time>
</trkpt>  
<trkpt lat="34.25189770053274" lon="108.89440122557802">
   <ele>404.2323813093826</ele>
   <time>2021-06-04T01:54:35.001Z</time>
</trkpt>  
<trkpt lat="34.251910754368204" lon="108.89436653530909">
   <ele>404.2206789916381</ele>
   <time>2021-06-04T01:54:39.002Z</time>
</trkpt>  
<trkpt lat="34.25193305789095" lon="108.89434192543565">
   <ele>404.082691074349</ele>
   <time>2021-06-04T01:54:43.002Z</time>
</trkpt>  
<trkpt lat="34.25195861877474" lon="108.89432582550549">
   <ele>404.12005288153887</ele>
   <time>2021-06-04T01:54:49.002Z</time>
</trkpt>  
<trkpt lat="34.25198549628958" lon="108.89431505253445">
   <ele>404.00689443480223</ele>
   <time>2021-06-04T01:55:05.002Z</time>
</trkpt>  
<trkpt lat="34.25200398221342" lon="108.89428889766607">
   <ele>404.3041914496571</ele>
   <time>2021-06-04T01:55:11.001Z</time>
</trkpt>  
<trkpt lat="34.251998946401656" lon="108.89425480236415">
   <ele>404.39346091635525</ele>
   <time>2021-06-04T01:55:29.001Z</time>
</trkpt>  
<trkpt lat="34.25198203922024" lon="108.89422318242423">
   <ele>404.4863601960242</ele>
   <time>2021-06-04T01:55:31.001Z</time>
</trkpt>  
<trkpt lat="34.25200466423929" lon="108.89420060176073">
   <ele>404.24358605686575</ele>
   <time>2021-06-04T01:55:42.001Z</time>
</trkpt>  
<trkpt lat="34.25203033201521" lon="108.89417559573276">
   <ele>404.31986129283905</ele>
   <time>2021-06-04T01:55:47.001Z</time>
</trkpt>  
<trkpt lat="34.25205061040141" lon="108.89415199082825">
   <ele>404.77053700666875</ele>
   <time>2021-06-04T01:55:51.001Z</time>
</trkpt>  
<trkpt lat="34.252074932450505" lon="108.89413159128722">
   <ele>404.94384812004864</ele>
   <time>2021-06-04T01:55:55.001Z</time>
</trkpt>  
<trkpt lat="34.252101376466086" lon="108.89410571383563">
   <ele>404.67431812826544</ele>
   <time>2021-06-04T01:56:00.001Z</time>
</trkpt>  
<trkpt lat="34.25212165186605" lon="108.8940790673935">
   <ele>404.7378303129226</ele>
   <time>2021-06-04T01:56:02.001Z</time>
</trkpt>  
<trkpt lat="34.25211291100052" lon="108.89404680903534">
   <ele>404.6207453850657</ele>
   <time>2021-06-04T01:56:10.001Z</time>
</trkpt>  
<trkpt lat="34.25208456908901" lon="108.89402624103528">
   <ele>404.4619313944131</ele>
   <time>2021-06-04T01:56:14.001Z</time>
</trkpt>  
<trkpt lat="34.25205192761589" lon="108.89400934709273">
   <ele>404.3733707834035</ele>
   <time>2021-06-04T01:56:16.001Z</time>
</trkpt>  
<trkpt lat="34.25202322954613" lon="108.89400651064886">
   <ele>404.5061124423519</ele>
   <time>2021-06-04T01:56:23.001Z</time>
</trkpt>  
<trkpt lat="34.25200825429797" lon="108.89403438409347">
   <ele>404.3269174816087</ele>
   <time>2021-06-04T01:56:46.002Z</time>
</trkpt>  
<trkpt lat="34.25203811391517" lon="108.89403478536565">
   <ele>404.4007673962042</ele>
   <time>2021-06-04T01:57:06.002Z</time>
</trkpt>  
<trkpt lat="34.25207328688255" lon="108.89405362948173">
   <ele>404.73542058095336</ele>
   <time>2021-06-04T01:57:07.002Z</time>
</trkpt>  
<trkpt lat="34.25209842720422" lon="108.89407812521598">
   <ele>404.6730985911563</ele>
   <time>2021-06-04T01:57:10.002Z</time>
</trkpt>  
<trkpt lat="34.252125204199885" lon="108.89406785267603">
   <ele>404.4415776049718</ele>
   <time>2021-06-04T01:57:17.001Z</time>
</trkpt>  
<trkpt lat="34.252125160682816" lon="108.89403232125038">
   <ele>404.7414824347943</ele>
   <time>2021-06-04T01:57:26.001Z</time>
</trkpt>  
<trkpt lat="34.25210156663581" lon="108.89400681037559">
   <ele>404.39972341340035</ele>
   <time>2021-06-04T01:57:30.001Z</time>
</trkpt>  
<trkpt lat="34.252086450904656" lon="108.89397812956578">
   <ele>404.23128792084754</ele>
   <time>2021-06-04T01:57:33.001Z</time>
</trkpt>  
<trkpt lat="34.252059827311776" lon="108.8939689323751">
   <ele>404.39518152270466</ele>
   <time>2021-06-04T01:57:57.001Z</time>
</trkpt>  
<trkpt lat="34.252032097699264" lon="108.8939568482336">
   <ele>404.72628721036017</ele>
   <time>2021-06-04T01:58:00.001Z</time>
</trkpt>  
<trkpt lat="34.25204055050919" lon="108.89392545254381">
   <ele>404.9334908397868</ele>
   <time>2021-06-04T01:58:17.001Z</time>
</trkpt>  
<trkpt lat="34.25207021052046" lon="108.89392793385332">
   <ele>405.90571524202824</ele>
   <time>2021-06-04T01:59:00.001Z</time>
</trkpt>  
<trkpt lat="34.25205287901737" lon="108.89395348595095">
   <ele>404.61797767225653</ele>
   <time>2021-06-04T01:59:56.000Z</time>
</trkpt>  
<trkpt lat="34.25204742195921" lon="108.89398723247962">
   <ele>404.9404767137021</ele>
   <time>2021-06-04T02:00:53.001Z</time>
</trkpt>  
<trkpt lat="34.25208050390442" lon="108.89406288800903">
   <ele>404.5905422279611</ele>
   <time>2021-06-04T02:00:55.001Z</time>
</trkpt>  
<trkpt lat="34.2521035809907" lon="108.89408114946227">
   <ele>404.38856249209493</ele>
   <time>2021-06-04T02:01:04.001Z</time>
</trkpt>  
<trkpt lat="34.25210267104606" lon="108.89404779301833">
   <ele>404.2602937761694</ele>
   <time>2021-06-04T02:01:13.001Z</time>
</trkpt>  
<trkpt lat="34.25208477679088" lon="108.89401844163946">
   <ele>404.1477922350168</ele>
   <time>2021-06-04T02:01:17.001Z</time>
</trkpt>  
<trkpt lat="34.25207877106529" lon="108.89398289184274">
   <ele>404.26946290861815</ele>
   <time>2021-06-04T02:01:23.001Z</time>
</trkpt>  
<trkpt lat="34.252080856925765" lon="108.89394788951795">
   <ele>404.54963548947126</ele>
   <time>2021-06-04T02:01:29.999Z</time>
</trkpt>  
<trkpt lat="34.252077601493426" lon="108.89391175370244">
   <ele>405.0602817442268</ele>
   <time>2021-06-04T02:01:34.999Z</time>
</trkpt>  
<trkpt lat="34.25208242375387" lon="108.8939451799632">
   <ele>404.6756247943267</ele>
   <time>2021-06-04T02:04:31.000Z</time>
</trkpt>  
<trkpt lat="34.25207705154336" lon="108.89398571553575">
   <ele>404.6791374338791</ele>
   <time>2021-06-04T02:04:33.000Z</time>
</trkpt>  
<trkpt lat="34.25210938135898" lon="108.89396696324779">
   <ele>404.8539343001321</ele>
   <time>2021-06-04T02:04:55.000Z</time>
</trkpt>  
<trkpt lat="34.252136967431824" lon="108.89394132556404">
   <ele>404.367119750008</ele>
   <time>2021-06-04T02:04:58.000Z</time>
</trkpt>  
<trkpt lat="34.25216279000624" lon="108.8939207851787">
   <ele>404.2961196722463</ele>
   <time>2021-06-04T02:05:01.000Z</time>
</trkpt>  
<trkpt lat="34.25217379927535" lon="108.89388688749071">
   <ele>404.19674541801214</ele>
   <time>2021-06-04T02:05:06.000Z</time>
</trkpt>  
<trkpt lat="34.25214865585497" lon="108.89387288813359">
   <ele>404.6071660313755</ele>
   <time>2021-06-04T02:05:29.001Z</time>
</trkpt>  
<trkpt lat="34.25211854998516" lon="108.89388079581491">
   <ele>404.61869596969336</ele>
   <time>2021-06-04T02:05:32.001Z</time>
</trkpt>  
<trkpt lat="34.25209154015763" lon="108.8938869231877">
   <ele>404.6053201146424</ele>
   <time>2021-06-04T02:05:39.001Z</time>
</trkpt>  
<trkpt lat="34.25206413917863" lon="108.89390120084722">
   <ele>404.6454688953236</ele>
   <time>2021-06-04T02:05:46.999Z</time>
</trkpt>  
<trkpt lat="34.252033565327615" lon="108.89389395610326">
   <ele>404.9027849426493</ele>
   <time>2021-06-04T02:05:58.000Z</time>
</trkpt>  
<trkpt lat="34.25200770603221" lon="108.89387069750777">
   <ele>404.89495620224625</ele>
   <time>2021-06-04T02:05:59.000Z</time>
</trkpt>  
<trkpt lat="34.2519891286123" lon="108.89384388176028">
   <ele>404.82659888919443</ele>
   <time>2021-06-04T02:06:06.000Z</time>
</trkpt>  
<trkpt lat="34.25195200764679" lon="108.89382387818874">
   <ele>404.89460052829236</ele>
   <time>2021-06-04T02:06:08.000Z</time>
</trkpt>  
<trkpt lat="34.25196311112629" lon="108.89379035044756">
   <ele>405.04840749129653</ele>
   <time>2021-06-04T02:06:20.000Z</time>
</trkpt>  
<trkpt lat="34.25198944012937" lon="108.89376259037955">
   <ele>404.95862593036145</ele>
   <time>2021-06-04T02:06:22.000Z</time>
</trkpt>  
<trkpt lat="34.25202020837006" lon="108.89376074883143">
   <ele>405.0330346841365</ele>
   <time>2021-06-04T02:06:28.000Z</time>
</trkpt>  
<trkpt lat="34.25204847064326" lon="108.89378199743709">
   <ele>404.8285923516378</ele>
   <time>2021-06-04T02:06:33.000Z</time>
</trkpt>  
<trkpt lat="34.25207984717974" lon="108.89381017862887">
   <ele>404.3272105595097</ele>
   <time>2021-06-04T02:06:36.000Z</time>
</trkpt>  
<trkpt lat="34.2521073895121" lon="108.89382849978807">
   <ele>404.47290542628616</ele>
   <time>2021-06-04T02:06:40.000Z</time>
</trkpt>  
<trkpt lat="34.25213270167879" lon="108.89384046524614">
   <ele>404.3522352883592</ele>
   <time>2021-06-04T02:06:44.000Z</time>
</trkpt>  
<trkpt lat="34.252159431768426" lon="108.89385516711404">
   <ele>404.1965783312917</ele>
   <time>2021-06-04T02:06:48.001Z</time>
</trkpt>  
<trkpt lat="34.252180083020164" lon="108.89387805896804">
   <ele>404.38393668364733</ele>
   <time>2021-06-04T02:06:52.001Z</time>
</trkpt>  
<trkpt lat="34.25218625025234" lon="108.8939146536153">
   <ele>404.3345592273399</ele>
   <time>2021-06-04T02:06:58.001Z</time>
</trkpt>  
<trkpt lat="34.25217945348633" lon="108.8939479739255">
   <ele>404.3055380517617</ele>
   <time>2021-06-04T02:07:08.001Z</time>
</trkpt>  
<trkpt lat="34.25215309328571" lon="108.89395860071097">
   <ele>403.97922546230257</ele>
   <time>2021-06-04T02:08:08.000Z</time>
</trkpt>  
<trkpt lat="34.25211659771694" lon="108.89400064654582">
   <ele>404.2601032964885</ele>
   <time>2021-06-04T02:08:09.000Z</time>
</trkpt>  
<trkpt lat="34.252138307608455" lon="108.89397486221394">
   <ele>404.21956640668213</ele>
   <time>2021-06-04T02:08:17.000Z</time>
</trkpt>  
<trkpt lat="34.252108194581595" lon="108.89396793365073">
   <ele>404.33588264510036</ele>
   <time>2021-06-04T02:08:40.001Z</time>
</trkpt>  
<trkpt lat="34.252064136995" lon="108.89398848241845">
   <ele>404.52427112404257</ele>
   <time>2021-06-04T02:08:41.001Z</time>
</trkpt>  
<trkpt lat="34.252109753857276" lon="108.89398102225091">
   <ele>404.1523559084162</ele>
   <time>2021-06-04T02:10:56.001Z</time>
</trkpt>  
<trkpt lat="34.25220968508346" lon="108.89394782005158">
   <ele>404.3404824687168</ele>
   <time>2021-06-04T02:10:58.001Z</time>
</trkpt>  
<trkpt lat="34.252182357198656" lon="108.8939382064856">
   <ele>404.2193515803665</ele>
   <time>2021-06-04T02:11:29.001Z</time>
</trkpt>  
<trkpt lat="34.252165446794194" lon="108.89390228269893">
   <ele>404.19687521643937</ele>
   <time>2021-06-04T02:11:30.001Z</time>
</trkpt>  
<trkpt lat="34.25214533678133" lon="108.89392539727383">
   <ele>404.486321429722</ele>
   <time>2021-06-04T02:11:45.002Z</time>
</trkpt>  
<trkpt lat="34.252163544814366" lon="108.89395308181274">
   <ele>404.23953087534755</ele>
   <time>2021-06-04T02:11:58.001Z</time>
</trkpt>  
<trkpt lat="34.25218797547228" lon="108.89393427567546">
   <ele>404.44642508774996</ele>
   <time>2021-06-04T02:12:08.001Z</time>
</trkpt>  
<trkpt lat="34.252204079333374" lon="108.89396312450704">
   <ele>404.42861647810787</ele>
   <time>2021-06-04T02:12:14.001Z</time>
</trkpt>  
<trkpt lat="34.25222041925021" lon="108.8940581604491">
   <ele>404.33349461108446</ele>
   <time>2021-06-04T02:12:16.001Z</time>
</trkpt>  
<trkpt lat="34.25219948073754" lon="108.89402584541568">
   <ele>404.13630811683834</ele>
   <time>2021-06-04T02:12:25.001Z</time>
</trkpt>  
<trkpt lat="34.25218361744057" lon="108.89398883812056">
   <ele>404.16349203698337</ele>
   <time>2021-06-04T02:12:28.001Z</time>
</trkpt>  
<trkpt lat="34.25215898926029" lon="108.89397369754163">
   <ele>404.3427932737395</ele>
   <time>2021-06-04T02:13:26.001Z</time>
</trkpt>  
<trkpt lat="34.252131643097826" lon="108.89394967172854">
   <ele>404.2731010373682</ele>
   <time>2021-06-04T02:13:30.001Z</time>
</trkpt>  
<trkpt lat="34.252159580056585" lon="108.89394632399771">
   <ele>404.4015674768016</ele>
   <time>2021-06-04T02:13:40.001Z</time>
</trkpt>  
<trkpt lat="34.252180527144226" lon="108.89397628848904">
   <ele>404.351401980035</ele>
   <time>2021-06-04T02:13:42.002Z</time>
</trkpt>  
<trkpt lat="34.25215683050102" lon="108.89396059415968">
   <ele>404.83099119272083</ele>
   <time>2021-06-04T02:14:38.001Z</time>
</trkpt>  
<trkpt lat="34.2521528938474" lon="108.89392693126572">
   <ele>404.63969972729683</ele>
   <time>2021-06-04T02:14:45.001Z</time>
</trkpt>  
<trkpt lat="34.25213490967464" lon="108.89390216512963">
   <ele>404.57817111350596</ele>
   <time>2021-06-04T02:15:12.001Z</time>
</trkpt>  
<trkpt lat="34.252135614910365" lon="108.8939442298411">
   <ele>404.63633655477315</ele>
   <time>2021-06-04T02:18:18.000Z</time>
</trkpt>  
<trkpt lat="34.25212349870662" lon="108.89397634914434">
   <ele>404.6673153527081</ele>
   <time>2021-06-04T02:18:20.000Z</time>
</trkpt>  
<trkpt lat="34.2521026542094" lon="108.89401239363654">
   <ele>404.74046047218144</ele>
   <time>2021-06-04T02:18:23.000Z</time>
</trkpt>  
<trkpt lat="34.252082875776885" lon="108.89403876554103">
   <ele>405.1177486833185</ele>
   <time>2021-06-04T02:18:26.000Z</time>
</trkpt>  
<trkpt lat="34.25205585320971" lon="108.89404956411423">
   <ele>405.2030305415392</ele>
   <time>2021-06-04T02:18:38.000Z</time>
</trkpt>  
<trkpt lat="34.252024144438465" lon="108.89407222610454">
   <ele>405.04891759809107</ele>
   <time>2021-06-04T02:18:41.000Z</time>
</trkpt>  
<trkpt lat="34.25201547535703" lon="108.89410783670726">
   <ele>404.9221511017531</ele>
   <time>2021-06-04T02:18:45.000Z</time>
</trkpt>  
<trkpt lat="34.25203647055578" lon="108.8940828187432">
   <ele>403.8006400698796</ele>
   <time>2021-06-04T02:18:55.000Z</time>
</trkpt>  
<trkpt lat="34.25205007933792" lon="108.89405205355078">
   <ele>403.5225301589817</ele>
   <time>2021-06-04T02:18:58.000Z</time>
</trkpt>  
<trkpt lat="34.252056405626426" lon="108.89401897440268">
   <ele>403.83420531079173</ele>
   <time>2021-06-04T02:19:02.000Z</time>
</trkpt>  
<trkpt lat="34.25206528332943" lon="108.89397826386093">
   <ele>404.12403069995344</ele>
   <time>2021-06-04T02:19:04.000Z</time>
</trkpt>  
<trkpt lat="34.2520923115594" lon="108.89396250273718">
   <ele>404.5342172170058</ele>
   <time>2021-06-04T02:19:07.000Z</time>
</trkpt>  
<trkpt lat="34.25211692912529" lon="108.89397668662298">
   <ele>404.6392259839922</ele>
   <time>2021-06-04T02:19:56.001Z</time>
</trkpt>  
<trkpt lat="34.25212904954755" lon="108.89400793126916">
   <ele>404.77740443870425</ele>
   <time>2021-06-04T02:20:00.001Z</time>
</trkpt>  
<trkpt lat="34.252102002731064" lon="108.89402419064174">
   <ele>404.51263569202274</ele>
   <time>2021-06-04T02:20:25.000Z</time>
</trkpt>  
<trkpt lat="34.252071144458085" lon="108.89403302314896">
   <ele>404.35028250329196</ele>
   <time>2021-06-04T02:20:26.000Z</time>
</trkpt>  
<trkpt lat="34.25207835543376" lon="108.89406871157748">
   <ele>404.69360471796244</ele>
   <time>2021-06-04T02:20:36.000Z</time>
</trkpt>  
<trkpt lat="34.25207605487156" lon="108.89403607055388">
   <ele>404.52143054269254</ele>
   <time>2021-06-04T02:21:32.000Z</time>
</trkpt>  
<trkpt lat="34.25208347434687" lon="108.89399261301142">
   <ele>404.23146754316986</ele>
   <time>2021-06-04T02:21:33.000Z</time>
</trkpt>  
<trkpt lat="34.252059490647035" lon="108.89397101672073">
   <ele>404.4987662145868</ele>
   <time>2021-06-04T02:21:42.000Z</time>
</trkpt>  
<trkpt lat="34.25205892778167" lon="108.89400441956207">
   <ele>404.7205885015428</ele>
   <time>2021-06-04T02:22:00.001Z</time>
</trkpt>  
<trkpt lat="34.252076083895254" lon="108.89403652428827">
   <ele>404.31350849568844</ele>
   <time>2021-06-04T02:22:02.001Z</time>
</trkpt>  
<trkpt lat="34.25208369104665" lon="108.89406840632122">
   <ele>405.0004065912217</ele>
   <time>2021-06-04T02:22:19.001Z</time>
</trkpt>  
<trkpt lat="34.252060334623515" lon="108.89410435989296">
   <ele>405.0573724741116</ele>
   <time>2021-06-04T02:22:20.001Z</time>
</trkpt>  
<trkpt lat="34.252038288421986" lon="108.89412435337933">
   <ele>405.19087627902627</ele>
   <time>2021-06-04T02:22:24.001Z</time>
</trkpt>  
<trkpt lat="34.25201324106404" lon="108.89414103733796">
   <ele>404.7897596945986</ele>
   <time>2021-06-04T02:22:30.000Z</time>
</trkpt>  
<trkpt lat="34.25204375904194" lon="108.89413947882687">
   <ele>404.55923251621425</ele>
   <time>2021-06-04T02:22:41.000Z</time>
</trkpt>  
<trkpt lat="34.252069993321065" lon="108.89412953727204">
   <ele>404.16503645386547</ele>
   <time>2021-06-04T02:22:47.000Z</time>
</trkpt>  
<trkpt lat="34.25207887586647" lon="108.89409452955236">
   <ele>404.28288916219026</ele>
   <time>2021-06-04T02:22:51.000Z</time>
</trkpt>  
<trkpt lat="34.25209064700077" lon="108.89406297981405">
   <ele>403.9179532388225</ele>
   <time>2021-06-04T02:23:32.001Z</time>
</trkpt>  
<trkpt lat="34.25208876532117" lon="108.89400084849328">
   <ele>403.9167906790972</ele>
   <time>2021-06-04T02:23:33.001Z</time>
</trkpt>  
<trkpt lat="34.25210719745471" lon="108.89396941503219">
   <ele>404.3209530878812</ele>
   <time>2021-06-04T02:23:37.001Z</time>
</trkpt>  
<trkpt lat="34.252129868769075" lon="108.893947163877">
   <ele>404.015859705396</ele>
   <time>2021-06-04T02:23:39.001Z</time>
</trkpt>  
<trkpt lat="34.25215674822979" lon="108.8939199578713">
   <ele>404.39313769247383</ele>
   <time>2021-06-04T02:23:44.001Z</time>
</trkpt>  
<trkpt lat="34.25217719339672" lon="108.89388847151305">
   <ele>404.2023936351761</ele>
   <time>2021-06-04T02:23:49.001Z</time>
</trkpt>  
<trkpt lat="34.25216949978759" lon="108.89385257718925">
   <ele>404.261916782707</ele>
   <time>2021-06-04T02:23:54.001Z</time>
</trkpt>  
<trkpt lat="34.252184043750574" lon="108.8938181687255">
   <ele>404.4491262929514</ele>
   <time>2021-06-04T02:23:58.001Z</time>
</trkpt>  
<trkpt lat="34.252200390629966" lon="108.89378689426037">
   <ele>403.89785120263696</ele>
   <time>2021-06-04T02:24:02.001Z</time>
</trkpt>  
<trkpt lat="34.25217937228714" lon="108.89376597178274">
   <ele>404.497768683359</ele>
   <time>2021-06-04T02:24:11.001Z</time>
</trkpt>  
<trkpt lat="34.25215256353662" lon="108.89376177174617">
   <ele>404.60808968544006</ele>
   <time>2021-06-04T02:24:13.001Z</time>
</trkpt>  
<trkpt lat="34.25212128175303" lon="108.89376915503871">
   <ele>404.5429961970076</ele>
   <time>2021-06-04T02:24:16.001Z</time>
</trkpt>  
<trkpt lat="34.25208982969302" lon="108.89379338328257">
   <ele>404.8131828540936</ele>
   <time>2021-06-04T02:24:19.001Z</time>
</trkpt>  
<trkpt lat="34.25206021611889" lon="108.89381021622489">
   <ele>404.64178553875536</ele>
   <time>2021-06-04T02:24:22.001Z</time>
</trkpt>  
<trkpt lat="34.252036023417006" lon="108.89383264312134">
   <ele>404.9322229390964</ele>
   <time>2021-06-04T02:24:25.001Z</time>
</trkpt>  
<trkpt lat="34.25200781415778" lon="108.8938399001804">
   <ele>404.91629958339036</ele>
   <time>2021-06-04T02:24:29.001Z</time>
</trkpt>  
<trkpt lat="34.251980795181" lon="108.89383886749434">
   <ele>404.75036763679236</ele>
   <time>2021-06-04T02:24:35.000Z</time>
</trkpt>  
<trkpt lat="34.25195725551508" lon="108.89381804177766">
   <ele>405.4298033937812</ele>
   <time>2021-06-04T02:24:46.000Z</time>
</trkpt>  
<trkpt lat="34.25195322671808" lon="108.89378374453813">
   <ele>405.7864984739572</ele>
   <time>2021-06-04T02:24:51.000Z</time>
</trkpt>  
<trkpt lat="34.251931649489435" lon="108.89376085176623">
   <ele>405.4595460202545</ele>
   <time>2021-06-04T02:24:57.000Z</time>
</trkpt>  
<trkpt lat="34.25190450532594" lon="108.89376449079761">
   <ele>405.2160914009437</ele>
   <time>2021-06-04T02:25:01.000Z</time>
</trkpt>  
       </trkseg>
   </trk>
</gpx>
