# Supplementary material for: Exploring the influence of path environment factors on walking behavior in urban parks with configuration attribute control
Source: PLoS One. 2025 Jul 28;20(7):e0329278. doi: 10.1371/journal.pone.0329278 (PMC12303266; doi:10.1371/journal.pone.0329278)
Supplement: S2 File — (ZIP) [file pone.0329278.s002.zip › S2 File/Trajectory data/F173.gpx]

<?xml version="1.0" encoding="UTF-8"?><gpx xsi:schemaLocation="http://www.topografix.com/GPX/1/0 http://www.topografix.com/GPX/1/0/gpx.xsd" xmlns="http://www.topografix.com/GPX/1/0" xmlns:xsi="http://www.w3.org/2001/XMLSchema-instance" creator="SixFoot - http://www.foooooot.com/" version="1.0"><trk><trkseg><trkpt lon="108.89478536402274" lat="34.251743812808414"><ele>372.9054913341718</ele><time>2021-06-04T00:10:45Z</time><speed>0.26388341188430786</speed></trkpt><trkpt lon="108.89467186618414" lat="34.251737278713186"><ele>373.41459417926467</ele><time>2021-06-04T00:10:55Z</time><speed>0.9796633124351501</speed></trkpt><trkpt lon="108.89453158870904" lat="34.2517585699875"><ele>375.48726632896245</ele><time>2021-06-04T00:11:01Z</time><speed>0.9685525894165039</speed></trkpt><trkpt lon="108.89441645451359" lat="34.251752288440265"><ele>375.10495566016874</ele><time>2021-06-04T00:11:09Z</time><speed>1.0675588846206665</speed></trkpt><trkpt lon="108.8943106486875" lat="34.251691282801005"><ele>375.5075598794137</ele><time>2021-06-04T00:11:19Z</time><speed>0.9674254655838013</speed></trkpt><trkpt lon="108.89420917375658" lat="34.25162557907756"><ele>375.528024654682</ele><time>2021-06-04T00:11:27Z</time><speed>1.2356492280960083</speed></trkpt><trkpt lon="108.89412397339656" lat="34.251552591926696"><ele>374.62434297096314</ele><time>2021-06-04T00:11:35Z</time><speed>1.1807948350906372</speed></trkpt><trkpt lon="108.89399426391203" lat="34.251508368503764"><ele>374.68898311505876</ele><time>2021-06-04T00:11:43Z</time><speed>0.9073013663291931</speed></trkpt><trkpt lon="108.89387862924474" lat="34.251508917416864"><ele>373.9709275013976</ele><time>2021-06-04T00:11:51Z</time><speed>0.9332468509674072</speed></trkpt><trkpt lon="108.8937408732825" lat="34.25152127324084"><ele>374.7076963733542</ele><time>2021-06-04T00:11:59Z</time><speed>1.16023588180542</speed></trkpt><trkpt lon="108.89361550901164" lat="34.25150148885976"><ele>374.99987111015656</ele><time>2021-06-04T00:12:07Z</time><speed>1.1018610000610352</speed></trkpt><trkpt lon="108.89347931795962" lat="34.25150039088296"><ele>374.95196230320585</ele><time>2021-06-04T00:12:15Z</time><speed>1.1029936075210571</speed></trkpt><trkpt lon="108.89334861539821" lat="34.251460107124906"><ele>375.6178318767469</ele><time>2021-06-04T00:12:25Z</time><speed>1.297985315322876</speed></trkpt><trkpt lon="108.89322091156404" lat="34.25141549028752"><ele>376.48280918349457</ele><time>2021-06-04T00:12:33Z</time><speed>1.3044345378875732</speed></trkpt><trkpt lon="108.89307554700136" lat="34.25138675232368"><ele>377.2898912193261</ele><time>2021-06-04T00:12:42Z</time><speed>1.3029050827026367</speed></trkpt><trkpt lon="108.89296280089347" lat="34.25138522587671"><ele>378.16344897218437</ele><time>2021-06-04T00:12:49Z</time><speed>1.393658995628357</speed></trkpt><trkpt lon="108.89284156710292" lat="34.25135155564511"><ele>378.69100090491133</ele><time>2021-06-04T00:12:58Z</time><speed>1.087051272392273</speed></trkpt><trkpt lon="108.89275163716923" lat="34.251260060609106"><ele>379.39359292504184</ele><time>2021-06-04T00:13:05Z</time><speed>1.4876744747161865</speed></trkpt><trkpt lon="108.89269321170887" lat="34.251180848142525"><ele>378.85646838601093</ele><time>2021-06-04T00:13:11Z</time><speed>1.3713706731796265</speed></trkpt><trkpt lon="108.89257046224621" lat="34.25111596306227"><ele>379.6037752594839</ele><time>2021-06-04T00:13:20Z</time><speed>1.211307168006897</speed></trkpt><trkpt lon="108.8924666742854" lat="34.251154797550605"><ele>380.60705298711105</ele><time>2021-06-04T00:13:27Z</time><speed>1.337620496749878</speed></trkpt><trkpt lon="108.8923447730247" lat="34.25116727999071"><ele>380.0284881093754</ele><time>2021-06-04T00:13:35Z</time><speed>1.132383108139038</speed></trkpt><trkpt lon="108.89220997244728" lat="34.251160601268744"><ele>379.7188725449559</ele><time>2021-06-04T00:13:45Z</time><speed>0.9731745719909668</speed></trkpt><trkpt lon="108.89207595532422" lat="34.251138836785394"><ele>380.0793688124121</ele><time>2021-06-04T00:13:53Z</time><speed>1.19306480884552</speed></trkpt><trkpt lon="108.89195231827142" lat="34.25109008098014"><ele>380.2468594104799</ele><time>2021-06-04T00:14:01Z</time><speed>1.3667824268341064</speed></trkpt><trkpt lon="108.8918681026345" lat="34.251019620829055"><ele>379.3360348753546</ele><time>2021-06-04T00:14:08Z</time><speed>1.1066405773162842</speed></trkpt><trkpt lon="108.89178355030396" lat="34.25094147988179"><ele>379.6750306698728</ele><time>2021-06-04T00:14:15Z</time><speed>1.2815479040145874</speed></trkpt><trkpt lon="108.89170526432797" lat="34.250854253857625"><ele>379.7444591924276</ele><time>2021-06-04T00:14:25Z</time><speed>1.107208251953125</speed></trkpt><trkpt lon="108.89162782848157" lat="34.25076525114776"><ele>379.0235528307586</ele><time>2021-06-04T00:14:33Z</time><speed>1.2954418659210205</speed></trkpt><trkpt lon="108.89154014153621" lat="34.25068754748122"><ele>378.06826347603806</ele><time>2021-06-04T00:14:41Z</time><speed>1.4061129093170166</speed></trkpt><trkpt lon="108.89146905133067" lat="34.25060134598891"><ele>377.3644423432032</ele><time>2021-06-04T00:14:49Z</time><speed>1.3786665201187134</speed></trkpt><trkpt lon="108.8914147658173" lat="34.25051778096586"><ele>377.5574381685764</ele><time>2021-06-04T00:14:57Z</time><speed>0.9410089254379272</speed></trkpt><trkpt lon="108.89135272742116" lat="34.250434661700766"><ele>376.5232422116747</ele><time>2021-06-04T00:15:05Z</time><speed>1.3782336711883545</speed></trkpt><trkpt lon="108.89127448318112" lat="34.25036947715884"><ele>375.5020161418951</ele><time>2021-06-04T00:15:11Z</time><speed>1.3458271026611328</speed></trkpt><trkpt lon="108.89120988877046" lat="34.25029445666417"><ele>375.35312630565477</ele><time>2021-06-04T00:15:17Z</time><speed>1.4406324625015259</speed></trkpt><trkpt lon="108.89111796061577" lat="34.25022439636748"><ele>376.62110964857015</ele><time>2021-06-04T00:15:25Z</time><speed>0.9787139296531677</speed></trkpt><trkpt lon="108.89101203149124" lat="34.250160819375765"><ele>378.8723869064868</ele><time>2021-06-04T00:15:32Z</time><speed>1.1960551738739014</speed></trkpt><trkpt lon="108.89090708046956" lat="34.250098022984844"><ele>379.2324283922179</ele><time>2021-06-04T00:15:39Z</time><speed>1.353397250175476</speed></trkpt><trkpt lon="108.8908354764549" lat="34.25002134300111"><ele>378.30986255234757</ele><time>2021-06-04T00:15:47Z</time><speed>1.1181366443634033</speed></trkpt><trkpt lon="108.89077315014904" lat="34.24992101810566"><ele>376.52997160464264</ele><time>2021-06-04T00:15:56Z</time><speed>1.0406291484832764</speed></trkpt><trkpt lon="108.89074702961645" lat="34.24982145241653"><ele>376.5278559761531</ele><time>2021-06-04T00:16:03Z</time><speed>1.4094328880310059</speed></trkpt><trkpt lon="108.8907269923909" lat="34.2497235379953"><ele>376.70393526040726</ele><time>2021-06-04T00:16:11Z</time><speed>1.326461911201477</speed></trkpt><trkpt lon="108.89071685485627" lat="34.24962693344625"><ele>376.1724183146475</ele><time>2021-06-04T00:16:17Z</time><speed>1.556409478187561</speed></trkpt><trkpt lon="108.8907056772339" lat="34.24952591792007"><ele>375.73548425222015</ele><time>2021-06-04T00:16:23Z</time><speed>1.2172058820724487</speed></trkpt><trkpt lon="108.89069462087983" lat="34.249436039181404"><ele>376.09777935720473</ele><time>2021-06-04T00:16:29Z</time><speed>1.5293155908584595</speed></trkpt><trkpt lon="108.89067182718047" lat="34.249346719520666"><ele>376.08045960695347</ele><time>2021-06-04T00:16:37Z</time><speed>1.442671537399292</speed></trkpt><trkpt lon="108.89067879807726" lat="34.24925532954404"><ele>376.56731326511687</ele><time>2021-06-04T00:16:45Z</time><speed>1.4023597240447998</speed></trkpt><trkpt lon="108.8906959106566" lat="34.24915704735107"><ele>375.10786786587823</ele><time>2021-06-04T00:16:55Z</time><speed>1.3985135555267334</speed></trkpt><trkpt lon="108.89073513542843" lat="34.24906901683061"><ele>373.8284919882287</ele><time>2021-06-04T00:17:01Z</time><speed>1.3675205707550049</speed></trkpt><trkpt lon="108.89080002108616" lat="34.248974938454104"><ele>373.8373365658409</ele><time>2021-06-04T00:17:09Z</time><speed>1.2236436605453491</speed></trkpt><trkpt lon="108.89087851744313" lat="34.24888733368787"><ele>373.7180362359391</ele><time>2021-06-04T00:17:17Z</time><speed>1.2582769393920898</speed></trkpt><trkpt lon="108.89096222717595" lat="34.24882832722921"><ele>374.977610670391</ele><time>2021-06-04T00:17:25Z</time><speed>1.3242652416229248</speed></trkpt><trkpt lon="108.89105802648699" lat="34.24877818637085"><ele>375.4929187865945</ele><time>2021-06-04T00:17:33Z</time><speed>1.2460460662841797</speed></trkpt><trkpt lon="108.89116334378225" lat="34.248743358169534"><ele>375.30044221330024</ele><time>2021-06-04T00:17:39Z</time><speed>1.4371529817581177</speed></trkpt><trkpt lon="108.89127451326287" lat="34.24870961483971"><ele>374.73258057695125</ele><time>2021-06-04T00:17:47Z</time><speed>1.1123394966125488</speed></trkpt><trkpt lon="108.89139958111413" lat="34.248684157306826"><ele>374.32718696707235</ele><time>2021-06-04T00:17:53Z</time><speed>1.186112642288208</speed></trkpt><trkpt lon="108.8915283423166" lat="34.24865778158478"><ele>373.7908333449223</ele><time>2021-06-04T00:18:01Z</time><speed>0.888789713382721</speed></trkpt><trkpt lon="108.89164830564397" lat="34.248648796773075"><ele>374.70840851847976</ele><time>2021-06-04T00:18:08Z</time><speed>1.3837577104568481</speed></trkpt><trkpt lon="108.89176478013702" lat="34.24865613492159"><ele>376.07333960481793</ele><time>2021-06-04T00:18:16Z</time><speed>1.3461683988571167</speed></trkpt><trkpt lon="108.89185734414899" lat="34.24871866688593"><ele>374.9400115974086</ele><time>2021-06-04T00:18:21Z</time><speed>1.2272385358810425</speed></trkpt><trkpt lon="108.89199626995305" lat="34.248732419934626"><ele>374.935061015937</ele><time>2021-06-04T00:18:31Z</time><speed>1.2866889238357544</speed></trkpt><trkpt lon="108.89212397842068" lat="34.24875861826291"><ele>374.63807348141887</ele><time>2021-06-04T00:18:39Z</time><speed>1.4132263660430908</speed></trkpt><trkpt lon="108.89225579841082" lat="34.24876289721036"><ele>374.51877626479677</ele><time>2021-06-04T00:18:48Z</time><speed>1.3406809568405151</speed></trkpt><trkpt lon="108.89237876905601" lat="34.248765169001175"><ele>374.32725730887563</ele><time>2021-06-04T00:18:55Z</time><speed>1.3834426403045654</speed></trkpt><trkpt lon="108.89251056994897" lat="34.24875920172882"><ele>374.33548886999034</ele><time>2021-06-04T00:19:03Z</time><speed>1.4591729640960693</speed></trkpt><trkpt lon="108.89265269532028" lat="34.248782754328666"><ele>374.4693428956232</ele><time>2021-06-04T00:19:11Z</time><speed>1.3332794904708862</speed></trkpt><trkpt lon="108.89278308365974" lat="34.248811188899964"><ele>373.82182788318124</ele><time>2021-06-04T00:19:19Z</time><speed>1.2364552021026611</speed></trkpt><trkpt lon="108.89290818217258" lat="34.24882406202623"><ele>374.4644953860255</ele><time>2021-06-04T00:19:29Z</time><speed>1.1372473239898682</speed></trkpt><trkpt lon="108.89303084544686" lat="34.24881409728784"><ele>374.5340976255713</ele><time>2021-06-04T00:19:37Z</time><speed>1.2860493659973145</speed></trkpt><trkpt lon="108.8931589283361" lat="34.248826110252615"><ele>374.8601944279348</ele><time>2021-06-04T00:19:45Z</time><speed>1.3313965797424316</speed></trkpt><trkpt lon="108.89327827507789" lat="34.248787397925916"><ele>374.95927960307824</ele><time>2021-06-04T00:19:53Z</time><speed>1.4277312755584717</speed></trkpt><trkpt lon="108.89338777278044" lat="34.248725982430585"><ele>374.4942353155539</ele><time>2021-06-04T00:20:01Z</time><speed>1.5028913021087646</speed></trkpt><trkpt lon="108.8934713437387" lat="34.24864919476012"><ele>373.79591755089905</ele><time>2021-06-04T00:20:09Z</time><speed>1.594285249710083</speed></trkpt><trkpt lon="108.89356508193197" lat="34.24857283748539"><ele>373.1424679429328</ele><time>2021-06-04T00:20:17Z</time><speed>1.1852353811264038</speed></trkpt><trkpt lon="108.89366386182967" lat="34.248492435214956"><ele>372.6801967660283</ele><time>2021-06-04T00:20:25Z</time><speed>1.473973035812378</speed></trkpt><trkpt lon="108.89377002068404" lat="34.24841738955659"><ele>372.9151861429316</ele><time>2021-06-04T00:20:33Z</time><speed>1.3625588417053223</speed></trkpt><trkpt lon="108.89387558513607" lat="34.24835675232307"><ele>373.5520282219127</ele><time>2021-06-04T00:20:41Z</time><speed>1.3534358739852905</speed></trkpt><trkpt lon="108.89399654408024" lat="34.24832348136992"><ele>373.42286449381777</ele><time>2021-06-04T00:20:49Z</time><speed>1.2420891523361206</speed></trkpt><trkpt lon="108.89412814006984" lat="34.248307207852775"><ele>374.2023211505841</ele><time>2021-06-04T00:20:57Z</time><speed>1.2726194858551025</speed></trkpt><trkpt lon="108.89423902847999" lat="34.248277624366224"><ele>374.6641745344938</ele><time>2021-06-04T00:21:03Z</time><speed>1.2316125631332397</speed></trkpt><trkpt lon="108.8943427857452" lat="34.2482128126576"><ele>375.03495759065447</ele><time>2021-06-04T00:21:11Z</time><speed>1.4008393287658691</speed></trkpt><trkpt lon="108.89440358462198" lat="34.24812528671056"><ele>373.64677125173307</ele><time>2021-06-04T00:21:19Z</time><speed>1.174790620803833</speed></trkpt><trkpt lon="108.89447349563049" lat="34.24804383677681"><ele>373.7485126342938</ele><time>2021-06-04T00:21:27Z</time><speed>1.008903980255127</speed></trkpt><trkpt lon="108.894609716415" lat="34.24799202931726"><ele>373.1465979497765</ele><time>2021-06-04T00:21:37Z</time><speed>1.340817928314209</speed></trkpt><trkpt lon="108.89473987065509" lat="34.247996664848785"><ele>372.626166911107</ele><time>2021-06-04T00:21:45Z</time><speed>1.6094515323638916</speed></trkpt><trkpt lon="108.8948504662133" lat="34.248039432097386"><ele>373.74911509027976</ele><time>2021-06-04T00:21:53Z</time><speed>1.4228935241699219</speed></trkpt><trkpt lon="108.89492493213528" lat="34.24813483251605"><ele>375.50238258105446</ele><time>2021-06-04T00:22:03Z</time><speed>1.1766839027404785</speed></trkpt><trkpt lon="108.89496670148141" lat="34.24822639887549"><ele>376.7970374660816</ele><time>2021-06-04T00:22:11Z</time><speed>1.0289578437805176</speed></trkpt><trkpt lon="108.89498348555236" lat="34.24833746658401"><ele>376.8536164300471</ele><time>2021-06-04T00:22:19Z</time><speed>1.2720489501953125</speed></trkpt><trkpt lon="108.89500595798233" lat="34.24842667222099"><ele>377.00963751929214</ele><time>2021-06-04T00:22:25Z</time><speed>1.174625277519226</speed></trkpt><trkpt lon="108.89503004605889" lat="34.24853579117938"><ele>376.212202835523</ele><time>2021-06-04T00:22:33Z</time><speed>1.1476033926010132</speed></trkpt><trkpt lon="108.89502667304171" lat="34.24864248007074"><ele>376.1219511759691</ele><time>2021-06-04T00:22:41Z</time><speed>1.1537290811538696</speed></trkpt><trkpt lon="108.8950215311967" lat="34.248744120839625"><ele>376.27564597876966</ele><time>2021-06-04T00:22:49Z</time><speed>1.0634492635726929</speed></trkpt><trkpt lon="108.8949759659673" lat="34.248856568131735"><ele>376.0210461801342</ele><time>2021-06-04T00:22:55Z</time><speed>1.2882834672927856</speed></trkpt><trkpt lon="108.89493490336565" lat="34.248952253576185"><ele>375.55130591114994</ele><time>2021-06-04T00:23:03Z</time><speed>1.5944515466690063</speed></trkpt><trkpt lon="108.89494502468938" lat="34.249049103193435"><ele>376.07217731678094</ele><time>2021-06-04T00:23:11Z</time><speed>1.054336428642273</speed></trkpt><trkpt lon="108.89495241448228" lat="34.249154471261754"><ele>376.81502549247347</ele><time>2021-06-04T00:23:19Z</time><speed>0.978867769241333</speed></trkpt><trkpt lon="108.89495827673544" lat="34.24925524391784"><ele>375.5794677099537</ele><time>2021-06-04T00:23:27Z</time><speed>1.1984366178512573</speed></trkpt><trkpt lon="108.89493491888898" lat="34.249366491466844"><ele>374.5642628156117</ele><time>2021-06-04T00:23:35Z</time><speed>1.4283690452575684</speed></trkpt><trkpt lon="108.89491189166722" lat="34.24946479459203"><ele>374.00166236065814</ele><time>2021-06-04T00:23:41Z</time><speed>1.2031360864639282</speed></trkpt><trkpt lon="108.89486265565809" lat="34.24955874661226"><ele>372.58331938016323</ele><time>2021-06-04T00:23:49Z</time><speed>1.2349213361740112</speed></trkpt><trkpt lon="108.89479277905068" lat="34.24963604255926"><ele>372.08767792760085</ele><time>2021-06-04T00:23:59Z</time><speed>1.152791142463684</speed></trkpt><trkpt lon="108.89478472852463" lat="34.24973690736264"><ele>371.9449808318599</ele><time>2021-06-04T00:24:08Z</time><speed>1.50013267993927</speed></trkpt><trkpt lon="108.89479264238027" lat="34.249850567489815"><ele>372.21097913987194</ele><time>2021-06-04T00:24:17Z</time><speed>1.283247947692871</speed></trkpt><trkpt lon="108.89484101045876" lat="34.24994275497799"><ele>369.6754661768865</ele><time>2021-06-04T00:24:24Z</time><speed>1.0754380226135254</speed></trkpt><trkpt lon="108.89496931269474" lat="34.24999767019064"><ele>366.25132184072004</ele><time>2021-06-04T00:24:31Z</time><speed>1.1643959283828735</speed></trkpt><trkpt lon="108.8950856628685" lat="34.25000070388845"><ele>368.39478744030805</ele><time>2021-06-04T00:24:39Z</time><speed>1.1703048944473267</speed></trkpt><trkpt lon="108.89523212400888" lat="34.25000132149109"><ele>367.6443177828799</ele><time>2021-06-04T00:24:49Z</time><speed>0.8931849598884583</speed></trkpt><trkpt lon="108.89536202094854" lat="34.250018708075665"><ele>370.44187325075285</ele><time>2021-06-04T00:24:57Z</time><speed>1.2441339492797852</speed></trkpt><trkpt lon="108.89551822875715" lat="34.25006664003096"><ele>369.74797117687814</ele><time>2021-06-04T00:25:04Z</time><speed>0.999036967754364</speed></trkpt><trkpt lon="108.8956456867477" lat="34.25008737392783"><ele>369.3696905380397</ele><time>2021-06-04T00:25:15Z</time><speed>0.9872280955314636</speed></trkpt><trkpt lon="108.89575875019501" lat="34.25011172299835"><ele>368.69034878927425</ele><time>2021-06-04T00:25:24Z</time><speed>0.8605753183364868</speed></trkpt><trkpt lon="108.89587144576376" lat="34.25017902019735"><ele>368.1862779200929</ele><time>2021-06-04T00:25:31Z</time><speed>1.4536718130111694</speed></trkpt><trkpt lon="108.89594214260597" lat="34.25027016150199"><ele>370.0675493399028</ele><time>2021-06-04T00:25:37Z</time><speed>1.181581974029541</speed></trkpt><trkpt lon="108.89599743393387" lat="34.25037145162924"><ele>371.85928118659547</ele><time>2021-06-04T00:25:47Z</time><speed>0.9131840467453003</speed></trkpt><trkpt lon="108.89602024103398" lat="34.250466155289224"><ele>373.1257794492252</ele><time>2021-06-04T00:25:54Z</time><speed>1.0900187492370605</speed></trkpt><trkpt lon="108.89603141064205" lat="34.25056020577102"><ele>374.18113560724044</ele><time>2021-06-04T00:26:01Z</time><speed>1.1320048570632935</speed></trkpt><trkpt lon="108.8960060050187" lat="34.25065541932367"><ele>374.39203290520544</ele><time>2021-06-04T00:26:07Z</time><speed>1.130980134010315</speed></trkpt><trkpt lon="108.89602064159058" lat="34.25076529162641"><ele>373.8651131412829</ele><time>2021-06-04T00:26:15Z</time><speed>1.322127342224121</speed></trkpt><trkpt lon="108.89602896016875" lat="34.250869062272095"><ele>373.1696573729858</ele><time>2021-06-04T00:26:23Z</time><speed>1.2122365236282349</speed></trkpt><trkpt lon="108.89597699625696" lat="34.250960351653205"><ele>372.6639028887819</ele><time>2021-06-04T00:26:29Z</time><speed>1.2049334049224854</speed></trkpt><trkpt lon="108.89591375262398" lat="34.2510360381809"><ele>373.53363322325566</ele><time>2021-06-04T00:26:35Z</time><speed>1.3369457721710205</speed></trkpt><trkpt lon="108.89584429835567" lat="34.25112829111652"><ele>373.08431017670426</ele><time>2021-06-04T00:26:45Z</time><speed>1.1378244161605835</speed></trkpt><trkpt lon="108.89584704514887" lat="34.251237839452365"><ele>373.4023207683118</ele><time>2021-06-04T00:26:53Z</time><speed>1.1378960609436035</speed></trkpt><trkpt lon="108.89582166249816" lat="34.25138844404178"><ele>372.85558973781</ele><time>2021-06-04T00:27:01Z</time><speed>1.139757513999939</speed></trkpt><trkpt lon="108.89575499948616" lat="34.25148412107622"><ele>373.11526529713916</ele><time>2021-06-04T00:27:09Z</time><speed>1.3437461853027344</speed></trkpt><trkpt lon="108.89560277396372" lat="34.25150161994868"><ele>376.223759446543</ele><time>2021-06-04T00:27:17Z</time><speed>1.1445451974868774</speed></trkpt><trkpt lon="108.89549492260684" lat="34.25152334024674"><ele>375.88207601204294</ele><time>2021-06-04T00:27:25Z</time><speed>1.2819557189941406</speed></trkpt><trkpt lon="108.89536624581213" lat="34.25153812069093"><ele>377.33619417242534</ele><time>2021-06-04T00:27:31Z</time><speed>1.3228719234466553</speed></trkpt><trkpt lon="108.8952623849653" lat="34.25159801480487"><ele>376.9819597377027</ele><time>2021-06-04T00:27:39Z</time><speed>1.2710200548171997</speed></trkpt><trkpt lon="108.89516434320879" lat="34.25165070649402"><ele>375.39829181176606</ele><time>2021-06-04T00:27:47Z</time><speed>1.1342463493347168</speed></trkpt><trkpt lon="108.89505287060575" lat="34.25166999513242"><ele>374.62306543018275</ele><time>2021-06-04T00:27:55Z</time><speed>1.0747431516647339</speed></trkpt><trkpt lon="108.89493912042012" lat="34.25167436772598"><ele>374.2495246243453</ele><time>2021-06-04T00:28:05Z</time><speed>1.176224946975708</speed></trkpt><trkpt lon="108.894813542479" lat="34.25167430767253"><ele>373.3476331867014</ele><time>2021-06-04T00:28:15Z</time><speed>0.8402825593948364</speed></trkpt><trkpt lon="108.89469378680693" lat="34.251711405782736"><ele>373.1405588874497</ele><time>2021-06-04T00:28:25Z</time><speed>1.1896283626556396</speed></trkpt><trkpt lon="108.89457641580881" lat="34.25175019332381"><ele>372.4456061030564</ele><time>2021-06-04T00:28:31Z</time><speed>1.164034366607666</speed></trkpt><trkpt lon="108.89445198512986" lat="34.25176057808289"><ele>372.08973170503737</ele><time>2021-06-04T00:28:41Z</time><speed>1.255657434463501</speed></trkpt><trkpt lon="108.89434738305997" lat="34.25172731861905"><ele>372.0435504940115</ele><time>2021-06-04T00:28:50Z</time><speed>1.1576083898544312</speed></trkpt><trkpt lon="108.89425774503395" lat="34.25165458065481"><ele>371.95701582774035</ele><time>2021-06-04T00:28:59Z</time><speed>0.9444418549537659</speed></trkpt><trkpt lon="108.8941112194846" lat="34.251567234249315"><ele>374.36478001796337</ele><time>2021-06-04T00:29:05Z</time><speed>1.495779037475586</speed></trkpt><trkpt lon="108.89403821611518" lat="34.25149131606995"><ele>374.904931847319</ele><time>2021-06-04T00:29:12Z</time><speed>1.0470846891403198</speed></trkpt><trkpt lon="108.89388525230821" lat="34.251508454819984"><ele>372.55386976903475</ele><time>2021-06-04T00:29:22Z</time><speed>0.8333775997161865</speed></trkpt><trkpt lon="108.8937473375981" lat="34.2515228422665"><ele>372.8450689153202</ele><time>2021-06-04T00:29:30Z</time><speed>1.4805099964141846</speed></trkpt><trkpt lon="108.89359678877575" lat="34.251516309774296"><ele>371.61509382716156</ele><time>2021-06-04T00:29:42Z</time><speed>0.8307076096534729</speed></trkpt><trkpt lon="108.89347881422705" lat="34.2515375985188"><ele>371.9409475669231</ele><time>2021-06-04T00:29:48Z</time><speed>0.834938108921051</speed></trkpt><trkpt lon="108.89334889400418" lat="34.251526994245665"><ele>375.66351485435337</ele><time>2021-06-04T00:29:55Z</time><speed>0.81755530834198</speed></trkpt><trkpt lon="108.89326731154472" lat="34.25146484677245"><ele>375.38434316912765</ele><time>2021-06-04T00:30:03Z</time><speed>0.9401403665542603</speed></trkpt><trkpt lon="108.89316912848142" lat="34.25141238294665"><ele>374.02028964649804</ele><time>2021-06-04T00:30:11Z</time><speed>1.2670842409133911</speed></trkpt><trkpt lon="108.89305600671594" lat="34.251399485114895"><ele>372.3247300033129</ele><time>2021-06-04T00:30:21Z</time><speed>0.8566226959228516</speed></trkpt><trkpt lon="108.89294610856483" lat="34.251394715616165"><ele>374.1707819767571</ele><time>2021-06-04T00:30:26Z</time><speed>1.0579088926315308</speed></trkpt><trkpt lon="108.89282825878732" lat="34.25137587711922"><ele>376.63048998688254</ele><time>2021-06-04T00:30:32Z</time><speed>1.1007640361785889</speed></trkpt><trkpt lon="108.89277344002075" lat="34.25128919328594"><ele>375.9199655058273</ele><time>2021-06-04T00:30:41Z</time><speed>1.0485758781433105</speed></trkpt><trkpt lon="108.8927289466783" lat="34.25119727634213"><ele>375.46712755650105</ele><time>2021-06-04T00:30:50Z</time><speed>0.9347366690635681</speed></trkpt><trkpt lon="108.89262158338266" lat="34.25114109013704"><ele>373.4869772722029</ele><time>2021-06-04T00:30:57Z</time><speed>1.1584398746490479</speed></trkpt><trkpt lon="108.89250549185266" lat="34.25116169439817"><ele>372.73403565365817</ele><time>2021-06-04T00:31:05Z</time><speed>0.9405382871627808</speed></trkpt><trkpt lon="108.89239214962969" lat="34.25117949331923"><ele>372.8421215134961</ele><time>2021-06-04T00:31:12Z</time><speed>0.9235441088676453</speed></trkpt><trkpt lon="108.89225786637738" lat="34.25117561020969"><ele>371.94681648464353</ele><time>2021-06-04T00:31:20Z</time><speed>1.0221672058105469</speed></trkpt><trkpt lon="108.89213949719424" lat="34.251161309074284"><ele>371.7885908917031</ele><time>2021-06-04T00:31:27Z</time><speed>0.7961565852165222</speed></trkpt><trkpt lon="108.89198961234221" lat="34.25114568443244"><ele>374.165428600726</ele><time>2021-06-04T00:31:35Z</time><speed>0.8542271852493286</speed></trkpt><trkpt lon="108.89189128679969" lat="34.25108682214289"><ele>374.2735085167602</ele><time>2021-06-04T00:31:43Z</time><speed>0.9995379447937012</speed></trkpt><trkpt lon="108.89181483598257" lat="34.25101661851952"><ele>373.88338672323005</ele><time>2021-06-04T00:31:49Z</time><speed>1.1236242055892944</speed></trkpt><trkpt lon="108.89171952159732" lat="34.250888841668065"><ele>369.6590174244937</ele><time>2021-06-04T00:31:58Z</time><speed>1.369152307510376</speed></trkpt><trkpt lon="108.8916343309621" lat="34.250804782602366"><ele>370.2498659689978</ele><time>2021-06-04T00:32:06Z</time><speed>1.1714138984680176</speed></trkpt><trkpt lon="108.89153276580582" lat="34.250690060507225"><ele>370.4630013556581</ele><time>2021-06-04T00:32:16Z</time><speed>1.0189037322998047</speed></trkpt><trkpt lon="108.89145437737568" lat="34.250606390194626"><ele>369.2294332665382</ele><time>2021-06-04T00:32:25Z</time><speed>1.0148510932922363</speed></trkpt><trkpt lon="108.89136969733478" lat="34.250475150322984"><ele>366.9884788349577</ele><time>2021-06-04T00:32:33Z</time><speed>1.3460547924041748</speed></trkpt><trkpt lon="108.89129716714928" lat="34.25037714341155"><ele>369.39420504420326</ele><time>2021-06-04T00:32:40Z</time><speed>1.2753710746765137</speed></trkpt><trkpt lon="108.89121414848842" lat="34.250297933096824"><ele>369.5656338814324</ele><time>2021-06-04T00:32:47Z</time><speed>1.3644965887069702</speed></trkpt><trkpt lon="108.89112271585526" lat="34.25023386007917"><ele>369.1703872614704</ele><time>2021-06-04T00:32:54Z</time><speed>0.9467394948005676</speed></trkpt><trkpt lon="108.8910274936412" lat="34.25016558878413"><ele>371.19537037025117</ele><time>2021-06-04T00:33:00Z</time><speed>1.5207185745239258</speed></trkpt><trkpt lon="108.8909331422403" lat="34.25010614711369"><ele>371.4973192001128</ele><time>2021-06-04T00:33:07Z</time><speed>1.4304438829421997</speed></trkpt><trkpt lon="108.89085332307351" lat="34.25001642423211"><ele>370.8428342878112</ele><time>2021-06-04T00:33:15Z</time><speed>1.5241652727127075</speed></trkpt><trkpt lon="108.89079151006933" lat="34.249927281877774"><ele>371.4519233638291</ele><time>2021-06-04T00:33:23Z</time><speed>1.310058832168579</speed></trkpt><trkpt lon="108.89075499971958" lat="34.2498259907893"><ele>371.73196776936857</ele><time>2021-06-04T00:33:30Z</time><speed>1.348167896270752</speed></trkpt><trkpt lon="108.89074241250258" lat="34.24972684683452"><ele>372.8363945195345</ele><time>2021-06-04T00:33:37Z</time><speed>1.5016855001449585</speed></trkpt><trkpt lon="108.89073019253426" lat="34.24961316314833"><ele>372.97804037266184</ele><time>2021-06-04T00:33:45Z</time><speed>1.4662039279937744</speed></trkpt><trkpt lon="108.89073904822621" lat="34.249510621262516"><ele>372.5759840278502</ele><time>2021-06-04T00:33:53Z</time><speed>1.5433158874511719</speed></trkpt><trkpt lon="108.89072617021623" lat="34.249396401627024"><ele>373.022305481732</ele><time>2021-06-04T00:34:01Z</time><speed>1.6227606534957886</speed></trkpt><trkpt lon="108.89072753349147" lat="34.2492972906191"><ele>373.37155299704455</ele><time>2021-06-04T00:34:09Z</time><speed>1.5385692119598389</speed></trkpt><trkpt lon="108.89073012593668" lat="34.249194872697736"><ele>372.8099270139212</ele><time>2021-06-04T00:34:17Z</time><speed>1.3681213855743408</speed></trkpt><trkpt lon="108.89075155380118" lat="34.249090421565505"><ele>372.2308947829555</ele><time>2021-06-04T00:34:25Z</time><speed>1.6845190525054932</speed></trkpt><trkpt lon="108.89079155960248" lat="34.24899937205403"><ele>371.49758052321414</ele><time>2021-06-04T00:34:33Z</time><speed>1.371649980545044</speed></trkpt><trkpt lon="108.89087635425831" lat="34.248907118353706"><ele>371.0146789472279</ele><time>2021-06-04T00:34:41Z</time><speed>1.4231091737747192</speed></trkpt><trkpt lon="108.89096776020888" lat="34.24882794771197"><ele>370.84886667039075</ele><time>2021-06-04T00:34:49Z</time><speed>1.3645297288894653</speed></trkpt><trkpt lon="108.89107612899133" lat="34.2487918019535"><ele>371.0387225969606</ele><time>2021-06-04T00:34:57Z</time><speed>1.267682671546936</speed></trkpt><trkpt lon="108.89121158632085" lat="34.248751816197824"><ele>371.1779377591068</ele><time>2021-06-04T00:35:05Z</time><speed>1.2453056573867798</speed></trkpt><trkpt lon="108.89131003515327" lat="34.24871096037811"><ele>371.40311328405676</ele><time>2021-06-04T00:35:11Z</time><speed>1.4334906339645386</speed></trkpt><trkpt lon="108.89143857061278" lat="34.24866862287295"><ele>371.8351288485835</ele><time>2021-06-04T00:35:19Z</time><speed>1.323566198348999</speed></trkpt><trkpt lon="108.89155208978053" lat="34.24864371696481"><ele>372.2442702900443</ele><time>2021-06-04T00:35:27Z</time><speed>1.173458218574524</speed></trkpt><trkpt lon="108.89167212477095" lat="34.248657777420604"><ele>372.6524616477727</ele><time>2021-06-04T00:35:35Z</time><speed>1.1683751344680786</speed></trkpt><trkpt lon="108.89181029551521" lat="34.24868135962151"><ele>371.94125416279553</ele><time>2021-06-04T00:35:43Z</time><speed>1.2024203538894653</speed></trkpt><trkpt lon="108.89192372085306" lat="34.24871769128824"><ele>371.2772411278809</ele><time>2021-06-04T00:35:49Z</time><speed>1.5272102355957031</speed></trkpt><trkpt lon="108.89205390271492" lat="34.248738350029384"><ele>370.70887370342507</ele><time>2021-06-04T00:35:57Z</time><speed>1.310863733291626</speed></trkpt><trkpt lon="108.89219384071407" lat="34.24874608483544"><ele>370.9532500508886</ele><time>2021-06-04T00:36:05Z</time><speed>1.363186240196228</speed></trkpt><trkpt lon="108.89232381552642" lat="34.24876152695992"><ele>371.89115385394297</ele><time>2021-06-04T00:36:13Z</time><speed>1.301792025566101</speed></trkpt><trkpt lon="108.89245926086078" lat="34.248738972887644"><ele>372.8605906898765</ele><time>2021-06-04T00:36:21Z</time><speed>1.3708720207214355</speed></trkpt><trkpt lon="108.89257667602638" lat="34.24874914651767"><ele>372.63456598460414</ele><time>2021-06-04T00:36:27Z</time><speed>1.1974124908447266</speed></trkpt><trkpt lon="108.89269338364024" lat="34.2487633927605"><ele>372.98918752191827</ele><time>2021-06-04T00:36:33Z</time><speed>1.236462116241455</speed></trkpt><trkpt lon="108.89281326322462" lat="34.24877742822556"><ele>373.2132761231636</ele><time>2021-06-04T00:36:41Z</time><speed>1.4408107995986938</speed></trkpt><trkpt lon="108.8929242730021" lat="34.24880362432037"><ele>372.9348082143176</ele><time>2021-06-04T00:36:49Z</time><speed>1.2539024353027344</speed></trkpt><trkpt lon="108.89304844710469" lat="34.24881354659655"><ele>372.82313358260296</ele><time>2021-06-04T00:36:57Z</time><speed>1.2093231678009033</speed></trkpt><trkpt lon="108.89318261590044" lat="34.24882866306371"><ele>372.7634676547288</ele><time>2021-06-04T00:37:05Z</time><speed>1.2464971542358398</speed></trkpt><trkpt lon="108.89331332650076" lat="34.248799509628135"><ele>372.0689765111055</ele><time>2021-06-04T00:37:13Z</time><speed>1.0541893243789673</speed></trkpt><trkpt lon="108.89340081613015" lat="34.24874232130772"><ele>371.3375106957116</ele><time>2021-06-04T00:37:19Z</time><speed>1.6894457340240479</speed></trkpt><trkpt lon="108.89347892763953" lat="34.24865860321361"><ele>370.6406613154088</ele><time>2021-06-04T00:37:25Z</time><speed>1.4772284030914307</speed></trkpt><trkpt lon="108.89357148261851" lat="34.24859449249139"><ele>370.57969863103074</ele><time>2021-06-04T00:37:33Z</time><speed>1.4875152111053467</speed></trkpt><trkpt lon="108.89365689826418" lat="34.24851388272989"><ele>369.87657501970835</ele><time>2021-06-04T00:37:41Z</time><speed>1.5399127006530762</speed></trkpt><trkpt lon="108.8937571617141" lat="34.248430699695525"><ele>368.664695247729</ele><time>2021-06-04T00:37:49Z</time><speed>1.5126179456710815</speed></trkpt><trkpt lon="108.89388905388583" lat="34.24839191787145"><ele>367.84832480392475</ele><time>2021-06-04T00:37:57Z</time><speed>1.4261690378189087</speed></trkpt><trkpt lon="108.89401409970911" lat="34.24836528887009"><ele>368.9912006329916</ele><time>2021-06-04T00:38:05Z</time><speed>1.1945416927337646</speed></trkpt><trkpt lon="108.89413391785143" lat="34.24835302851518"><ele>369.33919595174024</ele><time>2021-06-04T00:38:11Z</time><speed>1.4590398073196411</speed></trkpt><trkpt lon="108.89423922089424" lat="34.24829962759066"><ele>369.3511116357518</ele><time>2021-06-04T00:38:17Z</time><speed>1.4219675064086914</speed></trkpt><trkpt lon="108.89432512354553" lat="34.248224699479856"><ele>369.0709545723724</ele><time>2021-06-04T00:38:23Z</time><speed>1.5756914615631104</speed></trkpt><trkpt lon="108.89439043052019" lat="34.248125507835326"><ele>368.7113772354231</ele><time>2021-06-04T00:38:33Z</time><speed>1.3605822324752808</speed></trkpt><trkpt lon="108.8944712996585" lat="34.24803362845292"><ele>368.96674742064044</ele><time>2021-06-04T00:38:41Z</time><speed>1.5168869495391846</speed></trkpt><trkpt lon="108.89459864868361" lat="34.24800953842271"><ele>368.8439141740275</ele><time>2021-06-04T00:38:47Z</time><speed>1.5333513021469116</speed></trkpt><trkpt lon="108.89470948076199" lat="34.24796297825514"><ele>370.29712857136826</ele><time>2021-06-04T00:38:53Z</time><speed>1.8238717317581177</speed></trkpt><trkpt lon="108.89476916798372" lat="34.24788349293142"><ele>370.6652410517623</ele><time>2021-06-04T00:38:59Z</time><speed>1.7767244577407837</speed></trkpt><trkpt lon="108.89480103544524" lat="34.247788054920456"><ele>370.95944383385</ele><time>2021-06-04T00:39:09Z</time><speed>1.0701196193695068</speed></trkpt><trkpt lon="108.89474053582718" lat="34.247702588309"><ele>372.3417083396129</ele><time>2021-06-04T00:39:19Z</time><speed>1.3263558149337769</speed></trkpt><trkpt lon="108.89467901371513" lat="34.247597128369996"><ele>372.36705917774157</ele><time>2021-06-04T00:39:27Z</time><speed>1.4613429307937622</speed></trkpt><trkpt lon="108.89464106495794" lat="34.24748522386129"><ele>372.3985978910872</ele><time>2021-06-04T00:39:35Z</time><speed>1.1569292545318604</speed></trkpt><trkpt lon="108.89464053105652" lat="34.247383203596634"><ele>371.1976540721206</ele><time>2021-06-04T00:39:41Z</time><speed>1.3220300674438477</speed></trkpt><trkpt lon="108.89465344462165" lat="34.2472844344782"><ele>369.92508253833944</ele><time>2021-06-04T00:39:47Z</time><speed>1.460832118988037</speed></trkpt><trkpt lon="108.89469185197468" lat="34.24719437480698"><ele>370.3877200176799</ele><time>2021-06-04T00:39:54Z</time><speed>1.1954196691513062</speed></trkpt><trkpt lon="108.89477507876649" lat="34.247100334081466"><ele>370.4799874086944</ele><time>2021-06-04T00:40:00Z</time><speed>1.2412983179092407</speed></trkpt><trkpt lon="108.89484289485378" lat="34.24700765386678"><ele>369.2982853708686</ele><time>2021-06-04T00:40:09Z</time><speed>1.2721283435821533</speed></trkpt><trkpt lon="108.89493306914241" lat="34.24692625354448"><ele>369.05420920214203</ele><time>2021-06-04T00:40:18Z</time><speed>1.5152263641357422</speed></trkpt><trkpt lon="108.8950561226525" lat="34.24689367854349"><ele>368.01386047375655</ele><time>2021-06-04T00:40:26Z</time><speed>1.2040886878967285</speed></trkpt><trkpt lon="108.89517865732739" lat="34.24688072355606"><ele>367.127033017942</ele><time>2021-06-04T00:40:35Z</time><speed>1.3826913833618164</speed></trkpt><trkpt lon="108.89520720927408" lat="34.246968468300025"><ele>366.58180396740124</ele><time>2021-06-04T00:40:45Z</time><speed>1.0017311573028564</speed></trkpt><trkpt lon="108.89521396191456" lat="34.247060504191104"><ele>368.69676290197935</ele><time>2021-06-04T00:40:51Z</time><speed>0.7044113278388977</speed></trkpt><trkpt lon="108.89528336251784" lat="34.24717316865067"><ele>371.14805691862756</ele><time>2021-06-04T00:40:59Z</time><speed>0.7503488659858704</speed></trkpt><trkpt lon="108.89533058608238" lat="34.24725467499001"><ele>370.39916481881136</ele><time>2021-06-04T00:41:09Z</time><speed>0.563713788986206</speed></trkpt><trkpt lon="108.8952742597487" lat="34.247344485466094"><ele>368.815761840367</ele><time>2021-06-04T00:41:17Z</time><speed>0.7426750659942627</speed></trkpt><trkpt lon="108.89525930371379" lat="34.247437076303136"><ele>369.0260850847288</ele><time>2021-06-04T00:41:27Z</time><speed>0.7860856056213379</speed></trkpt><trkpt lon="108.89525462182733" lat="34.247537699721825"><ele>369.88408128263484</ele><time>2021-06-04T00:41:35Z</time><speed>0.9642649292945862</speed></trkpt><trkpt lon="108.89517123772215" lat="34.24760694177617"><ele>369.4740807864175</ele><time>2021-06-04T00:41:42Z</time><speed>1.09757399559021</speed></trkpt><trkpt lon="108.89507133497585" lat="34.24764331765879"><ele>369.1762677331319</ele><time>2021-06-04T00:41:50Z</time><speed>1.337461233139038</speed></trkpt><trkpt lon="108.89498869053025" lat="34.247721643830985"><ele>369.2435292854732</ele><time>2021-06-04T00:41:59Z</time><speed>0.9631919264793396</speed></trkpt><trkpt lon="108.8948871754796" lat="34.247780385839164"><ele>368.2899210839157</ele><time>2021-06-04T00:42:07Z</time><speed>1.226230263710022</speed></trkpt><trkpt lon="108.89478869073963" lat="34.247864299279016"><ele>368.77365199905927</ele><time>2021-06-04T00:42:15Z</time><speed>1.181732177734375</speed></trkpt><trkpt lon="108.89474285679238" lat="34.24796854760241"><ele>369.7454045945711</ele><time>2021-06-04T00:42:24Z</time><speed>1.2780576944351196</speed></trkpt><trkpt lon="108.89482183896105" lat="34.24803373349762"><ele>369.5509522992404</ele><time>2021-06-04T00:42:33Z</time><speed>1.5883694887161255</speed></trkpt><trkpt lon="108.89491388097397" lat="34.24808356579177"><ele>368.9796714838032</ele><time>2021-06-04T00:42:39Z</time><speed>1.2170732021331787</speed></trkpt><trkpt lon="108.8949701645859" lat="34.248210822916626"><ele>369.55904554864634</ele><time>2021-06-04T00:42:47Z</time><speed>1.2958030700683594</speed></trkpt><trkpt lon="108.89499253413395" lat="34.24829906503077"><ele>369.49693603062246</ele><time>2021-06-04T00:42:53Z</time><speed>1.3410663604736328</speed></trkpt><trkpt lon="108.89497909972216" lat="34.2484049687832"><ele>369.24001095915264</ele><time>2021-06-04T00:43:01Z</time><speed>0.9610987901687622</speed></trkpt><trkpt lon="108.89498708670229" lat="34.24850775573128"><ele>369.70662071165947</ele><time>2021-06-04T00:43:09Z</time><speed>1.093249797821045</speed></trkpt><trkpt lon="108.89500256305897" lat="34.24860075989787"><ele>369.149976856083</ele><time>2021-06-04T00:43:19Z</time><speed>0.8487150073051453</speed></trkpt><trkpt lon="108.8949701603426" lat="34.24869624473107"><ele>367.9329424924461</ele><time>2021-06-04T00:43:27Z</time><speed>0.8202533721923828</speed></trkpt><trkpt lon="108.89498224440808" lat="34.24889050630501"><ele>370.5100934211478</ele><time>2021-06-04T00:43:36Z</time><speed>1.5261319875717163</speed></trkpt><trkpt lon="108.89496525182616" lat="34.24899043774653"><ele>370.6516871540252</ele><time>2021-06-04T00:43:42Z</time><speed>1.0750852823257446</speed></trkpt><trkpt lon="108.89497094700434" lat="34.2490820205519"><ele>369.49257045821736</ele><time>2021-06-04T00:43:53Z</time><speed>1.259142279624939</speed></trkpt><trkpt lon="108.89497257281842" lat="34.24918200941115"><ele>367.7660717132005</ele><time>2021-06-04T00:43:59Z</time><speed>1.0438594818115234</speed></trkpt><trkpt lon="108.894958259131" lat="34.249277776593395"><ele>365.1025839503844</ele><time>2021-06-04T00:44:07Z</time><speed>0.9010146856307983</speed></trkpt><trkpt lon="108.89491837190212" lat="34.24939339758321"><ele>363.7857046325241</ele><time>2021-06-04T00:44:15Z</time><speed>0.8403902053833008</speed></trkpt><trkpt lon="108.89487210344532" lat="34.249509576126215"><ele>359.6475786438799</ele><time>2021-06-04T00:44:25Z</time><speed>1.0720603466033936</speed></trkpt><trkpt lon="108.89481138588948" lat="34.249595857788904"><ele>359.95405866294516</ele><time>2021-06-04T00:44:31Z</time><speed>1.081594705581665</speed></trkpt><trkpt lon="108.8947787394969" lat="34.249693508524146"><ele>360.39785193448006</ele><time>2021-06-04T00:44:38Z</time><speed>0.9911774396896362</speed></trkpt><trkpt lon="108.89479224494987" lat="34.249801037122545"><ele>361.02525795146784</ele><time>2021-06-04T00:44:46Z</time><speed>0.7527437806129456</speed></trkpt><trkpt lon="108.89480600018231" lat="34.24990992419851"><ele>362.7785882013814</ele><time>2021-06-04T00:44:51Z</time><speed>1.5517351627349854</speed></trkpt><trkpt lon="108.89483766136253" lat="34.2500141769711"><ele>367.2624075615078</ele><time>2021-06-04T00:44:59Z</time><speed>0.8763462901115417</speed></trkpt><trkpt lon="108.89494332059188" lat="34.2500535586473"><ele>366.58452031242035</ele><time>2021-06-04T00:45:09Z</time><speed>0.680859386920929</speed></trkpt><trkpt lon="108.89492681662612" lat="34.250154381476484"><ele>368.56201744259477</ele><time>2021-06-04T00:45:15Z</time><speed>0.9414944052696228</speed></trkpt><trkpt lon="108.89483693597481" lat="34.250242176106056"><ele>368.834896519188</ele><time>2021-06-04T00:45:23Z</time><speed>1.6335729360580444</speed></trkpt><trkpt lon="108.8947194421931" lat="34.25032486153957"><ele>367.51725499938243</ele><time>2021-06-04T00:45:31Z</time><speed>1.4680712223052979</speed></trkpt><trkpt lon="108.89471111521058" lat="34.250426812360914"><ele>367.3177459980043</ele><time>2021-06-04T00:45:47Z</time><speed>0.3934893310070038</speed></trkpt><trkpt lon="108.89471898451822" lat="34.2505267881442"><ele>368.22290719011164</ele><time>2021-06-04T00:45:55Z</time><speed>0.46813157200813293</speed></trkpt><trkpt lon="108.89474286063309" lat="34.25061794235953"><ele>368.9636695081921</ele><time>2021-06-04T00:46:04Z</time><speed>0.6270052194595337</speed></trkpt><trkpt lon="108.89480723029449" lat="34.25069936301377"><ele>363.53223813604563</ele><time>2021-06-04T00:50:56Z</time><speed>0.27261796593666077</speed></trkpt><trkpt lon="108.89476872127335" lat="34.250600387695656"><ele>363.6088866913611</ele><time>2021-06-04T00:51:37Z</time><speed>1.1682978868484497</speed></trkpt><trkpt lon="108.89473323204543" lat="34.25049845227588"><ele>365.661518280577</ele><time>2021-06-04T00:51:43Z</time><speed>1.1064876317977905</speed></trkpt><trkpt lon="108.89468779622477" lat="34.25040518513356"><ele>366.971620874516</ele><time>2021-06-04T00:51:53Z</time><speed>1.2369717359542847</speed></trkpt><trkpt lon="108.89457122366319" lat="34.25040670308528"><ele>366.03880337637867</ele><time>2021-06-04T00:52:02Z</time><speed>1.2650799751281738</speed></trkpt><trkpt lon="108.89447012733018" lat="34.25044276748327"><ele>365.143658502322</ele><time>2021-06-04T00:52:09Z</time><speed>0.8806824088096619</speed></trkpt><trkpt lon="108.89436197765741" lat="34.25047799058687"><ele>365.0031485836299</ele><time>2021-06-04T00:52:16Z</time><speed>1.1743521690368652</speed></trkpt><trkpt lon="108.89426707931617" lat="34.250523934624674"><ele>365.5720867840775</ele><time>2021-06-04T00:52:22Z</time><speed>1.2996882200241089</speed></trkpt><trkpt lon="108.89416311872438" lat="34.25057156204441"><ele>365.3393242756125</ele><time>2021-06-04T00:52:32Z</time><speed>1.0927097797393799</speed></trkpt><trkpt lon="108.89404449686914" lat="34.25060773538515"><ele>366.0357458230632</ele><time>2021-06-04T00:52:42Z</time><speed>0.987806499004364</speed></trkpt><trkpt lon="108.89416145500066" lat="34.25059392964801"><ele>366.05873868998464</ele><time>2021-06-04T00:52:53Z</time><speed>0.9362877607345581</speed></trkpt><trkpt lon="108.89424130920149" lat="34.25066477618507"><ele>366.5582908748751</ele><time>2021-06-04T00:52:59Z</time><speed>1.0006659030914307</speed></trkpt><trkpt lon="108.89430835405139" lat="34.25075000734307"><ele>367.1153891367152</ele><time>2021-06-04T00:53:07Z</time><speed>1.1459683179855347</speed></trkpt><trkpt lon="108.89432389267739" lat="34.250854567304955"><ele>366.5790754164382</ele><time>2021-06-04T00:53:14Z</time><speed>1.1394472122192383</speed></trkpt><trkpt lon="108.8943093736638" lat="34.25095506240231"><ele>367.23795963462635</ele><time>2021-06-04T00:53:23Z</time><speed>1.4197715520858765</speed></trkpt><trkpt lon="108.89421761681677" lat="34.251039546642666"><ele>367.02885390962325</ele><time>2021-06-04T00:53:32Z</time><speed>1.279945969581604</speed></trkpt><trkpt lon="108.8941549125323" lat="34.25111536206243"><ele>367.3021376280521</ele><time>2021-06-04T00:53:39Z</time><speed>1.1694413423538208</speed></trkpt><trkpt lon="108.8941216218492" lat="34.25120833716373"><ele>368.1127867705591</ele><time>2021-06-04T00:53:46Z</time><speed>1.333117961883545</speed></trkpt><trkpt lon="108.89409815318135" lat="34.251329772481206"><ele>368.9423492584248</ele><time>2021-06-04T00:53:54Z</time><speed>1.2228089570999146</speed></trkpt><trkpt lon="108.89409664149917" lat="34.25143057755208"><ele>368.37644041636867</ele><time>2021-06-04T00:54:03Z</time><speed>1.1928000450134277</speed></trkpt><trkpt lon="108.89419540484569" lat="34.25150566411477"><ele>366.833483526954</ele><time>2021-06-04T00:54:15Z</time><speed>1.3047959804534912</speed></trkpt><trkpt lon="108.89431647221988" lat="34.25167227948538"><ele>365.4494194701481</ele><time>2021-06-04T00:54:23Z</time><speed>1.019295573234558</speed></trkpt><trkpt lon="108.8944231733963" lat="34.25172999476767"><ele>366.20945495834906</ele><time>2021-06-04T00:54:33Z</time><speed>1.201209545135498</speed></trkpt><trkpt lon="108.8945330075262" lat="34.25174416937206"><ele>366.19366278143286</ele><time>2021-06-04T00:54:41Z</time><speed>1.2341886758804321</speed></trkpt><trkpt lon="108.89464417243374" lat="34.251770760981216"><ele>364.5161179006008</ele><time>2021-06-04T00:54:46Z</time><speed>1.1196321249008179</speed></trkpt><trkpt lon="108.89475677089447" lat="34.25173804304726"><ele>364.6804752641418</ele><time>2021-06-04T00:54:58Z</time><speed>0.8695475459098816</speed></trkpt></trkseg></trk></gpx>
