# Supplementary material for: Exploring the influence of path environment factors on walking behavior in urban parks with configuration attribute control
Source: PLoS One. 2025 Jul 28;20(7):e0329278. doi: 10.1371/journal.pone.0329278 (PMC12303266; doi:10.1371/journal.pone.0329278)
Supplement: S2 File — (ZIP) [file pone.0329278.s002.zip › S2 File/Trajectory data/F174.gpx]

<?xml version="1.0" encoding="UTF-8"?><gpx xsi:schemaLocation="http://www.topografix.com/GPX/1/0 http://www.topografix.com/GPX/1/0/gpx.xsd" xmlns="http://www.topografix.com/GPX/1/0" xmlns:xsi="http://www.w3.org/2001/XMLSchema-instance" creator="SixFoot - http://www.foooooot.com/" version="1.0"><trk><trkseg><trkpt lon="108.89481274069182" lat="34.2517520280891"><ele>370.25332805556246</ele><time>2021-06-04T02:22:05Z</time><speed>0.5866653919219971</speed></trkpt><trkpt lon="108.89494422150975" lat="34.251721552783955"><ele>369.1733819553575</ele><time>2021-06-04T02:22:36Z</time><speed>0.7157308459281921</speed></trkpt><trkpt lon="108.89508167875853" lat="34.25173272113661"><ele>368.00061901461055</ele><time>2021-06-04T02:22:44Z</time><speed>1.2701200246810913</speed></trkpt><trkpt lon="108.89519093988551" lat="34.251699938670356"><ele>367.5764706592581</ele><time>2021-06-04T02:22:52Z</time><speed>0.855836808681488</speed></trkpt><trkpt lon="108.89528738862268" lat="34.25163843503469"><ele>367.09976456469855</ele><time>2021-06-04T02:23:00Z</time><speed>1.1013072729110718</speed></trkpt><trkpt lon="108.89538274030079" lat="34.25156569044867"><ele>367.2306061664</ele><time>2021-06-04T02:23:06Z</time><speed>1.1685751676559448</speed></trkpt><trkpt lon="108.89547834834079" lat="34.25151395457293"><ele>367.3839272687082</ele><time>2021-06-04T02:23:14Z</time><speed>0.9011700749397278</speed></trkpt><trkpt lon="108.89561192058545" lat="34.251490060149365"><ele>366.65387570362606</ele><time>2021-06-04T02:23:22Z</time><speed>1.0217454433441162</speed></trkpt><trkpt lon="108.89575331936904" lat="34.25146574598406"><ele>365.8119728750992</ele><time>2021-06-04T02:23:28Z</time><speed>1.093849539756775</speed></trkpt><trkpt lon="108.89582279272057" lat="34.251371351730384"><ele>366.8494013206791</ele><time>2021-06-04T02:23:36Z</time><speed>1.400140404701233</speed></trkpt><trkpt lon="108.89581597225333" lat="34.251263024778325"><ele>367.2917057865062</ele><time>2021-06-04T02:23:44Z</time><speed>0.8367395401000977</speed></trkpt><trkpt lon="108.89582661180826" lat="34.25116422518566"><ele>367.2993578380634</ele><time>2021-06-04T02:23:52Z</time><speed>1.2039333581924438</speed></trkpt><trkpt lon="108.89586803584818" lat="34.25107546090605"><ele>366.818657098358</ele><time>2021-06-04T02:24:00Z</time><speed>0.7982537150382996</speed></trkpt><trkpt lon="108.89592922286388" lat="34.25097659777653"><ele>366.52573400281346</ele><time>2021-06-04T02:24:08Z</time><speed>1.3883192539215088</speed></trkpt><trkpt lon="108.8959895625414" lat="34.250890238318895"><ele>366.4794161007911</ele><time>2021-06-04T02:24:16Z</time><speed>1.0825433731079102</speed></trkpt><trkpt lon="108.89599985980364" lat="34.250797186353736"><ele>366.28761369186014</ele><time>2021-06-04T02:24:26Z</time><speed>0.904486894607544</speed></trkpt><trkpt lon="108.89598084038097" lat="34.2506969751821"><ele>367.6323838450969</ele><time>2021-06-04T02:24:34Z</time><speed>0.9568642973899841</speed></trkpt><trkpt lon="108.89601307258299" lat="34.250594092728235"><ele>368.91238551682255</ele><time>2021-06-04T02:24:44Z</time><speed>0.683538019657135</speed></trkpt><trkpt lon="108.89601003815244" lat="34.25050177486177"><ele>369.28108529272686</ele><time>2021-06-04T02:24:52Z</time><speed>0.5453635454177856</speed></trkpt><trkpt lon="108.8959841162139" lat="34.25039791299804"><ele>369.11535399356484</ele><time>2021-06-04T02:25:00Z</time><speed>1.022827386856079</speed></trkpt><trkpt lon="108.89592284753104" lat="34.25031444552282"><ele>369.4542323938063</ele><time>2021-06-04T02:25:08Z</time><speed>1.1871837377548218</speed></trkpt><trkpt lon="108.8958605978631" lat="34.2502310946465"><ele>369.02580142797416</ele><time>2021-06-04T02:25:18Z</time><speed>1.0823216438293457</speed></trkpt><trkpt lon="108.8957594623777" lat="34.250169047813706"><ele>368.9021550144214</ele><time>2021-06-04T02:25:26Z</time><speed>0.6942956447601318</speed></trkpt><trkpt lon="108.89565798652498" lat="34.250107192399675"><ele>368.96177730852577</ele><time>2021-06-04T02:25:34Z</time><speed>0.9735921025276184</speed></trkpt><trkpt lon="108.89552782783593" lat="34.25009068623279"><ele>369.9956087922265</ele><time>2021-06-04T02:25:44Z</time><speed>0.882296621799469</speed></trkpt><trkpt lon="108.89542728914337" lat="34.25004845761159"><ele>371.3050559782621</ele><time>2021-06-04T02:25:52Z</time><speed>0.9788323640823364</speed></trkpt><trkpt lon="108.89529267527236" lat="34.25003556260694"><ele>369.99969061679616</ele><time>2021-06-04T02:26:02Z</time><speed>0.8854897618293762</speed></trkpt><trkpt lon="108.89518438445137" lat="34.25002493649061"><ele>370.5655181646065</ele><time>2021-06-04T02:26:08Z</time><speed>1.3497132062911987</speed></trkpt><trkpt lon="108.8950678644762" lat="34.25002093271176"><ele>371.40835740776515</ele><time>2021-06-04T02:26:16Z</time><speed>1.2290022373199463</speed></trkpt><trkpt lon="108.89492347224684" lat="34.25003649431823"><ele>371.1803807764447</ele><time>2021-06-04T02:26:26Z</time><speed>1.2781914472579956</speed></trkpt><trkpt lon="108.8948166408405" lat="34.24999129293817"><ele>371.0773981458248</ele><time>2021-06-04T02:26:34Z</time><speed>1.2740657329559326</speed></trkpt><trkpt lon="108.89479466521895" lat="34.249886701913674"><ele>370.3343119370096</ele><time>2021-06-04T02:26:42Z</time><speed>1.375216007232666</speed></trkpt><trkpt lon="108.89475980549399" lat="34.2497857463517"><ele>370.72535523986744</ele><time>2021-06-04T02:26:52Z</time><speed>1.1507306098937988</speed></trkpt><trkpt lon="108.89476782097528" lat="34.24968217408907"><ele>370.48323050558884</ele><time>2021-06-04T02:27:02Z</time><speed>1.197125792503357</speed></trkpt><trkpt lon="108.89483737412397" lat="34.249582798877434"><ele>370.31628829040125</ele><time>2021-06-04T02:27:12Z</time><speed>1.0318036079406738</speed></trkpt><trkpt lon="108.89490839569912" lat="34.249499891819546"><ele>371.1174763341656</ele><time>2021-06-04T02:27:20Z</time><speed>1.1345523595809937</speed></trkpt><trkpt lon="108.89492533503228" lat="34.249402647488154"><ele>371.22333019756877</ele><time>2021-06-04T02:27:28Z</time><speed>1.3395649194717407</speed></trkpt><trkpt lon="108.89495764423341" lat="34.24928465352654"><ele>369.2864902548547</ele><time>2021-06-04T02:27:38Z</time><speed>1.1783888339996338</speed></trkpt><trkpt lon="108.8949597116562" lat="34.24918997333833"><ele>366.0097577075359</ele><time>2021-06-04T02:27:45Z</time><speed>1.5439677238464355</speed></trkpt><trkpt lon="108.89492335257611" lat="34.24909257596999"><ele>366.22005445342444</ele><time>2021-06-04T02:27:54Z</time><speed>1.5579872131347656</speed></trkpt><trkpt lon="108.89491434591281" lat="34.24899126817356"><ele>367.3120911401102</ele><time>2021-06-04T02:28:02Z</time><speed>1.3159465789794922</speed></trkpt><trkpt lon="108.89494278979751" lat="34.248894236446425"><ele>367.50128813528295</ele><time>2021-06-04T02:28:10Z</time><speed>1.2252123355865479</speed></trkpt><trkpt lon="108.89496338809664" lat="34.24879992566154"><ele>366.28048101811885</ele><time>2021-06-04T02:28:18Z</time><speed>1.1366130113601685</speed></trkpt><trkpt lon="108.89499487522976" lat="34.24870131309349"><ele>366.2189136962558</ele><time>2021-06-04T02:28:26Z</time><speed>0.9617109298706055</speed></trkpt><trkpt lon="108.89501698442272" lat="34.24860124423014"><ele>366.2979894851797</ele><time>2021-06-04T02:28:34Z</time><speed>1.1574702262878418</speed></trkpt><trkpt lon="108.89498450202098" lat="34.24851319301068"><ele>368.3142876819178</ele><time>2021-06-04T02:28:42Z</time><speed>0.8191419243812561</speed></trkpt><trkpt lon="108.89497339671448" lat="34.24841141012705"><ele>369.76321104000414</ele><time>2021-06-04T02:28:52Z</time><speed>1.1023577451705933</speed></trkpt><trkpt lon="108.8949714809466" lat="34.2483116325989"><ele>370.6109883224953</ele><time>2021-06-04T02:29:00Z</time><speed>1.1045758724212646</speed></trkpt><trkpt lon="108.89494885652516" lat="34.24821603409014"><ele>371.6983494765731</ele><time>2021-06-04T02:29:08Z</time><speed>1.2140834331512451</speed></trkpt><trkpt lon="108.89491191865923" lat="34.24811725513425"><ele>373.1805211171779</ele><time>2021-06-04T02:29:16Z</time><speed>0.7947434782981873</speed></trkpt><trkpt lon="108.89483572634971" lat="34.24803146755814"><ele>374.3264626424657</ele><time>2021-06-04T02:29:26Z</time><speed>1.1928242444992065</speed></trkpt><trkpt lon="108.89472862803196" lat="34.24798244954192"><ele>375.0878263403853</ele><time>2021-06-04T02:29:34Z</time><speed>1.1896198987960815</speed></trkpt><trkpt lon="108.8946131752923" lat="34.247981126655915"><ele>376.01672112291163</ele><time>2021-06-04T02:29:42Z</time><speed>1.239923357963562</speed></trkpt><trkpt lon="108.8944987651698" lat="34.24800638653545"><ele>376.4288403891029</ele><time>2021-06-04T02:29:52Z</time><speed>0.8470052480697632</speed></trkpt><trkpt lon="108.8944047353917" lat="34.2480652015767"><ele>377.16427529640424</ele><time>2021-06-04T02:30:08Z</time><speed>0.6896400451660156</speed></trkpt><trkpt lon="108.89435551555032" lat="34.248147288276876"><ele>376.19583823578154</ele><time>2021-06-04T02:30:17Z</time><speed>0.9390650391578674</speed></trkpt><trkpt lon="108.89428182119774" lat="34.24822230657057"><ele>374.5948257637418</ele><time>2021-06-04T02:30:25Z</time><speed>1.0461457967758179</speed></trkpt><trkpt lon="108.89420376452757" lat="34.248298707332395"><ele>375.3667574982083</ele><time>2021-06-04T02:30:32Z</time><speed>1.079520583152771</speed></trkpt><trkpt lon="108.89409604328277" lat="34.24833367525177"><ele>375.5465417002521</ele><time>2021-06-04T02:30:42Z</time><speed>1.1630476713180542</speed></trkpt><trkpt lon="108.89396835036545" lat="34.248351483760864"><ele>375.7709125787252</ele><time>2021-06-04T02:30:52Z</time><speed>1.3237782716751099</speed></trkpt><trkpt lon="108.893837746254" lat="34.24838286708771"><ele>375.27782275988216</ele><time>2021-06-04T02:31:00Z</time><speed>1.097869873046875</speed></trkpt><trkpt lon="108.89371232432671" lat="34.248423833513314"><ele>375.99436736761623</ele><time>2021-06-04T02:31:10Z</time><speed>1.1801912784576416</speed></trkpt><trkpt lon="108.893621301342" lat="34.248489782622634"><ele>375.88673784678207</ele><time>2021-06-04T02:31:20Z</time><speed>1.1572495698928833</speed></trkpt><trkpt lon="108.89355289525146" lat="34.24858313572497"><ele>374.06485503150986</ele><time>2021-06-04T02:31:34Z</time><speed>0.9937757849693298</speed></trkpt><trkpt lon="108.89347122399494" lat="34.24865442095418"><ele>372.42072549235627</ele><time>2021-06-04T02:31:44Z</time><speed>0.9912843108177185</speed></trkpt><trkpt lon="108.89337239897115" lat="34.248720879093916"><ele>371.2577982263929</ele><time>2021-06-04T02:31:54Z</time><speed>0.9664046168327332</speed></trkpt><trkpt lon="108.89328672407898" lat="34.24879294193319"><ele>372.4831081090096</ele><time>2021-06-04T02:32:04Z</time><speed>1.1672149896621704</speed></trkpt><trkpt lon="108.89316400974674" lat="34.248832965948694"><ele>372.27751138950634</ele><time>2021-06-04T02:32:16Z</time><speed>0.8205931782722473</speed></trkpt><trkpt lon="108.89305283131175" lat="34.24884155721218"><ele>372.44263894466866</ele><time>2021-06-04T02:32:26Z</time><speed>1.1470026969909668</speed></trkpt><trkpt lon="108.89293376409923" lat="34.24883125694454"><ele>371.69062660066464</ele><time>2021-06-04T02:32:36Z</time><speed>0.6212107539176941</speed></trkpt><trkpt lon="108.89283316949845" lat="34.248783293280084"><ele>371.1517303952263</ele><time>2021-06-04T02:36:20Z</time><speed>0.8127846717834473</speed></trkpt><trkpt lon="108.89271138575964" lat="34.24880966846237"><ele>371.066754789881</ele><time>2021-06-04T02:38:20Z</time><speed>0.7784115076065063</speed></trkpt><trkpt lon="108.89282984294142" lat="34.24882377755744"><ele>369.8157235222442</ele><time>2021-06-04T03:09:30Z</time><speed>1.0378046035766602</speed></trkpt><trkpt lon="108.89294203708201" lat="34.24882720597648"><ele>369.48977425278025</ele><time>2021-06-04T03:09:40Z</time><speed>0.6913501620292664</speed></trkpt><trkpt lon="108.89305317694658" lat="34.24884658825736"><ele>371.1402806255865</ele><time>2021-06-04T03:09:52Z</time><speed>0.9298335313796997</speed></trkpt><trkpt lon="108.89317457979435" lat="34.248858218608355"><ele>371.57380016319996</ele><time>2021-06-04T03:10:02Z</time><speed>0.8113149404525757</speed></trkpt><trkpt lon="108.8932898577456" lat="34.24879967922281"><ele>370.5536091252914</ele><time>2021-06-04T03:10:14Z</time><speed>1.299259066581726</speed></trkpt><trkpt lon="108.89337755974225" lat="34.24873155225372"><ele>369.9905159161363</ele><time>2021-06-04T03:10:24Z</time><speed>0.5171082019805908</speed></trkpt><trkpt lon="108.8934753590746" lat="34.24867786375534"><ele>368.91266429090786</ele><time>2021-06-04T03:11:02Z</time><speed>0.6957558393478394</speed></trkpt><trkpt lon="108.89355739575689" lat="34.248605911445615"><ele>368.68973328417746</ele><time>2021-06-04T03:11:12Z</time><speed>0.9264086484909058</speed></trkpt><trkpt lon="108.8936376061736" lat="34.248533765812205"><ele>368.0768338899038</ele><time>2021-06-04T03:11:22Z</time><speed>0.9361968636512756</speed></trkpt><trkpt lon="108.89372802336675" lat="34.24847785873532"><ele>367.9968489503614</ele><time>2021-06-04T03:11:30Z</time><speed>1.3372396230697632</speed></trkpt><trkpt lon="108.89381856795252" lat="34.2484270374236"><ele>368.2191772622332</ele><time>2021-06-04T03:11:38Z</time><speed>0.7247236371040344</speed></trkpt><trkpt lon="108.89392292605089" lat="34.24838682336503"><ele>367.55364048617895</ele><time>2021-06-04T03:11:48Z</time><speed>0.6688845157623291</speed></trkpt><trkpt lon="108.89406437366908" lat="34.248375803798446"><ele>369.5897003655303</ele><time>2021-06-04T03:12:00Z</time><speed>1.1832784414291382</speed></trkpt><trkpt lon="108.89416512239275" lat="34.248321274615776"><ele>369.69439306825774</ele><time>2021-06-04T03:12:08Z</time><speed>1.0480376482009888</speed></trkpt><trkpt lon="108.89425672084911" lat="34.24826340096288"><ele>370.0762914074131</ele><time>2021-06-04T03:12:18Z</time><speed>0.7413280010223389</speed></trkpt><trkpt lon="108.8943518724264" lat="34.24821061187873"><ele>368.87229495521035</ele><time>2021-06-04T03:12:30Z</time><speed>0.6846498847007751</speed></trkpt><trkpt lon="108.8944017483479" lat="34.24811922689041"><ele>368.92377175605316</ele><time>2021-06-04T03:12:46Z</time><speed>0.8266920447349548</speed></trkpt><trkpt lon="108.89448453500746" lat="34.2480342207145"><ele>368.53421273274716</ele><time>2021-06-04T03:12:58Z</time><speed>0.6109097599983215</speed></trkpt><trkpt lon="108.89459250589607" lat="34.248016730372086"><ele>369.4777479824034</ele><time>2021-06-04T03:13:06Z</time><speed>1.1525543928146362</speed></trkpt><trkpt lon="108.8947034846142" lat="34.24798144442359"><ele>369.5048602825547</ele><time>2021-06-04T03:13:16Z</time><speed>0.885897696018219</speed></trkpt><trkpt lon="108.89478003981819" lat="34.24789917505915"><ele>368.7954763867454</ele><time>2021-06-04T03:13:30Z</time><speed>1.2764892578125</speed></trkpt><trkpt lon="108.89483033037273" lat="34.247811169044525"><ele>367.90670945586356</ele><time>2021-06-04T03:13:42Z</time><speed>0.8172054886817932</speed></trkpt><trkpt lon="108.89493404861481" lat="34.247760333035025"><ele>367.47107417053917</ele><time>2021-06-04T03:14:06Z</time><speed>1.1738981008529663</speed></trkpt><trkpt lon="108.89496278234631" lat="34.24767137529636"><ele>367.48049349788295</ele><time>2021-06-04T03:14:14Z</time><speed>0.9887605309486389</speed></trkpt><trkpt lon="108.89493122090649" lat="34.247574902495074"><ele>367.77842819987507</ele><time>2021-06-04T03:14:20Z</time><speed>0.7412236332893372</speed></trkpt><trkpt lon="108.8949441392258" lat="34.247481354211395"><ele>366.8808235535398</ele><time>2021-06-04T03:15:27Z</time><speed>0.15745416283607483</speed></trkpt><trkpt lon="108.89502445608186" lat="34.247549151243554"><ele>366.981562435627</ele><time>2021-06-04T03:15:35Z</time><speed>0.42103713750839233</speed></trkpt><trkpt lon="108.89508796329862" lat="34.247626596769585"><ele>368.87887179106474</ele><time>2021-06-04T03:15:42Z</time><speed>0.6951300501823425</speed></trkpt><trkpt lon="108.89502815171137" lat="34.24772315184669"><ele>366.3701774980873</ele><time>2021-06-04T03:15:51Z</time><speed>0.7709559798240662</speed></trkpt><trkpt lon="108.89494206662665" lat="34.247793314421365"><ele>365.46905579511076</ele><time>2021-06-04T03:16:00Z</time><speed>0.20141494274139404</speed></trkpt><trkpt lon="108.89482253033766" lat="34.247813522447295"><ele>361.6388494828716</ele><time>2021-06-04T03:16:22Z</time><speed>0.6334230899810791</speed></trkpt><trkpt lon="108.89474882395163" lat="34.24774591554548"><ele>362.00320970639586</ele><time>2021-06-04T03:16:40Z</time><speed>0.5228451490402222</speed></trkpt><trkpt lon="108.89467000830105" lat="34.24763933765443"><ele>366.305564260315</ele><time>2021-06-04T03:16:50Z</time><speed>0.9187759757041931</speed></trkpt><trkpt lon="108.89464655039971" lat="34.24753374292602"><ele>370.0414549423913</ele><time>2021-06-04T03:16:58Z</time><speed>1.145050287246704</speed></trkpt><trkpt lon="108.89462714968259" lat="34.24743078098136"><ele>373.2217894835526</ele><time>2021-06-04T03:17:07Z</time><speed>1.3812880516052246</speed></trkpt><trkpt lon="108.89465455976678" lat="34.2473389793343"><ele>371.4260165450911</ele><time>2021-06-04T03:17:16Z</time><speed>1.3653119802474976</speed></trkpt><trkpt lon="108.89471266504721" lat="34.24724126151091"><ele>370.6162950460741</ele><time>2021-06-04T03:17:26Z</time><speed>1.2824643850326538</speed></trkpt><trkpt lon="108.89475186609182" lat="34.247146991505986"><ele>369.39522301747417</ele><time>2021-06-04T03:17:34Z</time><speed>1.1931841373443604</speed></trkpt><trkpt lon="108.89477189457331" lat="34.247052639142275"><ele>370.28542008191727</ele><time>2021-06-04T03:17:40Z</time><speed>1.470994472503662</speed></trkpt><trkpt lon="108.89483925139193" lat="34.24696252302252"><ele>369.83634375391546</ele><time>2021-06-04T03:17:50Z</time><speed>1.1984413862228394</speed></trkpt><trkpt lon="108.89494469180501" lat="34.24693531356415"><ele>369.617841279189</ele><time>2021-06-04T03:17:58Z</time><speed>1.1766161918640137</speed></trkpt><trkpt lon="108.89505254304441" lat="34.24691339328063"><ele>368.74000211539925</ele><time>2021-06-04T03:18:06Z</time><speed>1.2991392612457275</speed></trkpt><trkpt lon="108.89515291693415" lat="34.24686305245432"><ele>367.404655983615</ele><time>2021-06-04T03:18:14Z</time><speed>1.0608819723129272</speed></trkpt><trkpt lon="108.89518649470716" lat="34.24676675929523"><ele>366.24898405999033</ele><time>2021-06-04T03:18:24Z</time><speed>1.2023402452468872</speed></trkpt></trkseg></trk></gpx>
