# Supplementary material for: Exploring the influence of path environment factors on walking behavior in urban parks with configuration attribute control
Source: PLoS One. 2025 Jul 28;20(7):e0329278. doi: 10.1371/journal.pone.0329278 (PMC12303266; doi:10.1371/journal.pone.0329278)
Supplement: S2 File — (ZIP) [file pone.0329278.s002.zip › S2 File/Trajectory data/F175.gpx]

<?xml version="1.0" encoding="UTF-8"?><gpx xsi:schemaLocation="http://www.topografix.com/GPX/1/0 http://www.topografix.com/GPX/1/0/gpx.xsd" xmlns="http://www.topografix.com/GPX/1/0" xmlns:xsi="http://www.w3.org/2001/XMLSchema-instance" creator="SixFoot - http://www.foooooot.com/" version="1.0"><trk><trkseg><trkpt lon="108.89496729777464" lat="34.252270823023586"><ele>371.6114958126782</ele><time>2021-06-04T00:21:46Z</time><speed>0.22588130831718445</speed></trkpt><trkpt lon="108.89499298221526" lat="34.252083952512486"><ele>362.98818111127275</ele><time>2021-06-04T00:21:59Z</time><speed>0.7943814992904663</speed></trkpt><trkpt lon="108.89492344769582" lat="34.25200506601877"><ele>368.99738620789213</ele><time>2021-06-04T00:22:04Z</time><speed>1.255947232246399</speed></trkpt><trkpt lon="108.89484379948838" lat="34.251934168812994"><ele>371.84147507380084</ele><time>2021-06-04T00:22:12Z</time><speed>1.2280398607254028</speed></trkpt><trkpt lon="108.89483551994958" lat="34.251834667409774"><ele>372.9059514976417</ele><time>2021-06-04T00:22:20Z</time><speed>1.2238905429840088</speed></trkpt><trkpt lon="108.8948324253682" lat="34.25174321453612"><ele>372.92616779163956</ele><time>2021-06-04T00:22:28Z</time><speed>1.1412746906280518</speed></trkpt><trkpt lon="108.89458913485316" lat="34.251756203839925"><ele>372.5993847938068</ele><time>2021-06-04T00:22:44Z</time><speed>0.9270588755607605</speed></trkpt><trkpt lon="108.89448035743472" lat="34.25177596092074"><ele>372.0680969519962</ele><time>2021-06-04T00:22:52Z</time><speed>0.9007276296615601</speed></trkpt><trkpt lon="108.89436220507493" lat="34.25173844042022"><ele>374.4201595773571</ele><time>2021-06-04T00:23:00Z</time><speed>0.8387985825538635</speed></trkpt><trkpt lon="108.89428744222249" lat="34.25167212967164"><ele>374.1263112514432</ele><time>2021-06-04T00:23:08Z</time><speed>0.6148815751075745</speed></trkpt><trkpt lon="108.8941812641866" lat="34.251598924159076"><ele>374.901971826405</ele><time>2021-06-04T00:23:18Z</time><speed>0.9151567220687866</speed></trkpt><trkpt lon="108.89409512685903" lat="34.25152937794784"><ele>372.58750158757965</ele><time>2021-06-04T00:23:26Z</time><speed>0.9417389631271362</speed></trkpt><trkpt lon="108.89405332006754" lat="34.25143925399469"><ele>374.79021504446865</ele><time>2021-06-04T00:23:38Z</time><speed>0.6489600539207458</speed></trkpt><trkpt lon="108.8940843079932" lat="34.25134652323705"><ele>374.54605615277984</ele><time>2021-06-04T00:23:46Z</time><speed>0.8903379440307617</speed></trkpt><trkpt lon="108.8941062631071" lat="34.25125717246647"><ele>374.36975623092496</ele><time>2021-06-04T00:23:54Z</time><speed>0.9825270771980286</speed></trkpt><trkpt lon="108.8941318856107" lat="34.25114173063022"><ele>372.4232930922741</ele><time>2021-06-04T00:24:04Z</time><speed>0.9495661854743958</speed></trkpt><trkpt lon="108.89429125485633" lat="34.2508459678235"><ele>383.1214186555501</ele><time>2021-06-04T00:24:35Z</time><speed>1.2803798913955688</speed></trkpt><trkpt lon="108.89431148232423" lat="34.25075198528768"><ele>376.3150805859529</ele><time>2021-06-04T00:24:41Z</time><speed>0.6929544806480408</speed></trkpt><trkpt lon="108.89420823691893" lat="34.25082002773854"><ele>367.8336168788571</ele><time>2021-06-04T00:25:47Z</time><speed>0.0</speed></trkpt><trkpt lon="108.894313844831" lat="34.25074532492257"><ele>377.632014791197</ele><time>2021-06-04T00:25:53Z</time><speed>0.13460944592952728</speed></trkpt><trkpt lon="108.89460553264968" lat="34.25054903002952"><ele>397.69309381496817</ele><time>2021-06-04T00:27:42Z</time><speed>0.42509955167770386</speed></trkpt><trkpt lon="108.89458187387488" lat="34.2504380527675"><ele>380.6204358437444</ele><time>2021-06-04T00:27:47Z</time><speed>0.08164093643426895</speed></trkpt><trkpt lon="108.89471520154562" lat="34.250538859845754"><ele>358.0251228613254</ele><time>2021-06-04T00:43:00Z</time><speed>0.19897641241550446</speed></trkpt><trkpt lon="108.89465268119685" lat="34.250424784839375"><ele>358.4520001001454</ele><time>2021-06-04T00:43:05Z</time><speed>0.025415224954485893</speed></trkpt><trkpt lon="108.89412291474527" lat="34.25154186907436"><ele>374.61225686927185</ele><time>2021-06-04T01:08:02Z</time><speed>0.0</speed></trkpt><trkpt lon="108.89420140861398" lat="34.25161343953119"><ele>371.7004112303597</ele><time>2021-06-04T01:08:13Z</time><speed>1.287266731262207</speed></trkpt><trkpt lon="108.8943007405276" lat="34.25169424797105"><ele>371.6201587093204</ele><time>2021-06-04T01:08:23Z</time><speed>1.044725775718689</speed></trkpt><trkpt lon="108.89441102564138" lat="34.25174523083232"><ele>371.19977991057345</ele><time>2021-06-04T01:08:31Z</time><speed>0.8565497398376465</speed></trkpt><trkpt lon="108.89452460653544" lat="34.25177562094513"><ele>371.6568357944029</ele><time>2021-06-04T01:08:41Z</time><speed>0.8928838968276978</speed></trkpt><trkpt lon="108.89465011915236" lat="34.25174239416171"><ele>372.9579948870757</ele><time>2021-06-04T01:08:49Z</time><speed>0.8287472724914551</speed></trkpt><trkpt lon="108.89476563743553" lat="34.251728352001344"><ele>371.6560425875026</ele><time>2021-06-04T01:08:57Z</time><speed>0.965006411075592</speed></trkpt><trkpt lon="108.89486219052839" lat="34.251783838441156"><ele>374.6634551259318</ele><time>2021-06-04T01:09:01Z</time><speed>1.338503122329712</speed></trkpt><trkpt lon="108.89487065241764" lat="34.251888812524705"><ele>372.9419638161586</ele><time>2021-06-04T01:09:09Z</time><speed>1.483757495880127</speed></trkpt><trkpt lon="108.89491576221845" lat="34.25197494892725"><ele>372.5397431388483</ele><time>2021-06-04T01:09:19Z</time><speed>1.284925937652588</speed></trkpt><trkpt lon="108.89496303166875" lat="34.25205693205953"><ele>372.6067120351233</ele><time>2021-06-04T01:09:27Z</time><speed>1.2544931173324585</speed></trkpt></trkseg></trk></gpx>
