# Supplementary material for: Exploring the influence of path environment factors on walking behavior in urban parks with configuration attribute control
Source: PLoS One. 2025 Jul 28;20(7):e0329278. doi: 10.1371/journal.pone.0329278 (PMC12303266; doi:10.1371/journal.pone.0329278)
Supplement: S2 File — (ZIP) [file pone.0329278.s002.zip › S2 File/Trajectory data/F176.gpx]

<?xml version="1.0" encoding="UTF-8"?><gpx xsi:schemaLocation="http://www.topografix.com/GPX/1/0 http://www.topografix.com/GPX/1/0/gpx.xsd" xmlns="http://www.topografix.com/GPX/1/0" xmlns:xsi="http://www.w3.org/2001/XMLSchema-instance" creator="SixFoot - http://www.foooooot.com/" version="1.0"><trk><trkseg><trkpt lon="108.89482947204037" lat="34.25190705647213"><ele>373.7742190977389</ele><time>2021-06-04T02:23:59Z</time><speed>0.06733725965023041</speed></trkpt><trkpt lon="108.89482370428962" lat="34.25181437740487"><ele>371.85842347501654</ele><time>2021-06-04T02:24:08Z</time><speed>1.1222459077835083</speed></trkpt><trkpt lon="108.8947662346538" lat="34.2517284078278"><ele>371.58821299106245</ele><time>2021-06-04T02:24:14Z</time><speed>0.9593403935432434</speed></trkpt><trkpt lon="108.89465394835754" lat="34.25173522462235"><ele>370.87969750285407</ele><time>2021-06-04T02:24:20Z</time><speed>0.7435227632522583</speed></trkpt><trkpt lon="108.89453009170421" lat="34.25178410289137"><ele>368.41844486650217</ele><time>2021-06-04T02:24:28Z</time><speed>0.6796831488609314</speed></trkpt><trkpt lon="108.89439677101569" lat="34.251800574117624"><ele>368.4535164975107</ele><time>2021-06-04T02:24:37Z</time><speed>0.850010097026825</speed></trkpt><trkpt lon="108.89431845390536" lat="34.25172043205734"><ele>367.82841619545775</ele><time>2021-06-04T02:24:46Z</time><speed>0.9364557862281799</speed></trkpt><trkpt lon="108.89422363076329" lat="34.25164609217793"><ele>369.0248873129006</ele><time>2021-06-04T02:24:54Z</time><speed>1.036692500114441</speed></trkpt><trkpt lon="108.89414340717232" lat="34.25156452265377"><ele>368.1411232465472</ele><time>2021-06-04T02:25:16Z</time><speed>0.9183319807052612</speed></trkpt><trkpt lon="108.89271037688887" lat="34.25102416925292"><ele>369.52614301263264</ele><time>2021-06-04T02:27:34Z</time><speed>0.5705920457839966</speed></trkpt><trkpt lon="108.89263472283815" lat="34.2510910139161"><ele>392.22320795332314</ele><time>2021-06-04T02:27:39Z</time><speed>0.0</speed></trkpt><trkpt lon="108.89253359697189" lat="34.251140527571025"><ele>388.67600100383504</ele><time>2021-06-04T02:27:48Z</time><speed>0.8355035185813904</speed></trkpt><trkpt lon="108.89240117799734" lat="34.25116381188216"><ele>379.5460388131038</ele><time>2021-06-04T02:27:58Z</time><speed>1.2436038255691528</speed></trkpt><trkpt lon="108.89229059653923" lat="34.25116356450837"><ele>378.3837425431976</ele><time>2021-06-04T02:28:06Z</time><speed>0.8707797527313232</speed></trkpt><trkpt lon="108.89217857596363" lat="34.25114644862213"><ele>379.2473747643251</ele><time>2021-06-04T02:28:18Z</time><speed>0.795737624168396</speed></trkpt><trkpt lon="108.89204761065908" lat="34.25110249413061"><ele>353.4623731500693</ele><time>2021-06-04T02:28:58Z</time><speed>0.8139854669570923</speed></trkpt><trkpt lon="108.89193911394143" lat="34.25109094272622"><ele>379.4037107350918</ele><time>2021-06-04T02:29:01Z</time><speed>0.0</speed></trkpt><trkpt lon="108.89185758573066" lat="34.251002989995634"><ele>376.59752343071426</ele><time>2021-06-04T02:29:12Z</time><speed>1.1529979705810547</speed></trkpt><trkpt lon="108.89176912259394" lat="34.25094010110487"><ele>375.5189306657986</ele><time>2021-06-04T02:29:22Z</time><speed>1.0335150957107544</speed></trkpt><trkpt lon="108.89159650219469" lat="34.250754169680164"><ele>374.9907024390585</ele><time>2021-06-04T02:29:45Z</time><speed>1.0946128368377686</speed></trkpt><trkpt lon="108.89152716555219" lat="34.25067037234698"><ele>375.4198606060302</ele><time>2021-06-04T02:29:52Z</time><speed>1.0890634059906006</speed></trkpt><trkpt lon="108.89143929863576" lat="34.25057917928046"><ele>375.69848878497896</ele><time>2021-06-04T02:30:02Z</time><speed>0.9942147135734558</speed></trkpt><trkpt lon="108.89138691066188" lat="34.25048013832719"><ele>375.70213685702447</ele><time>2021-06-04T02:30:12Z</time><speed>0.9459089040756226</speed></trkpt><trkpt lon="108.89129459526511" lat="34.250399706825675"><ele>374.5933363597504</ele><time>2021-06-04T02:30:20Z</time><speed>1.0632479190826416</speed></trkpt><trkpt lon="108.8911912839754" lat="34.25032940828294"><ele>375.03011645296976</ele><time>2021-06-04T02:30:28Z</time><speed>1.1309024095535278</speed></trkpt><trkpt lon="108.8911029868426" lat="34.250259326839306"><ele>374.4765571062885</ele><time>2021-06-04T02:30:36Z</time><speed>1.0630377531051636</speed></trkpt><trkpt lon="108.89101958807518" lat="34.250191052213324"><ele>372.98752781513906</ele><time>2021-06-04T02:30:42Z</time><speed>1.0938599109649658</speed></trkpt><trkpt lon="108.89093798685862" lat="34.25011804615454"><ele>374.1321491178282</ele><time>2021-06-04T02:30:50Z</time><speed>1.0532236099243164</speed></trkpt><trkpt lon="108.89087186989995" lat="34.250032112644426"><ele>375.2548447676523</ele><time>2021-06-04T02:31:00Z</time><speed>0.8920701742172241</speed></trkpt><trkpt lon="108.89080055524131" lat="34.24994684000208"><ele>374.30915608204833</ele><time>2021-06-04T02:31:08Z</time><speed>0.8328402042388916</speed></trkpt><trkpt lon="108.89076546278457" lat="34.249855156783774"><ele>374.31549845276635</ele><time>2021-06-04T02:31:16Z</time><speed>0.8630200624465942</speed></trkpt><trkpt lon="108.8907451035061" lat="34.249752025454896"><ele>373.59121091853416</ele><time>2021-06-04T02:31:26Z</time><speed>0.8866074085235596</speed></trkpt><trkpt lon="108.8907403664438" lat="34.249645950758065"><ele>374.3803584853827</ele><time>2021-06-04T02:31:33Z</time><speed>0.9488652944564819</speed></trkpt><trkpt lon="108.89072917415874" lat="34.249547095164935"><ele>373.574715304568</ele><time>2021-06-04T02:31:40Z</time><speed>1.1497949361801147</speed></trkpt><trkpt lon="108.89068364625841" lat="34.24944862816044"><ele>373.2025193175953</ele><time>2021-06-04T02:31:48Z</time><speed>1.2824212312698364</speed></trkpt><trkpt lon="108.89070042722189" lat="34.24935120170713"><ele>373.6232111803646</ele><time>2021-06-04T02:31:56Z</time><speed>1.3415462970733643</speed></trkpt><trkpt lon="108.8907029575446" lat="34.249244774132556"><ele>374.6316473203614</ele><time>2021-06-04T02:32:04Z</time><speed>1.3118304014205933</speed></trkpt><trkpt lon="108.89069888261872" lat="34.24915039202726"><ele>374.42076262609413</ele><time>2021-06-04T02:32:13Z</time><speed>1.1603564023971558</speed></trkpt><trkpt lon="108.89075471430984" lat="34.24906232618757"><ele>374.9823353395033</ele><time>2021-06-04T02:32:20Z</time><speed>0.9894307851791382</speed></trkpt><trkpt lon="108.89080780818097" lat="34.24896660194218"><ele>375.51087735011106</ele><time>2021-06-04T02:32:28Z</time><speed>0.947231650352478</speed></trkpt><trkpt lon="108.8908875811094" lat="34.24888862951838"><ele>375.9391514039359</ele><time>2021-06-04T02:32:36Z</time><speed>0.9487009644508362</speed></trkpt><trkpt lon="108.89098102674299" lat="34.24883092455773"><ele>377.1221694861402</ele><time>2021-06-04T02:32:44Z</time><speed>0.96580970287323</speed></trkpt><trkpt lon="108.89109163822374" lat="34.2487857916081"><ele>377.06647647178795</ele><time>2021-06-04T02:32:54Z</time><speed>1.011942982673645</speed></trkpt><trkpt lon="108.89120797784832" lat="34.2487248479748"><ele>376.12989457011986</ele><time>2021-06-04T02:33:04Z</time><speed>0.9628641605377197</speed></trkpt><trkpt lon="108.89131364805118" lat="34.24867949506467"><ele>375.18934767609005</ele><time>2021-06-04T02:33:12Z</time><speed>0.9577015042304993</speed></trkpt><trkpt lon="108.89144475832431" lat="34.248651229953346"><ele>374.75632160668533</ele><time>2021-06-04T02:33:20Z</time><speed>0.9236404895782471</speed></trkpt><trkpt lon="108.89156924170362" lat="34.248632831882205"><ele>373.99838092199747</ele><time>2021-06-04T02:33:28Z</time><speed>0.9034866690635681</speed></trkpt><trkpt lon="108.89168755322211" lat="34.24865733825988"><ele>373.2750288240597</ele><time>2021-06-04T02:33:36Z</time><speed>0.84910649061203</speed></trkpt><trkpt lon="108.8918021423151" lat="34.24868444903124"><ele>372.45962117982816</ele><time>2021-06-04T02:33:44Z</time><speed>0.8037437200546265</speed></trkpt><trkpt lon="108.89192109665832" lat="34.24870168219856"><ele>374.28542128375256</ele><time>2021-06-04T02:33:52Z</time><speed>0.8352046012878418</speed></trkpt><trkpt lon="108.89204511928926" lat="34.24872758743326"><ele>375.95680355658425</ele><time>2021-06-04T02:34:00Z</time><speed>0.8091510534286499</speed></trkpt><trkpt lon="108.8921647017751" lat="34.248752134396526"><ele>376.4254111364653</ele><time>2021-06-04T02:34:08Z</time><speed>0.9063191413879395</speed></trkpt><trkpt lon="108.89229630194022" lat="34.248773596738566"><ele>375.2136204732721</ele><time>2021-06-04T02:34:17Z</time><speed>0.9291289448738098</speed></trkpt><trkpt lon="108.89241504211114" lat="34.24878106701402"><ele>375.3586672195386</ele><time>2021-06-04T02:34:26Z</time><speed>0.9593959450721741</speed></trkpt><trkpt lon="108.89254213845689" lat="34.24876541876692"><ele>374.4206650966734</ele><time>2021-06-04T02:34:34Z</time><speed>0.9761430025100708</speed></trkpt><trkpt lon="108.89265670285586" lat="34.24877442134637"><ele>375.47775276661105</ele><time>2021-06-04T02:34:41Z</time><speed>1.040667176246643</speed></trkpt><trkpt lon="108.89277175466505" lat="34.24878812121252"><ele>374.88464006936016</ele><time>2021-06-04T02:34:49Z</time><speed>1.0653475522994995</speed></trkpt><trkpt lon="108.89289299024983" lat="34.248815420263284"><ele>372.82044862994616</ele><time>2021-06-04T02:35:30Z</time><speed>1.0225580930709839</speed></trkpt><trkpt lon="108.89301313171985" lat="34.24883432982628"><ele>371.1454471916817</ele><time>2021-06-04T02:35:40Z</time><speed>1.0403424501419067</speed></trkpt><trkpt lon="108.89312333350755" lat="34.24883939880826"><ele>373.8090063276176</ele><time>2021-06-04T02:35:48Z</time><speed>0.9316860437393188</speed></trkpt><trkpt lon="108.89323851858143" lat="34.24881607019654"><ele>372.6510332219026</ele><time>2021-06-04T02:35:56Z</time><speed>0.9675998091697693</speed></trkpt><trkpt lon="108.89334405918255" lat="34.24877476790899"><ele>371.59362490574165</ele><time>2021-06-04T02:36:04Z</time><speed>1.0133953094482422</speed></trkpt><trkpt lon="108.8934110022554" lat="34.248699574890466"><ele>371.4139492774882</ele><time>2021-06-04T02:36:12Z</time><speed>0.9845718145370483</speed></trkpt><trkpt lon="108.89351448848596" lat="34.24864225235116"><ele>371.71534945183083</ele><time>2021-06-04T02:36:22Z</time><speed>0.9685433506965637</speed></trkpt><trkpt lon="108.89357394120758" lat="34.24855191936963"><ele>366.97230569059565</ele><time>2021-06-04T02:36:30Z</time><speed>1.0034914016723633</speed></trkpt><trkpt lon="108.89366432138463" lat="34.24848015064743"><ele>367.4720808351835</ele><time>2021-06-04T02:36:40Z</time><speed>0.759928286075592</speed></trkpt><trkpt lon="108.89376810864255" lat="34.24842437021828"><ele>367.75990136122306</ele><time>2021-06-04T02:36:50Z</time><speed>0.6715573668479919</speed></trkpt><trkpt lon="108.89387135720023" lat="34.24838510237649"><ele>369.3055882817086</ele><time>2021-06-04T02:36:58Z</time><speed>0.7426545023918152</speed></trkpt><trkpt lon="108.89398923436147" lat="34.24837860356318"><ele>370.38838298624853</ele><time>2021-06-04T02:37:08Z</time><speed>0.8469752073287964</speed></trkpt><trkpt lon="108.89411138621743" lat="34.24836342941107"><ele>369.94003220824857</ele><time>2021-06-04T02:37:18Z</time><speed>0.81183922290802</speed></trkpt><trkpt lon="108.89422035812194" lat="34.24832997466705"><ele>369.6052952464019</ele><time>2021-06-04T02:37:28Z</time><speed>0.6162453293800354</speed></trkpt><trkpt lon="108.89431057634116" lat="34.24826157138884"><ele>369.02620231072035</ele><time>2021-06-04T02:37:38Z</time><speed>0.5699516534805298</speed></trkpt><trkpt lon="108.89438141605599" lat="34.2481808615389"><ele>369.9935237494863</ele><time>2021-06-04T02:37:46Z</time><speed>0.73518967628479</speed></trkpt><trkpt lon="108.89442829314379" lat="34.248083154040124"><ele>369.7742839267415</ele><time>2021-06-04T02:37:56Z</time><speed>0.7680920958518982</speed></trkpt><trkpt lon="108.89444844119214" lat="34.247982262192245"><ele>370.57887913141496</ele><time>2021-06-04T02:38:06Z</time><speed>0.8186109662055969</speed></trkpt><trkpt lon="108.89438759348836" lat="34.24788518540244"><ele>371.7248934516472</ele><time>2021-06-04T02:38:16Z</time><speed>0.8897002339363098</speed></trkpt><trkpt lon="108.8942975579248" lat="34.2478212807326"><ele>372.4878746252827</ele><time>2021-06-04T02:38:25Z</time><speed>0.8709091544151306</speed></trkpt><trkpt lon="108.89424986758429" lat="34.247738534417515"><ele>371.79240499596</ele><time>2021-06-04T02:38:34Z</time><speed>0.8416444659233093</speed></trkpt><trkpt lon="108.894281045022" lat="34.247638062166416"><ele>373.3880924132855</ele><time>2021-06-04T02:38:44Z</time><speed>0.7625345587730408</speed></trkpt><trkpt lon="108.8943212037223" lat="34.24754276362456"><ele>374.40407433982966</ele><time>2021-06-04T02:38:52Z</time><speed>1.0326859951019287</speed></trkpt><trkpt lon="108.89437636962444" lat="34.24743719679428"><ele>375.54655698167664</ele><time>2021-06-04T02:39:02Z</time><speed>0.8674404621124268</speed></trkpt><trkpt lon="108.89441774168603" lat="34.247329617422324"><ele>375.97627419051383</ele><time>2021-06-04T02:39:10Z</time><speed>1.0624606609344482</speed></trkpt><trkpt lon="108.89446534000612" lat="34.247243917103496"><ele>375.79695084541464</ele><time>2021-06-04T02:39:20Z</time><speed>0.8645523190498352</speed></trkpt><trkpt lon="108.89458158614522" lat="34.24720869023884"><ele>378.1684598174365</ele><time>2021-06-04T02:39:53Z</time><speed>0.20149484276771545</speed></trkpt><trkpt lon="108.89469514118343" lat="34.24717571839011"><ele>375.68558390088504</ele><time>2021-06-04T02:40:05Z</time><speed>0.6023056507110596</speed></trkpt><trkpt lon="108.89478010258557" lat="34.247097588654185"><ele>376.27197294018447</ele><time>2021-06-04T02:40:15Z</time><speed>1.0866608619689941</speed></trkpt><trkpt lon="108.89483519531704" lat="34.24701917908229"><ele>374.83298487430767</ele><time>2021-06-04T02:40:21Z</time><speed>1.0958949327468872</speed></trkpt><trkpt lon="108.89491813460906" lat="34.2469532017799"><ele>376.94133456184954</ele><time>2021-06-04T02:40:29Z</time><speed>1.097647786140442</speed></trkpt><trkpt lon="108.8950294884211" lat="34.24691504905361"><ele>375.9817388770563</ele><time>2021-06-04T02:40:37Z</time><speed>1.176374912261963</speed></trkpt><trkpt lon="108.89513487140127" lat="34.246886041875506"><ele>375.0852421757358</ele><time>2021-06-04T02:40:45Z</time><speed>1.1041370630264282</speed></trkpt><trkpt lon="108.89520952375624" lat="34.246808066549036"><ele>375.8561306297092</ele><time>2021-06-04T02:40:53Z</time><speed>1.0026037693023682</speed></trkpt><trkpt lon="108.8952025469899" lat="34.246705845917"><ele>374.8751378596144</ele><time>2021-06-04T02:41:01Z</time><speed>0.9817245602607727</speed></trkpt><trkpt lon="108.8951346334392" lat="34.246621130566275"><ele>376.1842886831792</ele><time>2021-06-04T02:41:09Z</time><speed>0.9436168670654297</speed></trkpt><trkpt lon="108.89506251892581" lat="34.24652604374515"><ele>375.03888541790417</ele><time>2021-06-04T02:41:19Z</time><speed>0.9893969893455505</speed></trkpt><trkpt lon="108.89499482142948" lat="34.24643825505694"><ele>376.5754295917286</ele><time>2021-06-04T02:41:29Z</time><speed>0.9460614323616028</speed></trkpt><trkpt lon="108.89496572984271" lat="34.24633944527972"><ele>371.3133819641418</ele><time>2021-06-04T02:43:03Z</time><speed>0.8013167381286621</speed></trkpt><trkpt lon="108.89490402451018" lat="34.24625089242149"><ele>375.37013971392054</ele><time>2021-06-04T02:43:15Z</time><speed>0.8603368997573853</speed></trkpt><trkpt lon="108.89483462714976" lat="34.24617251837053"><ele>375.92255145479135</ele><time>2021-06-04T02:43:23Z</time><speed>1.2639672756195068</speed></trkpt><trkpt lon="108.89475001469545" lat="34.24610927471894"><ele>375.22255309470813</ele><time>2021-06-04T02:43:39Z</time><speed>0.24091361463069916</speed></trkpt><trkpt lon="108.89461656661992" lat="34.24607141851896"><ele>337.55523294232256</ele><time>2021-06-04T02:45:48Z</time><speed>0.04959823936223984</speed></trkpt><trkpt lon="108.89473740212448" lat="34.246166055089176"><ele>334.2108295911492</ele><time>2021-06-04T02:45:51Z</time><speed>0.0</speed></trkpt><trkpt lon="108.89473395575784" lat="34.24607547089877"><ele>338.53762514719415</ele><time>2021-06-04T02:46:18Z</time><speed>0.011885363608598709</speed></trkpt></trkseg></trk></gpx>
