# Supplementary material for: Exploring the influence of path environment factors on walking behavior in urban parks with configuration attribute control
Source: PLoS One. 2025 Jul 28;20(7):e0329278. doi: 10.1371/journal.pone.0329278 (PMC12303266; doi:10.1371/journal.pone.0329278)
Supplement: S2 File — (ZIP) [file pone.0329278.s002.zip › S2 File/Trajectory data/F177.gpx]

<?xml version="1.0" encoding="UTF-8"?><gpx xsi:schemaLocation="http://www.topografix.com/GPX/1/0 http://www.topografix.com/GPX/1/0/gpx.xsd" xmlns="http://www.topografix.com/GPX/1/0" xmlns:xsi="http://www.w3.org/2001/XMLSchema-instance" creator="SixFoot - http://www.foooooot.com/" version="1.0"><trk><trkseg><trkpt lon="108.89022470095468" lat="34.24948948978857"><ele>361.7312441001128</ele><time>2021-06-04T01:41:55Z</time><speed>0.17193059623241425</speed></trkpt><trkpt lon="108.89033392637457" lat="34.249513278081814"><ele>355.6593344010292</ele><time>2021-06-04T01:42:03Z</time><speed>0.409736692905426</speed></trkpt><trkpt lon="108.89054055886805" lat="34.24942857459614"><ele>350.13287562275104</ele><time>2021-06-04T01:42:07Z</time><speed>0.4022081196308136</speed></trkpt><trkpt lon="108.89064104662876" lat="34.24935785981614"><ele>371.8286219460226</ele><time>2021-06-04T01:42:21Z</time><speed>1.3414983749389648</speed></trkpt><trkpt lon="108.8907269238807" lat="34.24927118282325"><ele>370.99915293094557</ele><time>2021-06-04T01:42:33Z</time><speed>1.1135194301605225</speed></trkpt><trkpt lon="108.8908232798103" lat="34.24922411369623"><ele>371.24485370212045</ele><time>2021-06-04T01:42:43Z</time><speed>1.179107666015625</speed></trkpt><trkpt lon="108.8909500265091" lat="34.24926032302238"><ele>371.6880187080125</ele><time>2021-06-04T01:42:53Z</time><speed>0.6491957306861877</speed></trkpt><trkpt lon="108.89104370396105" lat="34.24930978269942"><ele>370.7283951402128</ele><time>2021-06-04T01:43:01Z</time><speed>0.9088898301124573</speed></trkpt><trkpt lon="108.89108839524864" lat="34.24921587052877"><ele>372.470626573312</ele><time>2021-06-04T01:43:17Z</time><speed>0.803467869758606</speed></trkpt><trkpt lon="108.8910907440671" lat="34.249101850188616"><ele>372.1806105084518</ele><time>2021-06-04T01:43:27Z</time><speed>0.43749961256980896</speed></trkpt><trkpt lon="108.89114260148985" lat="34.24900616542316"><ele>375.20331684989884</ele><time>2021-06-04T01:43:39Z</time><speed>0.7843760251998901</speed></trkpt><trkpt lon="108.89121453185021" lat="34.248921632136295"><ele>375.9576768547932</ele><time>2021-06-04T01:43:49Z</time><speed>1.061599612236023</speed></trkpt><trkpt lon="108.89130756910694" lat="34.24886962162446"><ele>376.13083854387827</ele><time>2021-06-04T01:43:59Z</time><speed>0.903515100479126</speed></trkpt><trkpt lon="108.89140290722725" lat="34.24882271782977"><ele>376.8813719518947</ele><time>2021-06-04T01:44:07Z</time><speed>0.9599948525428772</speed></trkpt><trkpt lon="108.89150949811254" lat="34.24878635799087"><ele>376.5111555528549</ele><time>2021-06-04T01:44:17Z</time><speed>0.8576306700706482</speed></trkpt><trkpt lon="108.89163223814779" lat="34.24876317314634"><ele>376.18945282880156</ele><time>2021-06-04T01:44:27Z</time><speed>0.8085417151451111</speed></trkpt><trkpt lon="108.89176088786454" lat="34.24875984312956"><ele>374.71372303947805</ele><time>2021-06-04T01:44:37Z</time><speed>0.7151811718940735</speed></trkpt><trkpt lon="108.89186142895001" lat="34.24869402438296"><ele>374.8230857954762</ele><time>2021-06-04T01:44:45Z</time><speed>0.8915982842445374</speed></trkpt><trkpt lon="108.89198066394319" lat="34.24869232253387"><ele>374.16716692911774</ele><time>2021-06-04T01:44:55Z</time><speed>0.8739660978317261</speed></trkpt><trkpt lon="108.89209474385596" lat="34.24872593705665"><ele>372.6841815558186</ele><time>2021-06-04T01:45:03Z</time><speed>0.9630643725395203</speed></trkpt><trkpt lon="108.89220748534602" lat="34.248742793598524"><ele>372.56474296183416</ele><time>2021-06-04T01:45:11Z</time><speed>0.9918580651283264</speed></trkpt><trkpt lon="108.8923417098008" lat="34.24875442034462"><ele>372.302414919802</ele><time>2021-06-04T01:45:21Z</time><speed>1.0011743307113647</speed></trkpt><trkpt lon="108.8924622450221" lat="34.24875660422421"><ele>373.01909207613375</ele><time>2021-06-04T01:45:31Z</time><speed>0.9729976654052734</speed></trkpt><trkpt lon="108.89258147183669" lat="34.24877185228431"><ele>371.8034939519199</ele><time>2021-06-04T01:45:39Z</time><speed>0.8773446083068848</speed></trkpt><trkpt lon="108.89271043177587" lat="34.24878452446011"><ele>372.91961244596786</ele><time>2021-06-04T01:45:49Z</time><speed>0.8947713971138</speed></trkpt><trkpt lon="108.89282523381902" lat="34.24875956171988"><ele>371.2492683701567</ele><time>2021-06-04T01:46:05Z</time><speed>0.6186971068382263</speed></trkpt><trkpt lon="108.89295944129226" lat="34.248764547138784"><ele>371.7488084936829</ele><time>2021-06-04T01:46:19Z</time><speed>0.5495026707649231</speed></trkpt><trkpt lon="108.89307512230899" lat="34.2487869207107"><ele>371.71203798625305</ele><time>2021-06-04T01:46:29Z</time><speed>0.4321398138999939</speed></trkpt><trkpt lon="108.89317416578753" lat="34.24883151528454"><ele>371.8356924923042</ele><time>2021-06-04T01:46:38Z</time><speed>0.6131797432899475</speed></trkpt><trkpt lon="108.89329313745316" lat="34.248790223773995"><ele>372.0745298699004</ele><time>2021-06-04T01:46:50Z</time><speed>0.7547963261604309</speed></trkpt><trkpt lon="108.89338007742364" lat="34.24871427611512"><ele>372.9021034608886</ele><time>2021-06-04T01:47:02Z</time><speed>0.8018137216567993</speed></trkpt><trkpt lon="108.89345367565664" lat="34.24863826941089"><ele>373.1208669791473</ele><time>2021-06-04T01:47:12Z</time><speed>0.8402168154716492</speed></trkpt><trkpt lon="108.89354377352137" lat="34.24858289920932"><ele>372.65603565943576</ele><time>2021-06-04T01:47:24Z</time><speed>0.8273156881332397</speed></trkpt><trkpt lon="108.89363942921555" lat="34.24851635763855"><ele>373.60789204805184</ele><time>2021-06-04T01:47:36Z</time><speed>0.7978683710098267</speed></trkpt><trkpt lon="108.89375067143438" lat="34.24845568773221"><ele>371.4261033308442</ele><time>2021-06-04T01:47:48Z</time><speed>0.7458704113960266</speed></trkpt><trkpt lon="108.89385291346223" lat="34.248405550069585"><ele>370.9512703934152</ele><time>2021-06-04T01:48:00Z</time><speed>0.8054122924804688</speed></trkpt><trkpt lon="108.89395784701208" lat="34.248382353735956"><ele>370.0366387545762</ele><time>2021-06-04T01:48:10Z</time><speed>0.7273545265197754</speed></trkpt><trkpt lon="108.89406635873387" lat="34.248352105844"><ele>369.38608884283605</ele><time>2021-06-04T01:48:20Z</time><speed>0.534153938293457</speed></trkpt><trkpt lon="108.89417243907448" lat="34.248318383721106"><ele>370.0038289644008</ele><time>2021-06-04T01:48:30Z</time><speed>0.836755633354187</speed></trkpt><trkpt lon="108.89427763588452" lat="34.24828697243199"><ele>370.9772370418512</ele><time>2021-06-04T01:48:42Z</time><speed>0.6547535061836243</speed></trkpt><trkpt lon="108.89432602356939" lat="34.2482023229438"><ele>370.14459223133736</ele><time>2021-06-04T01:48:50Z</time><speed>0.6847583055496216</speed></trkpt><trkpt lon="108.89440437594565" lat="34.248139443276855"><ele>373.2882967292287</ele><time>2021-06-04T01:48:58Z</time><speed>0.35748088359832764</speed></trkpt><trkpt lon="108.8944647811589" lat="34.24805160727394"><ele>372.94254333201036</ele><time>2021-06-04T01:49:08Z</time><speed>0.7173464298248291</speed></trkpt><trkpt lon="108.89459633631245" lat="34.24800619186749"><ele>372.87655717854614</ele><time>2021-06-04T01:49:18Z</time><speed>1.3240902423858643</speed></trkpt><trkpt lon="108.89472575991192" lat="34.24800018487949"><ele>373.7364424761041</ele><time>2021-06-04T01:49:26Z</time><speed>1.439021110534668</speed></trkpt><trkpt lon="108.89482760380072" lat="34.24803325478091"><ele>374.46527966004015</ele><time>2021-06-04T01:49:34Z</time><speed>1.1799566745758057</speed></trkpt><trkpt lon="108.89491591588673" lat="34.2481048238283"><ele>374.10351049217144</ele><time>2021-06-04T01:49:42Z</time><speed>1.184267282485962</speed></trkpt><trkpt lon="108.89494586850209" lat="34.24819820742142"><ele>372.65810904099055</ele><time>2021-06-04T01:49:50Z</time><speed>1.056746482849121</speed></trkpt><trkpt lon="108.89495779990763" lat="34.24831581132409"><ele>373.0992909888002</ele><time>2021-06-04T01:50:00Z</time><speed>0.9757298231124878</speed></trkpt><trkpt lon="108.8949776563636" lat="34.248413427480756"><ele>371.65278827971184</ele><time>2021-06-04T01:50:10Z</time><speed>0.7234431505203247</speed></trkpt><trkpt lon="108.89500021895815" lat="34.24851578972604"><ele>372.37134167514364</ele><time>2021-06-04T01:50:20Z</time><speed>0.7729740142822266</speed></trkpt><trkpt lon="108.89502033269133" lat="34.248618547301575"><ele>372.1958126759806</ele><time>2021-06-04T01:50:28Z</time><speed>0.8889989852905273</speed></trkpt><trkpt lon="108.89499527805783" lat="34.24872433399141"><ele>370.99231852386976</ele><time>2021-06-04T01:50:38Z</time><speed>0.778162956237793</speed></trkpt><trkpt lon="108.89495899164667" lat="34.248811843397704"><ele>372.3193732351066</ele><time>2021-06-04T01:50:46Z</time><speed>0.9667299389839172</speed></trkpt><trkpt lon="108.89492532765203" lat="34.248913514661126"><ele>371.8177402979357</ele><time>2021-06-04T01:50:56Z</time><speed>0.9326798915863037</speed></trkpt><trkpt lon="108.89481572244543" lat="34.24890454726675"><ele>373.2834192440586</ele><time>2021-06-04T01:51:06Z</time><speed>1.0002633333206177</speed></trkpt><trkpt lon="108.89468662699383" lat="34.24891291584194"><ele>371.9047819801289</ele><time>2021-06-04T01:51:14Z</time><speed>1.045411467552185</speed></trkpt><trkpt lon="108.89457998963434" lat="34.24896750740956"><ele>371.15989291393413</ele><time>2021-06-04T01:55:56Z</time><speed>0.0</speed></trkpt><trkpt lon="108.89447388907696" lat="34.248939064953426"><ele>368.39168377944054</ele><time>2021-06-04T01:57:03Z</time><speed>1.1348276138305664</speed></trkpt><trkpt lon="108.8944051136332" lat="34.24901750531553"><ele>368.5338363031057</ele><time>2021-06-04T01:57:15Z</time><speed>1.0307319164276123</speed></trkpt><trkpt lon="108.89430324693281" lat="34.249081691869776"><ele>367.7320250641165</ele><time>2021-06-04T01:57:29Z</time><speed>1.0022432804107666</speed></trkpt><trkpt lon="108.89424031056488" lat="34.24915526251285"><ele>367.3157680248183</ele><time>2021-06-04T01:57:39Z</time><speed>0.9201035499572754</speed></trkpt><trkpt lon="108.89422841803871" lat="34.249262596507734"><ele>369.46200988375006</ele><time>2021-06-04T01:57:49Z</time><speed>1.0504682064056396</speed></trkpt><trkpt lon="108.89420119225467" lat="34.24936185664184"><ele>367.3933211388311</ele><time>2021-06-04T01:58:01Z</time><speed>0.7881987690925598</speed></trkpt><trkpt lon="108.89412809115015" lat="34.249440225593"><ele>368.78093869731254</ele><time>2021-06-04T01:58:09Z</time><speed>0.7168805003166199</speed></trkpt><trkpt lon="108.8940000261834" lat="34.24944920173099"><ele>368.1466727365995</ele><time>2021-06-04T01:58:21Z</time><speed>0.6044977307319641</speed></trkpt><trkpt lon="108.8938762161265" lat="34.24944149483627"><ele>369.1664045879367</ele><time>2021-06-04T01:58:31Z</time><speed>0.7468258142471313</speed></trkpt><trkpt lon="108.89375484580286" lat="34.24940565663641"><ele>372.89860464439914</ele><time>2021-06-04T01:58:41Z</time><speed>0.8443104028701782</speed></trkpt><trkpt lon="108.89365176505311" lat="34.24936845088783"><ele>370.58344368109323</ele><time>2021-06-04T01:58:53Z</time><speed>0.47219446301460266</speed></trkpt><trkpt lon="108.89361400168171" lat="34.249457978727094"><ele>369.90297719732513</ele><time>2021-06-04T01:59:15Z</time><speed>0.9168668985366821</speed></trkpt><trkpt lon="108.89370149593539" lat="34.249522262247496"><ele>372.296891933845</ele><time>2021-06-04T01:59:29Z</time><speed>1.0066399574279785</speed></trkpt><trkpt lon="108.89378603838861" lat="34.24943796626402"><ele>373.0637625436477</ele><time>2021-06-04T01:59:39Z</time><speed>0.8925531506538391</speed></trkpt><trkpt lon="108.89390268070721" lat="34.24943355648856"><ele>373.49318701348824</ele><time>2021-06-04T01:59:47Z</time><speed>1.0569303035736084</speed></trkpt><trkpt lon="108.89401021467677" lat="34.24946071916794"><ele>373.939300173151</ele><time>2021-06-04T01:59:55Z</time><speed>1.2192496061325073</speed></trkpt><trkpt lon="108.89412169213621" lat="34.24944121775287"><ele>373.1307434187656</ele><time>2021-06-04T02:00:03Z</time><speed>1.162029504776001</speed></trkpt><trkpt lon="108.89422510274737" lat="34.2493686607195"><ele>372.5811079192282</ele><time>2021-06-04T02:00:13Z</time><speed>0.9856454133987427</speed></trkpt><trkpt lon="108.89426454967364" lat="34.249260287812056"><ele>373.02861779250225</ele><time>2021-06-04T02:00:23Z</time><speed>0.9784511923789978</speed></trkpt><trkpt lon="108.89427804935723" lat="34.24915801742082"><ele>370.1923913620619</ele><time>2021-06-04T02:00:33Z</time><speed>0.9868009686470032</speed></trkpt><trkpt lon="108.89436852069572" lat="34.249086983317675"><ele>370.83271933780946</ele><time>2021-06-04T02:00:47Z</time><speed>0.9846847057342529</speed></trkpt><trkpt lon="108.89444955952236" lat="34.24901108787684"><ele>370.82618528597783</ele><time>2021-06-04T02:01:01Z</time><speed>0.7737165093421936</speed></trkpt><trkpt lon="108.8945365298419" lat="34.24895084163675"><ele>370.45854364106293</ele><time>2021-06-04T02:01:13Z</time><speed>0.9918504953384399</speed></trkpt><trkpt lon="108.89465370685092" lat="34.24895727470237"><ele>369.1517750189585</ele><time>2021-06-04T02:01:27Z</time><speed>1.0026674270629883</speed></trkpt><trkpt lon="108.89474895599969" lat="34.24901866431404"><ele>367.6091647795505</ele><time>2021-06-04T02:01:39Z</time><speed>0.9878663420677185</speed></trkpt><trkpt lon="108.89479629231573" lat="34.249112591108755"><ele>367.10951039211403</ele><time>2021-06-04T02:01:49Z</time><speed>0.8694603443145752</speed></trkpt><trkpt lon="108.89481918702965" lat="34.249208705404484"><ele>365.6845811773043</ele><time>2021-06-04T02:01:57Z</time><speed>1.0036717653274536</speed></trkpt><trkpt lon="108.894820500452" lat="34.249307080277866"><ele>365.2002304247692</ele><time>2021-06-04T02:02:07Z</time><speed>0.9546874761581421</speed></trkpt><trkpt lon="108.89478043750859" lat="34.249397279491575"><ele>365.02605452977684</ele><time>2021-06-04T02:02:17Z</time><speed>0.9234325885772705</speed></trkpt><trkpt lon="108.89470984833568" lat="34.24947534687716"><ele>364.5949978657213</ele><time>2021-06-04T02:02:27Z</time><speed>0.9800592660903931</speed></trkpt><trkpt lon="108.89461134462474" lat="34.24953890533377"><ele>365.32599037934045</ele><time>2021-06-04T02:02:38Z</time><speed>1.0396476984024048</speed></trkpt><trkpt lon="108.8945496078643" lat="34.24961991463779"><ele>365.60762528578266</ele><time>2021-06-04T02:02:47Z</time><speed>1.0686113834381104</speed></trkpt><trkpt lon="108.89450608762334" lat="34.24971663123655"><ele>363.5962301841011</ele><time>2021-06-04T02:02:57Z</time><speed>1.0399069786071777</speed></trkpt><trkpt lon="108.89447051253633" lat="34.24980433363566"><ele>362.69788673296176</ele><time>2021-06-04T02:03:07Z</time><speed>1.0253750085830688</speed></trkpt><trkpt lon="108.89440221342714" lat="34.24988611854109"><ele>363.50938375169227</ele><time>2021-06-04T02:03:17Z</time><speed>0.9261663556098938</speed></trkpt><trkpt lon="108.8943865216497" lat="34.24998933741181"><ele>363.8127974177002</ele><time>2021-06-04T02:03:27Z</time><speed>1.0676418542861938</speed></trkpt><trkpt lon="108.89438089855464" lat="34.25008108906402"><ele>362.9591165585363</ele><time>2021-06-04T02:03:35Z</time><speed>1.1056114435195923</speed></trkpt><trkpt lon="108.89434064099696" lat="34.25018066413142"><ele>363.3791460928311</ele><time>2021-06-04T02:03:45Z</time><speed>1.1395310163497925</speed></trkpt><trkpt lon="108.894267588139" lat="34.25025634126099"><ele>364.27733150738396</ele><time>2021-06-04T02:03:55Z</time><speed>1.143319845199585</speed></trkpt><trkpt lon="108.89413554651145" lat="34.25023852821856"><ele>364.91477838057295</ele><time>2021-06-04T02:04:05Z</time><speed>1.080612301826477</speed></trkpt><trkpt lon="108.89402458468312" lat="34.250219449078266"><ele>366.96037938062875</ele><time>2021-06-04T02:04:13Z</time><speed>1.051079273223877</speed></trkpt><trkpt lon="108.89390095162446" lat="34.25018802242262"><ele>366.8580172019042</ele><time>2021-06-04T02:04:23Z</time><speed>0.9554893970489502</speed></trkpt><trkpt lon="108.89379549551711" lat="34.25021117572881"><ele>366.9174159518142</ele><time>2021-06-04T02:04:31Z</time><speed>0.939868152141571</speed></trkpt><trkpt lon="108.89368233117308" lat="34.250185975043046"><ele>367.09643703243137</ele><time>2021-06-04T02:04:43Z</time><speed>0.9020973443984985</speed></trkpt><trkpt lon="108.89359544281137" lat="34.250116271050686"><ele>368.53294610775436</ele><time>2021-06-04T02:04:57Z</time><speed>0.8088778257369995</speed></trkpt><trkpt lon="108.8935009064334" lat="34.25005721850635"><ele>368.03565903313233</ele><time>2021-06-04T02:05:09Z</time><speed>0.7233887314796448</speed></trkpt><trkpt lon="108.89337336155299" lat="34.25003049752748"><ele>369.04014420290093</ele><time>2021-06-04T02:05:21Z</time><speed>0.8930768966674805</speed></trkpt><trkpt lon="108.89324843254283" lat="34.250075623908714"><ele>369.2845381811924</ele><time>2021-06-04T02:05:33Z</time><speed>0.8553813695907593</speed></trkpt><trkpt lon="108.89315312438859" lat="34.25013833681555"><ele>367.91013302412273</ele><time>2021-06-04T02:05:43Z</time><speed>0.7456945180892944</speed></trkpt><trkpt lon="108.89304423108953" lat="34.25016881086042"><ele>370.2999080469751</ele><time>2021-06-04T02:05:53Z</time><speed>0.8164286613464355</speed></trkpt><trkpt lon="108.89291951685965" lat="34.250175479604586"><ele>369.12625546651196</ele><time>2021-06-04T02:06:03Z</time><speed>0.8180046081542969</speed></trkpt><trkpt lon="108.89279728401596" lat="34.25016507224252"><ele>370.89417388252616</ele><time>2021-06-04T02:06:13Z</time><speed>0.7812514901161194</speed></trkpt><trkpt lon="108.89270617072302" lat="34.25009804825293"><ele>372.14601872322345</ele><time>2021-06-04T02:06:23Z</time><speed>0.7581484913825989</speed></trkpt><trkpt lon="108.89261278810247" lat="34.25005152209101"><ele>371.22150625550216</ele><time>2021-06-04T02:07:25Z</time><speed>0.6427679657936096</speed></trkpt><trkpt lon="108.89249132259016" lat="34.25005951157426"><ele>372.4305482453554</ele><time>2021-06-04T02:07:36Z</time><speed>0.936069130897522</speed></trkpt><trkpt lon="108.89236985187878" lat="34.250041211180445"><ele>371.1298171211247</ele><time>2021-06-04T02:07:45Z</time><speed>0.9478800296783447</speed></trkpt><trkpt lon="108.89225574650433" lat="34.25001104647791"><ele>371.48718112161913</ele><time>2021-06-04T02:07:57Z</time><speed>1.0003814697265625</speed></trkpt><trkpt lon="108.89216793144735" lat="34.25006965934007"><ele>371.68043149563005</ele><time>2021-06-04T02:08:11Z</time><speed>0.8517934083938599</speed></trkpt><trkpt lon="108.89205647526921" lat="34.250102480188666"><ele>371.3568564008114</ele><time>2021-06-04T02:08:25Z</time><speed>0.5990443229675293</speed></trkpt><trkpt lon="108.89199209148451" lat="34.25002404258294"><ele>377.42698218568654</ele><time>2021-06-04T02:08:33Z</time><speed>1.2492339611053467</speed></trkpt><trkpt lon="108.89190748627" lat="34.24994967275456"><ele>373.825694561558</ele><time>2021-06-04T02:08:45Z</time><speed>1.024151086807251</speed></trkpt><trkpt lon="108.89179718724778" lat="34.249944829721066"><ele>373.58701996810925</ele><time>2021-06-04T02:08:55Z</time><speed>0.9905179738998413</speed></trkpt><trkpt lon="108.89168322768836" lat="34.24995273442633"><ele>372.49977351814374</ele><time>2021-06-04T02:09:05Z</time><speed>0.9712522625923157</speed></trkpt><trkpt lon="108.89126113737795" lat="34.24957707939816"><ele>380.4902460180076</ele><time>2021-06-04T02:10:20Z</time><speed>0.0542849525809288</speed></trkpt><trkpt lon="108.89114500629921" lat="34.24955388502439"><ele>374.17474108129034</ele><time>2021-06-04T02:10:39Z</time><speed>0.38636019825935364</speed></trkpt><trkpt lon="108.89111008703513" lat="34.24946170816725"><ele>372.95610517550614</ele><time>2021-06-04T02:10:55Z</time><speed>0.935582160949707</speed></trkpt><trkpt lon="108.89106245481378" lat="34.249365332139966"><ele>373.37138556650694</ele><time>2021-06-04T02:11:10Z</time><speed>0.8775965571403503</speed></trkpt><trkpt lon="108.89095685287667" lat="34.24938964869936"><ele>373.72672088695623</ele><time>2021-06-04T02:11:32Z</time><speed>0.8905200958251953</speed></trkpt><trkpt lon="108.8908767817392" lat="34.24945645787006"><ele>373.516583182805</ele><time>2021-06-04T02:11:42Z</time><speed>0.8392350077629089</speed></trkpt><trkpt lon="108.89077729451337" lat="34.24949435008264"><ele>373.366582218551</ele><time>2021-06-04T02:11:58Z</time><speed>0.778480589389801</speed></trkpt><trkpt lon="108.89066789805655" lat="34.24944464654453"><ele>373.3220939343826</ele><time>2021-06-04T02:12:10Z</time><speed>0.940410852432251</speed></trkpt><trkpt lon="108.89053710090937" lat="34.24945687455749"><ele>372.3159704359531</ele><time>2021-06-04T02:12:22Z</time><speed>0.9964741468429565</speed></trkpt><trkpt lon="108.89043016757002" lat="34.2494781674449"><ele>372.3812086749758</ele><time>2021-06-04T02:12:34Z</time><speed>0.4089149534702301</speed></trkpt><trkpt lon="108.89030787029125" lat="34.24948245560982"><ele>371.09740202944283</ele><time>2021-06-04T02:12:44Z</time><speed>0.05003121495246887</speed></trkpt><trkpt lon="108.89018626861507" lat="34.249494529545466"><ele>371.6363588836256</ele><time>2021-06-04T02:13:00Z</time><speed>0.17814667522907257</speed></trkpt></trkseg></trk></gpx>
