# Supplementary material for: Exploring the influence of path environment factors on walking behavior in urban parks with configuration attribute control
Source: PLoS One. 2025 Jul 28;20(7):e0329278. doi: 10.1371/journal.pone.0329278 (PMC12303266; doi:10.1371/journal.pone.0329278)
Supplement: S2 File — (ZIP) [file pone.0329278.s002.zip › S2 File/Trajectory data/F178.gpx]

<?xml version="1.0" encoding="UTF-8"?><gpx xsi:schemaLocation="http://www.topografix.com/GPX/1/0 http://www.topografix.com/GPX/1/0/gpx.xsd" xmlns="http://www.topografix.com/GPX/1/0" xmlns:xsi="http://www.w3.org/2001/XMLSchema-instance" creator="SixFoot - http://www.foooooot.com/" version="1.0"><trk><trkseg><trkpt lon="108.89504639747486" lat="34.25193303366079"><ele>382.42119725257675</ele><time>2021-06-04T00:51:33Z</time><speed>0.3771056830883026</speed></trkpt><trkpt lon="108.89503152408284" lat="34.25203982617675"><ele>376.37593328670295</ele><time>2021-06-04T00:51:38Z</time><speed>0.18530550599098206</speed></trkpt><trkpt lon="108.8951441963086" lat="34.252037867841665"><ele>370.03853209404525</ele><time>2021-06-04T00:51:53Z</time><speed>0.20575180649757385</speed></trkpt><trkpt lon="108.89517905860149" lat="34.25193592989896"><ele>371.5739885382481</ele><time>2021-06-04T00:53:45Z</time><speed>0.707903265953064</speed></trkpt><trkpt lon="108.89520799653874" lat="34.25184637336716"><ele>371.2895154578271</ele><time>2021-06-04T00:54:11Z</time><speed>0.759917676448822</speed></trkpt><trkpt lon="108.89519583187426" lat="34.25174033687844"><ele>372.1818747058623</ele><time>2021-06-04T00:54:23Z</time><speed>0.8843957781791687</speed></trkpt><trkpt lon="108.89523916012645" lat="34.251653470848346"><ele>371.30152141240427</ele><time>2021-06-04T00:54:37Z</time><speed>0.8531262278556824</speed></trkpt><trkpt lon="108.89530699948489" lat="34.2515734748869"><ele>371.59698285788613</ele><time>2021-06-04T00:54:49Z</time><speed>0.7554795742034912</speed></trkpt><trkpt lon="108.89533539434805" lat="34.25148419749183"><ele>372.78353158841105</ele><time>2021-06-04T00:55:05Z</time><speed>0.982060968875885</speed></trkpt><trkpt lon="108.89524847466298" lat="34.2514194446555"><ele>373.76506636034713</ele><time>2021-06-04T00:55:15Z</time><speed>1.0405832529067993</speed></trkpt><trkpt lon="108.89516950803379" lat="34.25134770285591"><ele>374.9653513781444</ele><time>2021-06-04T00:55:25Z</time><speed>1.0826877355575562</speed></trkpt><trkpt lon="108.89507143868994" lat="34.2513052258852"><ele>376.19515896624216</ele><time>2021-06-04T00:55:39Z</time><speed>0.6358669996261597</speed></trkpt><trkpt lon="108.89495815459041" lat="34.25124631740105"><ele>375.3623575290965</ele><time>2021-06-04T00:56:01Z</time><speed>1.0118860006332397</speed></trkpt><trkpt lon="108.89487388535296" lat="34.25118313863988"><ele>375.3238397419814</ele><time>2021-06-04T00:56:29Z</time><speed>0.6302670240402222</speed></trkpt><trkpt lon="108.89477345966074" lat="34.25122011345239"><ele>375.2642820556423</ele><time>2021-06-04T00:57:15Z</time><speed>0.7749289274215698</speed></trkpt><trkpt lon="108.89464438539663" lat="34.251241658505165"><ele>374.6007058045166</ele><time>2021-06-04T00:57:23Z</time><speed>0.8875299692153931</speed></trkpt><trkpt lon="108.89453819067273" lat="34.25120944162246"><ele>373.91466563044577</ele><time>2021-06-04T00:57:31Z</time><speed>0.7523432374000549</speed></trkpt><trkpt lon="108.89446463540152" lat="34.25114311749264"><ele>376.594450894075</ele><time>2021-06-04T01:11:00Z</time><speed>0.18384021520614624</speed></trkpt><trkpt lon="108.89459098746063" lat="34.251209672584054"><ele>370.4884142186602</ele><time>2021-06-04T01:21:55Z</time><speed>0.7207046151161194</speed></trkpt><trkpt lon="108.89449249419637" lat="34.25116817978266"><ele>367.85933805590423</ele><time>2021-06-04T01:22:55Z</time><speed>0.06704284995794296</speed></trkpt><trkpt lon="108.89449904279921" lat="34.25105928474718"><ele>374.87986712754326</ele><time>2021-06-04T01:32:43Z</time><speed>0.8351790308952332</speed></trkpt><trkpt lon="108.89450915001909" lat="34.25095908022053"><ele>376.613277404624</ele><time>2021-06-04T01:32:55Z</time><speed>0.9592398405075073</speed></trkpt><trkpt lon="108.89438184532378" lat="34.25092934884576"><ele>375.8994690277333</ele><time>2021-06-04T01:33:06Z</time><speed>0.9490102529525757</speed></trkpt><trkpt lon="108.89431505468684" lat="34.25085596232437"><ele>376.1383304469148</ele><time>2021-06-04T01:33:20Z</time><speed>0.8603814840316772</speed></trkpt><trkpt lon="108.89429595938297" lat="34.25076591240808"><ele>376.06354910160763</ele><time>2021-06-04T01:33:32Z</time><speed>0.9400815963745117</speed></trkpt><trkpt lon="108.89426922227182" lat="34.25067624662041"><ele>374.1664359738005</ele><time>2021-06-04T01:35:26Z</time><speed>0.24127788841724396</speed></trkpt><trkpt lon="108.89428835558392" lat="34.250765315020026"><ele>374.9065500403836</ele><time>2021-06-04T01:37:15Z</time><speed>1.0769487619400024</speed></trkpt><trkpt lon="108.89435186043437" lat="34.25069172422256"><ele>374.3572025176315</ele><time>2021-06-04T01:50:41Z</time><speed>0.6840766072273254</speed></trkpt><trkpt lon="108.8944680020934" lat="34.25066782867851"><ele>373.1409090678103</ele><time>2021-06-04T01:50:49Z</time><speed>1.2782344818115234</speed></trkpt><trkpt lon="108.89456780823654" lat="34.25063027318251"><ele>373.7548500865108</ele><time>2021-06-04T01:51:25Z</time><speed>0.10939747095108032</speed></trkpt><trkpt lon="108.89454314450428" lat="34.250541009982875"><ele>373.64294030992613</ele><time>2021-06-04T01:51:41Z</time><speed>1.0543025732040405</speed></trkpt><trkpt lon="108.89463457506548" lat="34.25047538017007"><ele>373.30547820840434</ele><time>2021-06-04T01:51:51Z</time><speed>1.1574407815933228</speed></trkpt><trkpt lon="108.8947539718522" lat="34.250488602939846"><ele>374.9780669202263</ele><time>2021-06-04T01:52:03Z</time><speed>1.0837701559066772</speed></trkpt><trkpt lon="108.89462541150205" lat="34.250552091757335"><ele>390.9921964512863</ele><time>2021-06-04T01:58:53Z</time><speed>0.22983041405677795</speed></trkpt><trkpt lon="108.8946760217173" lat="34.250464967671086"><ele>375.1280599814396</ele><time>2021-06-04T01:59:04Z</time><speed>0.14047397673130035</speed></trkpt><trkpt lon="108.8948022959717" lat="34.250441751438"><ele>368.4270805997966</ele><time>2021-06-04T01:59:53Z</time><speed>1.0651103258132935</speed></trkpt><trkpt lon="108.89490907828221" lat="34.250409060192034"><ele>369.07574798817706</ele><time>2021-06-04T02:00:01Z</time><speed>1.0214927196502686</speed></trkpt><trkpt lon="108.89502011460667" lat="34.25037778706437"><ele>366.6349514364572</ele><time>2021-06-04T02:00:21Z</time><speed>0.7968862056732178</speed></trkpt><trkpt lon="108.89513386257532" lat="34.25038525009401"><ele>367.59453442986785</ele><time>2021-06-04T02:00:32Z</time><speed>0.5440948605537415</speed></trkpt><trkpt lon="108.89525106326033" lat="34.25037581581371"><ele>369.8466798017946</ele><time>2021-06-04T02:00:54Z</time><speed>0.2933514416217804</speed></trkpt><trkpt lon="108.8953758503998" lat="34.250357120770104"><ele>369.56237697858336</ele><time>2021-06-04T02:01:07Z</time><speed>0.6426774859428406</speed></trkpt><trkpt lon="108.89548959318992" lat="34.250355715714214"><ele>369.27148771979677</ele><time>2021-06-04T02:01:17Z</time><speed>0.9013218879699707</speed></trkpt><trkpt lon="108.89559183936134" lat="34.250325172865736"><ele>368.7074134246097</ele><time>2021-06-04T02:01:26Z</time><speed>0.847540020942688</speed></trkpt><trkpt lon="108.89571671553226" lat="34.2503208649446"><ele>370.3108572966977</ele><time>2021-06-04T02:01:45Z</time><speed>0.6497688889503479</speed></trkpt><trkpt lon="108.89582915929597" lat="34.25030767604935"><ele>371.0266462958094</ele><time>2021-06-04T02:01:59Z</time><speed>0.8009123206138611</speed></trkpt><trkpt lon="108.89593219862472" lat="34.25034531133183"><ele>372.4447368001883</ele><time>2021-06-04T02:02:11Z</time><speed>0.5902917385101318</speed></trkpt><trkpt lon="108.89600512607066" lat="34.25042105712273"><ele>370.1845769145149</ele><time>2021-06-04T02:02:23Z</time><speed>0.6597749590873718</speed></trkpt><trkpt lon="108.89602242477757" lat="34.25051782982996"><ele>369.15371897458016</ele><time>2021-06-04T02:02:37Z</time><speed>0.5906667113304138</speed></trkpt><trkpt lon="108.89601063260888" lat="34.25063054630433"><ele>369.9343690659537</ele><time>2021-06-04T02:02:47Z</time><speed>0.7728168964385986</speed></trkpt><trkpt lon="108.89596925581917" lat="34.250718931153436"><ele>368.9262537818931</ele><time>2021-06-04T02:02:59Z</time><speed>0.5957430601119995</speed></trkpt><trkpt lon="108.89601707713996" lat="34.250804307513036"><ele>369.7902402247286</ele><time>2021-06-04T02:03:13Z</time><speed>0.7357836365699768</speed></trkpt><trkpt lon="108.89614197243105" lat="34.250795802523875"><ele>367.67877298516913</ele><time>2021-06-04T02:03:25Z</time><speed>0.9723085165023804</speed></trkpt><trkpt lon="108.8940101858715" lat="34.25222213978525"><ele>373.2252974572678</ele><time>2021-06-04T02:50:54Z</time><speed>0.02557728812098503</speed></trkpt></trkseg></trk></gpx>
