# Supplementary material for: Exploring the influence of path environment factors on walking behavior in urban parks with configuration attribute control
Source: PLoS One. 2025 Jul 28;20(7):e0329278. doi: 10.1371/journal.pone.0329278 (PMC12303266; doi:10.1371/journal.pone.0329278)
Supplement: S2 File — (ZIP) [file pone.0329278.s002.zip › S2 File/Trajectory data/F179.gpx]

<?xml version="1.0" encoding="UTF-8"?>
<gpx xmlns:xsi="http://www.w3.org/2001/XMLSchema-instance" xmlns="http://www.topografix.com/GPX/1/1" xsi:schemaLocation="http://www.topografix.com/GPX/1/1 http://www.topografix.com/GPX/1/1/gpx.xsd" version="1.1" creator="foooooot.com">
<metadata>
         <copyright author="foooooot.com"> <license>foooooot.com</license></copyright>
         <time>1622766846.0357242</time>
         <name>01</name>
</metadata>
<trk>
    <name>01</name>
    <type>trip#track</type>
    <src>手机客户端软件/六只脚iPhone版</src>
    <trkseg> 
<trkpt lat="34.251997754663854" lon="108.89494820514648">
   <ele>402.9453088315204</ele>
   <time>2021-06-04T00:34:06.999Z</time>
</trkpt>  
<trkpt lat="34.25198690014973" lon="108.89491607511715">
   <ele>404.550603069365</ele>
   <time>2021-06-04T00:34:13.999Z</time>
</trkpt>  
<trkpt lat="34.25197080239387" lon="108.89488849786969">
   <ele>404.6441988069564</ele>
   <time>2021-06-04T00:34:18.999Z</time>
</trkpt>  
<trkpt lat="34.25194722177859" lon="108.89486748151207">
   <ele>405.196475205943</ele>
   <time>2021-06-04T00:34:23.999Z</time>
</trkpt>  
<trkpt lat="34.25191851209661" lon="108.89485300242774">
   <ele>404.73914152383804</ele>
   <time>2021-06-04T00:34:29.999Z</time>
</trkpt>  
<trkpt lat="34.251887485578436" lon="108.89484463127314">
   <ele>404.85050898138434</ele>
   <time>2021-06-04T00:34:35.999Z</time>
</trkpt>  
<trkpt lat="34.251856501480965" lon="108.89483923776507">
   <ele>404.8794153193012</ele>
   <time>2021-06-04T00:34:40.999Z</time>
</trkpt>  
<trkpt lat="34.251794328999246" lon="108.89481933287391">
   <ele>404.8680501431227</ele>
   <time>2021-06-04T00:34:42.999Z</time>
</trkpt>  
<trkpt lat="34.25176952662725" lon="108.8948042125052">
   <ele>404.98077205661684</ele>
   <time>2021-06-04T00:34:44.999Z</time>
</trkpt>  
<trkpt lat="34.25174830073811" lon="108.89477862497199">
   <ele>405.72613055817783</ele>
   <time>2021-06-04T00:34:49.999Z</time>
</trkpt>  
<trkpt lat="34.251743759992806" lon="108.89474621597535">
   <ele>404.8140624742955</ele>
   <time>2021-06-04T00:34:57.999Z</time>
</trkpt>  
<trkpt lat="34.25175128430722" lon="108.89471164253663">
   <ele>405.2686622040346</ele>
   <time>2021-06-04T00:35:11.999Z</time>
</trkpt>  
<trkpt lat="34.251758160553116" lon="108.89467200859764">
   <ele>405.2709139259532</ele>
   <time>2021-06-04T00:35:16.999Z</time>
</trkpt>  
<trkpt lat="34.2517647902129" lon="108.89462889576737">
   <ele>404.605966235511</ele>
   <time>2021-06-04T00:35:20.999Z</time>
</trkpt>  
<trkpt lat="34.25177427786195" lon="108.89458342661895">
   <ele>404.78683879505843</ele>
   <time>2021-06-04T00:35:22.999Z</time>
</trkpt>  
<trkpt lat="34.251783770516425" lon="108.89453842582034">
   <ele>404.8874955046922</ele>
   <time>2021-06-04T00:35:24.999Z</time>
</trkpt>  
<trkpt lat="34.251788106654764" lon="108.89449421429845">
   <ele>406.2788675259799</ele>
   <time>2021-06-04T00:35:27.999Z</time>
</trkpt>  
<trkpt lat="34.251783642004256" lon="108.89445612065762">
   <ele>405.4891801131889</ele>
   <time>2021-06-04T00:35:30.999Z</time>
</trkpt>  
<trkpt lat="34.2517748749644" lon="108.89442434854112">
   <ele>405.45414806343615</ele>
   <time>2021-06-04T00:35:33.999Z</time>
</trkpt>  
<trkpt lat="34.25175858610563" lon="108.89438591549433">
   <ele>404.6662933556363</ele>
   <time>2021-06-04T00:35:37.999Z</time>
</trkpt>  
<trkpt lat="34.25174371772717" lon="108.89435854547982">
   <ele>404.8127809241414</ele>
   <time>2021-06-04T00:35:40.999Z</time>
</trkpt>  
<trkpt lat="34.251725251408196" lon="108.89433205816503">
   <ele>404.57249165605754</ele>
   <time>2021-06-04T00:35:43.999Z</time>
</trkpt>  
<trkpt lat="34.25170381815701" lon="108.89430564766549">
   <ele>405.41044199001044</ele>
   <time>2021-06-04T00:35:46.999Z</time>
</trkpt>  
<trkpt lat="34.251680494004056" lon="108.89428071961548">
   <ele>405.64060017839074</ele>
   <time>2021-06-04T00:35:49.999Z</time>
</trkpt>  
<trkpt lat="34.25165460570602" lon="108.89425165637344">
   <ele>405.6472278833389</ele>
   <time>2021-06-04T00:35:52.999Z</time>
</trkpt>  
<trkpt lat="34.2516274999139" lon="108.89421648013773">
   <ele>405.75542677473277</ele>
   <time>2021-06-04T00:35:55.999Z</time>
</trkpt>  
<trkpt lat="34.25160977253081" lon="108.89419132703634">
   <ele>405.9603174161166</ele>
   <time>2021-06-04T00:35:57.999Z</time>
</trkpt>  
<trkpt lat="34.251589052298236" lon="108.89415779143012">
   <ele>405.4376259148121</ele>
   <time>2021-06-04T00:36:00.999Z</time>
</trkpt>  
<trkpt lat="34.25157426048019" lon="108.89412292372704">
   <ele>405.0971264075488</ele>
   <time>2021-06-04T00:36:03.999Z</time>
</trkpt>  
<trkpt lat="34.25156369486031" lon="108.894085106935">
   <ele>406.1761590046808</ele>
   <time>2021-06-04T00:36:06.999Z</time>
</trkpt>  
<trkpt lat="34.25155319994086" lon="108.89404515373207">
   <ele>408.0921702524647</ele>
   <time>2021-06-04T00:36:09.999Z</time>
</trkpt>  
<trkpt lat="34.25154458881594" lon="108.8940140762034">
   <ele>406.29542903695256</ele>
   <time>2021-06-04T00:36:11.999Z</time>
</trkpt>  
<trkpt lat="34.25153430418795" lon="108.89397318097168">
   <ele>403.74909686204046</ele>
   <time>2021-06-04T00:36:14.999Z</time>
</trkpt>  
<trkpt lat="34.25152670753632" lon="108.89394163270345">
   <ele>400.8631021901965</ele>
   <time>2021-06-04T00:36:16.999Z</time>
</trkpt>  
<trkpt lat="34.251520521143405" lon="108.89389771285951">
   <ele>402.81066961959004</ele>
   <time>2021-06-04T00:36:19.999Z</time>
</trkpt>  
<trkpt lat="34.25151542291522" lon="108.89385858833151">
   <ele>404.16919565945864</ele>
   <time>2021-06-04T00:36:22.999Z</time>
</trkpt>  
<trkpt lat="34.251515874584605" lon="108.89382291949477">
   <ele>405.4742930261418</ele>
   <time>2021-06-04T00:36:25.999Z</time>
</trkpt>  
<trkpt lat="34.25151245757374" lon="108.89377846242984">
   <ele>405.5942874327302</ele>
   <time>2021-06-04T00:36:28.999Z</time>
</trkpt>  
<trkpt lat="34.25150931578923" lon="108.8937413793916">
   <ele>405.4172965036705</ele>
   <time>2021-06-04T00:36:31.999Z</time>
</trkpt>  
<trkpt lat="34.25150576906466" lon="108.89370156542041">
   <ele>405.80524669680744</ele>
   <time>2021-06-04T00:36:34.999Z</time>
</trkpt>  
<trkpt lat="34.25150511692462" lon="108.89366594673541">
   <ele>405.29051720444113</ele>
   <time>2021-06-04T00:36:37.999Z</time>
</trkpt>  
<trkpt lat="34.25150749084716" lon="108.89362035190666">
   <ele>405.5010687392205</ele>
   <time>2021-06-04T00:36:40.999Z</time>
</trkpt>  
<trkpt lat="34.25150696897758" lon="108.89358298489276">
   <ele>405.77954905759543</ele>
   <time>2021-06-04T00:36:42.999Z</time>
</trkpt>  
<trkpt lat="34.25150333447315" lon="108.89354063613251">
   <ele>406.4457525899634</ele>
   <time>2021-06-04T00:36:44.999Z</time>
</trkpt>  
<trkpt lat="34.25149552381704" lon="108.89348775260393">
   <ele>408.7536389362067</ele>
   <time>2021-06-04T00:36:47.999Z</time>
</trkpt>  
<trkpt lat="34.25148383382397" lon="108.89344394716541">
   <ele>406.8188805244863</ele>
   <time>2021-06-04T00:36:50.999Z</time>
</trkpt>  
<trkpt lat="34.251464107764775" lon="108.89340431034998">
   <ele>405.7759045958519</ele>
   <time>2021-06-04T00:36:54.999Z</time>
</trkpt>  
<trkpt lat="34.251448571764236" lon="108.89336524387843">
   <ele>404.98562421277165</ele>
   <time>2021-06-04T00:36:57.999Z</time>
</trkpt>  
<trkpt lat="34.25143760023234" lon="108.89333492920964">
   <ele>406.54016559384763</ele>
   <time>2021-06-04T00:37:00.999Z</time>
</trkpt>  
<trkpt lat="34.251427598042994" lon="108.89330071645188">
   <ele>406.98660371731967</ele>
   <time>2021-06-04T00:37:03.999Z</time>
</trkpt>  
<trkpt lat="34.25141886491635" lon="108.89325819899226">
   <ele>406.9829595256597</ele>
   <time>2021-06-04T00:37:06.999Z</time>
</trkpt>  
<trkpt lat="34.25141137343558" lon="108.8932205725322">
   <ele>407.57476630434394</ele>
   <time>2021-06-04T00:37:09.999Z</time>
</trkpt>  
<trkpt lat="34.25140404268679" lon="108.89315868418831">
   <ele>404.5484421290457</ele>
   <time>2021-06-04T00:37:14.000Z</time>
</trkpt>  
<trkpt lat="34.25139489200796" lon="108.89305734364673">
   <ele>408.4562195511535</ele>
   <time>2021-06-04T00:37:20.000Z</time>
</trkpt>  
<trkpt lat="34.25139192169024" lon="108.89301136276823">
   <ele>407.2623119484633</ele>
   <time>2021-06-04T00:37:23.000Z</time>
</trkpt>  
<trkpt lat="34.251388472211794" lon="108.89296258071175">
   <ele>407.4423401458189</ele>
   <time>2021-06-04T00:37:26.000Z</time>
</trkpt>  
<trkpt lat="34.25138200975355" lon="108.89292782827532">
   <ele>407.2186505589634</ele>
   <time>2021-06-04T00:37:28.000Z</time>
</trkpt>  
<trkpt lat="34.25137251881466" lon="108.89288977618475">
   <ele>408.3755190074444</ele>
   <time>2021-06-04T00:37:31.000Z</time>
</trkpt>  
<trkpt lat="34.25135353572449" lon="108.8928494439021">
   <ele>406.16709143295884</ele>
   <time>2021-06-04T00:37:34.000Z</time>
</trkpt>  
<trkpt lat="34.25133272031648" lon="108.89281904099447">
   <ele>406.36779932584614</ele>
   <time>2021-06-04T00:37:37.000Z</time>
</trkpt>  
<trkpt lat="34.25130663994069" lon="108.89279805142122">
   <ele>408.27425921615213</ele>
   <time>2021-06-04T00:37:40.000Z</time>
</trkpt>  
<trkpt lat="34.25127504491021" lon="108.89277750976524">
   <ele>406.9542535478249</ele>
   <time>2021-06-04T00:37:43.000Z</time>
</trkpt>  
<trkpt lat="34.2512510291034" lon="108.89275982955431">
   <ele>407.4215812906623</ele>
   <time>2021-06-04T00:37:46.000Z</time>
</trkpt>  
<trkpt lat="34.251225702176114" lon="108.89273896617476">
   <ele>407.9907156554982</ele>
   <time>2021-06-04T00:37:49.000Z</time>
</trkpt>  
<trkpt lat="34.25120331334315" lon="108.89271846224801">
   <ele>408.1115107452497</ele>
   <time>2021-06-04T00:37:51.000Z</time>
</trkpt>  
<trkpt lat="34.2511746756237" lon="108.89269074490511">
   <ele>408.8726341947913</ele>
   <time>2021-06-04T00:37:54.000Z</time>
</trkpt>  
<trkpt lat="34.251157826604576" lon="108.89265700561305">
   <ele>408.946611892432</ele>
   <time>2021-06-04T00:37:58.000Z</time>
</trkpt>  
<trkpt lat="34.25115259907959" lon="108.89261470802455">
   <ele>408.15292605012655</ele>
   <time>2021-06-04T00:38:01.000Z</time>
</trkpt>  
<trkpt lat="34.251153923716416" lon="108.89257471706455">
   <ele>408.4570264732465</ele>
   <time>2021-06-04T00:38:04.000Z</time>
</trkpt>  
<trkpt lat="34.25115974157848" lon="108.89253802874289">
   <ele>408.0822234265506</ele>
   <time>2021-06-04T00:38:07.000Z</time>
</trkpt>  
<trkpt lat="34.25116497108172" lon="108.8924905401049">
   <ele>408.08462105784565</ele>
   <time>2021-06-04T00:38:10.000Z</time>
</trkpt>  
<trkpt lat="34.251166574321" lon="108.89244435008987">
   <ele>407.9570325734094</ele>
   <time>2021-06-04T00:38:13.000Z</time>
</trkpt>  
<trkpt lat="34.25116675297948" lon="108.89239979189118">
   <ele>408.41823153942823</ele>
   <time>2021-06-04T00:38:16.000Z</time>
</trkpt>  
<trkpt lat="34.25116662839357" lon="108.89236250613682">
   <ele>408.45483323093504</ele>
   <time>2021-06-04T00:38:18.000Z</time>
</trkpt>  
<trkpt lat="34.251165314560744" lon="108.89231370947176">
   <ele>408.4907414941117</ele>
   <time>2021-06-04T00:38:21.000Z</time>
</trkpt>  
<trkpt lat="34.25116355620911" lon="108.89227943454632">
   <ele>408.2918221130967</ele>
   <time>2021-06-04T00:38:24.000Z</time>
</trkpt>  
<trkpt lat="34.25116557463567" lon="108.89223902558905">
   <ele>408.41011721640825</ele>
   <time>2021-06-04T00:38:28.000Z</time>
</trkpt>  
<trkpt lat="34.251161606725724" lon="108.89220267199656">
   <ele>407.6480462811887</ele>
   <time>2021-06-04T00:38:31.000Z</time>
</trkpt>  
<trkpt lat="34.25115788436091" lon="108.89216090669836">
   <ele>408.71060321945697</ele>
   <time>2021-06-04T00:38:35.000Z</time>
</trkpt>  
<trkpt lat="34.25115337490348" lon="108.89212521545309">
   <ele>407.5486662397161</ele>
   <time>2021-06-04T00:38:38.000Z</time>
</trkpt>  
<trkpt lat="34.251143767442855" lon="108.89208104542953">
   <ele>408.33265122398734</ele>
   <time>2021-06-04T00:38:41.000Z</time>
</trkpt>  
<trkpt lat="34.2511334215579" lon="108.89204159178485">
   <ele>407.9438791917637</ele>
   <time>2021-06-04T00:38:44.000Z</time>
</trkpt>  
<trkpt lat="34.25111943075557" lon="108.89200717859532">
   <ele>408.4717490673065</ele>
   <time>2021-06-04T00:38:47.000Z</time>
</trkpt>  
<trkpt lat="34.25110584482226" lon="108.8919789241922">
   <ele>406.4272155398503</ele>
   <time>2021-06-04T00:38:49.000Z</time>
</trkpt>  
<trkpt lat="34.251083962118734" lon="108.89194788033379">
   <ele>406.6862084567547</ele>
   <time>2021-06-04T00:38:51.000Z</time>
</trkpt>  
<trkpt lat="34.25106278409114" lon="108.89192434259438">
   <ele>407.9800887964666</ele>
   <time>2021-06-04T00:38:53.000Z</time>
</trkpt>  
<trkpt lat="34.25103607192752" lon="108.89189352594683">
   <ele>408.89874401595443</ele>
   <time>2021-06-04T00:38:56.000Z</time>
</trkpt>  
<trkpt lat="34.25101384340231" lon="108.89186912325562">
   <ele>409.2514524469152</ele>
   <time>2021-06-04T00:38:58.000Z</time>
</trkpt>  
<trkpt lat="34.2509832279457" lon="108.89184158980488">
   <ele>408.6845014821738</ele>
   <time>2021-06-04T00:39:01.000Z</time>
</trkpt>  
<trkpt lat="34.25095734105047" lon="108.89182328081837">
   <ele>408.47994023934007</ele>
   <time>2021-06-04T00:39:03.000Z</time>
</trkpt>  
<trkpt lat="34.250932400047944" lon="108.89180557246009">
   <ele>408.7060189228505</ele>
   <time>2021-06-04T00:39:05.000Z</time>
</trkpt>  
<trkpt lat="34.250906378302766" lon="108.89178675627237">
   <ele>409.0660781059414</ele>
   <time>2021-06-04T00:39:07.000Z</time>
</trkpt>  
<trkpt lat="34.25088050664301" lon="108.89177149616988">
   <ele>408.9194284500554</ele>
   <time>2021-06-04T00:39:09.000Z</time>
</trkpt>  
<trkpt lat="34.25084953248132" lon="108.89174659608958">
   <ele>408.15265925601125</ele>
   <time>2021-06-04T00:39:12.000Z</time>
</trkpt>  
<trkpt lat="34.25082627766389" lon="108.89172512755913">
   <ele>408.47756529506296</ele>
   <time>2021-06-04T00:39:14.999Z</time>
</trkpt>  
<trkpt lat="34.25080390308732" lon="108.89169620689334">
   <ele>408.6112471502274</ele>
   <time>2021-06-04T00:39:17.999Z</time>
</trkpt>  
<trkpt lat="34.250779601058696" lon="108.89166641575987">
   <ele>408.1904163081199</ele>
   <time>2021-06-04T00:39:20.999Z</time>
</trkpt>  
<trkpt lat="34.25074558810874" lon="108.89163848380413">
   <ele>407.9827301893383</ele>
   <time>2021-06-04T00:39:23.999Z</time>
</trkpt>  
<trkpt lat="34.25072241589509" lon="108.8916196901533">
   <ele>407.66350765898824</ele>
   <time>2021-06-04T00:39:25.999Z</time>
</trkpt>  
<trkpt lat="34.2506928849897" lon="108.89159303355068">
   <ele>407.79438128322363</ele>
   <time>2021-06-04T00:39:28.999Z</time>
</trkpt>  
<trkpt lat="34.25066471542567" lon="108.89156966216105">
   <ele>407.71749592013657</ele>
   <time>2021-06-04T00:39:32.000Z</time>
</trkpt>  
<trkpt lat="34.25063562896064" lon="108.8915463730655">
   <ele>408.81025630794466</ele>
   <time>2021-06-04T00:39:35.000Z</time>
</trkpt>  
<trkpt lat="34.250610944332855" lon="108.8915324370704">
   <ele>407.6834293976426</ele>
   <time>2021-06-04T00:39:37.000Z</time>
</trkpt>  
<trkpt lat="34.25058465394763" lon="108.89151625872917">
   <ele>407.8364924537018</ele>
   <time>2021-06-04T00:39:39.000Z</time>
</trkpt>  
<trkpt lat="34.25056042721626" lon="108.89149748507552">
   <ele>407.844175693579</ele>
   <time>2021-06-04T00:39:41.000Z</time>
</trkpt>  
<trkpt lat="34.250532857381096" lon="108.89147206637011">
   <ele>406.5872000642121</ele>
   <time>2021-06-04T00:39:44.000Z</time>
</trkpt>  
<trkpt lat="34.25051192342772" lon="108.89144862576205">
   <ele>408.268234631978</ele>
   <time>2021-06-04T00:39:48.000Z</time>
</trkpt>  
<trkpt lat="34.25048649237111" lon="108.8914221656479">
   <ele>409.22385243233293</ele>
   <time>2021-06-04T00:39:51.000Z</time>
</trkpt>  
<trkpt lat="34.2504621689406" lon="108.89138597331343">
   <ele>409.24267885740846</ele>
   <time>2021-06-04T00:39:54.000Z</time>
</trkpt>  
<trkpt lat="34.25044003497892" lon="108.89135750905267">
   <ele>408.050311899744</ele>
   <time>2021-06-04T00:39:57.000Z</time>
</trkpt>  
<trkpt lat="34.25042114482624" lon="108.89133189608836">
   <ele>408.576087994501</ele>
   <time>2021-06-04T00:40:00.000Z</time>
</trkpt>  
<trkpt lat="34.25039511032075" lon="108.89129607815634">
   <ele>408.894449387677</ele>
   <time>2021-06-04T00:40:03.000Z</time>
</trkpt>  
<trkpt lat="34.25037317838607" lon="108.89127179945046">
   <ele>408.68816964607686</ele>
   <time>2021-06-04T00:40:05.000Z</time>
</trkpt>  
<trkpt lat="34.250354130215165" lon="108.89124719527995">
   <ele>408.1049259379506</ele>
   <time>2021-06-04T00:40:07.000Z</time>
</trkpt>  
<trkpt lat="34.25033428661479" lon="108.8912225374226">
   <ele>408.8949237149209</ele>
   <time>2021-06-04T00:40:10.000Z</time>
</trkpt>  
<trkpt lat="34.25030864054893" lon="108.891190558147">
   <ele>408.9278747206554</ele>
   <time>2021-06-04T00:40:13.000Z</time>
</trkpt>  
<trkpt lat="34.25028512676949" lon="108.89116551357588">
   <ele>408.31627311650664</ele>
   <time>2021-06-04T00:40:15.000Z</time>
</trkpt>  
<trkpt lat="34.25026194275221" lon="108.89114176168638">
   <ele>407.8552257567644</ele>
   <time>2021-06-04T00:40:17.000Z</time>
</trkpt>  
<trkpt lat="34.25023991122735" lon="108.89111694624007">
   <ele>408.73626456037164</ele>
   <time>2021-06-04T00:40:19.000Z</time>
</trkpt>  
<trkpt lat="34.250217794233954" lon="108.89109166888842">
   <ele>408.5365534350276</ele>
   <time>2021-06-04T00:40:21.000Z</time>
</trkpt>  
<trkpt lat="34.25019629151708" lon="108.89106862949383">
   <ele>409.1043189186603</ele>
   <time>2021-06-04T00:40:23.000Z</time>
</trkpt>  
<trkpt lat="34.250171772714936" lon="108.89103569944571">
   <ele>408.0269721252844</ele>
   <time>2021-06-04T00:40:26.000Z</time>
</trkpt>  
<trkpt lat="34.2501550947774" lon="108.89100808479782">
   <ele>407.2474474031478</ele>
   <time>2021-06-04T00:40:29.000Z</time>
</trkpt>  
<trkpt lat="34.250130798334126" lon="108.8909768981203">
   <ele>407.46117120515555</ele>
   <time>2021-06-04T00:40:32.000Z</time>
</trkpt>  
<trkpt lat="34.25010376800289" lon="108.89094426419908">
   <ele>408.4179953504354</ele>
   <time>2021-06-04T00:40:35.000Z</time>
</trkpt>  
<trkpt lat="34.25007550102097" lon="108.89091487293807">
   <ele>408.5442438740283</ele>
   <time>2021-06-04T00:40:38.000Z</time>
</trkpt>  
<trkpt lat="34.25004941681147" lon="108.89089176213251">
   <ele>409.2033109078184</ele>
   <time>2021-06-04T00:40:41.000Z</time>
</trkpt>  
<trkpt lat="34.250027654776716" lon="108.89087161085249">
   <ele>407.65271254908293</ele>
   <time>2021-06-04T00:40:44.000Z</time>
</trkpt>  
<trkpt lat="34.25000421299275" lon="108.89084178904804">
   <ele>407.5498232683167</ele>
   <time>2021-06-04T00:40:47.000Z</time>
</trkpt>  
<trkpt lat="34.249982657116256" lon="108.89081825440019">
   <ele>408.0032390644774</ele>
   <time>2021-06-04T00:40:50.000Z</time>
</trkpt>  
<trkpt lat="34.24995942542246" lon="108.8907977728831">
   <ele>407.6112862145528</ele>
   <time>2021-06-04T00:40:53.000Z</time>
</trkpt>  
<trkpt lat="34.2499260454799" lon="108.8907737654343">
   <ele>407.7243167934939</ele>
   <time>2021-06-04T00:40:57.000Z</time>
</trkpt>  
<trkpt lat="34.24989472059919" lon="108.89075782706536">
   <ele>406.68835496064276</ele>
   <time>2021-06-04T00:41:00.000Z</time>
</trkpt>  
<trkpt lat="34.24986873203132" lon="108.89074900785627">
   <ele>406.67563656531274</ele>
   <time>2021-06-04T00:41:02.000Z</time>
</trkpt>  
<trkpt lat="34.249838112123385" lon="108.89073922764932">
   <ele>407.0389773370698</ele>
   <time>2021-06-04T00:41:05.000Z</time>
</trkpt>  
<trkpt lat="34.24980435740522" lon="108.89072879023348">
   <ele>407.6837820932269</ele>
   <time>2021-06-04T00:41:08.000Z</time>
</trkpt>  
<trkpt lat="34.24977646892021" lon="108.89072071908049">
   <ele>407.287634447217</ele>
   <time>2021-06-04T00:41:10.000Z</time>
</trkpt>  
<trkpt lat="34.24973806381781" lon="108.89071525647692">
   <ele>407.2900340324268</ele>
   <time>2021-06-04T00:41:12.000Z</time>
</trkpt>  
<trkpt lat="34.2496999545355" lon="108.89071469451854">
   <ele>406.9056507544592</ele>
   <time>2021-06-04T00:41:14.000Z</time>
</trkpt>  
<trkpt lat="34.24966720053947" lon="108.89071638304884">
   <ele>407.64724464248866</ele>
   <time>2021-06-04T00:41:16.000Z</time>
</trkpt>  
<trkpt lat="34.249630034601935" lon="108.89071315711749">
   <ele>407.1097766207531</ele>
   <time>2021-06-04T00:41:19.000Z</time>
</trkpt>  
<trkpt lat="34.249595055818006" lon="108.89071312101972">
   <ele>407.1815695138648</ele>
   <time>2021-06-04T00:41:22.000Z</time>
</trkpt>  
<trkpt lat="34.2495658385884" lon="108.89071337707638">
   <ele>407.47515713144094</ele>
   <time>2021-06-04T00:41:24.000Z</time>
</trkpt>  
<trkpt lat="34.24953519019" lon="108.89071466463886">
   <ele>406.98120780754834</ele>
   <time>2021-06-04T00:41:26.000Z</time>
</trkpt>  
<trkpt lat="34.249496345347694" lon="108.89071224310146">
   <ele>407.5246915249154</ele>
   <time>2021-06-04T00:41:29.000Z</time>
</trkpt>  
<trkpt lat="34.24945703000406" lon="108.89070789172013">
   <ele>407.19622593931854</ele>
   <time>2021-06-04T00:41:32.000Z</time>
</trkpt>  
<trkpt lat="34.24941879019005" lon="108.89070292484169">
   <ele>405.6297961566597</ele>
   <time>2021-06-04T00:41:35.000Z</time>
</trkpt>  
<trkpt lat="34.24939084004604" lon="108.89070045818592">
   <ele>407.15917372889817</ele>
   <time>2021-06-04T00:41:37.000Z</time>
</trkpt>  
<trkpt lat="34.2493623377403" lon="108.8907004344996">
   <ele>407.0709271905944</ele>
   <time>2021-06-04T00:41:39.000Z</time>
</trkpt>  
<trkpt lat="34.2493282411467" lon="108.89069719024411">
   <ele>407.6317226123065</ele>
   <time>2021-06-04T00:41:42.000Z</time>
</trkpt>  
<trkpt lat="34.249299064073995" lon="108.89069719506442">
   <ele>406.94826382398605</ele>
   <time>2021-06-04T00:41:44.000Z</time>
</trkpt>  
<trkpt lat="34.24927168671796" lon="108.89069656130519">
   <ele>407.2417870340869</ele>
   <time>2021-06-04T00:41:46.000Z</time>
</trkpt>  
<trkpt lat="34.24924310739029" lon="108.89069280205393">
   <ele>407.2441636575386</ele>
   <time>2021-06-04T00:41:49.000Z</time>
</trkpt>  
<trkpt lat="34.24921121878719" lon="108.89069063942537">
   <ele>407.33412586245686</ele>
   <time>2021-06-04T00:41:52.000Z</time>
</trkpt>  
<trkpt lat="34.24918085917252" lon="108.89069139760495">
   <ele>407.72224382217973</ele>
   <time>2021-06-04T00:41:55.000Z</time>
</trkpt>  
<trkpt lat="34.249140474907755" lon="108.8906857017544">
   <ele>407.4699852783233</ele>
   <time>2021-06-04T00:41:58.000Z</time>
</trkpt>  
<trkpt lat="34.249105713427426" lon="108.89068443814288">
   <ele>407.5985355200246</ele>
   <time>2021-06-04T00:42:00.000Z</time>
</trkpt>  
<trkpt lat="34.249076216703195" lon="108.89069026562846">
   <ele>407.89438680093735</ele>
   <time>2021-06-04T00:42:02.000Z</time>
</trkpt>  
<trkpt lat="34.249047353928745" lon="108.89070508737043">
   <ele>408.19310660660267</ele>
   <time>2021-06-04T00:42:05.000Z</time>
</trkpt>  
<trkpt lat="34.249018094653465" lon="108.89072393586663">
   <ele>408.0946961324662</ele>
   <time>2021-06-04T00:42:07.000Z</time>
</trkpt>  
<trkpt lat="34.24898689511915" lon="108.89074495152414">
   <ele>408.8871295088902</ele>
   <time>2021-06-04T00:42:12.000Z</time>
</trkpt>  
<trkpt lat="34.248963567804985" lon="108.89076288015214">
   <ele>407.88534276373684</ele>
   <time>2021-06-04T00:42:15.000Z</time>
</trkpt>  
<trkpt lat="34.24893896257808" lon="108.89078933846537">
   <ele>408.1608345648274</ele>
   <time>2021-06-04T00:42:18.000Z</time>
</trkpt>  
<trkpt lat="34.248917662691554" lon="108.89081789681731">
   <ele>408.0418509291485</ele>
   <time>2021-06-04T00:42:21.000Z</time>
</trkpt>  
<trkpt lat="34.24890390243146" lon="108.89084658744673">
   <ele>409.3096017567441</ele>
   <time>2021-06-04T00:42:24.000Z</time>
</trkpt>  
<trkpt lat="34.248889395803765" lon="108.89087817573649">
   <ele>408.7298433147371</ele>
   <time>2021-06-04T00:42:27.000Z</time>
</trkpt>  
<trkpt lat="34.24887409920785" lon="108.89090729859217">
   <ele>408.19310300890356</ele>
   <time>2021-06-04T00:42:30.000Z</time>
</trkpt>  
<trkpt lat="34.24886364473471" lon="108.89094555602522">
   <ele>407.84454018902034</ele>
   <time>2021-06-04T00:42:33.000Z</time>
</trkpt>  
<trkpt lat="34.248853496622345" lon="108.8909786451592">
   <ele>407.7617170801386</ele>
   <time>2021-06-04T00:42:36.000Z</time>
</trkpt>  
<trkpt lat="34.248838151486744" lon="108.89100915281439">
   <ele>408.2186807859689</ele>
   <time>2021-06-04T00:42:39.000Z</time>
</trkpt>  
<trkpt lat="34.24882502168025" lon="108.89104364181644">
   <ele>407.5578024825081</ele>
   <time>2021-06-04T00:42:41.000Z</time>
</trkpt>  
<trkpt lat="34.24880742035063" lon="108.89109068834487">
   <ele>407.3676147898659</ele>
   <time>2021-06-04T00:42:43.000Z</time>
</trkpt>  
<trkpt lat="34.24878756442287" lon="108.891124535147">
   <ele>405.79161262791604</ele>
   <time>2021-06-04T00:42:45.000Z</time>
</trkpt>  
<trkpt lat="34.2487748227217" lon="108.89116877881985">
   <ele>407.5023462763056</ele>
   <time>2021-06-04T00:42:48.000Z</time>
</trkpt>  
<trkpt lat="34.2487611276468" lon="108.8912001676438">
   <ele>407.9480858426541</ele>
   <time>2021-06-04T00:42:51.000Z</time>
</trkpt>  
<trkpt lat="34.248742809341934" lon="108.89123355758997">
   <ele>408.2203027624637</ele>
   <time>2021-06-04T00:42:54.000Z</time>
</trkpt>  
<trkpt lat="34.24872361082579" lon="108.89125693587039">
   <ele>407.6168569875881</ele>
   <time>2021-06-04T00:42:56.000Z</time>
</trkpt>  
<trkpt lat="34.24870170931201" lon="108.89128721257713">
   <ele>406.77207874599844</ele>
   <time>2021-06-04T00:42:59.000Z</time>
</trkpt>  
<trkpt lat="34.248687499772835" lon="108.89132184671655">
   <ele>406.5444059446454</ele>
   <time>2021-06-04T00:43:02.000Z</time>
</trkpt>  
<trkpt lat="34.24867429623343" lon="108.89135738218755">
   <ele>407.2969142794609</ele>
   <time>2021-06-04T00:43:05.000Z</time>
</trkpt>  
<trkpt lat="34.24866646201941" lon="108.89139842207175">
   <ele>406.96208494901657</ele>
   <time>2021-06-04T00:43:08.000Z</time>
</trkpt>  
<trkpt lat="34.248663370709885" lon="108.89144109646337">
   <ele>407.08158323261887</ele>
   <time>2021-06-04T00:43:11.000Z</time>
</trkpt>  
<trkpt lat="34.24866166261598" lon="108.89147617669038">
   <ele>407.1986047355458</ele>
   <time>2021-06-04T00:43:14.000Z</time>
</trkpt>  
<trkpt lat="34.24866447966073" lon="108.89152712358164">
   <ele>406.8247315501794</ele>
   <time>2021-06-04T00:43:17.000Z</time>
</trkpt>  
<trkpt lat="34.2486688979614" lon="108.8915772431974">
   <ele>408.2111661443487</ele>
   <time>2021-06-04T00:43:19.000Z</time>
</trkpt>  
<trkpt lat="34.248675380488635" lon="108.89161513366686">
   <ele>407.17093673348427</ele>
   <time>2021-06-04T00:43:21.000Z</time>
</trkpt>  
<trkpt lat="34.24868354622633" lon="108.89165376442132">
   <ele>407.57934174127877</ele>
   <time>2021-06-04T00:43:23.000Z</time>
</trkpt>  
<trkpt lat="34.248686408033834" lon="108.89169247609276">
   <ele>407.4264995455742</ele>
   <time>2021-06-04T00:43:26.000Z</time>
</trkpt>  
<trkpt lat="34.24869079404694" lon="108.89172781488016">
   <ele>407.5219094417989</ele>
   <time>2021-06-04T00:43:29.000Z</time>
</trkpt>  
<trkpt lat="34.24869902331989" lon="108.89175965291021">
   <ele>407.0803736168891</ele>
   <time>2021-06-04T00:43:31.000Z</time>
</trkpt>  
<trkpt lat="34.24870735243728" lon="108.8917982343007">
   <ele>406.91457078419626</ele>
   <time>2021-06-04T00:43:33.000Z</time>
</trkpt>  
<trkpt lat="34.24871697841793" lon="108.89183442933127">
   <ele>407.2091344948858</ele>
   <time>2021-06-04T00:43:35.000Z</time>
</trkpt>  
<trkpt lat="34.24872921306717" lon="108.8918791665018">
   <ele>407.28729633707553</ele>
   <time>2021-06-04T00:43:38.000Z</time>
</trkpt>  
<trkpt lat="34.248733191225476" lon="108.89191676145344">
   <ele>405.6425543790683</ele>
   <time>2021-06-04T00:43:40.000Z</time>
</trkpt>  
<trkpt lat="34.24873189913963" lon="108.89195749945804">
   <ele>406.29549528006464</ele>
   <time>2021-06-04T00:43:44.000Z</time>
</trkpt>  
<trkpt lat="34.24873762085708" lon="108.89200140842348">
   <ele>406.23058958072215</ele>
   <time>2021-06-04T00:43:47.000Z</time>
</trkpt>  
<trkpt lat="34.248743396269695" lon="108.8920353719663">
   <ele>406.1984957959503</ele>
   <time>2021-06-04T00:43:49.000Z</time>
</trkpt>  
<trkpt lat="34.24875364010541" lon="108.89208021994614">
   <ele>403.80696517042816</ele>
   <time>2021-06-04T00:43:52.000Z</time>
</trkpt>  
<trkpt lat="34.24876181375885" lon="108.89211341146475">
   <ele>404.453647416085</ele>
   <time>2021-06-04T00:43:54.000Z</time>
</trkpt>  
<trkpt lat="34.24877146045328" lon="108.89215452398354">
   <ele>405.63875313010067</ele>
   <time>2021-06-04T00:43:57.000Z</time>
</trkpt>  
<trkpt lat="34.24877841514574" lon="108.89219838373937">
   <ele>405.69672049954534</ele>
   <time>2021-06-04T00:44:00.000Z</time>
</trkpt>  
<trkpt lat="34.24879140493804" lon="108.89224588776918">
   <ele>407.66765791457146</ele>
   <time>2021-06-04T00:44:03.000Z</time>
</trkpt>  
<trkpt lat="34.24880489088318" lon="108.892284182496">
   <ele>407.9176265131682</ele>
   <time>2021-06-04T00:44:06.000Z</time>
</trkpt>  
<trkpt lat="34.24881423166429" lon="108.89232029851385">
   <ele>408.0688877319917</ele>
   <time>2021-06-04T00:44:09.000Z</time>
</trkpt>  
<trkpt lat="34.248815813020094" lon="108.89235794629681">
   <ele>406.59476015530527</ele>
   <time>2021-06-04T00:44:11.000Z</time>
</trkpt>  
<trkpt lat="34.24881334881202" lon="108.89240104038805">
   <ele>408.3298524171114</ele>
   <time>2021-06-04T00:44:14.000Z</time>
</trkpt>  
<trkpt lat="34.248805232807044" lon="108.89244298334845">
   <ele>409.60803489014506</ele>
   <time>2021-06-04T00:44:17.000Z</time>
</trkpt>  
<trkpt lat="34.2487950852047" lon="108.89248736079732">
   <ele>408.4956005848944</ele>
   <time>2021-06-04T00:44:20.000Z</time>
</trkpt>  
<trkpt lat="34.248784815518675" lon="108.8925340690538">
   <ele>407.89421759545803</ele>
   <time>2021-06-04T00:44:23.000Z</time>
</trkpt>  
<trkpt lat="34.24878080102071" lon="108.8925672173646">
   <ele>407.77584403567016</ele>
   <time>2021-06-04T00:44:25.000Z</time>
</trkpt>  
<trkpt lat="34.248779752672576" lon="108.89260705456768">
   <ele>407.71687093004584</ele>
   <time>2021-06-04T00:44:28.000Z</time>
</trkpt>  
<trkpt lat="34.248785818225635" lon="108.89265185189895">
   <ele>408.084669822827</ele>
   <time>2021-06-04T00:44:31.000Z</time>
</trkpt>  
<trkpt lat="34.248790937774245" lon="108.89269034515003">
   <ele>408.742843227461</ele>
   <time>2021-06-04T00:44:34.000Z</time>
</trkpt>  
<trkpt lat="34.24879916710871" lon="108.89272452275164">
   <ele>407.99944877810776</ele>
   <time>2021-06-04T00:44:36.000Z</time>
</trkpt>  
<trkpt lat="34.24880435553471" lon="108.89276102063629">
   <ele>408.2131808521226</ele>
   <time>2021-06-04T00:44:38.000Z</time>
</trkpt>  
<trkpt lat="34.24881332127607" lon="108.89280805563367">
   <ele>407.70725697185844</ele>
   <time>2021-06-04T00:44:41.000Z</time>
</trkpt>  
<trkpt lat="34.24882275230272" lon="108.8928508680142">
   <ele>407.35166535153985</ele>
   <time>2021-06-04T00:44:44.000Z</time>
</trkpt>  
<trkpt lat="34.24883378573701" lon="108.89289485294631">
   <ele>407.77061894722283</ele>
   <time>2021-06-04T00:44:47.000Z</time>
</trkpt>  
<trkpt lat="34.248844830711526" lon="108.89294066959316">
   <ele>407.4118358111009</ele>
   <time>2021-06-04T00:44:50.000Z</time>
</trkpt>  
<trkpt lat="34.24885057600653" lon="108.89297821001239">
   <ele>408.06023726426065</ele>
   <time>2021-06-04T00:44:53.000Z</time>
</trkpt>  
<trkpt lat="34.24886048373917" lon="108.89301259179025">
   <ele>408.14670619461685</ele>
   <time>2021-06-04T00:44:56.000Z</time>
</trkpt>  
<trkpt lat="34.24886584321632" lon="108.89305060447104">
   <ele>408.6993640009314</ele>
   <time>2021-06-04T00:45:00.000Z</time>
</trkpt>  
<trkpt lat="34.24887207045099" lon="108.89309120216477">
   <ele>408.8066990962252</ele>
   <time>2021-06-04T00:45:04.000Z</time>
</trkpt>  
<trkpt lat="34.2488824815328" lon="108.89312301826854">
   <ele>408.3528952356428</ele>
   <time>2021-06-04T00:45:06.000Z</time>
</trkpt>  
<trkpt lat="34.248887963946224" lon="108.89316622142745">
   <ele>409.9082010323182</ele>
   <time>2021-06-04T00:45:09.000Z</time>
</trkpt>  
<trkpt lat="34.248885202163095" lon="108.89320133249554">
   <ele>410.36024176795036</ele>
   <time>2021-06-04T00:45:11.000Z</time>
</trkpt>  
<trkpt lat="34.24887357001366" lon="108.89324064155592">
   <ele>409.62937087379396</ele>
   <time>2021-06-04T00:45:13.000Z</time>
</trkpt>  
<trkpt lat="34.248863001037996" lon="108.89327406940544">
   <ele>409.7994397217408</ele>
   <time>2021-06-04T00:45:15.000Z</time>
</trkpt>  
<trkpt lat="34.248845236647306" lon="108.89330456798834">
   <ele>410.03824444580823</ele>
   <time>2021-06-04T00:45:18.000Z</time>
</trkpt>  
<trkpt lat="34.248825529905915" lon="108.89333485399965">
   <ele>410.200712678954</ele>
   <time>2021-06-04T00:45:22.000Z</time>
</trkpt>  
<trkpt lat="34.248791949450606" lon="108.89336267532055">
   <ele>409.0544776506722</ele>
   <time>2021-06-04T00:45:25.000Z</time>
</trkpt>  
<trkpt lat="34.248762055418815" lon="108.89339175281972">
   <ele>408.77652807626873</ele>
   <time>2021-06-04T00:45:28.000Z</time>
</trkpt>  
<trkpt lat="34.24873617421462" lon="108.8934160550733">
   <ele>408.6637342199683</ele>
   <time>2021-06-04T00:45:31.000Z</time>
</trkpt>  
<trkpt lat="34.248711285218576" lon="108.89344107050741">
   <ele>408.91910150274634</ele>
   <time>2021-06-04T00:45:34.000Z</time>
</trkpt>  
<trkpt lat="34.2486834852063" lon="108.89347037419064">
   <ele>408.58747561462224</ele>
   <time>2021-06-04T00:45:37.000Z</time>
</trkpt>  
<trkpt lat="34.24865450525324" lon="108.89350375083426">
   <ele>409.42944897711277</ele>
   <time>2021-06-04T00:45:40.000Z</time>
</trkpt>  
<trkpt lat="34.2486340048275" lon="108.89353423462593">
   <ele>408.9678003033623</ele>
   <time>2021-06-04T00:45:43.000Z</time>
</trkpt>  
<trkpt lat="34.24860790725936" lon="108.89357260967107">
   <ele>409.35050258785486</ele>
   <time>2021-06-04T00:45:46.000Z</time>
</trkpt>  
<trkpt lat="34.248586464898295" lon="108.89360583757326">
   <ele>409.1071484275162</ele>
   <time>2021-06-04T00:45:48.000Z</time>
</trkpt>  
<trkpt lat="34.24856447549414" lon="108.89363016100815">
   <ele>409.9574642525986</ele>
   <time>2021-06-04T00:45:50.000Z</time>
</trkpt>  
<trkpt lat="34.248538088812246" lon="108.89364797347659">
   <ele>410.36946104001254</ele>
   <time>2021-06-04T00:45:53.000Z</time>
</trkpt>  
<trkpt lat="34.24850682393052" lon="108.89367600444436">
   <ele>409.05187597312033</ele>
   <time>2021-06-04T00:45:55.000Z</time>
</trkpt>  
<trkpt lat="34.24847680195821" lon="108.89370623847378">
   <ele>408.9076725486666</ele>
   <time>2021-06-04T00:45:58.000Z</time>
</trkpt>  
<trkpt lat="34.24846031428812" lon="108.89375236050434">
   <ele>409.53053767234087</ele>
   <time>2021-06-04T00:46:01.000Z</time>
</trkpt>  
<trkpt lat="34.24845118349575" lon="108.89379180053139">
   <ele>409.5451449425891</ele>
   <time>2021-06-04T00:46:04.000Z</time>
</trkpt>  
<trkpt lat="34.248441295948915" lon="108.89383201520727">
   <ele>409.56161876488477</ele>
   <time>2021-06-04T00:46:07.000Z</time>
</trkpt>  
<trkpt lat="34.24843271163034" lon="108.89386305144812">
   <ele>408.87058733869344</ele>
   <time>2021-06-04T00:46:09.000Z</time>
</trkpt>  
<trkpt lat="34.24842536389438" lon="108.89390200768784">
   <ele>410.4374040905386</ele>
   <time>2021-06-04T00:46:11.000Z</time>
</trkpt>  
<trkpt lat="34.24842135657109" lon="108.89394341233474">
   <ele>408.73460211232305</ele>
   <time>2021-06-04T00:46:14.000Z</time>
</trkpt>  
<trkpt lat="34.2484143193196" lon="108.89398593041238">
   <ele>409.95702110324055</ele>
   <time>2021-06-04T00:46:17.000Z</time>
</trkpt>  
<trkpt lat="34.24840678068798" lon="108.89403381941493">
   <ele>409.0057972986251</ele>
   <time>2021-06-04T00:46:20.000Z</time>
</trkpt>  
<trkpt lat="34.24839993962916" lon="108.89406617938232">
   <ele>408.83751852903515</ele>
   <time>2021-06-04T00:46:22.000Z</time>
</trkpt>  
<trkpt lat="34.24839582676837" lon="108.89410025729194">
   <ele>407.0555347260088</ele>
   <time>2021-06-04T00:46:25.000Z</time>
</trkpt>  
<trkpt lat="34.24838130097394" lon="108.89414084283732">
   <ele>408.07077469769865</ele>
   <time>2021-06-04T00:46:28.000Z</time>
</trkpt>  
<trkpt lat="34.248369401707585" lon="108.89418299078804">
   <ele>407.02467788755894</ele>
   <time>2021-06-04T00:46:31.000Z</time>
</trkpt>  
<trkpt lat="34.24834759507592" lon="108.89420883778708">
   <ele>407.3604637281969</ele>
   <time>2021-06-04T00:46:33.000Z</time>
</trkpt>  
<trkpt lat="34.24832920167527" lon="108.89424112481629">
   <ele>406.4378794496879</ele>
   <time>2021-06-04T00:46:35.000Z</time>
</trkpt>  
<trkpt lat="34.248311697879416" lon="108.89428269740347">
   <ele>407.3399927485734</ele>
   <time>2021-06-04T00:46:38.000Z</time>
</trkpt>  
<trkpt lat="34.248290595595044" lon="108.89432705442127">
   <ele>409.6428009355441</ele>
   <time>2021-06-04T00:46:41.000Z</time>
</trkpt>  
<trkpt lat="34.248266107707614" lon="108.89434816486956">
   <ele>409.2579925172031</ele>
   <time>2021-06-04T00:46:43.000Z</time>
</trkpt>  
<trkpt lat="34.24823745918433" lon="108.89436482408247">
   <ele>407.14179488271475</ele>
   <time>2021-06-04T00:46:48.000Z</time>
</trkpt>  
<trkpt lat="34.2482033800378" lon="108.89437860554196">
   <ele>407.76459619402885</ele>
   <time>2021-06-04T00:46:51.000Z</time>
</trkpt>  
<trkpt lat="34.24817213400802" lon="108.8943920961212">
   <ele>409.4578169044107</ele>
   <time>2021-06-04T00:46:53.000Z</time>
</trkpt>  
<trkpt lat="34.24814457287684" lon="108.89440518885951">
   <ele>407.2405261890963</ele>
   <time>2021-06-04T00:46:55.000Z</time>
</trkpt>  
<trkpt lat="34.248119692497696" lon="108.89442158368043">
   <ele>407.38929422944784</ele>
   <time>2021-06-04T00:46:57.000Z</time>
</trkpt>  
<trkpt lat="34.248088331521224" lon="108.89444477771211">
   <ele>404.906625892967</ele>
   <time>2021-06-04T00:47:00.000Z</time>
</trkpt>  
<trkpt lat="34.24804243225384" lon="108.89447191346873">
   <ele>407.79234580509365</ele>
   <time>2021-06-04T00:47:04.000Z</time>
</trkpt>  
<trkpt lat="34.248017339409586" lon="108.89449239535215">
   <ele>409.35825774725527</ele>
   <time>2021-06-04T00:47:07.000Z</time>
</trkpt>  
<trkpt lat="34.247999977666225" lon="108.89451877668594">
   <ele>409.59979185368866</ele>
   <time>2021-06-04T00:47:10.000Z</time>
</trkpt>  
<trkpt lat="34.2479819580589" lon="108.89454804587334">
   <ele>409.74709124304354</ele>
   <time>2021-06-04T00:47:14.000Z</time>
</trkpt>  
<trkpt lat="34.247977027563266" lon="108.89458565024006">
   <ele>409.95271405763924</ele>
   <time>2021-06-04T00:47:18.000Z</time>
</trkpt>  
<trkpt lat="34.24797893387004" lon="108.89462479067865">
   <ele>408.8971800543368</ele>
   <time>2021-06-04T00:47:21.000Z</time>
</trkpt>  
<trkpt lat="34.2479825496769" lon="108.89466780404149">
   <ele>408.69949945341796</ele>
   <time>2021-06-04T00:47:24.000Z</time>
</trkpt>  
<trkpt lat="34.24798337791313" lon="108.89470237237083">
   <ele>408.97555162291974</ele>
   <time>2021-06-04T00:47:27.000Z</time>
</trkpt>  
<trkpt lat="34.2479919999561" lon="108.89473925024264">
   <ele>408.4101272309199</ele>
   <time>2021-06-04T00:47:30.000Z</time>
</trkpt>  
<trkpt lat="34.248004985594356" lon="108.89477582947835">
   <ele>408.7225797129795</ele>
   <time>2021-06-04T00:47:33.000Z</time>
</trkpt>  
<trkpt lat="34.2480206752323" lon="108.89480907849261">
   <ele>408.1950385738164</ele>
   <time>2021-06-04T00:47:36.000Z</time>
</trkpt>  
<trkpt lat="34.24803732377141" lon="108.89484521250453">
   <ele>409.10706727206707</ele>
   <time>2021-06-04T00:47:40.000Z</time>
</trkpt>  
<trkpt lat="34.248060951933496" lon="108.89487043251444">
   <ele>408.55221960600466</ele>
   <time>2021-06-04T00:47:46.000Z</time>
</trkpt>  
<trkpt lat="34.2480870676173" lon="108.89489238226639">
   <ele>409.0385444192216</ele>
   <time>2021-06-04T00:47:50.000Z</time>
</trkpt>  
<trkpt lat="34.248117228807665" lon="108.89491567026991">
   <ele>406.3490077108145</ele>
   <time>2021-06-04T00:47:52.000Z</time>
</trkpt>  
<trkpt lat="34.24815105126463" lon="108.89492860651944">
   <ele>406.1757048824802</ele>
   <time>2021-06-04T00:47:54.000Z</time>
</trkpt>  
<trkpt lat="34.24818870950075" lon="108.89493869438837">
   <ele>404.7879368048161</ele>
   <time>2021-06-04T00:47:56.000Z</time>
</trkpt>  
<trkpt lat="34.24824908096151" lon="108.89495542650451">
   <ele>403.4158905297518</ele>
   <time>2021-06-04T00:48:00.000Z</time>
</trkpt>  
<trkpt lat="34.24828195427683" lon="108.89497141183054">
   <ele>405.6497012190521</ele>
   <time>2021-06-04T00:48:03.000Z</time>
</trkpt>  
<trkpt lat="34.24831337242994" lon="108.89498709060499">
   <ele>403.30917764734477</ele>
   <time>2021-06-04T00:48:05.000Z</time>
</trkpt>  
<trkpt lat="34.2484170309641" lon="108.89501560773759">
   <ele>407.82969682849944</ele>
   <time>2021-06-04T00:48:13.000Z</time>
</trkpt>  
<trkpt lat="34.24844532615966" lon="108.89502159151036">
   <ele>407.02754912152886</ele>
   <time>2021-06-04T00:48:15.000Z</time>
</trkpt>  
<trkpt lat="34.248477611731396" lon="108.89502791936485">
   <ele>409.0256807738915</ele>
   <time>2021-06-04T00:48:17.000Z</time>
</trkpt>  
<trkpt lat="34.248507978258914" lon="108.89503674817989">
   <ele>408.36997171584517</ele>
   <time>2021-06-04T00:48:19.000Z</time>
</trkpt>  
<trkpt lat="34.24853648289569" lon="108.89505099280052">
   <ele>407.80967715382576</ele>
   <time>2021-06-04T00:48:21.000Z</time>
</trkpt>  
<trkpt lat="34.2485638721871" lon="108.89506284627055">
   <ele>407.7578805536032</ele>
   <time>2021-06-04T00:48:23.000Z</time>
</trkpt>  
<trkpt lat="34.24859773453346" lon="108.89505896457756">
   <ele>409.81779868062586</ele>
   <time>2021-06-04T00:48:26.000Z</time>
</trkpt>  
<trkpt lat="34.24863323932499" lon="108.8950564080723">
   <ele>408.55463169608265</ele>
   <time>2021-06-04T00:48:29.000Z</time>
</trkpt>  
<trkpt lat="34.24866341687487" lon="108.89506362210047">
   <ele>407.83963852282614</ele>
   <time>2021-06-04T00:48:33.000Z</time>
</trkpt>  
<trkpt lat="34.24869677556263" lon="108.8950642261597">
   <ele>408.08273997250944</ele>
   <time>2021-06-04T00:48:36.000Z</time>
</trkpt>  
<trkpt lat="34.24873486906459" lon="108.89505419966115">
   <ele>408.0678425002843</ele>
   <time>2021-06-04T00:48:39.000Z</time>
</trkpt>  
<trkpt lat="34.24877013527948" lon="108.89503933944867">
   <ele>407.99268458317965</ele>
   <time>2021-06-04T00:48:42.000Z</time>
</trkpt>  
<trkpt lat="34.24880442546406" lon="108.89502248131478">
   <ele>407.89492982719094</ele>
   <time>2021-06-04T00:48:44.000Z</time>
</trkpt>  
<trkpt lat="34.24883557785247" lon="108.89500797301092">
   <ele>407.2789202583954</ele>
   <time>2021-06-04T00:48:47.000Z</time>
</trkpt>  
<trkpt lat="34.248865625543004" lon="108.8949912974771">
   <ele>407.5230776928365</ele>
   <time>2021-06-04T00:48:50.000Z</time>
</trkpt>  
<trkpt lat="34.248900794359166" lon="108.89497222722393">
   <ele>407.2694438919425</ele>
   <time>2021-06-04T00:48:53.000Z</time>
</trkpt>  
<trkpt lat="34.24893587510544" lon="108.89496710444513">
   <ele>407.1833155499771</ele>
   <time>2021-06-04T00:48:57.000Z</time>
</trkpt>  
<trkpt lat="34.248970018128375" lon="108.89497321422397">
   <ele>407.19937448203564</ele>
   <time>2021-06-04T00:49:01.000Z</time>
</trkpt>  
<trkpt lat="34.24899968819116" lon="108.89497970761963">
   <ele>407.43864373862743</ele>
   <time>2021-06-04T00:49:04.000Z</time>
</trkpt>  
<trkpt lat="34.249026568143634" lon="108.89498808367892">
   <ele>407.4234018679708</ele>
   <time>2021-06-04T00:49:07.000Z</time>
</trkpt>  
<trkpt lat="34.24905482126116" lon="108.895000390477">
   <ele>406.6407466540113</ele>
   <time>2021-06-04T00:49:11.000Z</time>
</trkpt>  
<trkpt lat="34.249081215222716" lon="108.89500729582646">
   <ele>406.44107553735375</ele>
   <time>2021-06-04T00:49:13.000Z</time>
</trkpt>  
<trkpt lat="34.249111279754416" lon="108.89500942212278">
   <ele>406.7167245596647</ele>
   <time>2021-06-04T00:49:15.000Z</time>
</trkpt>  
<trkpt lat="34.24914673551832" lon="108.89501162249245">
   <ele>406.52130240481347</ele>
   <time>2021-06-04T00:49:17.000Z</time>
</trkpt>  
<trkpt lat="34.24917715209561" lon="108.89501148816036">
   <ele>406.6028536884114</ele>
   <time>2021-06-04T00:49:19.000Z</time>
</trkpt>  
<trkpt lat="34.249213263942764" lon="108.89501489928837">
   <ele>406.55616047792137</ele>
   <time>2021-06-04T00:49:21.000Z</time>
</trkpt>  
<trkpt lat="34.249242345103966" lon="108.89500936668082">
   <ele>406.5280957734212</ele>
   <time>2021-06-04T00:49:24.000Z</time>
</trkpt>  
<trkpt lat="34.24927199125484" lon="108.89500482064145">
   <ele>406.23477657698095</ele>
   <time>2021-06-04T00:49:27.000Z</time>
</trkpt>  
<trkpt lat="34.24930661733959" lon="108.89499573758171">
   <ele>406.5375279514119</ele>
   <time>2021-06-04T00:49:30.000Z</time>
</trkpt>  
<trkpt lat="34.24934261047123" lon="108.89497042885381">
   <ele>406.7859842693433</ele>
   <time>2021-06-04T00:49:33.000Z</time>
</trkpt>  
<trkpt lat="34.24937214513526" lon="108.89496601021106">
   <ele>406.7137605827302</ele>
   <time>2021-06-04T00:49:35.000Z</time>
</trkpt>  
<trkpt lat="34.24940270679175" lon="108.89496365197301">
   <ele>406.6814925838262</ele>
   <time>2021-06-04T00:49:37.000Z</time>
</trkpt>  
<trkpt lat="34.24944161895989" lon="108.89496136969242">
   <ele>407.227685296908</ele>
   <time>2021-06-04T00:49:40.000Z</time>
</trkpt>  
<trkpt lat="34.24947642647534" lon="108.89495313595792">
   <ele>406.59166629519314</ele>
   <time>2021-06-04T00:49:43.000Z</time>
</trkpt>  
<trkpt lat="34.24951247785288" lon="108.89493349733533">
   <ele>406.18372360803187</ele>
   <time>2021-06-04T00:49:46.001Z</time>
</trkpt>  
<trkpt lat="34.24953900804686" lon="108.89491514835936">
   <ele>406.3867343310267</ele>
   <time>2021-06-04T00:49:50.001Z</time>
</trkpt>  
<trkpt lat="34.24956748306013" lon="108.8948921149734">
   <ele>406.5082402387634</ele>
   <time>2021-06-04T00:49:55.001Z</time>
</trkpt>  
<trkpt lat="34.24959439982909" lon="108.8948729767805">
   <ele>406.6390039399266</ele>
   <time>2021-06-04T00:49:58.001Z</time>
</trkpt>  
<trkpt lat="34.24962211702707" lon="108.89486013105075">
   <ele>407.00401671323925</ele>
   <time>2021-06-04T00:50:01.001Z</time>
</trkpt>  
<trkpt lat="34.24964932704486" lon="108.89485470252357">
   <ele>406.3654226651415</ele>
   <time>2021-06-04T00:50:04.001Z</time>
</trkpt>  
<trkpt lat="34.249684444985704" lon="108.89485618325874">
   <ele>406.41034393943846</ele>
   <time>2021-06-04T00:50:08.000Z</time>
</trkpt>  
<trkpt lat="34.2497157460944" lon="108.89486894097867">
   <ele>405.8951952178031</ele>
   <time>2021-06-04T00:50:12.000Z</time>
</trkpt>  
<trkpt lat="34.249744519537586" lon="108.89488436955114">
   <ele>406.1084360219538</ele>
   <time>2021-06-04T00:50:14.000Z</time>
</trkpt>  
<trkpt lat="34.249773147807545" lon="108.89489304508412">
   <ele>406.52113783638924</ele>
   <time>2021-06-04T00:50:16.000Z</time>
</trkpt>  
<trkpt lat="34.24980673346283" lon="108.8949026867578">
   <ele>406.25914683472365</ele>
   <time>2021-06-04T00:50:19.000Z</time>
</trkpt>  
<trkpt lat="34.24984230152852" lon="108.89490360875293">
   <ele>406.26328757591546</ele>
   <time>2021-06-04T00:50:22.000Z</time>
</trkpt>  
<trkpt lat="34.249877250254315" lon="108.89489871460934">
   <ele>406.2213286953047</ele>
   <time>2021-06-04T00:50:24.000Z</time>
</trkpt>  
<trkpt lat="34.249922476656636" lon="108.89489284002612">
   <ele>406.36347394343466</ele>
   <time>2021-06-04T00:50:26.000Z</time>
</trkpt>  
<trkpt lat="34.249951249845104" lon="108.8949100694127">
   <ele>406.60694978479296</ele>
   <time>2021-06-04T00:50:28.000Z</time>
</trkpt>  
<trkpt lat="34.24998297478005" lon="108.89493272425125">
   <ele>406.53760781511664</ele>
   <time>2021-06-04T00:50:30.000Z</time>
</trkpt>  
<trkpt lat="34.25000323893222" lon="108.89495541225483">
   <ele>405.83726564981043</ele>
   <time>2021-06-04T00:50:33.000Z</time>
</trkpt>  
<trkpt lat="34.25001088377327" lon="108.8949924466387">
   <ele>406.2244547540322</ele>
   <time>2021-06-04T00:50:37.000Z</time>
</trkpt>  
<trkpt lat="34.250007438845934" lon="108.89502621099106">
   <ele>406.63354839384556</ele>
   <time>2021-06-04T00:50:40.000Z</time>
</trkpt>  
<trkpt lat="34.250007641790134" lon="108.89506545877734">
   <ele>406.54660683497787</ele>
   <time>2021-06-04T00:50:43.000Z</time>
</trkpt>  
<trkpt lat="34.25000657064348" lon="108.8950999082071">
   <ele>406.9535880172625</ele>
   <time>2021-06-04T00:50:47.000Z</time>
</trkpt>  
<trkpt lat="34.25000717328101" lon="108.8951391854541">
   <ele>406.87212263885885</ele>
   <time>2021-06-04T00:50:50.000Z</time>
</trkpt>  
<trkpt lat="34.25000565616288" lon="108.8951747680724">
   <ele>406.6448113890365</ele>
   <time>2021-06-04T00:50:53.000Z</time>
</trkpt>  
<trkpt lat="34.25000583404221" lon="108.89521815981706">
   <ele>406.63904004823416</ele>
   <time>2021-06-04T00:50:56.000Z</time>
</trkpt>  
<trkpt lat="34.250004795464505" lon="108.89526204394629">
   <ele>406.55918537359685</ele>
   <time>2021-06-04T00:51:00.000Z</time>
</trkpt>  
<trkpt lat="34.25000675569115" lon="108.89529684588949">
   <ele>406.43029895517975</ele>
   <time>2021-06-04T00:51:03.000Z</time>
</trkpt>  
<trkpt lat="34.25001198161962" lon="108.89533328495804">
   <ele>406.43606327380985</ele>
   <time>2021-06-04T00:51:07.000Z</time>
</trkpt>  
<trkpt lat="34.25001290187264" lon="108.89537238471253">
   <ele>406.2771806111559</ele>
   <time>2021-06-04T00:51:10.000Z</time>
</trkpt>  
<trkpt lat="34.25001160658182" lon="108.8954116326118">
   <ele>406.00491258874536</ele>
   <time>2021-06-04T00:51:14.000Z</time>
</trkpt>  
<trkpt lat="34.250021101473536" lon="108.8954446569444">
   <ele>406.17447792273015</ele>
   <time>2021-06-04T00:51:17.000Z</time>
</trkpt>  
<trkpt lat="34.25002897697846" lon="108.89547892140435">
   <ele>406.1015088632703</ele>
   <time>2021-06-04T00:51:19.000Z</time>
</trkpt>  
<trkpt lat="34.25003079300321" lon="108.89551314451927">
   <ele>406.3467945549637</ele>
   <time>2021-06-04T00:51:21.000Z</time>
</trkpt>  
<trkpt lat="34.25003319194862" lon="108.89555164765827">
   <ele>406.19156025350094</ele>
   <time>2021-06-04T00:51:24.000Z</time>
</trkpt>  
<trkpt lat="34.250043367536236" lon="108.89558961556467">
   <ele>404.8114995015785</ele>
   <time>2021-06-04T00:51:27.000Z</time>
</trkpt>  
<trkpt lat="34.25005607380118" lon="108.89562211257437">
   <ele>404.9869778128341</ele>
   <time>2021-06-04T00:51:29.000Z</time>
</trkpt>  
<trkpt lat="34.250071343110164" lon="108.8956557905602">
   <ele>402.48311293963343</ele>
   <time>2021-06-04T00:51:31.000Z</time>
</trkpt>  
<trkpt lat="34.250097406285015" lon="108.89569468118279">
   <ele>404.69387036934495</ele>
   <time>2021-06-04T00:51:34.000Z</time>
</trkpt>  
<trkpt lat="34.250117381288284" lon="108.89571732836563">
   <ele>405.1085550710559</ele>
   <time>2021-06-04T00:51:36.000Z</time>
</trkpt>  
<trkpt lat="34.25013704010401" lon="108.89575208061517">
   <ele>405.2518566586077</ele>
   <time>2021-06-04T00:51:39.000Z</time>
</trkpt>  
<trkpt lat="34.25015950347341" lon="108.89579331293979">
   <ele>405.79359563905746</ele>
   <time>2021-06-04T00:51:42.000Z</time>
</trkpt>  
<trkpt lat="34.25017739581952" lon="108.89582629421852">
   <ele>405.9093075990677</ele>
   <time>2021-06-04T00:51:45.000Z</time>
</trkpt>  
<trkpt lat="34.25020138947913" lon="108.8958571821961">
   <ele>405.8065451234579</ele>
   <time>2021-06-04T00:51:48.000Z</time>
</trkpt>  
<trkpt lat="34.25023003187452" lon="108.89588455853618">
   <ele>405.60708954837173</ele>
   <time>2021-06-04T00:51:51.001Z</time>
</trkpt>  
<trkpt lat="34.25025399012966" lon="108.89590280638177">
   <ele>406.58868099283427</ele>
   <time>2021-06-04T00:51:53.001Z</time>
</trkpt>  
<trkpt lat="34.25028363295617" lon="108.89593032582702">
   <ele>409.2709919838235</ele>
   <time>2021-06-04T00:51:57.001Z</time>
</trkpt>  
<trkpt lat="34.25030211475585" lon="108.89596074207452">
   <ele>407.67861505039036</ele>
   <time>2021-06-04T00:52:02.001Z</time>
</trkpt>  
<trkpt lat="34.25032595983145" lon="108.89598481536949">
   <ele>406.94715821091086</ele>
   <time>2021-06-04T00:52:06.001Z</time>
</trkpt>  
<trkpt lat="34.25035882853651" lon="108.89601733767644">
   <ele>405.8004547059536</ele>
   <time>2021-06-04T00:52:09.001Z</time>
</trkpt>  
<trkpt lat="34.25038594503657" lon="108.89603594705362">
   <ele>407.2960308380425</ele>
   <time>2021-06-04T00:52:11.001Z</time>
</trkpt>  
<trkpt lat="34.25041698521376" lon="108.89606232254708">
   <ele>405.83573342487216</ele>
   <time>2021-06-04T00:52:14.000Z</time>
</trkpt>  
<trkpt lat="34.25044521549522" lon="108.89607903183459">
   <ele>405.9697479894385</ele>
   <time>2021-06-04T00:52:17.000Z</time>
</trkpt>  
<trkpt lat="34.250471425333274" lon="108.89609371253606">
   <ele>405.78282380476594</ele>
   <time>2021-06-04T00:52:19.000Z</time>
</trkpt>  
<trkpt lat="34.250507814145315" lon="108.89611739728026">
   <ele>405.77105920389295</ele>
   <time>2021-06-04T00:52:22.000Z</time>
</trkpt>  
<trkpt lat="34.250541684741535" lon="108.8961276879873">
   <ele>406.3346386346966</ele>
   <time>2021-06-04T00:52:25.000Z</time>
</trkpt>  
<trkpt lat="34.25057300443846" lon="108.89612949443556">
   <ele>407.37711905222386</ele>
   <time>2021-06-04T00:52:28.000Z</time>
</trkpt>  
<trkpt lat="34.250604983535546" lon="108.89613220816697">
   <ele>404.7523859310895</ele>
   <time>2021-06-04T00:52:31.000Z</time>
</trkpt>  
<trkpt lat="34.25063646172513" lon="108.8961248111915">
   <ele>406.99870949145406</ele>
   <time>2021-06-04T00:52:35.000Z</time>
</trkpt>  
<trkpt lat="34.25065957015739" lon="108.89610687954519">
   <ele>407.1564530059695</ele>
   <time>2021-06-04T00:52:39.000Z</time>
</trkpt>  
<trkpt lat="34.25068452923945" lon="108.89608045067739">
   <ele>406.9421441461891</ele>
   <time>2021-06-04T00:52:41.000Z</time>
</trkpt>  
<trkpt lat="34.25071084398763" lon="108.89607309168859">
   <ele>407.1602362813428</ele>
   <time>2021-06-04T00:52:45.000Z</time>
</trkpt>  
<trkpt lat="34.25073941855701" lon="108.89609689491003">
   <ele>404.86193429864943</ele>
   <time>2021-06-04T00:52:48.000Z</time>
</trkpt>  
<trkpt lat="34.2507649620145" lon="108.89611192362287">
   <ele>405.2406455706805</ele>
   <time>2021-06-04T00:52:58.000Z</time>
</trkpt>  
<trkpt lat="34.25078950477074" lon="108.89613699336681">
   <ele>405.87655200250447</ele>
   <time>2021-06-04T00:53:03.000Z</time>
</trkpt>  
<trkpt lat="34.25078248576843" lon="108.89609937031668">
   <ele>401.99947792105377</ele>
   <time>2021-06-04T00:53:12.000Z</time>
</trkpt>  
<trkpt lat="34.25082290217238" lon="108.89601867747484">
   <ele>405.91803750861436</ele>
   <time>2021-06-04T00:53:19.000Z</time>
</trkpt>  
<trkpt lat="34.25085346733499" lon="108.89602214524383">
   <ele>407.26297851558775</ele>
   <time>2021-06-04T00:53:23.000Z</time>
</trkpt>  
<trkpt lat="34.25087904571201" lon="108.89603302835295">
   <ele>406.01700529642403</ele>
   <time>2021-06-04T00:53:29.000Z</time>
</trkpt>  
<trkpt lat="34.250905506176544" lon="108.8960436521074">
   <ele>406.2747898064554</ele>
   <time>2021-06-04T00:53:38.000Z</time>
</trkpt>  
<trkpt lat="34.25088368105024" lon="108.89601849665739">
   <ele>406.28372596018016</ele>
   <time>2021-06-04T00:53:54.000Z</time>
</trkpt>  
<trkpt lat="34.25085276783525" lon="108.89600593627497">
   <ele>406.1587306642905</ele>
   <time>2021-06-04T00:53:57.001Z</time>
</trkpt>  
<trkpt lat="34.25081685478172" lon="108.89600059384189">
   <ele>406.50914318766445</ele>
   <time>2021-06-04T00:54:01.001Z</time>
</trkpt>  
<trkpt lat="34.25077854294514" lon="108.89597864137978">
   <ele>406.3996768752113</ele>
   <time>2021-06-04T00:54:03.001Z</time>
</trkpt>  
<trkpt lat="34.250787217442" lon="108.89594689762909">
   <ele>405.9192623728886</ele>
   <time>2021-06-04T00:54:07.001Z</time>
</trkpt>  
<trkpt lat="34.2508041028835" lon="108.89598133452041">
   <ele>406.2686146805063</ele>
   <time>2021-06-04T00:54:18.001Z</time>
</trkpt>  
<trkpt lat="34.25083212418826" lon="108.89600877516116">
   <ele>406.4618655620143</ele>
   <time>2021-06-04T00:54:20.000Z</time>
</trkpt>  
<trkpt lat="34.25086358089135" lon="108.89601282283314">
   <ele>405.42400295473635</ele>
   <time>2021-06-04T00:54:23.000Z</time>
</trkpt>  
<trkpt lat="34.25089649092609" lon="108.89601556651581">
   <ele>406.0964281698689</ele>
   <time>2021-06-04T00:54:27.000Z</time>
</trkpt>  
<trkpt lat="34.25094189406922" lon="108.89598772245986">
   <ele>408.6151579003781</ele>
   <time>2021-06-04T00:54:31.000Z</time>
</trkpt>  
<trkpt lat="34.250972678426834" lon="108.89597047127488">
   <ele>406.1840165229514</ele>
   <time>2021-06-04T00:54:34.000Z</time>
</trkpt>  
<trkpt lat="34.25100173751101" lon="108.89595262787779">
   <ele>407.01704464200884</ele>
   <time>2021-06-04T00:54:37.000Z</time>
</trkpt>  
<trkpt lat="34.25103033544804" lon="108.89593539796945">
   <ele>405.8884510518983</ele>
   <time>2021-06-04T00:54:40.000Z</time>
</trkpt>  
<trkpt lat="34.25106247324436" lon="108.89592325984788">
   <ele>403.6613022098318</ele>
   <time>2021-06-04T00:54:43.000Z</time>
</trkpt>  
<trkpt lat="34.251129985163615" lon="108.89587488993759">
   <ele>407.5388040654361</ele>
   <time>2021-06-04T00:54:50.000Z</time>
</trkpt>  
<trkpt lat="34.251157217625355" lon="108.89585812686568">
   <ele>404.94359202869236</ele>
   <time>2021-06-04T00:54:55.000Z</time>
</trkpt>  
<trkpt lat="34.25119377354319" lon="108.89585872579377">
   <ele>406.42795255128294</ele>
   <time>2021-06-04T00:54:58.000Z</time>
</trkpt>  
<trkpt lat="34.251220752700895" lon="108.89585960857478">
   <ele>406.58788509108126</ele>
   <time>2021-06-04T00:55:03.000Z</time>
</trkpt>  
<trkpt lat="34.251251899597605" lon="108.89586615895946">
   <ele>404.3144562393427</ele>
   <time>2021-06-04T00:55:08.000Z</time>
</trkpt>  
<trkpt lat="34.251288646416526" lon="108.89586508291883">
   <ele>404.04066768474877</ele>
   <time>2021-06-04T00:55:11.000Z</time>
</trkpt>  
<trkpt lat="34.25132151163711" lon="108.89585923923715">
   <ele>402.94670263584703</ele>
   <time>2021-06-04T00:55:16.000Z</time>
</trkpt>  
<trkpt lat="34.25135331641765" lon="108.89585367204997">
   <ele>404.87285691313446</ele>
   <time>2021-06-04T00:55:19.000Z</time>
</trkpt>  
<trkpt lat="34.25138568591668" lon="108.89584438267327">
   <ele>405.8104336038232</ele>
   <time>2021-06-04T00:55:22.000Z</time>
</trkpt>  
<trkpt lat="34.25141429549131" lon="108.89583033811597">
   <ele>405.20126140955836</ele>
   <time>2021-06-04T00:55:25.000Z</time>
</trkpt>  
<trkpt lat="34.25144910092118" lon="108.89581346807408">
   <ele>405.9432158721611</ele>
   <time>2021-06-04T00:55:28.000Z</time>
</trkpt>  
<trkpt lat="34.25147507582072" lon="108.89580010283686">
   <ele>405.85603128932416</ele>
   <time>2021-06-04T00:55:32.000Z</time>
</trkpt>  
<trkpt lat="34.251521912918555" lon="108.8957611001183">
   <ele>401.52607404254377</ele>
   <time>2021-06-04T00:55:40.000Z</time>
</trkpt>  
<trkpt lat="34.25151296618059" lon="108.89572954858617">
   <ele>404.27287840284407</ele>
   <time>2021-06-04T00:55:44.000Z</time>
</trkpt>  
<trkpt lat="34.25151206876679" lon="108.89569026265603">
   <ele>403.99754888098687</ele>
   <time>2021-06-04T00:55:47.000Z</time>
</trkpt>  
<trkpt lat="34.25151900915871" lon="108.8956512837044">
   <ele>403.6435095220804</ele>
   <time>2021-06-04T00:55:50.000Z</time>
</trkpt>  
<trkpt lat="34.25153039896341" lon="108.89561381955582">
   <ele>403.96780229732394</ele>
   <time>2021-06-04T00:55:53.000Z</time>
</trkpt>  
<trkpt lat="34.25154421199876" lon="108.8955762623277">
   <ele>404.3951077517122</ele>
   <time>2021-06-04T00:55:55.000Z</time>
</trkpt>  
<trkpt lat="34.25154735473698" lon="108.89553017726732">
   <ele>405.9271849701181</ele>
   <time>2021-06-04T00:55:57.000Z</time>
</trkpt>  
<trkpt lat="34.25155652044486" lon="108.89548377987091">
   <ele>405.108671894297</ele>
   <time>2021-06-04T00:56:00.000Z</time>
</trkpt>  
<trkpt lat="34.25157126928841" lon="108.89544735436824">
   <ele>404.43844490963966</ele>
   <time>2021-06-04T00:56:03.000Z</time>
</trkpt>  
<trkpt lat="34.2515851775132" lon="108.89541519999122">
   <ele>405.9619559356943</ele>
   <time>2021-06-04T00:56:05.000Z</time>
</trkpt>  
<trkpt lat="34.251606315940634" lon="108.8953836376187">
   <ele>405.4575317762792</ele>
   <time>2021-06-04T00:56:07.000Z</time>
</trkpt>  
<trkpt lat="34.25163015970409" lon="108.89535330752717">
   <ele>404.8068261342123</ele>
   <time>2021-06-04T00:56:09.000Z</time>
</trkpt>  
<trkpt lat="34.251652082067665" lon="108.8953237881508">
   <ele>404.4376350203529</ele>
   <time>2021-06-04T00:56:11.000Z</time>
</trkpt>  
<trkpt lat="34.25167019771548" lon="108.89529670938434">
   <ele>403.7149388231337</ele>
   <time>2021-06-04T00:56:13.000Z</time>
</trkpt>  
<trkpt lat="34.2516948691563" lon="108.89526412776348">
   <ele>405.04956081230193</ele>
   <time>2021-06-04T00:56:15.000Z</time>
</trkpt>  
<trkpt lat="34.25172015900716" lon="108.89522702429979">
   <ele>406.4620703868568</ele>
   <time>2021-06-04T00:56:17.000Z</time>
</trkpt>  
<trkpt lat="34.2517410705984" lon="108.8951974001059">
   <ele>404.46909996215254</ele>
   <time>2021-06-04T00:56:19.000Z</time>
</trkpt>  
<trkpt lat="34.25175547405928" lon="108.89516656125234">
   <ele>403.9834800269455</ele>
   <time>2021-06-04T00:56:21.000Z</time>
</trkpt>  
<trkpt lat="34.25175700484719" lon="108.89513188378021">
   <ele>403.9000837057829</ele>
   <time>2021-06-04T00:56:23.000Z</time>
</trkpt>  
<trkpt lat="34.25175578656837" lon="108.8950847116544">
   <ele>405.70710058230907</ele>
   <time>2021-06-04T00:56:26.000Z</time>
</trkpt>  
<trkpt lat="34.25176664899556" lon="108.89504788619642">
   <ele>404.963556538336</ele>
   <time>2021-06-04T00:56:30.000Z</time>
</trkpt>  
<trkpt lat="34.25176889261432" lon="108.89500755028854">
   <ele>403.6532517615706</ele>
   <time>2021-06-04T00:56:33.000Z</time>
</trkpt>  
<trkpt lat="34.251769546633426" lon="108.89497322280697">
   <ele>404.6439065551385</ele>
   <time>2021-06-04T00:56:35.000Z</time>
</trkpt>  
<trkpt lat="34.25176849417276" lon="108.89491339194714">
   <ele>404.60541649721563</ele>
   <time>2021-06-04T00:56:37.000Z</time>
</trkpt>  
<trkpt lat="34.2517650114582" lon="108.89487205874816">
   <ele>404.52435608487576</ele>
   <time>2021-06-04T00:56:39.000Z</time>
</trkpt>  
<trkpt lat="34.25176235862837" lon="108.89483703655506">
   <ele>405.0128536336124</ele>
   <time>2021-06-04T00:56:42.000Z</time>
</trkpt>  
<trkpt lat="34.251762270207344" lon="108.89479400414653">
   <ele>404.510413271375</ele>
   <time>2021-06-04T00:56:46.000Z</time>
</trkpt>  
<trkpt lat="34.251732884731354" lon="108.89480260056405">
   <ele>403.842601490207</ele>
   <time>2021-06-04T00:56:56.000Z</time>
</trkpt>  
       </trkseg>
   </trk>
</gpx>
