# Supplementary material for: Exploring the influence of path environment factors on walking behavior in urban parks with configuration attribute control
Source: PLoS One. 2025 Jul 28;20(7):e0329278. doi: 10.1371/journal.pone.0329278 (PMC12303266; doi:10.1371/journal.pone.0329278)
Supplement: S2 File — (ZIP) [file pone.0329278.s002.zip › S2 File/Trajectory data/F18.gpx]

<?xml version="1.0" encoding="UTF-8"?><gpx xsi:schemaLocation="http://www.topografix.com/GPX/1/0 http://www.topografix.com/GPX/1/0/gpx.xsd" xmlns="http://www.topografix.com/GPX/1/0" xmlns:xsi="http://www.w3.org/2001/XMLSchema-instance" creator="SixFoot - http://www.foooooot.com/" version="1.0"><trk><trkseg><trkpt lon="108.89588305" lat="34.24925454"><ele>300.04876708984375</ele><time>2021-06-04T02:50:02Z</time><speed>0.0</speed></trkpt><trkpt lon="108.89603621" lat="34.24942955"><ele>319.4361572265625</ele><time>2021-06-04T02:50:20Z</time><speed>1.2400000095367432</speed></trkpt><trkpt lon="108.89591721" lat="34.24943076"><ele>334.31884765625</ele><time>2021-06-04T02:50:27Z</time><speed>0.9700000286102295</speed></trkpt><trkpt lon="108.89581012" lat="34.24952043"><ele>360.4010009765625</ele><time>2021-06-04T02:50:52Z</time><speed>1.090000033378601</speed></trkpt><trkpt lon="108.89569798" lat="34.24952049"><ele>353.782470703125</ele><time>2021-06-04T02:50:59Z</time><speed>1.1299999952316284</speed></trkpt><trkpt lon="108.89566248" lat="34.2496321"><ele>355.112060546875</ele><time>2021-06-04T02:51:07Z</time><speed>1.1399999856948853</speed></trkpt><trkpt lon="108.89568016" lat="34.24972383"><ele>355.52392578125</ele><time>2021-06-04T02:51:14Z</time><speed>1.100000023841858</speed></trkpt><trkpt lon="108.89566864" lat="34.24982611"><ele>353.6351318359375</ele><time>2021-06-04T02:51:23Z</time><speed>1.1200000047683716</speed></trkpt><trkpt lon="108.8956732" lat="34.24991897"><ele>353.170654296875</ele><time>2021-06-04T02:51:29Z</time><speed>1.2300000190734863</speed></trkpt><trkpt lon="108.89571491" lat="34.25002314"><ele>350.85589599609375</ele><time>2021-06-04T02:51:37Z</time><speed>1.3200000524520874</speed></trkpt><trkpt lon="108.89578242" lat="34.25010357"><ele>353.742431640625</ele><time>2021-06-04T02:51:45Z</time><speed>1.2200000286102295</speed></trkpt><trkpt lon="108.89585543" lat="34.250171"><ele>356.493896484375</ele><time>2021-06-04T02:51:55Z</time><speed>1.2200000286102295</speed></trkpt><trkpt lon="108.89592335" lat="34.25025786"><ele>356.33489990234375</ele><time>2021-06-04T02:52:03Z</time><speed>1.2999999523162842</speed></trkpt><trkpt lon="108.89595623" lat="34.25036424"><ele>353.97186279296875</ele><time>2021-06-04T02:52:11Z</time><speed>1.309999942779541</speed></trkpt><trkpt lon="108.89601122" lat="34.25044702"><ele>353.8958740234375</ele><time>2021-06-04T02:52:19Z</time><speed>1.4900000095367432</speed></trkpt><trkpt lon="108.89603608" lat="34.25054384"><ele>354.28997802734375</ele><time>2021-06-04T02:52:27Z</time><speed>1.5</speed></trkpt><trkpt lon="108.8960923" lat="34.25064585"><ele>354.611572265625</ele><time>2021-06-04T02:52:37Z</time><speed>1.5</speed></trkpt><trkpt lon="108.89610884" lat="34.2507462"><ele>358.0723876953125</ele><time>2021-06-04T02:52:49Z</time><speed>1.3600000143051147</speed></trkpt><trkpt lon="108.89606733" lat="34.25083038"><ele>362.8519287109375</ele><time>2021-06-04T02:52:57Z</time><speed>1.2300000190734863</speed></trkpt><trkpt lon="108.89606484" lat="34.25092685"><ele>359.44122314453125</ele><time>2021-06-04T02:53:09Z</time><speed>1.090000033378601</speed></trkpt><trkpt lon="108.89601837" lat="34.25101708"><ele>361.7025146484375</ele><time>2021-06-04T02:53:21Z</time><speed>1.3600000143051147</speed></trkpt><trkpt lon="108.8959494" lat="34.25109553"><ele>359.76953125</ele><time>2021-06-04T02:53:29Z</time><speed>1.5099999904632568</speed></trkpt><trkpt lon="108.89591972" lat="34.2511906"><ele>357.3231201171875</ele><time>2021-06-04T02:53:37Z</time><speed>1.399999976158142</speed></trkpt><trkpt lon="108.89593316" lat="34.25129394"><ele>351.646484375</ele><time>2021-06-04T02:53:45Z</time><speed>1.4299999475479126</speed></trkpt><trkpt lon="108.8959118" lat="34.2514021"><ele>344.9141845703125</ele><time>2021-06-04T02:53:53Z</time><speed>1.3200000524520874</speed></trkpt><trkpt lon="108.8959184" lat="34.25150741"><ele>346.77978515625</ele><time>2021-06-04T02:54:07Z</time><speed>0.949999988079071</speed></trkpt><trkpt lon="108.89581172" lat="34.25153177"><ele>348.4866943359375</ele><time>2021-06-04T02:54:15Z</time><speed>1.0199999809265137</speed></trkpt><trkpt lon="108.89567418" lat="34.25151358"><ele>349.08001708984375</ele><time>2021-06-04T02:54:23Z</time><speed>1.3799999952316284</speed></trkpt><trkpt lon="108.8955341" lat="34.2515048"><ele>349.5250244140625</ele><time>2021-06-04T02:54:31Z</time><speed>1.2699999809265137</speed></trkpt><trkpt lon="108.89541281" lat="34.25151084"><ele>353.9716796875</ele><time>2021-06-04T02:54:39Z</time><speed>1.2100000381469727</speed></trkpt><trkpt lon="108.89531065" lat="34.2515479"><ele>353.38677978515625</ele><time>2021-06-04T02:54:47Z</time><speed>1.3799999952316284</speed></trkpt><trkpt lon="108.89522787" lat="34.25163263"><ele>352.951904296875</ele><time>2021-06-04T02:54:55Z</time><speed>1.2699999809265137</speed></trkpt><trkpt lon="108.89515398" lat="34.2517218"><ele>353.88067626953125</ele><time>2021-06-04T02:55:05Z</time><speed>1.149999976158142</speed></trkpt><trkpt lon="108.89503463" lat="34.25173733"><ele>355.4527587890625</ele><time>2021-06-04T02:55:15Z</time><speed>1.25</speed></trkpt><trkpt lon="108.89491518" lat="34.25171812"><ele>359.48870849609375</ele><time>2021-06-04T02:55:25Z</time><speed>1.1799999475479126</speed></trkpt><trkpt lon="108.89480798" lat="34.25176205"><ele>361.82672119140625</ele><time>2021-06-04T02:55:35Z</time><speed>1.2400000095367432</speed></trkpt><trkpt lon="108.89469243" lat="34.25177768"><ele>358.8822021484375</ele><time>2021-06-04T02:55:44Z</time><speed>1.2100000381469727</speed></trkpt><trkpt lon="108.89458516" lat="34.25180972"><ele>358.161376953125</ele><time>2021-06-04T02:55:53Z</time><speed>1.2899999618530273</speed></trkpt><trkpt lon="108.89445988" lat="34.25182525"><ele>358.58819580078125</ele><time>2021-06-04T02:56:03Z</time><speed>1.25</speed></trkpt><trkpt lon="108.89435962" lat="34.25176005"><ele>356.48095703125</ele><time>2021-06-04T02:56:13Z</time><speed>1.309999942779541</speed></trkpt><trkpt lon="108.89427813" lat="34.25169469"><ele>352.4901123046875</ele><time>2021-06-04T02:56:21Z</time><speed>1.309999942779541</speed></trkpt><trkpt lon="108.89423854" lat="34.2516013"><ele>349.50897216796875</ele><time>2021-06-04T02:56:28Z</time><speed>1.350000023841858</speed></trkpt><trkpt lon="108.8941229" lat="34.25155037"><ele>350.841552734375</ele><time>2021-06-04T02:56:37Z</time><speed>1.309999942779541</speed></trkpt><trkpt lon="108.8939971" lat="34.2515399"><ele>354.41204833984375</ele><time>2021-06-04T02:56:51Z</time><speed>1.2599999904632568</speed></trkpt><trkpt lon="108.89385843" lat="34.25150477"><ele>358.8582763671875</ele><time>2021-06-04T02:57:02Z</time><speed>1.2799999713897705</speed></trkpt><trkpt lon="108.89373286" lat="34.25151327"><ele>359.85601806640625</ele><time>2021-06-04T02:57:13Z</time><speed>1.25</speed></trkpt><trkpt lon="108.89361508" lat="34.25151498"><ele>359.7894287109375</ele><time>2021-06-04T02:57:21Z</time><speed>1.2899999618530273</speed></trkpt><trkpt lon="108.89350273" lat="34.25153156"><ele>358.3863525390625</ele><time>2021-06-04T02:57:29Z</time><speed>1.2799999713897705</speed></trkpt><trkpt lon="108.89338998" lat="34.25151494"><ele>361.9522705078125</ele><time>2021-06-04T02:57:37Z</time><speed>1.2899999618530273</speed></trkpt><trkpt lon="108.89328476" lat="34.25147093"><ele>362.1080322265625</ele><time>2021-06-04T02:57:45Z</time><speed>1.340000033378601</speed></trkpt><trkpt lon="108.89317842" lat="34.25144492"><ele>361.7799072265625</ele><time>2021-06-04T02:57:53Z</time><speed>1.2100000381469727</speed></trkpt><trkpt lon="108.89305807" lat="34.25141392"><ele>360.4185791015625</ele><time>2021-06-04T02:58:03Z</time><speed>1.2799999713897705</speed></trkpt><trkpt lon="108.89294595" lat="34.25142133"><ele>357.812255859375</ele><time>2021-06-04T02:58:13Z</time><speed>1.2999999523162842</speed></trkpt><trkpt lon="108.89285682" lat="34.2513583"><ele>361.30810546875</ele><time>2021-06-04T02:58:21Z</time><speed>1.2599999904632568</speed></trkpt><trkpt lon="108.89278891" lat="34.25128535"><ele>360.1943359375</ele><time>2021-06-04T02:58:31Z</time><speed>1.3600000143051147</speed></trkpt><trkpt lon="108.89273205" lat="34.25120315"><ele>358.1346435546875</ele><time>2021-06-04T02:58:39Z</time><speed>1.3200000524520874</speed></trkpt><trkpt lon="108.89262468" lat="34.25116157"><ele>363.28765869140625</ele><time>2021-06-04T02:58:47Z</time><speed>1.4500000476837158</speed></trkpt><trkpt lon="108.89251078" lat="34.25117865"><ele>361.585693359375</ele><time>2021-06-04T02:58:55Z</time><speed>1.1699999570846558</speed></trkpt><trkpt lon="108.89239872" lat="34.25120258"><ele>358.160400390625</ele><time>2021-06-04T02:59:07Z</time><speed>1.2699999809265137</speed></trkpt><trkpt lon="108.89226882" lat="34.25117786"><ele>361.1075439453125</ele><time>2021-06-04T02:59:17Z</time><speed>1.2000000476837158</speed></trkpt><trkpt lon="108.89216104" lat="34.25112461"><ele>364.25048828125</ele><time>2021-06-04T02:59:25Z</time><speed>1.2699999809265137</speed></trkpt><trkpt lon="108.89205545" lat="34.25109849"><ele>359.98193359375</ele><time>2021-06-04T02:59:35Z</time><speed>1.2000000476837158</speed></trkpt><trkpt lon="108.89194589" lat="34.25107335"><ele>360.9737548828125</ele><time>2021-06-04T02:59:45Z</time><speed>1.159999966621399</speed></trkpt><trkpt lon="108.8918311" lat="34.25106455"><ele>364.1856689453125</ele><time>2021-06-04T02:59:55Z</time><speed>1.0700000524520874</speed></trkpt><trkpt lon="108.89175674" lat="34.25097852"><ele>364.390869140625</ele><time>2021-06-04T03:00:09Z</time><speed>1.1299999952316284</speed></trkpt><trkpt lon="108.89167696" lat="34.25090459"><ele>363.3258056640625</ele><time>2021-06-04T03:00:19Z</time><speed>1.2100000381469727</speed></trkpt><trkpt lon="108.89162357" lat="34.25082285"><ele>366.4755859375</ele><time>2021-06-04T03:00:27Z</time><speed>1.3300000429153442</speed></trkpt><trkpt lon="108.8915446" lat="34.25072683"><ele>364.639892578125</ele><time>2021-06-04T03:00:35Z</time><speed>1.350000023841858</speed></trkpt><trkpt lon="108.89145302" lat="34.25066662"><ele>363.8575439453125</ele><time>2021-06-04T03:00:41Z</time><speed>1.3899999856948853</speed></trkpt><trkpt lon="108.89138553" lat="34.25059576"><ele>365.0360107421875</ele><time>2021-06-04T03:00:47Z</time><speed>1.399999976158142</speed></trkpt><trkpt lon="108.89135237" lat="34.25049935"><ele>368.3924560546875</ele><time>2021-06-04T03:00:55Z</time><speed>1.3300000429153442</speed></trkpt><trkpt lon="108.89130672" lat="34.25041457"><ele>367.5086669921875</ele><time>2021-06-04T03:01:03Z</time><speed>1.409999966621399</speed></trkpt><trkpt lon="108.89121761" lat="34.25035481"><ele>369.1043701171875</ele><time>2021-06-04T03:01:11Z</time><speed>1.409999966621399</speed></trkpt><trkpt lon="108.89112746" lat="34.25028966"><ele>368.197998046875</ele><time>2021-06-04T03:01:19Z</time><speed>1.3799999952316284</speed></trkpt><trkpt lon="108.89105493" lat="34.2502204"><ele>369.29815673828125</ele><time>2021-06-04T03:01:29Z</time><speed>1.2699999809265137</speed></trkpt><trkpt lon="108.89101448" lat="34.25013124"><ele>369.83984375</ele><time>2021-06-04T03:01:47Z</time><speed>1.2699999809265137</speed></trkpt><trkpt lon="108.89090655" lat="34.25010894"><ele>366.91021728515625</ele><time>2021-06-04T03:01:55Z</time><speed>1.2999999523162842</speed></trkpt><trkpt lon="108.89083304" lat="34.25003376"><ele>365.7750244140625</ele><time>2021-06-04T03:02:03Z</time><speed>1.309999942779541</speed></trkpt><trkpt lon="108.89077407" lat="34.2499445"><ele>363.5318603515625</ele><time>2021-06-04T03:02:11Z</time><speed>1.309999942779541</speed></trkpt><trkpt lon="108.89076324" lat="34.24985196"><ele>359.72454833984375</ele><time>2021-06-04T03:02:19Z</time><speed>1.399999976158142</speed></trkpt><trkpt lon="108.89072298" lat="34.24975578"><ele>361.18670654296875</ele><time>2021-06-04T03:02:28Z</time><speed>1.409999966621399</speed></trkpt><trkpt lon="108.8906967" lat="34.24962611"><ele>357.9188232421875</ele><time>2021-06-04T03:02:38Z</time><speed>1.4500000476837158</speed></trkpt><trkpt lon="108.89070448" lat="34.24953055"><ele>359.5745849609375</ele><time>2021-06-04T03:02:45Z</time><speed>1.5099999904632568</speed></trkpt><trkpt lon="108.89068801" lat="34.24943599"><ele>362.69036865234375</ele><time>2021-06-04T03:02:53Z</time><speed>1.4500000476837158</speed></trkpt><trkpt lon="108.89071864" lat="34.24931873"><ele>367.69390869140625</ele><time>2021-06-04T03:03:01Z</time><speed>1.4900000095367432</speed></trkpt><trkpt lon="108.89071514" lat="34.2492099"><ele>360.5771484375</ele><time>2021-06-04T03:03:11Z</time><speed>1.3899999856948853</speed></trkpt><trkpt lon="108.89076548" lat="34.24910821"><ele>362.8619384765625</ele><time>2021-06-04T03:03:22Z</time><speed>1.3300000429153442</speed></trkpt><trkpt lon="108.89078382" lat="34.24900319"><ele>363.40936279296875</ele><time>2021-06-04T03:03:31Z</time><speed>1.3600000143051147</speed></trkpt><trkpt lon="108.89085155" lat="34.24891811"><ele>362.63653564453125</ele><time>2021-06-04T03:03:41Z</time><speed>1.309999942779541</speed></trkpt><trkpt lon="108.890938" lat="34.24884708"><ele>360.9345703125</ele><time>2021-06-04T03:03:51Z</time><speed>1.2899999618530273</speed></trkpt><trkpt lon="108.89103875" lat="34.24877016"><ele>361.70556640625</ele><time>2021-06-04T03:04:01Z</time><speed>1.2100000381469727</speed></trkpt><trkpt lon="108.89116015" lat="34.24871662"><ele>364.5582275390625</ele><time>2021-06-04T03:04:09Z</time><speed>1.4500000476837158</speed></trkpt><trkpt lon="108.89126926" lat="34.24870168"><ele>366.875</ele><time>2021-06-04T03:04:15Z</time><speed>1.4800000190734863</speed></trkpt><trkpt lon="108.8913866" lat="34.24869733"><ele>367.0740966796875</ele><time>2021-06-04T03:04:23Z</time><speed>1.3200000524520874</speed></trkpt><trkpt lon="108.89151666" lat="34.24868815"><ele>365.866943359375</ele><time>2021-06-04T03:04:35Z</time><speed>1.2899999618530273</speed></trkpt><trkpt lon="108.89162766" lat="34.24867951"><ele>364.0670166015625</ele><time>2021-06-04T03:04:43Z</time><speed>1.2799999713897705</speed></trkpt><trkpt lon="108.8917373" lat="34.24867885"><ele>366.6441650390625</ele><time>2021-06-04T03:04:53Z</time><speed>1.2999999523162842</speed></trkpt><trkpt lon="108.89186771" lat="34.24870531"><ele>368.26483154296875</ele><time>2021-06-04T03:05:03Z</time><speed>1.2699999809265137</speed></trkpt><trkpt lon="108.89198783" lat="34.24875009"><ele>371.1568603515625</ele><time>2021-06-04T03:05:13Z</time><speed>1.2699999809265137</speed></trkpt><trkpt lon="108.89209854" lat="34.24879368"><ele>369.67364501953125</ele><time>2021-06-04T03:05:21Z</time><speed>1.2799999713897705</speed></trkpt><trkpt lon="108.89222336" lat="34.24882578"><ele>371.1966552734375</ele><time>2021-06-04T03:05:31Z</time><speed>1.2300000190734863</speed></trkpt><trkpt lon="108.89234629" lat="34.24886364"><ele>370.69671630859375</ele><time>2021-06-04T03:05:41Z</time><speed>1.340000033378601</speed></trkpt><trkpt lon="108.89246025" lat="34.24881473"><ele>367.3704833984375</ele><time>2021-06-04T03:05:49Z</time><speed>1.3200000524520874</speed></trkpt><trkpt lon="108.89259953" lat="34.24882054"><ele>366.8133544921875</ele><time>2021-06-04T03:05:59Z</time><speed>1.3300000429153442</speed></trkpt><trkpt lon="108.89272407" lat="34.2488078"><ele>366.66046142578125</ele><time>2021-06-04T03:06:07Z</time><speed>1.3600000143051147</speed></trkpt><trkpt lon="108.89283625" lat="34.24879688"><ele>366.75970458984375</ele><time>2021-06-04T03:06:17Z</time><speed>1.1699999570846558</speed></trkpt><trkpt lon="108.89294494" lat="34.24880708"><ele>368.506591796875</ele><time>2021-06-04T03:06:27Z</time><speed>1.190000057220459</speed></trkpt><trkpt lon="108.89306015" lat="34.24880161"><ele>368.19677734375</ele><time>2021-06-04T03:06:37Z</time><speed>1.2200000286102295</speed></trkpt><trkpt lon="108.89317275" lat="34.24880164"><ele>369.090087890625</ele><time>2021-06-04T03:06:45Z</time><speed>1.2799999713897705</speed></trkpt><trkpt lon="108.89328388" lat="34.24878402"><ele>368.411376953125</ele><time>2021-06-04T03:06:53Z</time><speed>1.2899999618530273</speed></trkpt><trkpt lon="108.89339554" lat="34.24875004"><ele>367.8931884765625</ele><time>2021-06-04T03:07:02Z</time><speed>1.2999999523162842</speed></trkpt><trkpt lon="108.89350333" lat="34.24871573"><ele>366.6348876953125</ele><time>2021-06-04T03:07:11Z</time><speed>1.2899999618530273</speed></trkpt><trkpt lon="108.89356472" lat="34.24863019"><ele>368.8336181640625</ele><time>2021-06-04T03:07:21Z</time><speed>1.2000000476837158</speed></trkpt><trkpt lon="108.89366707" lat="34.24856594"><ele>370.01220703125</ele><time>2021-06-04T03:07:33Z</time><speed>1.059999942779541</speed></trkpt><trkpt lon="108.89374298" lat="34.24850047"><ele>369.8258056640625</ele><time>2021-06-04T03:07:43Z</time><speed>1.1399999856948853</speed></trkpt><trkpt lon="108.89386867" lat="34.24845437"><ele>368.621337890625</ele><time>2021-06-04T03:07:56Z</time><speed>1.2200000286102295</speed></trkpt><trkpt lon="108.89398881" lat="34.2484132"><ele>371.075439453125</ele><time>2021-06-04T03:08:05Z</time><speed>1.190000057220459</speed></trkpt><trkpt lon="108.89409804" lat="34.24838452"><ele>370.36639404296875</ele><time>2021-06-04T03:08:13Z</time><speed>1.159999966621399</speed></trkpt><trkpt lon="108.89421534" lat="34.24834998"><ele>372.58935546875</ele><time>2021-06-04T03:08:23Z</time><speed>1.3300000429153442</speed></trkpt><trkpt lon="108.89427826" lat="34.24825549"><ele>369.8087158203125</ele><time>2021-06-04T03:08:31Z</time><speed>1.3300000429153442</speed></trkpt><trkpt lon="108.89433173" lat="34.24815835"><ele>370.24871826171875</ele><time>2021-06-04T03:08:39Z</time><speed>1.340000033378601</speed></trkpt><trkpt lon="108.89441551" lat="34.24808935"><ele>371.00970458984375</ele><time>2021-06-04T03:08:47Z</time><speed>1.25</speed></trkpt><trkpt lon="108.89447456" lat="34.24800545"><ele>373.82568359375</ele><time>2021-06-04T03:08:55Z</time><speed>1.2699999809265137</speed></trkpt><trkpt lon="108.89460378" lat="34.24796762"><ele>372.39935302734375</ele><time>2021-06-04T03:09:05Z</time><speed>1.2699999809265137</speed></trkpt><trkpt lon="108.89472715" lat="34.24797759"><ele>373.07470703125</ele><time>2021-06-04T03:09:15Z</time><speed>1.340000033378601</speed></trkpt><trkpt lon="108.89483201" lat="34.24804109"><ele>370.0296630859375</ele><time>2021-06-04T03:09:23Z</time><speed>1.440000057220459</speed></trkpt><trkpt lon="108.89491418" lat="34.248119"><ele>371.082275390625</ele><time>2021-06-04T03:09:31Z</time><speed>1.350000023841858</speed></trkpt><trkpt lon="108.8949577" lat="34.24821271"><ele>367.36932373046875</ele><time>2021-06-04T03:09:39Z</time><speed>1.3200000524520874</speed></trkpt><trkpt lon="108.89495349" lat="34.24831345"><ele>366.61767578125</ele><time>2021-06-04T03:09:47Z</time><speed>1.399999976158142</speed></trkpt><trkpt lon="108.89492159" lat="34.24841164"><ele>368.3314208984375</ele><time>2021-06-04T03:09:55Z</time><speed>1.3600000143051147</speed></trkpt><trkpt lon="108.89494727" lat="34.24851895"><ele>365.49273681640625</ele><time>2021-06-04T03:10:03Z</time><speed>1.340000033378601</speed></trkpt><trkpt lon="108.89495487" lat="34.2486099"><ele>366.5423583984375</ele><time>2021-06-04T03:10:11Z</time><speed>1.3600000143051147</speed></trkpt><trkpt lon="108.89498204" lat="34.24870247"><ele>366.2442626953125</ele><time>2021-06-04T03:10:21Z</time><speed>1.3899999856948853</speed></trkpt><trkpt lon="108.89498956" lat="34.24880207"><ele>370.0152587890625</ele><time>2021-06-04T03:10:31Z</time><speed>1.149999976158142</speed></trkpt><trkpt lon="108.89501798" lat="34.24890719"><ele>369.1204833984375</ele><time>2021-06-04T03:10:41Z</time><speed>1.2999999523162842</speed></trkpt><trkpt lon="108.89497838" lat="34.24900194"><ele>365.9765625</ele><time>2021-06-04T03:10:49Z</time><speed>1.3700000047683716</speed></trkpt><trkpt lon="108.8949658" lat="34.24910506"><ele>366.4910888671875</ele><time>2021-06-04T03:10:59Z</time><speed>1.4199999570846558</speed></trkpt><trkpt lon="108.89498234" lat="34.24919904"><ele>366.2314453125</ele><time>2021-06-04T03:11:07Z</time><speed>1.4299999475479126</speed></trkpt><trkpt lon="108.89500567" lat="34.24929804"><ele>365.1854248046875</ele><time>2021-06-04T03:11:15Z</time><speed>1.3899999856948853</speed></trkpt><trkpt lon="108.89498193" lat="34.24938632"><ele>363.7684326171875</ele><time>2021-06-04T03:11:23Z</time><speed>1.3899999856948853</speed></trkpt><trkpt lon="108.89496391" lat="34.24949374"><ele>364.3951416015625</ele><time>2021-06-04T03:11:33Z</time><speed>1.2999999523162842</speed></trkpt><trkpt lon="108.89491288" lat="34.24959055"><ele>363.33056640625</ele><time>2021-06-04T03:11:43Z</time><speed>1.3600000143051147</speed></trkpt><trkpt lon="108.89481777" lat="34.24965935"><ele>362.306396484375</ele><time>2021-06-04T03:11:51Z</time><speed>1.4299999475479126</speed></trkpt><trkpt lon="108.89477569" lat="34.24974505"><ele>364.0902099609375</ele><time>2021-06-04T03:11:59Z</time><speed>1.4299999475479126</speed></trkpt><trkpt lon="108.89482623" lat="34.24984278"><ele>360.73681640625</ele><time>2021-06-04T03:12:07Z</time><speed>1.399999976158142</speed></trkpt><trkpt lon="108.89486829" lat="34.24994402"><ele>356.31787109375</ele><time>2021-06-04T03:12:15Z</time><speed>1.350000023841858</speed></trkpt><trkpt lon="108.89487613" lat="34.25003441"><ele>358.2196044921875</ele><time>2021-06-04T03:12:23Z</time><speed>1.3600000143051147</speed></trkpt><trkpt lon="108.89495804" lat="34.250103"><ele>361.365966796875</ele><time>2021-06-04T03:12:31Z</time><speed>1.2899999618530273</speed></trkpt><trkpt lon="108.89508561" lat="34.25009683"><ele>359.7603759765625</ele><time>2021-06-04T03:12:41Z</time><speed>1.399999976158142</speed></trkpt><trkpt lon="108.89519391" lat="34.25005157"><ele>359.60693359375</ele><time>2021-06-04T03:12:51Z</time><speed>1.3200000524520874</speed></trkpt><trkpt lon="108.89531053" lat="34.2500435"><ele>360.24798583984375</ele><time>2021-06-04T03:13:01Z</time><speed>1.2899999618530273</speed></trkpt><trkpt lon="108.89542021" lat="34.25004619"><ele>356.711181640625</ele><time>2021-06-04T03:13:09Z</time><speed>1.2899999618530273</speed></trkpt><trkpt lon="108.8955393" lat="34.25006228"><ele>358.749267578125</ele><time>2021-06-04T03:13:19Z</time><speed>1.2799999713897705</speed></trkpt><trkpt lon="108.89566418" lat="34.25006544"><ele>360.3062744140625</ele><time>2021-06-04T03:13:31Z</time><speed>1.2300000190734863</speed></trkpt><trkpt lon="108.89575431" lat="34.25013256"><ele>363.3519287109375</ele><time>2021-06-04T03:13:39Z</time><speed>1.2200000286102295</speed></trkpt><trkpt lon="108.89586199" lat="34.25020471"><ele>362.8671875</ele><time>2021-06-04T03:13:49Z</time><speed>1.25</speed></trkpt><trkpt lon="108.89590015" lat="34.2503134"><ele>361.65789794921875</ele><time>2021-06-04T03:13:58Z</time><speed>1.2799999713897705</speed></trkpt><trkpt lon="108.89596789" lat="34.25040079"><ele>360.58917236328125</ele><time>2021-06-04T03:14:07Z</time><speed>1.309999942779541</speed></trkpt><trkpt lon="108.89603766" lat="34.25049847"><ele>362.5806884765625</ele><time>2021-06-04T03:14:17Z</time><speed>1.3300000429153442</speed></trkpt><trkpt lon="108.896077" lat="34.25059462"><ele>356.267578125</ele><time>2021-06-04T03:14:25Z</time><speed>1.3300000429153442</speed></trkpt><trkpt lon="108.89610122" lat="34.25069866"><ele>353.00341796875</ele><time>2021-06-04T03:14:35Z</time><speed>1.340000033378601</speed></trkpt></trkseg></trk></gpx>
