# Supplementary material for: Exploring the influence of path environment factors on walking behavior in urban parks with configuration attribute control
Source: PLoS One. 2025 Jul 28;20(7):e0329278. doi: 10.1371/journal.pone.0329278 (PMC12303266; doi:10.1371/journal.pone.0329278)
Supplement: S2 File — (ZIP) [file pone.0329278.s002.zip › S2 File/Trajectory data/F180.gpx]

<?xml version="1.0" encoding="UTF-8"?>
<gpx xmlns:xsi="http://www.w3.org/2001/XMLSchema-instance" xmlns="http://www.topografix.com/GPX/1/1" xsi:schemaLocation="http://www.topografix.com/GPX/1/1 http://www.topografix.com/GPX/1/1/gpx.xsd" version="1.1" creator="foooooot.com">
<metadata>
         <copyright author="foooooot.com"> <license>foooooot.com</license></copyright>
         <time>1622768370.247793</time>
         <name>02</name>
</metadata>
<trk>
    <name>02</name>
    <type>trip#track</type>
    <src>手机客户端软件/六只脚iPhone版</src>
    <trkseg> 
<trkpt lat="34.25206190542979" lon="108.89495813821888">
   <ele>404.49101969692856</ele>
   <time>2021-06-04T00:59:31.000Z</time>
</trkpt>  
<trkpt lat="34.252038208102654" lon="108.89494080631148">
   <ele>403.82516283914447</ele>
   <time>2021-06-04T00:59:42.000Z</time>
</trkpt>  
<trkpt lat="34.25201381224264" lon="108.89492509859676">
   <ele>403.62138294428587</ele>
   <time>2021-06-04T00:59:46.000Z</time>
</trkpt>  
<trkpt lat="34.25198773465029" lon="108.89490849990115">
   <ele>403.84978245105594</ele>
   <time>2021-06-04T00:59:50.000Z</time>
</trkpt>  
<trkpt lat="34.25195700224964" lon="108.89489762773593">
   <ele>404.87049659434706</ele>
   <time>2021-06-04T00:59:54.000Z</time>
</trkpt>  
<trkpt lat="34.251924927565256" lon="108.89489271411982">
   <ele>404.7784595042467</ele>
   <time>2021-06-04T00:59:58.000Z</time>
</trkpt>  
<trkpt lat="34.251892572738946" lon="108.89489316304812">
   <ele>404.9604770699516</ele>
   <time>2021-06-04T01:00:00.000Z</time>
</trkpt>  
<trkpt lat="34.251858769403896" lon="108.89490187367657">
   <ele>404.4718599691987</ele>
   <time>2021-06-04T01:00:02.000Z</time>
</trkpt>  
<trkpt lat="34.25182734114329" lon="108.89491470113519">
   <ele>405.66328712459654</ele>
   <time>2021-06-04T01:00:05.000Z</time>
</trkpt>  
<trkpt lat="34.25179937584594" lon="108.89492986672673">
   <ele>405.60515185352415</ele>
   <time>2021-06-04T01:00:10.000Z</time>
</trkpt>  
<trkpt lat="34.251769297587536" lon="108.89494142544228">
   <ele>405.484609618783</ele>
   <time>2021-06-04T01:00:12.000Z</time>
</trkpt>  
<trkpt lat="34.251742893002614" lon="108.89495170674094">
   <ele>404.68392400071025</ele>
   <time>2021-06-04T01:00:14.000Z</time>
</trkpt>  
<trkpt lat="34.25170993550541" lon="108.89495493829098">
   <ele>405.72119298391044</ele>
   <time>2021-06-04T01:00:17.999Z</time>
</trkpt>  
<trkpt lat="34.25167769409522" lon="108.89495735130727">
   <ele>405.2488726815209</ele>
   <time>2021-06-04T01:00:22.999Z</time>
</trkpt>  
<trkpt lat="34.25164460989654" lon="108.89495225751826">
   <ele>405.93352405913174</ele>
   <time>2021-06-04T01:00:25.999Z</time>
</trkpt>  
<trkpt lat="34.251613737291336" lon="108.89494774621957">
   <ele>404.97308183833957</ele>
   <time>2021-06-04T01:00:29.999Z</time>
</trkpt>  
<trkpt lat="34.2515830258508" lon="108.89495628515812">
   <ele>406.1655127033591</ele>
   <time>2021-06-04T01:00:35.999Z</time>
</trkpt>  
<trkpt lat="34.251554014122924" lon="108.89496918843929">
   <ele>405.51873023528606</ele>
   <time>2021-06-04T01:00:42.999Z</time>
</trkpt>  
<trkpt lat="34.2515287688492" lon="108.89498194029181">
   <ele>406.01533277891576</ele>
   <time>2021-06-04T01:00:48.999Z</time>
</trkpt>  
<trkpt lat="34.251502965334794" lon="108.89500242328435">
   <ele>405.84535502735525</ele>
   <time>2021-06-04T01:00:55.999Z</time>
</trkpt>  
<trkpt lat="34.25147446407079" lon="108.89502643223769">
   <ele>405.23786185402423</ele>
   <time>2021-06-04T01:00:58.999Z</time>
</trkpt>  
<trkpt lat="34.251451877396214" lon="108.89504829419">
   <ele>406.01031249854714</ele>
   <time>2021-06-04T01:01:02.999Z</time>
</trkpt>  
<trkpt lat="34.25143039047508" lon="108.89507276217651">
   <ele>406.0837950250134</ele>
   <time>2021-06-04T01:01:08.999Z</time>
</trkpt>  
<trkpt lat="34.251411461407756" lon="108.89509617300764">
   <ele>406.8963573323563</ele>
   <time>2021-06-04T01:01:13.999Z</time>
</trkpt>  
<trkpt lat="34.25139197445962" lon="108.89512351892428">
   <ele>404.7651807460934</ele>
   <time>2021-06-04T01:01:19.000Z</time>
</trkpt>  
<trkpt lat="34.251369108013954" lon="108.89515077259438">
   <ele>405.94578666519374</ele>
   <time>2021-06-04T01:01:24.000Z</time>
</trkpt>  
<trkpt lat="34.25134180733254" lon="108.89517498912096">
   <ele>405.92276524938643</ele>
   <time>2021-06-04T01:01:27.000Z</time>
</trkpt>  
<trkpt lat="34.251319926870174" lon="108.89515565996672">
   <ele>406.76207068003714</ele>
   <time>2021-06-04T01:01:33.000Z</time>
</trkpt>  
<trkpt lat="34.25130507577982" lon="108.89512658803329">
   <ele>404.99468384776264</ele>
   <time>2021-06-04T01:01:39.000Z</time>
</trkpt>  
<trkpt lat="34.25129500747349" lon="108.89509257936378">
   <ele>405.37542452663183</ele>
   <time>2021-06-04T01:01:46.000Z</time>
</trkpt>  
<trkpt lat="34.25128017002533" lon="108.89506150117357">
   <ele>404.33781184256077</ele>
   <time>2021-06-04T01:01:51.000Z</time>
</trkpt>  
<trkpt lat="34.251262252898236" lon="108.89503580425945">
   <ele>405.283395241946</ele>
   <time>2021-06-04T01:01:56.000Z</time>
</trkpt>  
<trkpt lat="34.25124068505567" lon="108.89500181415444">
   <ele>404.6044720923528</ele>
   <time>2021-06-04T01:02:00.999Z</time>
</trkpt>  
<trkpt lat="34.251222953850025" lon="108.89497044118926">
   <ele>406.31072064023465</ele>
   <time>2021-06-04T01:02:04.999Z</time>
</trkpt>  
<trkpt lat="34.251207224879266" lon="108.89494152182827">
   <ele>407.28219558950514</ele>
   <time>2021-06-04T01:02:09.999Z</time>
</trkpt>  
<trkpt lat="34.25119958733133" lon="108.89491009573683">
   <ele>403.8075621202588</ele>
   <time>2021-06-04T01:02:15.999Z</time>
</trkpt>  
<trkpt lat="34.251185394604036" lon="108.89487763088059">
   <ele>405.6021001106128</ele>
   <time>2021-06-04T01:02:23.999Z</time>
</trkpt>  
<trkpt lat="34.25116808442902" lon="108.89484762201992">
   <ele>405.7667441777885</ele>
   <time>2021-06-04T01:02:25.999Z</time>
</trkpt>  
<trkpt lat="34.25114721828445" lon="108.89482659067075">
   <ele>405.7087279064581</ele>
   <time>2021-06-04T01:02:30.999Z</time>
</trkpt>  
<trkpt lat="34.251128541296374" lon="108.89479940798239">
   <ele>405.6631346223876</ele>
   <time>2021-06-04T01:02:38.999Z</time>
</trkpt>  
<trkpt lat="34.251106726573035" lon="108.89477736263746">
   <ele>405.03324726130813</ele>
   <time>2021-06-04T01:02:44.999Z</time>
</trkpt>  
<trkpt lat="34.251083953587695" lon="108.89475448942301">
   <ele>405.8684488674626</ele>
   <time>2021-06-04T01:02:50.999Z</time>
</trkpt>  
<trkpt lat="34.25105592127056" lon="108.89473041283192">
   <ele>403.3867284441367</ele>
   <time>2021-06-04T01:02:55.999Z</time>
</trkpt>  
<trkpt lat="34.25103163130008" lon="108.89471257750324">
   <ele>404.9607237884775</ele>
   <time>2021-06-04T01:02:59.999Z</time>
</trkpt>  
<trkpt lat="34.25100695986511" lon="108.89469473600195">
   <ele>405.7242723479867</ele>
   <time>2021-06-04T01:03:04.999Z</time>
</trkpt>  
<trkpt lat="34.25098382437868" lon="108.89467454015532">
   <ele>405.30377018172294</ele>
   <time>2021-06-04T01:03:09.999Z</time>
</trkpt>  
<trkpt lat="34.25096089103168" lon="108.8946500283411">
   <ele>406.64596096239984</ele>
   <time>2021-06-04T01:03:15.998Z</time>
</trkpt>  
<trkpt lat="34.25094053622661" lon="108.89462435024507">
   <ele>409.8767968593165</ele>
   <time>2021-06-04T01:03:21.998Z</time>
</trkpt>  
<trkpt lat="34.25092527198244" lon="108.89459103518922">
   <ele>407.0548843331635</ele>
   <time>2021-06-04T01:03:27.998Z</time>
</trkpt>  
<trkpt lat="34.25090872009342" lon="108.89455775741295">
   <ele>406.5143753895536</ele>
   <time>2021-06-04T01:03:31.998Z</time>
</trkpt>  
<trkpt lat="34.25089417498959" lon="108.89452493968807">
   <ele>406.5156182348728</ele>
   <time>2021-06-04T01:03:35.998Z</time>
</trkpt>  
<trkpt lat="34.25088296728914" lon="108.89448847367872">
   <ele>406.06526902504265</ele>
   <time>2021-06-04T01:03:42.998Z</time>
</trkpt>  
<trkpt lat="34.25088014203887" lon="108.89444676667088">
   <ele>406.6632495364174</ele>
   <time>2021-06-04T01:03:46.999Z</time>
</trkpt>  
<trkpt lat="34.25087600542415" lon="108.89441412905927">
   <ele>406.53900101501495</ele>
   <time>2021-06-04T01:03:51.999Z</time>
</trkpt>  
<trkpt lat="34.25086963237894" lon="108.8943809107431">
   <ele>407.2312559550628</ele>
   <time>2021-06-04T01:03:54.999Z</time>
</trkpt>  
<trkpt lat="34.250849059861814" lon="108.89435653442476">
   <ele>406.71575048565865</ele>
   <time>2021-06-04T01:04:07.999Z</time>
</trkpt>  
<trkpt lat="34.25082031867168" lon="108.89435772347248">
   <ele>403.98958323244005</ele>
   <time>2021-06-04T01:04:15.999Z</time>
</trkpt>  
<trkpt lat="34.250793269823525" lon="108.89436740540467">
   <ele>404.6543153580278</ele>
   <time>2021-06-04T01:04:21.999Z</time>
</trkpt>  
<trkpt lat="34.250764283309614" lon="108.89437193612812">
   <ele>405.8058208413422</ele>
   <time>2021-06-04T01:04:32.999Z</time>
</trkpt>  
<trkpt lat="34.25073349497123" lon="108.89435552132669">
   <ele>405.8726314418018</ele>
   <time>2021-06-04T01:04:37.999Z</time>
</trkpt>  
<trkpt lat="34.25070864591623" lon="108.89434153118346">
   <ele>405.46044651418924</ele>
   <time>2021-06-04T01:04:39.999Z</time>
</trkpt>  
<trkpt lat="34.250689772256244" lon="108.8943122148543">
   <ele>404.2985018789768</ele>
   <time>2021-06-04T01:04:45.999Z</time>
</trkpt>  
<trkpt lat="34.25067587444701" lon="108.8942792601157">
   <ele>406.1071755187586</ele>
   <time>2021-06-04T01:04:52.999Z</time>
</trkpt>  
<trkpt lat="34.25066271663512" lon="108.89424703380408">
   <ele>405.95816037617624</ele>
   <time>2021-06-04T01:04:56.999Z</time>
</trkpt>  
<trkpt lat="34.25063658161182" lon="108.89422995047039">
   <ele>406.68928093556315</ele>
   <time>2021-06-04T01:05:03.999Z</time>
</trkpt>  
<trkpt lat="34.250611825056744" lon="108.89421193692824">
   <ele>404.06427134759724</ele>
   <time>2021-06-04T01:05:08.999Z</time>
</trkpt>  
<trkpt lat="34.2505841234214" lon="108.89420694510757">
   <ele>406.1458026217297</ele>
   <time>2021-06-04T01:05:13.999Z</time>
</trkpt>  
<trkpt lat="34.25056873885423" lon="108.89417772865545">
   <ele>404.98543899226934</ele>
   <time>2021-06-04T01:05:21.998Z</time>
</trkpt>  
<trkpt lat="34.25056050463921" lon="108.89414194554574">
   <ele>404.78648786246777</ele>
   <time>2021-06-04T01:05:26.998Z</time>
</trkpt>  
<trkpt lat="34.25055487444196" lon="108.89410945742327">
   <ele>405.3943116636947</ele>
   <time>2021-06-04T01:05:29.998Z</time>
</trkpt>  
<trkpt lat="34.25056972810583" lon="108.89407819168757">
   <ele>406.18116876482964</ele>
   <time>2021-06-04T01:05:38.999Z</time>
</trkpt>  
<trkpt lat="34.25057435696579" lon="108.89404269228253">
   <ele>406.5948826922104</ele>
   <time>2021-06-04T01:05:46.999Z</time>
</trkpt>  
<trkpt lat="34.250605535913806" lon="108.89398353528686">
   <ele>402.06564190611243</ele>
   <time>2021-06-04T01:05:52.999Z</time>
</trkpt>  
<trkpt lat="34.250621989701926" lon="108.89389998726668">
   <ele>405.7016816716641</ele>
   <time>2021-06-04T01:06:01.999Z</time>
</trkpt>  
<trkpt lat="34.2506334636558" lon="108.89386791314156">
   <ele>406.95604685973376</ele>
   <time>2021-06-04T01:06:05.999Z</time>
</trkpt>  
<trkpt lat="34.25064042898039" lon="108.89383324823447">
   <ele>407.2250552875921</ele>
   <time>2021-06-04T01:06:09.999Z</time>
</trkpt>  
<trkpt lat="34.25064779206711" lon="108.89380090990434">
   <ele>406.5734662255272</ele>
   <time>2021-06-04T01:06:13.999Z</time>
</trkpt>  
<trkpt lat="34.25065717966746" lon="108.89376888613276">
   <ele>406.47459912486374</ele>
   <time>2021-06-04T01:06:14.999Z</time>
</trkpt>  
<trkpt lat="34.25066520647375" lon="108.89373648862329">
   <ele>407.1735768551007</ele>
   <time>2021-06-04T01:06:18.999Z</time>
</trkpt>  
<trkpt lat="34.25067902078502" lon="108.89370650457666">
   <ele>407.3846307536587</ele>
   <time>2021-06-04T01:06:25.999Z</time>
</trkpt>  
<trkpt lat="34.25069384247991" lon="108.89367080885664">
   <ele>407.11889350693673</ele>
   <time>2021-06-04T01:06:29.999Z</time>
</trkpt>  
<trkpt lat="34.250706068384446" lon="108.89363592082098">
   <ele>407.0316147170961</ele>
   <time>2021-06-04T01:06:35.999Z</time>
</trkpt>  
<trkpt lat="34.25070585530607" lon="108.89360035223918">
   <ele>406.98862004559487</ele>
   <time>2021-06-04T01:06:41.999Z</time>
</trkpt>  
<trkpt lat="34.25070222295326" lon="108.8935660056745">
   <ele>405.86926373653114</ele>
   <time>2021-06-04T01:07:37.999Z</time>
</trkpt>  
<trkpt lat="34.25070992595913" lon="108.8935310261488">
   <ele>406.9281254103407</ele>
   <time>2021-06-04T01:07:43.999Z</time>
</trkpt>  
<trkpt lat="34.2507307990158" lon="108.8934996236418">
   <ele>406.79016089998186</ele>
   <time>2021-06-04T01:07:45.999Z</time>
</trkpt>  
<trkpt lat="34.25074702549969" lon="108.89346753697987">
   <ele>406.8127435594797</ele>
   <time>2021-06-04T01:07:49.999Z</time>
</trkpt>  
<trkpt lat="34.25076040278247" lon="108.89343882512665">
   <ele>406.55364797543734</ele>
   <time>2021-06-04T01:08:10.000Z</time>
</trkpt>  
<trkpt lat="34.25077434474049" lon="108.89340695262791">
   <ele>406.3689815206453</ele>
   <time>2021-06-04T01:08:23.000Z</time>
</trkpt>  
<trkpt lat="34.25078065012832" lon="108.89337497095786">
   <ele>404.0759090501815</ele>
   <time>2021-06-04T01:08:29.000Z</time>
</trkpt>  
<trkpt lat="34.2507863054634" lon="108.8933414862261">
   <ele>405.6367794331163</ele>
   <time>2021-06-04T01:08:39.000Z</time>
</trkpt>  
<trkpt lat="34.250803157048395" lon="108.89331195943672">
   <ele>405.7538426462561</ele>
   <time>2021-06-04T01:08:50.000Z</time>
</trkpt>  
<trkpt lat="34.250809953362115" lon="108.89327133214685">
   <ele>405.7617881158367</ele>
   <time>2021-06-04T01:08:54.000Z</time>
</trkpt>  
<trkpt lat="34.2508048516252" lon="108.89323523437896">
   <ele>406.84419023338705</ele>
   <time>2021-06-04T01:09:00.000Z</time>
</trkpt>  
<trkpt lat="34.2507806461366" lon="108.89321696275468">
   <ele>407.00639252737164</ele>
   <time>2021-06-04T01:09:04.000Z</time>
</trkpt>  
<trkpt lat="34.250755934114" lon="108.89319658893172">
   <ele>406.6819674298167</ele>
   <time>2021-06-04T01:09:10.000Z</time>
</trkpt>  
<trkpt lat="34.250730690936905" lon="108.89318275578333">
   <ele>407.08896263316274</ele>
   <time>2021-06-04T01:09:14.000Z</time>
</trkpt>  
<trkpt lat="34.25072988841997" lon="108.8931487382701">
   <ele>407.527004388161</ele>
   <time>2021-06-04T01:09:22.000Z</time>
</trkpt>  
<trkpt lat="34.25072522077713" lon="108.89311644129452">
   <ele>406.9830652838573</ele>
   <time>2021-06-04T01:09:28.000Z</time>
</trkpt>  
<trkpt lat="34.25073927097714" lon="108.89308752804826">
   <ele>407.8548331502825</ele>
   <time>2021-06-04T01:09:34.000Z</time>
</trkpt>  
<trkpt lat="34.250748808997706" lon="108.89305538472593">
   <ele>407.7152689732611</ele>
   <time>2021-06-04T01:09:37.000Z</time>
</trkpt>  
<trkpt lat="34.25073516593098" lon="108.893026917599">
   <ele>407.5929130651057</ele>
   <time>2021-06-04T01:09:47.000Z</time>
</trkpt>  
<trkpt lat="34.25072900748643" lon="108.89299177491665">
   <ele>408.54538501333445</ele>
   <time>2021-06-04T01:09:53.000Z</time>
</trkpt>  
<trkpt lat="34.25072257687536" lon="108.89295503541554">
   <ele>407.9164908705279</ele>
   <time>2021-06-04T01:09:59.000Z</time>
</trkpt>  
<trkpt lat="34.250715548288326" lon="108.89292033009686">
   <ele>407.50267853587866</ele>
   <time>2021-06-04T01:10:05.000Z</time>
</trkpt>  
<trkpt lat="34.250707599280965" lon="108.89288872886516">
   <ele>406.65498710703105</ele>
   <time>2021-06-04T01:10:11.000Z</time>
</trkpt>  
<trkpt lat="34.250702086550106" lon="108.8928526070201">
   <ele>408.6037373598665</ele>
   <time>2021-06-04T01:10:16.000Z</time>
</trkpt>  
<trkpt lat="34.250697035516254" lon="108.89281123371123">
   <ele>408.6113302083686</ele>
   <time>2021-06-04T01:10:20.000Z</time>
</trkpt>  
<trkpt lat="34.25068555582806" lon="108.89277869223163">
   <ele>408.44489827379584</ele>
   <time>2021-06-04T01:10:25.000Z</time>
</trkpt>  
<trkpt lat="34.25067614025271" lon="108.89274426451323">
   <ele>409.0767487725243</ele>
   <time>2021-06-04T01:10:33.000Z</time>
</trkpt>  
<trkpt lat="34.250662059852736" lon="108.89271200013415">
   <ele>406.1276578977704</ele>
   <time>2021-06-04T01:10:42.000Z</time>
</trkpt>  
<trkpt lat="34.25064574519133" lon="108.89268287608188">
   <ele>407.55781891942024</ele>
   <time>2021-06-04T01:10:52.000Z</time>
</trkpt>  
<trkpt lat="34.25063555549117" lon="108.89265123173969">
   <ele>408.5319307362661</ele>
   <time>2021-06-04T01:10:59.000Z</time>
</trkpt>  
<trkpt lat="34.250635449789954" lon="108.89261587152535">
   <ele>407.4151521511376</ele>
   <time>2021-06-04T01:11:06.000Z</time>
</trkpt>  
<trkpt lat="34.2506315874118" lon="108.89257555862433">
   <ele>407.61489459872246</ele>
   <time>2021-06-04T01:11:11.000Z</time>
</trkpt>  
<trkpt lat="34.25061943891532" lon="108.89254628094031">
   <ele>407.43338652327657</ele>
   <time>2021-06-04T01:11:15.000Z</time>
</trkpt>  
<trkpt lat="34.25061308786714" lon="108.89251004702301">
   <ele>408.3018688336015</ele>
   <time>2021-06-04T01:11:32.000Z</time>
</trkpt>  
<trkpt lat="34.250596441057425" lon="108.89247711392056">
   <ele>406.3742133397609</ele>
   <time>2021-06-04T01:11:37.000Z</time>
</trkpt>  
<trkpt lat="34.250581181516864" lon="108.89244835495344">
   <ele>406.63348315656185</ele>
   <time>2021-06-04T01:11:43.001Z</time>
</trkpt>  
<trkpt lat="34.25056847548957" lon="108.89240905185035">
   <ele>407.07602484337986</ele>
   <time>2021-06-04T01:11:48.001Z</time>
</trkpt>  
<trkpt lat="34.25057888322216" lon="108.8923756764724">
   <ele>407.04174665827304</ele>
   <time>2021-06-04T01:11:54.001Z</time>
</trkpt>  
<trkpt lat="34.250563909072675" lon="108.89234671252406">
   <ele>405.6523752519861</ele>
   <time>2021-06-04T01:12:05.001Z</time>
</trkpt>  
<trkpt lat="34.250546510149846" lon="108.89231865193966">
   <ele>406.25973878148943</ele>
   <time>2021-06-04T01:12:08.001Z</time>
</trkpt>  
<trkpt lat="34.25051667834073" lon="108.89231101306525">
   <ele>410.1834648279473</ele>
   <time>2021-06-04T01:12:14.001Z</time>
</trkpt>  
<trkpt lat="34.250504248561974" lon="108.89227734205086">
   <ele>406.4787231814116</ele>
   <time>2021-06-04T01:12:21.001Z</time>
</trkpt>  
<trkpt lat="34.2505181189495" lon="108.8922454323719">
   <ele>409.0066483980045</ele>
   <time>2021-06-04T01:12:31.001Z</time>
</trkpt>  
<trkpt lat="34.25054362163637" lon="108.89221429830305">
   <ele>410.61442044656724</ele>
   <time>2021-06-04T01:12:37.001Z</time>
</trkpt>  
<trkpt lat="34.25053939900762" lon="108.89217991604278">
   <ele>409.56462016981095</ele>
   <time>2021-06-04T01:12:45.001Z</time>
</trkpt>  
<trkpt lat="34.25052469369543" lon="108.89215131293489">
   <ele>407.66701357252896</ele>
   <time>2021-06-04T01:12:53.001Z</time>
</trkpt>  
<trkpt lat="34.250513245847166" lon="108.89211991821725">
   <ele>407.3486538557336</ele>
   <time>2021-06-04T01:12:57.001Z</time>
</trkpt>  
<trkpt lat="34.25054055283267" lon="108.89211641506279">
   <ele>409.3206474548206</ele>
   <time>2021-06-04T01:13:12.001Z</time>
</trkpt>  
<trkpt lat="34.250519573141375" lon="108.89213732898362">
   <ele>405.8724897969514</ele>
   <time>2021-06-04T01:13:19.001Z</time>
</trkpt>  
<trkpt lat="34.25049230121969" lon="108.89211741655562">
   <ele>408.1796779008582</ele>
   <time>2021-06-04T01:13:23.001Z</time>
</trkpt>  
<trkpt lat="34.250470726593505" lon="108.89208969743243">
   <ele>407.5196400536224</ele>
   <time>2021-06-04T01:13:27.001Z</time>
</trkpt>  
<trkpt lat="34.25047395332851" lon="108.89205540506936">
   <ele>407.53035288490355</ele>
   <time>2021-06-04T01:13:31.001Z</time>
</trkpt>  
<trkpt lat="34.25048681847829" lon="108.89202434148515">
   <ele>407.13453345838934</ele>
   <time>2021-06-04T01:13:39.001Z</time>
</trkpt>  
<trkpt lat="34.25049764103668" lon="108.89199285492622">
   <ele>407.43706939928234</ele>
   <time>2021-06-04T01:13:53.000Z</time>
</trkpt>  
<trkpt lat="34.25049183118099" lon="108.89195776106662">
   <ele>407.34873554389924</ele>
   <time>2021-06-04T01:13:59.000Z</time>
</trkpt>  
<trkpt lat="34.250480981545174" lon="108.8919259591015">
   <ele>407.07934196665883</ele>
   <time>2021-06-04T01:14:04.000Z</time>
</trkpt>  
<trkpt lat="34.25046016826836" lon="108.89190412924077">
   <ele>407.55094486195594</ele>
   <time>2021-06-04T01:14:12.000Z</time>
</trkpt>  
<trkpt lat="34.25046257519563" lon="108.8918715061813">
   <ele>409.7571991365403</ele>
   <time>2021-06-04T01:14:24.000Z</time>
</trkpt>  
<trkpt lat="34.2504682378477" lon="108.89183918584082">
   <ele>407.4078275728971</ele>
   <time>2021-06-04T01:14:32.000Z</time>
</trkpt>  
<trkpt lat="34.250481909276466" lon="108.89181084301768">
   <ele>406.85429087560624</ele>
   <time>2021-06-04T01:14:38.000Z</time>
</trkpt>  
<trkpt lat="34.25047505051121" lon="108.89177629258877">
   <ele>407.6925509683788</ele>
   <time>2021-06-04T01:14:51.000Z</time>
</trkpt>  
<trkpt lat="34.25046711168782" lon="108.89174503880695">
   <ele>405.9473568778485</ele>
   <time>2021-06-04T01:14:57.000Z</time>
</trkpt>  
<trkpt lat="34.25045032710161" lon="108.89170764552898">
   <ele>408.0903664873913</ele>
   <time>2021-06-04T01:15:02.000Z</time>
</trkpt>  
<trkpt lat="34.25042361007108" lon="108.89169208925598">
   <ele>408.33726468589157</ele>
   <time>2021-06-04T01:15:08.000Z</time>
</trkpt>  
<trkpt lat="34.250396353720035" lon="108.89170184979712">
   <ele>409.13628314062953</ele>
   <time>2021-06-04T01:15:23.000Z</time>
</trkpt>  
<trkpt lat="34.25036390735035" lon="108.89170194864991">
   <ele>408.27739433106035</ele>
   <time>2021-06-04T01:15:29.000Z</time>
</trkpt>  
<trkpt lat="34.25033352786009" lon="108.89169859891282">
   <ele>407.5211754916236</ele>
   <time>2021-06-04T01:15:35.000Z</time>
</trkpt>  
<trkpt lat="34.250305668014846" lon="108.89169807096633">
   <ele>407.7084424486384</ele>
   <time>2021-06-04T01:15:39.000Z</time>
</trkpt>  
<trkpt lat="34.25028138415295" lon="108.89168237200855">
   <ele>408.4405127298087</ele>
   <time>2021-06-04T01:15:52.000Z</time>
</trkpt>  
<trkpt lat="34.25026076112358" lon="108.89165193994438">
   <ele>407.17198385391384</ele>
   <time>2021-06-04T01:15:54.000Z</time>
</trkpt>  
<trkpt lat="34.25024202771595" lon="108.8916203824756">
   <ele>408.77587076369673</ele>
   <time>2021-06-04T01:15:59.000Z</time>
</trkpt>  
<trkpt lat="34.25023771231255" lon="108.89158758216983">
   <ele>405.53270266670734</ele>
   <time>2021-06-04T01:16:04.000Z</time>
</trkpt>  
<trkpt lat="34.25023479471179" lon="108.89155430380298">
   <ele>407.7541087856516</ele>
   <time>2021-06-04T01:16:08.000Z</time>
</trkpt>  
<trkpt lat="34.25023478215676" lon="108.89151883559883">
   <ele>408.1124302484095</ele>
   <time>2021-06-04T01:16:16.000Z</time>
</trkpt>  
<trkpt lat="34.25022738947925" lon="108.89148521620554">
   <ele>408.95860552974045</ele>
   <time>2021-06-04T01:16:19.000Z</time>
</trkpt>  
<trkpt lat="34.250224175001215" lon="108.89145229801946">
   <ele>407.88841246441007</ele>
   <time>2021-06-04T01:16:24.000Z</time>
</trkpt>  
<trkpt lat="34.25022608451303" lon="108.8914195783495">
   <ele>408.3121169609949</ele>
   <time>2021-06-04T01:16:28.000Z</time>
</trkpt>  
<trkpt lat="34.250210756326695" lon="108.89139222666537">
   <ele>408.8192429319024</ele>
   <time>2021-06-04T01:16:35.000Z</time>
</trkpt>  
<trkpt lat="34.25019188181036" lon="108.89136745592518">
   <ele>407.7234805142507</ele>
   <time>2021-06-04T01:16:42.000Z</time>
</trkpt>  
<trkpt lat="34.25017427957872" lon="108.8913421116388">
   <ele>406.38316132780164</ele>
   <time>2021-06-04T01:16:46.000Z</time>
</trkpt>  
<trkpt lat="34.25015180963852" lon="108.8913208350346">
   <ele>408.53686285205185</ele>
   <time>2021-06-04T01:16:50.000Z</time>
</trkpt>  
<trkpt lat="34.25013384729008" lon="108.89129547193515">
   <ele>405.544460198842</ele>
   <time>2021-06-04T01:16:58.000Z</time>
</trkpt>  
<trkpt lat="34.25011737783596" lon="108.89126513241156">
   <ele>409.7150266962126</ele>
   <time>2021-06-04T01:17:05.000Z</time>
</trkpt>  
<trkpt lat="34.25011248238353" lon="108.89122927720766">
   <ele>408.42326384037733</ele>
   <time>2021-06-04T01:17:13.000Z</time>
</trkpt>  
<trkpt lat="34.25011454632047" lon="108.89119327751376">
   <ele>408.93227758910507</ele>
   <time>2021-06-04T01:17:19.000Z</time>
</trkpt>  
<trkpt lat="34.250138427575514" lon="108.89117440406288">
   <ele>408.0482163345441</ele>
   <time>2021-06-04T01:17:31.000Z</time>
</trkpt>  
<trkpt lat="34.25015344410404" lon="108.89114728062786">
   <ele>407.83106482215226</ele>
   <time>2021-06-04T01:18:24.000Z</time>
</trkpt>  
<trkpt lat="34.250128893301834" lon="108.89113008370967">
   <ele>406.2961221449077</ele>
   <time>2021-06-04T01:18:41.000Z</time>
</trkpt>  
<trkpt lat="34.25012672452298" lon="108.89116512789977">
   <ele>404.99684276245534</ele>
   <time>2021-06-04T01:19:01.000Z</time>
</trkpt>  
<trkpt lat="34.2501533483528" lon="108.8911729613307">
   <ele>407.8951162425801</ele>
   <time>2021-06-04T01:19:11.000Z</time>
</trkpt>  
<trkpt lat="34.2501724020067" lon="108.89119942076503">
   <ele>408.0723665095866</ele>
   <time>2021-06-04T01:19:18.000Z</time>
</trkpt>  
<trkpt lat="34.250164752526906" lon="108.89116472119294">
   <ele>407.6521271979436</ele>
   <time>2021-06-04T01:19:43.000Z</time>
</trkpt>  
<trkpt lat="34.25013888482541" lon="108.89113656704998">
   <ele>407.8375301538035</ele>
   <time>2021-06-04T01:19:44.000Z</time>
</trkpt>  
<trkpt lat="34.250113835007845" lon="108.89115857628192">
   <ele>408.45213797781616</ele>
   <time>2021-06-04T01:21:03.000Z</time>
</trkpt>  
<trkpt lat="34.25007362229356" lon="108.89114678050677">
   <ele>407.31880298256874</ele>
   <time>2021-06-04T01:21:06.000Z</time>
</trkpt>  
<trkpt lat="34.25004464209256" lon="108.89113914476773">
   <ele>408.11487495340407</ele>
   <time>2021-06-04T01:21:10.000Z</time>
</trkpt>  
<trkpt lat="34.25000352265944" lon="108.89113671985199">
   <ele>408.21095665730536</ele>
   <time>2021-06-04T01:21:13.000Z</time>
</trkpt>  
<trkpt lat="34.24997495305448" lon="108.89113444364874">
   <ele>408.2709706015885</ele>
   <time>2021-06-04T01:21:16.000Z</time>
</trkpt>  
<trkpt lat="34.249946361398464" lon="108.89112787397559">
   <ele>408.4050577916205</ele>
   <time>2021-06-04T01:21:21.000Z</time>
</trkpt>  
<trkpt lat="34.249919061327745" lon="108.89111577821883">
   <ele>408.16324351448566</ele>
   <time>2021-06-04T01:21:27.000Z</time>
</trkpt>  
<trkpt lat="34.24989272639682" lon="108.89110201974869">
   <ele>407.42620865255594</ele>
   <time>2021-06-04T01:21:34.000Z</time>
</trkpt>  
<trkpt lat="34.24986344075587" lon="108.89109192027296">
   <ele>407.31503980979323</ele>
   <time>2021-06-04T01:21:39.000Z</time>
</trkpt>  
<trkpt lat="34.2498391124781" lon="108.89107339716782">
   <ele>407.3051827792078</ele>
   <time>2021-06-04T01:21:43.000Z</time>
</trkpt>  
<trkpt lat="34.249810187336756" lon="108.89107562785368">
   <ele>406.0185618856922</ele>
   <time>2021-06-04T01:21:54.000Z</time>
</trkpt>  
<trkpt lat="34.24978298273514" lon="108.89107485028131">
   <ele>408.0367347691208</ele>
   <time>2021-06-04T01:22:00.000Z</time>
</trkpt>  
<trkpt lat="34.24975839517787" lon="108.89109631971613">
   <ele>406.98058324400336</ele>
   <time>2021-06-04T01:22:10.000Z</time>
</trkpt>  
<trkpt lat="34.24972581792147" lon="108.89110489250919">
   <ele>405.5624884357676</ele>
   <time>2021-06-04T01:22:12.000Z</time>
</trkpt>  
<trkpt lat="34.249696725589835" lon="108.89110364562826">
   <ele>405.9075512960553</ele>
   <time>2021-06-04T01:22:14.000Z</time>
</trkpt>  
<trkpt lat="34.24966965596516" lon="108.8911022469926">
   <ele>405.4972130442038</ele>
   <time>2021-06-04T01:22:18.000Z</time>
</trkpt>  
<trkpt lat="34.249639743605826" lon="108.89110385214866">
   <ele>406.4857701631263</ele>
   <time>2021-06-04T01:22:24.000Z</time>
</trkpt>  
<trkpt lat="34.24960934676047" lon="108.89111015283038">
   <ele>405.7383237713948</ele>
   <time>2021-06-04T01:22:33.000Z</time>
</trkpt>  
<trkpt lat="34.249586927987245" lon="108.89113039272083">
   <ele>404.2299410412088</ele>
   <time>2021-06-04T01:22:38.000Z</time>
</trkpt>  
<trkpt lat="34.24955908364333" lon="108.89113935108584">
   <ele>405.831754992716</ele>
   <time>2021-06-04T01:22:42.000Z</time>
</trkpt>  
<trkpt lat="34.24953166423065" lon="108.89113246617494">
   <ele>405.6344691058621</ele>
   <time>2021-06-04T01:22:46.000Z</time>
</trkpt>  
<trkpt lat="34.24950104694008" lon="108.89113423395032">
   <ele>405.60648818779737</ele>
   <time>2021-06-04T01:22:51.000Z</time>
</trkpt>  
<trkpt lat="34.24947369658925" lon="108.8911328317892">
   <ele>406.4416092270985</ele>
   <time>2021-06-04T01:23:00.000Z</time>
</trkpt>  
<trkpt lat="34.24944924774071" lon="108.89111691916996">
   <ele>406.01600317284465</ele>
   <time>2021-06-04T01:23:03.000Z</time>
</trkpt>  
<trkpt lat="34.249415713255026" lon="108.8911106384086">
   <ele>405.56085523590446</ele>
   <time>2021-06-04T01:23:10.000Z</time>
</trkpt>  
<trkpt lat="34.24938883859544" lon="108.89110295937432">
   <ele>406.0237853741273</ele>
   <time>2021-06-04T01:23:16.000Z</time>
</trkpt>  
<trkpt lat="34.24935987803729" lon="108.89109832280376">
   <ele>405.9522200413048</ele>
   <time>2021-06-04T01:23:19.000Z</time>
</trkpt>  
<trkpt lat="34.2493311824275" lon="108.89109474686232">
   <ele>402.69555119611323</ele>
   <time>2021-06-04T01:23:25.000Z</time>
</trkpt>  
<trkpt lat="34.249284983141294" lon="108.89109776101078">
   <ele>406.14090964756906</ele>
   <time>2021-06-04T01:23:33.000Z</time>
</trkpt>  
<trkpt lat="34.24925801080511" lon="108.8910966210472">
   <ele>404.06604375410825</ele>
   <time>2021-06-04T01:23:37.000Z</time>
</trkpt>  
<trkpt lat="34.249232488559606" lon="108.89108002195454">
   <ele>406.85207782685757</ele>
   <time>2021-06-04T01:23:44.000Z</time>
</trkpt>  
<trkpt lat="34.24919910883949" lon="108.89106946324189">
   <ele>410.87590004876256</ele>
   <time>2021-06-04T01:23:56.000Z</time>
</trkpt>  
<trkpt lat="34.24916818910326" lon="108.89106682906908">
   <ele>405.85839536599815</ele>
   <time>2021-06-04T01:24:04.000Z</time>
</trkpt>  
<trkpt lat="34.24913790623792" lon="108.89105873070794">
   <ele>406.06646630819887</ele>
   <time>2021-06-04T01:24:08.000Z</time>
</trkpt>  
<trkpt lat="34.2491076647831" lon="108.89105680767788">
   <ele>406.63070923183113</ele>
   <time>2021-06-04T01:24:13.000Z</time>
</trkpt>  
<trkpt lat="34.2490772486905" lon="108.89105216479115">
   <ele>408.6998884892091</ele>
   <time>2021-06-04T01:24:21.000Z</time>
</trkpt>  
<trkpt lat="34.24904806308308" lon="108.89106837741095">
   <ele>405.1226380690932</ele>
   <time>2021-06-04T01:24:28.000Z</time>
</trkpt>  
<trkpt lat="34.24902722081766" lon="108.89108975185587">
   <ele>406.09461291041225</ele>
   <time>2021-06-04T01:24:34.000Z</time>
</trkpt>  
<trkpt lat="34.24899792255739" lon="108.89109892509285">
   <ele>406.9874968836084</ele>
   <time>2021-06-04T01:24:40.000Z</time>
</trkpt>  
<trkpt lat="34.24897259498444" lon="108.89111805388987">
   <ele>407.80978305637836</ele>
   <time>2021-06-04T01:24:46.000Z</time>
</trkpt>  
<trkpt lat="34.24894786017172" lon="108.89113213452335">
   <ele>404.8867047363892</ele>
   <time>2021-06-04T01:24:50.000Z</time>
</trkpt>  
<trkpt lat="34.24892383987774" lon="108.8911542488817">
   <ele>406.1493151327595</ele>
   <time>2021-06-04T01:24:54.000Z</time>
</trkpt>  
<trkpt lat="34.24889783784242" lon="108.8911826993046">
   <ele>405.11271963454783</ele>
   <time>2021-06-04T01:24:59.000Z</time>
</trkpt>  
<trkpt lat="34.248889730060874" lon="108.89121680073269">
   <ele>407.0784241342917</ele>
   <time>2021-06-04T01:25:09.000Z</time>
</trkpt>  
<trkpt lat="34.248872302592204" lon="108.8912419226772">
   <ele>405.72906533721834</ele>
   <time>2021-06-04T01:25:17.000Z</time>
</trkpt>  
<trkpt lat="34.24888037837757" lon="108.89127864530619">
   <ele>406.35924137569964</ele>
   <time>2021-06-04T01:25:24.000Z</time>
</trkpt>  
<trkpt lat="34.24887204453413" lon="108.89131302418237">
   <ele>406.7065872186795</ele>
   <time>2021-06-04T01:25:29.000Z</time>
</trkpt>  
<trkpt lat="34.24884630910486" lon="108.8913320581842">
   <ele>406.8145495057106</ele>
   <time>2021-06-04T01:25:32.000Z</time>
</trkpt>  
<trkpt lat="34.2488511853224" lon="108.89137074949555">
   <ele>408.531881056726</ele>
   <time>2021-06-04T01:25:38.000Z</time>
</trkpt>  
<trkpt lat="34.24884300245041" lon="108.8914027723262">
   <ele>405.3694223500788</ele>
   <time>2021-06-04T01:25:44.000Z</time>
</trkpt>  
<trkpt lat="34.24881818284239" lon="108.89142164894723">
   <ele>405.1331936251372</ele>
   <time>2021-06-04T01:25:49.000Z</time>
</trkpt>  
<trkpt lat="34.24880752773824" lon="108.89145318070796">
   <ele>407.95276612695307</ele>
   <time>2021-06-04T01:25:55.000Z</time>
</trkpt>  
<trkpt lat="34.24880886004601" lon="108.89149272813641">
   <ele>406.33074898738414</ele>
   <time>2021-06-04T01:26:02.000Z</time>
</trkpt>  
<trkpt lat="34.24881986985439" lon="108.89152306320726">
   <ele>406.47579558193684</ele>
   <time>2021-06-04T01:26:08.000Z</time>
</trkpt>  
<trkpt lat="34.24879873677004" lon="108.89154362074042">
   <ele>406.7174572525546</ele>
   <time>2021-06-04T01:26:13.000Z</time>
</trkpt>  
<trkpt lat="34.24879738286197" lon="108.89157762072519">
   <ele>406.3720836387947</ele>
   <time>2021-06-04T01:26:19.000Z</time>
</trkpt>  
<trkpt lat="34.248800918921916" lon="108.89161469279799">
   <ele>406.17312828451395</ele>
   <time>2021-06-04T01:26:24.000Z</time>
</trkpt>  
<trkpt lat="34.24879483734806" lon="108.89165223374206">
   <ele>406.3684181161225</ele>
   <time>2021-06-04T01:26:31.000Z</time>
</trkpt>  
<trkpt lat="34.24879535569655" lon="108.89169077034268">
   <ele>405.6040882393718</ele>
   <time>2021-06-04T01:26:36.000Z</time>
</trkpt>  
<trkpt lat="34.24879296361365" lon="108.89172733006349">
   <ele>405.1682019960135</ele>
   <time>2021-06-04T01:26:39.000Z</time>
</trkpt>  
<trkpt lat="34.24880323917489" lon="108.89176065103094">
   <ele>407.21755444817245</ele>
   <time>2021-06-04T01:26:48.000Z</time>
</trkpt>  
<trkpt lat="34.24880487874214" lon="108.89179466599364">
   <ele>405.29550932347775</ele>
   <time>2021-06-04T01:26:54.000Z</time>
</trkpt>  
<trkpt lat="34.24879231788591" lon="108.89182762374082">
   <ele>403.724183537066</ele>
   <time>2021-06-04T01:26:59.000Z</time>
</trkpt>  
<trkpt lat="34.24877632130184" lon="108.89185689941249">
   <ele>405.87532867118716</ele>
   <time>2021-06-04T01:27:04.000Z</time>
</trkpt>  
<trkpt lat="34.248755266891266" lon="108.89188274525063">
   <ele>406.38932060450315</ele>
   <time>2021-06-04T01:27:08.000Z</time>
</trkpt>  
<trkpt lat="34.248739222416326" lon="108.89191488192346">
   <ele>406.72241643909365</ele>
   <time>2021-06-04T01:27:13.000Z</time>
</trkpt>  
<trkpt lat="34.24874286996237" lon="108.89194805919107">
   <ele>406.0119952028617</ele>
   <time>2021-06-04T01:27:18.000Z</time>
</trkpt>  
<trkpt lat="34.24871500312554" lon="108.89194852291014">
   <ele>405.2495481399819</ele>
   <time>2021-06-04T01:27:25.000Z</time>
</trkpt>  
<trkpt lat="34.24868695984391" lon="108.89195329636512">
   <ele>406.50836479105055</ele>
   <time>2021-06-04T01:27:31.000Z</time>
</trkpt>  
<trkpt lat="34.24871701850749" lon="108.89195536799826">
   <ele>408.84588871430606</ele>
   <time>2021-06-04T01:27:45.000Z</time>
</trkpt>  
<trkpt lat="34.24873626708413" lon="108.89197970344131">
   <ele>406.38569231983274</ele>
   <time>2021-06-04T01:27:57.000Z</time>
</trkpt>  
<trkpt lat="34.24875247265722" lon="108.8920111823412">
   <ele>404.6388205513358</ele>
   <time>2021-06-04T01:28:02.000Z</time>
</trkpt>  
<trkpt lat="34.248765341506065" lon="108.89204826893535">
   <ele>406.2821785407141</ele>
   <time>2021-06-04T01:28:07.000Z</time>
</trkpt>  
<trkpt lat="34.24877016802566" lon="108.89208288590305">
   <ele>404.9668426848948</ele>
   <time>2021-06-04T01:28:13.000Z</time>
</trkpt>  
<trkpt lat="34.248778907773804" lon="108.89211831526141">
   <ele>406.5423703053966</ele>
   <time>2021-06-04T01:28:18.000Z</time>
</trkpt>  
<trkpt lat="34.248773827562665" lon="108.8921515473156">
   <ele>406.83328472450376</ele>
   <time>2021-06-04T01:28:28.000Z</time>
</trkpt>  
<trkpt lat="34.24877526645147" lon="108.89218506817069">
   <ele>404.24073710106313</ele>
   <time>2021-06-04T01:28:33.000Z</time>
</trkpt>  
<trkpt lat="34.24879110432035" lon="108.8922159103809">
   <ele>405.54409297183156</ele>
   <time>2021-06-04T01:28:40.000Z</time>
</trkpt>  
<trkpt lat="34.24881162236814" lon="108.89224698818923">
   <ele>408.06910774391145</ele>
   <time>2021-06-04T01:28:44.000Z</time>
</trkpt>  
<trkpt lat="34.24883054600061" lon="108.89227450668672">
   <ele>409.97428371198475</ele>
   <time>2021-06-04T01:28:47.000Z</time>
</trkpt>  
<trkpt lat="34.248849676072545" lon="108.8923054964799">
   <ele>407.12743141222745</ele>
   <time>2021-06-04T01:28:53.000Z</time>
</trkpt>  
<trkpt lat="34.248863701629574" lon="108.89234486075435">
   <ele>407.47202087566257</ele>
   <time>2021-06-04T01:28:56.000Z</time>
</trkpt>  
<trkpt lat="34.24884407819012" lon="108.89237024104328">
   <ele>405.72479504160583</ele>
   <time>2021-06-04T01:29:08.000Z</time>
</trkpt>  
<trkpt lat="34.24882685290544" lon="108.8923990775772">
   <ele>408.4102647919208</ele>
   <time>2021-06-04T01:29:12.000Z</time>
</trkpt>  
<trkpt lat="34.24880534196338" lon="108.89243214099224">
   <ele>405.8671100800857</ele>
   <time>2021-06-04T01:29:16.000Z</time>
</trkpt>  
<trkpt lat="34.248800784594295" lon="108.8924718521991">
   <ele>406.42147995810956</ele>
   <time>2021-06-04T01:29:20.000Z</time>
</trkpt>  
<trkpt lat="34.24879384101833" lon="108.89250476549881">
   <ele>407.2964106211439</ele>
   <time>2021-06-04T01:29:23.000Z</time>
</trkpt>  
<trkpt lat="34.24879335413744" lon="108.89254073551714">
   <ele>406.9444977780804</ele>
   <time>2021-06-04T01:29:27.000Z</time>
</trkpt>  
<trkpt lat="34.248795017925744" lon="108.89257907186874">
   <ele>406.80389193538576</ele>
   <time>2021-06-04T01:29:31.000Z</time>
</trkpt>  
<trkpt lat="34.24880424964101" lon="108.89261452082492">
   <ele>407.83743177819997</ele>
   <time>2021-06-04T01:29:35.000Z</time>
</trkpt>  
<trkpt lat="34.24881369008863" lon="108.89264513138866">
   <ele>406.67986358329654</ele>
   <time>2021-06-04T01:29:40.000Z</time>
</trkpt>  
<trkpt lat="34.2488376067157" lon="108.89266922621466">
   <ele>408.34944045729935</ele>
   <time>2021-06-04T01:29:44.000Z</time>
</trkpt>  
<trkpt lat="34.24882058154825" lon="108.89270387801751">
   <ele>407.6447274778038</ele>
   <time>2021-06-04T01:29:49.000Z</time>
</trkpt>  
<trkpt lat="34.248825304211366" lon="108.89273826647724">
   <ele>407.21176880504936</ele>
   <time>2021-06-04T01:29:53.000Z</time>
</trkpt>  
<trkpt lat="34.24884815353493" lon="108.89277070014204">
   <ele>407.2791780270636</ele>
   <time>2021-06-04T01:29:57.000Z</time>
</trkpt>  
<trkpt lat="34.24885976027693" lon="108.89280888619341">
   <ele>407.333892098628</ele>
   <time>2021-06-04T01:30:02.000Z</time>
</trkpt>  
<trkpt lat="34.248854955656334" lon="108.89284147375417">
   <ele>407.56365125533193</ele>
   <time>2021-06-04T01:30:06.000Z</time>
</trkpt>  
<trkpt lat="34.24884961924976" lon="108.89287479524732">
   <ele>407.7344263456762</ele>
   <time>2021-06-04T01:30:12.000Z</time>
</trkpt>  
<trkpt lat="34.2488610919636" lon="108.89290583415026">
   <ele>406.87313440348953</ele>
   <time>2021-06-04T01:30:22.000Z</time>
</trkpt>  
<trkpt lat="34.248876898345884" lon="108.89293351914507">
   <ele>407.93269364442676</ele>
   <time>2021-06-04T01:30:29.000Z</time>
</trkpt>  
<trkpt lat="34.24888624093047" lon="108.89296586573488">
   <ele>408.95767643954605</ele>
   <time>2021-06-04T01:30:33.999Z</time>
</trkpt>  
<trkpt lat="34.24889218823274" lon="108.89301289790824">
   <ele>406.98134898673743</ele>
   <time>2021-06-04T01:30:42.999Z</time>
</trkpt>  
<trkpt lat="34.2489054390498" lon="108.89305069264049">
   <ele>407.24535458162427</ele>
   <time>2021-06-04T01:30:49.000Z</time>
</trkpt>  
<trkpt lat="34.24892383946818" lon="108.89308489949005">
   <ele>407.7334286030382</ele>
   <time>2021-06-04T01:30:53.000Z</time>
</trkpt>  
<trkpt lat="34.24894706429691" lon="108.89311540159139">
   <ele>408.3182439589873</ele>
   <time>2021-06-04T01:30:56.000Z</time>
</trkpt>  
<trkpt lat="34.24893708056394" lon="108.89314670900153">
   <ele>408.0317320711911</ele>
   <time>2021-06-04T01:31:01.000Z</time>
</trkpt>  
<trkpt lat="34.24893437407516" lon="108.89318019956818">
   <ele>408.7510861661285</ele>
   <time>2021-06-04T01:31:14.000Z</time>
</trkpt>  
<trkpt lat="34.248966576588856" lon="108.89320966857107">
   <ele>408.49135196208954</ele>
   <time>2021-06-04T01:31:15.000Z</time>
</trkpt>  
<trkpt lat="34.24892890885924" lon="108.89320462437499">
   <ele>408.3698334172368</ele>
   <time>2021-06-04T01:31:18.000Z</time>
</trkpt>  
<trkpt lat="34.24889967697311" lon="108.89321537421635">
   <ele>407.9541657567024</ele>
   <time>2021-06-04T01:31:25.000Z</time>
</trkpt>  
<trkpt lat="34.248883617854375" lon="108.8932432649708">
   <ele>408.76116455346346</ele>
   <time>2021-06-04T01:31:31.000Z</time>
</trkpt>  
<trkpt lat="34.24887268120294" lon="108.89327327521343">
   <ele>407.1283349143341</ele>
   <time>2021-06-04T01:31:34.000Z</time>
</trkpt>  
<trkpt lat="34.248849648251074" lon="108.89329506196876">
   <ele>409.896683963947</ele>
   <time>2021-06-04T01:31:40.000Z</time>
</trkpt>  
<trkpt lat="34.248825916117575" lon="108.8933116393759">
   <ele>408.1381157292053</ele>
   <time>2021-06-04T01:31:44.000Z</time>
</trkpt>  
<trkpt lat="34.24880620125599" lon="108.89333487398646">
   <ele>408.7534513641149</ele>
   <time>2021-06-04T01:31:47.000Z</time>
</trkpt>  
<trkpt lat="34.24878248893249" lon="108.89335977643968">
   <ele>408.28306604456156</ele>
   <time>2021-06-04T01:31:53.000Z</time>
</trkpt>  
<trkpt lat="34.2487581385412" lon="108.89339148557772">
   <ele>407.6309815021232</ele>
   <time>2021-06-04T01:31:57.000Z</time>
</trkpt>  
<trkpt lat="34.24872773459975" lon="108.8934051863679">
   <ele>407.0877267662436</ele>
   <time>2021-06-04T01:32:01.000Z</time>
</trkpt>  
<trkpt lat="34.248722119366484" lon="108.89343867716562">
   <ele>407.64515264332294</ele>
   <time>2021-06-04T01:32:07.000Z</time>
</trkpt>  
<trkpt lat="34.24871068595036" lon="108.89346868045266">
   <ele>408.96952552255243</ele>
   <time>2021-06-04T01:32:47.999Z</time>
</trkpt>  
<trkpt lat="34.24868746522296" lon="108.89349537976453">
   <ele>408.0574878724292</ele>
   <time>2021-06-04T01:32:50.999Z</time>
</trkpt>  
<trkpt lat="34.24866526994472" lon="108.89352172150437">
   <ele>408.38262200541794</ele>
   <time>2021-06-04T01:32:52.999Z</time>
</trkpt>  
<trkpt lat="34.248646961888426" lon="108.89354994036941">
   <ele>408.6553933797404</ele>
   <time>2021-06-04T01:32:57.000Z</time>
</trkpt>  
<trkpt lat="34.248630387841054" lon="108.89357572856933">
   <ele>409.1839496679604</ele>
   <time>2021-06-04T01:33:02.000Z</time>
</trkpt>  
<trkpt lat="34.24860129277307" lon="108.89359616657862">
   <ele>412.17318355757743</ele>
   <time>2021-06-04T01:33:06.000Z</time>
</trkpt>  
<trkpt lat="34.24858628711437" lon="108.89362912799639">
   <ele>409.2870885170996</ele>
   <time>2021-06-04T01:33:11.000Z</time>
</trkpt>  
<trkpt lat="34.248577769964015" lon="108.89366243593946">
   <ele>409.10533821117133</ele>
   <time>2021-06-04T01:33:15.000Z</time>
</trkpt>  
<trkpt lat="34.248550314380346" lon="108.89367815051868">
   <ele>409.0724237477407</ele>
   <time>2021-06-04T01:33:21.000Z</time>
</trkpt>  
<trkpt lat="34.248530875171525" lon="108.89370359311793">
   <ele>406.9640132104978</ele>
   <time>2021-06-04T01:33:26.000Z</time>
</trkpt>  
<trkpt lat="34.24852437643967" lon="108.89373931084958">
   <ele>408.9546626638621</ele>
   <time>2021-06-04T01:33:34.000Z</time>
</trkpt>  
<trkpt lat="34.24850544961726" lon="108.89376356805893">
   <ele>407.14427634328604</ele>
   <time>2021-06-04T01:33:42.000Z</time>
</trkpt>  
<trkpt lat="34.24847754919345" lon="108.89377744774194">
   <ele>406.75753201544285</ele>
   <time>2021-06-04T01:33:56.000Z</time>
</trkpt>  
<trkpt lat="34.2484558648137" lon="108.89380409307016">
   <ele>407.61384639143944</ele>
   <time>2021-06-04T01:34:02.000Z</time>
</trkpt>  
<trkpt lat="34.24845567700475" lon="108.89383800897623">
   <ele>408.31031201966107</ele>
   <time>2021-06-04T01:34:07.000Z</time>
</trkpt>  
<trkpt lat="34.2484531148101" lon="108.89387674189187">
   <ele>408.99863287527114</ele>
   <time>2021-06-04T01:34:11.000Z</time>
</trkpt>  
<trkpt lat="34.24843509600791" lon="108.89390683739808">
   <ele>408.81162643712014</ele>
   <time>2021-06-04T01:34:15.000Z</time>
</trkpt>  
<trkpt lat="34.24840941079997" lon="108.89391882430715">
   <ele>409.3316726097837</ele>
   <time>2021-06-04T01:34:18.000Z</time>
</trkpt>  
<trkpt lat="34.248388489404036" lon="108.89394068185695">
   <ele>408.8234953582287</ele>
   <time>2021-06-04T01:34:24.000Z</time>
</trkpt>  
<trkpt lat="34.24838041304584" lon="108.89397323961148">
   <ele>410.23608556576073</ele>
   <time>2021-06-04T01:34:30.000Z</time>
</trkpt>  
<trkpt lat="34.24837972181555" lon="108.8940085459066">
   <ele>408.91579284518957</ele>
   <time>2021-06-04T01:34:36.000Z</time>
</trkpt>  
<trkpt lat="34.248381422565814" lon="108.8940431375595">
   <ele>409.3804973233491</ele>
   <time>2021-06-04T01:34:38.000Z</time>
</trkpt>  
<trkpt lat="34.24836885083585" lon="108.89407997141187">
   <ele>408.7754936981946</ele>
   <time>2021-06-04T01:34:42.000Z</time>
</trkpt>  
<trkpt lat="34.248372322499776" lon="108.89411887612275">
   <ele>408.3747604060918</ele>
   <time>2021-06-04T01:34:46.000Z</time>
</trkpt>  
<trkpt lat="34.24838322834681" lon="108.8941575908654">
   <ele>408.9233713624999</ele>
   <time>2021-06-04T01:34:49.000Z</time>
</trkpt>  
<trkpt lat="34.24840472581227" lon="108.89418390914008">
   <ele>408.6507358904928</ele>
   <time>2021-06-04T01:34:52.000Z</time>
</trkpt>  
<trkpt lat="34.24843014128011" lon="108.89419739491532">
   <ele>409.1405483689159</ele>
   <time>2021-06-04T01:34:54.000Z</time>
</trkpt>  
<trkpt lat="34.24845466431663" lon="108.89418296813669">
   <ele>408.8428430892527</ele>
   <time>2021-06-04T01:35:01.000Z</time>
</trkpt>  
<trkpt lat="34.248429163197784" lon="108.89419592341751">
   <ele>409.0137038305402</ele>
   <time>2021-06-04T01:35:08.000Z</time>
</trkpt>  
<trkpt lat="34.24843162241247" lon="108.89423399766652">
   <ele>407.99698258936405</ele>
   <time>2021-06-04T01:35:12.000Z</time>
</trkpt>  
<trkpt lat="34.24843027778535" lon="108.89427009900318">
   <ele>408.2167817912996</ele>
   <time>2021-06-04T01:35:18.000Z</time>
</trkpt>  
<trkpt lat="34.24839506846318" lon="108.89427713449636">
   <ele>407.8741860771552</ele>
   <time>2021-06-04T01:35:23.000Z</time>
</trkpt>  
<trkpt lat="34.2483858160543" lon="108.89430810367676">
   <ele>408.8673598309979</ele>
   <time>2021-06-04T01:35:31.000Z</time>
</trkpt>  
<trkpt lat="34.248358890428854" lon="108.89432793161807">
   <ele>408.7289753323421</ele>
   <time>2021-06-04T01:35:36.000Z</time>
</trkpt>  
<trkpt lat="34.24832960683001" lon="108.89434236067972">
   <ele>408.57445888314396</ele>
   <time>2021-06-04T01:35:39.000Z</time>
</trkpt>  
<trkpt lat="34.24830024052051" lon="108.89435778137042">
   <ele>407.7684340523556</ele>
   <time>2021-06-04T01:35:45.000Z</time>
</trkpt>  
<trkpt lat="34.248273279327485" lon="108.89436276945978">
   <ele>408.98405388370156</ele>
   <time>2021-06-04T01:35:51.000Z</time>
</trkpt>  
<trkpt lat="34.248242771297804" lon="108.89437179134909">
   <ele>408.6601837063208</ele>
   <time>2021-06-04T01:35:57.000Z</time>
</trkpt>  
<trkpt lat="34.24821444891458" lon="108.89439560126424">
   <ele>407.2494457177818</ele>
   <time>2021-06-04T01:36:04.000Z</time>
</trkpt>  
<trkpt lat="34.24821532923161" lon="108.89443162813367">
   <ele>408.6868598116562</ele>
   <time>2021-06-04T01:36:11.000Z</time>
</trkpt>  
<trkpt lat="34.2481842599971" lon="108.8944430793264">
   <ele>407.34157111216336</ele>
   <time>2021-06-04T01:36:13.000Z</time>
</trkpt>  
<trkpt lat="34.248147889582825" lon="108.89444785475621">
   <ele>408.5784030072391</ele>
   <time>2021-06-04T01:36:17.000Z</time>
</trkpt>  
<trkpt lat="34.248120710337346" lon="108.89444478654632">
   <ele>408.60379466880113</ele>
   <time>2021-06-04T01:36:18.000Z</time>
</trkpt>  
<trkpt lat="34.24809080573707" lon="108.89445810944869">
   <ele>408.0859819613397</ele>
   <time>2021-06-04T01:36:24.000Z</time>
</trkpt>  
<trkpt lat="34.24806502401916" lon="108.8944702959509">
   <ele>408.0782866347581</ele>
   <time>2021-06-04T01:36:29.000Z</time>
</trkpt>  
<trkpt lat="34.24803814993425" lon="108.89447381182036">
   <ele>408.0695841079578</ele>
   <time>2021-06-04T01:36:35.000Z</time>
</trkpt>  
<trkpt lat="34.24801099098701" lon="108.89449211448834">
   <ele>408.47462801635265</ele>
   <time>2021-06-04T01:36:42.000Z</time>
</trkpt>  
<trkpt lat="34.247989032457824" lon="108.89451373422497">
   <ele>405.2102248258889</ele>
   <time>2021-06-04T01:36:47.000Z</time>
</trkpt>  
<trkpt lat="34.247985992262315" lon="108.89455032099606">
   <ele>407.34433834347874</ele>
   <time>2021-06-04T01:36:54.000Z</time>
</trkpt>  
<trkpt lat="34.247996696779566" lon="108.89458450986498">
   <ele>407.6402491815388</ele>
   <time>2021-06-04T01:37:00.000Z</time>
</trkpt>  
<trkpt lat="34.247996088214606" lon="108.89461875855109">
   <ele>408.7070112377405</ele>
   <time>2021-06-04T01:37:04.000Z</time>
</trkpt>  
<trkpt lat="34.248002847013574" lon="108.89465040002878">
   <ele>409.12238333188</ele>
   <time>2021-06-04T01:37:11.000Z</time>
</trkpt>  
<trkpt lat="34.24799325576879" lon="108.89468413815509">
   <ele>407.6418971000239</ele>
   <time>2021-06-04T01:37:19.000Z</time>
</trkpt>  
<trkpt lat="34.2479769921885" lon="108.89471388353529">
   <ele>407.62023050896823</ele>
   <time>2021-06-04T01:37:24.000Z</time>
</trkpt>  
<trkpt lat="34.247968527013334" lon="108.89474488733636">
   <ele>408.7213794114068</ele>
   <time>2021-06-04T01:37:32.000Z</time>
</trkpt>  
<trkpt lat="34.24799048283301" lon="108.89477014609764">
   <ele>408.4356411555782</ele>
   <time>2021-06-04T01:37:39.000Z</time>
</trkpt>  
<trkpt lat="34.24801647496776" lon="108.89477947730084">
   <ele>407.4981494033709</ele>
   <time>2021-06-04T01:37:48.000Z</time>
</trkpt>  
<trkpt lat="34.248040736332925" lon="108.89479944061739">
   <ele>408.3589409664273</ele>
   <time>2021-06-04T01:37:54.000Z</time>
</trkpt>  
<trkpt lat="34.24806457800507" lon="108.89482062826526">
   <ele>407.14086248073727</ele>
   <time>2021-06-04T01:37:58.000Z</time>
</trkpt>  
<trkpt lat="34.24808301037777" lon="108.89484913756729">
   <ele>408.292734939605</ele>
   <time>2021-06-04T01:38:06.000Z</time>
</trkpt>  
<trkpt lat="34.24809255531848" lon="108.89488369551555">
   <ele>408.60465175658464</ele>
   <time>2021-06-04T01:38:11.000Z</time>
</trkpt>  
<trkpt lat="34.24811442577047" lon="108.89491523957862">
   <ele>410.4397468175739</ele>
   <time>2021-06-04T01:38:13.000Z</time>
</trkpt>  
<trkpt lat="34.248139114475585" lon="108.89494646012889">
   <ele>408.51661848369986</ele>
   <time>2021-06-04T01:38:16.000Z</time>
</trkpt>  
<trkpt lat="34.24816123844541" lon="108.89497371607779">
   <ele>407.671886366792</ele>
   <time>2021-06-04T01:38:20.000Z</time>
</trkpt>  
<trkpt lat="34.24819107085772" lon="108.89496585900744">
   <ele>407.7121212380007</ele>
   <time>2021-06-04T01:38:30.000Z</time>
</trkpt>  
<trkpt lat="34.24822011420498" lon="108.89495448376972">
   <ele>407.4032814465463</ele>
   <time>2021-06-04T01:38:34.000Z</time>
</trkpt>  
<trkpt lat="34.248249613719544" lon="108.89495779921731">
   <ele>406.5178574845195</ele>
   <time>2021-06-04T01:38:36.000Z</time>
</trkpt>  
<trkpt lat="34.24828087216213" lon="108.89495813480798">
   <ele>407.18683560192585</ele>
   <time>2021-06-04T01:38:38.000Z</time>
</trkpt>  
<trkpt lat="34.24831443226406" lon="108.89495685233983">
   <ele>407.7283298326656</ele>
   <time>2021-06-04T01:38:41.000Z</time>
</trkpt>  
<trkpt lat="34.24835361973384" lon="108.89497497240367">
   <ele>407.35721474699676</ele>
   <time>2021-06-04T01:38:47.000Z</time>
</trkpt>  
<trkpt lat="34.248390322543614" lon="108.89498400990487">
   <ele>408.1034477194771</ele>
   <time>2021-06-04T01:38:53.000Z</time>
</trkpt>  
<trkpt lat="34.24845155726267" lon="108.89498971174524">
   <ele>409.1045820489526</ele>
   <time>2021-06-04T01:38:59.000Z</time>
</trkpt>  
<trkpt lat="34.248487458766846" lon="108.89500189331076">
   <ele>408.42700237594545</ele>
   <time>2021-06-04T01:39:00.000Z</time>
</trkpt>  
<trkpt lat="34.24847689825575" lon="108.89503607423552">
   <ele>407.9895145446062</ele>
   <time>2021-06-04T01:39:24.000Z</time>
</trkpt>  
<trkpt lat="34.24850482498819" lon="108.89504714680108">
   <ele>407.4155437750742</ele>
   <time>2021-06-04T01:39:31.000Z</time>
</trkpt>  
<trkpt lat="34.248537202845796" lon="108.8950332271081">
   <ele>408.6766131129116</ele>
   <time>2021-06-04T01:39:34.000Z</time>
</trkpt>  
<trkpt lat="34.2485744238316" lon="108.89502948875224">
   <ele>407.571785883978</ele>
   <time>2021-06-04T01:39:36.000Z</time>
</trkpt>  
<trkpt lat="34.24860286769554" lon="108.89503262489633">
   <ele>407.96563770994544</ele>
   <time>2021-06-04T01:39:40.000Z</time>
</trkpt>  
<trkpt lat="34.24863403308952" lon="108.89504394605856">
   <ele>408.4065927043557</ele>
   <time>2021-06-04T01:39:41.000Z</time>
</trkpt>  
<trkpt lat="34.2486639378815" lon="108.89505453693386">
   <ele>408.1582057373598</ele>
   <time>2021-06-04T01:39:48.000Z</time>
</trkpt>  
<trkpt lat="34.248699669233176" lon="108.89506079711892">
   <ele>408.48499324359</ele>
   <time>2021-06-04T01:39:54.000Z</time>
</trkpt>  
<trkpt lat="34.24872611896619" lon="108.89504260254435">
   <ele>407.76547357533127</ele>
   <time>2021-06-04T01:40:01.000Z</time>
</trkpt>  
<trkpt lat="34.24874878905998" lon="108.89506171481008">
   <ele>406.2638171873987</ele>
   <time>2021-06-04T01:40:05.000Z</time>
</trkpt>  
<trkpt lat="34.248776218304535" lon="108.89505295377022">
   <ele>408.05331354402006</ele>
   <time>2021-06-04T01:40:09.000Z</time>
</trkpt>  
<trkpt lat="34.248811426572736" lon="108.89503161928452">
   <ele>410.23639032337815</ele>
   <time>2021-06-04T01:40:12.000Z</time>
</trkpt>  
<trkpt lat="34.24883720529644" lon="108.89501537493342">
   <ele>409.8879630230367</ele>
   <time>2021-06-04T01:40:21.000Z</time>
</trkpt>  
<trkpt lat="34.24886647491614" lon="108.895018437829">
   <ele>407.9431818667799</ele>
   <time>2021-06-04T01:40:26.000Z</time>
</trkpt>  
<trkpt lat="34.24887880331366" lon="108.89498143763468">
   <ele>407.50660069752485</ele>
   <time>2021-06-04T01:40:34.000Z</time>
</trkpt>  
<trkpt lat="34.24889794192267" lon="108.89495505987847">
   <ele>406.9891096604988</ele>
   <time>2021-06-04T01:40:42.000Z</time>
</trkpt>  
<trkpt lat="34.24892982323514" lon="108.89495519789436">
   <ele>407.3731906507164</ele>
   <time>2021-06-04T01:40:49.000Z</time>
</trkpt>  
<trkpt lat="34.248957231136345" lon="108.89495777589836">
   <ele>406.0865551754832</ele>
   <time>2021-06-04T01:40:52.000Z</time>
</trkpt>  
<trkpt lat="34.248989560087395" lon="108.8949501112416">
   <ele>406.6235723402351</ele>
   <time>2021-06-04T01:40:57.000Z</time>
</trkpt>  
<trkpt lat="34.24901533413293" lon="108.8949395959746">
   <ele>406.55586249101907</ele>
   <time>2021-06-04T01:41:02.000Z</time>
</trkpt>  
<trkpt lat="34.24904301472065" lon="108.89494666433734">
   <ele>406.5818367982283</ele>
   <time>2021-06-04T01:41:07.000Z</time>
</trkpt>  
<trkpt lat="34.24907985706086" lon="108.89493643553422">
   <ele>407.52789859380573</ele>
   <time>2021-06-04T01:41:13.000Z</time>
</trkpt>  
<trkpt lat="34.249118495380166" lon="108.89494458311808">
   <ele>404.54022923484445</ele>
   <time>2021-06-04T01:41:29.000Z</time>
</trkpt>  
<trkpt lat="34.249145312779376" lon="108.89495150033984">
   <ele>406.2549756197259</ele>
   <time>2021-06-04T01:41:33.000Z</time>
</trkpt>  
<trkpt lat="34.24917475109365" lon="108.89496222866592">
   <ele>406.56612418591976</ele>
   <time>2021-06-04T01:41:38.000Z</time>
</trkpt>  
<trkpt lat="34.24920575929985" lon="108.89497129978514">
   <ele>405.4472884153947</ele>
   <time>2021-06-04T01:41:46.000Z</time>
</trkpt>  
<trkpt lat="34.24923385518173" lon="108.89497545659853">
   <ele>406.06062135100365</ele>
   <time>2021-06-04T01:41:49.000Z</time>
</trkpt>  
<trkpt lat="34.24926324805264" lon="108.89498987810636">
   <ele>406.06639821920544</ele>
   <time>2021-06-04T01:41:56.000Z</time>
</trkpt>  
<trkpt lat="34.249291356352465" lon="108.89499337973167">
   <ele>406.8380351504311</ele>
   <time>2021-06-04T01:42:03.000Z</time>
</trkpt>  
<trkpt lat="34.24931862100871" lon="108.89499707276549">
   <ele>406.4291680948809</ele>
   <time>2021-06-04T01:42:05.000Z</time>
</trkpt>  
<trkpt lat="34.24934422503258" lon="108.89501092877242">
   <ele>406.2978563597426</ele>
   <time>2021-06-04T01:42:13.000Z</time>
</trkpt>  
<trkpt lat="34.249375256559624" lon="108.89500364373029">
   <ele>406.52809546142817</ele>
   <time>2021-06-04T01:42:25.000Z</time>
</trkpt>  
<trkpt lat="34.24940090734021" lon="108.8949909102625">
   <ele>406.3862743768841</ele>
   <time>2021-06-04T01:42:30.000Z</time>
</trkpt>  
<trkpt lat="34.249427052982945" lon="108.8949820361818">
   <ele>406.2669379375875</ele>
   <time>2021-06-04T01:42:41.000Z</time>
</trkpt>  
<trkpt lat="34.249460134037086" lon="108.8949828920861">
   <ele>406.5644220430404</ele>
   <time>2021-06-04T01:42:44.000Z</time>
</trkpt>  
<trkpt lat="34.24948679328135" lon="108.89497047030775">
   <ele>406.38584325648844</ele>
   <time>2021-06-04T01:42:49.000Z</time>
</trkpt>  
<trkpt lat="34.249508126784" lon="108.89494309855691">
   <ele>406.35439635720104</ele>
   <time>2021-06-04T01:42:56.000Z</time>
</trkpt>  
<trkpt lat="34.24953869826295" lon="108.89494125740687">
   <ele>405.5378374848515</ele>
   <time>2021-06-04T01:42:59.000Z</time>
</trkpt>  
<trkpt lat="34.24955747689761" lon="108.8949121154384">
   <ele>407.216423291713</ele>
   <time>2021-06-04T01:43:04.000Z</time>
</trkpt>  
<trkpt lat="34.249581995075104" lon="108.89489247627208">
   <ele>406.2637932160869</ele>
   <time>2021-06-04T01:43:08.000Z</time>
</trkpt>  
<trkpt lat="34.24961643967683" lon="108.89488954880568">
   <ele>403.127906431444</ele>
   <time>2021-06-04T01:43:19.000Z</time>
</trkpt>  
<trkpt lat="34.24964308594861" lon="108.89485059442309">
   <ele>405.863590111956</ele>
   <time>2021-06-04T01:43:25.000Z</time>
</trkpt>  
<trkpt lat="34.249684675108455" lon="108.89483622767666">
   <ele>405.9158090641722</ele>
   <time>2021-06-04T01:43:29.000Z</time>
</trkpt>  
<trkpt lat="34.24971563094672" lon="108.89484587938261">
   <ele>405.28702800534666</ele>
   <time>2021-06-04T01:43:36.000Z</time>
</trkpt>  
<trkpt lat="34.24974242319295" lon="108.89483868980689">
   <ele>405.5342541206628</ele>
   <time>2021-06-04T01:43:41.000Z</time>
</trkpt>  
<trkpt lat="34.24975469894178" lon="108.89480861073982">
   <ele>405.54018247686327</ele>
   <time>2021-06-04T01:43:50.000Z</time>
</trkpt>  
<trkpt lat="34.249786868331825" lon="108.89480675230368">
   <ele>402.61297486629337</ele>
   <time>2021-06-04T01:43:57.000Z</time>
</trkpt>  
<trkpt lat="34.24981433018525" lon="108.89479828633029">
   <ele>405.4321575816721</ele>
   <time>2021-06-04T01:44:02.000Z</time>
</trkpt>  
<trkpt lat="34.249841912320306" lon="108.89479881555661">
   <ele>405.22901699505746</ele>
   <time>2021-06-04T01:44:18.000Z</time>
</trkpt>  
<trkpt lat="34.24987596783801" lon="108.89481346738911">
   <ele>405.3427430950105</ele>
   <time>2021-06-04T01:44:20.000Z</time>
</trkpt>  
<trkpt lat="34.24989998214516" lon="108.89482919653375">
   <ele>405.552268284373</ele>
   <time>2021-06-04T01:44:26.000Z</time>
</trkpt>  
<trkpt lat="34.24992787617147" lon="108.89483859256141">
   <ele>405.4203933188692</ele>
   <time>2021-06-04T01:44:30.000Z</time>
</trkpt>  
<trkpt lat="34.24995948315486" lon="108.89483177958785">
   <ele>404.84794906619936</ele>
   <time>2021-06-04T01:44:35.000Z</time>
</trkpt>  
<trkpt lat="34.24998679323915" lon="108.89483433049769">
   <ele>405.3620355669409</ele>
   <time>2021-06-04T01:44:39.000Z</time>
</trkpt>  
<trkpt lat="34.25001592064634" lon="108.89484575858087">
   <ele>405.497355369851</ele>
   <time>2021-06-04T01:44:45.000Z</time>
</trkpt>  
<trkpt lat="34.25003783584742" lon="108.89486708208645">
   <ele>405.78150974493474</ele>
   <time>2021-06-04T01:44:49.000Z</time>
</trkpt>  
<trkpt lat="34.25006252273907" lon="108.89490336482694">
   <ele>402.95958083029836</ele>
   <time>2021-06-04T01:44:52.000Z</time>
</trkpt>  
<trkpt lat="34.250070397405736" lon="108.89493566979775">
   <ele>404.02335034962744</ele>
   <time>2021-06-04T01:44:59.000Z</time>
</trkpt>  
<trkpt lat="34.250070175607206" lon="108.8949697252678">
   <ele>405.5524896765128</ele>
   <time>2021-06-04T01:45:07.000Z</time>
</trkpt>  
<trkpt lat="34.250094322063994" lon="108.89500274095076">
   <ele>406.5987093197182</ele>
   <time>2021-06-04T01:45:20.000Z</time>
</trkpt>  
<trkpt lat="34.25012238224405" lon="108.89501024923189">
   <ele>408.34061167761683</ele>
   <time>2021-06-04T01:45:23.000Z</time>
</trkpt>  
<trkpt lat="34.25013109065806" lon="108.89497156657549">
   <ele>406.26732606533915</ele>
   <time>2021-06-04T01:45:28.000Z</time>
</trkpt>  
<trkpt lat="34.250141442598164" lon="108.89493571898414">
   <ele>405.8975359881297</ele>
   <time>2021-06-04T01:45:33.000Z</time>
</trkpt>  
<trkpt lat="34.25016166743223" lon="108.89491337024354">
   <ele>405.8294130358845</ele>
   <time>2021-06-04T01:45:38.000Z</time>
</trkpt>  
<trkpt lat="34.25017999351203" lon="108.89488618860928">
   <ele>406.46380495652556</ele>
   <time>2021-06-04T01:45:43.000Z</time>
</trkpt>  
<trkpt lat="34.25020348361774" lon="108.89486343062369">
   <ele>407.00435062590986</ele>
   <time>2021-06-04T01:45:47.000Z</time>
</trkpt>  
<trkpt lat="34.250230000169125" lon="108.89484495694282">
   <ele>405.48828849289566</ele>
   <time>2021-06-04T01:45:52.000Z</time>
</trkpt>  
<trkpt lat="34.25024848152385" lon="108.89481620485168">
   <ele>405.76741690933704</ele>
   <time>2021-06-04T01:45:58.000Z</time>
</trkpt>  
<trkpt lat="34.25026503320153" lon="108.89478838958505">
   <ele>405.6547976862639</ele>
   <time>2021-06-04T01:46:03.000Z</time>
</trkpt>  
<trkpt lat="34.25028810792526" lon="108.89476417385016">
   <ele>404.8107253052294</ele>
   <time>2021-06-04T01:46:10.000Z</time>
</trkpt>  
<trkpt lat="34.250312056143876" lon="108.89473635093373">
   <ele>405.5131673850119</ele>
   <time>2021-06-04T01:46:14.000Z</time>
</trkpt>  
<trkpt lat="34.25033649472691" lon="108.89471555000324">
   <ele>405.0557636274025</ele>
   <time>2021-06-04T01:46:18.000Z</time>
</trkpt>  
<trkpt lat="34.250356323148864" lon="108.89468669766345">
   <ele>404.6969995582476</ele>
   <time>2021-06-04T01:46:25.000Z</time>
</trkpt>  
<trkpt lat="34.25038387318945" lon="108.89466992721206">
   <ele>405.6306032370776</ele>
   <time>2021-06-04T01:46:29.000Z</time>
</trkpt>  
<trkpt lat="34.25041021688256" lon="108.89468275114248">
   <ele>404.92839956935495</ele>
   <time>2021-06-04T01:46:39.000Z</time>
</trkpt>  
<trkpt lat="34.250435008658954" lon="108.89470353895537">
   <ele>405.81824582256377</ele>
   <time>2021-06-04T01:46:44.000Z</time>
</trkpt>  
<trkpt lat="34.25043229360491" lon="108.89473603998952">
   <ele>405.92675059475005</ele>
   <time>2021-06-04T01:46:53.000Z</time>
</trkpt>  
<trkpt lat="34.25044189272253" lon="108.89476916308693">
   <ele>404.3405001377687</ele>
   <time>2021-06-04T01:46:58.000Z</time>
</trkpt>  
<trkpt lat="34.25045559446203" lon="108.89479981471672">
   <ele>404.6313586458564</ele>
   <time>2021-06-04T01:47:06.000Z</time>
</trkpt>  
<trkpt lat="34.25044324544931" lon="108.89483291128771">
   <ele>405.1587752774358</ele>
   <time>2021-06-04T01:47:12.000Z</time>
</trkpt>  
<trkpt lat="34.250454865507315" lon="108.89487151078886">
   <ele>405.4274598127231</ele>
   <time>2021-06-04T01:47:17.000Z</time>
</trkpt>  
<trkpt lat="34.25046332919394" lon="108.89490682676087">
   <ele>405.57264317478985</ele>
   <time>2021-06-04T01:47:25.000Z</time>
</trkpt>  
<trkpt lat="34.250452842797046" lon="108.89493721590682">
   <ele>404.8946092799306</ele>
   <time>2021-06-04T01:47:30.000Z</time>
</trkpt>  
<trkpt lat="34.2504445369709" lon="108.89496970703792">
   <ele>405.1765854842961</ele>
   <time>2021-06-04T01:47:34.000Z</time>
</trkpt>  
<trkpt lat="34.25042779539622" lon="108.89499787932523">
   <ele>406.32747174892575</ele>
   <time>2021-06-04T01:47:40.000Z</time>
</trkpt>  
<trkpt lat="34.2504172045576" lon="108.89503360513895">
   <ele>405.29233497940004</ele>
   <time>2021-06-04T01:47:45.000Z</time>
</trkpt>  
<trkpt lat="34.250405628055184" lon="108.8950662147538">
   <ele>404.89544179290533</ele>
   <time>2021-06-04T01:47:50.000Z</time>
</trkpt>  
<trkpt lat="34.250389935555425" lon="108.89509320057343">
   <ele>406.1268681678921</ele>
   <time>2021-06-04T01:47:56.000Z</time>
</trkpt>  
<trkpt lat="34.25036653322447" lon="108.8951117449693">
   <ele>406.1151748932898</ele>
   <time>2021-06-04T01:48:08.000Z</time>
</trkpt>  
<trkpt lat="34.250346638087194" lon="108.89513910900594">
   <ele>406.0314575685188</ele>
   <time>2021-06-04T01:48:21.000Z</time>
</trkpt>  
<trkpt lat="34.250353789352786" lon="108.89517334328218">
   <ele>405.96007206011564</ele>
   <time>2021-06-04T01:48:24.000Z</time>
</trkpt>  
<trkpt lat="34.250370692688136" lon="108.89520475070933">
   <ele>405.2354189623147</ele>
   <time>2021-06-04T01:48:32.000Z</time>
</trkpt>  
<trkpt lat="34.25038019752269" lon="108.89523865095082">
   <ele>405.60737164411694</ele>
   <time>2021-06-04T01:48:38.000Z</time>
</trkpt>  
<trkpt lat="34.250401666703596" lon="108.89525892536892">
   <ele>405.6218670522794</ele>
   <time>2021-06-04T01:48:49.000Z</time>
</trkpt>  
<trkpt lat="34.25040229903716" lon="108.8952931077567">
   <ele>406.2745705889538</ele>
   <time>2021-06-04T01:48:56.000Z</time>
</trkpt>  
<trkpt lat="34.250422881194744" lon="108.89531577907609">
   <ele>406.320385761559</ele>
   <time>2021-06-04T01:49:02.000Z</time>
</trkpt>  
<trkpt lat="34.25041077467307" lon="108.8953463953362">
   <ele>406.7176374234259</ele>
   <time>2021-06-04T01:49:20.000Z</time>
</trkpt>  
<trkpt lat="34.250408334956695" lon="108.89538008848523">
   <ele>408.0337704308331</ele>
   <time>2021-06-04T01:49:36.000Z</time>
</trkpt>  
<trkpt lat="34.250393020624315" lon="108.89535211797626">
   <ele>406.1381784817204</ele>
   <time>2021-06-04T01:50:56.000Z</time>
</trkpt>  
<trkpt lat="34.25037319484981" lon="108.89531717514876">
   <ele>406.2864537248388</ele>
   <time>2021-06-04T01:51:05.000Z</time>
</trkpt>  
<trkpt lat="34.25036232215886" lon="108.89528378077968">
   <ele>405.3055620789528</ele>
   <time>2021-06-04T01:51:09.000Z</time>
</trkpt>  
<trkpt lat="34.25036529367394" lon="108.89522375659286">
   <ele>406.3356769187376</ele>
   <time>2021-06-04T01:51:12.000Z</time>
</trkpt>  
<trkpt lat="34.25037106630066" lon="108.89518435609868">
   <ele>406.34260852541775</ele>
   <time>2021-06-04T01:51:15.000Z</time>
</trkpt>  
<trkpt lat="34.250373536494" lon="108.89514976123596">
   <ele>405.7206689817831</ele>
   <time>2021-06-04T01:51:56.000Z</time>
</trkpt>  
<trkpt lat="34.250365042526056" lon="108.89511788883785">
   <ele>406.30680022295564</ele>
   <time>2021-06-04T01:52:01.000Z</time>
</trkpt>  
<trkpt lat="34.250391197359804" lon="108.89510665932369">
   <ele>405.87355149164796</ele>
   <time>2021-06-04T01:52:38.000Z</time>
</trkpt>  
<trkpt lat="34.250418248635505" lon="108.89510404704409">
   <ele>406.5741745438427</ele>
   <time>2021-06-04T01:52:50.000Z</time>
</trkpt>  
<trkpt lat="34.25040293717834" lon="108.89513203663944">
   <ele>407.7384541090578</ele>
   <time>2021-06-04T01:53:14.000Z</time>
</trkpt>  
<trkpt lat="34.25042698732309" lon="108.89515007484576">
   <ele>406.12490160577</ele>
   <time>2021-06-04T01:53:29.000Z</time>
</trkpt>  
<trkpt lat="34.25040450816637" lon="108.89512864058251">
   <ele>405.8394309608266</ele>
   <time>2021-06-04T01:53:42.000Z</time>
</trkpt>  
<trkpt lat="34.25037648925176" lon="108.89510949446289">
   <ele>408.03405509889126</ele>
   <time>2021-06-04T01:53:47.000Z</time>
</trkpt>  
<trkpt lat="34.25040835574488" lon="108.89511390981643">
   <ele>406.2181528592482</ele>
   <time>2021-06-04T01:53:51.000Z</time>
</trkpt>  
<trkpt lat="34.250437806052304" lon="108.89512300144045">
   <ele>406.2790865674615</ele>
   <time>2021-06-04T01:53:53.000Z</time>
</trkpt>  
<trkpt lat="34.250469181370896" lon="108.89513023692413">
   <ele>406.3014164203778</ele>
   <time>2021-06-04T01:53:58.000Z</time>
</trkpt>  
<trkpt lat="34.25044215355437" lon="108.89511608076249">
   <ele>405.73846243787557</ele>
   <time>2021-06-04T01:54:15.000Z</time>
</trkpt>  
<trkpt lat="34.25041424479261" lon="108.89510927700911">
   <ele>406.5064135454595</ele>
   <time>2021-06-04T01:54:27.000Z</time>
</trkpt>  
<trkpt lat="34.250388481933435" lon="108.89509763915527">
   <ele>405.47683225758374</ele>
   <time>2021-06-04T01:55:01.000Z</time>
</trkpt>  
<trkpt lat="34.25036821295843" lon="108.89511962469803">
   <ele>405.871757122688</ele>
   <time>2021-06-04T01:55:05.000Z</time>
</trkpt>  
<trkpt lat="34.250381868163956" lon="108.89514885811036">
   <ele>406.5196494339034</ele>
   <time>2021-06-04T01:55:20.000Z</time>
</trkpt>  
<trkpt lat="34.25038764860184" lon="108.8951810206113">
   <ele>405.8270223084837</ele>
   <time>2021-06-04T01:55:24.000Z</time>
</trkpt>  
<trkpt lat="34.25039206188713" lon="108.89521382968246">
   <ele>406.2199086602777</ele>
   <time>2021-06-04T01:55:33.000Z</time>
</trkpt>  
<trkpt lat="34.250387950979295" lon="108.89525200257289">
   <ele>405.7110665459186</ele>
   <time>2021-06-04T01:55:38.000Z</time>
</trkpt>  
<trkpt lat="34.250381663221035" lon="108.89528567017076">
   <ele>406.1051265988499</ele>
   <time>2021-06-04T01:55:43.001Z</time>
</trkpt>  
<trkpt lat="34.2503907294856" lon="108.89531651128647">
   <ele>407.8122597178444</ele>
   <time>2021-06-04T01:56:36.000Z</time>
</trkpt>  
<trkpt lat="34.25038005180847" lon="108.89535449887597">
   <ele>406.3347369907424</ele>
   <time>2021-06-04T01:56:39.000Z</time>
</trkpt>  
<trkpt lat="34.25038183921573" lon="108.89539511796258">
   <ele>406.31414917018265</ele>
   <time>2021-06-04T01:56:43.000Z</time>
</trkpt>  
<trkpt lat="34.2503715479611" lon="108.89542927209959">
   <ele>406.1689438363537</ele>
   <time>2021-06-04T01:56:46.000Z</time>
</trkpt>  
<trkpt lat="34.25035541556892" lon="108.89545588752844">
   <ele>406.08399719838053</ele>
   <time>2021-06-04T01:56:51.000Z</time>
</trkpt>  
<trkpt lat="34.25034809973884" lon="108.89549291100063">
   <ele>406.2604560498148</ele>
   <time>2021-06-04T01:56:57.000Z</time>
</trkpt>  
<trkpt lat="34.25035624985969" lon="108.89552870047422">
   <ele>406.9275510124862</ele>
   <time>2021-06-04T01:57:02.000Z</time>
</trkpt>  
<trkpt lat="34.250360047336876" lon="108.8955623593388">
   <ele>406.69539058953524</ele>
   <time>2021-06-04T01:57:05.000Z</time>
</trkpt>  
<trkpt lat="34.25036362358939" lon="108.89559702229248">
   <ele>405.9133293479681</ele>
   <time>2021-06-04T01:57:10.000Z</time>
</trkpt>  
<trkpt lat="34.250344201557375" lon="108.89563021719822">
   <ele>406.2592418799177</ele>
   <time>2021-06-04T01:57:15.000Z</time>
</trkpt>  
<trkpt lat="34.250341839502326" lon="108.89566507648863">
   <ele>406.67700971197337</ele>
   <time>2021-06-04T01:57:21.000Z</time>
</trkpt>  
<trkpt lat="34.250345896703" lon="108.89570196584219">
   <ele>402.6236762451008</ele>
   <time>2021-06-04T01:57:27.000Z</time>
</trkpt>  
<trkpt lat="34.25037551010969" lon="108.89569003391789">
   <ele>404.09832178242505</ele>
   <time>2021-06-04T01:57:41.000Z</time>
</trkpt>  
<trkpt lat="34.25036325061154" lon="108.89571925312863">
   <ele>408.88250410556793</ele>
   <time>2021-06-04T01:58:03.000Z</time>
</trkpt>  
<trkpt lat="34.250359845006216" lon="108.89575526447138">
   <ele>406.20313554722816</ele>
   <time>2021-06-04T01:58:06.000Z</time>
</trkpt>  
<trkpt lat="34.25034794586354" lon="108.89579690954304">
   <ele>406.27781845256686</ele>
   <time>2021-06-04T01:58:10.000Z</time>
</trkpt>  
<trkpt lat="34.250341274062926" lon="108.89583240347609">
   <ele>405.5246723368764</ele>
   <time>2021-06-04T01:58:15.000Z</time>
</trkpt>  
<trkpt lat="34.2503225760398" lon="108.89585990740312">
   <ele>406.4825631864369</ele>
   <time>2021-06-04T01:58:20.000Z</time>
</trkpt>  
<trkpt lat="34.2503302527915" lon="108.89589349266026">
   <ele>404.950704369694</ele>
   <time>2021-06-04T01:58:28.000Z</time>
</trkpt>  
<trkpt lat="34.25034280485415" lon="108.89592240598638">
   <ele>405.1963174501434</ele>
   <time>2021-06-04T01:58:32.000Z</time>
</trkpt>  
<trkpt lat="34.25033885221679" lon="108.89595531357621">
   <ele>405.80322116892785</ele>
   <time>2021-06-04T01:58:38.000Z</time>
</trkpt>  
<trkpt lat="34.250356666900686" lon="108.89598271327714">
   <ele>405.30154338199645</ele>
   <time>2021-06-04T01:58:44.000Z</time>
</trkpt>  
<trkpt lat="34.25039026672886" lon="108.8959878504018">
   <ele>407.11567178647965</ele>
   <time>2021-06-04T01:58:50.000Z</time>
</trkpt>  
<trkpt lat="34.250412114237335" lon="108.89601168220298">
   <ele>403.810549964197</ele>
   <time>2021-06-04T01:58:56.000Z</time>
</trkpt>  
<trkpt lat="34.25043223042707" lon="108.89604053000501">
   <ele>403.80501407478005</ele>
   <time>2021-06-04T01:59:08.000Z</time>
</trkpt>  
<trkpt lat="34.25046648751577" lon="108.89604712904318">
   <ele>401.9617902189493</ele>
   <time>2021-06-04T01:59:16.000Z</time>
</trkpt>  
<trkpt lat="34.25049568586884" lon="108.89606230824955">
   <ele>407.43920197337866</ele>
   <time>2021-06-04T01:59:28.000Z</time>
</trkpt>  
<trkpt lat="34.250535272720576" lon="108.89608842515521">
   <ele>405.4888414926827</ele>
   <time>2021-06-04T01:59:31.000Z</time>
</trkpt>  
<trkpt lat="34.25056515530104" lon="108.89610843331828">
   <ele>406.15531993005425</ele>
   <time>2021-06-04T01:59:34.000Z</time>
</trkpt>  
<trkpt lat="34.25059116821227" lon="108.89611990199832">
   <ele>406.13655606657267</ele>
   <time>2021-06-04T01:59:37.000Z</time>
</trkpt>  
<trkpt lat="34.25062158296269" lon="108.89611056532387">
   <ele>406.76325685717165</ele>
   <time>2021-06-04T01:59:42.000Z</time>
</trkpt>  
<trkpt lat="34.2506445550584" lon="108.89608099840761">
   <ele>405.9814882725477</ele>
   <time>2021-06-04T01:59:47.000Z</time>
</trkpt>  
<trkpt lat="34.25067880434396" lon="108.8960762418303">
   <ele>407.58671635668725</ele>
   <time>2021-06-04T01:59:52.000Z</time>
</trkpt>  
<trkpt lat="34.25070589901598" lon="108.89608020973985">
   <ele>407.1030617756769</ele>
   <time>2021-06-04T01:59:59.000Z</time>
</trkpt>  
<trkpt lat="34.250733476027825" lon="108.896075381893">
   <ele>406.0951564768329</ele>
   <time>2021-06-04T02:00:06.000Z</time>
</trkpt>  
<trkpt lat="34.25075805135651" lon="108.89605451512988">
   <ele>406.5259222900495</ele>
   <time>2021-06-04T02:00:12.000Z</time>
</trkpt>  
<trkpt lat="34.25078548151947" lon="108.89606034801791">
   <ele>406.6338292127475</ele>
   <time>2021-06-04T02:00:19.000Z</time>
</trkpt>  
<trkpt lat="34.250808030714666" lon="108.89608558397553">
   <ele>405.895668996498</ele>
   <time>2021-06-04T02:00:21.000Z</time>
</trkpt>  
<trkpt lat="34.25080277000593" lon="108.89612523325964">
   <ele>406.6081880033016</ele>
   <time>2021-06-04T02:00:29.000Z</time>
</trkpt>  
<trkpt lat="34.250812420382196" lon="108.896166425564">
   <ele>407.2768717482686</ele>
   <time>2021-06-04T02:00:32.000Z</time>
</trkpt>  
<trkpt lat="34.25081065575566" lon="108.89621418862993">
   <ele>406.06606503389776</ele>
   <time>2021-06-04T02:00:36.000Z</time>
</trkpt>  
<trkpt lat="34.25081406716237" lon="108.8962466233285">
   <ele>405.52336756978184</ele>
   <time>2021-06-04T02:00:38.000Z</time>
</trkpt>  
<trkpt lat="34.25081955167992" lon="108.89629718737804">
   <ele>405.46841449756175</ele>
   <time>2021-06-04T02:00:41.000Z</time>
</trkpt>  
       </trkseg>
   </trk>
</gpx>
