# Supplementary material for: Exploring the influence of path environment factors on walking behavior in urban parks with configuration attribute control
Source: PLoS One. 2025 Jul 28;20(7):e0329278. doi: 10.1371/journal.pone.0329278 (PMC12303266; doi:10.1371/journal.pone.0329278)
Supplement: S2 File — (ZIP) [file pone.0329278.s002.zip › S2 File/Trajectory data/F181.gpx]

<?xml version="1.0" encoding="UTF-8"?><gpx xsi:schemaLocation="http://www.topografix.com/GPX/1/0 http://www.topografix.com/GPX/1/0/gpx.xsd" xmlns="http://www.topografix.com/GPX/1/0" xmlns:xsi="http://www.w3.org/2001/XMLSchema-instance" creator="SixFoot - http://www.foooooot.com/" version="1.0"><trk><trkseg><trkpt lon="108.89502955468973" lat="34.25199862199363"><ele>368.829345703125</ele><time>2021-06-04T00:27:34Z</time><speed>2.0133025646209717</speed></trkpt><trkpt lon="108.89499064437675" lat="34.25218293678062"><ele>368.73211669921875</ele><time>2021-06-04T00:27:38Z</time><speed>1.304847002029419</speed></trkpt><trkpt lon="108.89496041460957" lat="34.25208960039541"><ele>361.761474609375</ele><time>2021-06-04T00:27:52Z</time><speed>1.3407951593399048</speed></trkpt><trkpt lon="108.89489618142834" lat="34.25201327589069"><ele>362.0787048339844</ele><time>2021-06-04T00:27:57Z</time><speed>1.5731449127197266</speed></trkpt><trkpt lon="108.89476563004395" lat="34.25198702368204"><ele>367.62420654296875</ele><time>2021-06-04T00:28:20Z</time><speed>1.387897253036499</speed></trkpt><trkpt lon="108.89472624477474" lat="34.25189761735498"><ele>373.0838928222656</ele><time>2021-06-04T00:28:36Z</time><speed>1.3158527612686157</speed></trkpt><trkpt lon="108.89478719942657" lat="34.25181897710968"><ele>374.883544921875</ele><time>2021-06-04T00:28:45Z</time><speed>1.5157389640808105</speed></trkpt><trkpt lon="108.8948711777467" lat="34.25174746753729"><ele>375.6304016113281</ele><time>2021-06-04T00:28:51Z</time><speed>1.742031455039978</speed></trkpt><trkpt lon="108.8949311689968" lat="34.25166393004389"><ele>376.0458984375</ele><time>2021-06-04T00:28:59Z</time><speed>0.9014015197753906</speed></trkpt><trkpt lon="108.89493271185492" lat="34.2515699488811"><ele>376.7445983886719</ele><time>2021-06-04T00:29:11Z</time><speed>1.136399507522583</speed></trkpt><trkpt lon="108.89497152105045" lat="34.25147903984843"><ele>377.4429016113281</ele><time>2021-06-04T00:29:21Z</time><speed>1.086822509765625</speed></trkpt><trkpt lon="108.89505475736104" lat="34.251415541320306"><ele>377.52825927734375</ele><time>2021-06-04T00:29:37Z</time><speed>1.241184949874878</speed></trkpt><trkpt lon="108.89515095467591" lat="34.251366067049716"><ele>377.9491882324219</ele><time>2021-06-04T00:29:59Z</time><speed>0.5232849717140198</speed></trkpt><trkpt lon="108.89526720110716" lat="34.25135486267024"><ele>376.0952453613281</ele><time>2021-06-04T00:30:18Z</time><speed>0.7245056629180908</speed></trkpt><trkpt lon="108.89537901790449" lat="34.25134974578976"><ele>374.75787353515625</ele><time>2021-06-04T00:31:03Z</time><speed>1.118721842765808</speed></trkpt><trkpt lon="108.89548350190778" lat="34.251319936116005"><ele>374.7608642578125</ele><time>2021-06-04T00:31:17Z</time><speed>0.8269239664077759</speed></trkpt><trkpt lon="108.89559719190439" lat="34.25130612727322"><ele>375.21856689453125</ele><time>2021-06-04T00:31:33Z</time><speed>0.9717891216278076</speed></trkpt><trkpt lon="108.89570840992458" lat="34.25126183228785"><ele>373.53570556640625</ele><time>2021-06-04T00:31:55Z</time><speed>0.7400447130203247</speed></trkpt><trkpt lon="108.89579961849972" lat="34.251198510990584"><ele>372.16839599609375</ele><time>2021-06-04T00:32:23Z</time><speed>0.9611465930938721</speed></trkpt><trkpt lon="108.89587792226885" lat="34.25111456072186"><ele>372.40802001953125</ele><time>2021-06-04T00:32:33Z</time><speed>1.0469138622283936</speed></trkpt><trkpt lon="108.89595060330645" lat="34.25104478830387"><ele>371.2234802246094</ele><time>2021-06-04T00:32:43Z</time><speed>1.1849669218063354</speed></trkpt><trkpt lon="108.8960034818032" lat="34.25095809126569"><ele>374.72607421875</ele><time>2021-06-04T00:32:54Z</time><speed>1.0702065229415894</speed></trkpt><trkpt lon="108.89600296697068" lat="34.25086790601142"><ele>375.7078552246094</ele><time>2021-06-04T00:33:05Z</time><speed>1.0224794149398804</speed></trkpt><trkpt lon="108.89601144178476" lat="34.250756866730654"><ele>376.0916748046875</ele><time>2021-06-04T00:33:17Z</time><speed>1.2617257833480835</speed></trkpt><trkpt lon="108.89603317822647" lat="34.25066627925911"><ele>376.5364990234375</ele><time>2021-06-04T00:33:35Z</time><speed>0.8722620010375977</speed></trkpt><trkpt lon="108.89603644361942" lat="34.25055832227194"><ele>378.1138000488281</ele><time>2021-06-04T00:33:48Z</time><speed>1.2810395956039429</speed></trkpt><trkpt lon="108.89604742187099" lat="34.25046665542813"><ele>378.8997497558594</ele><time>2021-06-04T00:34:01Z</time><speed>0.9287756085395813</speed></trkpt><trkpt lon="108.89608310154138" lat="34.250376169437196"><ele>379.6542663574219</ele><time>2021-06-04T00:34:41Z</time><speed>1.0822904109954834</speed></trkpt><trkpt lon="108.89605167558963" lat="34.2502852713485"><ele>377.58349609375</ele><time>2021-06-04T00:35:24Z</time><speed>1.225306749343872</speed></trkpt><trkpt lon="108.89607887521628" lat="34.25018567103965"><ele>375.504150390625</ele><time>2021-06-04T00:35:36Z</time><speed>1.226258397102356</speed></trkpt><trkpt lon="108.8960528075239" lat="34.25009504727111"><ele>374.8018493652344</ele><time>2021-06-04T00:35:44Z</time><speed>1.027525782585144</speed></trkpt><trkpt lon="108.89597173069843" lat="34.24997750431103"><ele>381.2267761230469</ele><time>2021-06-04T00:37:45Z</time><speed>1.0072940587997437</speed></trkpt><trkpt lon="108.89588262134005" lat="34.24990638046491"><ele>375.8458251953125</ele><time>2021-06-04T00:53:40Z</time><speed>1.3348240852355957</speed></trkpt><trkpt lon="108.89592773161004" lat="34.24982240240737"><ele>375.0679626464844</ele><time>2021-06-04T00:53:55Z</time><speed>0.9627419710159302</speed></trkpt><trkpt lon="108.8958621931474" lat="34.24970844276284"><ele>362.44866943359375</ele><time>2021-06-04T01:12:03Z</time><speed>1.6510881185531616</speed></trkpt><trkpt lon="108.89584605627725" lat="34.24960707316449"><ele>362.98486328125</ele><time>2021-06-04T01:12:11Z</time><speed>1.8576172590255737</speed></trkpt><trkpt lon="108.89582290732503" lat="34.24950453698504"><ele>361.8952331542969</ele><time>2021-06-04T01:12:18Z</time><speed>1.697113037109375</speed></trkpt><trkpt lon="108.89588302087068" lat="34.24939706180781"><ele>363.7096252441406</ele><time>2021-06-04T01:12:33Z</time><speed>1.0126057863235474</speed></trkpt><trkpt lon="108.89593253701798" lat="34.249271087517"><ele>364.1174621582031</ele><time>2021-06-04T01:13:31Z</time><speed>1.1528536081314087</speed></trkpt><trkpt lon="108.89589948272783" lat="34.249180887373434"><ele>365.7391662597656</ele><time>2021-06-04T01:13:41Z</time><speed>1.1742169857025146</speed></trkpt><trkpt lon="108.895857082343" lat="34.24909078850463"><ele>366.5281066894531</ele><time>2021-06-04T01:13:50Z</time><speed>1.346388816833496</speed></trkpt><trkpt lon="108.89584999696245" lat="34.24898570837973"><ele>367.4267272949219</ele><time>2021-06-04T01:13:57Z</time><speed>1.288748860359192</speed></trkpt><trkpt lon="108.89578654194453" lat="34.248912321220814"><ele>366.94482421875</ele><time>2021-06-04T01:14:06Z</time><speed>1.0256412029266357</speed></trkpt><trkpt lon="108.89574208895347" lat="34.24882990551192"><ele>366.4245300292969</ele><time>2021-06-04T01:14:16Z</time><speed>0.9205500483512878</speed></trkpt><trkpt lon="108.89569405601114" lat="34.24892100601637"><ele>366.8629150390625</ele><time>2021-06-04T01:16:56Z</time><speed>1.5936071872711182</speed></trkpt><trkpt lon="108.89571084826312" lat="34.24902069579832"><ele>368.79278564453125</ele><time>2021-06-04T01:17:09Z</time><speed>1.2054864168167114</speed></trkpt><trkpt lon="108.89582251703902" lat="34.24904094689343"><ele>380.4602966308594</ele><time>2021-06-04T01:17:41Z</time><speed>1.080549955368042</speed></trkpt><trkpt lon="108.89593377849042" lat="34.24908423944037"><ele>377.111083984375</ele><time>2021-06-04T01:18:02Z</time><speed>1.1874624490737915</speed></trkpt><trkpt lon="108.89597366837414" lat="34.249176740857614"><ele>376.8656005859375</ele><time>2021-06-04T01:18:08Z</time><speed>1.3180241584777832</speed></trkpt><trkpt lon="108.89602449376426" lat="34.249275458614456"><ele>376.09417724609375</ele><time>2021-06-04T01:18:17Z</time><speed>1.2773078680038452</speed></trkpt><trkpt lon="108.89598290869576" lat="34.24936890860786"><ele>374.7332763671875</ele><time>2021-06-04T01:18:25Z</time><speed>1.4032325744628906</speed></trkpt><trkpt lon="108.89598332696578" lat="34.2494971847155"><ele>370.1734872087836</ele><time>2021-06-04T01:19:24Z</time><speed>0.7969121336936951</speed></trkpt><trkpt lon="108.89588243527093" lat="34.249546210319394"><ele>365.59839052148163</ele><time>2021-06-04T01:19:29Z</time><speed>0.3625238239765167</speed></trkpt><trkpt lon="108.89576894334094" lat="34.24962514227025"><ele>371.6185607910156</ele><time>2021-06-04T01:19:47Z</time><speed>0.8841097950935364</speed></trkpt><trkpt lon="108.89568047326271" lat="34.249680600779534"><ele>374.3153991699219</ele><time>2021-06-04T01:20:02Z</time><speed>1.263993740081787</speed></trkpt><trkpt lon="108.89560502772424" lat="34.24974714972132"><ele>375.7825012207031</ele><time>2021-06-04T01:20:32Z</time><speed>0.9428206086158752</speed></trkpt><trkpt lon="108.8955686542694" lat="34.24983582012523"><ele>375.8486022949219</ele><time>2021-06-04T01:20:40Z</time><speed>1.117945671081543</speed></trkpt><trkpt lon="108.89559892288109" lat="34.2499303334523"><ele>375.0813903808594</ele><time>2021-06-04T01:20:50Z</time><speed>1.3798294067382812</speed></trkpt><trkpt lon="108.89562910391876" lat="34.25002330547818"><ele>372.8582763671875</ele><time>2021-06-04T01:21:05Z</time><speed>0.7633357644081116</speed></trkpt><trkpt lon="108.89551989896849" lat="34.250083067680755"><ele>373.6463928222656</ele><time>2021-06-04T01:21:38Z</time><speed>1.147010326385498</speed></trkpt><trkpt lon="108.8954087667049" lat="34.25008563396018"><ele>372.38116455078125</ele><time>2021-06-04T01:21:56Z</time><speed>1.5395822525024414</speed></trkpt><trkpt lon="108.89529376894062" lat="34.25009209283432"><ele>371.8690185546875</ele><time>2021-06-04T01:22:06Z</time><speed>1.439577341079712</speed></trkpt><trkpt lon="108.89517944022525" lat="34.25009482660137"><ele>372.2071533203125</ele><time>2021-06-04T01:22:14Z</time><speed>1.2050615549087524</speed></trkpt><trkpt lon="108.89506995041039" lat="34.25011077614311"><ele>373.5802917480469</ele><time>2021-06-04T01:22:22Z</time><speed>1.2504587173461914</speed></trkpt><trkpt lon="108.8949630678526" lat="34.25017089870822"><ele>375.0731201171875</ele><time>2021-06-04T01:22:34Z</time><speed>0.954456627368927</speed></trkpt><trkpt lon="108.89484868505716" lat="34.25022607143448"><ele>373.17877197265625</ele><time>2021-06-04T01:22:44Z</time><speed>1.0456517934799194</speed></trkpt><trkpt lon="108.89476264486751" lat="34.25030066105979"><ele>372.34454345703125</ele><time>2021-06-04T01:22:58Z</time><speed>1.2625629901885986</speed></trkpt><trkpt lon="108.89469424889252" lat="34.25038907825961"><ele>373.0747985839844</ele><time>2021-06-04T01:23:10Z</time><speed>1.426692008972168</speed></trkpt><trkpt lon="108.89459002302343" lat="34.250433484503134"><ele>375.38739013671875</ele><time>2021-06-04T01:24:24Z</time><speed>1.0754063129425049</speed></trkpt><trkpt lon="108.89448542826432" lat="34.25046902364624"><ele>373.8387145996094</ele><time>2021-06-04T01:24:38Z</time><speed>1.3528242111206055</speed></trkpt><trkpt lon="108.8943712551485" lat="34.25050918334795"><ele>371.4099426269531</ele><time>2021-06-04T01:24:46Z</time><speed>1.2259974479675293</speed></trkpt><trkpt lon="108.89426629398965" lat="34.25053826636148"><ele>370.86602783203125</ele><time>2021-06-04T01:24:54Z</time><speed>1.193800687789917</speed></trkpt><trkpt lon="108.89416693823226" lat="34.250582822595966"><ele>372.45599365234375</ele><time>2021-06-04T01:25:04Z</time><speed>1.0992329120635986</speed></trkpt><trkpt lon="108.89405248122718" lat="34.25054995495239"><ele>371.6020812988281</ele><time>2021-06-04T01:25:18Z</time><speed>1.43862783908844</speed></trkpt><trkpt lon="108.89397544514111" lat="34.2504852942345"><ele>371.70672607421875</ele><time>2021-06-04T01:25:28Z</time><speed>1.403286337852478</speed></trkpt><trkpt lon="108.89391151544123" lat="34.250411878394786"><ele>372.1673889160156</ele><time>2021-06-04T01:25:36Z</time><speed>1.2329829931259155</speed></trkpt><trkpt lon="108.89379469285845" lat="34.25036905151625"><ele>373.28289794921875</ele><time>2021-06-04T01:25:52Z</time><speed>1.7606083154678345</speed></trkpt><trkpt lon="108.89369439229773" lat="34.25031318770632"><ele>371.9304504394531</ele><time>2021-06-04T01:26:04Z</time><speed>1.1224995851516724</speed></trkpt><trkpt lon="108.89364643294508" lat="34.25023087347803"><ele>372.2157897949219</ele><time>2021-06-04T01:26:42Z</time><speed>1.2347140312194824</speed></trkpt><trkpt lon="108.89354179153517" lat="34.25017961746443"><ele>372.79388427734375</ele><time>2021-06-04T01:27:55Z</time><speed>1.0818867683410645</speed></trkpt><trkpt lon="108.89343618041936" lat="34.25014868169205"><ele>373.3168640136719</ele><time>2021-06-04T01:28:05Z</time><speed>1.3530248403549194</speed></trkpt><trkpt lon="108.89332517806417" lat="34.25012522152118"><ele>373.2173156738281</ele><time>2021-06-04T01:28:30Z</time><speed>1.4537855386734009</speed></trkpt><trkpt lon="108.89323976442307" lat="34.25018432084056"><ele>375.8786315917969</ele><time>2021-06-04T01:28:51Z</time><speed>1.2456156015396118</speed></trkpt><trkpt lon="108.8931300096864" lat="34.25023935970023"><ele>376.0359802246094</ele><time>2021-06-04T01:30:06Z</time><speed>0.5105084776878357</speed></trkpt><trkpt lon="108.8930539867779" lat="34.25017358338401"><ele>378.90582275390625</ele><time>2021-06-04T01:34:38Z</time><speed>0.34209197759628296</speed></trkpt><trkpt lon="108.89302440230273" lat="34.25006819081297"><ele>378.2748718261719</ele><time>2021-06-04T01:36:10Z</time><speed>0.4462558627128601</speed></trkpt><trkpt lon="108.89299142028686" lat="34.25015768500928"><ele>377.7746276855469</ele><time>2021-06-04T01:40:16Z</time><speed>0.506156861782074</speed></trkpt><trkpt lon="108.89296038908432" lat="34.2502464471377"><ele>380.42803955078125</ele><time>2021-06-04T01:41:57Z</time><speed>0.3089253306388855</speed></trkpt><trkpt lon="108.8930538877947" lat="34.250295677196966"><ele>376.10791015625</ele><time>2021-06-04T01:43:46Z</time><speed>0.3675391674041748</speed></trkpt><trkpt lon="108.89315736519444" lat="34.25025620096704"><ele>372.3683776855469</ele><time>2021-06-04T01:45:30Z</time><speed>0.8652617931365967</speed></trkpt><trkpt lon="108.89324168628212" lat="34.250195350714634"><ele>366.0772399902344</ele><time>2021-06-04T01:51:02Z</time><speed>1.2214115858078003</speed></trkpt><trkpt lon="108.89333763972058" lat="34.250144306159726"><ele>364.8604736328125</ele><time>2021-06-04T01:51:44Z</time><speed>0.5023791193962097</speed></trkpt><trkpt lon="108.89344707226599" lat="34.25013068756307"><ele>362.92523193359375</ele><time>2021-06-04T01:52:17Z</time><speed>1.5030180215835571</speed></trkpt><trkpt lon="108.89355756303262" lat="34.2501444058435"><ele>360.4361572265625</ele><time>2021-06-04T01:52:44Z</time><speed>0.49310800433158875</speed></trkpt><trkpt lon="108.8936488856195" lat="34.25021246814329"><ele>359.5134582519531</ele><time>2021-06-04T01:53:25Z</time><speed>1.5852851867675781</speed></trkpt><trkpt lon="108.89373336182015" lat="34.250271252445636"><ele>360.3708190917969</ele><time>2021-06-04T01:53:44Z</time><speed>0.6180196404457092</speed></trkpt><trkpt lon="108.89382083896719" lat="34.25035134264284"><ele>361.60577392578125</ele><time>2021-06-04T01:54:01Z</time><speed>1.1833438873291016</speed></trkpt><trkpt lon="108.89379149490463" lat="34.25044493602308"><ele>363.4631652832031</ele><time>2021-06-04T01:54:37Z</time><speed>0.9151611924171448</speed></trkpt><trkpt lon="108.89370468581515" lat="34.25051038090002"><ele>363.86590576171875</ele><time>2021-06-04T01:54:44Z</time><speed>1.408172369003296</speed></trkpt><trkpt lon="108.89360620800653" lat="34.250562575283396"><ele>363.4302062988281</ele><time>2021-06-04T01:54:56Z</time><speed>1.5513430833816528</speed></trkpt><trkpt lon="108.89356810021268" lat="34.25065834149125"><ele>362.98956298828125</ele><time>2021-06-04T01:55:09Z</time><speed>1.3767300844192505</speed></trkpt><trkpt lon="108.8935844585331" lat="34.25078554826723"><ele>362.9772644042969</ele><time>2021-06-04T01:55:33Z</time><speed>2.0535380840301514</speed></trkpt><trkpt lon="108.89356119036596" lat="34.250895549893265"><ele>359.6950378417969</ele><time>2021-06-04T01:55:51Z</time><speed>1.1634142398834229</speed></trkpt><trkpt lon="108.89352134274206" lat="34.25099562377833"><ele>356.0034484863281</ele><time>2021-06-04T01:56:00Z</time><speed>1.0882177352905273</speed></trkpt><trkpt lon="108.89349500493849" lat="34.251095565717996"><ele>355.3791809082031</ele><time>2021-06-04T01:56:12Z</time><speed>1.4868519306182861</speed></trkpt><trkpt lon="108.8935072775076" lat="34.25118534388335"><ele>356.8961486816406</ele><time>2021-06-04T01:56:49Z</time><speed>0.7154827117919922</speed></trkpt><trkpt lon="108.89357352029438" lat="34.25126740595391"><ele>359.6238708496094</ele><time>2021-06-04T01:57:03Z</time><speed>0.643291711807251</speed></trkpt><trkpt lon="108.89365295564059" lat="34.25133026314374"><ele>357.9502258300781</ele><time>2021-06-04T01:58:26Z</time><speed>0.0</speed></trkpt><trkpt lon="108.89364676751681" lat="34.25142303852092"><ele>356.50201416015625</ele><time>2021-06-04T01:59:13Z</time><speed>0.8929919600486755</speed></trkpt><trkpt lon="108.89363383041804" lat="34.25154696247786"><ele>355.552490234375</ele><time>2021-06-04T01:59:31Z</time><speed>1.3916934728622437</speed></trkpt><trkpt lon="108.89364530265455" lat="34.25166088040487"><ele>353.0293884277344</ele><time>2021-06-04T01:59:37Z</time><speed>1.8829859495162964</speed></trkpt><trkpt lon="108.8936759965287" lat="34.251758184603275"><ele>352.2388000488281</ele><time>2021-06-04T01:59:49Z</time><speed>1.382415533065796</speed></trkpt><trkpt lon="108.89368663634956" lat="34.25186035657777"><ele>353.3878479003906</ele><time>2021-06-04T02:00:24Z</time><speed>1.030570387840271</speed></trkpt><trkpt lon="108.89373374146244" lat="34.25198913527409"><ele>353.8501281738281</ele><time>2021-06-04T02:00:31Z</time><speed>1.366539478302002</speed></trkpt><trkpt lon="108.89378229699402" lat="34.25208134499461"><ele>354.5467529296875</ele><time>2021-06-04T02:00:38Z</time><speed>1.7437818050384521</speed></trkpt><trkpt lon="108.89378540668237" lat="34.252180115893246"><ele>358.26434326171875</ele><time>2021-06-04T02:00:48Z</time><speed>1.754399299621582</speed></trkpt><trkpt lon="108.89370974073967" lat="34.25226487793829"><ele>359.97314453125</ele><time>2021-06-04T02:01:11Z</time><speed>0.7362819314002991</speed></trkpt><trkpt lon="108.89361193239975" lat="34.252310892090385"><ele>366.6736145019531</ele><time>2021-06-04T02:02:26Z</time><speed>0.4581148028373718</speed></trkpt></trkseg></trk></gpx>
