# Supplementary material for: Exploring the influence of path environment factors on walking behavior in urban parks with configuration attribute control
Source: PLoS One. 2025 Jul 28;20(7):e0329278. doi: 10.1371/journal.pone.0329278 (PMC12303266; doi:10.1371/journal.pone.0329278)
Supplement: S2 File — (ZIP) [file pone.0329278.s002.zip › S2 File/Trajectory data/F182.gpx]

<?xml version="1.0" encoding="UTF-8"?><gpx xsi:schemaLocation="http://www.topografix.com/GPX/1/0 http://www.topografix.com/GPX/1/0/gpx.xsd" xmlns="http://www.topografix.com/GPX/1/0" xmlns:xsi="http://www.w3.org/2001/XMLSchema-instance" creator="SixFoot - http://www.foooooot.com/" version="1.0"><trk><trkseg><trkpt lon="108.89590718039216" lat="34.25149804066853"><ele>367.05029296875</ele><time>2021-06-04T00:56:35Z</time><speed>1.3368759155273438</speed></trkpt><trkpt lon="108.89579827136261" lat="34.25152945929507"><ele>366.5275573730469</ele><time>2021-06-04T00:56:47Z</time><speed>1.6674288511276245</speed></trkpt><trkpt lon="108.89565586454866" lat="34.251547605289204"><ele>364.5208435058594</ele><time>2021-06-04T00:56:56Z</time><speed>2.595165967941284</speed></trkpt><trkpt lon="108.89548976208691" lat="34.251555929075515"><ele>363.5646057128906</ele><time>2021-06-04T00:57:06Z</time><speed>2.7942583560943604</speed></trkpt><trkpt lon="108.89539407845945" lat="34.25148783384514"><ele>362.32525634765625</ele><time>2021-06-04T00:57:11Z</time><speed>2.21977162361145</speed></trkpt><trkpt lon="108.89529535358032" lat="34.251403952233645"><ele>358.38336181640625</ele><time>2021-06-04T00:57:20Z</time><speed>1.4436815977096558</speed></trkpt><trkpt lon="108.89517683450022" lat="34.25134043879478"><ele>356.4453125</ele><time>2021-06-04T00:57:28Z</time><speed>1.9134751558303833</speed></trkpt><trkpt lon="108.8950805849494" lat="34.251269671811855"><ele>350.2242431640625</ele><time>2021-06-04T00:57:45Z</time><speed>1.678808331489563</speed></trkpt><trkpt lon="108.89497662622371" lat="34.25121608411128"><ele>351.2980041503906</ele><time>2021-06-04T00:57:57Z</time><speed>1.6788671016693115</speed></trkpt><trkpt lon="108.89488137628402" lat="34.25114227777017"><ele>353.9896240234375</ele><time>2021-06-04T00:58:11Z</time><speed>1.6537363529205322</speed></trkpt><trkpt lon="108.89479263377781" lat="34.25108467105294"><ele>355.19482421875</ele><time>2021-06-04T00:58:21Z</time><speed>1.58419930934906</speed></trkpt><trkpt lon="108.89469364737445" lat="34.25102593834001"><ele>356.6220703125</ele><time>2021-06-04T00:58:34Z</time><speed>1.283433437347412</speed></trkpt><trkpt lon="108.89458212308183" lat="34.25104642785281"><ele>362.57177734375</ele><time>2021-06-04T00:59:12Z</time><speed>1.1057859659194946</speed></trkpt><trkpt lon="108.89458185130582" lat="34.250952408394646"><ele>362.0372314453125</ele><time>2021-06-04T00:59:43Z</time><speed>1.60124933719635</speed></trkpt><trkpt lon="108.89467974396426" lat="34.25088309727089"><ele>364.4583435058594</ele><time>2021-06-04T00:59:51Z</time><speed>1.4799246788024902</speed></trkpt><trkpt lon="108.89479237536648" lat="34.25092756286583"><ele>367.8592529296875</ele><time>2021-06-04T01:00:03Z</time><speed>1.1224141120910645</speed></trkpt><trkpt lon="108.894735397533" lat="34.25083315714321"><ele>366.88104248046875</ele><time>2021-06-04T01:00:34Z</time><speed>1.3152748346328735</speed></trkpt><trkpt lon="108.89467673765999" lat="34.25117469823691"><ele>383.23211669921875</ele><time>2021-06-04T01:22:13Z</time><speed>0.494759202003479</speed></trkpt><trkpt lon="108.89459039099798" lat="34.25118850627306"><ele>378.3984292810783</ele><time>2021-06-04T01:23:53Z</time><speed>0.0</speed></trkpt><trkpt lon="108.8945153060855" lat="34.25112109802837"><ele>376.0746154785156</ele><time>2021-06-04T01:31:36Z</time><speed>1.1536060571670532</speed></trkpt><trkpt lon="108.89451051518236" lat="34.2510226868876"><ele>373.34002685546875</ele><time>2021-06-04T01:31:47Z</time><speed>1.6168302297592163</speed></trkpt><trkpt lon="108.89453473341075" lat="34.25111059261037"><ele>371.798828125</ele><time>2021-06-04T01:32:23Z</time><speed>1.1646944284439087</speed></trkpt><trkpt lon="108.894532677634" lat="34.25101225301292"><ele>369.97705078125</ele><time>2021-06-04T01:33:14Z</time><speed>1.5856189727783203</speed></trkpt><trkpt lon="108.89458296053934" lat="34.250929907616566"><ele>367.8193359375</ele><time>2021-06-04T01:33:45Z</time><speed>0.7032676339149475</speed></trkpt><trkpt lon="108.8946916380185" lat="34.250961682113555"><ele>366.59613037109375</ele><time>2021-06-04T01:33:52Z</time><speed>1.403254747390747</speed></trkpt><trkpt lon="108.894761909011" lat="34.25104117473127"><ele>366.2487487792969</ele><time>2021-06-04T01:34:00Z</time><speed>1.4613906145095825</speed></trkpt><trkpt lon="108.89483474773476" lat="34.25112064730502"><ele>369.5894470214844</ele><time>2021-06-04T01:34:14Z</time><speed>1.5941131114959717</speed></trkpt><trkpt lon="108.8949150797198" lat="34.25119549987873"><ele>370.1533203125</ele><time>2021-06-04T01:34:23Z</time><speed>1.6337741613388062</speed></trkpt><trkpt lon="108.89500169303906" lat="34.25125178171621"><ele>371.2699890136719</ele><time>2021-06-04T01:34:28Z</time><speed>1.8215252161026</speed></trkpt><trkpt lon="108.89512522429976" lat="34.25130513501732"><ele>371.2109069824219</ele><time>2021-06-04T01:34:38Z</time><speed>1.4493287801742554</speed></trkpt><trkpt lon="108.8952080972038" lat="34.251366235225355"><ele>370.7784729003906</ele><time>2021-06-04T01:34:46Z</time><speed>1.4577782154083252</speed></trkpt><trkpt lon="108.89526596571656" lat="34.251444318229964"><ele>368.1756591796875</ele><time>2021-06-04T01:34:58Z</time><speed>1.3492604494094849</speed></trkpt><trkpt lon="108.89532586071387" lat="34.25154621531825"><ele>367.9502258300781</ele><time>2021-06-04T01:35:08Z</time><speed>2.0956952571868896</speed></trkpt><trkpt lon="108.89545331544787" lat="34.25156963480082"><ele>366.6639709472656</ele><time>2021-06-04T01:35:18Z</time><speed>1.3046343326568604</speed></trkpt><trkpt lon="108.89559193462794" lat="34.251556006619595"><ele>366.1979064941406</ele><time>2021-06-04T01:35:27Z</time><speed>1.4375640153884888</speed></trkpt><trkpt lon="108.89570797040686" lat="34.25156455239905"><ele>366.1056213378906</ele><time>2021-06-04T01:35:40Z</time><speed>1.0833829641342163</speed></trkpt><trkpt lon="108.89578956727935" lat="34.251493262540514"><ele>364.7137145996094</ele><time>2021-06-04T01:35:52Z</time><speed>1.5171505212783813</speed></trkpt><trkpt lon="108.89582754465816" lat="34.25140577334972"><ele>364.1991882324219</ele><time>2021-06-04T01:36:00Z</time><speed>1.4032069444656372</speed></trkpt><trkpt lon="108.89587738227387" lat="34.2513234610169"><ele>364.5158386230469</ele><time>2021-06-04T01:36:08Z</time><speed>1.1534488201141357</speed></trkpt><trkpt lon="108.89588350277602" lat="34.251214598339686"><ele>363.4504699707031</ele><time>2021-06-04T01:36:21Z</time><speed>1.2000383138656616</speed></trkpt><trkpt lon="108.89593312074696" lat="34.25112833707764"><ele>361.0849304199219</ele><time>2021-06-04T01:36:31Z</time><speed>1.4164958000183105</speed></trkpt><trkpt lon="108.89599456002303" lat="34.251041173273215"><ele>359.65802001953125</ele><time>2021-06-04T01:36:43Z</time><speed>1.3762335777282715</speed></trkpt><trkpt lon="108.89600216341795" lat="34.250946382109504"><ele>359.6734619140625</ele><time>2021-06-04T01:36:52Z</time><speed>1.4139519929885864</speed></trkpt><trkpt lon="108.89607901634508" lat="34.25087410374125"><ele>368.87908935546875</ele><time>2021-06-04T01:40:43Z</time><speed>1.6073330640792847</speed></trkpt><trkpt lon="108.89619144840569" lat="34.250887682211385"><ele>369.4759521484375</ele><time>2021-06-04T01:40:56Z</time><speed>1.4409650564193726</speed></trkpt></trkseg></trk></gpx>
