# Supplementary material for: Exploring the influence of path environment factors on walking behavior in urban parks with configuration attribute control
Source: PLoS One. 2025 Jul 28;20(7):e0329278. doi: 10.1371/journal.pone.0329278 (PMC12303266; doi:10.1371/journal.pone.0329278)
Supplement: S2 File — (ZIP) [file pone.0329278.s002.zip › S2 File/Trajectory data/F183.gpx]

<?xml version="1.0" encoding="UTF-8"?><gpx xsi:schemaLocation="http://www.topografix.com/GPX/1/0 http://www.topografix.com/GPX/1/0/gpx.xsd" xmlns="http://www.topografix.com/GPX/1/0" xmlns:xsi="http://www.w3.org/2001/XMLSchema-instance" creator="SixFoot - http://www.foooooot.com/" version="1.0"><trk><trkseg><trkpt lon="108.8948215066098" lat="34.25191442479454"><ele>366.07720947265625</ele><time>2021-06-04T01:49:19Z</time><speed>1.0840686559677124</speed></trkpt><trkpt lon="108.8948299047692" lat="34.25181059880264"><ele>365.0333251953125</ele><time>2021-06-04T01:49:32Z</time><speed>1.3089735507965088</speed></trkpt><trkpt lon="108.89484868367718" lat="34.25172157292497"><ele>363.6861267089844</ele><time>2021-06-04T01:49:45Z</time><speed>1.3268687725067139</speed></trkpt><trkpt lon="108.89474079818169" lat="34.25170858738571"><ele>366.90618896484375</ele><time>2021-06-04T01:50:11Z</time><speed>1.4787967205047607</speed></trkpt><trkpt lon="108.89464259478143" lat="34.2517695698944"><ele>370.4908142089844</ele><time>2021-06-04T01:50:46Z</time><speed>1.2254997491836548</speed></trkpt><trkpt lon="108.89454495387223" lat="34.251827520129346"><ele>372.0113830566406</ele><time>2021-06-04T01:51:06Z</time><speed>1.2290966510772705</speed></trkpt><trkpt lon="108.89440117049544" lat="34.25186900525436"><ele>372.6925354003906</ele><time>2021-06-04T01:51:18Z</time><speed>1.1886436939239502</speed></trkpt><trkpt lon="108.89429692255875" lat="34.251898191052184"><ele>373.8604736328125</ele><time>2021-06-04T01:51:36Z</time><speed>0.2537094056606293</speed></trkpt><trkpt lon="108.89418444866683" lat="34.25187240928064"><ele>375.90093994140625</ele><time>2021-06-04T01:52:05Z</time><speed>1.4062540531158447</speed></trkpt><trkpt lon="108.89408190017235" lat="34.251945457621915"><ele>373.6080322265625</ele><time>2021-06-04T01:52:37Z</time><speed>2.1853835582733154</speed></trkpt><trkpt lon="108.89408955833945" lat="34.252053886813"><ele>371.4489440917969</ele><time>2021-06-04T01:54:00Z</time><speed>0.5846683979034424</speed></trkpt><trkpt lon="108.89405099929883" lat="34.25196343670736"><ele>372.7532653808594</ele><time>2021-06-04T02:09:22Z</time><speed>1.1827937364578247</speed></trkpt><trkpt lon="108.89405265443446" lat="34.25206066707674"><ele>368.6838073730469</ele><time>2021-06-04T02:10:11Z</time><speed>0.5933743119239807</speed></trkpt><trkpt lon="108.89396665657003" lat="34.252002671144645"><ele>369.795166015625</ele><time>2021-06-04T02:12:00Z</time><speed>1.1653742790222168</speed></trkpt><trkpt lon="108.8938572063575" lat="34.25201318533242"><ele>366.9905090332031</ele><time>2021-06-04T02:12:09Z</time><speed>1.4851974248886108</speed></trkpt><trkpt lon="108.8937454325716" lat="34.25200725712162"><ele>363.8069763183594</ele><time>2021-06-04T02:12:20Z</time><speed>1.6809864044189453</speed></trkpt><trkpt lon="108.89381979899711" lat="34.25193497252661"><ele>366.66168212890625</ele><time>2021-06-04T02:14:50Z</time><speed>0.6643864512443542</speed></trkpt><trkpt lon="108.89389859172131" lat="34.252009943647685"><ele>364.6127014160156</ele><time>2021-06-04T02:15:11Z</time><speed>2.089512348175049</speed></trkpt><trkpt lon="108.89400059714387" lat="34.25204828102101"><ele>366.9989318847656</ele><time>2021-06-04T02:15:43Z</time><speed>2.1433913707733154</speed></trkpt><trkpt lon="108.89398168075898" lat="34.252059266082036"><ele>367.1429707100615</ele><time>2021-06-04T02:16:50Z</time><speed>0.0</speed></trkpt><trkpt lon="108.89384553703326" lat="34.25213476400278"><ele>364.5402526855469</ele><time>2021-06-04T02:22:39Z</time><speed>0.5184010863304138</speed></trkpt><trkpt lon="108.8937981569296" lat="34.25221660529811"><ele>366.1213684082031</ele><time>2021-06-04T02:22:47Z</time><speed>0.5886436700820923</speed></trkpt><trkpt lon="108.89369281983694" lat="34.252239193329196"><ele>369.9543151855469</ele><time>2021-06-04T02:23:23Z</time><speed>0.3616058826446533</speed></trkpt><trkpt lon="108.89364192636624" lat="34.25214216336518"><ele>369.47393798828125</ele><time>2021-06-04T02:23:37Z</time><speed>0.35988181829452515</speed></trkpt><trkpt lon="108.89363255000642" lat="34.252039850478255"><ele>370.6623229980469</ele><time>2021-06-04T02:23:45Z</time><speed>0.4038287401199341</speed></trkpt><trkpt lon="108.89370425262774" lat="34.251962022843365"><ele>374.1764831542969</ele><time>2021-06-04T02:23:55Z</time><speed>0.4647720158100128</speed></trkpt><trkpt lon="108.89380035161537" lat="34.25172728439481"><ele>371.6404113769531</ele><time>2021-06-04T02:24:34Z</time><speed>0.0</speed></trkpt><trkpt lon="108.89390929896443" lat="34.25166971915496"><ele>368.9929504394531</ele><time>2021-06-04T02:24:43Z</time><speed>0.7215719223022461</speed></trkpt><trkpt lon="108.8940103916383" lat="34.25160017779578"><ele>367.5008239746094</ele><time>2021-06-04T02:24:56Z</time><speed>0.43784457445144653</speed></trkpt><trkpt lon="108.89413177998284" lat="34.25158740245656"><ele>365.9021301269531</ele><time>2021-06-04T02:25:13Z</time><speed>0.5864524841308594</speed></trkpt><trkpt lon="108.89422248846579" lat="34.25163776559169"><ele>365.7525939941406</ele><time>2021-06-04T02:25:26Z</time><speed>0.6186986565589905</speed></trkpt><trkpt lon="108.89436935976958" lat="34.25183627618922"><ele>366.50616455078125</ele><time>2021-06-04T02:26:09Z</time><speed>0.0</speed></trkpt><trkpt lon="108.89443633522696" lat="34.25201244603748"><ele>372.2298278808594</ele><time>2021-06-04T02:26:44Z</time><speed>0.0</speed></trkpt><trkpt lon="108.89437918121351" lat="34.25211739402831"><ele>371.6351013183594</ele><time>2021-06-04T02:27:00Z</time><speed>0.35612496733665466</speed></trkpt><trkpt lon="108.89425736285136" lat="34.25211093809172"><ele>371.14337158203125</ele><time>2021-06-04T02:27:18Z</time><speed>1.549680471420288</speed></trkpt><trkpt lon="108.89412324973317" lat="34.25202996462205"><ele>373.4993896484375</ele><time>2021-06-04T02:27:25Z</time><speed>1.7890881299972534</speed></trkpt><trkpt lon="108.89403793481074" lat="34.25197009087828"><ele>375.6772155761719</ele><time>2021-06-04T02:27:29Z</time><speed>1.8435274362564087</speed></trkpt><trkpt lon="108.89392052113044" lat="34.25194513356813"><ele>369.8915710449219</ele><time>2021-06-04T02:27:42Z</time><speed>1.6356219053268433</speed></trkpt><trkpt lon="108.89378723422051" lat="34.251964556539555"><ele>364.9426574707031</ele><time>2021-06-04T02:27:50Z</time><speed>1.5102174282073975</speed></trkpt><trkpt lon="108.89390910461499" lat="34.25192889786169"><ele>370.175048828125</ele><time>2021-06-04T02:28:49Z</time><speed>1.8387850522994995</speed></trkpt><trkpt lon="108.89398165817333" lat="34.25201138637898"><ele>371.5893249511719</ele><time>2021-06-04T02:29:06Z</time><speed>1.2075822353363037</speed></trkpt><trkpt lon="108.8939392805221" lat="34.25192126743191"><ele>375.8410949707031</ele><time>2021-06-04T02:30:26Z</time><speed>1.8659324645996094</speed></trkpt><trkpt lon="108.89382502650425" lat="34.251929769847095"><ele>378.1158447265625</ele><time>2021-06-04T02:30:38Z</time><speed>1.6603583097457886</speed></trkpt><trkpt lon="108.89372082942211" lat="34.25196676383731"><ele>377.7589416503906</ele><time>2021-06-04T02:30:44Z</time><speed>1.6477216482162476</speed></trkpt><trkpt lon="108.89366747990559" lat="34.252059569391385"><ele>372.7329406738281</ele><time>2021-06-04T02:30:52Z</time><speed>1.4936655759811401</speed></trkpt><trkpt lon="108.89377304816308" lat="34.25208895836325"><ele>367.32476806640625</ele><time>2021-06-04T02:31:46Z</time><speed>1.434862732887268</speed></trkpt><trkpt lon="108.89377711972706" lat="34.25198673300465"><ele>368.9691162109375</ele><time>2021-06-04T02:31:57Z</time><speed>1.4768115282058716</speed></trkpt><trkpt lon="108.89387956326455" lat="34.25193737408335"><ele>370.545654296875</ele><time>2021-06-04T02:32:12Z</time><speed>1.2524124383926392</speed></trkpt><trkpt lon="108.89394650095451" lat="34.25201228370881"><ele>372.0787048339844</ele><time>2021-06-04T02:32:26Z</time><speed>1.5899804830551147</speed></trkpt><trkpt lon="108.89403964682916" lat="34.25193685714287"><ele>370.4030456542969</ele><time>2021-06-04T02:33:12Z</time><speed>2.4857189655303955</speed></trkpt><trkpt lon="108.89420353222397" lat="34.251918766336104"><ele>367.260498046875</ele><time>2021-06-04T02:33:22Z</time><speed>2.3364434242248535</speed></trkpt><trkpt lon="108.89433514442891" lat="34.2519076033225"><ele>366.53106689453125</ele><time>2021-06-04T02:33:29Z</time><speed>1.885328769683838</speed></trkpt><trkpt lon="108.89422541669882" lat="34.25192474346894"><ele>367.2906799316406</ele><time>2021-06-04T02:34:04Z</time><speed>2.364903450012207</speed></trkpt><trkpt lon="108.89407888019905" lat="34.25192449313808"><ele>367.4062194824219</ele><time>2021-06-04T02:34:09Z</time><speed>1.9794707298278809</speed></trkpt><trkpt lon="108.89400734765945" lat="34.25200331697177"><ele>367.1130676269531</ele><time>2021-06-04T02:34:18Z</time><speed>1.492226481437683</speed></trkpt><trkpt lon="108.89395266291393" lat="34.25208311820825"><ele>369.0573425292969</ele><time>2021-06-04T02:34:28Z</time><speed>1.5561343431472778</speed></trkpt><trkpt lon="108.89400430708922" lat="34.25199432827386"><ele>369.1763610839844</ele><time>2021-06-04T02:38:23Z</time><speed>1.587898850440979</speed></trkpt><trkpt lon="108.89393221735658" lat="34.25192135060965"><ele>372.182373046875</ele><time>2021-06-04T02:38:32Z</time><speed>1.7149996757507324</speed></trkpt><trkpt lon="108.89380511600973" lat="34.25188867842261"><ele>372.9433898925781</ele><time>2021-06-04T02:38:39Z</time><speed>1.6370707750320435</speed></trkpt><trkpt lon="108.8937342650188" lat="34.25180598602637"><ele>374.5742492675781</ele><time>2021-06-04T02:38:47Z</time><speed>1.4127423763275146</speed></trkpt><trkpt lon="108.89385132658208" lat="34.25181694809429"><ele>374.7344055175781</ele><time>2021-06-04T02:38:58Z</time><speed>0.5743117928504944</speed></trkpt><trkpt lon="108.89374109642803" lat="34.251871997400485"><ele>378.2790222167969</ele><time>2021-06-04T02:40:19Z</time><speed>0.5356743335723877</speed></trkpt><trkpt lon="108.893846896089" lat="34.25191270572535"><ele>381.46490478515625</ele><time>2021-06-04T02:40:39Z</time><speed>1.467476725578308</speed></trkpt><trkpt lon="108.89394835278678" lat="34.25199752819819"><ele>383.2656555175781</ele><time>2021-06-04T02:40:50Z</time><speed>1.9050158262252808</speed></trkpt><trkpt lon="108.89393534796518" lat="34.252109623822534"><ele>383.76885986328125</ele><time>2021-06-04T02:40:57Z</time><speed>1.5311996936798096</speed></trkpt><trkpt lon="108.89393259953913" lat="34.25201910077128"><ele>374.6892395019531</ele><time>2021-06-04T02:53:25Z</time><speed>1.4584019184112549</speed></trkpt><trkpt lon="108.89383387890916" lat="34.251962757231276"><ele>376.88934326171875</ele><time>2021-06-04T02:53:37Z</time><speed>1.5320534706115723</speed></trkpt><trkpt lon="108.893952462362" lat="34.252002721901"><ele>379.17034912109375</ele><time>2021-06-04T02:53:47Z</time><speed>1.0389810800552368</speed></trkpt><trkpt lon="108.89408308198651" lat="34.252026282791306"><ele>379.7708740234375</ele><time>2021-06-04T02:53:56Z</time><speed>1.4808913469314575</speed></trkpt><trkpt lon="108.89419644653134" lat="34.25201195503752"><ele>379.9020080566406</ele><time>2021-06-04T02:54:05Z</time><speed>1.3841954469680786</speed></trkpt><trkpt lon="108.8942880060221" lat="34.25193613213796"><ele>377.5509338378906</ele><time>2021-06-04T02:54:18Z</time><speed>1.3233460187911987</speed></trkpt><trkpt lon="108.89438056990419" lat="34.251877306075215"><ele>377.3852844238281</ele><time>2021-06-04T02:54:28Z</time><speed>1.3000695705413818</speed></trkpt><trkpt lon="108.89447865551054" lat="34.25182224596225"><ele>376.9287109375</ele><time>2021-06-04T02:54:33Z</time><speed>1.4985142946243286</speed></trkpt><trkpt lon="108.89458844309155" lat="34.251771668836135"><ele>374.7182312011719</ele><time>2021-06-04T02:55:15Z</time><speed>1.6280056238174438</speed></trkpt><trkpt lon="108.89473451767672" lat="34.25174519640974"><ele>371.9833068847656</ele><time>2021-06-04T02:55:25Z</time><speed>2.693779945373535</speed></trkpt><trkpt lon="108.89483891676608" lat="34.25177050992269"><ele>371.37994384765625</ele><time>2021-06-04T02:55:31Z</time><speed>2.167149782180786</speed></trkpt></trkseg></trk></gpx>
