# Supplementary material for: Exploring the influence of path environment factors on walking behavior in urban parks with configuration attribute control
Source: PLoS One. 2025 Jul 28;20(7):e0329278. doi: 10.1371/journal.pone.0329278 (PMC12303266; doi:10.1371/journal.pone.0329278)
Supplement: S2 File — (ZIP) [file pone.0329278.s002.zip › S2 File/Trajectory data/F184.gpx]

<?xml version="1.0" encoding="UTF-8"?><gpx xsi:schemaLocation="http://www.topografix.com/GPX/1/0 http://www.topografix.com/GPX/1/0/gpx.xsd" xmlns="http://www.topografix.com/GPX/1/0" xmlns:xsi="http://www.w3.org/2001/XMLSchema-instance" creator="SixFoot - http://www.foooooot.com/" version="1.0"><trk><trkseg><trkpt lon="108.89496229931011" lat="34.25213570706528"><ele>371.8748543933034</ele><time>2021-06-04T00:19:05Z</time><speed>9.667552945246544E-15</speed></trkpt><trkpt lon="108.89484674012598" lat="34.252028254698004"><ele>371.78118279829897</ele><time>2021-06-04T00:19:17Z</time><speed>1.1946022510528564</speed></trkpt><trkpt lon="108.8948250654949" lat="34.25192583084085"><ele>369.1422286931997</ele><time>2021-06-04T00:19:25Z</time><speed>1.4100768566131592</speed></trkpt><trkpt lon="108.89478317829449" lat="34.25182639947831"><ele>369.78337492201643</ele><time>2021-06-04T00:19:36Z</time><speed>1.345455288887024</speed></trkpt><trkpt lon="108.89471034268621" lat="34.25174011839874"><ele>368.9198334267808</ele><time>2021-06-04T00:19:57Z</time><speed>0.7368443012237549</speed></trkpt><trkpt lon="108.89483481987745" lat="34.25172727472435"><ele>368.98035926344363</ele><time>2021-06-04T00:20:06Z</time><speed>1.0553797483444214</speed></trkpt><trkpt lon="108.8949143605523" lat="34.25163027937631"><ele>368.7980049151553</ele><time>2021-06-04T00:20:16Z</time><speed>1.2615077495574951</speed></trkpt><trkpt lon="108.89494157393541" lat="34.251533815405644"><ele>369.15723561358465</ele><time>2021-06-04T00:20:25Z</time><speed>1.3308948278427124</speed></trkpt><trkpt lon="108.89504097953645" lat="34.25146376422885"><ele>369.8481542411639</ele><time>2021-06-04T00:20:35Z</time><speed>1.195137619972229</speed></trkpt><trkpt lon="108.89514299757704" lat="34.251388249210464"><ele>369.6743228732293</ele><time>2021-06-04T00:20:43Z</time><speed>1.1622334718704224</speed></trkpt><trkpt lon="108.8952698529003" lat="34.25134604867984"><ele>370.34563890025566</ele><time>2021-06-04T00:20:54Z</time><speed>1.135506510734558</speed></trkpt><trkpt lon="108.89541687813092" lat="34.25136026288169"><ele>370.0441731391565</ele><time>2021-06-04T00:21:04Z</time><speed>1.0894362926483154</speed></trkpt><trkpt lon="108.89554344269396" lat="34.251320857738975"><ele>369.04651226121763</ele><time>2021-06-04T00:21:14Z</time><speed>1.180257797241211</speed></trkpt><trkpt lon="108.89564808582257" lat="34.251290040929746"><ele>370.0545086932985</ele><time>2021-06-04T00:21:22Z</time><speed>0.8987920880317688</speed></trkpt><trkpt lon="108.89574671651319" lat="34.251252225554126"><ele>371.32255982814524</ele><time>2021-06-04T00:21:30Z</time><speed>1.1019599437713623</speed></trkpt><trkpt lon="108.89581424557284" lat="34.251169926776996"><ele>373.0312159577144</ele><time>2021-06-04T00:21:38Z</time><speed>1.2878921031951904</speed></trkpt><trkpt lon="108.89589308486886" lat="34.251080368534815"><ele>372.03237728464865</ele><time>2021-06-04T00:21:47Z</time><speed>1.3539023399353027</speed></trkpt><trkpt lon="108.89596161733684" lat="34.250977890581936"><ele>371.6411044389628</ele><time>2021-06-04T00:21:57Z</time><speed>1.1695806980133057</speed></trkpt><trkpt lon="108.89599438940768" lat="34.2508466283132"><ele>371.0082015706178</ele><time>2021-06-04T00:22:06Z</time><speed>1.1086158752441406</speed></trkpt><trkpt lon="108.89602498160976" lat="34.25075833603573"><ele>372.19946732618797</ele><time>2021-06-04T00:23:39Z</time><speed>0.9462913274765015</speed></trkpt><trkpt lon="108.89598175923074" lat="34.250666808870406"><ele>372.3850907774948</ele><time>2021-06-04T00:23:47Z</time><speed>1.1391403675079346</speed></trkpt><trkpt lon="108.89601659328322" lat="34.2505598962047"><ele>370.04727546477983</ele><time>2021-06-04T00:23:56Z</time><speed>1.2644799947738647</speed></trkpt><trkpt lon="108.89599324972572" lat="34.2504580695332"><ele>368.93332586211625</ele><time>2021-06-04T00:24:05Z</time><speed>1.2893974781036377</speed></trkpt><trkpt lon="108.89591484306577" lat="34.25036949334669"><ele>368.6145495600843</ele><time>2021-06-04T00:24:12Z</time><speed>0.9173429012298584</speed></trkpt><trkpt lon="108.89580694926245" lat="34.250337182249865"><ele>365.86282475997064</ele><time>2021-06-04T00:24:22Z</time><speed>0.8893981575965881</speed></trkpt><trkpt lon="108.89566310004413" lat="34.25035011705885"><ele>368.74123538702446</ele><time>2021-06-04T00:24:30Z</time><speed>1.1575560569763184</speed></trkpt><trkpt lon="108.89554909023889" lat="34.25035332315953"><ele>372.9662991455189</ele><time>2021-06-04T00:24:38Z</time><speed>1.1001605987548828</speed></trkpt><trkpt lon="108.89541682536769" lat="34.250363303964626"><ele>371.5729238838346</ele><time>2021-06-04T00:24:49Z</time><speed>1.2690327167510986</speed></trkpt><trkpt lon="108.8952910089464" lat="34.250366231799354"><ele>370.8309668201207</ele><time>2021-06-04T00:24:58Z</time><speed>1.2524724006652832</speed></trkpt><trkpt lon="108.89514899600972" lat="34.250374714137735"><ele>370.55839620753494</ele><time>2021-06-04T00:25:10Z</time><speed>0.8464449048042297</speed></trkpt><trkpt lon="108.89496277511888" lat="34.250376077606695"><ele>367.41540965145947</ele><time>2021-06-04T00:25:20Z</time><speed>1.2700767517089844</speed></trkpt><trkpt lon="108.8948312807745" lat="34.250418865523045"><ele>367.98772982283504</ele><time>2021-06-04T00:25:30Z</time><speed>1.1738662719726562</speed></trkpt><trkpt lon="108.89471541283163" lat="34.25045337763724"><ele>368.7319874926724</ele><time>2021-06-04T00:25:42Z</time><speed>0.9853797554969788</speed></trkpt><trkpt lon="108.89474558347709" lat="34.250543928957086"><ele>365.2188707538939</ele><time>2021-06-04T00:39:25Z</time><speed>0.7813562154769897</speed></trkpt><trkpt lon="108.89475206702514" lat="34.250645641459485"><ele>365.74468925356865</ele><time>2021-06-04T00:41:10Z</time><speed>0.5405320525169373</speed></trkpt><trkpt lon="108.89462725115868" lat="34.250645879567934"><ele>365.99316531278436</ele><time>2021-06-04T00:41:26Z</time><speed>0.9113594889640808</speed></trkpt><trkpt lon="108.89450448671685" lat="34.25065684094686"><ele>365.39384100070424</ele><time>2021-06-04T00:41:38Z</time><speed>0.9991409778594971</speed></trkpt><trkpt lon="108.89434495836045" lat="34.250689048113706"><ele>365.8728233973356</ele><time>2021-06-04T00:41:49Z</time><speed>1.254019021987915</speed></trkpt><trkpt lon="108.89430059571393" lat="34.250773100041954"><ele>368.2047882566433</ele><time>2021-06-04T00:42:00Z</time><speed>1.202323079109192</speed></trkpt><trkpt lon="108.89431719719667" lat="34.25086480181767"><ele>368.2883602728082</ele><time>2021-06-04T00:42:06Z</time><speed>1.1678296327590942</speed></trkpt><trkpt lon="108.89426163281492" lat="34.25096837704247"><ele>369.0430480478807</ele><time>2021-06-04T00:42:16Z</time><speed>1.2746107578277588</speed></trkpt><trkpt lon="108.8941790332833" lat="34.25105021359085"><ele>370.5459168682034</ele><time>2021-06-04T00:42:23Z</time><speed>1.0434916019439697</speed></trkpt><trkpt lon="108.89411614311096" lat="34.25114364334115"><ele>370.4835973401455</ele><time>2021-06-04T00:42:34Z</time><speed>1.2259140014648438</speed></trkpt><trkpt lon="108.89407946021947" lat="34.25124550845097"><ele>371.99010617001176</ele><time>2021-06-04T00:42:40Z</time><speed>0.9789093136787415</speed></trkpt><trkpt lon="108.89405497262115" lat="34.25133636156098"><ele>370.49721598500935</ele><time>2021-06-04T00:42:49Z</time><speed>2.0730390548706055</speed></trkpt><trkpt lon="108.89403778868133" lat="34.25142681799842"><ele>369.09266307171555</ele><time>2021-06-04T00:42:57Z</time><speed>1.4072914123535156</speed></trkpt><trkpt lon="108.89392015336097" lat="34.25147551376407"><ele>368.8574342351557</ele><time>2021-06-04T00:43:08Z</time><speed>1.3642609119415283</speed></trkpt><trkpt lon="108.8938093238566" lat="34.25148289502088"><ele>368.7374418932498</ele><time>2021-06-04T00:43:17Z</time><speed>1.1931235790252686</speed></trkpt><trkpt lon="108.89370062484197" lat="34.25147251097233"><ele>368.37772330059954</ele><time>2021-06-04T00:43:25Z</time><speed>1.5923353433609009</speed></trkpt><trkpt lon="108.89357840749358" lat="34.25146727362481"><ele>370.41804495463583</ele><time>2021-06-04T00:43:32Z</time><speed>1.1586320400238037</speed></trkpt><trkpt lon="108.89345618416446" lat="34.2514766621717"><ele>370.79025631213216</ele><time>2021-06-04T00:43:40Z</time><speed>1.2047054767608643</speed></trkpt><trkpt lon="108.89332291542696" lat="34.251439910514684"><ele>370.7910014130821</ele><time>2021-06-04T00:43:49Z</time><speed>1.3235323429107666</speed></trkpt><trkpt lon="108.89321805532073" lat="34.25139681993261"><ele>371.30291823416934</ele><time>2021-06-04T00:43:58Z</time><speed>1.3549271821975708</speed></trkpt><trkpt lon="108.89310149341088" lat="34.251396035880624"><ele>371.3963411859179</ele><time>2021-06-04T00:44:08Z</time><speed>1.7350996732711792</speed></trkpt><trkpt lon="108.89295447850586" lat="34.25140308097799"><ele>371.2982226714111</ele><time>2021-06-04T00:44:17Z</time><speed>1.721194863319397</speed></trkpt><trkpt lon="108.89283715488605" lat="34.25135428430884"><ele>370.8765219425926</ele><time>2021-06-04T00:44:26Z</time><speed>1.2598236799240112</speed></trkpt><trkpt lon="108.89276041116516" lat="34.25125368562748"><ele>370.8343821728356</ele><time>2021-06-04T00:44:36Z</time><speed>1.4953083992004395</speed></trkpt><trkpt lon="108.8926909294362" lat="34.25115477685467"><ele>370.3376606312812</ele><time>2021-06-04T00:44:43Z</time><speed>1.2333855628967285</speed></trkpt><trkpt lon="108.89259688154104" lat="34.25110349662283"><ele>370.42263041624835</ele><time>2021-06-04T00:44:50Z</time><speed>1.3388961553573608</speed></trkpt><trkpt lon="108.89245770805162" lat="34.25114511445282"><ele>370.9845986498132</ele><time>2021-06-04T00:45:01Z</time><speed>1.5372087955474854</speed></trkpt><trkpt lon="108.89235219740095" lat="34.25117256494332"><ele>369.73341658829554</ele><time>2021-06-04T00:45:10Z</time><speed>1.445366382598877</speed></trkpt><trkpt lon="108.89222099379231" lat="34.25116634155689"><ele>369.00602997268226</ele><time>2021-06-04T00:45:21Z</time><speed>1.500691533088684</speed></trkpt><trkpt lon="108.89207018998837" lat="34.25115023994485"><ele>369.05976751766445</ele><time>2021-06-04T00:45:31Z</time><speed>1.7252612113952637</speed></trkpt><trkpt lon="108.89195591547274" lat="34.251088277881955"><ele>369.9237468782099</ele><time>2021-06-04T00:45:40Z</time><speed>1.6248953342437744</speed></trkpt><trkpt lon="108.89186836519337" lat="34.25102961323668"><ele>370.31407057782366</ele><time>2021-06-04T00:45:48Z</time><speed>0.9752525091171265</speed></trkpt><trkpt lon="108.89179130056927" lat="34.250953267845766"><ele>370.4766473317556</ele><time>2021-06-04T00:45:57Z</time><speed>1.2300219535827637</speed></trkpt><trkpt lon="108.89171081379307" lat="34.250889552468244"><ele>369.59601886456386</ele><time>2021-06-04T00:46:05Z</time><speed>1.1778812408447266</speed></trkpt><trkpt lon="108.89162369034264" lat="34.25081672721283"><ele>369.149006901278</ele><time>2021-06-04T00:46:14Z</time><speed>1.3785865306854248</speed></trkpt><trkpt lon="108.89155354110206" lat="34.25073579876452"><ele>368.34883781351533</ele><time>2021-06-04T00:46:24Z</time><speed>1.1334049701690674</speed></trkpt><trkpt lon="108.89148427823253" lat="34.25066037525734"><ele>367.81829834102246</ele><time>2021-06-04T00:46:33Z</time><speed>1.539345383644104</speed></trkpt><trkpt lon="108.89140223869452" lat="34.25060102537783"><ele>366.8472181017331</ele><time>2021-06-04T00:46:42Z</time><speed>1.4197185039520264</speed></trkpt><trkpt lon="108.89135478340272" lat="34.250515571843046"><ele>367.06150326652255</ele><time>2021-06-04T00:46:50Z</time><speed>1.234623670578003</speed></trkpt><trkpt lon="108.89129252724884" lat="34.250432574105105"><ele>366.3687132794154</ele><time>2021-06-04T00:46:58Z</time><speed>1.5808826684951782</speed></trkpt><trkpt lon="108.89117573389211" lat="34.25034829497432"><ele>366.55279411807174</ele><time>2021-06-04T00:47:09Z</time><speed>1.2367444038391113</speed></trkpt><trkpt lon="108.89109102551308" lat="34.25026339358673"><ele>365.4359802147171</ele><time>2021-06-04T00:47:20Z</time><speed>1.0764024257659912</speed></trkpt><trkpt lon="108.89100595348339" lat="34.250201079101124"><ele>366.11502059989294</ele><time>2021-06-04T00:47:26Z</time><speed>1.368901014328003</speed></trkpt><trkpt lon="108.89091900391523" lat="34.25011023380094"><ele>368.337403736155</ele><time>2021-06-04T00:47:35Z</time><speed>0.8642389178276062</speed></trkpt><trkpt lon="108.89084056196522" lat="34.2500240686195"><ele>368.30864300070175</ele><time>2021-06-04T00:47:45Z</time><speed>1.2005733251571655</speed></trkpt><trkpt lon="108.89078034633388" lat="34.24994455519382"><ele>368.62037097542253</ele><time>2021-06-04T00:47:51Z</time><speed>1.2542973756790161</speed></trkpt><trkpt lon="108.89073144239617" lat="34.24986031448766"><ele>368.2276932080974</ele><time>2021-06-04T00:47:59Z</time><speed>1.3351925611495972</speed></trkpt><trkpt lon="108.89070309628404" lat="34.24974036656268"><ele>366.8674169881866</ele><time>2021-06-04T00:48:11Z</time><speed>1.3023245334625244</speed></trkpt><trkpt lon="108.89071423700251" lat="34.249649152745256"><ele>367.20094995785286</ele><time>2021-06-04T00:48:18Z</time><speed>1.7179077863693237</speed></trkpt><trkpt lon="108.89069749493765" lat="34.249520766846715"><ele>367.7034788076912</ele><time>2021-06-04T00:48:27Z</time><speed>1.7119429111480713</speed></trkpt><trkpt lon="108.89065503255311" lat="34.2494237769475"><ele>367.7410022020275</ele><time>2021-06-04T00:48:35Z</time><speed>1.485519289970398</speed></trkpt><trkpt lon="108.89067580826256" lat="34.2493338041491"><ele>367.58485154639527</ele><time>2021-06-04T00:48:44Z</time><speed>1.4437586069107056</speed></trkpt><trkpt lon="108.89075381903416" lat="34.24925988795697"><ele>365.19819440291235</ele><time>2021-06-04T00:49:18Z</time><speed>1.3367154598236084</speed></trkpt><trkpt lon="108.89086737002728" lat="34.249230556331845"><ele>365.5264871053576</ele><time>2021-06-04T00:49:27Z</time><speed>1.226424217224121</speed></trkpt><trkpt lon="108.89096902422446" lat="34.24926883192025"><ele>366.09625916005535</ele><time>2021-06-04T00:49:36Z</time><speed>0.9602533578872681</speed></trkpt><trkpt lon="108.89098441194251" lat="34.24936816242058"><ele>365.28534275804356</ele><time>2021-06-04T00:49:46Z</time><speed>0.9609301090240479</speed></trkpt><trkpt lon="108.89107067464482" lat="34.24946278207756"><ele>365.5601642112655</ele><time>2021-06-04T00:49:54Z</time><speed>1.4871753454208374</speed></trkpt><trkpt lon="108.89109332605926" lat="34.249554495190054"><ele>366.5821505309061</ele><time>2021-06-04T00:50:02Z</time><speed>1.479026198387146</speed></trkpt><trkpt lon="108.89109391826844" lat="34.24967551251207"><ele>367.1966994063065</ele><time>2021-06-04T00:50:11Z</time><speed>1.5839935541152954</speed></trkpt><trkpt lon="108.8910486382804" lat="34.24977077319074"><ele>367.62876065173606</ele><time>2021-06-04T00:50:20Z</time><speed>1.113619327545166</speed></trkpt><trkpt lon="108.89108201667973" lat="34.249887004712555"><ele>366.2435759651639</ele><time>2021-06-04T00:50:29Z</time><speed>1.4606311321258545</speed></trkpt><trkpt lon="108.89115360821962" lat="34.24996912434757"><ele>366.8008805912827</ele><time>2021-06-04T00:50:38Z</time><speed>1.1182498931884766</speed></trkpt><trkpt lon="108.89114061722235" lat="34.25006253037987"><ele>367.3558841188442</ele><time>2021-06-04T00:50:46Z</time><speed>0.71329265832901</speed></trkpt><trkpt lon="108.89101136678092" lat="34.25010054809239"><ele>372.9953643925658</ele><time>2021-06-04T00:50:53Z</time><speed>1.2107590436935425</speed></trkpt><trkpt lon="108.89089779517624" lat="34.25009443711237"><ele>371.35802202617214</ele><time>2021-06-04T00:51:03Z</time><speed>1.263369083404541</speed></trkpt><trkpt lon="108.89080423966958" lat="34.25001965123354"><ele>370.51116511225047</ele><time>2021-06-04T00:51:14Z</time><speed>1.3989832401275635</speed></trkpt><trkpt lon="108.89074836865647" lat="34.249934620620955"><ele>369.9125448714975</ele><time>2021-06-04T00:51:23Z</time><speed>1.3745051622390747</speed></trkpt><trkpt lon="108.89070733595865" lat="34.249845733820784"><ele>369.1012914623916</ele><time>2021-06-04T00:51:31Z</time><speed>1.1867097616195679</speed></trkpt><trkpt lon="108.89070873322171" lat="34.24975547846304"><ele>369.0160042958324</ele><time>2021-06-04T00:51:40Z</time><speed>1.1838233470916748</speed></trkpt><trkpt lon="108.890720492541" lat="34.24964655120152"><ele>368.48996962720577</ele><time>2021-06-04T00:51:48Z</time><speed>1.5698713064193726</speed></trkpt><trkpt lon="108.89072299555399" lat="34.24955365755525"><ele>368.32639723717614</ele><time>2021-06-04T00:51:56Z</time><speed>1.0066949129104614</speed></trkpt><trkpt lon="108.89071297875695" lat="34.24946355087713"><ele>367.7628166563773</ele><time>2021-06-04T00:52:18Z</time><speed>1.5073686838150024</speed></trkpt><trkpt lon="108.89072287004144" lat="34.24936569034067"><ele>367.9359242925821</ele><time>2021-06-04T00:52:26Z</time><speed>1.435930848121643</speed></trkpt><trkpt lon="108.89069875774744" lat="34.2492735935862"><ele>367.65532083458373</ele><time>2021-06-04T00:52:34Z</time><speed>1.4832429885864258</speed></trkpt><trkpt lon="108.89065992160275" lat="34.2491715533293"><ele>366.1457559738392</ele><time>2021-06-04T00:52:44Z</time><speed>1.1598061323165894</speed></trkpt><trkpt lon="108.8907382670776" lat="34.249085017590346"><ele>366.29374050636056</ele><time>2021-06-04T00:52:53Z</time><speed>1.3893241882324219</speed></trkpt><trkpt lon="108.89082067840145" lat="34.24897442516071"><ele>369.02012979150834</ele><time>2021-06-04T00:53:02Z</time><speed>1.4205865859985352</speed></trkpt><trkpt lon="108.89090109726335" lat="34.2488918541136"><ele>371.3311976866406</ele><time>2021-06-04T00:53:10Z</time><speed>1.31702721118927</speed></trkpt><trkpt lon="108.89099476980775" lat="34.248827719121934"><ele>371.72128869392526</ele><time>2021-06-04T00:53:19Z</time><speed>1.290570855140686</speed></trkpt><trkpt lon="108.89108396434071" lat="34.248759173851845"><ele>371.6677371650434</ele><time>2021-06-04T00:53:29Z</time><speed>1.1135026216506958</speed></trkpt><trkpt lon="108.89120252298137" lat="34.24873058410976"><ele>371.56198936465864</ele><time>2021-06-04T00:53:38Z</time><speed>1.1762166023254395</speed></trkpt><trkpt lon="108.89131221220418" lat="34.24870268585688"><ele>371.98036328657537</ele><time>2021-06-04T00:53:48Z</time><speed>1.0365594625473022</speed></trkpt><trkpt lon="108.8914272832023" lat="34.24865648765144"><ele>370.53218456879836</ele><time>2021-06-04T00:53:56Z</time><speed>1.2957642078399658</speed></trkpt><trkpt lon="108.89157177289077" lat="34.24867136841981"><ele>370.6959337733554</ele><time>2021-06-04T00:54:03Z</time><speed>1.3095831871032715</speed></trkpt><trkpt lon="108.89169868381434" lat="34.24868896300202"><ele>372.3052463510341</ele><time>2021-06-04T00:54:13Z</time><speed>1.5293868780136108</speed></trkpt><trkpt lon="108.89182712640337" lat="34.24870269340263"><ele>372.7749770737616</ele><time>2021-06-04T00:54:21Z</time><speed>1.5078226327896118</speed></trkpt><trkpt lon="108.89195057416536" lat="34.24871794813813"><ele>376.9302264912643</ele><time>2021-06-04T00:54:31Z</time><speed>1.4952573776245117</speed></trkpt><trkpt lon="108.89206092121448" lat="34.248726404107074"><ele>374.9867129271658</ele><time>2021-06-04T00:54:41Z</time><speed>1.5928465127944946</speed></trkpt><trkpt lon="108.89216986498016" lat="34.248745955838736"><ele>375.574978919078</ele><time>2021-06-04T00:54:47Z</time><speed>1.6497032642364502</speed></trkpt><trkpt lon="108.8922998461508" lat="34.248780706430075"><ele>375.6805216322686</ele><time>2021-06-04T00:54:56Z</time><speed>1.4314138889312744</speed></trkpt><trkpt lon="108.89241985354774" lat="34.24882405528337"><ele>374.90513294738304</ele><time>2021-06-04T00:55:04Z</time><speed>1.6093289852142334</speed></trkpt><trkpt lon="108.89255307386617" lat="34.248838616058265"><ele>373.6785228633542</ele><time>2021-06-04T00:55:14Z</time><speed>1.679419755935669</speed></trkpt><trkpt lon="108.89268486079015" lat="34.248839339411724"><ele>372.565394834713</ele><time>2021-06-04T00:55:23Z</time><speed>1.2405321598052979</speed></trkpt><trkpt lon="108.89279522537184" lat="34.24883738780308"><ele>373.1494468868384</ele><time>2021-06-04T00:55:33Z</time><speed>1.560188889503479</speed></trkpt><trkpt lon="108.89293331078858" lat="34.24883540018691"><ele>373.1237885359962</ele><time>2021-06-04T00:55:43Z</time><speed>1.2443513870239258</speed></trkpt><trkpt lon="108.89307589838123" lat="34.248854930663214"><ele>372.42135545511394</ele><time>2021-06-04T00:55:53Z</time><speed>1.2679283618927002</speed></trkpt><trkpt lon="108.89320629394116" lat="34.24884407555474"><ele>370.72710912940767</ele><time>2021-06-04T00:56:01Z</time><speed>0.8606581091880798</speed></trkpt><trkpt lon="108.89331728825388" lat="34.24880741908851"><ele>370.60890840740365</ele><time>2021-06-04T00:56:09Z</time><speed>1.277543067932129</speed></trkpt><trkpt lon="108.89340677570867" lat="34.248738098004466"><ele>371.0056419156291</ele><time>2021-06-04T00:56:18Z</time><speed>1.2970386743545532</speed></trkpt><trkpt lon="108.89347970836906" lat="34.24866321948745"><ele>370.884899133295</ele><time>2021-06-04T00:56:27Z</time><speed>1.2097033262252808</speed></trkpt><trkpt lon="108.89355759758499" lat="34.24858797664553"><ele>370.5860720012559</ele><time>2021-06-04T00:56:36Z</time><speed>1.1637704372406006</speed></trkpt><trkpt lon="108.89363849262563" lat="34.24852416550609"><ele>370.61393853371044</ele><time>2021-06-04T00:56:44Z</time><speed>1.4726790189743042</speed></trkpt><trkpt lon="108.89372429560552" lat="34.24846250046048"><ele>371.17917770659557</ele><time>2021-06-04T00:56:51Z</time><speed>1.0756933689117432</speed></trkpt><trkpt lon="108.89384485382706" lat="34.248409224872724"><ele>369.41676989342676</ele><time>2021-06-04T00:57:00Z</time><speed>0.8347243666648865</speed></trkpt><trkpt lon="108.89396567654886" lat="34.24839582822445"><ele>368.84557609436166</ele><time>2021-06-04T00:57:07Z</time><speed>1.309466004371643</speed></trkpt><trkpt lon="108.89407709321374" lat="34.24836536437365"><ele>369.6894794373784</ele><time>2021-06-04T00:57:16Z</time><speed>1.1864746809005737</speed></trkpt><trkpt lon="108.894210859473" lat="34.248357449023594"><ele>369.52947491561866</ele><time>2021-06-04T00:57:25Z</time><speed>1.1364346742630005</speed></trkpt><trkpt lon="108.89429475910157" lat="34.248291323725866"><ele>369.0618720520995</ele><time>2021-06-04T00:57:34Z</time><speed>1.122119426727295</speed></trkpt><trkpt lon="108.894352667213" lat="34.24820836094985"><ele>368.69533033676163</ele><time>2021-06-04T00:57:43Z</time><speed>1.4372750520706177</speed></trkpt><trkpt lon="108.89443409567174" lat="34.24810739808963"><ele>367.4811211368612</ele><time>2021-06-04T00:57:53Z</time><speed>1.1739636659622192</speed></trkpt><trkpt lon="108.89455119440993" lat="34.24805398356463"><ele>370.49822734973475</ele><time>2021-06-04T00:58:01Z</time><speed>1.148931622505188</speed></trkpt><trkpt lon="108.89466048972274" lat="34.24803578605351"><ele>370.6951485567319</ele><time>2021-06-04T00:58:10Z</time><speed>1.5618810653686523</speed></trkpt><trkpt lon="108.8947946872834" lat="34.24805155624253"><ele>370.3504041960017</ele><time>2021-06-04T00:58:21Z</time><speed>0.8895360231399536</speed></trkpt><trkpt lon="108.89492202662272" lat="34.24808781313729"><ele>370.1658113137711</ele><time>2021-06-04T00:58:33Z</time><speed>1.4892632961273193</speed></trkpt><trkpt lon="108.89495178110784" lat="34.248187520137186"><ele>369.9065193788435</ele><time>2021-06-04T00:58:39Z</time><speed>1.5523154735565186</speed></trkpt><trkpt lon="108.89497924003426" lat="34.24828545273754"><ele>371.66375316550943</ele><time>2021-06-04T00:58:50Z</time><speed>1.4952366352081299</speed></trkpt><trkpt lon="108.89498885669737" lat="34.248385119174145"><ele>370.3855514740395</ele><time>2021-06-04T00:59:00Z</time><speed>1.2123289108276367</speed></trkpt><trkpt lon="108.89500621673461" lat="34.24849471332438"><ele>370.3260533181168</ele><time>2021-06-04T00:59:11Z</time><speed>1.0497980117797852</speed></trkpt><trkpt lon="108.89501221296561" lat="34.248604897267796"><ele>370.4159974360589</ele><time>2021-06-04T00:59:20Z</time><speed>1.179632544517517</speed></trkpt><trkpt lon="108.89501324624455" lat="34.24869747478626"><ele>370.72912382934425</ele><time>2021-06-04T00:59:28Z</time><speed>1.5018270015716553</speed></trkpt><trkpt lon="108.89497844234606" lat="34.24878647305545"><ele>370.4600398227571</ele><time>2021-06-04T00:59:36Z</time><speed>1.5248643159866333</speed></trkpt><trkpt lon="108.8949550677948" lat="34.248887442062305"><ele>370.1436959853895</ele><time>2021-06-04T00:59:44Z</time><speed>1.0817025899887085</speed></trkpt><trkpt lon="108.89494463884348" lat="34.2489889033089"><ele>371.1618103828166</ele><time>2021-06-04T00:59:51Z</time><speed>1.2976514101028442</speed></trkpt><trkpt lon="108.89494589700301" lat="34.24910667527793"><ele>370.5486417305816</ele><time>2021-06-04T01:00:00Z</time><speed>1.0116252899169922</speed></trkpt><trkpt lon="108.89498517393919" lat="34.24920947524506"><ele>371.4758544109646</ele><time>2021-06-04T01:00:10Z</time><speed>1.304739236831665</speed></trkpt><trkpt lon="108.89499528807659" lat="34.249308192993055"><ele>369.8795069436682</ele><time>2021-06-04T01:00:18Z</time><speed>1.0485491752624512</speed></trkpt><trkpt lon="108.8949383974203" lat="34.24940583607274"><ele>368.5363786112112</ele><time>2021-06-04T01:00:28Z</time><speed>1.495276689529419</speed></trkpt><trkpt lon="108.89491965816372" lat="34.249505432822275"><ele>367.99626263265867</ele><time>2021-06-04T01:00:38Z</time><speed>1.2796084880828857</speed></trkpt><trkpt lon="108.89486771079002" lat="34.24959498018859"><ele>368.55794083854886</ele><time>2021-06-04T01:00:46Z</time><speed>0.9825026392936707</speed></trkpt><trkpt lon="108.89480569905493" lat="34.249680790583305"><ele>368.3292030396801</ele><time>2021-06-04T01:00:54Z</time><speed>1.2230380773544312</speed></trkpt><trkpt lon="108.89477621659842" lat="34.24977793561708"><ele>367.12001713599454</ele><time>2021-06-04T01:01:02Z</time><speed>1.391482949256897</speed></trkpt><trkpt lon="108.8948291668196" lat="34.24986697386925"><ele>367.0144404785142</ele><time>2021-06-04T01:01:11Z</time><speed>1.4910773038864136</speed></trkpt><trkpt lon="108.89483816427423" lat="34.2499772912995"><ele>368.7479864181215</ele><time>2021-06-04T01:01:19Z</time><speed>1.5554540157318115</speed></trkpt><trkpt lon="108.89497553199237" lat="34.250018414156585"><ele>370.1785375373498</ele><time>2021-06-04T01:01:31Z</time><speed>1.1257330179214478</speed></trkpt><trkpt lon="108.89507252615103" lat="34.24997030872528"><ele>365.80381532296246</ele><time>2021-06-04T01:01:39Z</time><speed>1.1178706884384155</speed></trkpt><trkpt lon="108.89521758477217" lat="34.24997829242208"><ele>372.05935957700285</ele><time>2021-06-04T01:01:49Z</time><speed>1.4304325580596924</speed></trkpt><trkpt lon="108.89532621741533" lat="34.25000136614413"><ele>371.07034521878796</ele><time>2021-06-04T01:01:58Z</time><speed>1.1586599349975586</speed></trkpt><trkpt lon="108.89543374460537" lat="34.25006118193966"><ele>372.84770206419665</ele><time>2021-06-04T01:02:05Z</time><speed>1.136508822441101</speed></trkpt><trkpt lon="108.89556197050717" lat="34.25007567451846"><ele>373.6652522989967</ele><time>2021-06-04T01:02:15Z</time><speed>0.8905653357505798</speed></trkpt><trkpt lon="108.89568081562945" lat="34.25010720501897"><ele>373.27394043597246</ele><time>2021-06-04T01:02:26Z</time><speed>1.0393847227096558</speed></trkpt><trkpt lon="108.89579797785608" lat="34.25016409243559"><ele>372.2629268400448</ele><time>2021-06-04T01:02:37Z</time><speed>1.1075732707977295</speed></trkpt><trkpt lon="108.89585279836596" lat="34.25025231520013"><ele>371.9150034903405</ele><time>2021-06-04T01:02:44Z</time><speed>0.964895486831665</speed></trkpt><trkpt lon="108.89576805258159" lat="34.250309666258275"><ele>374.28433290384385</ele><time>2021-06-04T01:02:52Z</time><speed>1.0936102867126465</speed></trkpt><trkpt lon="108.89564634694891" lat="34.25030683383133"><ele>373.9583724072866</ele><time>2021-06-04T01:03:02Z</time><speed>1.5373932123184204</speed></trkpt><trkpt lon="108.89552352717945" lat="34.25029530877079"><ele>374.2531342800465</ele><time>2021-06-04T01:03:12Z</time><speed>1.043908715248108</speed></trkpt><trkpt lon="108.89540250318863" lat="34.25032346524227"><ele>372.64603690373264</ele><time>2021-06-04T01:03:22Z</time><speed>1.3016389608383179</speed></trkpt><trkpt lon="108.89527867568377" lat="34.250340761820965"><ele>371.1877398643791</ele><time>2021-06-04T01:03:28Z</time><speed>1.1782540082931519</speed></trkpt><trkpt lon="108.89516736356991" lat="34.25030979526957"><ele>367.1815684728026</ele><time>2021-06-04T01:03:37Z</time><speed>1.2023274898529053</speed></trkpt><trkpt lon="108.89504568401188" lat="34.250346450977325"><ele>370.6480708901189</ele><time>2021-06-04T01:03:47Z</time><speed>1.3973100185394287</speed></trkpt><trkpt lon="108.89490661666456" lat="34.250357002751336"><ele>371.8836505955517</ele><time>2021-06-04T01:03:54Z</time><speed>1.0229220390319824</speed></trkpt><trkpt lon="108.8947954218033" lat="34.250403055820165"><ele>371.21076191365603</ele><time>2021-06-04T01:04:05Z</time><speed>1.0707529783248901</speed></trkpt><trkpt lon="108.89468308083462" lat="34.25044056925411"><ele>370.10867412452507</ele><time>2021-06-04T01:04:18Z</time><speed>0.6458930373191833</speed></trkpt><trkpt lon="108.89473080751735" lat="34.25052743261788"><ele>367.91206482663796</ele><time>2021-06-04T01:06:47Z</time><speed>1.0494390726089478</speed></trkpt><trkpt lon="108.89479027713543" lat="34.25060394632095"><ele>367.0218540536211</ele><time>2021-06-04T01:06:57Z</time><speed>1.1686455011367798</speed></trkpt><trkpt lon="108.89467344532146" lat="34.25063990634059"><ele>366.33151328460855</ele><time>2021-06-04T01:07:10Z</time><speed>1.1442782878875732</speed></trkpt><trkpt lon="108.89451696673378" lat="34.250641280751815"><ele>366.2536901775333</ele><time>2021-06-04T01:07:20Z</time><speed>0.8769844770431519</speed></trkpt><trkpt lon="108.89436138982458" lat="34.25070101968497"><ele>365.3677596409271</ele><time>2021-06-04T01:07:29Z</time><speed>1.2276556491851807</speed></trkpt><trkpt lon="108.89422939700376" lat="34.250667493755486"><ele>365.2736441533216</ele><time>2021-06-04T01:07:38Z</time><speed>1.7583165168762207</speed></trkpt><trkpt lon="108.89413946548376" lat="34.25061386096923"><ele>365.42226761910143</ele><time>2021-06-04T01:07:44Z</time><speed>1.4591553211212158</speed></trkpt><trkpt lon="108.89402875845606" lat="34.2506262593865"><ele>365.1016757198981</ele><time>2021-06-04T01:07:54Z</time><speed>0.9654163122177124</speed></trkpt><trkpt lon="108.89391504918592" lat="34.25066392205998"><ele>363.7760706098106</ele><time>2021-06-04T01:08:04Z</time><speed>1.5673351287841797</speed></trkpt><trkpt lon="108.89379770316935" lat="34.25065733586486"><ele>362.26586079560343</ele><time>2021-06-04T01:08:11Z</time><speed>1.2111393213272095</speed></trkpt><trkpt lon="108.89369308525607" lat="34.25068261036122"><ele>362.55873503720517</ele><time>2021-06-04T01:08:19Z</time><speed>1.3817237615585327</speed></trkpt><trkpt lon="108.89354373663613" lat="34.250703623759506"><ele>362.78723375798035</ele><time>2021-06-04T01:08:27Z</time><speed>1.1809571981430054</speed></trkpt><trkpt lon="108.8934378884282" lat="34.250731235016595"><ele>363.4937857155856</ele><time>2021-06-04T01:08:34Z</time><speed>1.5558489561080933</speed></trkpt><trkpt lon="108.89328515872108" lat="34.25075259936493"><ele>370.60010835623274</ele><time>2021-06-04T01:08:43Z</time><speed>1.2000709772109985</speed></trkpt><trkpt lon="108.89315111939183" lat="34.25074099457916"><ele>370.2037955048913</ele><time>2021-06-04T01:08:53Z</time><speed>1.3127104043960571</speed></trkpt><trkpt lon="108.89303749260974" lat="34.250718344114425"><ele>372.0810950481456</ele><time>2021-06-04T01:09:00Z</time><speed>1.3289250135421753</speed></trkpt><trkpt lon="108.89292971936393" lat="34.25070414369063"><ele>372.1729255771279</ele><time>2021-06-04T01:09:09Z</time><speed>1.110581636428833</speed></trkpt><trkpt lon="108.89278166799852" lat="34.25068951415096"><ele>368.0311155320472</ele><time>2021-06-04T01:09:19Z</time><speed>1.557291030883789</speed></trkpt><trkpt lon="108.89265798326564" lat="34.25067535825185"><ele>368.6131387951973</ele><time>2021-06-04T01:09:27Z</time><speed>1.4163517951965332</speed></trkpt><trkpt lon="108.89254422983393" lat="34.25066346990411"><ele>368.7834262185729</ele><time>2021-06-04T01:09:34Z</time><speed>1.5353888273239136</speed></trkpt><trkpt lon="108.89243789955194" lat="34.2506368271021"><ele>368.7755710444303</ele><time>2021-06-04T01:09:43Z</time><speed>1.2590128183364868</speed></trkpt><trkpt lon="108.89233767704646" lat="34.25059474655351"><ele>368.2119220412752</ele><time>2021-06-04T01:09:50Z</time><speed>1.1794689893722534</speed></trkpt><trkpt lon="108.89223444697988" lat="34.25054550342517"><ele>368.95486856515555</ele><time>2021-06-04T01:09:58Z</time><speed>0.9935261607170105</speed></trkpt><trkpt lon="108.89211507356464" lat="34.250508091242864"><ele>366.79907505020304</ele><time>2021-06-04T01:10:04Z</time><speed>1.3935017585754395</speed></trkpt><trkpt lon="108.89199922352077" lat="34.250502539765385"><ele>367.974320156731</ele><time>2021-06-04T01:10:13Z</time><speed>1.1530961990356445</speed></trkpt><trkpt lon="108.89188471022412" lat="34.25050021813607"><ele>368.23530956444796</ele><time>2021-06-04T01:10:22Z</time><speed>1.3702852725982666</speed></trkpt><trkpt lon="108.89176588009724" lat="34.25050026967714"><ele>368.1759159210262</ele><time>2021-06-04T01:10:29Z</time><speed>1.2482579946517944</speed></trkpt><trkpt lon="108.89164350769387" lat="34.25047860294845"><ele>370.1387898939009</ele><time>2021-06-04T01:10:39Z</time><speed>1.2718052864074707</speed></trkpt><trkpt lon="108.89150201378656" lat="34.25045749258614"><ele>371.2823061690462</ele><time>2021-06-04T01:10:49Z</time><speed>1.1979479789733887</speed></trkpt><trkpt lon="108.89139827670888" lat="34.25041167376386"><ele>371.29963062980994</ele><time>2021-06-04T01:11:02Z</time><speed>0.9702754020690918</speed></trkpt><trkpt lon="108.89128950238445" lat="34.250357856791446"><ele>370.6737946988321</ele><time>2021-06-04T01:11:16Z</time><speed>1.193271517753601</speed></trkpt><trkpt lon="108.89118923927604" lat="34.250306462539356"><ele>370.0130462100115</ele><time>2021-06-04T01:11:26Z</time><speed>1.299014687538147</speed></trkpt><trkpt lon="108.89109197093444" lat="34.25021948156236"><ele>368.90723349232525</ele><time>2021-06-04T01:11:37Z</time><speed>1.2742416858673096</speed></trkpt><trkpt lon="108.891001285495" lat="34.250159208782684"><ele>370.9103763434449</ele><time>2021-06-04T01:11:46Z</time><speed>1.5352046489715576</speed></trkpt><trkpt lon="108.89093174685654" lat="34.250084802308784"><ele>371.1070504401317</ele><time>2021-06-04T01:11:55Z</time><speed>1.1453417539596558</speed></trkpt><trkpt lon="108.89082612818218" lat="34.2500174648352"><ele>370.8839449882671</ele><time>2021-06-04T01:12:05Z</time><speed>1.178488850593567</speed></trkpt><trkpt lon="108.89078949609988" lat="34.24992483735881"><ele>371.27552401362095</ele><time>2021-06-04T01:12:13Z</time><speed>1.4306520223617554</speed></trkpt><trkpt lon="108.89072401825582" lat="34.24981586517204"><ele>371.5156863499583</ele><time>2021-06-04T01:12:25Z</time><speed>1.350285291671753</speed></trkpt><trkpt lon="108.89071284382722" lat="34.24969885564134"><ele>370.82656213787334</ele><time>2021-06-04T01:12:35Z</time><speed>1.2969125509262085</speed></trkpt><trkpt lon="108.89069431952274" lat="34.249596962204436"><ele>370.62589370769996</ele><time>2021-06-04T01:12:43Z</time><speed>1.645110845565796</speed></trkpt></trkseg></trk></gpx>
