# Supplementary material for: Exploring the influence of path environment factors on walking behavior in urban parks with configuration attribute control
Source: PLoS One. 2025 Jul 28;20(7):e0329278. doi: 10.1371/journal.pone.0329278 (PMC12303266; doi:10.1371/journal.pone.0329278)
Supplement: S2 File — (ZIP) [file pone.0329278.s002.zip › S2 File/Trajectory data/F185.gpx]

<?xml version="1.0" encoding="UTF-8"?><gpx xsi:schemaLocation="http://www.topografix.com/GPX/1/0 http://www.topografix.com/GPX/1/0/gpx.xsd" xmlns="http://www.topografix.com/GPX/1/0" xmlns:xsi="http://www.w3.org/2001/XMLSchema-instance" creator="SixFoot - http://www.foooooot.com/" version="1.0"><trk><trkseg><trkpt lon="108.89528175286624" lat="34.25198253603569"><ele>365.7107491027564</ele><time>2021-06-04T01:44:48Z</time><speed>0.29845964908599854</speed></trkpt><trkpt lon="108.89513723928698" lat="34.25196060723769"><ele>370.08401001337916</ele><time>2021-06-04T01:44:52Z</time><speed>0.636175274848938</speed></trkpt><trkpt lon="108.8950032249633" lat="34.25201629198026"><ele>371.34067303775583</ele><time>2021-06-04T01:45:02Z</time><speed>1.3624091148376465</speed></trkpt><trkpt lon="108.89489598433158" lat="34.251943657801796"><ele>371.4039749026726</ele><time>2021-06-04T01:45:11Z</time><speed>1.3887463808059692</speed></trkpt><trkpt lon="108.89490732814026" lat="34.251820442174804"><ele>371.71363100673506</ele><time>2021-06-04T01:45:16Z</time><speed>1.528159737586975</speed></trkpt><trkpt lon="108.89491356376035" lat="34.25172076872178"><ele>369.50034602302674</ele><time>2021-06-04T01:45:23Z</time><speed>1.5410807132720947</speed></trkpt><trkpt lon="108.8948136631656" lat="34.251678436392744"><ele>364.422061160515</ele><time>2021-06-04T01:46:14Z</time><speed>0.9471567869186401</speed></trkpt><trkpt lon="108.89467683095937" lat="34.251709507036885"><ele>360.49248125450106</ele><time>2021-06-04T01:46:22Z</time><speed>1.1949641704559326</speed></trkpt><trkpt lon="108.8944956930484" lat="34.25170704032143"><ele>347.8678928372774</ele><time>2021-06-04T01:46:29Z</time><speed>1.2277337312698364</speed></trkpt><trkpt lon="108.89435640380144" lat="34.25172894680826"><ele>340.5864646199805</ele><time>2021-06-04T01:46:37Z</time><speed>1.6362005472183228</speed></trkpt><trkpt lon="108.89425156343096" lat="34.25164445137569"><ele>341.17022903651116</ele><time>2021-06-04T01:46:48Z</time><speed>1.4963748455047607</speed></trkpt><trkpt lon="108.89413415957878" lat="34.25155590330055"><ele>354.8559325693728</ele><time>2021-06-04T01:47:01Z</time><speed>1.0447392463684082</speed></trkpt><trkpt lon="108.8939991699669" lat="34.25150010772666"><ele>355.6694712141851</ele><time>2021-06-04T01:47:08Z</time><speed>1.3248060941696167</speed></trkpt><trkpt lon="108.89389209707728" lat="34.2514619817301"><ele>362.295172428246</ele><time>2021-06-04T01:47:16Z</time><speed>1.347603440284729</speed></trkpt><trkpt lon="108.89378082941231" lat="34.25143552724323"><ele>362.68944767417713</ele><time>2021-06-04T01:47:21Z</time><speed>1.140336275100708</speed></trkpt><trkpt lon="108.89367380779132" lat="34.251419762767625"><ele>361.4787111452597</ele><time>2021-06-04T01:47:30Z</time><speed>1.0281788110733032</speed></trkpt><trkpt lon="108.89353986512714" lat="34.2514425731231"><ele>361.21497661785105</ele><time>2021-06-04T01:47:40Z</time><speed>1.2546977996826172</speed></trkpt><trkpt lon="108.89342251488544" lat="34.25146822309862"><ele>360.1639734632549</ele><time>2021-06-04T01:47:47Z</time><speed>1.2129980325698853</speed></trkpt><trkpt lon="108.89330898651036" lat="34.25143558685957"><ele>360.40140457538496</ele><time>2021-06-04T01:47:56Z</time><speed>1.26008141040802</speed></trkpt><trkpt lon="108.89317933283736" lat="34.25140968398162"><ele>359.6073505849894</ele><time>2021-06-04T01:48:05Z</time><speed>1.4120583534240723</speed></trkpt><trkpt lon="108.89307309129754" lat="34.2513868924676"><ele>358.51651857353176</ele><time>2021-06-04T01:48:14Z</time><speed>1.4114445447921753</speed></trkpt><trkpt lon="108.89295551939341" lat="34.25136423775729"><ele>359.01356699895285</ele><time>2021-06-04T01:48:22Z</time><speed>1.785261869430542</speed></trkpt><trkpt lon="108.89283549813617" lat="34.25132624990085"><ele>359.1712677344573</ele><time>2021-06-04T01:48:30Z</time><speed>1.4729835987091064</speed></trkpt><trkpt lon="108.89274471883884" lat="34.251264723309504"><ele>357.98533278313545</ele><time>2021-06-04T01:48:38Z</time><speed>1.6092722415924072</speed></trkpt><trkpt lon="108.89267970934117" lat="34.251189001486665"><ele>356.0899953734829</ele><time>2021-06-04T01:48:48Z</time><speed>1.0837081670761108</speed></trkpt><trkpt lon="108.89261233434894" lat="34.25111218666633"><ele>357.1951699928186</ele><time>2021-06-04T01:48:58Z</time><speed>1.516506552696228</speed></trkpt><trkpt lon="108.89250069781576" lat="34.25111011086094"><ele>358.48037427667134</ele><time>2021-06-04T01:49:08Z</time><speed>0.9081549048423767</speed></trkpt><trkpt lon="108.89237747768603" lat="34.251132582290765"><ele>357.5772281964612</ele><time>2021-06-04T01:49:16Z</time><speed>1.2318501472473145</speed></trkpt><trkpt lon="108.89225563865423" lat="34.251129407405635"><ele>356.6940018536936</ele><time>2021-06-04T01:49:25Z</time><speed>0.9271786212921143</speed></trkpt><trkpt lon="108.89213755330061" lat="34.25110240157309"><ele>355.3602685952765</ele><time>2021-06-04T01:49:37Z</time><speed>0.7956060171127319</speed></trkpt><trkpt lon="108.89202695533056" lat="34.2511048600946"><ele>354.22312999520005</ele><time>2021-06-04T01:49:46Z</time><speed>0.8189599514007568</speed></trkpt><trkpt lon="108.89192173447975" lat="34.251075906906564"><ele>352.92421144852193</ele><time>2021-06-04T01:49:54Z</time><speed>1.3935232162475586</speed></trkpt><trkpt lon="108.89183151193895" lat="34.25098498812893"><ele>351.9355100045481</ele><time>2021-06-04T01:50:07Z</time><speed>1.2065520286560059</speed></trkpt><trkpt lon="108.89172653399537" lat="34.25090668755531"><ele>351.90550408315545</ele><time>2021-06-04T01:50:16Z</time><speed>1.3297816514968872</speed></trkpt><trkpt lon="108.89162169061497" lat="34.250827367975404"><ele>352.2066542803835</ele><time>2021-06-04T01:50:26Z</time><speed>1.6709233522415161</speed></trkpt><trkpt lon="108.8915392034293" lat="34.250738461526694"><ele>352.74837724982564</ele><time>2021-06-04T01:50:36Z</time><speed>1.5684579610824585</speed></trkpt><trkpt lon="108.89147615160046" lat="34.25063128797735"><ele>350.23188304621743</ele><time>2021-06-04T01:50:44Z</time><speed>1.609797716140747</speed></trkpt><trkpt lon="108.89138162476577" lat="34.250561598939484"><ele>350.48607156426675</ele><time>2021-06-04T01:50:54Z</time><speed>1.7269582748413086</speed></trkpt><trkpt lon="108.89132236892475" lat="34.25047750148016"><ele>350.21771368152463</ele><time>2021-06-04T01:51:04Z</time><speed>1.5625276565551758</speed></trkpt><trkpt lon="108.89120936337406" lat="34.25041544368566"><ele>352.196936249306</ele><time>2021-06-04T01:51:14Z</time><speed>1.4056075811386108</speed></trkpt><trkpt lon="108.89109157495464" lat="34.25039467676972"><ele>354.5661280464962</ele><time>2021-06-04T01:51:22Z</time><speed>1.8229186534881592</speed></trkpt><trkpt lon="108.89103066000523" lat="34.25030828963611"><ele>354.7919412533478</ele><time>2021-06-04T01:51:30Z</time><speed>1.5386525392532349</speed></trkpt><trkpt lon="108.89093264128034" lat="34.250253978683475"><ele>356.73353206509097</ele><time>2021-06-04T01:51:40Z</time><speed>1.5450918674468994</speed></trkpt><trkpt lon="108.89093967457403" lat="34.25014267550297"><ele>363.9636140043473</ele><time>2021-06-04T01:51:46Z</time><speed>1.1865384578704834</speed></trkpt><trkpt lon="108.89089011859573" lat="34.25005828034713"><ele>365.599230970236</ele><time>2021-06-04T01:51:59Z</time><speed>1.123823642730713</speed></trkpt><trkpt lon="108.89083031023318" lat="34.249969119781355"><ele>365.858914840226</ele><time>2021-06-04T01:52:09Z</time><speed>1.2131907939910889</speed></trkpt><trkpt lon="108.89078207449776" lat="34.24988683511078"><ele>364.9914295882378</ele><time>2021-06-04T01:52:18Z</time><speed>1.3732662200927734</speed></trkpt><trkpt lon="108.89074197097035" lat="34.249794899601916"><ele>363.67753643162547</ele><time>2021-06-04T01:52:27Z</time><speed>1.2164878845214844</speed></trkpt><trkpt lon="108.89073519028338" lat="34.24968710241685"><ele>364.1999545057344</ele><time>2021-06-04T01:52:37Z</time><speed>1.4114466905593872</speed></trkpt><trkpt lon="108.89070780695123" lat="34.24959416007572"><ele>364.8007521454476</ele><time>2021-06-04T01:52:45Z</time><speed>1.3268351554870605</speed></trkpt><trkpt lon="108.89069687337157" lat="34.249465337786106"><ele>365.4107605689928</ele><time>2021-06-04T01:52:55Z</time><speed>1.266100525856018</speed></trkpt><trkpt lon="108.89070121953348" lat="34.24936205835378"><ele>365.4181767314674</ele><time>2021-06-04T01:53:02Z</time><speed>1.3075520992279053</speed></trkpt><trkpt lon="108.89073140915421" lat="34.24926701798985"><ele>364.9102920215304</ele><time>2021-06-04T01:53:11Z</time><speed>1.0670419931411743</speed></trkpt><trkpt lon="108.89084651236413" lat="34.24925308229696"><ele>365.01389260648</ele><time>2021-06-04T01:53:20Z</time><speed>1.5530394315719604</speed></trkpt><trkpt lon="108.89097285274764" lat="34.249281884692444"><ele>364.57113878276965</ele><time>2021-06-04T01:53:31Z</time><speed>1.5965076684951782</speed></trkpt><trkpt lon="108.89108000393233" lat="34.24930860998592"><ele>364.65974449019984</ele><time>2021-06-04T01:53:40Z</time><speed>1.5804197788238525</speed></trkpt><trkpt lon="108.89106334378128" lat="34.24918799568231"><ele>363.31457832328215</ele><time>2021-06-04T01:53:53Z</time><speed>1.3519057035446167</speed></trkpt><trkpt lon="108.89102978625417" lat="34.24909067048924"><ele>361.53357113935886</ele><time>2021-06-04T01:54:00Z</time><speed>1.3907982110977173</speed></trkpt><trkpt lon="108.89106861770479" lat="34.248986875912024"><ele>361.0193296903803</ele><time>2021-06-04T01:54:07Z</time><speed>1.2521681785583496</speed></trkpt><trkpt lon="108.89117924177454" lat="34.24893501380507"><ele>359.9632822040241</ele><time>2021-06-04T01:54:13Z</time><speed>1.3203184604644775</speed></trkpt><trkpt lon="108.8912887811519" lat="34.248884450625695"><ele>359.4879818739625</ele><time>2021-06-04T01:54:22Z</time><speed>0.6783315539360046</speed></trkpt><trkpt lon="108.89141019438345" lat="34.24884115034326"><ele>358.8049803480531</ele><time>2021-06-04T01:54:34Z</time><speed>1.1179362535476685</speed></trkpt><trkpt lon="108.89154449729618" lat="34.24880133361939"><ele>357.9659638233284</ele><time>2021-06-04T01:54:43Z</time><speed>1.1942709684371948</speed></trkpt><trkpt lon="108.89166180360277" lat="34.24877440222561"><ele>360.19690809609324</ele><time>2021-06-04T01:54:50Z</time><speed>1.4742093086242676</speed></trkpt><trkpt lon="108.89178464267295" lat="34.24874230796357"><ele>360.2666002167898</ele><time>2021-06-04T01:54:59Z</time><speed>1.0548802614212036</speed></trkpt><trkpt lon="108.89191785653676" lat="34.24870856752674"><ele>363.96206745320796</ele><time>2021-06-04T01:55:08Z</time><speed>1.362471103668213</speed></trkpt><trkpt lon="108.89202823768737" lat="34.248747790002994"><ele>368.74108730075136</ele><time>2021-06-04T01:55:16Z</time><speed>1.475102186203003</speed></trkpt><trkpt lon="108.89214843711093" lat="34.248737817067855"><ele>368.35138045941954</ele><time>2021-06-04T01:55:24Z</time><speed>1.4002466201782227</speed></trkpt><trkpt lon="108.89228731315758" lat="34.24879382860488"><ele>368.41088215036706</ele><time>2021-06-04T01:55:33Z</time><speed>1.0665581226348877</speed></trkpt><trkpt lon="108.89239162132719" lat="34.248819995527526"><ele>368.1086796710019</ele><time>2021-06-04T01:55:40Z</time><speed>1.217972755432129</speed></trkpt><trkpt lon="108.89249975602903" lat="34.248804959123014"><ele>368.6191808988653</ele><time>2021-06-04T01:55:51Z</time><speed>1.5955430269241333</speed></trkpt><trkpt lon="108.89262993369428" lat="34.24877888440388"><ele>364.62241954113193</ele><time>2021-06-04T01:56:41Z</time><speed>1.2362334728240967</speed></trkpt><trkpt lon="108.89276238505104" lat="34.24881195911344"><ele>364.83978319412176</ele><time>2021-06-04T01:56:49Z</time><speed>1.3887157440185547</speed></trkpt><trkpt lon="108.89288125508484" lat="34.248844395073085"><ele>366.19678351917867</ele><time>2021-06-04T01:56:57Z</time><speed>1.4501492977142334</speed></trkpt><trkpt lon="108.89301656688801" lat="34.24884518848191"><ele>368.06423459429396</ele><time>2021-06-04T01:57:06Z</time><speed>1.574828863143921</speed></trkpt><trkpt lon="108.89316323778456" lat="34.248863790510725"><ele>368.12292123210364</ele><time>2021-06-04T01:57:17Z</time><speed>1.411035180091858</speed></trkpt><trkpt lon="108.89327283610015" lat="34.24881893895105"><ele>368.9420670273372</ele><time>2021-06-04T01:57:25Z</time><speed>1.3212239742279053</speed></trkpt><trkpt lon="108.89336207620202" lat="34.24874649390162"><ele>368.8175142474391</ele><time>2021-06-04T01:57:32Z</time><speed>1.420458197593689</speed></trkpt><trkpt lon="108.89344903632033" lat="34.2486814715889"><ele>368.44597294665556</ele><time>2021-06-04T01:57:40Z</time><speed>1.1933685541152954</speed></trkpt><trkpt lon="108.8935358398013" lat="34.248596922572915"><ele>369.14593692778135</ele><time>2021-06-04T01:57:50Z</time><speed>1.2014082670211792</speed></trkpt><trkpt lon="108.89360900009926" lat="34.24852548879268"><ele>369.10748389119436</ele><time>2021-06-04T01:57:58Z</time><speed>1.4178035259246826</speed></trkpt><trkpt lon="108.89370418916135" lat="34.248460476482904"><ele>368.3334177429193</ele><time>2021-06-04T01:58:05Z</time><speed>1.329343318939209</speed></trkpt><trkpt lon="108.8938303452959" lat="34.24840614400312"><ele>367.596136837128</ele><time>2021-06-04T01:58:15Z</time><speed>1.238540768623352</speed></trkpt><trkpt lon="108.89394565149779" lat="34.24837246529985"><ele>366.62032927110437</ele><time>2021-06-04T01:58:23Z</time><speed>1.2400898933410645</speed></trkpt><trkpt lon="108.89408313446437" lat="34.24835962398101"><ele>367.4806410869734</ele><time>2021-06-04T01:58:33Z</time><speed>0.9541018009185791</speed></trkpt><trkpt lon="108.89420775024092" lat="34.2483168495356"><ele>368.18320123703313</ele><time>2021-06-04T01:58:42Z</time><speed>1.1466615200042725</speed></trkpt><trkpt lon="108.89431352436797" lat="34.24828001713114"><ele>369.0745692884868</ele><time>2021-06-04T01:58:47Z</time><speed>1.3945344686508179</speed></trkpt><trkpt lon="108.89439019092364" lat="34.24819132836286"><ele>369.4846675393211</ele><time>2021-06-04T01:58:57Z</time><speed>1.1897364854812622</speed></trkpt><trkpt lon="108.8944245432576" lat="34.24809415293769"><ele>370.4239444539245</ele><time>2021-06-04T01:59:06Z</time><speed>1.0990718603134155</speed></trkpt><trkpt lon="108.8945316029489" lat="34.24803242707086"><ele>374.1132815213767</ele><time>2021-06-04T01:59:13Z</time><speed>1.3298546075820923</speed></trkpt><trkpt lon="108.89465746280261" lat="34.248012707777534"><ele>374.3608239329053</ele><time>2021-06-04T01:59:21Z</time><speed>1.5082706212997437</speed></trkpt><trkpt lon="108.89476021904909" lat="34.248043753015715"><ele>372.8755685973963</ele><time>2021-06-04T01:59:29Z</time><speed>1.1773520708084106</speed></trkpt><trkpt lon="108.894864934011" lat="34.248101150143164"><ele>371.5060573424255</ele><time>2021-06-04T01:59:43Z</time><speed>1.6058509349822998</speed></trkpt><trkpt lon="108.89489148575748" lat="34.24819515620272"><ele>370.3051979643781</ele><time>2021-06-04T01:59:55Z</time><speed>1.1852360963821411</speed></trkpt><trkpt lon="108.89491793241278" lat="34.24830244402394"><ele>369.9105997604886</ele><time>2021-06-04T02:00:04Z</time><speed>1.0062141418457031</speed></trkpt><trkpt lon="108.89491554784168" lat="34.248409735141045"><ele>370.28295144048315</ele><time>2021-06-04T02:00:12Z</time><speed>0.8483213782310486</speed></trkpt><trkpt lon="108.89495348351781" lat="34.24851129715108"><ele>369.5397621393232</ele><time>2021-06-04T02:00:20Z</time><speed>1.1194391250610352</speed></trkpt><trkpt lon="108.89499467649321" lat="34.24859510755501"><ele>369.3179838396873</ele><time>2021-06-04T02:00:27Z</time><speed>0.9119579792022705</speed></trkpt><trkpt lon="108.8949967061966" lat="34.24869384276416"><ele>369.0583581461796</ele><time>2021-06-04T02:00:35Z</time><speed>1.0594983100891113</speed></trkpt><trkpt lon="108.89494750968332" lat="34.24878431762852"><ele>368.92811518880774</ele><time>2021-06-04T02:00:42Z</time><speed>1.3163214921951294</speed></trkpt><trkpt lon="108.89490903451188" lat="34.24887472630189"><ele>370.4783419234952</ele><time>2021-06-04T02:00:50Z</time><speed>0.9681082963943481</speed></trkpt><trkpt lon="108.89478408420855" lat="34.248882493097426"><ele>370.3864280879061</ele><time>2021-06-04T02:00:57Z</time><speed>1.2133668661117554</speed></trkpt><trkpt lon="108.8946591669299" lat="34.248894811384815"><ele>370.782979444184</ele><time>2021-06-04T02:01:06Z</time><speed>1.3569886684417725</speed></trkpt><trkpt lon="108.89453166082254" lat="34.2488756986395"><ele>370.2687368698804</ele><time>2021-06-04T02:01:15Z</time><speed>1.2034357786178589</speed></trkpt><trkpt lon="108.8944508247162" lat="34.24896909681186"><ele>371.95364992841456</ele><time>2021-06-04T02:01:27Z</time><speed>1.2742170095443726</speed></trkpt><trkpt lon="108.89436688882382" lat="34.24904366796706"><ele>373.41285139038</ele><time>2021-06-04T02:01:36Z</time><speed>1.343577265739441</speed></trkpt><trkpt lon="108.89425983891753" lat="34.24907080733117"><ele>371.9340285464388</ele><time>2021-06-04T02:01:44Z</time><speed>1.3159611225128174</speed></trkpt><trkpt lon="108.89419089983605" lat="34.249148642229436"><ele>370.68584805435677</ele><time>2021-06-04T02:01:55Z</time><speed>1.2459486722946167</speed></trkpt><trkpt lon="108.89418940840768" lat="34.249254804404664"><ele>368.486389604052</ele><time>2021-06-04T02:02:04Z</time><speed>0.9692288041114807</speed></trkpt><trkpt lon="108.8941278060116" lat="34.24933996793857"><ele>367.3607777878765</ele><time>2021-06-04T02:02:12Z</time><speed>1.3581430912017822</speed></trkpt><trkpt lon="108.89401135408713" lat="34.249394349415574"><ele>365.17746799460446</ele><time>2021-06-04T02:02:22Z</time><speed>1.153896450996399</speed></trkpt><trkpt lon="108.89389080350146" lat="34.24938202966222"><ele>365.1635712581101</ele><time>2021-06-04T02:02:33Z</time><speed>0.9632688760757446</speed></trkpt><trkpt lon="108.89378003830812" lat="34.24936052868525"><ele>367.21630118517066</ele><time>2021-06-04T02:02:40Z</time><speed>1.136561632156372</speed></trkpt><trkpt lon="108.89386822056163" lat="34.249417163046175"><ele>369.50318029252736</ele><time>2021-06-04T02:05:39Z</time><speed>0.5693127512931824</speed></trkpt><trkpt lon="108.89400257958171" lat="34.249426357735985"><ele>368.9062042526026</ele><time>2021-06-04T02:05:47Z</time><speed>1.7623398303985596</speed></trkpt><trkpt lon="108.89413122907627" lat="34.24941556625082"><ele>368.0529195714657</ele><time>2021-06-04T02:05:55Z</time><speed>1.309528112411499</speed></trkpt><trkpt lon="108.89421282333738" lat="34.24932071378132"><ele>366.4320210127743</ele><time>2021-06-04T02:06:05Z</time><speed>1.7366952896118164</speed></trkpt><trkpt lon="108.89422684100771" lat="34.24923066686628"><ele>365.93212667002166</ele><time>2021-06-04T02:06:13Z</time><speed>1.4284679889678955</speed></trkpt><trkpt lon="108.89423060674207" lat="34.249117008816825"><ele>367.1132856664484</ele><time>2021-06-04T02:06:22Z</time><speed>1.6705585718154907</speed></trkpt><trkpt lon="108.89435150271251" lat="34.249097771037825"><ele>365.6968227109213</ele><time>2021-06-04T02:06:30Z</time><speed>1.2570024728775024</speed></trkpt><trkpt lon="108.89444909525898" lat="34.24902776806804"><ele>364.27718463977766</ele><time>2021-06-04T02:06:45Z</time><speed>1.596070647239685</speed></trkpt><trkpt lon="108.8945420246399" lat="34.248941035637664"><ele>362.30659849685964</ele><time>2021-06-04T02:06:57Z</time><speed>1.494489073753357</speed></trkpt><trkpt lon="108.8946875636025" lat="34.248944464605"><ele>361.48870050428064</ele><time>2021-06-04T02:07:09Z</time><speed>1.1011122465133667</speed></trkpt><trkpt lon="108.89487789533199" lat="34.248921576460425"><ele>361.75875772020964</ele><time>2021-06-04T02:07:19Z</time><speed>1.0485284328460693</speed></trkpt><trkpt lon="108.89493428193643" lat="34.24901688570133"><ele>362.23741981916135</ele><time>2021-06-04T02:07:30Z</time><speed>1.1773455142974854</speed></trkpt><trkpt lon="108.89493886009532" lat="34.249138853701574"><ele>361.52195267070726</ele><time>2021-06-04T02:07:41Z</time><speed>1.1343399286270142</speed></trkpt><trkpt lon="108.89495679611429" lat="34.24923104383891"><ele>361.78871970022493</ele><time>2021-06-04T02:07:50Z</time><speed>0.9772461652755737</speed></trkpt><trkpt lon="108.89492730593106" lat="34.24933266439817"><ele>362.17922273591313</ele><time>2021-06-04T02:07:57Z</time><speed>1.1826114654541016</speed></trkpt><trkpt lon="108.89489298851012" lat="34.24942072208259"><ele>363.24971451396794</ele><time>2021-06-04T02:08:04Z</time><speed>0.967706561088562</speed></trkpt><trkpt lon="108.89494426514617" lat="34.24933403502258"><ele>368.5012377428507</ele><time>2021-06-04T02:08:29Z</time><speed>1.0038986206054688</speed></trkpt><trkpt lon="108.8948730376948" lat="34.24941937333932"><ele>369.0565214662112</ele><time>2021-06-04T02:09:04Z</time><speed>0.6171348690986633</speed></trkpt><trkpt lon="108.89484970772668" lat="34.24951173750255"><ele>370.9101697320499</ele><time>2021-06-04T02:09:23Z</time><speed>0.8023330569267273</speed></trkpt><trkpt lon="108.89478734508565" lat="34.2495911411856"><ele>373.68266217842097</ele><time>2021-06-04T02:09:40Z</time><speed>0.9941946864128113</speed></trkpt><trkpt lon="108.8947629866144" lat="34.249686072996575"><ele>374.59116560482755</ele><time>2021-06-04T02:09:51Z</time><speed>0.9251395463943481</speed></trkpt><trkpt lon="108.89475929357869" lat="34.24979501751665"><ele>373.38126524064137</ele><time>2021-06-04T02:10:05Z</time><speed>1.0908111333847046</speed></trkpt><trkpt lon="108.89479450132754" lat="34.24988964160336"><ele>371.0132498771147</ele><time>2021-06-04T02:10:16Z</time><speed>1.2051810026168823</speed></trkpt><trkpt lon="108.89483242486891" lat="34.2499759639051"><ele>370.00313845286354</ele><time>2021-06-04T02:10:26Z</time><speed>1.0810407400131226</speed></trkpt><trkpt lon="108.8949254282127" lat="34.25002488353869"><ele>368.3380799969533</ele><time>2021-06-04T02:10:35Z</time><speed>0.6528086066246033</speed></trkpt><trkpt lon="108.89489351244222" lat="34.25012610974154"><ele>366.56177826828394</ele><time>2021-06-04T02:10:46Z</time><speed>1.05731201171875</speed></trkpt><trkpt lon="108.89479142669099" lat="34.25017228454402"><ele>367.5005780115881</ele><time>2021-06-04T02:10:59Z</time><speed>0.9217354655265808</speed></trkpt><trkpt lon="108.89469912160739" lat="34.250243079851785"><ele>367.40310890592815</ele><time>2021-06-04T02:11:11Z</time><speed>1.1232528686523438</speed></trkpt><trkpt lon="108.89464200985586" lat="34.250321156340384"><ele>367.33002957962054</ele><time>2021-06-04T02:11:22Z</time><speed>1.0765759944915771</speed></trkpt><trkpt lon="108.8947587906507" lat="34.25042795162596"><ele>367.61544237850444</ele><time>2021-06-04T02:12:07Z</time><speed>1.0404664278030396</speed></trkpt><trkpt lon="108.89487323866001" lat="34.250433045538045"><ele>370.31116322695027</ele><time>2021-06-04T02:12:14Z</time><speed>0.8230401873588562</speed></trkpt><trkpt lon="108.89500180705714" lat="34.25041442234256"><ele>371.10688961448557</ele><time>2021-06-04T02:12:29Z</time><speed>0.839297354221344</speed></trkpt><trkpt lon="108.89510866032185" lat="34.25039178880987"><ele>371.2823732238142</ele><time>2021-06-04T02:12:40Z</time><speed>1.032738208770752</speed></trkpt><trkpt lon="108.89521891948851" lat="34.250390296262"><ele>369.2401018256523</ele><time>2021-06-04T02:12:58Z</time><speed>0.9470391869544983</speed></trkpt><trkpt lon="108.89533204045281" lat="34.25035750791644"><ele>364.6491492734192</ele><time>2021-06-04T02:13:08Z</time><speed>0.604345440864563</speed></trkpt><trkpt lon="108.89545767226761" lat="34.25037417956083"><ele>371.1854640421931</ele><time>2021-06-04T02:14:22Z</time><speed>0.8682502508163452</speed></trkpt><trkpt lon="108.89558037221936" lat="34.250360428025765"><ele>370.8151806476145</ele><time>2021-06-04T02:14:34Z</time><speed>0.8301606774330139</speed></trkpt><trkpt lon="108.89570107541826" lat="34.2503666010782"><ele>369.95063905507357</ele><time>2021-06-04T02:14:53Z</time><speed>0.6786361932754517</speed></trkpt><trkpt lon="108.89580717837096" lat="34.250344261801025"><ele>370.62773316404235</ele><time>2021-06-04T02:15:11Z</time><speed>0.4652305245399475</speed></trkpt><trkpt lon="108.89592262283816" lat="34.25032962091877"><ele>372.11345175262545</ele><time>2021-06-04T02:15:23Z</time><speed>0.6871145963668823</speed></trkpt><trkpt lon="108.89592473073344" lat="34.25042227911316"><ele>371.3168356426487</ele><time>2021-06-04T02:15:39Z</time><speed>0.40961983799934387</speed></trkpt><trkpt lon="108.89593958983343" lat="34.25051244530009"><ele>370.6491196712771</ele><time>2021-06-04T02:15:56Z</time><speed>1.0035772323608398</speed></trkpt><trkpt lon="108.89599022651304" lat="34.25059614832552"><ele>370.1202325434741</ele><time>2021-06-04T02:16:11Z</time><speed>0.9594336748123169</speed></trkpt><trkpt lon="108.89595853842808" lat="34.25068457622488"><ele>370.9770784264058</ele><time>2021-06-04T02:16:22Z</time><speed>0.6731758117675781</speed></trkpt><trkpt lon="108.89597423961627" lat="34.25078233768207"><ele>368.45529255554396</ele><time>2021-06-04T02:16:31Z</time><speed>0.7480714321136475</speed></trkpt><trkpt lon="108.8960027632197" lat="34.250869534782005"><ele>369.08115767526095</ele><time>2021-06-04T02:16:46Z</time><speed>0.7519533038139343</speed></trkpt><trkpt lon="108.89595750451079" lat="34.25096599450394"><ele>370.8951381845738</ele><time>2021-06-04T02:16:58Z</time><speed>0.7192072868347168</speed></trkpt><trkpt lon="108.89590366019983" lat="34.25104667735683"><ele>370.78133745767343</ele><time>2021-06-04T02:17:10Z</time><speed>0.9538776278495789</speed></trkpt><trkpt lon="108.89580712231454" lat="34.251101425359764"><ele>372.46116321230653</ele><time>2021-06-04T02:17:31Z</time><speed>0.553682804107666</speed></trkpt><trkpt lon="108.8958031949711" lat="34.25120601517993"><ele>371.2356245834073</ele><time>2021-06-04T02:18:04Z</time><speed>0.45538926124572754</speed></trkpt><trkpt lon="108.89582471953202" lat="34.25130204320453"><ele>369.3455403193521</ele><time>2021-06-04T02:18:18Z</time><speed>0.8412644267082214</speed></trkpt><trkpt lon="108.89581460215312" lat="34.251395263586424"><ele>365.3157851359047</ele><time>2021-06-04T02:18:42Z</time><speed>0.9542989134788513</speed></trkpt><trkpt lon="108.89573506367171" lat="34.25148510059012"><ele>367.0203661630167</ele><time>2021-06-04T02:18:57Z</time><speed>0.8589615821838379</speed></trkpt><trkpt lon="108.89562643136772" lat="34.25149758232142"><ele>370.894128225769</ele><time>2021-06-04T02:19:14Z</time><speed>1.0827043056488037</speed></trkpt><trkpt lon="108.89549665623422" lat="34.25149743718492"><ele>371.5652036131677</ele><time>2021-06-04T02:19:46Z</time><speed>0.9465264081954956</speed></trkpt><trkpt lon="108.8953842324603" lat="34.25154902905535"><ele>372.29537902355173</ele><time>2021-06-04T02:19:56Z</time><speed>0.6376466751098633</speed></trkpt><trkpt lon="108.89529872417707" lat="34.25161071544631"><ele>372.1896812552617</ele><time>2021-06-04T02:20:04Z</time><speed>1.035593032836914</speed></trkpt><trkpt lon="108.89520465692094" lat="34.2516750812523"><ele>372.6378175893993</ele><time>2021-06-04T02:20:22Z</time><speed>1.0606807470321655</speed></trkpt><trkpt lon="108.89519349926302" lat="34.25176826174503"><ele>372.69340655746254</ele><time>2021-06-04T02:20:31Z</time><speed>1.0001380443572998</speed></trkpt></trkseg></trk></gpx>
