# Supplementary material for: Exploring the influence of path environment factors on walking behavior in urban parks with configuration attribute control
Source: PLoS One. 2025 Jul 28;20(7):e0329278. doi: 10.1371/journal.pone.0329278 (PMC12303266; doi:10.1371/journal.pone.0329278)
Supplement: S2 File — (ZIP) [file pone.0329278.s002.zip › S2 File/Trajectory data/F186.gpx]

<?xml version="1.0" encoding="UTF-8"?><gpx xsi:schemaLocation="http://www.topografix.com/GPX/1/0 http://www.topografix.com/GPX/1/0/gpx.xsd" xmlns="http://www.topografix.com/GPX/1/0" xmlns:xsi="http://www.w3.org/2001/XMLSchema-instance" creator="SixFoot - http://www.foooooot.com/" version="1.0"><trk><trkseg><trkpt lon="108.89528378279334" lat="34.25189374796534"><ele>358.0806586984545</ele><time>2021-06-04T02:25:23Z</time><speed>4.588336284266979E-20</speed></trkpt><trkpt lon="108.89518366678129" lat="34.2518168479958"><ele>361.9829417506893</ele><time>2021-06-04T02:25:36Z</time><speed>0.9513530135154724</speed></trkpt><trkpt lon="108.89523906810578" lat="34.25173177254569"><ele>366.2953473150978</ele><time>2021-06-04T02:26:03Z</time><speed>0.16884616017341614</speed></trkpt><trkpt lon="108.89519773033813" lat="34.251633973709126"><ele>373.2377688440937</ele><time>2021-06-04T02:26:26Z</time><speed>1.2077471017837524</speed></trkpt><trkpt lon="108.89529908380366" lat="34.251559984326654"><ele>372.021023772938</ele><time>2021-06-04T02:26:35Z</time><speed>1.0517522096633911</speed></trkpt><trkpt lon="108.89543161457847" lat="34.2515489697219"><ele>370.57197422596624</ele><time>2021-06-04T02:26:43Z</time><speed>1.056584119796753</speed></trkpt><trkpt lon="108.89554554019115" lat="34.25150802198278"><ele>370.1113240718892</ele><time>2021-06-04T02:26:52Z</time><speed>1.009168267250061</speed></trkpt><trkpt lon="108.89567727712839" lat="34.251490832429866"><ele>369.98993109604396</ele><time>2021-06-04T02:27:01Z</time><speed>0.9586825370788574</speed></trkpt><trkpt lon="108.8957874663528" lat="34.25143965545156"><ele>370.3778595884934</ele><time>2021-06-04T02:27:10Z</time><speed>1.2087923288345337</speed></trkpt><trkpt lon="108.89580607793454" lat="34.25134642996002"><ele>370.672513053342</ele><time>2021-06-04T02:27:17Z</time><speed>1.420384407043457</speed></trkpt><trkpt lon="108.89582542003812" lat="34.25125066177445"><ele>371.700419571756</ele><time>2021-06-04T02:27:26Z</time><speed>1.0434494018554688</speed></trkpt><trkpt lon="108.89582134473399" lat="34.2511525243606"><ele>372.97641065272563</ele><time>2021-06-04T02:27:32Z</time><speed>1.06242036819458</speed></trkpt><trkpt lon="108.89589046866207" lat="34.25105735322578"><ele>373.0716543732512</ele><time>2021-06-04T02:27:41Z</time><speed>1.284224510192871</speed></trkpt><trkpt lon="108.8959510314443" lat="34.25096705008364"><ele>372.59669962812615</ele><time>2021-06-04T02:27:51Z</time><speed>1.0475058555603027</speed></trkpt><trkpt lon="108.89601324089358" lat="34.250877185405436"><ele>371.5866507378497</ele><time>2021-06-04T02:28:02Z</time><speed>1.370493769645691</speed></trkpt><trkpt lon="108.89600746950593" lat="34.25076131737904"><ele>369.8723853959515</ele><time>2021-06-04T02:28:12Z</time><speed>1.30941641330719</speed></trkpt><trkpt lon="108.89598487220593" lat="34.2506638347256"><ele>370.37847156643943</ele><time>2021-06-04T02:28:20Z</time><speed>1.335608720779419</speed></trkpt><trkpt lon="108.89598975780491" lat="34.25057181385257"><ele>374.1890728145175</ele><time>2021-06-04T02:28:30Z</time><speed>1.2044086456298828</speed></trkpt><trkpt lon="108.89603699175206" lat="34.25047978155199"><ele>372.49690672427397</ele><time>2021-06-04T02:28:35Z</time><speed>1.2708011865615845</speed></trkpt><trkpt lon="108.8959805846259" lat="34.25039216937905"><ele>372.3984594247004</ele><time>2021-06-04T02:28:44Z</time><speed>1.2197036743164062</speed></trkpt><trkpt lon="108.89587938010514" lat="34.250349706134514"><ele>371.8894394069041</ele><time>2021-06-04T02:28:52Z</time><speed>1.5160800218582153</speed></trkpt><trkpt lon="108.89575780339531" lat="34.25031578234746"><ele>372.3851397166994</ele><time>2021-06-04T02:28:59Z</time><speed>1.707736849784851</speed></trkpt><trkpt lon="108.89563310394071" lat="34.250325837337996"><ele>372.80326690283573</ele><time>2021-06-04T02:29:10Z</time><speed>1.2351607084274292</speed></trkpt><trkpt lon="108.89548439515326" lat="34.25033242640527"><ele>373.1474348869481</ele><time>2021-06-04T02:29:21Z</time><speed>1.5077354907989502</speed></trkpt><trkpt lon="108.89537191416919" lat="34.25032925935092"><ele>374.10803657770884</ele><time>2021-06-04T02:29:26Z</time><speed>1.1911275386810303</speed></trkpt><trkpt lon="108.8952446674465" lat="34.25033526070749"><ele>373.99877134648085</ele><time>2021-06-04T02:29:36Z</time><speed>1.3805537223815918</speed></trkpt><trkpt lon="108.8951302714487" lat="34.2503324567971"><ele>372.85687707445425</ele><time>2021-06-04T02:29:45Z</time><speed>1.308885931968689</speed></trkpt><trkpt lon="108.89499170899337" lat="34.250361021428766"><ele>373.4358102973336</ele><time>2021-06-04T02:29:54Z</time><speed>1.3148713111877441</speed></trkpt><trkpt lon="108.89488194488186" lat="34.250391262611686"><ele>374.2100783747533</ele><time>2021-06-04T02:30:01Z</time><speed>1.262668490409851</speed></trkpt><trkpt lon="108.89477039012006" lat="34.25040558973347"><ele>373.0331121094959</ele><time>2021-06-04T02:30:21Z</time><speed>0.5761246681213379</speed></trkpt><trkpt lon="108.89466209230737" lat="34.25037476675715"><ele>370.2754036447367</ele><time>2021-06-04T02:34:03Z</time><speed>0.2490677386522293</speed></trkpt><trkpt lon="108.89471964192789" lat="34.25029140584216"><ele>367.64904877394827</ele><time>2021-06-04T02:39:48Z</time><speed>0.9408133029937744</speed></trkpt><trkpt lon="108.89479008989396" lat="34.25022051031677"><ele>368.3161273611092</ele><time>2021-06-04T02:39:55Z</time><speed>1.0360262393951416</speed></trkpt><trkpt lon="108.89489217193467" lat="34.250141602898054"><ele>369.4244298397419</ele><time>2021-06-04T02:40:02Z</time><speed>0.9772119522094727</speed></trkpt><trkpt lon="108.8948629057949" lat="34.25004439754108"><ele>369.8716414136682</ele><time>2021-06-04T02:40:16Z</time><speed>1.6432747840881348</speed></trkpt><trkpt lon="108.89480726351113" lat="34.249958017946234"><ele>369.5172041112519</ele><time>2021-06-04T02:40:24Z</time><speed>1.4695138931274414</speed></trkpt><trkpt lon="108.89477879654287" lat="34.24986065883168"><ele>365.45331699664195</ele><time>2021-06-04T02:40:32Z</time><speed>1.6352170705795288</speed></trkpt><trkpt lon="108.89474238621152" lat="34.249738837653034"><ele>371.62058450977037</ele><time>2021-06-04T02:40:39Z</time><speed>1.2610831260681152</speed></trkpt><trkpt lon="108.89476793662898" lat="34.24964876623049"><ele>369.97090582256163</ele><time>2021-06-04T02:40:49Z</time><speed>0.7928791642189026</speed></trkpt><trkpt lon="108.8948593620763" lat="34.2495866984151"><ele>368.72810911749144</ele><time>2021-06-04T02:40:56Z</time><speed>1.2615312337875366</speed></trkpt><trkpt lon="108.89492423126438" lat="34.249487171385525"><ele>368.2961639777969</ele><time>2021-06-04T02:41:07Z</time><speed>1.095391035079956</speed></trkpt><trkpt lon="108.89492705687805" lat="34.249391954476295"><ele>367.13198144945136</ele><time>2021-06-04T02:41:17Z</time><speed>1.050202488899231</speed></trkpt><trkpt lon="108.8949404992659" lat="34.249300125052024"><ele>366.84557241018143</ele><time>2021-06-04T02:41:24Z</time><speed>1.0885525941848755</speed></trkpt><trkpt lon="108.89492949395083" lat="34.2492061900678"><ele>366.820265914564</ele><time>2021-06-04T02:41:32Z</time><speed>1.167106032371521</speed></trkpt><trkpt lon="108.89491403252707" lat="34.24910614796793"><ele>366.4132740823487</ele><time>2021-06-04T02:41:41Z</time><speed>1.3017535209655762</speed></trkpt><trkpt lon="108.89491098925097" lat="34.249010139853965"><ele>366.78284058318144</ele><time>2021-06-04T02:41:48Z</time><speed>1.0743292570114136</speed></trkpt><trkpt lon="108.89491469155404" lat="34.24891103212561"><ele>365.8995337549233</ele><time>2021-06-04T02:41:56Z</time><speed>1.0633097887039185</speed></trkpt><trkpt lon="108.89494766616383" lat="34.248810602019155"><ele>365.00129551984</ele><time>2021-06-04T02:42:06Z</time><speed>1.2145358324050903</speed></trkpt><trkpt lon="108.89499920623494" lat="34.24872029633046"><ele>367.48813355336097</ele><time>2021-06-04T02:42:12Z</time><speed>0.8785828351974487</speed></trkpt><trkpt lon="108.89498320273894" lat="34.24862591965902"><ele>367.099031120599</ele><time>2021-06-04T02:42:20Z</time><speed>1.2496403455734253</speed></trkpt><trkpt lon="108.89499435782669" lat="34.24851131122932"><ele>372.5399316672484</ele><time>2021-06-04T02:42:27Z</time><speed>1.3695182800292969</speed></trkpt><trkpt lon="108.89498534250808" lat="34.24840742763337"><ele>372.1837666704508</ele><time>2021-06-04T02:43:07Z</time><speed>1.2992544174194336</speed></trkpt><trkpt lon="108.89496711692851" lat="34.24831165860716"><ele>372.14514167461346</ele><time>2021-06-04T02:43:15Z</time><speed>1.2548413276672363</speed></trkpt><trkpt lon="108.89495033658629" lat="34.24820177165631"><ele>372.15047301423687</ele><time>2021-06-04T02:43:24Z</time><speed>1.395275354385376</speed></trkpt><trkpt lon="108.8948985741251" lat="34.24809462926817"><ele>371.94398940618606</ele><time>2021-06-04T02:43:33Z</time><speed>1.1442118883132935</speed></trkpt><trkpt lon="108.89480636918681" lat="34.248037487011835"><ele>371.7770614153878</ele><time>2021-06-04T02:43:42Z</time><speed>1.3434650897979736</speed></trkpt><trkpt lon="108.8947011845834" lat="34.248008917707324"><ele>372.5011704110024</ele><time>2021-06-04T02:43:49Z</time><speed>1.3354945182800293</speed></trkpt><trkpt lon="108.89458900290884" lat="34.24800508794171"><ele>373.0572200274769</ele><time>2021-06-04T02:43:57Z</time><speed>1.0068668127059937</speed></trkpt><trkpt lon="108.89445977800442" lat="34.24802257472219"><ele>373.3619403035439</ele><time>2021-06-04T02:44:09Z</time><speed>1.0654115676879883</speed></trkpt><trkpt lon="108.89437888766844" lat="34.24809660064365"><ele>373.3289882666482</ele><time>2021-06-04T02:44:22Z</time><speed>1.7457284927368164</speed></trkpt><trkpt lon="108.8942840852373" lat="34.24817943101969"><ele>373.58574494966945</ele><time>2021-06-04T02:44:33Z</time><speed>1.1140412092208862</speed></trkpt><trkpt lon="108.89422588245228" lat="34.24826362767294"><ele>374.8720591660334</ele><time>2021-06-04T02:44:42Z</time><speed>1.1859593391418457</speed></trkpt><trkpt lon="108.89411763589591" lat="34.24831017456487"><ele>374.7994075496448</ele><time>2021-06-04T02:44:52Z</time><speed>1.023647665977478</speed></trkpt><trkpt lon="108.89400149891308" lat="34.24833048945193"><ele>376.04384554979714</ele><time>2021-06-04T02:45:02Z</time><speed>1.1690095663070679</speed></trkpt><trkpt lon="108.8938697218934" lat="34.24832966518394"><ele>378.2534923289729</ele><time>2021-06-04T02:45:14Z</time><speed>1.3518123626708984</speed></trkpt><trkpt lon="108.89374143842726" lat="34.24835586686322"><ele>377.402431699868</ele><time>2021-06-04T02:45:20Z</time><speed>1.3766371011734009</speed></trkpt><trkpt lon="108.89365295384349" lat="34.248473108384715"><ele>379.5693394263147</ele><time>2021-06-04T02:45:29Z</time><speed>1.1104631423950195</speed></trkpt><trkpt lon="108.89353654571345" lat="34.24855739600447"><ele>377.0196766640893</ele><time>2021-06-04T02:45:41Z</time><speed>1.2243351936340332</speed></trkpt><trkpt lon="108.89342595870218" lat="34.24862970640752"><ele>378.0538417669635</ele><time>2021-06-04T02:45:50Z</time><speed>1.0441876649856567</speed></trkpt><trkpt lon="108.89331525432134" lat="34.24870778066416"><ele>377.95368535495714</ele><time>2021-06-04T02:46:01Z</time><speed>1.3434613943099976</speed></trkpt><trkpt lon="108.89322468521495" lat="34.2487780873365"><ele>377.23557418689495</ele><time>2021-06-04T02:46:11Z</time><speed>1.2232657670974731</speed></trkpt><trkpt lon="108.8931102100876" lat="34.248806354711526"><ele>375.80712583098784</ele><time>2021-06-04T02:46:20Z</time><speed>1.1213916540145874</speed></trkpt><trkpt lon="108.89299880476912" lat="34.24880544026437"><ele>374.0466282420251</ele><time>2021-06-04T02:46:28Z</time><speed>0.7781577706336975</speed></trkpt><trkpt lon="108.89289209742948" lat="34.248783025393166"><ele>372.6101110892277</ele><time>2021-06-04T02:46:38Z</time><speed>1.0378835201263428</speed></trkpt><trkpt lon="108.89278138811655" lat="34.248777434041045"><ele>371.48208411108675</ele><time>2021-06-04T02:46:49Z</time><speed>0.20968371629714966</speed></trkpt><trkpt lon="108.89263551398828" lat="34.24879351009439"><ele>372.68222069168917</ele><time>2021-06-04T02:47:45Z</time><speed>1.2235486507415771</speed></trkpt><trkpt lon="108.89252894577535" lat="34.24881456517985"><ele>372.2215633558099</ele><time>2021-06-04T02:47:51Z</time><speed>1.3140852451324463</speed></trkpt><trkpt lon="108.89241540131307" lat="34.248827937531914"><ele>371.94999299750225</ele><time>2021-06-04T02:47:58Z</time><speed>1.322379231452942</speed></trkpt><trkpt lon="108.89229242582047" lat="34.24882850378249"><ele>372.5837918818199</ele><time>2021-06-04T02:48:08Z</time><speed>1.5721477270126343</speed></trkpt><trkpt lon="108.89218042222087" lat="34.24879669156418"><ele>371.9720225574962</ele><time>2021-06-04T02:48:18Z</time><speed>0.8795620203018188</speed></trkpt><trkpt lon="108.89206054524792" lat="34.248754001986704"><ele>371.92387765852743</ele><time>2021-06-04T02:48:28Z</time><speed>0.9982742667198181</speed></trkpt><trkpt lon="108.89195126556179" lat="34.24870857516075"><ele>373.65950814936207</ele><time>2021-06-04T02:48:34Z</time><speed>1.5000584125518799</speed></trkpt><trkpt lon="108.89183304568536" lat="34.24868518294178"><ele>373.8752550036063</ele><time>2021-06-04T02:48:44Z</time><speed>1.1742373704910278</speed></trkpt><trkpt lon="108.89172408718225" lat="34.248654264471675"><ele>374.6636031773214</ele><time>2021-06-04T02:48:54Z</time><speed>0.9505865573883057</speed></trkpt><trkpt lon="108.89161621064652" lat="34.24861849916914"><ele>374.46460213030616</ele><time>2021-06-04T02:49:03Z</time><speed>0.8008231520652771</speed></trkpt><trkpt lon="108.891497512247" lat="34.24860895384267"><ele>375.62262136615</ele><time>2021-06-04T02:49:12Z</time><speed>0.9597783088684082</speed></trkpt><trkpt lon="108.89138200415682" lat="34.24864502538232"><ele>375.8227674255119</ele><time>2021-06-04T02:49:22Z</time><speed>0.8839046359062195</speed></trkpt><trkpt lon="108.8912724279383" lat="34.24866472725555"><ele>375.966035944504</ele><time>2021-06-04T02:49:28Z</time><speed>1.0477628707885742</speed></trkpt><trkpt lon="108.89116654026434" lat="34.24868748271301"><ele>375.71421865334247</ele><time>2021-06-04T02:49:37Z</time><speed>1.0047359466552734</speed></trkpt><trkpt lon="108.8910569269578" lat="34.248744359144304"><ele>375.9485037925145</ele><time>2021-06-04T02:49:47Z</time><speed>1.2112923860549927</speed></trkpt><trkpt lon="108.89095951205319" lat="34.24879124847186"><ele>375.18662471961983</ele><time>2021-06-04T02:49:55Z</time><speed>1.0778392553329468</speed></trkpt><trkpt lon="108.89084903049577" lat="34.24887380560812"><ele>375.85296760720365</ele><time>2021-06-04T02:50:03Z</time><speed>1.3267297744750977</speed></trkpt><trkpt lon="108.8907691545792" lat="34.248937266233526"><ele>377.31066771622926</ele><time>2021-06-04T02:50:11Z</time><speed>1.1876941919326782</speed></trkpt><trkpt lon="108.8907067288892" lat="34.2490401773384"><ele>378.9041484800427</ele><time>2021-06-04T02:50:22Z</time><speed>0.910955548286438</speed></trkpt></trkseg></trk></gpx>
