# Supplementary material for: Exploring the influence of path environment factors on walking behavior in urban parks with configuration attribute control
Source: PLoS One. 2025 Jul 28;20(7):e0329278. doi: 10.1371/journal.pone.0329278 (PMC12303266; doi:10.1371/journal.pone.0329278)
Supplement: S2 File — (ZIP) [file pone.0329278.s002.zip › S2 File/Trajectory data/F187.gpx]

<?xml version="1.0" encoding="UTF-8"?><gpx xsi:schemaLocation="http://www.topografix.com/GPX/1/0 http://www.topografix.com/GPX/1/0/gpx.xsd" xmlns="http://www.topografix.com/GPX/1/0" xmlns:xsi="http://www.w3.org/2001/XMLSchema-instance" creator="SixFoot - http://www.foooooot.com/" version="1.0"><trk><trkseg><trkpt lon="108.89458032" lat="34.24610003"><ele>431.5997314453125</ele><time>2021-06-04T01:59:18Z</time><speed>0.0</speed></trkpt><trkpt lon="108.89462736" lat="34.24621625"><ele>381.4652099609375</ele><time>2021-06-04T01:59:22Z</time><speed>1.5399999618530273</speed></trkpt><trkpt lon="108.89474825" lat="34.24620582"><ele>386.93939208984375</ele><time>2021-06-04T01:59:28Z</time><speed>1.0399999618530273</speed></trkpt><trkpt lon="108.89484562" lat="34.24624937"><ele>389.2828369140625</ele><time>2021-06-04T01:59:39Z</time><speed>0.0</speed></trkpt><trkpt lon="108.89489737" lat="34.24633846"><ele>388.7430419921875</ele><time>2021-06-04T02:00:25Z</time><speed>1.3300000429153442</speed></trkpt><trkpt lon="108.89496422" lat="34.246431"><ele>389.47381591796875</ele><time>2021-06-04T02:00:37Z</time><speed>0.9800000190734863</speed></trkpt><trkpt lon="108.89499526" lat="34.24651806"><ele>385.71905517578125</ele><time>2021-06-04T02:00:45Z</time><speed>1.2000000476837158</speed></trkpt><trkpt lon="108.89505546" lat="34.24661079"><ele>384.6915283203125</ele><time>2021-06-04T02:00:55Z</time><speed>1.2200000286102295</speed></trkpt><trkpt lon="108.89512814" lat="34.2466842"><ele>378.4697265625</ele><time>2021-06-04T02:01:11Z</time><speed>0.7300000190734863</speed></trkpt><trkpt lon="108.89520734" lat="34.2467627"><ele>378.87213134765625</ele><time>2021-06-04T02:01:21Z</time><speed>1.0399999618530273</speed></trkpt><trkpt lon="108.89521714" lat="34.24686748"><ele>377.9432373046875</ele><time>2021-06-04T02:01:31Z</time><speed>1.4800000190734863</speed></trkpt><trkpt lon="108.89521933" lat="34.24696257"><ele>378.0262451171875</ele><time>2021-06-04T02:01:43Z</time><speed>1.1299999952316284</speed></trkpt><trkpt lon="108.89520187" lat="34.2470648"><ele>378.9429931640625</ele><time>2021-06-04T02:02:51Z</time><speed>1.2899999618530273</speed></trkpt><trkpt lon="108.89524374" lat="34.24715104"><ele>381.448486328125</ele><time>2021-06-04T02:02:59Z</time><speed>1.090000033378601</speed></trkpt><trkpt lon="108.89525322" lat="34.24724535"><ele>380.060791015625</ele><time>2021-06-04T02:03:09Z</time><speed>1.0700000524520874</speed></trkpt><trkpt lon="108.89521127" lat="34.24734597"><ele>382.3092041015625</ele><time>2021-06-04T02:03:21Z</time><speed>0.9599999785423279</speed></trkpt><trkpt lon="108.89520612" lat="34.24744571"><ele>378.75445556640625</ele><time>2021-06-04T02:03:31Z</time><speed>1.059999942779541</speed></trkpt><trkpt lon="108.89519532" lat="34.24754512"><ele>379.5296630859375</ele><time>2021-06-04T02:03:41Z</time><speed>1.0800000429153442</speed></trkpt><trkpt lon="108.89510549" lat="34.2476007"><ele>379.76416015625</ele><time>2021-06-04T02:03:51Z</time><speed>1.1699999570846558</speed></trkpt><trkpt lon="108.89498873" lat="34.24766576"><ele>378.5782470703125</ele><time>2021-06-04T02:04:01Z</time><speed>1.25</speed></trkpt><trkpt lon="108.89490407" lat="34.24775264"><ele>379.096435546875</ele><time>2021-06-04T02:04:09Z</time><speed>1.7000000476837158</speed></trkpt><trkpt lon="108.89482026" lat="34.24782448"><ele>376.3924560546875</ele><time>2021-06-04T02:04:19Z</time><speed>1.1100000143051147</speed></trkpt><trkpt lon="108.89474463" lat="34.24789146"><ele>376.62835693359375</ele><time>2021-06-04T02:04:29Z</time><speed>1.309999942779541</speed></trkpt><trkpt lon="108.89464816" lat="34.24796132"><ele>377.6787109375</ele><time>2021-06-04T02:04:39Z</time><speed>1.2000000476837158</speed></trkpt><trkpt lon="108.89475148" lat="34.24801138"><ele>373.40966796875</ele><time>2021-06-04T02:05:53Z</time><speed>0.8100000023841858</speed></trkpt><trkpt lon="108.89486717" lat="34.24805269"><ele>375.2200927734375</ele><time>2021-06-04T02:06:05Z</time><speed>0.9800000190734863</speed></trkpt><trkpt lon="108.89492573" lat="34.24814075"><ele>373.81011962890625</ele><time>2021-06-04T02:06:17Z</time><speed>0.9399999976158142</speed></trkpt><trkpt lon="108.89494973" lat="34.24823459"><ele>371.53662109375</ele><time>2021-06-04T02:06:29Z</time><speed>0.7099999785423279</speed></trkpt><trkpt lon="108.89496432" lat="34.24833743"><ele>373.79388427734375</ele><time>2021-06-04T02:06:43Z</time><speed>0.7900000214576721</speed></trkpt><trkpt lon="108.89498925" lat="34.2484333"><ele>374.9161376953125</ele><time>2021-06-04T02:06:55Z</time><speed>0.8899999856948853</speed></trkpt><trkpt lon="108.89498615" lat="34.24852873"><ele>372.842041015625</ele><time>2021-06-04T02:07:07Z</time><speed>0.30000001192092896</speed></trkpt><trkpt lon="108.89498441" lat="34.24862498"><ele>371.89013671875</ele><time>2021-06-04T02:07:19Z</time><speed>1.0</speed></trkpt><trkpt lon="108.89497245" lat="34.24872493"><ele>372.5732421875</ele><time>2021-06-04T02:07:31Z</time><speed>0.8299999833106995</speed></trkpt><trkpt lon="108.89493437" lat="34.24881973"><ele>371.9237060546875</ele><time>2021-06-04T02:07:43Z</time><speed>1.1699999570846558</speed></trkpt><trkpt lon="108.8949177" lat="34.24891681"><ele>371.38165283203125</ele><time>2021-06-04T02:07:55Z</time><speed>0.9599999785423279</speed></trkpt><trkpt lon="108.89492382" lat="34.2490195"><ele>375.6456298828125</ele><time>2021-06-04T02:08:05Z</time><speed>0.9700000286102295</speed></trkpt><trkpt lon="108.89496008" lat="34.24911354"><ele>379.95184326171875</ele><time>2021-06-04T02:08:17Z</time><speed>1.0299999713897705</speed></trkpt><trkpt lon="108.89498241" lat="34.24922053"><ele>379.8179931640625</ele><time>2021-06-04T02:08:27Z</time><speed>0.8999999761581421</speed></trkpt><trkpt lon="108.8949669" lat="34.24931242"><ele>377.90625</ele><time>2021-06-04T02:08:37Z</time><speed>1.0399999618530273</speed></trkpt><trkpt lon="108.89490911" lat="34.24939369"><ele>381.312255859375</ele><time>2021-06-04T02:08:55Z</time><speed>0.6200000047683716</speed></trkpt><trkpt lon="108.89492501" lat="34.24948573"><ele>378.58154296875</ele><time>2021-06-04T02:09:19Z</time><speed>0.6700000166893005</speed></trkpt><trkpt lon="108.89482349" lat="34.24955802"><ele>380.2998046875</ele><time>2021-06-04T02:09:34Z</time><speed>0.9200000166893005</speed></trkpt><trkpt lon="108.89478838" lat="34.24965345"><ele>379.9609375</ele><time>2021-06-04T02:09:45Z</time><speed>1.4600000381469727</speed></trkpt><trkpt lon="108.89478046" lat="34.24975186"><ele>379.056884765625</ele><time>2021-06-04T02:09:57Z</time><speed>0.949999988079071</speed></trkpt><trkpt lon="108.8948525" lat="34.24982435"><ele>384.0003662109375</ele><time>2021-06-04T02:10:11Z</time><speed>1.3700000047683716</speed></trkpt><trkpt lon="108.89486822" lat="34.24993689"><ele>388.542724609375</ele><time>2021-06-04T02:10:26Z</time><speed>0.9700000286102295</speed></trkpt><trkpt lon="108.89493903" lat="34.2500092"><ele>385.6966552734375</ele><time>2021-06-04T02:10:35Z</time><speed>1.059999942779541</speed></trkpt><trkpt lon="108.89493174" lat="34.25011005"><ele>384.3651123046875</ele><time>2021-06-04T02:10:45Z</time><speed>0.9300000071525574</speed></trkpt><trkpt lon="108.89485978" lat="34.25018874"><ele>381.4140625</ele><time>2021-06-04T02:10:55Z</time><speed>0.8600000143051147</speed></trkpt><trkpt lon="108.89478442" lat="34.25026635"><ele>378.76605224609375</ele><time>2021-06-04T02:11:05Z</time><speed>1.059999942779541</speed></trkpt><trkpt lon="108.89469614" lat="34.25034881"><ele>377.18701171875</ele><time>2021-06-04T02:11:17Z</time><speed>0.8500000238418579</speed></trkpt><trkpt lon="108.89473891" lat="34.2504385"><ele>381.4251708984375</ele><time>2021-06-04T02:12:03Z</time><speed>0.7300000190734863</speed></trkpt><trkpt lon="108.89484988" lat="34.25047716"><ele>379.91876220703125</ele><time>2021-06-04T02:12:15Z</time><speed>1.0399999618530273</speed></trkpt><trkpt lon="108.89495081" lat="34.25042404"><ele>378.80902099609375</ele><time>2021-06-04T02:12:27Z</time><speed>0.7400000095367432</speed></trkpt><trkpt lon="108.89506188" lat="34.25037215"><ele>378.4044189453125</ele><time>2021-06-04T02:12:39Z</time><speed>1.6799999475479126</speed></trkpt><trkpt lon="108.89516607" lat="34.25033838"><ele>376.560302734375</ele><time>2021-06-04T02:12:53Z</time><speed>1.9500000476837158</speed></trkpt><trkpt lon="108.89527399" lat="34.25032461"><ele>381.2694091796875</ele><time>2021-06-04T02:14:07Z</time><speed>0.6700000166893005</speed></trkpt><trkpt lon="108.89538544" lat="34.25033977"><ele>380.948974609375</ele><time>2021-06-04T02:14:17Z</time><speed>1.5</speed></trkpt><trkpt lon="108.89549967" lat="34.25031928"><ele>382.0362548828125</ele><time>2021-06-04T02:14:31Z</time><speed>0.8299999833106995</speed></trkpt><trkpt lon="108.89561763" lat="34.25029803"><ele>382.37188720703125</ele><time>2021-06-04T02:14:45Z</time><speed>1.6100000143051147</speed></trkpt><trkpt lon="108.89574231" lat="34.25030229"><ele>381.7664794921875</ele><time>2021-06-04T02:15:05Z</time><speed>1.6399999856948853</speed></trkpt><trkpt lon="108.89584362" lat="34.25026339"><ele>380.46990966796875</ele><time>2021-06-04T02:15:21Z</time><speed>1.7300000190734863</speed></trkpt><trkpt lon="108.8959345" lat="34.25032603"><ele>382.70587158203125</ele><time>2021-06-04T02:15:33Z</time><speed>2.0899999141693115</speed></trkpt><trkpt lon="108.89601667" lat="34.25039376"><ele>384.2176513671875</ele><time>2021-06-04T02:15:50Z</time><speed>0.47999998927116394</speed></trkpt><trkpt lon="108.89606856" lat="34.2504773"><ele>383.865234375</ele><time>2021-06-04T02:16:01Z</time><speed>1.4500000476837158</speed></trkpt><trkpt lon="108.89612473" lat="34.25055844"><ele>384.7232666015625</ele><time>2021-06-04T02:16:13Z</time><speed>1.9900000095367432</speed></trkpt><trkpt lon="108.89610188" lat="34.25065353"><ele>384.089111328125</ele><time>2021-06-04T02:16:24Z</time><speed>1.2799999713897705</speed></trkpt><trkpt lon="108.89608217" lat="34.2507566"><ele>384.476318359375</ele><time>2021-06-04T02:16:35Z</time><speed>1.8799999952316284</speed></trkpt><trkpt lon="108.89607491" lat="34.2508566"><ele>381.48175048828125</ele><time>2021-06-04T02:16:49Z</time><speed>1.9800000190734863</speed></trkpt><trkpt lon="108.89601201" lat="34.25094196"><ele>381.26739501953125</ele><time>2021-06-04T02:17:01Z</time><speed>1.190000057220459</speed></trkpt><trkpt lon="108.89598046" lat="34.25103791"><ele>380.8902587890625</ele><time>2021-06-04T02:17:13Z</time><speed>2.2799999713897705</speed></trkpt><trkpt lon="108.89589516" lat="34.25110767"><ele>381.763427734375</ele><time>2021-06-04T02:17:23Z</time><speed>0.5400000214576721</speed></trkpt><trkpt lon="108.8958788" lat="34.251198"><ele>378.502197265625</ele><time>2021-06-04T02:17:43Z</time><speed>0.46000000834465027</speed></trkpt><trkpt lon="108.89586175" lat="34.25129167"><ele>375.0341796875</ele><time>2021-06-04T02:18:23Z</time><speed>0.46000000834465027</speed></trkpt><trkpt lon="108.89583303" lat="34.2513941"><ele>376.2171630859375</ele><time>2021-06-04T02:18:39Z</time><speed>1.0399999618530273</speed></trkpt><trkpt lon="108.89578411" lat="34.25148178"><ele>374.5404052734375</ele><time>2021-06-04T02:18:51Z</time><speed>0.550000011920929</speed></trkpt><trkpt lon="108.89567915" lat="34.25151447"><ele>385.4993896484375</ele><time>2021-06-04T02:19:11Z</time><speed>0.6499999761581421</speed></trkpt><trkpt lon="108.89556039" lat="34.25152773"><ele>382.612060546875</ele><time>2021-06-04T02:19:27Z</time><speed>0.0</speed></trkpt><trkpt lon="108.89545469" lat="34.25158844"><ele>379.85626220703125</ele><time>2021-06-04T02:19:47Z</time><speed>1.5700000524520874</speed></trkpt><trkpt lon="108.89534468" lat="34.25163936"><ele>379.309814453125</ele><time>2021-06-04T02:19:59Z</time><speed>1.5399999618530273</speed></trkpt><trkpt lon="108.89523899" lat="34.25168792"><ele>378.0264892578125</ele><time>2021-06-04T02:20:13Z</time><speed>0.6100000143051147</speed></trkpt><trkpt lon="108.89520684" lat="34.25178236"><ele>377.70703125</ele><time>2021-06-04T02:21:17Z</time><speed>0.0</speed></trkpt><trkpt lon="108.89507657" lat="34.25179397"><ele>373.660400390625</ele><time>2021-06-04T02:30:47Z</time><speed>1.1699999570846558</speed></trkpt><trkpt lon="108.89497001" lat="34.2518202"><ele>376.105712890625</ele><time>2021-06-04T02:30:55Z</time><speed>1.350000023841858</speed></trkpt><trkpt lon="108.89485343" lat="34.25186288"><ele>377.9791259765625</ele><time>2021-06-04T02:31:05Z</time><speed>1.0199999809265137</speed></trkpt><trkpt lon="108.89483072" lat="34.25195535"><ele>377.3572998046875</ele><time>2021-06-04T02:31:15Z</time><speed>1.149999976158142</speed></trkpt><trkpt lon="108.89490215" lat="34.25202893"><ele>376.6578369140625</ele><time>2021-06-04T02:31:25Z</time><speed>1.409999966621399</speed></trkpt><trkpt lon="108.89500228" lat="34.25209491"><ele>373.01318359375</ele><time>2021-06-04T02:31:35Z</time><speed>1.340000033378601</speed></trkpt></trkseg></trk></gpx>
