# Supplementary material for: Exploring the influence of path environment factors on walking behavior in urban parks with configuration attribute control
Source: PLoS One. 2025 Jul 28;20(7):e0329278. doi: 10.1371/journal.pone.0329278 (PMC12303266; doi:10.1371/journal.pone.0329278)
Supplement: S2 File — (ZIP) [file pone.0329278.s002.zip › S2 File/Trajectory data/F188.gpx]

<?xml version="1.0" encoding="UTF-8"?><gpx xsi:schemaLocation="http://www.topografix.com/GPX/1/0 http://www.topografix.com/GPX/1/0/gpx.xsd" xmlns="http://www.topografix.com/GPX/1/0" xmlns:xsi="http://www.w3.org/2001/XMLSchema-instance" creator="SixFoot - http://www.foooooot.com/" version="1.0"><trk><trkseg><trkpt lon="108.89474889" lat="34.24592567"><ele>394.96807861328125</ele><time>2021-06-04T00:59:18Z</time><speed>1.2899999618530273</speed></trkpt><trkpt lon="108.89476738" lat="34.2460314"><ele>393.41546630859375</ele><time>2021-06-04T00:59:30Z</time><speed>0.9599999785423279</speed></trkpt><trkpt lon="108.89484698" lat="34.24612233"><ele>388.27215576171875</ele><time>2021-06-04T00:59:41Z</time><speed>0.9200000166893005</speed></trkpt><trkpt lon="108.89489781" lat="34.24622195"><ele>388.92999267578125</ele><time>2021-06-04T00:59:59Z</time><speed>1.1399999856948853</speed></trkpt><trkpt lon="108.89495343" lat="34.2463084"><ele>391.3424072265625</ele><time>2021-06-04T01:00:19Z</time><speed>0.9900000095367432</speed></trkpt><trkpt lon="108.8949757" lat="34.24639704"><ele>391.62542724609375</ele><time>2021-06-04T01:00:28Z</time><speed>0.800000011920929</speed></trkpt><trkpt lon="108.89501026" lat="34.2465153"><ele>388.4478759765625</ele><time>2021-06-04T01:00:39Z</time><speed>1.1299999952316284</speed></trkpt><trkpt lon="108.89506948" lat="34.24659522"><ele>386.824951171875</ele><time>2021-06-04T01:00:46Z</time><speed>1.1200000047683716</speed></trkpt><trkpt lon="108.89514356" lat="34.24669729"><ele>382.93408203125</ele><time>2021-06-04T01:00:55Z</time><speed>1.1200000047683716</speed></trkpt><trkpt lon="108.89515706" lat="34.24679127"><ele>382.239990234375</ele><time>2021-06-04T01:01:03Z</time><speed>1.0199999809265137</speed></trkpt><trkpt lon="108.89514498" lat="34.24688232"><ele>382.96356201171875</ele><time>2021-06-04T01:01:12Z</time><speed>1.0800000429153442</speed></trkpt><trkpt lon="108.89513742" lat="34.24699205"><ele>384.7520751953125</ele><time>2021-06-04T01:01:24Z</time><speed>1.2400000095367432</speed></trkpt><trkpt lon="108.89519662" lat="34.24708861"><ele>381.7022705078125</ele><time>2021-06-04T01:01:32Z</time><speed>1.2100000381469727</speed></trkpt><trkpt lon="108.89524138" lat="34.24718799"><ele>376.864501953125</ele><time>2021-06-04T01:01:43Z</time><speed>0.9200000166893005</speed></trkpt><trkpt lon="108.8952425" lat="34.24729197"><ele>375.4730224609375</ele><time>2021-06-04T01:01:54Z</time><speed>0.9800000190734863</speed></trkpt><trkpt lon="108.89523767" lat="34.24739443"><ele>373.7508544921875</ele><time>2021-06-04T01:02:04Z</time><speed>1.1299999952316284</speed></trkpt><trkpt lon="108.89521284" lat="34.2474868"><ele>368.885498046875</ele><time>2021-06-04T01:02:14Z</time><speed>1.159999966621399</speed></trkpt><trkpt lon="108.89514039" lat="34.24756467"><ele>369.27569580078125</ele><time>2021-06-04T01:02:30Z</time><speed>1.0800000429153442</speed></trkpt><trkpt lon="108.89504054" lat="34.24760302"><ele>369.98394775390625</ele><time>2021-06-04T01:02:40Z</time><speed>1.059999942779541</speed></trkpt><trkpt lon="108.89493781" lat="34.24763395"><ele>368.2830810546875</ele><time>2021-06-04T01:02:50Z</time><speed>1.9600000381469727</speed></trkpt><trkpt lon="108.89490202" lat="34.24773194"><ele>369.0069580078125</ele><time>2021-06-04T01:02:58Z</time><speed>1.690000057220459</speed></trkpt><trkpt lon="108.89485579" lat="34.24781533"><ele>371.920166015625</ele><time>2021-06-04T01:03:08Z</time><speed>0.9700000286102295</speed></trkpt><trkpt lon="108.89473859" lat="34.24783025"><ele>371.1363525390625</ele><time>2021-06-04T01:03:20Z</time><speed>0.9900000095367432</speed></trkpt><trkpt lon="108.89467237" lat="34.24790325"><ele>372.05010986328125</ele><time>2021-06-04T01:03:31Z</time><speed>1.7699999809265137</speed></trkpt><trkpt lon="108.894738" lat="34.24798561"><ele>374.878173828125</ele><time>2021-06-04T01:03:46Z</time><speed>0.6600000262260437</speed></trkpt><trkpt lon="108.89483903" lat="34.24802786"><ele>370.8958740234375</ele><time>2021-06-04T01:03:55Z</time><speed>1.2599999904632568</speed></trkpt><trkpt lon="108.89488265" lat="34.24813973"><ele>370.95263671875</ele><time>2021-06-04T01:04:08Z</time><speed>2.0299999713897705</speed></trkpt><trkpt lon="108.89491881" lat="34.24823836"><ele>370.16644287109375</ele><time>2021-06-04T01:04:20Z</time><speed>1.1200000047683716</speed></trkpt><trkpt lon="108.89496073" lat="34.24833324"><ele>369.17828369140625</ele><time>2021-06-04T01:04:30Z</time><speed>1.2799999713897705</speed></trkpt><trkpt lon="108.89499156" lat="34.24843583"><ele>368.37310791015625</ele><time>2021-06-04T01:04:42Z</time><speed>0.9599999785423279</speed></trkpt><trkpt lon="108.89501579" lat="34.24852433"><ele>370.9554443359375</ele><time>2021-06-04T01:04:52Z</time><speed>0.8999999761581421</speed></trkpt><trkpt lon="108.89502382" lat="34.24861549"><ele>368.398193359375</ele><time>2021-06-04T01:05:02Z</time><speed>1.4700000286102295</speed></trkpt><trkpt lon="108.89502756" lat="34.24870726"><ele>366.714111328125</ele><time>2021-06-04T01:05:12Z</time><speed>1.1200000047683716</speed></trkpt><trkpt lon="108.89500242" lat="34.24879916"><ele>367.15777587890625</ele><time>2021-06-04T01:05:22Z</time><speed>0.7099999785423279</speed></trkpt><trkpt lon="108.89499378" lat="34.24889"><ele>366.9453125</ele><time>2021-06-04T01:05:30Z</time><speed>1.1200000047683716</speed></trkpt><trkpt lon="108.89497003" lat="34.24897853"><ele>370.7176513671875</ele><time>2021-06-04T01:05:40Z</time><speed>0.5699999928474426</speed></trkpt><trkpt lon="108.89498486" lat="34.24907769"><ele>369.8126220703125</ele><time>2021-06-04T01:05:50Z</time><speed>0.9599999785423279</speed></trkpt><trkpt lon="108.89501707" lat="34.24916702"><ele>371.6937255859375</ele><time>2021-06-04T01:06:00Z</time><speed>1.659999966621399</speed></trkpt><trkpt lon="108.89501365" lat="34.24926555"><ele>370.86767578125</ele><time>2021-06-04T01:06:10Z</time><speed>0.9200000166893005</speed></trkpt><trkpt lon="108.89498556" lat="34.24935563"><ele>371.6314697265625</ele><time>2021-06-04T01:06:20Z</time><speed>0.8500000238418579</speed></trkpt><trkpt lon="108.89498917" lat="34.24945031"><ele>371.8533935546875</ele><time>2021-06-04T01:06:30Z</time><speed>0.6700000166893005</speed></trkpt><trkpt lon="108.89497247" lat="34.24954089"><ele>372.386474609375</ele><time>2021-06-04T01:06:40Z</time><speed>1.090000033378601</speed></trkpt><trkpt lon="108.89489348" lat="34.24962262"><ele>373.2420654296875</ele><time>2021-06-04T01:06:50Z</time><speed>0.9100000262260437</speed></trkpt><trkpt lon="108.89483772" lat="34.24970093"><ele>376.21685791015625</ele><time>2021-06-04T01:07:00Z</time><speed>1.1799999475479126</speed></trkpt><trkpt lon="108.89482415" lat="34.2498018"><ele>373.9630126953125</ele><time>2021-06-04T01:07:12Z</time><speed>0.9900000095367432</speed></trkpt><trkpt lon="108.89486208" lat="34.24988654"><ele>377.18798828125</ele><time>2021-06-04T01:07:22Z</time><speed>0.9700000286102295</speed></trkpt><trkpt lon="108.89488957" lat="34.24998874"><ele>376.4388427734375</ele><time>2021-06-04T01:07:32Z</time><speed>1.100000023841858</speed></trkpt><trkpt lon="108.89499883" lat="34.25004504"><ele>373.03070068359375</ele><time>2021-06-04T01:07:44Z</time><speed>1.940000057220459</speed></trkpt><trkpt lon="108.89496726" lat="34.25013699"><ele>371.27410888671875</ele><time>2021-06-04T01:07:54Z</time><speed>1.7699999809265137</speed></trkpt><trkpt lon="108.89489644" lat="34.25020634"><ele>367.5823974609375</ele><time>2021-06-04T01:08:04Z</time><speed>0.8799999952316284</speed></trkpt><trkpt lon="108.89480508" lat="34.25026516"><ele>367.5799560546875</ele><time>2021-06-04T01:08:16Z</time><speed>1.850000023841858</speed></trkpt><trkpt lon="108.89471697" lat="34.25032229"><ele>371.59234619140625</ele><time>2021-06-04T01:08:26Z</time><speed>1.5800000429153442</speed></trkpt><trkpt lon="108.89468581" lat="34.25041206"><ele>373.88885498046875</ele><time>2021-06-04T01:08:38Z</time><speed>2.2300000190734863</speed></trkpt><trkpt lon="108.89457702" lat="34.25044905"><ele>370.6224365234375</ele><time>2021-06-04T01:11:28Z</time><speed>0.0</speed></trkpt><trkpt lon="108.89445415" lat="34.25050835"><ele>374.0704345703125</ele><time>2021-06-04T01:11:48Z</time><speed>0.6700000166893005</speed></trkpt><trkpt lon="108.89433768" lat="34.25054082"><ele>373.29327392578125</ele><time>2021-06-04T01:11:58Z</time><speed>0.5299999713897705</speed></trkpt><trkpt lon="108.894235" lat="34.25057305"><ele>373.952880859375</ele><time>2021-06-04T01:12:13Z</time><speed>0.5799999833106995</speed></trkpt><trkpt lon="108.89412237" lat="34.25057674"><ele>370.7894287109375</ele><time>2021-06-04T01:13:18Z</time><speed>1.4500000476837158</speed></trkpt><trkpt lon="108.89404014" lat="34.25050519"><ele>368.8751220703125</ele><time>2021-06-04T01:13:28Z</time><speed>1.090000033378601</speed></trkpt><trkpt lon="108.89393557" lat="34.25045007"><ele>368.285888671875</ele><time>2021-06-04T01:13:40Z</time><speed>0.8100000023841858</speed></trkpt><trkpt lon="108.89380985" lat="34.25047731"><ele>371.2557373046875</ele><time>2021-06-04T01:13:56Z</time><speed>0.8700000047683716</speed></trkpt><trkpt lon="108.89368489" lat="34.25048308"><ele>369.498291015625</ele><time>2021-06-04T01:14:34Z</time><speed>0.6200000047683716</speed></trkpt><trkpt lon="108.89357245" lat="34.25051393"><ele>372.07904052734375</ele><time>2021-06-04T01:14:52Z</time><speed>0.36000001430511475</speed></trkpt><trkpt lon="108.89347126" lat="34.2505569"><ele>369.8934326171875</ele><time>2021-06-04T01:15:06Z</time><speed>0.6700000166893005</speed></trkpt><trkpt lon="108.89337163" lat="34.2506053"><ele>370.178466796875</ele><time>2021-06-04T01:15:20Z</time><speed>0.8100000023841858</speed></trkpt><trkpt lon="108.89335937" lat="34.25071385"><ele>370.229736328125</ele><time>2021-06-04T01:16:02Z</time><speed>1.9800000190734863</speed></trkpt><trkpt lon="108.89328" lat="34.25078985"><ele>371.5120849609375</ele><time>2021-06-04T01:16:20Z</time><speed>0.9200000166893005</speed></trkpt><trkpt lon="108.89315745" lat="34.25078732"><ele>368.84912109375</ele><time>2021-06-04T01:16:30Z</time><speed>0.9100000262260437</speed></trkpt><trkpt lon="108.89306494" lat="34.25073757"><ele>370.1898193359375</ele><time>2021-06-04T01:16:47Z</time><speed>0.0</speed></trkpt><trkpt lon="108.89294299" lat="34.25077755"><ele>373.005615234375</ele><time>2021-06-04T01:16:58Z</time><speed>1.440000057220459</speed></trkpt><trkpt lon="108.8928128" lat="34.25077976"><ele>373.63031005859375</ele><time>2021-06-04T01:17:09Z</time><speed>1.059999942779541</speed></trkpt><trkpt lon="108.89270424" lat="34.25076157"><ele>375.54638671875</ele><time>2021-06-04T01:17:20Z</time><speed>0.4300000071525574</speed></trkpt><trkpt lon="108.89258117" lat="34.25074335"><ele>375.215576171875</ele><time>2021-06-04T01:17:30Z</time><speed>0.8899999856948853</speed></trkpt><trkpt lon="108.89246612" lat="34.25069702"><ele>376.501220703125</ele><time>2021-06-04T01:17:44Z</time><speed>1.059999942779541</speed></trkpt><trkpt lon="108.89237126" lat="34.25063717"><ele>375.5955810546875</ele><time>2021-06-04T01:17:56Z</time><speed>0.7599999904632568</speed></trkpt><trkpt lon="108.89225324" lat="34.25061139"><ele>373.5069580078125</ele><time>2021-06-04T01:18:08Z</time><speed>1.2000000476837158</speed></trkpt><trkpt lon="108.89215656" lat="34.25056522"><ele>371.8189697265625</ele><time>2021-06-04T01:18:28Z</time><speed>0.4399999976158142</speed></trkpt><trkpt lon="108.89204174" lat="34.25053272"><ele>370.40203857421875</ele><time>2021-06-04T01:18:48Z</time><speed>1.0099999904632568</speed></trkpt><trkpt lon="108.89192733" lat="34.25055203"><ele>373.32623291015625</ele><time>2021-06-04T01:18:58Z</time><speed>1.4199999570846558</speed></trkpt><trkpt lon="108.89181326" lat="34.2505569"><ele>373.185302734375</ele><time>2021-06-04T01:19:10Z</time><speed>0.8600000143051147</speed></trkpt><trkpt lon="108.89169689" lat="34.25053844"><ele>374.35211181640625</ele><time>2021-06-04T01:19:22Z</time><speed>0.9300000071525574</speed></trkpt><trkpt lon="108.89157954" lat="34.25053034"><ele>374.86376953125</ele><time>2021-06-04T01:19:34Z</time><speed>1.1299999952316284</speed></trkpt><trkpt lon="108.89146752" lat="34.25051743"><ele>374.94793701171875</ele><time>2021-06-04T01:19:44Z</time><speed>1.1399999856948853</speed></trkpt><trkpt lon="108.89136198" lat="34.2504854"><ele>376.3526611328125</ele><time>2021-06-04T01:19:54Z</time><speed>1.2000000476837158</speed></trkpt><trkpt lon="108.89125052" lat="34.25045529"><ele>379.1810302734375</ele><time>2021-06-04T01:20:06Z</time><speed>0.8299999833106995</speed></trkpt><trkpt lon="108.89114364" lat="34.25040085"><ele>378.8271484375</ele><time>2021-06-04T01:20:16Z</time><speed>0.8999999761581421</speed></trkpt><trkpt lon="108.89107419" lat="34.25032507"><ele>377.428955078125</ele><time>2021-06-04T01:20:26Z</time><speed>0.8999999761581421</speed></trkpt><trkpt lon="108.89101489" lat="34.25023156"><ele>376.134521484375</ele><time>2021-06-04T01:20:38Z</time><speed>1.159999966621399</speed></trkpt><trkpt lon="108.8910658" lat="34.25014989"><ele>376.621826171875</ele><time>2021-06-04T01:20:46Z</time><speed>0.7699999809265137</speed></trkpt><trkpt lon="108.89118235" lat="34.25013762"><ele>379.72607421875</ele><time>2021-06-04T01:23:36Z</time><speed>1.7200000286102295</speed></trkpt><trkpt lon="108.89129036" lat="34.25011024"><ele>379.52001953125</ele><time>2021-06-04T01:26:48Z</time><speed>0.0</speed></trkpt><trkpt lon="108.89117964" lat="34.25005468"><ele>375.971435546875</ele><time>2021-06-04T01:34:24Z</time><speed>1.0299999713897705</speed></trkpt><trkpt lon="108.89107026" lat="34.25007055"><ele>375.5614013671875</ele><time>2021-06-04T01:34:32Z</time><speed>1.1699999570846558</speed></trkpt><trkpt lon="108.89095868" lat="34.25008391"><ele>376.4222412109375</ele><time>2021-06-04T01:34:40Z</time><speed>1.0800000429153442</speed></trkpt><trkpt lon="108.8908668" lat="34.2500322"><ele>378.138671875</ele><time>2021-06-04T01:34:48Z</time><speed>1.3300000429153442</speed></trkpt><trkpt lon="108.89079407" lat="34.24995609"><ele>378.0133056640625</ele><time>2021-06-04T01:34:56Z</time><speed>1.2899999618530273</speed></trkpt><trkpt lon="108.89074648" lat="34.24986717"><ele>376.9630126953125</ele><time>2021-06-04T01:35:04Z</time><speed>1.2000000476837158</speed></trkpt><trkpt lon="108.89072015" lat="34.24976454"><ele>376.5445556640625</ele><time>2021-06-04T01:35:14Z</time><speed>1.399999976158142</speed></trkpt><trkpt lon="108.89072451" lat="34.24965729"><ele>378.38519287109375</ele><time>2021-06-04T01:35:24Z</time><speed>1.2000000476837158</speed></trkpt><trkpt lon="108.89069539" lat="34.24955959"><ele>376.607666015625</ele><time>2021-06-04T01:35:34Z</time><speed>1.1299999952316284</speed></trkpt><trkpt lon="108.89067809" lat="34.24946132"><ele>373.53936767578125</ele><time>2021-06-04T01:35:44Z</time><speed>1.1200000047683716</speed></trkpt><trkpt lon="108.89068392" lat="34.2493645"><ele>372.8343505859375</ele><time>2021-06-04T01:35:54Z</time><speed>0.9900000095367432</speed></trkpt><trkpt lon="108.89068876" lat="34.24926616"><ele>373.08905029296875</ele><time>2021-06-04T01:36:04Z</time><speed>1.0499999523162842</speed></trkpt><trkpt lon="108.89068983" lat="34.24916098"><ele>373.6302490234375</ele><time>2021-06-04T01:36:16Z</time><speed>1.0800000429153442</speed></trkpt><trkpt lon="108.89071829" lat="34.24906827"><ele>375.3404541015625</ele><time>2021-06-04T01:36:26Z</time><speed>1.0299999713897705</speed></trkpt><trkpt lon="108.89076688" lat="34.24897256"><ele>375.656005859375</ele><time>2021-06-04T01:36:36Z</time><speed>1.0299999713897705</speed></trkpt><trkpt lon="108.89086264" lat="34.24889839"><ele>374.77685546875</ele><time>2021-06-04T01:36:48Z</time><speed>0.9599999785423279</speed></trkpt><trkpt lon="108.89093216" lat="34.24881732"><ele>373.8468017578125</ele><time>2021-06-04T01:36:58Z</time><speed>1.4199999570846558</speed></trkpt><trkpt lon="108.89103133" lat="34.24876166"><ele>375.9483642578125</ele><time>2021-06-04T01:37:08Z</time><speed>1.25</speed></trkpt><trkpt lon="108.89113111" lat="34.24872404"><ele>377.6051025390625</ele><time>2021-06-04T01:37:18Z</time><speed>1.25</speed></trkpt><trkpt lon="108.89123084" lat="34.24867906"><ele>378.50811767578125</ele><time>2021-06-04T01:37:28Z</time><speed>0.8700000047683716</speed></trkpt><trkpt lon="108.89133574" lat="34.2486343"><ele>378.8121337890625</ele><time>2021-06-04T01:37:40Z</time><speed>0.9599999785423279</speed></trkpt><trkpt lon="108.89142915" lat="34.24858359"><ele>380.61163330078125</ele><time>2021-06-04T01:37:54Z</time><speed>1.0</speed></trkpt><trkpt lon="108.89156221" lat="34.24856835"><ele>379.05322265625</ele><time>2021-06-04T01:38:17Z</time><speed>1.0</speed></trkpt><trkpt lon="108.89167879" lat="34.24856602"><ele>380.60833740234375</ele><time>2021-06-04T01:38:28Z</time><speed>1.0700000524520874</speed></trkpt><trkpt lon="108.89179609" lat="34.24858486"><ele>380.8065185546875</ele><time>2021-06-04T01:38:38Z</time><speed>1.0800000429153442</speed></trkpt><trkpt lon="108.89189727" lat="34.24862225"><ele>381.4818115234375</ele><time>2021-06-04T01:38:46Z</time><speed>0.9599999785423279</speed></trkpt><trkpt lon="108.89201315" lat="34.248623"><ele>382.3099365234375</ele><time>2021-06-04T01:38:58Z</time><speed>1.2100000381469727</speed></trkpt><trkpt lon="108.89212446" lat="34.24864356"><ele>381.970458984375</ele><time>2021-06-04T01:39:10Z</time><speed>1.0800000429153442</speed></trkpt><trkpt lon="108.89224634" lat="34.24865902"><ele>374.735595703125</ele><time>2021-06-04T01:39:20Z</time><speed>0.8600000143051147</speed></trkpt><trkpt lon="108.89235479" lat="34.24866941"><ele>376.4951171875</ele><time>2021-06-04T01:39:32Z</time><speed>0.9599999785423279</speed></trkpt><trkpt lon="108.89247753" lat="34.24868261"><ele>380.083984375</ele><time>2021-06-04T01:39:44Z</time><speed>0.8100000023841858</speed></trkpt><trkpt lon="108.89258729" lat="34.24868609"><ele>377.8485107421875</ele><time>2021-06-04T01:39:54Z</time><speed>0.8999999761581421</speed></trkpt><trkpt lon="108.89269059" lat="34.24872075"><ele>381.6434326171875</ele><time>2021-06-04T01:40:04Z</time><speed>0.9800000190734863</speed></trkpt><trkpt lon="108.89279638" lat="34.2487513"><ele>378.7684326171875</ele><time>2021-06-04T01:40:18Z</time><speed>0.9700000286102295</speed></trkpt><trkpt lon="108.89291235" lat="34.24875663"><ele>378.23101806640625</ele><time>2021-06-04T01:40:26Z</time><speed>1.090000033378601</speed></trkpt><trkpt lon="108.89304235" lat="34.24874314"><ele>372.4097900390625</ele><time>2021-06-04T01:40:38Z</time><speed>0.9399999976158142</speed></trkpt><trkpt lon="108.89316566" lat="34.24872846"><ele>370.442138671875</ele><time>2021-06-04T01:40:48Z</time><speed>1.0299999713897705</speed></trkpt><trkpt lon="108.89327769" lat="34.24869647"><ele>372.346435546875</ele><time>2021-06-04T01:41:02Z</time><speed>1.0099999904632568</speed></trkpt><trkpt lon="108.89333839" lat="34.24861476"><ele>367.3411865234375</ele><time>2021-06-04T01:41:12Z</time><speed>0.9300000071525574</speed></trkpt><trkpt lon="108.89342518" lat="34.24854052"><ele>368.32769775390625</ele><time>2021-06-04T01:41:23Z</time><speed>0.9200000166893005</speed></trkpt><trkpt lon="108.8935135" lat="34.24845844"><ele>376.96923828125</ele><time>2021-06-04T01:41:35Z</time><speed>0.9200000166893005</speed></trkpt><trkpt lon="108.893551" lat="34.24836413"><ele>384.6063232421875</ele><time>2021-06-04T01:41:47Z</time><speed>1.0299999713897705</speed></trkpt><trkpt lon="108.89366909" lat="34.24832505"><ele>385.14459228515625</ele><time>2021-06-04T01:42:14Z</time><speed>1.0</speed></trkpt><trkpt lon="108.89380958" lat="34.24830838"><ele>377.9259033203125</ele><time>2021-06-04T01:42:21Z</time><speed>1.8600000143051147</speed></trkpt><trkpt lon="108.89391656" lat="34.24823103"><ele>384.93798828125</ele><time>2021-06-04T01:42:39Z</time><speed>1.8300000429153442</speed></trkpt><trkpt lon="108.89402931" lat="34.24819359"><ele>386.35992431640625</ele><time>2021-06-04T01:42:52Z</time><speed>2.4700000286102295</speed></trkpt><trkpt lon="108.89413817" lat="34.24816957"><ele>383.49041748046875</ele><time>2021-06-04T01:43:06Z</time><speed>0.5299999713897705</speed></trkpt><trkpt lon="108.89417874" lat="34.24808443"><ele>382.7110595703125</ele><time>2021-06-04T01:43:20Z</time><speed>0.9900000095367432</speed></trkpt><trkpt lon="108.89425723" lat="34.24801379"><ele>380.3292236328125</ele><time>2021-06-04T01:43:30Z</time><speed>1.440000057220459</speed></trkpt><trkpt lon="108.89430955" lat="34.24792642"><ele>383.0628662109375</ele><time>2021-06-04T01:43:40Z</time><speed>1.4700000286102295</speed></trkpt><trkpt lon="108.89441317" lat="34.24789499"><ele>384.514404296875</ele><time>2021-06-04T01:43:48Z</time><speed>1.0399999618530273</speed></trkpt><trkpt lon="108.8945271" lat="34.24787838"><ele>383.0406494140625</ele><time>2021-06-04T01:43:56Z</time><speed>1.6200000047683716</speed></trkpt><trkpt lon="108.89465337" lat="34.2478637"><ele>382.2525634765625</ele><time>2021-06-04T01:44:08Z</time><speed>2.5</speed></trkpt><trkpt lon="108.89472051" lat="34.24779229"><ele>380.1370849609375</ele><time>2021-06-04T01:48:12Z</time><speed>2.0</speed></trkpt><trkpt lon="108.89480071" lat="34.24771214"><ele>379.2808837890625</ele><time>2021-06-04T01:48:27Z</time><speed>0.8999999761581421</speed></trkpt><trkpt lon="108.89488584" lat="34.24765101"><ele>375.963134765625</ele><time>2021-06-04T01:48:38Z</time><speed>0.8100000023841858</speed></trkpt><trkpt lon="108.89498535" lat="34.2475937"><ele>373.5538330078125</ele><time>2021-06-04T01:48:52Z</time><speed>0.8899999856948853</speed></trkpt><trkpt lon="108.89508" lat="34.24754563"><ele>371.9884033203125</ele><time>2021-06-04T01:49:04Z</time><speed>0.7599999904632568</speed></trkpt><trkpt lon="108.89515464" lat="34.24746295"><ele>375.5137939453125</ele><time>2021-06-04T01:49:21Z</time><speed>0.9200000166893005</speed></trkpt><trkpt lon="108.89515438" lat="34.24736966"><ele>377.40216064453125</ele><time>2021-06-04T01:49:31Z</time><speed>0.949999988079071</speed></trkpt><trkpt lon="108.89516467" lat="34.24727092"><ele>377.19500732421875</ele><time>2021-06-04T01:49:43Z</time><speed>0.9399999976158142</speed></trkpt><trkpt lon="108.89518001" lat="34.24718079"><ele>381.64764404296875</ele><time>2021-06-04T01:49:53Z</time><speed>0.9399999976158142</speed></trkpt><trkpt lon="108.89516406" lat="34.24708809"><ele>381.841552734375</ele><time>2021-06-04T01:50:03Z</time><speed>0.7900000214576721</speed></trkpt><trkpt lon="108.89515187" lat="34.24699782"><ele>381.08294677734375</ele><time>2021-06-04T01:50:13Z</time><speed>0.9200000166893005</speed></trkpt><trkpt lon="108.89517286" lat="34.24690399"><ele>381.45263671875</ele><time>2021-06-04T01:50:23Z</time><speed>0.9200000166893005</speed></trkpt><trkpt lon="108.89516605" lat="34.24681243"><ele>380.64599609375</ele><time>2021-06-04T01:50:33Z</time><speed>1.1100000143051147</speed></trkpt><trkpt lon="108.895122" lat="34.24672022"><ele>379.3701171875</ele><time>2021-06-04T01:50:45Z</time><speed>1.4600000381469727</speed></trkpt><trkpt lon="108.89503221" lat="34.24664701"><ele>377.9581298828125</ele><time>2021-06-04T01:51:01Z</time><speed>0.949999988079071</speed></trkpt><trkpt lon="108.89497604" lat="34.24656901"><ele>380.4632568359375</ele><time>2021-06-04T01:51:11Z</time><speed>0.5600000023841858</speed></trkpt><trkpt lon="108.89489629" lat="34.24650288"><ele>377.97308349609375</ele><time>2021-06-04T01:51:21Z</time><speed>0.949999988079071</speed></trkpt><trkpt lon="108.89481451" lat="34.24643397"><ele>383.505859375</ele><time>2021-06-04T01:51:32Z</time><speed>0.8700000047683716</speed></trkpt><trkpt lon="108.8947107" lat="34.24639258"><ele>382.236572265625</ele><time>2021-06-04T01:51:38Z</time><speed>1.0299999713897705</speed></trkpt><trkpt lon="108.89463855" lat="34.24631538"><ele>381.8780517578125</ele><time>2021-06-04T01:51:47Z</time><speed>1.0800000429153442</speed></trkpt><trkpt lon="108.89455667" lat="34.24623992"><ele>378.6080322265625</ele><time>2021-06-04T01:51:55Z</time><speed>1.2100000381469727</speed></trkpt><trkpt lon="108.89453206" lat="34.24614067"><ele>384.5517578125</ele><time>2021-06-04T01:52:00Z</time><speed>1.2000000476837158</speed></trkpt><trkpt lon="108.89458222" lat="34.2460526"><ele>388.63330078125</ele><time>2021-06-04T01:52:06Z</time><speed>1.2699999809265137</speed></trkpt><trkpt lon="108.89465313" lat="34.24595803"><ele>396.64093017578125</ele><time>2021-06-04T01:52:26Z</time><speed>0.7300000190734863</speed></trkpt><trkpt lon="108.89462852" lat="34.24604917"><ele>396.87603759765625</ele><time>2021-06-04T01:52:53Z</time><speed>0.9300000071525574</speed></trkpt></trkseg></trk></gpx>
