# Supplementary material for: Exploring the influence of path environment factors on walking behavior in urban parks with configuration attribute control
Source: PLoS One. 2025 Jul 28;20(7):e0329278. doi: 10.1371/journal.pone.0329278 (PMC12303266; doi:10.1371/journal.pone.0329278)
Supplement: S2 File — (ZIP) [file pone.0329278.s002.zip › S2 File/Trajectory data/F189.gpx]

<?xml version="1.0" encoding="UTF-8"?><gpx xsi:schemaLocation="http://www.topografix.com/GPX/1/0 http://www.topografix.com/GPX/1/0/gpx.xsd" xmlns="http://www.topografix.com/GPX/1/0" xmlns:xsi="http://www.w3.org/2001/XMLSchema-instance" creator="SixFoot - http://www.foooooot.com/" version="1.0"><trk><trkseg><trkpt lon="108.89502713" lat="34.25211983"><ele>376.4508056640625</ele><time>2021-06-04T00:19:03Z</time><speed>0.0</speed></trkpt><trkpt lon="108.89495713" lat="34.25204981"><ele>377.25311279296875</ele><time>2021-06-04T00:19:16Z</time><speed>1.0399999618530273</speed></trkpt><trkpt lon="108.8948728" lat="34.25197193"><ele>380.490234375</ele><time>2021-06-04T00:19:24Z</time><speed>1.309999942779541</speed></trkpt><trkpt lon="108.89482782" lat="34.25187301"><ele>383.8846435546875</ele><time>2021-06-04T00:19:32Z</time><speed>1.5199999809265137</speed></trkpt><trkpt lon="108.89481959" lat="34.25176761"><ele>387.92529296875</ele><time>2021-06-04T00:19:48Z</time><speed>1.7100000381469727</speed></trkpt><trkpt lon="108.8948594" lat="34.25166861"><ele>381.47216796875</ele><time>2021-06-04T00:20:07Z</time><speed>1.1699999570846558</speed></trkpt><trkpt lon="108.89493733" lat="34.25158739"><ele>382.4443359375</ele><time>2021-06-04T00:20:16Z</time><speed>0.6600000262260437</speed></trkpt><trkpt lon="108.89497156" lat="34.25150124"><ele>378.402587890625</ele><time>2021-06-04T00:20:22Z</time><speed>1.399999976158142</speed></trkpt><trkpt lon="108.89505641" lat="34.25142912"><ele>381.20819091796875</ele><time>2021-06-04T00:20:30Z</time><speed>1.1200000047683716</speed></trkpt><trkpt lon="108.89514566" lat="34.25135978"><ele>382.9112548828125</ele><time>2021-06-04T00:20:38Z</time><speed>1.2000000476837158</speed></trkpt><trkpt lon="108.89525415" lat="34.25135164"><ele>382.333984375</ele><time>2021-06-04T00:20:48Z</time><speed>1.4600000381469727</speed></trkpt><trkpt lon="108.89536341" lat="34.25134683"><ele>383.27886962890625</ele><time>2021-06-04T00:20:56Z</time><speed>1.059999942779541</speed></trkpt><trkpt lon="108.89547418" lat="34.25132832"><ele>383.38330078125</ele><time>2021-06-04T00:21:04Z</time><speed>1.3200000524520874</speed></trkpt><trkpt lon="108.89560711" lat="34.25130524"><ele>382.55413818359375</ele><time>2021-06-04T00:21:12Z</time><speed>1.399999976158142</speed></trkpt><trkpt lon="108.89571312" lat="34.2512514"><ele>385.7430419921875</ele><time>2021-06-04T00:21:20Z</time><speed>1.3600000143051147</speed></trkpt><trkpt lon="108.89578927" lat="34.25117245"><ele>385.75152587890625</ele><time>2021-06-04T00:21:28Z</time><speed>1.940000057220459</speed></trkpt><trkpt lon="108.8958701" lat="34.25107888"><ele>385.4144287109375</ele><time>2021-06-04T00:21:36Z</time><speed>1.409999966621399</speed></trkpt><trkpt lon="108.89593736" lat="34.25099527"><ele>386.48095703125</ele><time>2021-06-04T00:21:44Z</time><speed>1.2400000095367432</speed></trkpt><trkpt lon="108.89600161" lat="34.25091154"><ele>390.5836181640625</ele><time>2021-06-04T00:21:52Z</time><speed>1.5099999904632568</speed></trkpt><trkpt lon="108.89601933" lat="34.25080808"><ele>390.98760986328125</ele><time>2021-06-04T00:22:00Z</time><speed>0.9300000071525574</speed></trkpt><trkpt lon="108.8961543" lat="34.25083173"><ele>390.0068359375</ele><time>2021-06-04T00:22:10Z</time><speed>1.340000033378601</speed></trkpt><trkpt lon="108.89609719" lat="34.25075387"><ele>389.7374267578125</ele><time>2021-06-04T00:22:43Z</time><speed>0.0</speed></trkpt><trkpt lon="108.89598624" lat="34.25075088"><ele>385.3255615234375</ele><time>2021-06-04T00:23:02Z</time><speed>0.0</speed></trkpt><trkpt lon="108.89599965" lat="34.25064537"><ele>386.5452880859375</ele><time>2021-06-04T00:23:18Z</time><speed>1.4500000476837158</speed></trkpt><trkpt lon="108.8960415" lat="34.25055569"><ele>386.8619384765625</ele><time>2021-06-04T00:23:28Z</time><speed>0.5699999928474426</speed></trkpt><trkpt lon="108.89605296" lat="34.25046559"><ele>387.38775634765625</ele><time>2021-06-04T00:23:38Z</time><speed>0.9599999785423279</speed></trkpt><trkpt lon="108.8960216" lat="34.25037359"><ele>389.589599609375</ele><time>2021-06-04T00:23:48Z</time><speed>0.9900000095367432</speed></trkpt><trkpt lon="108.89599066" lat="34.25028715"><ele>391.369873046875</ele><time>2021-06-04T00:24:00Z</time><speed>0.9399999976158142</speed></trkpt><trkpt lon="108.89596333" lat="34.25019068"><ele>394.9591064453125</ele><time>2021-06-04T00:24:10Z</time><speed>1.0499999523162842</speed></trkpt><trkpt lon="108.89586757" lat="34.25013333"><ele>395.616455078125</ele><time>2021-06-04T00:24:20Z</time><speed>1.0</speed></trkpt><trkpt lon="108.8957525" lat="34.25009656"><ele>389.1929931640625</ele><time>2021-06-04T00:24:30Z</time><speed>1.0099999904632568</speed></trkpt><trkpt lon="108.89562989" lat="34.25007577"><ele>390.78387451171875</ele><time>2021-06-04T00:24:40Z</time><speed>0.9399999976158142</speed></trkpt><trkpt lon="108.8955136" lat="34.2500527"><ele>390.13690185546875</ele><time>2021-06-04T00:24:52Z</time><speed>0.949999988079071</speed></trkpt><trkpt lon="108.89540734" lat="34.25002336"><ele>387.124267578125</ele><time>2021-06-04T00:25:02Z</time><speed>0.7699999809265137</speed></trkpt><trkpt lon="108.89529387" lat="34.25002471"><ele>384.65771484375</ele><time>2021-06-04T00:25:10Z</time><speed>1.2799999713897705</speed></trkpt><trkpt lon="108.89518391" lat="34.25003585"><ele>383.2353515625</ele><time>2021-06-04T00:25:18Z</time><speed>1.2699999809265137</speed></trkpt><trkpt lon="108.89507788" lat="34.25001131"><ele>381.1502685546875</ele><time>2021-06-04T00:25:28Z</time><speed>1.440000057220459</speed></trkpt><trkpt lon="108.89496087" lat="34.25003618"><ele>379.7840576171875</ele><time>2021-06-04T00:25:38Z</time><speed>0.7900000214576721</speed></trkpt><trkpt lon="108.8948419" lat="34.24999157"><ele>378.32269287109375</ele><time>2021-06-04T00:25:50Z</time><speed>1.0800000429153442</speed></trkpt><trkpt lon="108.89480989" lat="34.24989776"><ele>379.318359375</ele><time>2021-06-04T00:26:00Z</time><speed>1.1200000047683716</speed></trkpt><trkpt lon="108.89471285" lat="34.24983321"><ele>379.37890625</ele><time>2021-06-04T00:26:14Z</time><speed>1.1399999856948853</speed></trkpt><trkpt lon="108.8947599" lat="34.24975087"><ele>372.2802734375</ele><time>2021-06-04T00:26:42Z</time><speed>1.559999942779541</speed></trkpt><trkpt lon="108.89478108" lat="34.24965722"><ele>373.218017578125</ele><time>2021-06-04T00:26:50Z</time><speed>1.1299999952316284</speed></trkpt><trkpt lon="108.89487158" lat="34.24957015"><ele>375.739501953125</ele><time>2021-06-04T00:27:00Z</time><speed>1.0</speed></trkpt><trkpt lon="108.89493404" lat="34.24947465"><ele>372.90130615234375</ele><time>2021-06-04T00:27:10Z</time><speed>1.149999976158142</speed></trkpt><trkpt lon="108.89495817" lat="34.24937912"><ele>372.87005615234375</ele><time>2021-06-04T00:27:18Z</time><speed>1.2999999523162842</speed></trkpt><trkpt lon="108.89499817" lat="34.24928407"><ele>374.6851806640625</ele><time>2021-06-04T00:27:28Z</time><speed>1.1799999475479126</speed></trkpt><trkpt lon="108.89500197" lat="34.24917826"><ele>375.22662353515625</ele><time>2021-06-04T00:27:36Z</time><speed>1.2899999618530273</speed></trkpt><trkpt lon="108.89498714" lat="34.24906963"><ele>375.5233154296875</ele><time>2021-06-04T00:27:46Z</time><speed>1.1799999475479126</speed></trkpt><trkpt lon="108.89496544" lat="34.24897711"><ele>376.38525390625</ele><time>2021-06-04T00:27:54Z</time><speed>1.1200000047683716</speed></trkpt><trkpt lon="108.89496706" lat="34.2488721"><ele>374.3271484375</ele><time>2021-06-04T00:28:08Z</time><speed>1.1699999570846558</speed></trkpt><trkpt lon="108.89499503" lat="34.24877189"><ele>372.96844482421875</ele><time>2021-06-04T00:28:18Z</time><speed>1.0499999523162842</speed></trkpt><trkpt lon="108.89503362" lat="34.24867484"><ele>373.14434814453125</ele><time>2021-06-04T00:28:30Z</time><speed>0.7200000286102295</speed></trkpt><trkpt lon="108.8950292" lat="34.24856966"><ele>373.21441650390625</ele><time>2021-06-04T00:28:42Z</time><speed>1.100000023841858</speed></trkpt><trkpt lon="108.89501258" lat="34.24847309"><ele>374.69989013671875</ele><time>2021-06-04T00:28:52Z</time><speed>1.100000023841858</speed></trkpt><trkpt lon="108.89497247" lat="34.2483797"><ele>375.5924072265625</ele><time>2021-06-04T00:29:04Z</time><speed>0.9599999785423279</speed></trkpt><trkpt lon="108.89498017" lat="34.24827386"><ele>377.8663330078125</ele><time>2021-06-04T00:29:14Z</time><speed>1.090000033378601</speed></trkpt><trkpt lon="108.89495154" lat="34.24818015"><ele>376.24554443359375</ele><time>2021-06-04T00:29:24Z</time><speed>1.100000023841858</speed></trkpt><trkpt lon="108.89491509" lat="34.24808937"><ele>374.3043212890625</ele><time>2021-06-04T00:29:34Z</time><speed>0.9200000166893005</speed></trkpt><trkpt lon="108.89480463" lat="34.2480322"><ele>376.4605712890625</ele><time>2021-06-04T00:29:44Z</time><speed>1.0299999713897705</speed></trkpt><trkpt lon="108.89473487" lat="34.24795325"><ele>375.52105712890625</ele><time>2021-06-04T00:29:54Z</time><speed>0.949999988079071</speed></trkpt><trkpt lon="108.89478826" lat="34.24786207"><ele>375.12994384765625</ele><time>2021-06-04T00:30:06Z</time><speed>1.100000023841858</speed></trkpt><trkpt lon="108.89486029" lat="34.24777956"><ele>375.94189453125</ele><time>2021-06-04T00:30:16Z</time><speed>1.1299999952316284</speed></trkpt><trkpt lon="108.89495551" lat="34.24772609"><ele>376.7296142578125</ele><time>2021-06-04T00:30:26Z</time><speed>1.1699999570846558</speed></trkpt><trkpt lon="108.8949604" lat="34.24763348"><ele>377.2388916015625</ele><time>2021-06-04T00:30:36Z</time><speed>1.1299999952316284</speed></trkpt><trkpt lon="108.89487381" lat="34.24752334"><ele>376.771484375</ele><time>2021-06-04T00:31:07Z</time><speed>0.0</speed></trkpt><trkpt lon="108.89480199" lat="34.24759872"><ele>376.1534423828125</ele><time>2021-06-04T00:31:19Z</time><speed>0.0</speed></trkpt><trkpt lon="108.89480614" lat="34.24784749"><ele>375.731201171875</ele><time>2021-06-04T00:31:45Z</time><speed>0.0</speed></trkpt><trkpt lon="108.89478842" lat="34.24794328"><ele>375.980712890625</ele><time>2021-06-04T00:32:03Z</time><speed>0.0</speed></trkpt><trkpt lon="108.89495838" lat="34.24776622"><ele>378.3428955078125</ele><time>2021-06-04T00:46:17Z</time><speed>0.0</speed></trkpt><trkpt lon="108.89487512" lat="34.247835"><ele>375.966796875</ele><time>2021-06-04T00:46:33Z</time><speed>1.1399999856948853</speed></trkpt><trkpt lon="108.89476873" lat="34.24780814"><ele>379.6343994140625</ele><time>2021-06-04T00:47:08Z</time><speed>1.2699999809265137</speed></trkpt><trkpt lon="108.89470743" lat="34.24772928"><ele>380.260009765625</ele><time>2021-06-04T00:47:20Z</time><speed>0.2800000011920929</speed></trkpt><trkpt lon="108.89469462" lat="34.24762274"><ele>379.0748291015625</ele><time>2021-06-04T00:47:39Z</time><speed>0.699999988079071</speed></trkpt><trkpt lon="108.89465974" lat="34.24752422"><ele>376.411865234375</ele><time>2021-06-04T00:47:47Z</time><speed>1.3799999952316284</speed></trkpt><trkpt lon="108.89463284" lat="34.24742325"><ele>378.9315185546875</ele><time>2021-06-04T00:47:56Z</time><speed>0.7300000190734863</speed></trkpt><trkpt lon="108.89464837" lat="34.24732382"><ele>380.9332275390625</ele><time>2021-06-04T00:48:08Z</time><speed>1.0299999713897705</speed></trkpt><trkpt lon="108.89464995" lat="34.24721382"><ele>383.0084228515625</ele><time>2021-06-04T00:48:15Z</time><speed>1.25</speed></trkpt><trkpt lon="108.89466901" lat="34.24712376"><ele>383.166748046875</ele><time>2021-06-04T00:48:21Z</time><speed>1.2100000381469727</speed></trkpt><trkpt lon="108.89471162" lat="34.24701167"><ele>381.0386962890625</ele><time>2021-06-04T00:48:29Z</time><speed>1.2799999713897705</speed></trkpt><trkpt lon="108.89479668" lat="34.24692738"><ele>383.3714599609375</ele><time>2021-06-04T00:48:37Z</time><speed>1.3300000429153442</speed></trkpt><trkpt lon="108.89488661" lat="34.24687004"><ele>383.33636474609375</ele><time>2021-06-04T00:48:44Z</time><speed>1.25</speed></trkpt><trkpt lon="108.89498944" lat="34.24683935"><ele>383.3529052734375</ele><time>2021-06-04T00:48:52Z</time><speed>1.1100000143051147</speed></trkpt><trkpt lon="108.89512383" lat="34.24681751"><ele>382.9954833984375</ele><time>2021-06-04T00:49:00Z</time><speed>1.3300000429153442</speed></trkpt><trkpt lon="108.89518163" lat="34.24673447"><ele>381.9622802734375</ele><time>2021-06-04T00:49:13Z</time><speed>1.1200000047683716</speed></trkpt><trkpt lon="108.89510422" lat="34.24664827"><ele>379.9415283203125</ele><time>2021-06-04T00:49:24Z</time><speed>1.0199999809265137</speed></trkpt><trkpt lon="108.89501319" lat="34.24657564"><ele>378.9918212890625</ele><time>2021-06-04T00:49:35Z</time><speed>1.0199999809265137</speed></trkpt><trkpt lon="108.89493637" lat="34.24650843"><ele>380.0482177734375</ele><time>2021-06-04T00:49:44Z</time><speed>1.1799999475479126</speed></trkpt><trkpt lon="108.89486389" lat="34.24643926"><ele>380.6466064453125</ele><time>2021-06-04T00:49:52Z</time><speed>1.2200000286102295</speed></trkpt><trkpt lon="108.89475344" lat="34.24639744"><ele>382.3502197265625</ele><time>2021-06-04T00:50:01Z</time><speed>1.090000033378601</speed></trkpt><trkpt lon="108.89465725" lat="34.24635054"><ele>382.937744140625</ele><time>2021-06-04T00:50:11Z</time><speed>1.100000023841858</speed></trkpt><trkpt lon="108.89463348" lat="34.24625902"><ele>377.289306640625</ele><time>2021-06-04T00:50:21Z</time><speed>1.0399999618530273</speed></trkpt><trkpt lon="108.89459118" lat="34.24616436"><ele>375.91107177734375</ele><time>2021-06-04T00:50:31Z</time><speed>0.9700000286102295</speed></trkpt><trkpt lon="108.89465875" lat="34.24606511"><ele>376.18585205078125</ele><time>2021-06-04T00:50:39Z</time><speed>1.1399999856948853</speed></trkpt><trkpt lon="108.89475694" lat="34.24600993"><ele>379.3851318359375</ele><time>2021-06-04T00:50:46Z</time><speed>1.0499999523162842</speed></trkpt><trkpt lon="108.89486848" lat="34.24599892"><ele>380.9010009765625</ele><time>2021-06-04T00:50:58Z</time><speed>0.0</speed></trkpt></trkseg></trk></gpx>
