# Supplementary material for: Exploring the influence of path environment factors on walking behavior in urban parks with configuration attribute control
Source: PLoS One. 2025 Jul 28;20(7):e0329278. doi: 10.1371/journal.pone.0329278 (PMC12303266; doi:10.1371/journal.pone.0329278)
Supplement: S2 File — (ZIP) [file pone.0329278.s002.zip › S2 File/Trajectory data/F19.gpx]

<?xml version="1.0" encoding="UTF-8"?>
<gpx xmlns:xsi="http://www.w3.org/2001/XMLSchema-instance" xmlns="http://www.topografix.com/GPX/1/1" xsi:schemaLocation="http://www.topografix.com/GPX/1/1 http://www.topografix.com/GPX/1/1/gpx.xsd" version="1.1" creator="foooooot.com">
<metadata>
         <copyright author="foooooot.com"> <license>foooooot.com</license></copyright>
         <time>1622746841.6672149</time>
         <name>步行</name>
</metadata>
<trk>
    <name>步行</name>
    <type>trip#track</type>
    <src>手机客户端软件/六只脚iPhone版</src>
    <trkseg> 
<trkpt lat="34.249731864376436" lon="108.89638098246535">
   <ele>406.9450546465814</ele>
   <time>2021-06-04T03:00:42.000Z</time>
</trkpt>  
<trkpt lat="34.24975245385947" lon="108.8963574315241">
   <ele>406.68902443069965</ele>
   <time>2021-06-04T03:00:47.000Z</time>
</trkpt>  
<trkpt lat="34.249757664467154" lon="108.89632149806472">
   <ele>406.2445703642443</ele>
   <time>2021-06-04T03:00:54.000Z</time>
</trkpt>  
<trkpt lat="34.249763808168446" lon="108.89628931633982">
   <ele>406.209108306095</ele>
   <time>2021-06-04T03:00:59.000Z</time>
</trkpt>  
<trkpt lat="34.24976824632918" lon="108.89624943213416">
   <ele>405.88666790816933</ele>
   <time>2021-06-04T03:01:02.000Z</time>
</trkpt>  
<trkpt lat="34.249775736374005" lon="108.89621076322996">
   <ele>406.06019952427596</ele>
   <time>2021-06-04T03:01:06.000Z</time>
</trkpt>  
<trkpt lat="34.249788014012694" lon="108.89617949387457">
   <ele>405.7142124399543</ele>
   <time>2021-06-04T03:01:10.000Z</time>
</trkpt>  
<trkpt lat="34.24980185146586" lon="108.89615069404203">
   <ele>406.14806291274726</ele>
   <time>2021-06-04T03:01:14.000Z</time>
</trkpt>  
<trkpt lat="34.24980871840878" lon="108.8961165036825">
   <ele>406.41373149491847</ele>
   <time>2021-06-04T03:01:18.000Z</time>
</trkpt>  
<trkpt lat="34.2498164830193" lon="108.89608370679217">
   <ele>406.3244080916047</ele>
   <time>2021-06-04T03:01:21.000Z</time>
</trkpt>  
<trkpt lat="34.24983188391044" lon="108.89605178323963">
   <ele>406.0718507450074</ele>
   <time>2021-06-04T03:01:24.000Z</time>
</trkpt>  
<trkpt lat="34.24986058546026" lon="108.89603891877982">
   <ele>406.3301578871906</ele>
   <time>2021-06-04T03:01:36.000Z</time>
</trkpt>  
<trkpt lat="34.249891212178255" lon="108.89603562628412">
   <ele>406.6453849710524</ele>
   <time>2021-06-04T03:01:40.000Z</time>
</trkpt>  
<trkpt lat="34.24992504522397" lon="108.89602971032436">
   <ele>406.3516652947292</ele>
   <time>2021-06-04T03:01:44.000Z</time>
</trkpt>  
<trkpt lat="34.24995394114518" lon="108.89602378340484">
   <ele>405.98317583370954</ele>
   <time>2021-06-04T03:01:47.000Z</time>
</trkpt>  
<trkpt lat="34.249982394596756" lon="108.89601666778877">
   <ele>406.0406119013205</ele>
   <time>2021-06-04T03:01:50.000Z</time>
</trkpt>  
<trkpt lat="34.250015291762544" lon="108.89601283567349">
   <ele>406.5208022836596</ele>
   <time>2021-06-04T03:01:52.999Z</time>
</trkpt>  
<trkpt lat="34.25005485232322" lon="108.89601166754659">
   <ele>406.519326091744</ele>
   <time>2021-06-04T03:01:55.999Z</time>
</trkpt>  
<trkpt lat="34.2501133111175" lon="108.89601468272527">
   <ele>406.33348398655653</ele>
   <time>2021-06-04T03:01:58.999Z</time>
</trkpt>  
<trkpt lat="34.25019240991394" lon="108.89601976352901">
   <ele>406.44099301844835</ele>
   <time>2021-06-04T03:02:00.999Z</time>
</trkpt>  
<trkpt lat="34.25022471241357" lon="108.89603443409379">
   <ele>406.53365731146187</ele>
   <time>2021-06-04T03:02:03.999Z</time>
</trkpt>  
<trkpt lat="34.25025480696286" lon="108.89603815292563">
   <ele>405.7923356536776</ele>
   <time>2021-06-04T03:02:07.000Z</time>
</trkpt>  
<trkpt lat="34.25029411826604" lon="108.89604107300502">
   <ele>405.6083145849407</ele>
   <time>2021-06-04T03:02:10.000Z</time>
</trkpt>  
<trkpt lat="34.250339278062384" lon="108.89604555603597">
   <ele>406.3996362052858</ele>
   <time>2021-06-04T03:02:13.000Z</time>
</trkpt>  
<trkpt lat="34.25036712549453" lon="108.89604883047633">
   <ele>405.33299542497844</ele>
   <time>2021-06-04T03:02:15.000Z</time>
</trkpt>  
<trkpt lat="34.25040041887402" lon="108.89605558473022">
   <ele>406.33153446856886</ele>
   <time>2021-06-04T03:02:18.000Z</time>
</trkpt>  
<trkpt lat="34.2504350094673" lon="108.89606452359739">
   <ele>406.18184057436883</ele>
   <time>2021-06-04T03:02:21.000Z</time>
</trkpt>  
<trkpt lat="34.25046370513855" lon="108.89606940838092">
   <ele>406.4088216153905</ele>
   <time>2021-06-04T03:02:24.000Z</time>
</trkpt>  
<trkpt lat="34.250500073347894" lon="108.89607282171995">
   <ele>406.0771489078179</ele>
   <time>2021-06-04T03:02:28.000Z</time>
</trkpt>  
<trkpt lat="34.25053772477357" lon="108.89606939654277">
   <ele>406.2583271069452</ele>
   <time>2021-06-04T03:02:31.000Z</time>
</trkpt>  
<trkpt lat="34.25057038338267" lon="108.89606360520622">
   <ele>406.33634435385466</ele>
   <time>2021-06-04T03:02:33.000Z</time>
</trkpt>  
<trkpt lat="34.25060307854745" lon="108.89605591096804">
   <ele>406.06435438338667</ele>
   <time>2021-06-04T03:02:35.000Z</time>
</trkpt>  
<trkpt lat="34.250632571372584" lon="108.89604745358304">
   <ele>406.2564508244395</ele>
   <time>2021-06-04T03:02:37.000Z</time>
</trkpt>  
<trkpt lat="34.25065963089979" lon="108.89603903395451">
   <ele>406.49851803295314</ele>
   <time>2021-06-04T03:02:39.000Z</time>
</trkpt>  
<trkpt lat="34.25069799842505" lon="108.8960327808075">
   <ele>406.2660005884245</ele>
   <time>2021-06-04T03:02:42.000Z</time>
</trkpt>  
<trkpt lat="34.25073178466384" lon="108.89602948693141">
   <ele>406.25629892013967</ele>
   <time>2021-06-04T03:02:45.000Z</time>
</trkpt>  
<trkpt lat="34.25076865251853" lon="108.89602483455931">
   <ele>406.122724362649</ele>
   <time>2021-06-04T03:02:48.000Z</time>
</trkpt>  
<trkpt lat="34.25079663208269" lon="108.89602440441189">
   <ele>406.3656852096319</ele>
   <time>2021-06-04T03:02:50.000Z</time>
</trkpt>  
<trkpt lat="34.250827697333314" lon="108.89602525527685">
   <ele>406.26180278509855</ele>
   <time>2021-06-04T03:02:52.000Z</time>
</trkpt>  
<trkpt lat="34.250858113487766" lon="108.89602303483915">
   <ele>406.32566142082214</ele>
   <time>2021-06-04T03:02:54.000Z</time>
</trkpt>  
<trkpt lat="34.2508906566536" lon="108.8960176448418">
   <ele>406.3643921772018</ele>
   <time>2021-06-04T03:02:56.000Z</time>
</trkpt>  
<trkpt lat="34.250922598435714" lon="108.89600824365301">
   <ele>407.0672039343044</ele>
   <time>2021-06-04T03:02:58.000Z</time>
</trkpt>  
<trkpt lat="34.2509559687348" lon="108.89599562428056">
   <ele>406.89682499784976</ele>
   <time>2021-06-04T03:03:00.000Z</time>
</trkpt>  
<trkpt lat="34.25098382306311" lon="108.89598194289283">
   <ele>406.49528127443045</ele>
   <time>2021-06-04T03:03:02.000Z</time>
</trkpt>  
<trkpt lat="34.25101103644531" lon="108.89596639351872">
   <ele>406.92162495385855</ele>
   <time>2021-06-04T03:03:04.000Z</time>
</trkpt>  
<trkpt lat="34.251037203146204" lon="108.89595061926208">
   <ele>406.8912609722465</ele>
   <time>2021-06-04T03:03:06.000Z</time>
</trkpt>  
<trkpt lat="34.251070947301706" lon="108.89592412667436">
   <ele>406.99048760160804</ele>
   <time>2021-06-04T03:03:09.000Z</time>
</trkpt>  
<trkpt lat="34.251094611534555" lon="108.89590740519175">
   <ele>407.2865710584447</ele>
   <time>2021-06-04T03:03:11.000Z</time>
</trkpt>  
<trkpt lat="34.25111967711255" lon="108.89589424716175">
   <ele>407.08936877921224</ele>
   <time>2021-06-04T03:03:13.000Z</time>
</trkpt>  
<trkpt lat="34.25114755898109" lon="108.89588459373056">
   <ele>407.0941919237375</ele>
   <time>2021-06-04T03:03:15.000Z</time>
</trkpt>  
<trkpt lat="34.25118865907184" lon="108.89587259075485">
   <ele>406.81646391469985</ele>
   <time>2021-06-04T03:03:18.000Z</time>
</trkpt>  
<trkpt lat="34.251220882324304" lon="108.89586337876884">
   <ele>406.7117420248687</ele>
   <time>2021-06-04T03:03:20.000Z</time>
</trkpt>  
<trkpt lat="34.251251267992416" lon="108.89585556380042">
   <ele>406.72878072876483</ele>
   <time>2021-06-04T03:03:22.000Z</time>
</trkpt>  
<trkpt lat="34.25128143516491" lon="108.89584694337451">
   <ele>406.3177654352039</ele>
   <time>2021-06-04T03:03:24.000Z</time>
</trkpt>  
<trkpt lat="34.25131108182083" lon="108.89583553426971">
   <ele>406.32489228993654</ele>
   <time>2021-06-04T03:03:26.000Z</time>
</trkpt>  
<trkpt lat="34.25133928200808" lon="108.8958216537529">
   <ele>406.11706039030105</ele>
   <time>2021-06-04T03:03:28.000Z</time>
</trkpt>  
<trkpt lat="34.25136676109024" lon="108.89580886135126">
   <ele>405.946351820603</ele>
   <time>2021-06-04T03:03:30.000Z</time>
</trkpt>  
<trkpt lat="34.251394189771" lon="108.89579868296937">
   <ele>405.9980610581115</ele>
   <time>2021-06-04T03:03:32.000Z</time>
</trkpt>  
<trkpt lat="34.25143106629351" lon="108.89578389614736">
   <ele>405.68523794878274</ele>
   <time>2021-06-04T03:03:35.000Z</time>
</trkpt>  
<trkpt lat="34.25145707779787" lon="108.89577457889033">
   <ele>405.6880959197879</ele>
   <time>2021-06-04T03:03:37.000Z</time>
</trkpt>  
<trkpt lat="34.251487646579456" lon="108.89576224721876">
   <ele>405.5886131860316</ele>
   <time>2021-06-04T03:03:40.000Z</time>
</trkpt>  
<trkpt lat="34.25150988361602" lon="108.89573177084907">
   <ele>405.35758583806455</ele>
   <time>2021-06-04T03:03:45.000Z</time>
</trkpt>  
<trkpt lat="34.25151669890637" lon="108.89569535265053">
   <ele>405.1582817127928</ele>
   <time>2021-06-04T03:03:49.000Z</time>
</trkpt>  
<trkpt lat="34.251522109978886" lon="108.89565525095948">
   <ele>405.00334980804473</ele>
   <time>2021-06-04T03:03:53.000Z</time>
</trkpt>  
<trkpt lat="34.251527462959984" lon="108.89561979152093">
   <ele>405.10317417420447</ele>
   <time>2021-06-04T03:03:56.000Z</time>
</trkpt>  
<trkpt lat="34.251529628402885" lon="108.89558642001342">
   <ele>405.58064971119165</ele>
   <time>2021-06-04T03:03:58.000Z</time>
</trkpt>  
<trkpt lat="34.25153448885651" lon="108.89554171335122">
   <ele>405.41226170025766</ele>
   <time>2021-06-04T03:04:00.000Z</time>
</trkpt>  
<trkpt lat="34.251540814713216" lon="108.89549683245329">
   <ele>405.4473475366831</ele>
   <time>2021-06-04T03:04:02.000Z</time>
</trkpt>  
<trkpt lat="34.25155027401483" lon="108.89545762950347">
   <ele>405.85042841359973</ele>
   <time>2021-06-04T03:04:04.000Z</time>
</trkpt>  
<trkpt lat="34.25156340519655" lon="108.89541528640133">
   <ele>405.7181114219129</ele>
   <time>2021-06-04T03:04:06.000Z</time>
</trkpt>  
<trkpt lat="34.25157450896991" lon="108.89538388509827">
   <ele>405.5350591065362</ele>
   <time>2021-06-04T03:04:08.000Z</time>
</trkpt>  
<trkpt lat="34.25159509814212" lon="108.89534062256045">
   <ele>405.492187009193</ele>
   <time>2021-06-04T03:04:11.000Z</time>
</trkpt>  
<trkpt lat="34.25161954599256" lon="108.89530033780952">
   <ele>404.9579958189279</ele>
   <time>2021-06-04T03:04:14.000Z</time>
</trkpt>  
<trkpt lat="34.25163903445057" lon="108.89526660939461">
   <ele>405.06282807327807</ele>
   <time>2021-06-04T03:04:16.000Z</time>
</trkpt>  
<trkpt lat="34.25166006848028" lon="108.89523629790588">
   <ele>405.19623393565416</ele>
   <time>2021-06-04T03:04:18.000Z</time>
</trkpt>  
<trkpt lat="34.25167412933238" lon="108.89520333690474">
   <ele>405.01203311793506</ele>
   <time>2021-06-04T03:04:20.000Z</time>
</trkpt>  
<trkpt lat="34.25169017362376" lon="108.8951653063913">
   <ele>405.388363991864</ele>
   <time>2021-06-04T03:04:23.000Z</time>
</trkpt>  
<trkpt lat="34.25169608689888" lon="108.89512977446515">
   <ele>405.4698138581589</ele>
   <time>2021-06-04T03:04:26.000Z</time>
</trkpt>  
<trkpt lat="34.25170596340456" lon="108.89508805825287">
   <ele>405.57826579827815</ele>
   <time>2021-06-04T03:04:29.000Z</time>
</trkpt>  
<trkpt lat="34.251715460189956" lon="108.89504571077543">
   <ele>405.4315274050459</ele>
   <time>2021-06-04T03:04:32.000Z</time>
</trkpt>  
<trkpt lat="34.251723326759986" lon="108.89501448835361">
   <ele>405.56660195533186</ele>
   <time>2021-06-04T03:04:34.000Z</time>
</trkpt>  
<trkpt lat="34.251731395663555" lon="108.89497051207461">
   <ele>404.9047654699534</ele>
   <time>2021-06-04T03:04:37.000Z</time>
</trkpt>  
<trkpt lat="34.251735766366494" lon="108.8949254358282">
   <ele>405.029373078607</ele>
   <time>2021-06-04T03:04:40.000Z</time>
</trkpt>  
<trkpt lat="34.2517439473865" lon="108.89487937191683">
   <ele>405.2870141780004</ele>
   <time>2021-06-04T03:04:43.000Z</time>
</trkpt>  
<trkpt lat="34.251752471642575" lon="108.89484688634646">
   <ele>405.2999055404216</ele>
   <time>2021-06-04T03:04:45.000Z</time>
</trkpt>  
<trkpt lat="34.25175969150056" lon="108.89480118679157">
   <ele>405.1345239058137</ele>
   <time>2021-06-04T03:04:48.000Z</time>
</trkpt>  
<trkpt lat="34.251768486188226" lon="108.89475983281271">
   <ele>405.34339300263673</ele>
   <time>2021-06-04T03:04:51.000Z</time>
</trkpt>  
<trkpt lat="34.25177702977994" lon="108.89472806528678">
   <ele>405.0817799381912</ele>
   <time>2021-06-04T03:04:54.000Z</time>
</trkpt>  
<trkpt lat="34.2517802084945" lon="108.89468865740727">
   <ele>404.87155300565064</ele>
   <time>2021-06-04T03:04:57.000Z</time>
</trkpt>  
<trkpt lat="34.25178118027261" lon="108.89465005176717">
   <ele>404.36046000011265</ele>
   <time>2021-06-04T03:04:59.000Z</time>
</trkpt>  
<trkpt lat="34.251784914687896" lon="108.89460692775549">
   <ele>404.6165594570339</ele>
   <time>2021-06-04T03:05:01.000Z</time>
</trkpt>  
<trkpt lat="34.251787471258" lon="108.89456909127188">
   <ele>405.0808737827465</ele>
   <time>2021-06-04T03:05:03.000Z</time>
</trkpt>  
<trkpt lat="34.251787065638176" lon="108.8945312009708">
   <ele>404.6738557992503</ele>
   <time>2021-06-04T03:05:05.000Z</time>
</trkpt>  
<trkpt lat="34.25178766016847" lon="108.89449183472126">
   <ele>404.73002762906253</ele>
   <time>2021-06-04T03:05:07.000Z</time>
</trkpt>  
<trkpt lat="34.25178280412621" lon="108.89445309674079">
   <ele>404.2347001545131</ele>
   <time>2021-06-04T03:05:09.000Z</time>
</trkpt>  
<trkpt lat="34.2517767899107" lon="108.89441849707129">
   <ele>404.58185237646103</ele>
   <time>2021-06-04T03:05:11.000Z</time>
</trkpt>  
<trkpt lat="34.251764662743916" lon="108.8943805250313">
   <ele>404.83018195908517</ele>
   <time>2021-06-04T03:05:14.000Z</time>
</trkpt>  
<trkpt lat="34.251751397056964" lon="108.89435174152521">
   <ele>404.50204279180616</ele>
   <time>2021-06-04T03:05:16.000Z</time>
</trkpt>  
<trkpt lat="34.25173375617862" lon="108.89432070483788">
   <ele>405.1893379641697</ele>
   <time>2021-06-04T03:05:18.000Z</time>
</trkpt>  
<trkpt lat="34.25171155181405" lon="108.89428455265609">
   <ele>405.1248146686703</ele>
   <time>2021-06-04T03:05:21.000Z</time>
</trkpt>  
<trkpt lat="34.251688846057846" lon="108.89425804019254">
   <ele>405.0031407503411</ele>
   <time>2021-06-04T03:05:24.000Z</time>
</trkpt>  
<trkpt lat="34.25166631563018" lon="108.89422913434836">
   <ele>405.04817354958504</ele>
   <time>2021-06-04T03:05:27.000Z</time>
</trkpt>  
<trkpt lat="34.25164340872974" lon="108.89418799424423">
   <ele>405.0234542572871</ele>
   <time>2021-06-04T03:05:30.000Z</time>
</trkpt>  
<trkpt lat="34.25162883132896" lon="108.89414995066042">
   <ele>404.95812192186713</ele>
   <time>2021-06-04T03:05:32.000Z</time>
</trkpt>  
<trkpt lat="34.25161555921641" lon="108.89411487299577">
   <ele>405.6269876156002</ele>
   <time>2021-06-04T03:05:34.000Z</time>
</trkpt>  
<trkpt lat="34.25159514521092" lon="108.89407329939914">
   <ele>405.7540995385498</ele>
   <time>2021-06-04T03:05:37.000Z</time>
</trkpt>  
<trkpt lat="34.25158068672374" lon="108.89403288363158">
   <ele>405.5139709804207</ele>
   <time>2021-06-04T03:05:40.000Z</time>
</trkpt>  
<trkpt lat="34.25156636298255" lon="108.89398948629581">
   <ele>405.2674168422818</ele>
   <time>2021-06-04T03:05:43.000Z</time>
</trkpt>  
<trkpt lat="34.25155891553963" lon="108.89394663613496">
   <ele>405.38866628240794</ele>
   <time>2021-06-04T03:05:46.000Z</time>
</trkpt>  
<trkpt lat="34.25155534912387" lon="108.89391372870436">
   <ele>405.16772508248687</ele>
   <time>2021-06-04T03:05:48.000Z</time>
</trkpt>  
<trkpt lat="34.251554055426915" lon="108.89387755163227">
   <ele>405.57847838196903</ele>
   <time>2021-06-04T03:05:50.000Z</time>
</trkpt>  
<trkpt lat="34.251555645700535" lon="108.89384483127641">
   <ele>405.2227546311915</ele>
   <time>2021-06-04T03:05:52.000Z</time>
</trkpt>  
<trkpt lat="34.251562159407264" lon="108.89379845849837">
   <ele>405.45889068301767</ele>
   <time>2021-06-04T03:05:55.000Z</time>
</trkpt>  
<trkpt lat="34.251569134335654" lon="108.89375455717456">
   <ele>405.06442288774997</ele>
   <time>2021-06-04T03:05:58.000Z</time>
</trkpt>  
<trkpt lat="34.251567660505145" lon="108.8937123997974">
   <ele>405.2790063014254</ele>
   <time>2021-06-04T03:06:01.000Z</time>
</trkpt>  
<trkpt lat="34.25156070702675" lon="108.89366578909804">
   <ele>405.4434567261487</ele>
   <time>2021-06-04T03:06:04.000Z</time>
</trkpt>  
<trkpt lat="34.25155478281157" lon="108.89363371611407">
   <ele>405.29762636031955</ele>
   <time>2021-06-04T03:06:06.000Z</time>
</trkpt>  
<trkpt lat="34.251550070702095" lon="108.89359831164789">
   <ele>405.4641654090956</ele>
   <time>2021-06-04T03:06:08.000Z</time>
</trkpt>  
<trkpt lat="34.25154597257525" lon="108.89356071474204">
   <ele>405.9880364378914</ele>
   <time>2021-06-04T03:06:10.000Z</time>
</trkpt>  
<trkpt lat="34.251538534867194" lon="108.89351349224634">
   <ele>405.5243621096015</ele>
   <time>2021-06-04T03:06:12.000Z</time>
</trkpt>  
<trkpt lat="34.2515329120206" lon="108.89346857077423">
   <ele>405.35551114939153</ele>
   <time>2021-06-04T03:06:14.000Z</time>
</trkpt>  
<trkpt lat="34.25152819938528" lon="108.89343620495751">
   <ele>406.0378227941692</ele>
   <time>2021-06-04T03:06:16.000Z</time>
</trkpt>  
<trkpt lat="34.25149816310121" lon="108.89339931205473">
   <ele>405.87779032438993</ele>
   <time>2021-06-04T03:06:19.000Z</time>
</trkpt>  
<trkpt lat="34.251474516011136" lon="108.89337312748133">
   <ele>406.0193029837683</ele>
   <time>2021-06-04T03:06:21.000Z</time>
</trkpt>  
<trkpt lat="34.251454515710684" lon="108.89334037897206">
   <ele>406.31839755456895</ele>
   <time>2021-06-04T03:06:24.000Z</time>
</trkpt>  
<trkpt lat="34.251440988294675" lon="108.89330475963669">
   <ele>406.4164078803733</ele>
   <time>2021-06-04T03:06:27.000Z</time>
</trkpt>  
<trkpt lat="34.25143409028649" lon="108.89327275046824">
   <ele>406.29698696918786</ele>
   <time>2021-06-04T03:06:29.000Z</time>
</trkpt>  
<trkpt lat="34.251427927026285" lon="108.89323717593126">
   <ele>406.23012499231845</ele>
   <time>2021-06-04T03:06:31.000Z</time>
</trkpt>  
<trkpt lat="34.25142290614393" lon="108.89320236528778">
   <ele>406.3639685185626</ele>
   <time>2021-06-04T03:06:33.000Z</time>
</trkpt>  
<trkpt lat="34.251418182583784" lon="108.89315208834529">
   <ele>406.87523245532066</ele>
   <time>2021-06-04T03:06:36.000Z</time>
</trkpt>  
<trkpt lat="34.25141615035908" lon="108.89310603910491">
   <ele>406.7331472504884</ele>
   <time>2021-06-04T03:06:38.000Z</time>
</trkpt>  
<trkpt lat="34.251417922259996" lon="108.89305582988162">
   <ele>406.96881713345647</ele>
   <time>2021-06-04T03:06:40.000Z</time>
</trkpt>  
<trkpt lat="34.25142243604273" lon="108.89300819237586">
   <ele>407.185275551863</ele>
   <time>2021-06-04T03:06:42.000Z</time>
</trkpt>  
<trkpt lat="34.251415432713564" lon="108.89297107677092">
   <ele>406.8932797340676</ele>
   <time>2021-06-04T03:06:44.000Z</time>
</trkpt>  
<trkpt lat="34.25140241076264" lon="108.89293429873923">
   <ele>407.3496159007773</ele>
   <time>2021-06-04T03:06:46.000Z</time>
</trkpt>  
<trkpt lat="34.2513880237987" lon="108.89290192345597">
   <ele>407.6865159664303</ele>
   <time>2021-06-04T03:06:48.000Z</time>
</trkpt>  
<trkpt lat="34.25137758794846" lon="108.89287165523776">
   <ele>407.51633135415614</ele>
   <time>2021-06-04T03:06:50.000Z</time>
</trkpt>  
<trkpt lat="34.251358169053944" lon="108.89284279929034">
   <ele>407.33293467666954</ele>
   <time>2021-06-04T03:06:53.000Z</time>
</trkpt>  
<trkpt lat="34.25132740403882" lon="108.89281779973807">
   <ele>408.16901332419366</ele>
   <time>2021-06-04T03:06:56.000Z</time>
</trkpt>  
<trkpt lat="34.25129922349733" lon="108.89279498595528">
   <ele>408.4978885855526</ele>
   <time>2021-06-04T03:06:58.000Z</time>
</trkpt>  
<trkpt lat="34.251270222199764" lon="108.89277824090404">
   <ele>408.0486285816878</ele>
   <time>2021-06-04T03:07:00.000Z</time>
</trkpt>  
<trkpt lat="34.25123927134686" lon="108.89276166431267">
   <ele>408.1646963870153</ele>
   <time>2021-06-04T03:07:02.000Z</time>
</trkpt>  
<trkpt lat="34.25120707713376" lon="108.89274529598507">
   <ele>408.5999890845269</ele>
   <time>2021-06-04T03:07:04.000Z</time>
</trkpt>  
<trkpt lat="34.25117785794407" lon="108.89274192797154">
   <ele>408.6499431869015</ele>
   <time>2021-06-04T03:07:06.000Z</time>
</trkpt>  
<trkpt lat="34.251151426105615" lon="108.8927511550221">
   <ele>408.52013140544295</ele>
   <time>2021-06-04T03:07:08.000Z</time>
</trkpt>  
<trkpt lat="34.25112321296654" lon="108.89277623437151">
   <ele>408.628682651557</ele>
   <time>2021-06-04T03:07:11.000Z</time>
</trkpt>  
<trkpt lat="34.25110150742004" lon="108.8928112683068">
   <ele>408.6715191854164</ele>
   <time>2021-06-04T03:07:14.000Z</time>
</trkpt>  
<trkpt lat="34.251084716980344" lon="108.89284381665775">
   <ele>408.36014402098954</ele>
   <time>2021-06-04T03:07:16.000Z</time>
</trkpt>  
<trkpt lat="34.251074855499915" lon="108.89287677323004">
   <ele>408.090086449869</ele>
   <time>2021-06-04T03:07:18.000Z</time>
</trkpt>  
<trkpt lat="34.25106724560231" lon="108.89290973833643">
   <ele>407.528517043218</ele>
   <time>2021-06-04T03:07:20.000Z</time>
</trkpt>  
<trkpt lat="34.25105912870141" lon="108.89295070460281">
   <ele>408.06585592683405</ele>
   <time>2021-06-04T03:07:23.000Z</time>
</trkpt>  
<trkpt lat="34.25104900370615" lon="108.89298449292475">
   <ele>407.9652208760381</ele>
   <time>2021-06-04T03:07:25.000Z</time>
</trkpt>  
<trkpt lat="34.25103229490544" lon="108.89301698417084">
   <ele>407.00343585014343</ele>
   <time>2021-06-04T03:07:27.000Z</time>
</trkpt>  
<trkpt lat="34.25101594700447" lon="108.89304728942435">
   <ele>407.763692506589</ele>
   <time>2021-06-04T03:07:29.000Z</time>
</trkpt>  
<trkpt lat="34.25099864617949" lon="108.89307259888201">
   <ele>407.77442368585616</ele>
   <time>2021-06-04T03:07:31.000Z</time>
</trkpt>  
<trkpt lat="34.250979585564366" lon="108.89309789792541">
   <ele>407.48779974970967</ele>
   <time>2021-06-04T03:07:33.000Z</time>
</trkpt>  
<trkpt lat="34.25095424245486" lon="108.89312870010957">
   <ele>407.74544882774353</ele>
   <time>2021-06-04T03:07:36.000Z</time>
</trkpt>  
<trkpt lat="34.25093096742399" lon="108.89315008434669">
   <ele>407.73144022841007</ele>
   <time>2021-06-04T03:07:39.000Z</time>
</trkpt>  
<trkpt lat="34.25090350588179" lon="108.8931768572233">
   <ele>407.3004605229944</ele>
   <time>2021-06-04T03:07:42.000Z</time>
</trkpt>  
<trkpt lat="34.25087953523512" lon="108.89320470602068">
   <ele>407.58304246142507</ele>
   <time>2021-06-04T03:07:45.000Z</time>
</trkpt>  
<trkpt lat="34.25085531089261" lon="108.89323277845315">
   <ele>407.44851561822</ele>
   <time>2021-06-04T03:07:48.000Z</time>
</trkpt>  
<trkpt lat="34.250825736830976" lon="108.89326016991548">
   <ele>406.5499102510512</ele>
   <time>2021-06-04T03:07:50.000Z</time>
</trkpt>  
<trkpt lat="34.250794385684806" lon="108.89327910102084">
   <ele>405.92789177875966</ele>
   <time>2021-06-04T03:07:52.000Z</time>
</trkpt>  
<trkpt lat="34.250764349830725" lon="108.8932915389034">
   <ele>406.0855604643002</ele>
   <time>2021-06-04T03:07:54.000Z</time>
</trkpt>  
<trkpt lat="34.250731607933005" lon="108.8933001104851">
   <ele>406.0465531498194</ele>
   <time>2021-06-04T03:07:57.000Z</time>
</trkpt>  
<trkpt lat="34.25070284952608" lon="108.89329987900697">
   <ele>406.3299253536388</ele>
   <time>2021-06-04T03:08:00.000Z</time>
</trkpt>  
<trkpt lat="34.250672587423324" lon="108.89331418474244">
   <ele>406.60998467355967</ele>
   <time>2021-06-04T03:08:03.000Z</time>
</trkpt>  
<trkpt lat="34.25065269684283" lon="108.89333913750313">
   <ele>406.2524423310533</ele>
   <time>2021-06-04T03:08:05.000Z</time>
</trkpt>  
<trkpt lat="34.25063519440976" lon="108.89337039412851">
   <ele>405.92513229791075</ele>
   <time>2021-06-04T03:08:07.000Z</time>
</trkpt>  
<trkpt lat="34.25061755994387" lon="108.89339906596813">
   <ele>406.2109069582075</ele>
   <time>2021-06-04T03:08:09.000Z</time>
</trkpt>  
<trkpt lat="34.25059613079999" lon="108.89343146411548">
   <ele>406.5448779426515</ele>
   <time>2021-06-04T03:08:12.000Z</time>
</trkpt>  
<trkpt lat="34.250580049820144" lon="108.89346593525322">
   <ele>405.8687987308949</ele>
   <time>2021-06-04T03:08:15.000Z</time>
</trkpt>  
<trkpt lat="34.25056079446463" lon="108.89350261026313">
   <ele>405.8869507163763</ele>
   <time>2021-06-04T03:08:18.000Z</time>
</trkpt>  
<trkpt lat="34.250542005745366" lon="108.89353464101846">
   <ele>405.9604437239468</ele>
   <time>2021-06-04T03:08:21.000Z</time>
</trkpt>  
<trkpt lat="34.250511549419855" lon="108.89355063023778">
   <ele>406.31429978925735</ele>
   <time>2021-06-04T03:08:25.000Z</time>
</trkpt>  
<trkpt lat="34.25047720178309" lon="108.89356216052596">
   <ele>405.9926281599328</ele>
   <time>2021-06-04T03:08:28.000Z</time>
</trkpt>  
<trkpt lat="34.25044496502594" lon="108.89356857328445">
   <ele>407.21112855151296</ele>
   <time>2021-06-04T03:08:31.000Z</time>
</trkpt>  
<trkpt lat="34.25041740933929" lon="108.89357452363308">
   <ele>406.12442487478256</ele>
   <time>2021-06-04T03:08:34.000Z</time>
</trkpt>  
<trkpt lat="34.25038918120611" lon="108.89357696865345">
   <ele>406.666480098851</ele>
   <time>2021-06-04T03:08:37.000Z</time>
</trkpt>  
<trkpt lat="34.250362369210144" lon="108.89356359666927">
   <ele>406.4007643852383</ele>
   <time>2021-06-04T03:08:40.000Z</time>
</trkpt>  
<trkpt lat="34.250341917261295" lon="108.89353218743592">
   <ele>406.97781458031386</ele>
   <time>2021-06-04T03:08:43.000Z</time>
</trkpt>  
<trkpt lat="34.250319664285215" lon="108.89349500144594">
   <ele>406.70031467825174</ele>
   <time>2021-06-04T03:08:46.000Z</time>
</trkpt>  
<trkpt lat="34.2503065701212" lon="108.893456864222">
   <ele>406.88388314377517</ele>
   <time>2021-06-04T03:08:49.000Z</time>
</trkpt>  
<trkpt lat="34.250298906155656" lon="108.89341814068132">
   <ele>406.93821612466127</ele>
   <time>2021-06-04T03:08:52.000Z</time>
</trkpt>  
<trkpt lat="34.25030235008529" lon="108.89338374211522">
   <ele>407.0556189734489</ele>
   <time>2021-06-04T03:08:54.000Z</time>
</trkpt>  
<trkpt lat="34.250311311744156" lon="108.89335056655707">
   <ele>407.45402346365154</ele>
   <time>2021-06-04T03:08:56.000Z</time>
</trkpt>  
<trkpt lat="34.25033390070934" lon="108.89331392508045">
   <ele>407.3051934726536</ele>
   <time>2021-06-04T03:08:59.000Z</time>
</trkpt>  
<trkpt lat="34.25035624379433" lon="108.89328588919535">
   <ele>407.3778562601656</ele>
   <time>2021-06-04T03:09:01.000Z</time>
</trkpt>  
<trkpt lat="34.25036822718916" lon="108.89325149964688">
   <ele>407.59535659104586</ele>
   <time>2021-06-04T03:09:03.000Z</time>
</trkpt>  
<trkpt lat="34.25038285530686" lon="108.89322335039417">
   <ele>407.3542448114604</ele>
   <time>2021-06-04T03:09:05.000Z</time>
</trkpt>  
<trkpt lat="34.25040081892717" lon="108.89319510580081">
   <ele>406.9056502170861</ele>
   <time>2021-06-04T03:09:08.000Z</time>
</trkpt>  
<trkpt lat="34.25042652676167" lon="108.89316271895032">
   <ele>406.6114948624745</ele>
   <time>2021-06-04T03:09:11.000Z</time>
</trkpt>  
<trkpt lat="34.250448814076854" lon="108.89313323002085">
   <ele>407.339132909663</ele>
   <time>2021-06-04T03:09:14.000Z</time>
</trkpt>  
<trkpt lat="34.25046668645464" lon="108.8930961000574">
   <ele>407.0585452802479</ele>
   <time>2021-06-04T03:09:17.000Z</time>
</trkpt>  
<trkpt lat="34.25047758944033" lon="108.89306005339522">
   <ele>406.4161259094253</ele>
   <time>2021-06-04T03:09:20.000Z</time>
</trkpt>  
<trkpt lat="34.25048530151332" lon="108.89302537831573">
   <ele>406.2102772789076</ele>
   <time>2021-06-04T03:09:23.000Z</time>
</trkpt>  
<trkpt lat="34.25048454412846" lon="108.89299057933933">
   <ele>406.47007113788277</ele>
   <time>2021-06-04T03:09:41.000Z</time>
</trkpt>  
<trkpt lat="34.25047033923" lon="108.89296263182929">
   <ele>406.94886088371277</ele>
   <time>2021-06-04T03:09:54.000Z</time>
</trkpt>  
<trkpt lat="34.25043799442483" lon="108.89297289675358">
   <ele>406.7317085452378</ele>
   <time>2021-06-04T03:09:57.000Z</time>
</trkpt>  
<trkpt lat="34.25046497259273" lon="108.89297370155519">
   <ele>405.66103600524366</ele>
   <time>2021-06-04T03:11:31.000Z</time>
</trkpt>  
<trkpt lat="34.2504381776003" lon="108.89298214366437">
   <ele>405.6838853219524</ele>
   <time>2021-06-04T03:12:21.000Z</time>
</trkpt>  
<trkpt lat="34.25045510638116" lon="108.89295138840386">
   <ele>406.48149184696376</ele>
   <time>2021-06-04T03:17:07.000Z</time>
</trkpt>  
<trkpt lat="34.25046648658174" lon="108.89292076607387">
   <ele>406.2386434478685</ele>
   <time>2021-06-04T03:17:09.000Z</time>
</trkpt>  
<trkpt lat="34.25047957471721" lon="108.89288187580073">
   <ele>406.25671846140176</ele>
   <time>2021-06-04T03:17:12.000Z</time>
</trkpt>  
<trkpt lat="34.25048769307771" lon="108.89284836894029">
   <ele>406.9846535595134</ele>
   <time>2021-06-04T03:17:14.000Z</time>
</trkpt>  
<trkpt lat="34.25049430473786" lon="108.89280285737698">
   <ele>407.06398880667984</ele>
   <time>2021-06-04T03:17:16.000Z</time>
</trkpt>  
<trkpt lat="34.25049520204041" lon="108.8927620142504">
   <ele>407.0266830455512</ele>
   <time>2021-06-04T03:17:18.000Z</time>
</trkpt>  
<trkpt lat="34.25049170047564" lon="108.89272955087266">
   <ele>406.63778221886605</ele>
   <time>2021-06-04T03:17:20.000Z</time>
</trkpt>  
<trkpt lat="34.25048990929238" lon="108.89269295910417">
   <ele>406.8446342460811</ele>
   <time>2021-06-04T03:17:23.000Z</time>
</trkpt>  
<trkpt lat="34.250489302821954" lon="108.8926579505166">
   <ele>406.47414986230433</ele>
   <time>2021-06-04T03:17:25.000Z</time>
</trkpt>  
<trkpt lat="34.250504413756296" lon="108.89262769778817">
   <ele>406.8756235158071</ele>
   <time>2021-06-04T03:17:27.000Z</time>
</trkpt>  
<trkpt lat="34.25050436805971" lon="108.89257828635371">
   <ele>407.11037815362215</ele>
   <time>2021-06-04T03:17:30.000Z</time>
</trkpt>  
<trkpt lat="34.25049118472413" lon="108.89254545892057">
   <ele>406.9095118250698</ele>
   <time>2021-06-04T03:17:32.000Z</time>
</trkpt>  
<trkpt lat="34.250474744937414" lon="108.89250709719349">
   <ele>407.27837791107595</ele>
   <time>2021-06-04T03:17:35.000Z</time>
</trkpt>  
<trkpt lat="34.25046556640473" lon="108.8924651615653">
   <ele>406.33642098866403</ele>
   <time>2021-06-04T03:17:38.000Z</time>
</trkpt>  
<trkpt lat="34.250448783029725" lon="108.8924320580201">
   <ele>406.6884999256581</ele>
   <time>2021-06-04T03:17:40.000Z</time>
</trkpt>  
<trkpt lat="34.25042921772781" lon="108.89240463019456">
   <ele>407.0341537250206</ele>
   <time>2021-06-04T03:17:42.000Z</time>
</trkpt>  
<trkpt lat="34.25040974456787" lon="108.8923801014436">
   <ele>406.95548577047884</ele>
   <time>2021-06-04T03:17:44.000Z</time>
</trkpt>  
<trkpt lat="34.250382279205894" lon="108.8923509387542">
   <ele>406.5850411243737</ele>
   <time>2021-06-04T03:17:47.000Z</time>
</trkpt>  
<trkpt lat="34.25035744509794" lon="108.89232561238718">
   <ele>406.03025340568274</ele>
   <time>2021-06-04T03:17:49.000Z</time>
</trkpt>  
<trkpt lat="34.25033277684758" lon="108.89229756031402">
   <ele>406.1453580716625</ele>
   <time>2021-06-04T03:17:51.000Z</time>
</trkpt>  
<trkpt lat="34.25031245839683" lon="108.89226876205863">
   <ele>406.15493281465024</ele>
   <time>2021-06-04T03:17:53.000Z</time>
</trkpt>  
<trkpt lat="34.25029162262552" lon="108.89223795949923">
   <ele>406.3793478868902</ele>
   <time>2021-06-04T03:17:55.000Z</time>
</trkpt>  
<trkpt lat="34.25027058563866" lon="108.8922107311654">
   <ele>406.06843918934464</ele>
   <time>2021-06-04T03:17:57.000Z</time>
</trkpt>  
<trkpt lat="34.25024654970735" lon="108.89219141647456">
   <ele>406.15068502165377</ele>
   <time>2021-06-04T03:17:59.000Z</time>
</trkpt>  
<trkpt lat="34.25022265182332" lon="108.89217406528307">
   <ele>406.6862357724458</ele>
   <time>2021-06-04T03:18:01.000Z</time>
</trkpt>  
<trkpt lat="34.25019991598712" lon="108.892154071788">
   <ele>406.77797491755337</ele>
   <time>2021-06-04T03:18:03.000Z</time>
</trkpt>  
<trkpt lat="34.25017490108298" lon="108.89213752576696">
   <ele>406.8944254806265</ele>
   <time>2021-06-04T03:18:05.000Z</time>
</trkpt>  
<trkpt lat="34.250144373198694" lon="108.8921104661854">
   <ele>406.72818315029144</ele>
   <time>2021-06-04T03:18:08.000Z</time>
</trkpt>  
<trkpt lat="34.25015479706986" lon="108.89207706180721">
   <ele>406.3632903872058</ele>
   <time>2021-06-04T03:18:11.000Z</time>
</trkpt>  
<trkpt lat="34.2501663571633" lon="108.89203903760387">
   <ele>406.7917060693726</ele>
   <time>2021-06-04T03:18:14.000Z</time>
</trkpt>  
<trkpt lat="34.25017513543562" lon="108.89199858180228">
   <ele>406.861827888526</ele>
   <time>2021-06-04T03:18:18.000Z</time>
</trkpt>  
<trkpt lat="34.25019054586234" lon="108.8919529671793">
   <ele>406.5557093732059</ele>
   <time>2021-06-04T03:18:20.000Z</time>
</trkpt>  
<trkpt lat="34.25020617659272" lon="108.89191212530078">
   <ele>406.63390462566167</ele>
   <time>2021-06-04T03:18:22.000Z</time>
</trkpt>  
<trkpt lat="34.25022536295114" lon="108.89187724089373">
   <ele>407.3384662345052</ele>
   <time>2021-06-04T03:18:24.000Z</time>
</trkpt>  
<trkpt lat="34.25025151849499" lon="108.8918468853175">
   <ele>407.7064484274015</ele>
   <time>2021-06-04T03:18:26.000Z</time>
</trkpt>  
<trkpt lat="34.25027385222016" lon="108.89181663579424">
   <ele>407.82968510501087</ele>
   <time>2021-06-04T03:18:28.000Z</time>
</trkpt>  
<trkpt lat="34.25028821230044" lon="108.8917794315816">
   <ele>407.9973020302132</ele>
   <time>2021-06-04T03:18:30.000Z</time>
</trkpt>  
<trkpt lat="34.25029335444545" lon="108.89173650654875">
   <ele>408.12950818706304</ele>
   <time>2021-06-04T03:18:32.000Z</time>
</trkpt>  
<trkpt lat="34.25029020303677" lon="108.8916974840327">
   <ele>408.3008999880403</ele>
   <time>2021-06-04T03:18:34.000Z</time>
</trkpt>  
<trkpt lat="34.250288209324275" lon="108.89166276271446">
   <ele>408.3962425086647</ele>
   <time>2021-06-04T03:18:36.000Z</time>
</trkpt>  
<trkpt lat="34.25028606441036" lon="108.89162399022848">
   <ele>407.9596022013575</ele>
   <time>2021-06-04T03:18:38.000Z</time>
</trkpt>  
<trkpt lat="34.250283080616484" lon="108.8915831981072">
   <ele>408.2304532537237</ele>
   <time>2021-06-04T03:18:40.000Z</time>
</trkpt>  
<trkpt lat="34.25027735399251" lon="108.89154657900717">
   <ele>408.0617170855403</ele>
   <time>2021-06-04T03:18:42.000Z</time>
</trkpt>  
<trkpt lat="34.25027185607314" lon="108.8915065564348">
   <ele>408.5854824203998</ele>
   <time>2021-06-04T03:18:44.000Z</time>
</trkpt>  
<trkpt lat="34.2502650885842" lon="108.89146661281717">
   <ele>408.7469068048522</ele>
   <time>2021-06-04T03:18:46.000Z</time>
</trkpt>  
<trkpt lat="34.250258789906965" lon="108.8914274127885">
   <ele>409.0312781408429</ele>
   <time>2021-06-04T03:18:48.000Z</time>
</trkpt>  
<trkpt lat="34.25024899848451" lon="108.89139092851651">
   <ele>409.2523694606498</ele>
   <time>2021-06-04T03:18:50.000Z</time>
</trkpt>  
<trkpt lat="34.25023542756817" lon="108.89135601776441">
   <ele>408.95124717708677</ele>
   <time>2021-06-04T03:18:52.000Z</time>
</trkpt>  
<trkpt lat="34.250201178621445" lon="108.89131969908298">
   <ele>408.61173519678414</ele>
   <time>2021-06-04T03:18:55.000Z</time>
</trkpt>  
<trkpt lat="34.25016986194356" lon="108.89129116803235">
   <ele>408.8184756441042</ele>
   <time>2021-06-04T03:18:57.000Z</time>
</trkpt>  
<trkpt lat="34.25014555117262" lon="108.89126817642227">
   <ele>408.6649500783533</ele>
   <time>2021-06-04T03:18:59.000Z</time>
</trkpt>  
<trkpt lat="34.2501223839384" lon="108.8912453846065">
   <ele>408.6880809320137</ele>
   <time>2021-06-04T03:19:02.000Z</time>
</trkpt>  
<trkpt lat="34.25009905091159" lon="108.89122563084872">
   <ele>408.8200816549361</ele>
   <time>2021-06-04T03:19:05.000Z</time>
</trkpt>  
<trkpt lat="34.250067618261184" lon="108.89120491781031">
   <ele>408.2741008065641</ele>
   <time>2021-06-04T03:19:08.000Z</time>
</trkpt>  
<trkpt lat="34.250031952176116" lon="108.89118190054302">
   <ele>408.1016917126253</ele>
   <time>2021-06-04T03:19:10.000Z</time>
</trkpt>  
<trkpt lat="34.24999873473126" lon="108.8911525176664">
   <ele>408.45436641946435</ele>
   <time>2021-06-04T03:19:12.000Z</time>
</trkpt>  
<trkpt lat="34.24996841990188" lon="108.89112973745317">
   <ele>408.42925286572427</ele>
   <time>2021-06-04T03:19:14.000Z</time>
</trkpt>  
<trkpt lat="34.24993962171285" lon="108.89110888311819">
   <ele>408.2796296766028</ele>
   <time>2021-06-04T03:19:16.000Z</time>
</trkpt>  
<trkpt lat="34.24991414888667" lon="108.89108970537286">
   <ele>408.4082139553502</ele>
   <time>2021-06-04T03:19:18.000Z</time>
</trkpt>  
<trkpt lat="34.24988237153033" lon="108.89108144743608">
   <ele>408.11323807016015</ele>
   <time>2021-06-04T03:19:20.000Z</time>
</trkpt>  
<trkpt lat="34.24985065489862" lon="108.89107743053967">
   <ele>408.29243957530707</ele>
   <time>2021-06-04T03:19:22.000Z</time>
</trkpt>  
<trkpt lat="34.24981736608224" lon="108.89107045592677">
   <ele>408.0147958993912</ele>
   <time>2021-06-04T03:19:24.000Z</time>
</trkpt>  
<trkpt lat="34.24978577472738" lon="108.89106832679042">
   <ele>407.9616568684578</ele>
   <time>2021-06-04T03:19:26.000Z</time>
</trkpt>  
<trkpt lat="34.249753926223676" lon="108.89107545915266">
   <ele>407.910909794271</ele>
   <time>2021-06-04T03:19:28.000Z</time>
</trkpt>  
<trkpt lat="34.24972004718001" lon="108.89108125584673">
   <ele>407.7699583536014</ele>
   <time>2021-06-04T03:19:30.000Z</time>
</trkpt>  
<trkpt lat="34.24968549630168" lon="108.89108438812288">
   <ele>407.01162639725953</ele>
   <time>2021-06-04T03:19:32.000Z</time>
</trkpt>  
<trkpt lat="34.249652020254445" lon="108.89108712091475">
   <ele>407.08468638546765</ele>
   <time>2021-06-04T03:19:34.000Z</time>
</trkpt>  
<trkpt lat="34.24961994493067" lon="108.89108306225566">
   <ele>407.2348072370514</ele>
   <time>2021-06-04T03:19:36.000Z</time>
</trkpt>  
<trkpt lat="34.2495897592566" lon="108.89107556692103">
   <ele>407.0730631137267</ele>
   <time>2021-06-04T03:19:38.000Z</time>
</trkpt>  
<trkpt lat="34.2495609108296" lon="108.89107327723099">
   <ele>406.84925992880017</ele>
   <time>2021-06-04T03:19:40.000Z</time>
</trkpt>  
<trkpt lat="34.24953264617721" lon="108.89107354362588">
   <ele>406.8035294264555</ele>
   <time>2021-06-04T03:19:42.000Z</time>
</trkpt>  
<trkpt lat="34.24950189195246" lon="108.89107877207798">
   <ele>406.24216850381345</ele>
   <time>2021-06-04T03:19:44.000Z</time>
</trkpt>  
<trkpt lat="34.24946830701819" lon="108.8910758291638">
   <ele>406.7443429287523</ele>
   <time>2021-06-04T03:19:46.000Z</time>
</trkpt>  
<trkpt lat="34.24943500248832" lon="108.89107552226294">
   <ele>406.24930665269494</ele>
   <time>2021-06-04T03:19:48.000Z</time>
</trkpt>  
<trkpt lat="34.249404035286695" lon="108.89107060853">
   <ele>406.5243760133162</ele>
   <time>2021-06-04T03:19:50.000Z</time>
</trkpt>  
<trkpt lat="34.249372543436465" lon="108.89106450667965">
   <ele>406.55942914262414</ele>
   <time>2021-06-04T03:19:52.000Z</time>
</trkpt>  
<trkpt lat="34.249342622600544" lon="108.89106401246923">
   <ele>406.62882888969034</ele>
   <time>2021-06-04T03:19:54.000Z</time>
</trkpt>  
<trkpt lat="34.2493144744019" lon="108.89107235884977">
   <ele>406.8400638215244</ele>
   <time>2021-06-04T03:19:56.000Z</time>
</trkpt>  
<trkpt lat="34.249283992607495" lon="108.89106973874351">
   <ele>405.99200439825654</ele>
   <time>2021-06-04T03:19:58.000Z</time>
</trkpt>  
<trkpt lat="34.24925495641058" lon="108.89106255029219">
   <ele>406.0137104159221</ele>
   <time>2021-06-04T03:20:00.000Z</time>
</trkpt>  
<trkpt lat="34.249227079175355" lon="108.89105261938111">
   <ele>405.9120428180322</ele>
   <time>2021-06-04T03:20:02.000Z</time>
</trkpt>  
<trkpt lat="34.24919953224121" lon="108.89104712431221">
   <ele>406.2603265400976</ele>
   <time>2021-06-04T03:20:04.000Z</time>
</trkpt>  
<trkpt lat="34.24917008335364" lon="108.89104122788642">
   <ele>406.5644434597343</ele>
   <time>2021-06-04T03:20:06.000Z</time>
</trkpt>  
<trkpt lat="34.24913911853097" lon="108.89104473326329">
   <ele>406.2849577218294</ele>
   <time>2021-06-04T03:20:08.000Z</time>
</trkpt>  
<trkpt lat="34.249108379519626" lon="108.89104374197464">
   <ele>406.5865656733513</ele>
   <time>2021-06-04T03:20:10.000Z</time>
</trkpt>  
<trkpt lat="34.24907046504883" lon="108.89105585430327">
   <ele>406.6673539960757</ele>
   <time>2021-06-04T03:20:13.000Z</time>
</trkpt>  
<trkpt lat="34.24903754117894" lon="108.89108008601585">
   <ele>406.8480270318687</ele>
   <time>2021-06-04T03:20:15.000Z</time>
</trkpt>  
<trkpt lat="34.24900333518664" lon="108.89110878818671">
   <ele>406.9747507274151</ele>
   <time>2021-06-04T03:20:17.000Z</time>
</trkpt>  
<trkpt lat="34.2489723938674" lon="108.89113510036604">
   <ele>406.9004043871537</ele>
   <time>2021-06-04T03:20:19.000Z</time>
</trkpt>  
<trkpt lat="34.24894479413821" lon="108.8911611907743">
   <ele>406.7960792230442</ele>
   <time>2021-06-04T03:20:21.000Z</time>
</trkpt>  
<trkpt lat="34.24891990748995" lon="108.89118559612024">
   <ele>406.6463156528771</ele>
   <time>2021-06-04T03:20:23.000Z</time>
</trkpt>  
<trkpt lat="34.24889947844622" lon="108.89121435021285">
   <ele>407.247443378903</ele>
   <time>2021-06-04T03:20:25.000Z</time>
</trkpt>  
<trkpt lat="34.24888010684059" lon="108.89124264829353">
   <ele>407.27953522931784</ele>
   <time>2021-06-04T03:20:27.000Z</time>
</trkpt>  
<trkpt lat="34.24885598186617" lon="108.89126958272298">
   <ele>406.8389989621937</ele>
   <time>2021-06-04T03:20:30.000Z</time>
</trkpt>  
<trkpt lat="34.24883394912094" lon="108.89129526364997">
   <ele>406.77415242698044</ele>
   <time>2021-06-04T03:20:33.000Z</time>
</trkpt>  
<trkpt lat="34.248811934321594" lon="108.89131480582351">
   <ele>406.84553808066994</ele>
   <time>2021-06-04T03:20:35.000Z</time>
</trkpt>  
<trkpt lat="34.24878567749428" lon="108.89134894438979">
   <ele>406.7721909675747</ele>
   <time>2021-06-04T03:20:38.000Z</time>
</trkpt>  
<trkpt lat="34.24878135453239" lon="108.89138350692237">
   <ele>407.02626767847687</ele>
   <time>2021-06-04T03:20:40.000Z</time>
</trkpt>  
<trkpt lat="34.24878255563511" lon="108.891416691392">
   <ele>407.57143637537956</ele>
   <time>2021-06-04T03:20:42.000Z</time>
</trkpt>  
<trkpt lat="34.24878244778833" lon="108.89146660992256">
   <ele>406.5428539002314</ele>
   <time>2021-06-04T03:20:44.000Z</time>
</trkpt>  
<trkpt lat="34.248771394366194" lon="108.89150733433662">
   <ele>406.2757567903027</ele>
   <time>2021-06-04T03:20:46.000Z</time>
</trkpt>  
<trkpt lat="34.248763800915924" lon="108.89155477366394">
   <ele>406.04563657939434</ele>
   <time>2021-06-04T03:20:49.000Z</time>
</trkpt>  
<trkpt lat="34.24876556119816" lon="108.89160595259702">
   <ele>406.0966951176524</ele>
   <time>2021-06-04T03:20:51.000Z</time>
</trkpt>  
<trkpt lat="34.24876852706135" lon="108.89165768689541">
   <ele>405.97902449965477</ele>
   <time>2021-06-04T03:20:53.000Z</time>
</trkpt>  
<trkpt lat="34.24876782182683" lon="108.89170656140448">
   <ele>406.44821544829756</ele>
   <time>2021-06-04T03:20:55.000Z</time>
</trkpt>  
<trkpt lat="34.24876669214438" lon="108.89175192443014">
   <ele>406.4384201085195</ele>
   <time>2021-06-04T03:20:57.000Z</time>
</trkpt>  
<trkpt lat="34.24875413273518" lon="108.89178582487071">
   <ele>406.3609434282407</ele>
   <time>2021-06-04T03:20:59.000Z</time>
</trkpt>  
<trkpt lat="34.248740482992254" lon="108.89181829768957">
   <ele>406.48974127322435</ele>
   <time>2021-06-04T03:21:01.000Z</time>
</trkpt>  
<trkpt lat="34.248730963731745" lon="108.89185270942795">
   <ele>406.815509355627</ele>
   <time>2021-06-04T03:21:03.000Z</time>
</trkpt>  
<trkpt lat="34.248722311094454" lon="108.8918857933099">
   <ele>406.63556122779846</ele>
   <time>2021-06-04T03:21:05.000Z</time>
</trkpt>  
<trkpt lat="34.24872010653049" lon="108.89191989899535">
   <ele>407.5307922149077</ele>
   <time>2021-06-04T03:21:07.000Z</time>
</trkpt>  
<trkpt lat="34.24872331928344" lon="108.89195595973901">
   <ele>407.4171178014949</ele>
   <time>2021-06-04T03:21:09.000Z</time>
</trkpt>  
<trkpt lat="34.248735378867266" lon="108.89199879737698">
   <ele>406.32784693781286</ele>
   <time>2021-06-04T03:21:12.000Z</time>
</trkpt>  
<trkpt lat="34.24874431153143" lon="108.89204412344336">
   <ele>406.46371878683567</ele>
   <time>2021-06-04T03:21:14.000Z</time>
</trkpt>  
<trkpt lat="34.248741462099346" lon="108.89208966789312">
   <ele>406.57595157343894</ele>
   <time>2021-06-04T03:21:16.000Z</time>
</trkpt>  
<trkpt lat="34.248742833923856" lon="108.89212550862345">
   <ele>407.034908763133</ele>
   <time>2021-06-04T03:21:18.000Z</time>
</trkpt>  
<trkpt lat="34.24874211869579" lon="108.89216555772822">
   <ele>407.695025828667</ele>
   <time>2021-06-04T03:21:21.000Z</time>
</trkpt>  
<trkpt lat="34.248742742766744" lon="108.89221201559963">
   <ele>407.7788578066975</ele>
   <time>2021-06-04T03:21:24.000Z</time>
</trkpt>  
<trkpt lat="34.248755687602554" lon="108.89224573068007">
   <ele>408.34935386572033</ele>
   <time>2021-06-04T03:21:27.000Z</time>
</trkpt>  
<trkpt lat="34.24876534838525" lon="108.89229524633765">
   <ele>407.70978036150336</ele>
   <time>2021-06-04T03:21:30.000Z</time>
</trkpt>  
<trkpt lat="34.24876296875896" lon="108.89233366322247">
   <ele>407.9896665001288</ele>
   <time>2021-06-04T03:21:32.000Z</time>
</trkpt>  
<trkpt lat="34.24876105976843" lon="108.89237787664955">
   <ele>407.33305097650737</ele>
   <time>2021-06-04T03:21:34.000Z</time>
</trkpt>  
<trkpt lat="34.24875524976309" lon="108.89242454240535">
   <ele>407.24471891485155</ele>
   <time>2021-06-04T03:21:37.000Z</time>
</trkpt>  
<trkpt lat="34.248756619578515" lon="108.8924647511571">
   <ele>407.8393714511767</ele>
   <time>2021-06-04T03:21:39.000Z</time>
</trkpt>  
<trkpt lat="34.24876186362971" lon="108.89251539297058">
   <ele>407.5579286366701</ele>
   <time>2021-06-04T03:21:41.000Z</time>
</trkpt>  
<trkpt lat="34.24876460991311" lon="108.89256000672293">
   <ele>407.8714547585696</ele>
   <time>2021-06-04T03:21:43.000Z</time>
</trkpt>  
<trkpt lat="34.24876082038966" lon="108.89260017371724">
   <ele>408.3892159406096</ele>
   <time>2021-06-04T03:21:45.000Z</time>
</trkpt>  
<trkpt lat="34.24876330153521" lon="108.89263769526126">
   <ele>408.30787384789437</ele>
   <time>2021-06-04T03:21:47.000Z</time>
</trkpt>  
<trkpt lat="34.24876902015249" lon="108.89267694170758">
   <ele>408.0917985877022</ele>
   <time>2021-06-04T03:21:49.000Z</time>
</trkpt>  
<trkpt lat="34.24877536065367" lon="108.89271310377549">
   <ele>408.38662695139647</ele>
   <time>2021-06-04T03:21:51.000Z</time>
</trkpt>  
<trkpt lat="34.24878033258954" lon="108.89274918273695">
   <ele>407.64225931465626</ele>
   <time>2021-06-04T03:21:53.000Z</time>
</trkpt>  
<trkpt lat="34.248786018669435" lon="108.89278776777122">
   <ele>408.26997386012226</ele>
   <time>2021-06-04T03:21:55.000Z</time>
</trkpt>  
<trkpt lat="34.248796616952085" lon="108.8928250190358">
   <ele>408.7276854580268</ele>
   <time>2021-06-04T03:21:57.000Z</time>
</trkpt>  
<trkpt lat="34.24880731097772" lon="108.8928608964734">
   <ele>408.6336242528632</ele>
   <time>2021-06-04T03:21:59.000Z</time>
</trkpt>  
<trkpt lat="34.248816051437345" lon="108.89289595967192">
   <ele>407.8376345904544</ele>
   <time>2021-06-04T03:22:01.000Z</time>
</trkpt>  
<trkpt lat="34.24882243094083" lon="108.89293042610235">
   <ele>408.02793683018535</ele>
   <time>2021-06-04T03:22:03.000Z</time>
</trkpt>  
<trkpt lat="34.248828599553676" lon="108.89296503691256">
   <ele>408.23104016762227</ele>
   <time>2021-06-04T03:22:05.000Z</time>
</trkpt>  
<trkpt lat="34.24882908936748" lon="108.8930025448434">
   <ele>407.70227371156216</ele>
   <time>2021-06-04T03:22:07.000Z</time>
</trkpt>  
<trkpt lat="34.248834198646996" lon="108.89303841487101">
   <ele>408.28570768609643</ele>
   <time>2021-06-04T03:22:09.000Z</time>
</trkpt>  
<trkpt lat="34.248835584974664" lon="108.89307505090885">
   <ele>408.4524325989187</ele>
   <time>2021-06-04T03:22:12.000Z</time>
</trkpt>  
<trkpt lat="34.24882400168552" lon="108.89311064296501">
   <ele>408.2229798482731</ele>
   <time>2021-06-04T03:22:15.000Z</time>
</trkpt>  
<trkpt lat="34.24882007470597" lon="108.89314850206547">
   <ele>408.37971006147563</ele>
   <time>2021-06-04T03:22:17.000Z</time>
</trkpt>  
<trkpt lat="34.24881766827405" lon="108.89319341942826">
   <ele>408.8966124197468</ele>
   <time>2021-06-04T03:22:19.000Z</time>
</trkpt>  
<trkpt lat="34.24881097916827" lon="108.8932303073925">
   <ele>408.6081845751032</ele>
   <time>2021-06-04T03:22:21.000Z</time>
</trkpt>  
<trkpt lat="34.24879245859818" lon="108.89327628675055">
   <ele>409.18708649650216</ele>
   <time>2021-06-04T03:22:24.000Z</time>
</trkpt>  
<trkpt lat="34.248776089876415" lon="108.89331632357766">
   <ele>408.99226435180753</ele>
   <time>2021-06-04T03:22:26.000Z</time>
</trkpt>  
<trkpt lat="34.24877117872872" lon="108.89335216831911">
   <ele>409.5952325165272</ele>
   <time>2021-06-04T03:22:28.000Z</time>
</trkpt>  
<trkpt lat="34.248749874526574" lon="108.89337405918295">
   <ele>410.0455098710954</ele>
   <time>2021-06-04T03:22:30.000Z</time>
</trkpt>  
<trkpt lat="34.24871542589848" lon="108.89339381336738">
   <ele>408.6209514345974</ele>
   <time>2021-06-04T03:22:32.000Z</time>
</trkpt>  
<trkpt lat="34.24868626124893" lon="108.89341348137464">
   <ele>408.95906480401754</ele>
   <time>2021-06-04T03:22:34.000Z</time>
</trkpt>  
<trkpt lat="34.24866166946566" lon="108.89344051939254">
   <ele>408.93297861982137</ele>
   <time>2021-06-04T03:22:36.000Z</time>
</trkpt>  
<trkpt lat="34.248634049616626" lon="108.89347048219545">
   <ele>409.2243917975575</ele>
   <time>2021-06-04T03:22:39.000Z</time>
</trkpt>  
<trkpt lat="34.24860558503817" lon="108.89349936290968">
   <ele>409.26569370366633</ele>
   <time>2021-06-04T03:22:42.000Z</time>
</trkpt>  
<trkpt lat="34.24858062825795" lon="108.89352244183806">
   <ele>409.99097852408886</ele>
   <time>2021-06-04T03:22:45.000Z</time>
</trkpt>  
<trkpt lat="34.248553602188856" lon="108.8935602736679">
   <ele>409.3141443133354</ele>
   <time>2021-06-04T03:22:47.000Z</time>
</trkpt>  
<trkpt lat="34.2485292219967" lon="108.89359337499454">
   <ele>409.6720858840272</ele>
   <time>2021-06-04T03:22:49.000Z</time>
</trkpt>  
<trkpt lat="34.248512727694134" lon="108.89362962998123">
   <ele>409.44158621970564</ele>
   <time>2021-06-04T03:22:51.000Z</time>
</trkpt>  
<trkpt lat="34.24850031728731" lon="108.8936629568402">
   <ele>409.43622696306556</ele>
   <time>2021-06-04T03:22:53.000Z</time>
</trkpt>  
<trkpt lat="34.248483088449326" lon="108.89369915997314">
   <ele>409.8677120115608</ele>
   <time>2021-06-04T03:22:55.000Z</time>
</trkpt>  
<trkpt lat="34.248457805105446" lon="108.89371739881283">
   <ele>410.06738213729113</ele>
   <time>2021-06-04T03:22:57.000Z</time>
</trkpt>  
<trkpt lat="34.24843337385272" lon="108.89375600034505">
   <ele>409.5012361370027</ele>
   <time>2021-06-04T03:23:00.000Z</time>
</trkpt>  
<trkpt lat="34.24841929195156" lon="108.89379325531814">
   <ele>409.39336119871587</ele>
   <time>2021-06-04T03:23:02.000Z</time>
</trkpt>  
<trkpt lat="34.24840626628144" lon="108.89382328260051">
   <ele>409.0519480165094</ele>
   <time>2021-06-04T03:23:04.000Z</time>
</trkpt>  
<trkpt lat="34.248394993666686" lon="108.8938540503056">
   <ele>409.3904800089076</ele>
   <time>2021-06-04T03:23:07.000Z</time>
</trkpt>  
<trkpt lat="34.24837879385298" lon="108.89388275399594">
   <ele>408.61616132222116</ele>
   <time>2021-06-04T03:23:09.000Z</time>
</trkpt>  
<trkpt lat="34.248361280279475" lon="108.8939177999992">
   <ele>408.9555741827935</ele>
   <time>2021-06-04T03:23:11.000Z</time>
</trkpt>  
<trkpt lat="34.24835045840167" lon="108.89396375458409">
   <ele>409.23191261384636</ele>
   <time>2021-06-04T03:23:14.000Z</time>
</trkpt>  
<trkpt lat="34.248339054324354" lon="108.89399444356309">
   <ele>409.2805663924664</ele>
   <time>2021-06-04T03:23:16.000Z</time>
</trkpt>  
<trkpt lat="34.24833431557322" lon="108.89402780878967">
   <ele>409.66421492770314</ele>
   <time>2021-06-04T03:23:18.000Z</time>
</trkpt>  
<trkpt lat="34.24832995687412" lon="108.8940699944389">
   <ele>409.03228740859777</ele>
   <time>2021-06-04T03:23:20.000Z</time>
</trkpt>  
<trkpt lat="34.248322717823086" lon="108.89410895560816">
   <ele>408.9584702551365</ele>
   <time>2021-06-04T03:23:22.000Z</time>
</trkpt>  
<trkpt lat="34.24830795505922" lon="108.89414389433969">
   <ele>409.14215683657676</ele>
   <time>2021-06-04T03:23:24.000Z</time>
</trkpt>  
<trkpt lat="34.24829583835356" lon="108.8941777756115">
   <ele>409.5527065983042</ele>
   <time>2021-06-04T03:23:26.000Z</time>
</trkpt>  
<trkpt lat="34.24828440679718" lon="108.89421859259672">
   <ele>409.2686745375395</ele>
   <time>2021-06-04T03:23:29.000Z</time>
</trkpt>  
<trkpt lat="34.24826578216959" lon="108.89425588345784">
   <ele>408.9681405769661</ele>
   <time>2021-06-04T03:23:31.000Z</time>
</trkpt>  
<trkpt lat="34.24824151644907" lon="108.89428706956033">
   <ele>408.55181414075196</ele>
   <time>2021-06-04T03:23:33.000Z</time>
</trkpt>  
<trkpt lat="34.24821714014806" lon="108.8943092617617">
   <ele>408.87894320115447</ele>
   <time>2021-06-04T03:23:35.000Z</time>
</trkpt>  
<trkpt lat="34.24819156859851" lon="108.89432355430779">
   <ele>409.0683263540268</ele>
   <time>2021-06-04T03:23:37.000Z</time>
</trkpt>  
<trkpt lat="34.24815476026182" lon="108.8943401316083">
   <ele>409.07615009415895</ele>
   <time>2021-06-04T03:23:40.000Z</time>
</trkpt>  
<trkpt lat="34.248127837340704" lon="108.89435641076005">
   <ele>408.83938706386834</ele>
   <time>2021-06-04T03:23:42.000Z</time>
</trkpt>  
<trkpt lat="34.248094567634624" lon="108.89437667337889">
   <ele>408.6564391711727</ele>
   <time>2021-06-04T03:23:44.000Z</time>
</trkpt>  
<trkpt lat="34.24806616487402" lon="108.89439768059849">
   <ele>408.42133302241564</ele>
   <time>2021-06-04T03:23:46.000Z</time>
</trkpt>  
<trkpt lat="34.24804313649497" lon="108.89443108802851">
   <ele>408.4831097908318</ele>
   <time>2021-06-04T03:23:49.000Z</time>
</trkpt>  
<trkpt lat="34.24802337412184" lon="108.89446298763372">
   <ele>408.772298887372</ele>
   <time>2021-06-04T03:23:51.000Z</time>
</trkpt>  
<trkpt lat="34.24800764346955" lon="108.89450495320689">
   <ele>408.48701338190585</ele>
   <time>2021-06-04T03:23:54.000Z</time>
</trkpt>  
<trkpt lat="34.24799702620045" lon="108.8945483170912">
   <ele>408.89893983025104</ele>
   <time>2021-06-04T03:23:56.000Z</time>
</trkpt>  
<trkpt lat="34.247974772197026" lon="108.89458567682541">
   <ele>408.303870389238</ele>
   <time>2021-06-04T03:23:58.000Z</time>
</trkpt>  
<trkpt lat="34.24796194456882" lon="108.89461888487905">
   <ele>408.18389055971056</ele>
   <time>2021-06-04T03:24:00.000Z</time>
</trkpt>  
<trkpt lat="34.24795549024808" lon="108.89465125482411">
   <ele>407.8812341261655</ele>
   <time>2021-06-04T03:24:02.000Z</time>
</trkpt>  
<trkpt lat="34.24793671311301" lon="108.89468442201877">
   <ele>408.34802497178316</ele>
   <time>2021-06-04T03:24:05.000Z</time>
</trkpt>  
<trkpt lat="34.24790410823487" lon="108.89471266699071">
   <ele>408.7321998924017</ele>
   <time>2021-06-04T03:24:08.000Z</time>
</trkpt>  
<trkpt lat="34.247886889619885" lon="108.89473913938964">
   <ele>408.42662292253226</ele>
   <time>2021-06-04T03:24:10.000Z</time>
</trkpt>  
<trkpt lat="34.24785869757486" lon="108.894774883845">
   <ele>408.10513909254223</ele>
   <time>2021-06-04T03:24:13.000Z</time>
</trkpt>  
<trkpt lat="34.24783375583756" lon="108.89479183728635">
   <ele>407.91354761086404</ele>
   <time>2021-06-04T03:24:15.000Z</time>
</trkpt>  
<trkpt lat="34.24780456513079" lon="108.89479467167305">
   <ele>408.254087745212</ele>
   <time>2021-06-04T03:24:17.000Z</time>
</trkpt>  
<trkpt lat="34.24777736184554" lon="108.8947812000961">
   <ele>408.4380418006331</ele>
   <time>2021-06-04T03:24:19.000Z</time>
</trkpt>  
<trkpt lat="34.247754537624836" lon="108.8947631093137">
   <ele>408.46562844049186</ele>
   <time>2021-06-04T03:24:21.000Z</time>
</trkpt>  
<trkpt lat="34.24773312985456" lon="108.89474321700582">
   <ele>408.2757342373952</ele>
   <time>2021-06-04T03:24:25.000Z</time>
</trkpt>  
<trkpt lat="34.247712170257806" lon="108.8947223173234">
   <ele>408.0365983080119</ele>
   <time>2021-06-04T03:24:27.000Z</time>
</trkpt>  
<trkpt lat="34.24768281277988" lon="108.894702623451">
   <ele>407.820524064824</ele>
   <time>2021-06-04T03:24:29.000Z</time>
</trkpt>  
<trkpt lat="34.247654010647295" lon="108.89468586101533">
   <ele>407.8297192072496</ele>
   <time>2021-06-04T03:24:31.000Z</time>
</trkpt>  
<trkpt lat="34.24762662850114" lon="108.89466828706932">
   <ele>407.8519514724612</ele>
   <time>2021-06-04T03:24:33.000Z</time>
</trkpt>  
<trkpt lat="34.24759790710959" lon="108.89464026364328">
   <ele>407.53618745692074</ele>
   <time>2021-06-04T03:24:35.000Z</time>
</trkpt>  
<trkpt lat="34.24757051154003" lon="108.89462635150075">
   <ele>407.46343411691487</ele>
   <time>2021-06-04T03:24:37.000Z</time>
</trkpt>  
<trkpt lat="34.247533152386325" lon="108.89461519278245">
   <ele>408.2970012854785</ele>
   <time>2021-06-04T03:24:39.000Z</time>
</trkpt>  
<trkpt lat="34.24750305578008" lon="108.89460412509602">
   <ele>408.4496107408777</ele>
   <time>2021-06-04T03:24:41.000Z</time>
</trkpt>  
<trkpt lat="34.24747017911998" lon="108.89459635613044">
   <ele>407.9119035145268</ele>
   <time>2021-06-04T03:24:45.000Z</time>
</trkpt>  
<trkpt lat="34.24743889595724" lon="108.894586562123">
   <ele>407.87999182753265</ele>
   <time>2021-06-04T03:24:47.000Z</time>
</trkpt>  
<trkpt lat="34.247402204941515" lon="108.89457285633422">
   <ele>407.8389323670417</ele>
   <time>2021-06-04T03:24:49.000Z</time>
</trkpt>  
<trkpt lat="34.2473640811856" lon="108.89457508591381">
   <ele>408.4558539381251</ele>
   <time>2021-06-04T03:24:52.000Z</time>
</trkpt>  
<trkpt lat="34.24733767436222" lon="108.8945980129354">
   <ele>407.83087746426463</ele>
   <time>2021-06-04T03:24:55.000Z</time>
</trkpt>  
<trkpt lat="34.247311811541465" lon="108.89461259687538">
   <ele>408.38811171241105</ele>
   <time>2021-06-04T03:24:57.000Z</time>
</trkpt>  
<trkpt lat="34.247281957882194" lon="108.89461779727523">
   <ele>408.25594782829285</ele>
   <time>2021-06-04T03:24:59.000Z</time>
</trkpt>  
<trkpt lat="34.24725029131437" lon="108.8946252647422">
   <ele>408.2894722688943</ele>
   <time>2021-06-04T03:25:01.000Z</time>
</trkpt>  
<trkpt lat="34.247211902974655" lon="108.89464920363196">
   <ele>408.1150530744344</ele>
   <time>2021-06-04T03:25:04.000Z</time>
</trkpt>  
<trkpt lat="34.24718301133381" lon="108.89466674670588">
   <ele>408.3007840355858</ele>
   <time>2021-06-04T03:25:06.000Z</time>
</trkpt>  
<trkpt lat="34.24715357784814" lon="108.89468832574276">
   <ele>407.15376865677536</ele>
   <time>2021-06-04T03:25:09.000Z</time>
</trkpt>  
<trkpt lat="34.247121779257604" lon="108.8947053338327">
   <ele>407.99208080302924</ele>
   <time>2021-06-04T03:25:12.000Z</time>
</trkpt>  
<trkpt lat="34.2470944878995" lon="108.89473457301536">
   <ele>408.5072423964739</ele>
   <time>2021-06-04T03:25:15.000Z</time>
</trkpt>  
<trkpt lat="34.24706945957891" lon="108.89476741750684">
   <ele>407.982564159669</ele>
   <time>2021-06-04T03:25:17.000Z</time>
</trkpt>  
<trkpt lat="34.24704087883549" lon="108.89480178806153">
   <ele>408.0816965755075</ele>
   <time>2021-06-04T03:25:19.000Z</time>
</trkpt>  
<trkpt lat="34.247013897156876" lon="108.89483123296384">
   <ele>408.21119526587427</ele>
   <time>2021-06-04T03:25:21.000Z</time>
</trkpt>  
<trkpt lat="34.246989371358346" lon="108.89486775577507">
   <ele>407.9729810776189</ele>
   <time>2021-06-04T03:25:23.000Z</time>
</trkpt>  
<trkpt lat="34.24697146311817" lon="108.89489657681408">
   <ele>407.50834074337035</ele>
   <time>2021-06-04T03:25:25.000Z</time>
</trkpt>  
<trkpt lat="34.246953899927895" lon="108.89492454845576">
   <ele>407.89528129436076</ele>
   <time>2021-06-04T03:25:27.000Z</time>
</trkpt>  
<trkpt lat="34.246941004120416" lon="108.89496028292324">
   <ele>408.6014758134261</ele>
   <time>2021-06-04T03:25:30.000Z</time>
</trkpt>  
<trkpt lat="34.24693183654259" lon="108.89499889326042">
   <ele>408.10828140564263</ele>
   <time>2021-06-04T03:25:33.000Z</time>
</trkpt>  
<trkpt lat="34.24692668470209" lon="108.89504151143939">
   <ele>408.2625817367807</ele>
   <time>2021-06-04T03:25:36.000Z</time>
</trkpt>  
<trkpt lat="34.24691869506163" lon="108.89508958778472">
   <ele>407.9470487665385</ele>
   <time>2021-06-04T03:25:39.000Z</time>
</trkpt>  
<trkpt lat="34.24690216409043" lon="108.89512854240671">
   <ele>408.04724783450365</ele>
   <time>2021-06-04T03:25:41.000Z</time>
</trkpt>  
<trkpt lat="34.24688875548236" lon="108.89515863673459">
   <ele>407.8883669860661</ele>
   <time>2021-06-04T03:25:43.000Z</time>
</trkpt>  
<trkpt lat="34.24686896412951" lon="108.89519316228119">
   <ele>407.39603846147656</ele>
   <time>2021-06-04T03:25:46.000Z</time>
</trkpt>  
<trkpt lat="34.24684232801614" lon="108.89521436348024">
   <ele>407.90831664483994</ele>
   <time>2021-06-04T03:25:49.000Z</time>
</trkpt>  
<trkpt lat="34.246807927047925" lon="108.89521573484689">
   <ele>408.35959385801107</ele>
   <time>2021-06-04T03:25:52.000Z</time>
</trkpt>  
<trkpt lat="34.2467809017439" lon="108.89520650749864">
   <ele>407.7567402003333</ele>
   <time>2021-06-04T03:25:55.000Z</time>
</trkpt>  
<trkpt lat="34.24675277283617" lon="108.89519542341058">
   <ele>407.8737147990614</ele>
   <time>2021-06-04T03:25:57.000Z</time>
</trkpt>  
<trkpt lat="34.246722042403746" lon="108.89518123075193">
   <ele>408.1741046272218</ele>
   <time>2021-06-04T03:26:00.000Z</time>
</trkpt>  
<trkpt lat="34.24669203144468" lon="108.89516348972423">
   <ele>407.8535752110183</ele>
   <time>2021-06-04T03:26:04.000Z</time>
</trkpt>  
<trkpt lat="34.246660911364515" lon="108.89514336929416">
   <ele>408.28189570456743</ele>
   <time>2021-06-04T03:26:07.000Z</time>
</trkpt>  
<trkpt lat="34.24662795308771" lon="108.89512605237549">
   <ele>408.1550933616236</ele>
   <time>2021-06-04T03:26:10.000Z</time>
</trkpt>  
<trkpt lat="34.246601826302" lon="108.8951125677106">
   <ele>408.13341535720974</ele>
   <time>2021-06-04T03:26:13.000Z</time>
</trkpt>  
<trkpt lat="34.24656697935569" lon="108.8950906457202">
   <ele>407.58171874284744</ele>
   <time>2021-06-04T03:26:16.000Z</time>
</trkpt>  
<trkpt lat="34.246537228986945" lon="108.89506877436219">
   <ele>408.33516728132963</ele>
   <time>2021-06-04T03:26:18.000Z</time>
</trkpt>  
<trkpt lat="34.246501632729654" lon="108.89503216952839">
   <ele>408.2908299891278</ele>
   <time>2021-06-04T03:26:20.000Z</time>
</trkpt>  
<trkpt lat="34.24646646146254" lon="108.8950041039733">
   <ele>408.53373028710485</ele>
   <time>2021-06-04T03:26:22.000Z</time>
</trkpt>  
<trkpt lat="34.24643254676279" lon="108.89497810948238">
   <ele>408.0488378368318</ele>
   <time>2021-06-04T03:26:24.000Z</time>
</trkpt>  
<trkpt lat="34.246390770779016" lon="108.89495448942975">
   <ele>408.01053337939084</ele>
   <time>2021-06-04T03:26:26.000Z</time>
</trkpt>  
<trkpt lat="34.24636097922739" lon="108.89494255407436">
   <ele>407.81959439627826</ele>
   <time>2021-06-04T03:26:30.000Z</time>
</trkpt>  
<trkpt lat="34.246332546568254" lon="108.89493395111458">
   <ele>408.2593674566597</ele>
   <time>2021-06-04T03:26:35.000Z</time>
</trkpt>  
<trkpt lat="34.24629685345369" lon="108.89491023247083">
   <ele>408.51003815606236</ele>
   <time>2021-06-04T03:26:45.000Z</time>
</trkpt>  
<trkpt lat="34.246276721926755" lon="108.89488282533844">
   <ele>408.28827641159296</ele>
   <time>2021-06-04T03:26:49.000Z</time>
</trkpt>  
<trkpt lat="34.24623713528384" lon="108.89485689300805">
   <ele>408.37959328014404</ele>
   <time>2021-06-04T03:26:54.000Z</time>
</trkpt>  
<trkpt lat="34.24620995519186" lon="108.89483552149683">
   <ele>408.69886285346</ele>
   <time>2021-06-04T03:26:56.000Z</time>
</trkpt>  
<trkpt lat="34.24619324122728" lon="108.89480835774432">
   <ele>408.3632267918438</ele>
   <time>2021-06-04T03:26:58.000Z</time>
</trkpt>  
<trkpt lat="34.246178259187516" lon="108.89477807532263">
   <ele>409.0680001154542</ele>
   <time>2021-06-04T03:27:01.000Z</time>
</trkpt>  
<trkpt lat="34.246177388188094" lon="108.89474409909778">
   <ele>409.0157281951979</ele>
   <time>2021-06-04T03:27:06.000Z</time>
</trkpt>  
<trkpt lat="34.246153889352456" lon="108.8947226411889">
   <ele>408.46785318665206</ele>
   <time>2021-06-04T03:27:10.000Z</time>
</trkpt>  
<trkpt lat="34.24614293434854" lon="108.89468817356897">
   <ele>408.7580412849784</ele>
   <time>2021-06-04T03:27:13.000Z</time>
</trkpt>  
<trkpt lat="34.24613722449551" lon="108.89465510433217">
   <ele>408.6732696508989</ele>
   <time>2021-06-04T03:27:16.000Z</time>
</trkpt>  
       </trkseg>
   </trk>
</gpx>
