# Supplementary material for: Exploring the influence of path environment factors on walking behavior in urban parks with configuration attribute control
Source: PLoS One. 2025 Jul 28;20(7):e0329278. doi: 10.1371/journal.pone.0329278 (PMC12303266; doi:10.1371/journal.pone.0329278)
Supplement: S2 File — (ZIP) [file pone.0329278.s002.zip › S2 File/Trajectory data/F190.gpx]

<?xml version="1.0" encoding="UTF-8"?><gpx xsi:schemaLocation="http://www.topografix.com/GPX/1/0 http://www.topografix.com/GPX/1/0/gpx.xsd" xmlns="http://www.topografix.com/GPX/1/0" xmlns:xsi="http://www.w3.org/2001/XMLSchema-instance" creator="SixFoot - http://www.foooooot.com/" version="1.0"><trk><trkseg><trkpt lon="108.89496179844232" lat="34.25208609204481"><ele>363.69986448902637</ele><time>2021-06-04T01:10:23Z</time><speed>0.10515918878576716</speed></trkpt><trkpt lon="108.894904" lat="34.252007"><ele>367.613334</ele><time>2021-06-04T01:10:34Z</time><speed>0.7133830188981962</speed></trkpt><trkpt lon="108.894855" lat="34.251927"><ele>365.961811</ele><time>2021-06-04T01:10:44Z</time><speed>1.0108860267793345</speed></trkpt><trkpt lon="108.894828" lat="34.25183"><ele>366.659257</ele><time>2021-06-04T01:10:52Z</time><speed>0.8490050224909524</speed></trkpt><trkpt lon="108.894759" lat="34.251746"><ele>367.003522</ele><time>2021-06-04T01:11:05Z</time><speed>1.0851400287463937</speed></trkpt><trkpt lon="108.894658" lat="34.251784"><ele>366.448857</ele><time>2021-06-04T01:11:15Z</time><speed>0.9127900241806778</speed></trkpt><trkpt lon="108.894531" lat="34.251792"><ele>367.299249</ele><time>2021-06-04T01:11:29Z</time><speed>0.9370440248231894</speed></trkpt><trkpt lon="108.894406" lat="34.251791"><ele>368.22333</ele><time>2021-06-04T01:11:41Z</time><speed>0.8423550223147874</speed></trkpt><trkpt lon="108.894304" lat="34.251748"><ele>368.219247</ele><time>2021-06-04T01:11:51Z</time><speed>0.768298020352947</speed></trkpt><trkpt lon="108.894233" lat="34.25167"><ele>368.524299</ele><time>2021-06-04T01:12:03Z</time><speed>0.8899810235764457</speed></trkpt><trkpt lon="108.894151" lat="34.251603"><ele>368.07931</ele><time>2021-06-04T01:12:13Z</time><speed>1.1318490299837598</speed></trkpt><trkpt lon="108.894059" lat="34.251546"><ele>368.78923</ele><time>2021-06-04T01:12:25Z</time><speed>0.7142020189198923</speed></trkpt><trkpt lon="108.894045" lat="34.251453"><ele>369.193489</ele><time>2021-06-04T01:12:33Z</time><speed>0.6727910178228754</speed></trkpt><trkpt lon="108.894053" lat="34.251352"><ele>370.013624</ele><time>2021-06-04T01:12:47Z</time><speed>0.39147001037041373</speed></trkpt><trkpt lon="108.894084" lat="34.251262"><ele>370.414565</ele><time>2021-06-04T01:12:59Z</time><speed>0.5782650153187915</speed></trkpt><trkpt lon="108.894136" lat="34.251174"><ele>368.089496</ele><time>2021-06-04T01:13:11Z</time><speed>0.8139720215628948</speed></trkpt><trkpt lon="108.894192" lat="34.251093"><ele>369.206194</ele><time>2021-06-04T01:13:23Z</time><speed>0.6163290163271432</speed></trkpt><trkpt lon="108.894268" lat="34.251014"><ele>369.337059</ele><time>2021-06-04T01:13:37Z</time><speed>0.4890430129552156</speed></trkpt><trkpt lon="108.894281" lat="34.250915"><ele>369.208137</ele><time>2021-06-04T01:13:51Z</time><speed>0.6894630182645326</speed></trkpt><trkpt lon="108.894283" lat="34.250824"><ele>367.063943</ele><time>2021-06-04T01:14:07Z</time><speed>0.6767170179268789</speed></trkpt><trkpt lon="108.89424" lat="34.250737"><ele>367.345334</ele><time>2021-06-04T01:14:23Z</time><speed>0.48773101292045945</speed></trkpt><trkpt lon="108.894187" lat="34.250652"><ele>365.933884</ele><time>2021-06-04T01:14:35Z</time><speed>0.9591930254099376</speed></trkpt><trkpt lon="108.894172" lat="34.250559"><ele>365.606266</ele><time>2021-06-04T01:14:59Z</time><speed>0.49184201302936376</speed></trkpt><trkpt lon="108.894073" lat="34.250605"><ele>366.360542</ele><time>2021-06-04T01:15:23Z</time><speed>0.768231020351172</speed></trkpt><trkpt lon="108.893951" lat="34.250632"><ele>366.32678</ele><time>2021-06-04T01:15:35Z</time><speed>0.8287160219534775</speed></trkpt><trkpt lon="108.893847" lat="34.250673"><ele>364.539278</ele><time>2021-06-04T01:15:45Z</time><speed>0.6678870176929638</speed></trkpt><trkpt lon="108.89373" lat="34.250691"><ele>367.234601</ele><time>2021-06-04T01:15:57Z</time><speed>0.782326020724562</speed></trkpt><trkpt lon="108.893613" lat="34.250704"><ele>368.287654</ele><time>2021-06-04T01:16:09Z</time><speed>0.537869014248663</speed></trkpt><trkpt lon="108.893499" lat="34.250733"><ele>368.249462</ele><time>2021-06-04T01:16:23Z</time><speed>0.686327018181457</speed></trkpt><trkpt lon="108.893375" lat="34.250751"><ele>367.288168</ele><time>2021-06-04T01:16:35Z</time><speed>0.7802120206685601</speed></trkpt><trkpt lon="108.893332" lat="34.250667"><ele>366.966704</ele><time>2021-06-04T01:16:51Z</time><speed>0.7157320189604235</speed></trkpt><trkpt lon="108.893226" lat="34.250612"><ele>365.230907</ele><time>2021-06-04T01:17:23Z</time><speed>0.5126840135814883</speed></trkpt><trkpt lon="108.893104" lat="34.250603"><ele>365.508482</ele><time>2021-06-04T01:17:35Z</time><speed>0.5417100143504148</speed></trkpt><trkpt lon="108.892976" lat="34.2506"><ele>366.882486</ele><time>2021-06-04T01:17:47Z</time><speed>0.7108040188298761</speed></trkpt><trkpt lon="108.892859" lat="34.250607"><ele>367.091533</ele><time>2021-06-04T01:18:01Z</time><speed>0.8869110234951184</speed></trkpt><trkpt lon="108.892787" lat="34.250687"><ele>365.212476</ele><time>2021-06-04T01:18:13Z</time><speed>0.7072290187351709</speed></trkpt><trkpt lon="108.892677" lat="34.250713"><ele>368.003257</ele><time>2021-06-04T01:18:29Z</time><speed>0.7861270208252542</speed></trkpt><trkpt lon="108.892561" lat="34.250686"><ele>369.053691</ele><time>2021-06-04T01:18:45Z</time><speed>0.8319360220387783</speed></trkpt><trkpt lon="108.892444" lat="34.250663"><ele>371.05973</ele><time>2021-06-04T01:18:57Z</time><speed>0.7587650201004087</speed></trkpt><trkpt lon="108.89233" lat="34.250619"><ele>368.737966</ele><time>2021-06-04T01:19:09Z</time><speed>0.7367040195159917</speed></trkpt><trkpt lon="108.892216" lat="34.25056"><ele>367.698529</ele><time>2021-06-04T01:19:21Z</time><speed>0.8413280222875812</speed></trkpt><trkpt lon="108.892096" lat="34.250563"><ele>369.356584</ele><time>2021-06-04T01:19:31Z</time><speed>0.8178840216665274</speed></trkpt><trkpt lon="108.891974" lat="34.250537"><ele>369.134601</ele><time>2021-06-04T01:19:47Z</time><speed>1.1282290298878623</speed></trkpt><trkpt lon="108.89184" lat="34.250538"><ele>368.186716</ele><time>2021-06-04T01:19:59Z</time><speed>0.8998770238386002</speed></trkpt><trkpt lon="108.891721" lat="34.250514"><ele>369.601745</ele><time>2021-06-04T01:20:13Z</time><speed>0.6135320162530479</speed></trkpt><trkpt lon="108.891707" lat="34.250413"><ele>367.678744</ele><time>2021-06-04T01:20:33Z</time><speed>0.7299050193358798</speed></trkpt><trkpt lon="108.891675" lat="34.250323"><ele>367.050968</ele><time>2021-06-04T01:20:47Z</time><speed>0.6007820159152883</speed></trkpt><trkpt lon="108.89157" lat="34.250277"><ele>366.517895</ele><time>2021-06-04T01:20:59Z</time><speed>0.8934390236680514</speed></trkpt><trkpt lon="108.891454" lat="34.250266"><ele>367.35926</ele><time>2021-06-04T01:21:09Z</time><speed>1.0496220278054882</speed></trkpt><trkpt lon="108.891342" lat="34.250221"><ele>366.776371</ele><time>2021-06-04T01:21:23Z</time><speed>0.946828025082377</speed></trkpt><trkpt lon="108.891257" lat="34.250163"><ele>369.366494</ele><time>2021-06-04T01:21:33Z</time><speed>1.1252140298079922</speed></trkpt><trkpt lon="108.891189" lat="34.25008"><ele>367.420335</ele><time>2021-06-04T01:21:45Z</time><speed>0.807310021386412</speed></trkpt><trkpt lon="108.891129" lat="34.249992"><ele>366.959065</ele><time>2021-06-04T01:21:59Z</time><speed>0.6508070172404983</speed></trkpt><trkpt lon="108.89108" lat="34.2499"><ele>366.100025</ele><time>2021-06-04T01:22:13Z</time><speed>0.5794240153494946</speed></trkpt><trkpt lon="108.891083" lat="34.249806"><ele>364.747904</ele><time>2021-06-04T01:22:23Z</time><speed>0.7945440210482285</speed></trkpt><trkpt lon="108.891103" lat="34.249713"><ele>364.749904</ele><time>2021-06-04T01:22:33Z</time><speed>0.6626460175541246</speed></trkpt><trkpt lon="108.891099" lat="34.249611"><ele>364.690127</ele><time>2021-06-04T01:22:45Z</time><speed>0.9748700258252363</speed></trkpt><trkpt lon="108.89111" lat="34.249502"><ele>365.175417</ele><time>2021-06-04T01:22:57Z</time><speed>0.816924021641096</speed></trkpt><trkpt lon="108.891111" lat="34.249405"><ele>366.17726</ele><time>2021-06-04T01:23:11Z</time><speed>0.8557390226693424</speed></trkpt><trkpt lon="108.891111" lat="34.249308"><ele>365.67662</ele><time>2021-06-04T01:23:23Z</time><speed>0.8585270227431993</speed></trkpt><trkpt lon="108.89111" lat="34.249202"><ele>364.629622</ele><time>2021-06-04T01:23:35Z</time><speed>0.8443470223675574</speed></trkpt><trkpt lon="108.891123" lat="34.249105"><ele>363.877253</ele><time>2021-06-04T01:23:45Z</time><speed>0.6398960169514555</speed></trkpt><trkpt lon="108.891165" lat="34.24902"><ele>364.946665</ele><time>2021-06-04T01:23:59Z</time><speed>0.5148760136395565</speed></trkpt><trkpt lon="108.891243" lat="34.248952"><ele>363.539383</ele><time>2021-06-04T01:24:13Z</time><speed>0.8394460222377254</speed></trkpt><trkpt lon="108.891238" lat="34.248857"><ele>361.981394</ele><time>2021-06-04T01:24:25Z</time><speed>0.9511930251980099</speed></trkpt><trkpt lon="108.891264" lat="34.248769"><ele>361.767803</ele><time>2021-06-04T01:24:39Z</time><speed>0.8753820231897043</speed></trkpt><trkpt lon="108.891357" lat="34.248707"><ele>361.739906</ele><time>2021-06-04T01:24:53Z</time><speed>0.7617980201807557</speed></trkpt><trkpt lon="108.891463" lat="34.248672"><ele>362.334704</ele><time>2021-06-04T01:25:03Z</time><speed>0.7204440190852488</speed></trkpt><trkpt lon="108.89157" lat="34.248654"><ele>363.40406</ele><time>2021-06-04T01:25:13Z</time><speed>1.0777920285517384</speed></trkpt><trkpt lon="108.891687" lat="34.248674"><ele>363.031535</ele><time>2021-06-04T01:25:26Z</time><speed>0.8138150215587356</speed></trkpt><trkpt lon="108.891804" lat="34.248713"><ele>362.37235</ele><time>2021-06-04T01:25:37Z</time><speed>0.6949500184098885</speed></trkpt><trkpt lon="108.891943" lat="34.248742"><ele>361.593305</ele><time>2021-06-04T01:25:50Z</time><speed>0.7896230209178665</speed></trkpt><trkpt lon="108.892061" lat="34.24876"><ele>361.984064</ele><time>2021-06-04T01:26:02Z</time><speed>0.6091640161373355</speed></trkpt><trkpt lon="108.892183" lat="34.248768"><ele>361.994872</ele><time>2021-06-04T01:26:13Z</time><speed>0.8930800236585412</speed></trkpt><trkpt lon="108.892305" lat="34.248804"><ele>361.286978</ele><time>2021-06-04T01:26:24Z</time><speed>1.0301610272899477</speed></trkpt><trkpt lon="108.892421" lat="34.248786"><ele>362.421958</ele><time>2021-06-04T01:26:36Z</time><speed>0.5022570133052671</speed></trkpt><trkpt lon="108.89253" lat="34.248785"><ele>362.401097</ele><time>2021-06-04T01:26:47Z</time><speed>0.7043850186598307</speed></trkpt><trkpt lon="108.892645" lat="34.248762"><ele>365.457389</ele><time>2021-06-04T01:26:56Z</time><speed>0.8887130235428551</speed></trkpt><trkpt lon="108.89275" lat="34.248793"><ele>363.215275</ele><time>2021-06-04T01:27:07Z</time><speed>1.421528037657633</speed></trkpt><trkpt lon="108.892851" lat="34.24883"><ele>361.83658</ele><time>2021-06-04T01:27:17Z</time><speed>1.203092031871055</speed></trkpt><trkpt lon="108.892962" lat="34.248845"><ele>362.239039</ele><time>2021-06-04T01:27:28Z</time><speed>0.5897450156229077</speed></trkpt><trkpt lon="108.892837" lat="34.248875"><ele>366.133279</ele><time>2021-06-04T01:28:32Z</time><speed>0.7139650189136139</speed></trkpt><trkpt lon="108.892781" lat="34.248879"><ele>368.816714</ele><time>2021-06-04T01:29:36Z</time><speed>0.3582930094915233</speed></trkpt><trkpt lon="108.892883" lat="34.248824"><ele>368.001091</ele><time>2021-06-04T01:41:48Z</time><speed>1.0917370289211545</speed></trkpt><trkpt lon="108.893022" lat="34.248814"><ele>368.730018</ele><time>2021-06-04T01:42:02Z</time><speed>0.8841370234216326</speed></trkpt><trkpt lon="108.893143" lat="34.248824"><ele>362.605049</ele><time>2021-06-04T01:42:12Z</time><speed>1.1834740313513552</speed></trkpt><trkpt lon="108.893259" lat="34.248792"><ele>364.727907</ele><time>2021-06-04T01:42:26Z</time><speed>0.6566490173952584</speed></trkpt><trkpt lon="108.893367" lat="34.248764"><ele>367.673598</ele><time>2021-06-04T01:42:36Z</time><speed>0.7984230211509868</speed></trkpt><trkpt lon="108.893457" lat="34.248695"><ele>366.858801</ele><time>2021-06-04T01:42:48Z</time><speed>0.9822510260207661</speed></trkpt><trkpt lon="108.893523" lat="34.248607"><ele>367.009358</ele><time>2021-06-04T01:43:00Z</time><speed>0.693890018381808</speed></trkpt><trkpt lon="108.893601" lat="34.248543"><ele>366.093289</ele><time>2021-06-04T01:43:10Z</time><speed>0.9142740242199905</speed></trkpt><trkpt lon="108.893677" lat="34.248476"><ele>366.275922</ele><time>2021-06-04T01:43:22Z</time><speed>0.6301870166942549</speed></trkpt><trkpt lon="108.893759" lat="34.248407"><ele>366.9271</ele><time>2021-06-04T01:43:38Z</time><speed>1.2087340320205167</speed></trkpt><trkpt lon="108.893873" lat="34.248401"><ele>368.042286</ele><time>2021-06-04T01:43:48Z</time><speed>0.8905440235913601</speed></trkpt><trkpt lon="108.893999" lat="34.248382"><ele>370.026152</ele><time>2021-06-04T01:44:02Z</time><speed>0.8067910213726632</speed></trkpt><trkpt lon="108.894113" lat="34.248374"><ele>370.053055</ele><time>2021-06-04T01:44:10Z</time><speed>0.6484910171791453</speed></trkpt><trkpt lon="108.894208" lat="34.248327"><ele>369.922088</ele><time>2021-06-04T01:44:20Z</time><speed>0.754818019995849</speed></trkpt><trkpt lon="108.894273" lat="34.248247"><ele>370.180438</ele><time>2021-06-04T01:44:32Z</time><speed>0.7051070186789571</speed></trkpt><trkpt lon="108.894328" lat="34.248157"><ele>368.343407</ele><time>2021-06-04T01:44:44Z</time><speed>0.9982910264456809</speed></trkpt><trkpt lon="108.894409" lat="34.248085"><ele>370.42056</ele><time>2021-06-04T01:44:58Z</time><speed>0.8129290215352647</speed></trkpt><trkpt lon="108.894476" lat="34.247996"><ele>369.094556</ele><time>2021-06-04T01:45:08Z</time><speed>0.7571980200588974</speed></trkpt><trkpt lon="108.894602" lat="34.248009"><ele>367.459374</ele><time>2021-06-04T01:45:18Z</time><speed>1.08028502861778</speed></trkpt><trkpt lon="108.894697" lat="34.247964"><ele>365.81598</ele><time>2021-06-04T01:45:28Z</time><speed>1.078857028579951</speed></trkpt><trkpt lon="108.894761" lat="34.247882"><ele>366.145724</ele><time>2021-06-04T01:45:46Z</time><speed>1.2104000320646504</speed></trkpt><trkpt lon="108.894748" lat="34.247781"><ele>365.767308</ele><time>2021-06-04T01:46:00Z</time><speed>0.8641530228922373</speed></trkpt><trkpt lon="108.894686" lat="34.247694"><ele>363.92941</ele><time>2021-06-04T01:46:12Z</time><speed>0.9812920259953613</speed></trkpt><trkpt lon="108.894673" lat="34.2476"><ele>367.6488</ele><time>2021-06-04T01:46:32Z</time><speed>0.6469660171387466</speed></trkpt><trkpt lon="108.89463" lat="34.247513"><ele>369.140095</ele><time>2021-06-04T01:46:44Z</time><speed>0.8008870212162607</speed></trkpt><trkpt lon="108.894614" lat="34.247406"><ele>369.687064</ele><time>2021-06-04T01:47:00Z</time><speed>0.7660540202935013</speed></trkpt><trkpt lon="108.894624" lat="34.247313"><ele>368.556371</ele><time>2021-06-04T01:47:10Z</time><speed>1.0826590286806697</speed></trkpt><trkpt lon="108.894678" lat="34.247216"><ele>369.039844</ele><time>2021-06-04T01:47:24Z</time><speed>0.8370650221746503</speed></trkpt><trkpt lon="108.894737" lat="34.24714"><ele>369.972388</ele><time>2021-06-04T01:47:40Z</time><speed>0.6630640175651978</speed></trkpt><trkpt lon="108.894802" lat="34.247062"><ele>369.025508</ele><time>2021-06-04T01:47:50Z</time><speed>0.9748780258254482</speed></trkpt><trkpt lon="108.894879" lat="34.246984"><ele>370.06119</ele><time>2021-06-04T01:48:04Z</time><speed>0.6317120167346536</speed></trkpt><trkpt lon="108.894937" lat="34.246908"><ele>369.666193</ele><time>2021-06-04T01:48:16Z</time><speed>0.9751770258333691</speed></trkpt><trkpt lon="108.894874" lat="34.246827"><ele>370.689777</ele><time>2021-06-04T01:48:30Z</time><speed>1.0606510280976569</speed></trkpt><trkpt lon="108.89481" lat="34.246734"><ele>369.833656</ele><time>2021-06-04T01:48:40Z</time><speed>0.8623560228446331</speed></trkpt><trkpt lon="108.894768" lat="34.246635"><ele>368.886446</ele><time>2021-06-04T01:48:56Z</time><speed>0.9154760242518325</speed></trkpt><trkpt lon="108.894717" lat="34.246542"><ele>368.237183</ele><time>2021-06-04T01:49:08Z</time><speed>0.6689520177211766</speed></trkpt><trkpt lon="108.894648" lat="34.246452"><ele>368.845578</ele><time>2021-06-04T01:49:19Z</time><speed>0.6981830184955337</speed></trkpt><trkpt lon="108.894565" lat="34.246376"><ele>368.671782</ele><time>2021-06-04T01:49:32Z</time><speed>0.6015030159343883</speed></trkpt><trkpt lon="108.894497" lat="34.246301"><ele>366.294203</ele><time>2021-06-04T01:49:49Z</time><speed>0.8190210216966476</speed></trkpt><trkpt lon="108.894551" lat="34.246211"><ele>354.551609</ele><time>2021-06-04T01:50:19Z</time><speed>0.6090580161345274</speed></trkpt><trkpt lon="108.894659" lat="34.246184"><ele>354.592696</ele><time>2021-06-04T01:50:34Z</time><speed>0.8707080230658856</speed></trkpt><trkpt lon="108.894777" lat="34.246219"><ele>359.204225</ele><time>2021-06-04T01:50:47Z</time><speed>0.5930440157103013</speed></trkpt><trkpt lon="108.894858" lat="34.246294"><ele>362.730268</ele><time>2021-06-04T01:51:01Z</time><speed>0.7578350200757721</speed></trkpt><trkpt lon="108.894926" lat="34.24637"><ele>362.147603</ele><time>2021-06-04T01:51:13Z</time><speed>1.0591560280580528</speed></trkpt><trkpt lon="108.894992" lat="34.246459"><ele>361.848914</ele><time>2021-06-04T01:51:28Z</time><speed>0.7587740201006471</speed></trkpt><trkpt lon="108.895046" lat="34.246538"><ele>363.647564</ele><time>2021-06-04T01:51:40Z</time><speed>0.7990630211679411</speed></trkpt><trkpt lon="108.895114" lat="34.246609"><ele>364.473303</ele><time>2021-06-04T01:51:48Z</time><speed>0.5521340146265564</speed></trkpt><trkpt lon="108.895166" lat="34.246697"><ele>363.498789</ele><time>2021-06-04T01:52:00Z</time><speed>0.7295440193263165</speed></trkpt><trkpt lon="108.895204" lat="34.246787"><ele>364.804416</ele><time>2021-06-04T01:52:12Z</time><speed>1.0100610267574794</speed></trkpt><trkpt lon="108.895181" lat="34.246896"><ele>364.273044</ele><time>2021-06-04T01:52:24Z</time><speed>0.9789530259333987</speed></trkpt><trkpt lon="108.895176" lat="34.246989"><ele>367.478893</ele><time>2021-06-04T01:52:34Z</time><speed>0.5470680144923532</speed></trkpt><trkpt lon="108.895215" lat="34.247077"><ele>367.251974</ele><time>2021-06-04T01:52:46Z</time><speed>0.9317010246816483</speed></trkpt><trkpt lon="108.895247" lat="34.247164"><ele>367.773835</ele><time>2021-06-04T01:52:58Z</time><speed>0.5087110134762397</speed></trkpt><trkpt lon="108.895285" lat="34.247254"><ele>367.400433</ele><time>2021-06-04T01:53:12Z</time><speed>0.8829540233902937</speed></trkpt><trkpt lon="108.895252" lat="34.247348"><ele>367.488994</ele><time>2021-06-04T01:53:22Z</time><speed>1.007149026680338</speed></trkpt><trkpt lon="108.895264" lat="34.247451"><ele>364.533243</ele><time>2021-06-04T01:53:34Z</time><speed>1.0888820288455228</speed></trkpt><trkpt lon="108.895243" lat="34.24754"><ele>363.186984</ele><time>2021-06-04T01:53:46Z</time><speed>0.720314019081805</speed></trkpt><trkpt lon="108.895156" lat="34.247609"><ele>365.28907</ele><time>2021-06-04T01:54:02Z</time><speed>0.6650220176170673</speed></trkpt><trkpt lon="108.895027" lat="34.247635"><ele>365.097873</ele><time>2021-06-04T01:54:16Z</time><speed>0.7637660202328899</speed></trkpt><trkpt lon="108.894941" lat="34.247702"><ele>362.438179</ele><time>2021-06-04T01:54:34Z</time><speed>0.715279018948423</speed></trkpt><trkpt lon="108.894859" lat="34.24779"><ele>369.463009</ele><time>2021-06-04T01:54:44Z</time><speed>0.6513610172551741</speed></trkpt><trkpt lon="108.89477" lat="34.247858"><ele>370.872344</ele><time>2021-06-04T01:54:56Z</time><speed>0.7368680195203363</speed></trkpt><trkpt lon="108.894736" lat="34.247952"><ele>369.789045</ele><time>2021-06-04T01:55:10Z</time><speed>0.9626100255004572</speed></trkpt><trkpt lon="108.894801" lat="34.248034"><ele>368.469251</ele><time>2021-06-04T01:55:22Z</time><speed>0.9778330259037289</speed></trkpt><trkpt lon="108.89489" lat="34.248091"><ele>366.834757</ele><time>2021-06-04T01:55:32Z</time><speed>0.7539210199720865</speed></trkpt><trkpt lon="108.894942" lat="34.248177"><ele>365.995023</ele><time>2021-06-04T01:55:44Z</time><speed>0.7929220210052601</speed></trkpt><trkpt lon="108.894935" lat="34.248277"><ele>359.629469</ele><time>2021-06-04T01:55:54Z</time><speed>0.8402500222590241</speed></trkpt><trkpt lon="108.894951" lat="34.248374"><ele>360.288682</ele><time>2021-06-04T01:56:08Z</time><speed>0.7961530210908525</speed></trkpt><trkpt lon="108.895006" lat="34.248453"><ele>363.688268</ele><time>2021-06-04T01:56:16Z</time><speed>0.8214230217602788</speed></trkpt><trkpt lon="108.895023" lat="34.248551"><ele>359.302252</ele><time>2021-06-04T01:56:30Z</time><speed>0.7155530189556816</speed></trkpt><trkpt lon="108.895044" lat="34.248645"><ele>358.082237</ele><time>2021-06-04T01:56:42Z</time><speed>0.7199540190722683</speed></trkpt><trkpt lon="108.895" lat="34.248729"><ele>358.918519</ele><time>2021-06-04T01:56:52Z</time><speed>0.7555200200144455</speed></trkpt><trkpt lon="108.894952" lat="34.248835"><ele>361.922254</ele><time>2021-06-04T01:57:06Z</time><speed>1.0669510282645498</speed></trkpt><trkpt lon="108.894922" lat="34.248931"><ele>363.683615</ele><time>2021-06-04T01:57:16Z</time><speed>1.0767110285231014</speed></trkpt><trkpt lon="108.894929" lat="34.249025"><ele>365.176766</ele><time>2021-06-04T01:57:28Z</time><speed>0.9974770264241172</speed></trkpt><trkpt lon="108.894931" lat="34.249125"><ele>367.665917</ele><time>2021-06-04T01:57:40Z</time><speed>0.6625580175517934</speed></trkpt><trkpt lon="108.894958" lat="34.24922"><ele>367.807455</ele><time>2021-06-04T01:57:50Z</time><speed>0.8912920236111752</speed></trkpt><trkpt lon="108.894959" lat="34.249325"><ele>366.007487</ele><time>2021-06-04T01:58:02Z</time><speed>0.8312560220207644</speed></trkpt><trkpt lon="108.894927" lat="34.249413"><ele>363.968177</ele><time>2021-06-04T01:58:14Z</time><speed>0.9220960244272027</speed></trkpt><trkpt lon="108.894893" lat="34.249502"><ele>363.25152</ele><time>2021-06-04T01:58:26Z</time><speed>0.8033000212801833</speed></trkpt><trkpt lon="108.894822" lat="34.249588"><ele>364.263657</ele><time>2021-06-04T01:58:38Z</time><speed>0.8978620237852208</speed></trkpt><trkpt lon="108.894771" lat="34.249672"><ele>364.848651</ele><time>2021-06-04T01:58:52Z</time><speed>0.8366460221635507</speed></trkpt><trkpt lon="108.894776" lat="34.249773"><ele>364.413431</ele><time>2021-06-04T01:59:06Z</time><speed>0.5585470147964429</speed></trkpt><trkpt lon="108.894812" lat="34.249868"><ele>364.088895</ele><time>2021-06-04T01:59:18Z</time><speed>0.5091110134868361</speed></trkpt><trkpt lon="108.894821" lat="34.249969"><ele>361.904087</ele><time>2021-06-04T01:59:30Z</time><speed>0.6786240179773971</speed></trkpt><trkpt lon="108.894922" lat="34.250035"><ele>361.775657</ele><time>2021-06-04T01:59:44Z</time><speed>0.6149320162901353</speed></trkpt><trkpt lon="108.895047" lat="34.250022"><ele>362.646616</ele><time>2021-06-04T02:00:00Z</time><speed>0.6996480185343431</speed></trkpt><trkpt lon="108.895162" lat="34.250026"><ele>363.159959</ele><time>2021-06-04T02:00:10Z</time><speed>0.9445310250215273</speed></trkpt><trkpt lon="108.895274" lat="34.25003"><ele>366.895918</ele><time>2021-06-04T02:00:20Z</time><speed>0.8079120214023596</speed></trkpt><trkpt lon="108.895391" lat="34.250051"><ele>365.90344</ele><time>2021-06-04T02:00:36Z</time><speed>0.7614740201721727</speed></trkpt><trkpt lon="108.895519" lat="34.250073"><ele>365.712394</ele><time>2021-06-04T02:00:48Z</time><speed>0.9055530239889629</speed></trkpt><trkpt lon="108.89564" lat="34.250077"><ele>365.870845</ele><time>2021-06-04T02:00:58Z</time><speed>0.9304360246481372</speed></trkpt><trkpt lon="108.895753" lat="34.250127"><ele>366.282209</ele><time>2021-06-04T02:01:14Z</time><speed>0.7598780201298933</speed></trkpt><trkpt lon="108.895851" lat="34.250194"><ele>364.399757</ele><time>2021-06-04T02:01:26Z</time><speed>1.0005610265058154</speed></trkpt><trkpt lon="108.895906" lat="34.250273"><ele>364.038514</ele><time>2021-06-04T02:01:36Z</time><speed>0.8084500214166118</speed></trkpt><trkpt lon="108.895962" lat="34.250352"><ele>362.67411</ele><time>2021-06-04T02:01:50Z</time><speed>0.8318250220358379</speed></trkpt><trkpt lon="108.896007" lat="34.250438"><ele>361.044061</ele><time>2021-06-04T02:02:04Z</time><speed>0.5494730145560639</speed></trkpt><trkpt lon="108.896027" lat="34.250537"><ele>361.266932</ele><time>2021-06-04T02:02:20Z</time><speed>0.9509860251925263</speed></trkpt><trkpt lon="108.895999" lat="34.250632"><ele>360.550001</ele><time>2021-06-04T02:02:32Z</time><speed>0.5246240138977902</speed></trkpt><trkpt lon="108.896028" lat="34.250729"><ele>360.790728</ele><time>2021-06-04T02:02:44Z</time><speed>0.5501300145734686</speed></trkpt><trkpt lon="108.895926" lat="34.250766"><ele>365.653729</ele><time>2021-06-04T02:03:38Z</time><speed>0.26208800694296114</speed></trkpt><trkpt lon="108.896001" lat="34.250835"><ele>369.24509</ele><time>2021-06-04T02:08:08Z</time><speed>0.8745410231674254</speed></trkpt><trkpt lon="108.895959" lat="34.250921"><ele>369.863806</ele><time>2021-06-04T02:08:16Z</time><speed>0.9441460250113283</speed></trkpt><trkpt lon="108.895886" lat="34.251006"><ele>370.059325</ele><time>2021-06-04T02:08:26Z</time><speed>0.8916800236214538</speed></trkpt><trkpt lon="108.89583" lat="34.251097"><ele>370.830329</ele><time>2021-06-04T02:08:38Z</time><speed>1.183991031365051</speed></trkpt><trkpt lon="108.895803" lat="34.251195"><ele>371.504488</ele><time>2021-06-04T02:08:52Z</time><speed>0.7120220188621421</speed></trkpt><trkpt lon="108.895691" lat="34.251234"><ele>372.797916</ele><time>2021-06-04T02:09:38Z</time><speed>0.8240520218299237</speed></trkpt><trkpt lon="108.895817" lat="34.251229"><ele>368.146543</ele><time>2021-06-04T02:17:32Z</time><speed>1.4850380393400733</speed></trkpt><trkpt lon="108.895793" lat="34.251334"><ele>369.820467</ele><time>2021-06-04T02:17:42Z</time><speed>0.8162370216228968</speed></trkpt><trkpt lon="108.895799" lat="34.251442"><ele>370.009111</ele><time>2021-06-04T02:17:56Z</time><speed>0.910792024127749</speed></trkpt><trkpt lon="108.895916" lat="34.251447"><ele>373.57566</ele><time>2021-06-04T02:18:10Z</time><speed>0.3429510090850992</speed></trkpt><trkpt lon="108.896034" lat="34.251459"><ele>372.891403</ele><time>2021-06-04T02:18:18Z</time><speed>0.822240021781922</speed></trkpt><trkpt lon="108.89614" lat="34.251437"><ele>372.640716</ele><time>2021-06-04T02:18:28Z</time><speed>0.6118850162094174</speed></trkpt></trkseg></trk></gpx>
