# Supplementary material for: Exploring the influence of path environment factors on walking behavior in urban parks with configuration attribute control
Source: PLoS One. 2025 Jul 28;20(7):e0329278. doi: 10.1371/journal.pone.0329278 (PMC12303266; doi:10.1371/journal.pone.0329278)
Supplement: S2 File — (ZIP) [file pone.0329278.s002.zip › S2 File/Trajectory data/F191.gpx]

<?xml version="1.0" encoding="UTF-8"?><gpx xsi:schemaLocation="http://www.topografix.com/GPX/1/0 http://www.topografix.com/GPX/1/0/gpx.xsd" xmlns="http://www.topografix.com/GPX/1/0" xmlns:xsi="http://www.w3.org/2001/XMLSchema-instance" creator="SixFoot - http://www.foooooot.com/" version="1.0"><trk><trkseg><trkpt lon="108.89500648598136" lat="34.25206712203824"><ele>375.2409207345918</ele><time>2021-06-04T02:25:28Z</time><speed>0.0013566294219344854</speed></trkpt><trkpt lon="108.894938" lat="34.251989"><ele>375.240921</ele><time>2021-06-04T02:25:39Z</time><speed>2.700000004551839E-5</speed></trkpt><trkpt lon="108.894855" lat="34.251902"><ele>373.939648</ele><time>2021-06-04T02:25:49Z</time><speed>1.3214499950408936</speed></trkpt><trkpt lon="108.894842" lat="34.251793"><ele>372.721555</ele><time>2021-06-04T02:26:03Z</time><speed>0.9729190468788147</speed></trkpt><trkpt lon="108.894775" lat="34.251708"><ele>371.401454</ele><time>2021-06-04T02:26:29Z</time><speed>0.6118240356445312</speed></trkpt><trkpt lon="108.894668" lat="34.251731"><ele>372.380049</ele><time>2021-06-04T02:26:39Z</time><speed>0.7375770211219788</speed></trkpt><trkpt lon="108.894561" lat="34.251777"><ele>371.496065</ele><time>2021-06-04T02:26:53Z</time><speed>0.782243013381958</speed></trkpt><trkpt lon="108.894463" lat="34.251816"><ele>370.730024</ele><time>2021-06-04T02:27:05Z</time><speed>0.7081200480461121</speed></trkpt><trkpt lon="108.894369" lat="34.251874"><ele>369.088153</ele><time>2021-06-04T02:27:17Z</time><speed>0.8705280423164368</speed></trkpt><trkpt lon="108.894225" lat="34.251897"><ele>371.761076</ele><time>2021-06-04T02:27:34Z</time><speed>0.9496170282363892</speed></trkpt><trkpt lon="108.894104" lat="34.251916"><ele>371.594828</ele><time>2021-06-04T02:27:47Z</time><speed>0.6063120365142822</speed></trkpt><trkpt lon="108.893999" lat="34.251955"><ele>371.546925</ele><time>2021-06-04T02:28:01Z</time><speed>0.7192659974098206</speed></trkpt><trkpt lon="108.893863" lat="34.251955"><ele>377.323318</ele><time>2021-06-04T02:28:13Z</time><speed>0.8751510381698608</speed></trkpt><trkpt lon="108.893748" lat="34.251957"><ele>373.962246</ele><time>2021-06-04T02:28:33Z</time><speed>0.19554300606250763</speed></trkpt><trkpt lon="108.89373" lat="34.251838"><ele>372.686837</ele><time>2021-06-04T02:29:11Z</time><speed>0.583624005317688</speed></trkpt><trkpt lon="108.893714" lat="34.251741"><ele>370.543272</ele><time>2021-06-04T02:29:55Z</time><speed>0.36988601088523865</speed></trkpt><trkpt lon="108.893663" lat="34.251646"><ele>372.737924</ele><time>2021-06-04T02:31:17Z</time><speed>0.8641510009765625</speed></trkpt><trkpt lon="108.893655" lat="34.251551"><ele>372.056521</ele><time>2021-06-04T02:31:27Z</time><speed>1.0048670768737793</speed></trkpt><trkpt lon="108.893529" lat="34.251535"><ele>371.957739</ele><time>2021-06-04T02:31:47Z</time><speed>1.023743987083435</speed></trkpt><trkpt lon="108.893418" lat="34.251512"><ele>371.860388</ele><time>2021-06-04T02:31:59Z</time><speed>0.7688000202178955</speed></trkpt><trkpt lon="108.893356" lat="34.251437"><ele>373.958753</ele><time>2021-06-04T02:32:19Z</time><speed>0.6222320199012756</speed></trkpt><trkpt lon="108.89334" lat="34.251347"><ele>372.063862</ele><time>2021-06-04T02:32:39Z</time><speed>0.7970060110092163</speed></trkpt><trkpt lon="108.893389" lat="34.251263"><ele>372.733444</ele><time>2021-06-04T02:33:39Z</time><speed>1.01003897190094</speed></trkpt><trkpt lon="108.893402" lat="34.25117"><ele>370.418861</ele><time>2021-06-04T02:33:57Z</time><speed>0.8656229972839355</speed></trkpt><trkpt lon="108.89343" lat="34.251072"><ele>370.454774</ele><time>2021-06-04T02:34:07Z</time><speed>0.8926730155944824</speed></trkpt><trkpt lon="108.893372" lat="34.250993"><ele>371.772272</ele><time>2021-06-04T02:34:17Z</time><speed>0.6966400146484375</speed></trkpt><trkpt lon="108.893295" lat="34.25091"><ele>371.484431</ele><time>2021-06-04T02:34:27Z</time><speed>0.9902780055999756</speed></trkpt><trkpt lon="108.893259" lat="34.250816"><ele>370.007692</ele><time>2021-06-04T02:34:39Z</time><speed>1.0183360576629639</speed></trkpt><trkpt lon="108.893152" lat="34.250755"><ele>369.029468</ele><time>2021-06-04T02:34:53Z</time><speed>0.7730000019073486</speed></trkpt><trkpt lon="108.893036" lat="34.25075"><ele>369.674615</ele><time>2021-06-04T02:35:03Z</time><speed>0.9067320227622986</speed></trkpt><trkpt lon="108.892917" lat="34.250709"><ele>368.765403</ele><time>2021-06-04T02:35:15Z</time><speed>0.6934420466423035</speed></trkpt><trkpt lon="108.892791" lat="34.250704"><ele>369.020377</ele><time>2021-06-04T02:35:27Z</time><speed>0.8773110508918762</speed></trkpt><trkpt lon="108.892683" lat="34.250688"><ele>371.048676</ele><time>2021-06-04T02:35:35Z</time><speed>1.0106970071792603</speed></trkpt><trkpt lon="108.892565" lat="34.250664"><ele>370.577286</ele><time>2021-06-04T02:35:45Z</time><speed>0.9241200089454651</speed></trkpt><trkpt lon="108.892469" lat="34.250615"><ele>368.711506</ele><time>2021-06-04T02:35:55Z</time><speed>0.7753690481185913</speed></trkpt><trkpt lon="108.892379" lat="34.250558"><ele>368.588081</ele><time>2021-06-04T02:36:05Z</time><speed>0.8566640019416809</speed></trkpt><trkpt lon="108.892265" lat="34.250544"><ele>369.299154</ele><time>2021-06-04T02:36:15Z</time><speed>0.8229260444641113</speed></trkpt><trkpt lon="108.892142" lat="34.250533"><ele>368.792195</ele><time>2021-06-04T02:36:25Z</time><speed>0.9288710355758667</speed></trkpt><trkpt lon="108.892192" lat="34.250444"><ele>367.497232</ele><time>2021-06-04T02:36:37Z</time><speed>0.771077036857605</speed></trkpt><trkpt lon="108.892234" lat="34.250349"><ele>369.02592</ele><time>2021-06-04T02:36:55Z</time><speed>1.050557017326355</speed></trkpt><trkpt lon="108.892192" lat="34.250252"><ele>367.975114</ele><time>2021-06-04T02:37:07Z</time><speed>0.8809530138969421</speed></trkpt><trkpt lon="108.892145" lat="34.250167"><ele>367.996688</ele><time>2021-06-04T02:37:17Z</time><speed>0.9942190051078796</speed></trkpt><trkpt lon="108.892118" lat="34.25008"><ele>368.643321</ele><time>2021-06-04T02:37:41Z</time><speed>1.0260980129241943</speed></trkpt><trkpt lon="108.892043" lat="34.250008"><ele>368.358589</ele><time>2021-06-04T02:37:51Z</time><speed>0.7782310247421265</speed></trkpt><trkpt lon="108.891936" lat="34.249949"><ele>367.925394</ele><time>2021-06-04T02:38:03Z</time><speed>1.0049229860305786</speed></trkpt><trkpt lon="108.891809" lat="34.249947"><ele>368.224015</ele><time>2021-06-04T02:38:13Z</time><speed>0.821215033531189</speed></trkpt><trkpt lon="108.891682" lat="34.249951"><ele>368.501124</ele><time>2021-06-04T02:38:25Z</time><speed>0.8948169946670532</speed></trkpt><trkpt lon="108.891567" lat="34.249934"><ele>368.013081</ele><time>2021-06-04T02:38:35Z</time><speed>1.3688820600509644</speed></trkpt><trkpt lon="108.891464" lat="34.249893"><ele>367.822498</ele><time>2021-06-04T02:38:47Z</time><speed>0.9823030233383179</speed></trkpt><trkpt lon="108.891363" lat="34.249829"><ele>368.588858</ele><time>2021-06-04T02:38:59Z</time><speed>0.9043590426445007</speed></trkpt><trkpt lon="108.891289" lat="34.24974"><ele>369.015186</ele><time>2021-06-04T02:39:11Z</time><speed>1.2254480123519897</speed></trkpt><trkpt lon="108.891274" lat="34.249633"><ele>369.10562</ele><time>2021-06-04T02:39:23Z</time><speed>0.7177680134773254</speed></trkpt><trkpt lon="108.891287" lat="34.249535"><ele>369.109149</ele><time>2021-06-04T02:39:35Z</time><speed>0.8904520273208618</speed></trkpt><trkpt lon="108.891347" lat="34.249447"><ele>368.753432</ele><time>2021-06-04T02:39:45Z</time><speed>0.724202036857605</speed></trkpt><trkpt lon="108.891445" lat="34.249393"><ele>367.717676</ele><time>2021-06-04T02:39:57Z</time><speed>0.8699490427970886</speed></trkpt><trkpt lon="108.891546" lat="34.249346"><ele>367.253997</ele><time>2021-06-04T02:40:07Z</time><speed>0.801472008228302</speed></trkpt><trkpt lon="108.891632" lat="34.249283"><ele>367.609214</ele><time>2021-06-04T02:40:17Z</time><speed>0.8029460310935974</speed></trkpt><trkpt lon="108.891662" lat="34.249174"><ele>367.92842</ele><time>2021-06-04T02:40:27Z</time><speed>0.9895420074462891</speed></trkpt><trkpt lon="108.891684" lat="34.249068"><ele>367.845473</ele><time>2021-06-04T02:40:41Z</time><speed>0.9176200032234192</speed></trkpt><trkpt lon="108.891716" lat="34.248982"><ele>367.051804</ele><time>2021-06-04T02:40:55Z</time><speed>0.5290160179138184</speed></trkpt><trkpt lon="108.891802" lat="34.248925"><ele>367.042985</ele><time>2021-06-04T02:41:03Z</time><speed>0.6951960325241089</speed></trkpt><trkpt lon="108.891796" lat="34.248833"><ele>366.908353</ele><time>2021-06-04T02:41:17Z</time><speed>0.8286210298538208</speed></trkpt><trkpt lon="108.891853" lat="34.248746"><ele>365.379516</ele><time>2021-06-04T02:41:29Z</time><speed>0.7372540235519409</speed></trkpt><trkpt lon="108.891967" lat="34.248735"><ele>365.702263</ele><time>2021-06-04T02:41:43Z</time><speed>0.8844680190086365</speed></trkpt><trkpt lon="108.892091" lat="34.248766"><ele>366.086261</ele><time>2021-06-04T02:41:53Z</time><speed>0.7696090340614319</speed></trkpt><trkpt lon="108.892203" lat="34.24876"><ele>368.219076</ele><time>2021-06-04T02:42:13Z</time><speed>0.7503670454025269</speed></trkpt><trkpt lon="108.892311" lat="34.248776"><ele>367.968299</ele><time>2021-06-04T02:42:19Z</time><speed>0.8513399958610535</speed></trkpt><trkpt lon="108.892433" lat="34.248782"><ele>368.324003</ele><time>2021-06-04T02:42:33Z</time><speed>0.6127020120620728</speed></trkpt><trkpt lon="108.892545" lat="34.248788"><ele>367.473253</ele><time>2021-06-04T02:42:43Z</time><speed>0.7267560362815857</speed></trkpt><trkpt lon="108.892656" lat="34.248771"><ele>366.640003</ele><time>2021-06-04T02:42:53Z</time><speed>0.8623380064964294</speed></trkpt><trkpt lon="108.892774" lat="34.248794"><ele>366.827279</ele><time>2021-06-04T02:43:05Z</time><speed>0.7796400189399719</speed></trkpt><trkpt lon="108.892899" lat="34.248822"><ele>366.962267</ele><time>2021-06-04T02:43:17Z</time><speed>0.8497530221939087</speed></trkpt><trkpt lon="108.89301" lat="34.248828"><ele>366.26746</ele><time>2021-06-04T02:43:27Z</time><speed>1.3524950742721558</speed></trkpt><trkpt lon="108.893122" lat="34.248837"><ele>365.35455</ele><time>2021-06-04T02:43:37Z</time><speed>0.8496350049972534</speed></trkpt><trkpt lon="108.893235" lat="34.248812"><ele>365.882537</ele><time>2021-06-04T02:43:47Z</time><speed>0.8888110518455505</speed></trkpt><trkpt lon="108.893349" lat="34.248764"><ele>369.344105</ele><time>2021-06-04T02:43:57Z</time><speed>0.6147379875183105</speed></trkpt><trkpt lon="108.893433" lat="34.24869"><ele>368.650745</ele><time>2021-06-04T02:44:09Z</time><speed>0.8754010200500488</speed></trkpt><trkpt lon="108.89353" lat="34.248629"><ele>367.781643</ele><time>2021-06-04T02:44:21Z</time><speed>0.9066370129585266</speed></trkpt><trkpt lon="108.893621" lat="34.248563"><ele>368.33729</ele><time>2021-06-04T02:44:33Z</time><speed>0.6507230401039124</speed></trkpt><trkpt lon="108.893692" lat="34.248487"><ele>368.050345</ele><time>2021-06-04T02:44:43Z</time><speed>0.729710042476654</speed></trkpt><trkpt lon="108.893789" lat="34.248416"><ele>367.092814</ele><time>2021-06-04T02:44:55Z</time><speed>1.0248500108718872</speed></trkpt><trkpt lon="108.893897" lat="34.248394"><ele>366.982818</ele><time>2021-06-04T02:45:05Z</time><speed>0.9071500301361084</speed></trkpt><trkpt lon="108.89402" lat="34.248353"><ele>365.496332</ele><time>2021-06-04T02:45:17Z</time><speed>1.030892014503479</speed></trkpt><trkpt lon="108.894128" lat="34.248321"><ele>365.710284</ele><time>2021-06-04T02:45:29Z</time><speed>0.7848390340805054</speed></trkpt><trkpt lon="108.894229" lat="34.248287"><ele>365.664136</ele><time>2021-06-04T02:45:41Z</time><speed>0.8535130023956299</speed></trkpt><trkpt lon="108.894318" lat="34.248231"><ele>365.555808</ele><time>2021-06-04T02:45:49Z</time><speed>0.9717570543289185</speed></trkpt><trkpt lon="108.894374" lat="34.248138"><ele>366.388692</ele><time>2021-06-04T02:46:01Z</time><speed>0.6792020201683044</speed></trkpt><trkpt lon="108.894452" lat="34.248065"><ele>366.36415</ele><time>2021-06-04T02:46:13Z</time><speed>0.8114080429077148</speed></trkpt><trkpt lon="108.894562" lat="34.24802"><ele>365.301741</ele><time>2021-06-04T02:46:27Z</time><speed>0.9400660395622253</speed></trkpt><trkpt lon="108.894676" lat="34.247997"><ele>365.179982</ele><time>2021-06-04T02:46:37Z</time><speed>1.0719640254974365</speed></trkpt><trkpt lon="108.894793" lat="34.248013"><ele>367.671391</ele><time>2021-06-04T02:46:51Z</time><speed>0.8230119943618774</speed></trkpt><trkpt lon="108.894912" lat="34.248028"><ele>367.811796</ele><time>2021-06-04T02:47:03Z</time><speed>1.0525239706039429</speed></trkpt><trkpt lon="108.894943" lat="34.247926"><ele>368.21858</ele><time>2021-06-04T02:47:17Z</time><speed>0.8691770434379578</speed></trkpt><trkpt lon="108.894952" lat="34.247823"><ele>367.549159</ele><time>2021-06-04T02:47:25Z</time><speed>0.6181920170783997</speed></trkpt><trkpt lon="108.894979" lat="34.24772"><ele>366.65403</ele><time>2021-06-04T02:47:39Z</time><speed>0.8642250299453735</speed></trkpt><trkpt lon="108.895061" lat="34.247649"><ele>365.822072</ele><time>2021-06-04T02:47:47Z</time><speed>0.8335340023040771</speed></trkpt><trkpt lon="108.895181" lat="34.247606"><ele>367.437671</ele><time>2021-06-04T02:47:59Z</time><speed>0.9480479955673218</speed></trkpt><trkpt lon="108.895276" lat="34.247559"><ele>367.171178</ele><time>2021-06-04T02:48:09Z</time><speed>0.8880320191383362</speed></trkpt><trkpt lon="108.895291" lat="34.247468"><ele>366.391494</ele><time>2021-06-04T02:48:17Z</time><speed>1.0307179689407349</speed></trkpt><trkpt lon="108.89529" lat="34.247371"><ele>366.576999</ele><time>2021-06-04T02:48:25Z</time><speed>0.7623240351676941</speed></trkpt><trkpt lon="108.895305" lat="34.247266"><ele>365.832545</ele><time>2021-06-04T02:48:37Z</time><speed>0.7414169907569885</speed></trkpt><trkpt lon="108.895329" lat="34.247172"><ele>367.45831</ele><time>2021-06-04T02:48:47Z</time><speed>0.8229610323905945</speed></trkpt><trkpt lon="108.89526" lat="34.247091"><ele>369.133785</ele><time>2021-06-04T02:48:59Z</time><speed>1.0826849937438965</speed></trkpt><trkpt lon="108.895231" lat="34.246987"><ele>368.773548</ele><time>2021-06-04T02:49:09Z</time><speed>1.2125740051269531</speed></trkpt><trkpt lon="108.895196" lat="34.246884"><ele>369.313658</ele><time>2021-06-04T02:49:17Z</time><speed>0.9148110151290894</speed></trkpt><trkpt lon="108.895082" lat="34.246885"><ele>369.287942</ele><time>2021-06-04T02:49:29Z</time><speed>0.9508280158042908</speed></trkpt><trkpt lon="108.894973" lat="34.246936"><ele>370.115121</ele><time>2021-06-04T02:49:37Z</time><speed>0.7922000288963318</speed></trkpt><trkpt lon="108.894872" lat="34.246972"><ele>370.539434</ele><time>2021-06-04T02:49:47Z</time><speed>0.9253759980201721</speed></trkpt><trkpt lon="108.894786" lat="34.247048"><ele>371.718399</ele><time>2021-06-04T02:50:01Z</time><speed>0.8984780311584473</speed></trkpt><trkpt lon="108.894697" lat="34.247115"><ele>372.175447</ele><time>2021-06-04T02:50:20Z</time><speed>0.8543720245361328</speed></trkpt><trkpt lon="108.894671" lat="34.247231"><ele>373.746581</ele><time>2021-06-04T02:50:30Z</time><speed>0.897121012210846</speed></trkpt><trkpt lon="108.894635" lat="34.247323"><ele>375.044563</ele><time>2021-06-04T02:50:39Z</time><speed>0.734980046749115</speed></trkpt><trkpt lon="108.894623" lat="34.247428"><ele>375.815095</ele><time>2021-06-04T02:50:48Z</time><speed>1.035565972328186</speed></trkpt><trkpt lon="108.894642" lat="34.247557"><ele>375.311254</ele><time>2021-06-04T02:50:59Z</time><speed>0.7705340385437012</speed></trkpt><trkpt lon="108.894662" lat="34.247656"><ele>371.956352</ele><time>2021-06-04T02:51:09Z</time><speed>0.5719280242919922</speed></trkpt><trkpt lon="108.894724" lat="34.247745"><ele>370.951718</ele><time>2021-06-04T02:51:17Z</time><speed>0.8800890445709229</speed></trkpt><trkpt lon="108.894782" lat="34.247827"><ele>370.614671</ele><time>2021-06-04T02:51:27Z</time><speed>0.6067550182342529</speed></trkpt><trkpt lon="108.894753" lat="34.247918"><ele>368.956491</ele><time>2021-06-04T02:51:41Z</time><speed>1.176131010055542</speed></trkpt><trkpt lon="108.894795" lat="34.248002"><ele>369.560138</ele><time>2021-06-04T02:51:53Z</time><speed>0.6896860003471375</speed></trkpt><trkpt lon="108.894925" lat="34.24803"><ele>368.690744</ele><time>2021-06-04T02:52:03Z</time><speed>1.1036230325698853</speed></trkpt><trkpt lon="108.894809" lat="34.248015"><ele>369.312783</ele><time>2021-06-04T03:05:45Z</time><speed>1.2535470724105835</speed></trkpt><trkpt lon="108.89478" lat="34.247911"><ele>370.019318</ele><time>2021-06-04T03:05:55Z</time><speed>1.203368067741394</speed></trkpt><trkpt lon="108.894821" lat="34.247822"><ele>369.773538</ele><time>2021-06-04T03:06:05Z</time><speed>0.8261940479278564</speed></trkpt><trkpt lon="108.894737" lat="34.247757"><ele>370.431101</ele><time>2021-06-04T03:06:17Z</time><speed>1.0939000844955444</speed></trkpt><trkpt lon="108.894688" lat="34.247676"><ele>370.439355</ele><time>2021-06-04T03:06:27Z</time><speed>0.7206240296363831</speed></trkpt><trkpt lon="108.894639" lat="34.247565"><ele>369.797274</ele><time>2021-06-04T03:06:37Z</time><speed>1.0394330024719238</speed></trkpt><trkpt lon="108.894609" lat="34.247451"><ele>370.001932</ele><time>2021-06-04T03:06:44Z</time><speed>1.0796570777893066</speed></trkpt><trkpt lon="108.894614" lat="34.247345"><ele>370.878773</ele><time>2021-06-04T03:06:53Z</time><speed>0.9756219983100891</speed></trkpt><trkpt lon="108.894666" lat="34.247249"><ele>372.033086</ele><time>2021-06-04T03:07:03Z</time><speed>1.039620041847229</speed></trkpt><trkpt lon="108.894721" lat="34.247147"><ele>370.507596</ele><time>2021-06-04T03:07:13Z</time><speed>1.1155970096588135</speed></trkpt><trkpt lon="108.894765" lat="34.247046"><ele>369.928825</ele><time>2021-06-04T03:07:21Z</time><speed>1.0667489767074585</speed></trkpt><trkpt lon="108.89485" lat="34.246921"><ele>375.178197</ele><time>2021-06-04T03:07:29Z</time><speed>1.3700870275497437</speed></trkpt><trkpt lon="108.894957" lat="34.246874"><ele>375.31521</ele><time>2021-06-04T03:07:39Z</time><speed>1.1436179876327515</speed></trkpt><trkpt lon="108.89508" lat="34.24687"><ele>374.43328</ele><time>2021-06-04T03:07:47Z</time><speed>1.4955540895462036</speed></trkpt><trkpt lon="108.895185" lat="34.246815"><ele>372.895838</ele><time>2021-06-04T03:07:57Z</time><speed>1.0365949869155884</speed></trkpt><trkpt lon="108.895178" lat="34.246718"><ele>371.887091</ele><time>2021-06-04T03:08:09Z</time><speed>1.2183480262756348</speed></trkpt><trkpt lon="108.895115" lat="34.24662"><ele>370.801543</ele><time>2021-06-04T03:08:19Z</time><speed>0.8915800452232361</speed></trkpt><trkpt lon="108.895059" lat="34.246529"><ele>370.882436</ele><time>2021-06-04T03:08:31Z</time><speed>0.9673830270767212</speed></trkpt><trkpt lon="108.894991" lat="34.246438"><ele>370.938607</ele><time>2021-06-04T03:08:41Z</time><speed>0.9993980526924133</speed></trkpt><trkpt lon="108.894913" lat="34.246357"><ele>371.391118</ele><time>2021-06-04T03:08:51Z</time><speed>1.1198290586471558</speed></trkpt><trkpt lon="108.89486" lat="34.246267"><ele>371.076806</ele><time>2021-06-04T03:09:01Z</time><speed>1.2757210731506348</speed></trkpt><trkpt lon="108.894804" lat="34.246184"><ele>370.787193</ele><time>2021-06-04T03:09:11Z</time><speed>0.9785070419311523</speed></trkpt></trkseg></trk></gpx>
