# Supplementary material for: Exploring the influence of path environment factors on walking behavior in urban parks with configuration attribute control
Source: PLoS One. 2025 Jul 28;20(7):e0329278. doi: 10.1371/journal.pone.0329278 (PMC12303266; doi:10.1371/journal.pone.0329278)
Supplement: S2 File — (ZIP) [file pone.0329278.s002.zip › S2 File/Trajectory data/F192.gpx]

<?xml version="1.0" encoding="UTF-8"?>
<gpx xmlns:xsi="http://www.w3.org/2001/XMLSchema-instance" xmlns="http://www.topografix.com/GPX/1/1" xsi:schemaLocation="http://www.topografix.com/GPX/1/1 http://www.topografix.com/GPX/1/1/gpx.xsd" version="1.1" creator="foooooot.com">
<metadata>
         <copyright author="foooooot.com"> <license>foooooot.com</license></copyright>
         <time>1622739199.5134869</time>
         <name>01</name>
</metadata>
<trk>
    <name>01</name>
    <type>trip#track</type>
    <src>手机客户端软件/六只脚iPhone版</src>
    <trkseg> 
<trkpt lat="34.25234299677364" lon="108.89517316966331">
   <ele>403.6017649093323</ele>
   <time>2021-06-04T00:53:20.134Z</time>
</trkpt>  
<trkpt lat="34.252309699585965" lon="108.89515477398409">
   <ele>404.14668846757826</ele>
   <time>2021-06-04T00:53:29.000Z</time>
</trkpt>  
<trkpt lat="34.252280468663464" lon="108.89512640612926">
   <ele>404.1805714338418</ele>
   <time>2021-06-04T00:53:32.000Z</time>
</trkpt>  
<trkpt lat="34.25225027952341" lon="108.89509346469823">
   <ele>404.1700946651399</ele>
   <time>2021-06-04T00:53:35.000Z</time>
</trkpt>  
<trkpt lat="34.25222746669667" lon="108.89507088832778">
   <ele>404.1543266149238</ele>
   <time>2021-06-04T00:53:37.000Z</time>
</trkpt>  
<trkpt lat="34.25220502009169" lon="108.89505081137436">
   <ele>404.1473701298237</ele>
   <time>2021-06-04T00:53:39.000Z</time>
</trkpt>  
<trkpt lat="34.2521727481542" lon="108.89502335063389">
   <ele>404.15360632445663</ele>
   <time>2021-06-04T00:53:42.000Z</time>
</trkpt>  
<trkpt lat="34.252144042294454" lon="108.89499794186875">
   <ele>404.14476946834475</ele>
   <time>2021-06-04T00:53:45.000Z</time>
</trkpt>  
<trkpt lat="34.25211760696343" lon="108.89497440401085">
   <ele>404.1590432114899</ele>
   <time>2021-06-04T00:53:48.000Z</time>
</trkpt>  
<trkpt lat="34.25209009937561" lon="108.89495350639407">
   <ele>404.1426608879119</ele>
   <time>2021-06-04T00:53:51.000Z</time>
</trkpt>  
<trkpt lat="34.252059576539985" lon="108.89493447027911">
   <ele>404.3907597409561</ele>
   <time>2021-06-04T00:53:54.000Z</time>
</trkpt>  
<trkpt lat="34.251984996244786" lon="108.8948954588434">
   <ele>404.3958367295563</ele>
   <time>2021-06-04T00:53:57.000Z</time>
</trkpt>  
<trkpt lat="34.25187511803817" lon="108.89483837595574">
   <ele>404.6554035525769</ele>
   <time>2021-06-04T00:53:59.000Z</time>
</trkpt>  
<trkpt lat="34.25184730097753" lon="108.89484365058705">
   <ele>404.8585531357676</ele>
   <time>2021-06-04T00:54:09.000Z</time>
</trkpt>  
<trkpt lat="34.2518440482641" lon="108.89487636582211">
   <ele>404.6032445570454</ele>
   <time>2021-06-04T00:54:35.000Z</time>
</trkpt>  
<trkpt lat="34.25180767253739" lon="108.89487468806658">
   <ele>404.9368496593088</ele>
   <time>2021-06-04T00:55:24.000Z</time>
</trkpt>  
<trkpt lat="34.251773443592654" lon="108.89485016773008">
   <ele>405.21770828962326</ele>
   <time>2021-06-04T00:55:27.000Z</time>
</trkpt>  
<trkpt lat="34.25175021317243" lon="108.89483303525272">
   <ele>405.2554953172803</ele>
   <time>2021-06-04T00:55:28.000Z</time>
</trkpt>  
<trkpt lat="34.251723418234086" lon="108.89482289611307">
   <ele>405.1267218152061</ele>
   <time>2021-06-04T00:55:30.000Z</time>
</trkpt>  
<trkpt lat="34.25169641004011" lon="108.89481715481966">
   <ele>405.23853223677725</ele>
   <time>2021-06-04T00:55:37.000Z</time>
</trkpt>  
<trkpt lat="34.25170044323338" lon="108.89485235632854">
   <ele>405.0499380873516</ele>
   <time>2021-06-04T00:55:50.000Z</time>
</trkpt>  
<trkpt lat="34.25171557474173" lon="108.89490023366831">
   <ele>405.5009417226538</ele>
   <time>2021-06-04T00:55:52.000Z</time>
</trkpt>  
<trkpt lat="34.25172743005207" lon="108.89493223867954">
   <ele>404.93596751149744</ele>
   <time>2021-06-04T00:55:55.000Z</time>
</trkpt>  
<trkpt lat="34.25175570524368" lon="108.89494125239312">
   <ele>404.9610397350043</ele>
   <time>2021-06-04T00:56:09.000Z</time>
</trkpt>  
<trkpt lat="34.25178530894527" lon="108.89495189194407">
   <ele>405.22363545093685</ele>
   <time>2021-06-04T00:56:12.000Z</time>
</trkpt>  
<trkpt lat="34.251796994526686" lon="108.8949821787133">
   <ele>404.4992999266833</ele>
   <time>2021-06-04T00:57:41.000Z</time>
</trkpt>  
<trkpt lat="34.25180617547832" lon="108.89502254469745">
   <ele>405.09423528425395</ele>
   <time>2021-06-04T00:57:46.000Z</time>
</trkpt>  
<trkpt lat="34.251813158205444" lon="108.89506197244913">
   <ele>404.71078681666404</ele>
   <time>2021-06-04T00:57:50.000Z</time>
</trkpt>  
<trkpt lat="34.2518099019612" lon="108.8950992093653">
   <ele>404.887274812907</ele>
   <time>2021-06-04T00:57:53.000Z</time>
</trkpt>  
<trkpt lat="34.25179535237427" lon="108.89513937234885">
   <ele>405.08479767106473</ele>
   <time>2021-06-04T00:57:57.000Z</time>
</trkpt>  
<trkpt lat="34.25179364206187" lon="108.89518625158007">
   <ele>405.1327210664749</ele>
   <time>2021-06-04T00:57:59.000Z</time>
</trkpt>  
<trkpt lat="34.25176805204898" lon="108.89520017915913">
   <ele>404.98011251259595</ele>
   <time>2021-06-04T00:58:04.000Z</time>
</trkpt>  
<trkpt lat="34.251745500013875" lon="108.89517714052066">
   <ele>405.17704217508435</ele>
   <time>2021-06-04T00:58:47.000Z</time>
</trkpt>  
<trkpt lat="34.251721120511256" lon="108.89519541675054">
   <ele>405.0339089119807</ele>
   <time>2021-06-04T00:59:01.000Z</time>
</trkpt>  
<trkpt lat="34.25171222600912" lon="108.89522854719623">
   <ele>405.2005542302504</ele>
   <time>2021-06-04T00:59:10.000Z</time>
</trkpt>  
<trkpt lat="34.25168841526654" lon="108.89524733913863">
   <ele>405.1354879178107</ele>
   <time>2021-06-04T00:59:24.000Z</time>
</trkpt>  
<trkpt lat="34.251663683562015" lon="108.89526718911604">
   <ele>405.1783264344558</ele>
   <time>2021-06-04T00:59:28.000Z</time>
</trkpt>  
<trkpt lat="34.251636703728416" lon="108.89526034152823">
   <ele>405.26707871537656</ele>
   <time>2021-06-04T00:59:38.000Z</time>
</trkpt>  
<trkpt lat="34.251630061844644" lon="108.8952926103498">
   <ele>405.0834161564708</ele>
   <time>2021-06-04T01:00:23.000Z</time>
</trkpt>  
<trkpt lat="34.251616630238246" lon="108.89532547657319">
   <ele>405.29509927425534</ele>
   <time>2021-06-04T01:00:27.000Z</time>
</trkpt>  
<trkpt lat="34.251596815187945" lon="108.89535255886761">
   <ele>405.2597335455939</ele>
   <time>2021-06-04T01:00:35.000Z</time>
</trkpt>  
<trkpt lat="34.25157549782718" lon="108.89537504116801">
   <ele>405.3612801078707</ele>
   <time>2021-06-04T01:00:40.000Z</time>
</trkpt>  
<trkpt lat="34.25155782230785" lon="108.89540144319905">
   <ele>405.1275431551039</ele>
   <time>2021-06-04T01:00:44.000Z</time>
</trkpt>  
<trkpt lat="34.251536519356605" lon="108.89543597720343">
   <ele>405.29936923645437</ele>
   <time>2021-06-04T01:00:46.000Z</time>
</trkpt>  
<trkpt lat="34.25153681322456" lon="108.89547644573304">
   <ele>405.1852835137397</ele>
   <time>2021-06-04T01:00:49.000Z</time>
</trkpt>  
<trkpt lat="34.25154117599088" lon="108.89551243354369">
   <ele>405.1471724305302</ele>
   <time>2021-06-04T01:00:58.000Z</time>
</trkpt>  
<trkpt lat="34.251540281594195" lon="108.89555466945262">
   <ele>405.1088538588956</ele>
   <time>2021-06-04T01:01:02.000Z</time>
</trkpt>  
<trkpt lat="34.25153505772623" lon="108.89559034378901">
   <ele>405.1995352813974</ele>
   <time>2021-06-04T01:01:05.000Z</time>
</trkpt>  
<trkpt lat="34.2515384859955" lon="108.89562592465518">
   <ele>405.5899105826393</ele>
   <time>2021-06-04T01:01:08.000Z</time>
</trkpt>  
<trkpt lat="34.25154052680081" lon="108.89566894071906">
   <ele>405.08755858335644</ele>
   <time>2021-06-04T01:01:11.000Z</time>
</trkpt>  
<trkpt lat="34.251536936679216" lon="108.89571967871335">
   <ele>405.1475134110078</ele>
   <time>2021-06-04T01:01:13.000Z</time>
</trkpt>  
<trkpt lat="34.2515368679581" lon="108.89575709856493">
   <ele>405.0910898242146</ele>
   <time>2021-06-04T01:01:17.000Z</time>
</trkpt>  
<trkpt lat="34.251507992627694" lon="108.89577772187165">
   <ele>405.40372036304325</ele>
   <time>2021-06-04T01:01:25.000Z</time>
</trkpt>  
<trkpt lat="34.251479557736054" lon="108.89579033820694">
   <ele>405.1803632443771</ele>
   <time>2021-06-04T01:01:28.000Z</time>
</trkpt>  
<trkpt lat="34.251451857339525" lon="108.89580805097117">
   <ele>405.4403239134699</ele>
   <time>2021-06-04T01:01:31.000Z</time>
</trkpt>  
<trkpt lat="34.25141998914649" lon="108.89582112564419">
   <ele>405.2105757026002</ele>
   <time>2021-06-04T01:01:35.000Z</time>
</trkpt>  
<trkpt lat="34.25138954018149" lon="108.89582864012029">
   <ele>405.7174126263708</ele>
   <time>2021-06-04T01:01:38.000Z</time>
</trkpt>  
<trkpt lat="34.251361418132156" lon="108.89583043077077">
   <ele>405.42171586025506</ele>
   <time>2021-06-04T01:01:41.000Z</time>
</trkpt>  
<trkpt lat="34.251331689637794" lon="108.89582774740657">
   <ele>405.68513956386596</ele>
   <time>2021-06-04T01:01:44.000Z</time>
</trkpt>  
<trkpt lat="34.25130354877019" lon="108.89582453613447">
   <ele>406.06328404136</ele>
   <time>2021-06-04T01:01:47.000Z</time>
</trkpt>  
<trkpt lat="34.25126984303387" lon="108.89582930726968">
   <ele>406.2174648316577</ele>
   <time>2021-06-04T01:01:50.000Z</time>
</trkpt>  
<trkpt lat="34.251238103438865" lon="108.89583926830593">
   <ele>406.13997270632535</ele>
   <time>2021-06-04T01:01:53.000Z</time>
</trkpt>  
<trkpt lat="34.25120373700288" lon="108.89585794003952">
   <ele>406.620990476571</ele>
   <time>2021-06-04T01:01:56.000Z</time>
</trkpt>  
<trkpt lat="34.25118064583445" lon="108.89587529054468">
   <ele>406.608449193649</ele>
   <time>2021-06-04T01:01:58.000Z</time>
</trkpt>  
<trkpt lat="34.251156653623724" lon="108.89589601378387">
   <ele>406.39600688777864</ele>
   <time>2021-06-04T01:02:00.000Z</time>
</trkpt>  
<trkpt lat="34.25111476302399" lon="108.89594030888459">
   <ele>406.7300635371357</ele>
   <time>2021-06-04T01:02:03.000Z</time>
</trkpt>  
<trkpt lat="34.25108773792821" lon="108.89596475731203">
   <ele>406.6603352185339</ele>
   <time>2021-06-04T01:02:04.000Z</time>
</trkpt>  
<trkpt lat="34.25105639926966" lon="108.89598684666709">
   <ele>406.28432131558657</ele>
   <time>2021-06-04T01:02:07.000Z</time>
</trkpt>  
<trkpt lat="34.251033179714526" lon="108.8960049593225">
   <ele>406.4301252150908</ele>
   <time>2021-06-04T01:02:12.000Z</time>
</trkpt>  
<trkpt lat="34.251003234558866" lon="108.89599403912092">
   <ele>406.49621054530144</ele>
   <time>2021-06-04T01:02:30.000Z</time>
</trkpt>  
<trkpt lat="34.25097646325074" lon="108.89600089390528">
   <ele>406.6245213607326</ele>
   <time>2021-06-04T01:02:33.000Z</time>
</trkpt>  
<trkpt lat="34.25094252647216" lon="108.8960069294678">
   <ele>406.7967616962269</ele>
   <time>2021-06-04T01:02:36.000Z</time>
</trkpt>  
<trkpt lat="34.2509082451171" lon="108.89601992088072">
   <ele>406.6208158377558</ele>
   <time>2021-06-04T01:02:39.000Z</time>
</trkpt>  
<trkpt lat="34.250873396041236" lon="108.89602842282586">
   <ele>406.20633840560913</ele>
   <time>2021-06-04T01:02:42.000Z</time>
</trkpt>  
<trkpt lat="34.250832758809025" lon="108.89603109865192">
   <ele>406.5034691095352</ele>
   <time>2021-06-04T01:02:43.000Z</time>
</trkpt>  
<trkpt lat="34.25080112592298" lon="108.89603867689851">
   <ele>406.34378804825246</ele>
   <time>2021-06-04T01:02:46.000Z</time>
</trkpt>  
<trkpt lat="34.25076955315396" lon="108.89604084994478">
   <ele>406.4168964996934</ele>
   <time>2021-06-04T01:02:50.000Z</time>
</trkpt>  
<trkpt lat="34.250737010077906" lon="108.89603820875857">
   <ele>406.48982215393335</ele>
   <time>2021-06-04T01:02:53.000Z</time>
</trkpt>  
<trkpt lat="34.25070007269696" lon="108.89604153387866">
   <ele>406.467301572673</ele>
   <time>2021-06-04T01:02:56.000Z</time>
</trkpt>  
<trkpt lat="34.25066623512989" lon="108.89603487822974">
   <ele>406.2204484138638</ele>
   <time>2021-06-04T01:03:00.000Z</time>
</trkpt>  
<trkpt lat="34.25063219385471" lon="108.89603347668967">
   <ele>406.51964812353253</ele>
   <time>2021-06-04T01:03:04.000Z</time>
</trkpt>  
<trkpt lat="34.250590444389005" lon="108.89603684709854">
   <ele>405.9615893289447</ele>
   <time>2021-06-04T01:03:07.000Z</time>
</trkpt>  
<trkpt lat="34.250566008207244" lon="108.89605208462962">
   <ele>405.81872061640024</ele>
   <time>2021-06-04T01:03:08.000Z</time>
</trkpt>  
<trkpt lat="34.25054116468089" lon="108.89606542992662">
   <ele>406.0828897980973</ele>
   <time>2021-06-04T01:03:11.000Z</time>
</trkpt>  
<trkpt lat="34.25050718051973" lon="108.8960657545602">
   <ele>406.0797516182065</ele>
   <time>2021-06-04T01:03:15.000Z</time>
</trkpt>  
<trkpt lat="34.25047135112706" lon="108.89606608986904">
   <ele>406.3690047515556</ele>
   <time>2021-06-04T01:03:18.000Z</time>
</trkpt>  
<trkpt lat="34.25044133140368" lon="108.89605845977822">
   <ele>406.4371919790283</ele>
   <time>2021-06-04T01:03:21.000Z</time>
</trkpt>  
<trkpt lat="34.250410979464625" lon="108.89604092074228">
   <ele>406.16547266580164</ele>
   <time>2021-06-04T01:03:24.000Z</time>
</trkpt>  
<trkpt lat="34.25037849379273" lon="108.89601231697958">
   <ele>406.3637277679518</ele>
   <time>2021-06-04T01:03:27.000Z</time>
</trkpt>  
<trkpt lat="34.250350340128506" lon="108.89599124760733">
   <ele>405.8051827494055</ele>
   <time>2021-06-04T01:03:30.000Z</time>
</trkpt>  
<trkpt lat="34.25033303849132" lon="108.89596103766314">
   <ele>406.13474765699357</ele>
   <time>2021-06-04T01:03:33.000Z</time>
</trkpt>  
<trkpt lat="34.25032663760949" lon="108.89592198579678">
   <ele>406.0182717796415</ele>
   <time>2021-06-04T01:03:36.000Z</time>
</trkpt>  
<trkpt lat="34.25032422812849" lon="108.89588790649829">
   <ele>406.1134179448709</ele>
   <time>2021-06-04T01:03:38.000Z</time>
</trkpt>  
<trkpt lat="34.25032651167241" lon="108.89584417476352">
   <ele>405.9449171135202</ele>
   <time>2021-06-04T01:03:41.000Z</time>
</trkpt>  
<trkpt lat="34.25032945412407" lon="108.89580603413839">
   <ele>406.0027791792527</ele>
   <time>2021-06-04T01:03:44.000Z</time>
</trkpt>  
<trkpt lat="34.25033205208116" lon="108.89577157593106">
   <ele>405.87682493776083</ele>
   <time>2021-06-04T01:03:47.000Z</time>
</trkpt>  
<trkpt lat="34.25033331478387" lon="108.89572616137146">
   <ele>406.35729274060577</ele>
   <time>2021-06-04T01:03:50.000Z</time>
</trkpt>  
<trkpt lat="34.250335605634874" lon="108.8956925333652">
   <ele>406.55321033950895</ele>
   <time>2021-06-04T01:03:53.000Z</time>
</trkpt>  
<trkpt lat="34.25033282208331" lon="108.89565747469884">
   <ele>406.4930416503921</ele>
   <time>2021-06-04T01:03:56.000Z</time>
</trkpt>  
<trkpt lat="34.25032452838475" lon="108.89562555846052">
   <ele>406.16103454492986</ele>
   <time>2021-06-04T01:03:59.000Z</time>
</trkpt>  
<trkpt lat="34.25032279096888" lon="108.8955902797663">
   <ele>406.44225660245866</ele>
   <time>2021-06-04T01:04:02.000Z</time>
</trkpt>  
<trkpt lat="34.25032341105901" lon="108.8955487298506">
   <ele>406.44928721990436</ele>
   <time>2021-06-04T01:04:05.000Z</time>
</trkpt>  
<trkpt lat="34.250335756143684" lon="108.89550528393282">
   <ele>406.5298152314499</ele>
   <time>2021-06-04T01:04:08.000Z</time>
</trkpt>  
<trkpt lat="34.25034814632158" lon="108.89547211582433">
   <ele>406.35074281692505</ele>
   <time>2021-06-04T01:04:11.000Z</time>
</trkpt>  
<trkpt lat="34.25034795246102" lon="108.89543221401027">
   <ele>406.65134446974844</ele>
   <time>2021-06-04T01:04:14.000Z</time>
</trkpt>  
<trkpt lat="34.25034931639324" lon="108.89539333542609">
   <ele>406.5254373261705</ele>
   <time>2021-06-04T01:04:17.000Z</time>
</trkpt>  
<trkpt lat="34.250353253831946" lon="108.89535314751829">
   <ele>406.35717011708766</ele>
   <time>2021-06-04T01:04:20.000Z</time>
</trkpt>  
<trkpt lat="34.25034756007762" lon="108.89531923065826">
   <ele>406.2398599702865</ele>
   <time>2021-06-04T01:04:23.000Z</time>
</trkpt>  
<trkpt lat="34.25034071489535" lon="108.89527923037281">
   <ele>406.52245742455125</ele>
   <time>2021-06-04T01:04:26.001Z</time>
</trkpt>  
<trkpt lat="34.25034049776875" lon="108.8952457646021">
   <ele>406.0530249522999</ele>
   <time>2021-06-04T01:04:28.001Z</time>
</trkpt>  
<trkpt lat="34.25034785326659" lon="108.89520058376284">
   <ele>406.3340929914266</ele>
   <time>2021-06-04T01:04:31.001Z</time>
</trkpt>  
<trkpt lat="34.25035968107636" lon="108.89516454544697">
   <ele>405.97904950007796</ele>
   <time>2021-06-04T01:04:35.001Z</time>
</trkpt>  
<trkpt lat="34.2503653177038" lon="108.89511683109468">
   <ele>405.902798904106</ele>
   <time>2021-06-04T01:04:38.001Z</time>
</trkpt>  
<trkpt lat="34.250374142742835" lon="108.89507708191205">
   <ele>406.04200109746307</ele>
   <time>2021-06-04T01:04:40.001Z</time>
</trkpt>  
<trkpt lat="34.25038123304846" lon="108.8950437472695">
   <ele>405.83148242905736</ele>
   <time>2021-06-04T01:04:43.001Z</time>
</trkpt>  
<trkpt lat="34.25038622330532" lon="108.89500478547359">
   <ele>405.493390715681</ele>
   <time>2021-06-04T01:04:47.001Z</time>
</trkpt>  
<trkpt lat="34.25039093277982" lon="108.89497060591913">
   <ele>405.503363404423</ele>
   <time>2021-06-04T01:04:50.001Z</time>
</trkpt>  
<trkpt lat="34.250397435292236" lon="108.89493423393455">
   <ele>405.4812058052048</ele>
   <time>2021-06-04T01:04:53.001Z</time>
</trkpt>  
<trkpt lat="34.25039852308819" lon="108.89489178340966">
   <ele>405.5138745466247</ele>
   <time>2021-06-04T01:04:58.001Z</time>
</trkpt>  
<trkpt lat="34.2504019157931" lon="108.89485756438323">
   <ele>406.15440208185464</ele>
   <time>2021-06-04T01:05:02.001Z</time>
</trkpt>  
<trkpt lat="34.250401826370606" lon="108.89482236442583">
   <ele>406.0252332119271</ele>
   <time>2021-06-04T01:05:05.001Z</time>
</trkpt>  
<trkpt lat="34.25039450340586" lon="108.89478926285999">
   <ele>405.6450560539961</ele>
   <time>2021-06-04T01:05:08.001Z</time>
</trkpt>  
<trkpt lat="34.25038489215129" lon="108.8947578918136">
   <ele>405.2030648039654</ele>
   <time>2021-06-04T01:05:11.001Z</time>
</trkpt>  
<trkpt lat="34.250371529781745" lon="108.89472345009969">
   <ele>405.413782552816</ele>
   <time>2021-06-04T01:05:14.001Z</time>
</trkpt>  
<trkpt lat="34.25035324792838" lon="108.89468815907517">
   <ele>405.3300533276051</ele>
   <time>2021-06-04T01:05:16.001Z</time>
</trkpt>  
<trkpt lat="34.25035130431937" lon="108.89465399313056">
   <ele>405.40742929652333</ele>
   <time>2021-06-04T01:05:19.001Z</time>
</trkpt>  
<trkpt lat="34.250363821391105" lon="108.89461800785496">
   <ele>405.5825815349817</ele>
   <time>2021-06-04T01:05:23.001Z</time>
</trkpt>  
<trkpt lat="34.25037914167967" lon="108.89458782814839">
   <ele>405.5936959143728</ele>
   <time>2021-06-04T01:05:28.001Z</time>
</trkpt>  
<trkpt lat="34.250400201045395" lon="108.89455997954049">
   <ele>406.1068338416517</ele>
   <time>2021-06-04T01:05:33.001Z</time>
</trkpt>  
<trkpt lat="34.25041907614729" lon="108.89452904409323">
   <ele>405.6617857860401</ele>
   <time>2021-06-04T01:05:36.001Z</time>
</trkpt>  
<trkpt lat="34.25043379016388" lon="108.89449815936167">
   <ele>405.7908968022093</ele>
   <time>2021-06-04T01:05:44.001Z</time>
</trkpt>  
<trkpt lat="34.25047303061476" lon="108.89412776156811">
   <ele>407.7594302035868</ele>
   <time>2021-06-04T01:09:14.000Z</time>
</trkpt>  
<trkpt lat="34.25050097263877" lon="108.8938273425549">
   <ele>407.65693300403655</ele>
   <time>2021-06-04T01:09:22.000Z</time>
</trkpt>  
<trkpt lat="34.25053929555294" lon="108.8933875406892">
   <ele>407.47989278193563</ele>
   <time>2021-06-04T01:09:24.000Z</time>
</trkpt>  
<trkpt lat="34.25062227806064" lon="108.89245252564703">
   <ele>407.67306890524924</ele>
   <time>2021-06-04T01:09:26.000Z</time>
</trkpt>  
<trkpt lat="34.250611388826464" lon="108.89242054929842">
   <ele>407.47314834129065</ele>
   <time>2021-06-04T01:09:32.000Z</time>
</trkpt>  
<trkpt lat="34.25058895782339" lon="108.89239318374527">
   <ele>407.5458956724033</ele>
   <time>2021-06-04T01:09:36.000Z</time>
</trkpt>  
<trkpt lat="34.25056998531954" lon="108.89236591616312">
   <ele>407.4757012510672</ele>
   <time>2021-06-04T01:09:40.000Z</time>
</trkpt>  
<trkpt lat="34.250559220215415" lon="108.89232439282722">
   <ele>407.7371267322451</ele>
   <time>2021-06-04T01:09:44.000Z</time>
</trkpt>  
<trkpt lat="34.25054356510907" lon="108.89228298586102">
   <ele>407.5730083351955</ele>
   <time>2021-06-04T01:09:47.000Z</time>
</trkpt>  
<trkpt lat="34.25053749120721" lon="108.89224436298191">
   <ele>407.59435529075563</ele>
   <time>2021-06-04T01:09:50.000Z</time>
</trkpt>  
<trkpt lat="34.250540080396114" lon="108.89220836465977">
   <ele>408.00516030658036</ele>
   <time>2021-06-04T01:09:53.000Z</time>
</trkpt>  
<trkpt lat="34.25054149664173" lon="108.89217049499874">
   <ele>407.81645466480404</ele>
   <time>2021-06-04T01:09:56.000Z</time>
</trkpt>  
<trkpt lat="34.25055196827263" lon="108.89213710266631">
   <ele>407.96055708266795</ele>
   <time>2021-06-04T01:09:59.000Z</time>
</trkpt>  
<trkpt lat="34.25055956690731" lon="108.89209612574761">
   <ele>408.3238731389865</ele>
   <time>2021-06-04T01:10:02.000Z</time>
</trkpt>  
<trkpt lat="34.25055578677508" lon="108.89205994459547">
   <ele>407.77937503159046</ele>
   <time>2021-06-04T01:10:05.000Z</time>
</trkpt>  
<trkpt lat="34.25054247266273" lon="108.8920220969093">
   <ele>407.7496976070106</ele>
   <time>2021-06-04T01:10:07.000Z</time>
</trkpt>  
<trkpt lat="34.25053243007272" lon="108.89199129046628">
   <ele>407.8323207953945</ele>
   <time>2021-06-04T01:10:10.000Z</time>
</trkpt>  
<trkpt lat="34.25051906165111" lon="108.89196287489342">
   <ele>407.96298050228506</ele>
   <time>2021-06-04T01:10:13.000Z</time>
</trkpt>  
<trkpt lat="34.250512439543506" lon="108.89192864763916">
   <ele>407.8059651395306</ele>
   <time>2021-06-04T01:10:17.000Z</time>
</trkpt>  
<trkpt lat="34.25051300312684" lon="108.89188847352331">
   <ele>408.30443557165563</ele>
   <time>2021-06-04T01:10:22.000Z</time>
</trkpt>  
<trkpt lat="34.25051193315944" lon="108.89184463066826">
   <ele>408.20735060982406</ele>
   <time>2021-06-04T01:10:26.000Z</time>
</trkpt>  
<trkpt lat="34.250511590581155" lon="108.8918095318638">
   <ele>408.14378952234983</ele>
   <time>2021-06-04T01:10:28.000Z</time>
</trkpt>  
<trkpt lat="34.250501945792436" lon="108.89177687561545">
   <ele>408.02897900156677</ele>
   <time>2021-06-04T01:10:31.000Z</time>
</trkpt>  
<trkpt lat="34.250495138602" lon="108.89173534697757">
   <ele>408.2569646704942</ele>
   <time>2021-06-04T01:10:35.000Z</time>
</trkpt>  
<trkpt lat="34.25048152201942" lon="108.8917026873244">
   <ele>408.28303463570774</ele>
   <time>2021-06-04T01:10:37.000Z</time>
</trkpt>  
<trkpt lat="34.250489312306335" lon="108.89166566759879">
   <ele>408.2481455206871</ele>
   <time>2021-06-04T01:10:42.000Z</time>
</trkpt>  
<trkpt lat="34.25049747262065" lon="108.8916282208688">
   <ele>408.1670633107424</ele>
   <time>2021-06-04T01:10:47.000Z</time>
</trkpt>  
<trkpt lat="34.25048494008124" lon="108.8915977831581">
   <ele>408.0652201185003</ele>
   <time>2021-06-04T01:10:50.000Z</time>
</trkpt>  
<trkpt lat="34.25046641875226" lon="108.89156726239972">
   <ele>408.2418283643201</ele>
   <time>2021-06-04T01:10:54.000Z</time>
</trkpt>  
<trkpt lat="34.250461345576156" lon="108.89153517338224">
   <ele>408.1159097068012</ele>
   <time>2021-06-04T01:10:58.000Z</time>
</trkpt>  
<trkpt lat="34.250448911128636" lon="108.89150508042596">
   <ele>408.22601046133786</ele>
   <time>2021-06-04T01:11:01.000Z</time>
</trkpt>  
<trkpt lat="34.25043881596927" lon="108.8914702238089">
   <ele>408.35084561351687</ele>
   <time>2021-06-04T01:11:04.000Z</time>
</trkpt>  
<trkpt lat="34.250433904657335" lon="108.8914363127746">
   <ele>408.53932387940586</ele>
   <time>2021-06-04T01:11:08.000Z</time>
</trkpt>  
<trkpt lat="34.25042293668175" lon="108.8914043736253">
   <ele>408.28757273964584</ele>
   <time>2021-06-04T01:11:10.000Z</time>
</trkpt>  
<trkpt lat="34.2504175421946" lon="108.89136089314317">
   <ele>408.3748011626303</ele>
   <time>2021-06-04T01:11:12.000Z</time>
</trkpt>  
<trkpt lat="34.25041297587585" lon="108.89132135080655">
   <ele>408.6858241148293</ele>
   <time>2021-06-04T01:11:15.000Z</time>
</trkpt>  
<trkpt lat="34.250405330375635" lon="108.89128042599246">
   <ele>408.930163086392</ele>
   <time>2021-06-04T01:11:18.000Z</time>
</trkpt>  
<trkpt lat="34.250394256671306" lon="108.89124202119082">
   <ele>408.48527325782925</ele>
   <time>2021-06-04T01:11:22.000Z</time>
</trkpt>  
<trkpt lat="34.250379071082406" lon="108.89121134732078">
   <ele>408.64715498685837</ele>
   <time>2021-06-04T01:11:26.000Z</time>
</trkpt>  
<trkpt lat="34.250362915207795" lon="108.89118222660893">
   <ele>408.56873243208975</ele>
   <time>2021-06-04T01:11:30.000Z</time>
</trkpt>  
<trkpt lat="34.250335802908914" lon="108.89114727974277">
   <ele>408.3971444601193</ele>
   <time>2021-06-04T01:11:33.000Z</time>
</trkpt>  
<trkpt lat="34.25031421136043" lon="108.89112616228628">
   <ele>408.4426753409207</ele>
   <time>2021-06-04T01:11:36.000Z</time>
</trkpt>  
<trkpt lat="34.25028190645219" lon="108.89111605854448">
   <ele>408.88983195181936</ele>
   <time>2021-06-04T01:11:39.000Z</time>
</trkpt>  
<trkpt lat="34.25025695882013" lon="108.8910979220916">
   <ele>408.49160088505596</ele>
   <time>2021-06-04T01:11:42.000Z</time>
</trkpt>  
<trkpt lat="34.25023188029468" lon="108.8910764842573">
   <ele>408.4613949432969</ele>
   <time>2021-06-04T01:11:45.000Z</time>
</trkpt>  
<trkpt lat="34.25020427863534" lon="108.89105070394906">
   <ele>407.9984228955582</ele>
   <time>2021-06-04T01:11:49.000Z</time>
</trkpt>  
<trkpt lat="34.250187952474256" lon="108.89102027680005">
   <ele>408.26388797257096</ele>
   <time>2021-06-04T01:11:52.000Z</time>
</trkpt>  
<trkpt lat="34.250167740465756" lon="108.89098828018065">
   <ele>408.51787104737014</ele>
   <time>2021-06-04T01:11:54.000Z</time>
</trkpt>  
<trkpt lat="34.25014301027182" lon="108.89095572909447">
   <ele>408.5036908313632</ele>
   <time>2021-06-04T01:11:57.000Z</time>
</trkpt>  
<trkpt lat="34.25012245228792" lon="108.89092737987546">
   <ele>408.23218937125057</ele>
   <time>2021-06-04T01:12:01.000Z</time>
</trkpt>  
<trkpt lat="34.250102864055876" lon="108.89090222104191">
   <ele>408.10901226568967</ele>
   <time>2021-06-04T01:12:04.000Z</time>
</trkpt>  
<trkpt lat="34.25007182834248" lon="108.8908874377459">
   <ele>408.282425458543</ele>
   <time>2021-06-04T01:12:08.000Z</time>
</trkpt>  
<trkpt lat="34.250046893698446" lon="108.89086807100742">
   <ele>408.02189852297306</ele>
   <time>2021-06-04T01:12:12.000Z</time>
</trkpt>  
<trkpt lat="34.25002174001355" lon="108.89084615209117">
   <ele>407.9002492213622</ele>
   <time>2021-06-04T01:12:14.000Z</time>
</trkpt>  
<trkpt lat="34.249992874683464" lon="108.89082691555065">
   <ele>407.9019736945629</ele>
   <time>2021-06-04T01:12:18.000Z</time>
</trkpt>  
<trkpt lat="34.24997063718109" lon="108.89080378549967">
   <ele>408.1091286735609</ele>
   <time>2021-06-04T01:12:21.000Z</time>
</trkpt>  
<trkpt lat="34.249943924105075" lon="108.89078463880394">
   <ele>407.9345012595877</ele>
   <time>2021-06-04T01:12:25.000Z</time>
</trkpt>  
<trkpt lat="34.24991967622342" lon="108.89075923940437">
   <ele>407.9526848103851</ele>
   <time>2021-06-04T01:12:30.000Z</time>
</trkpt>  
<trkpt lat="34.24988734550135" lon="108.8907450150521">
   <ele>407.68794337287545</ele>
   <time>2021-06-04T01:12:33.000Z</time>
</trkpt>  
<trkpt lat="34.249860557136735" lon="108.8907385524389">
   <ele>407.8470814153552</ele>
   <time>2021-06-04T01:12:37.000Z</time>
</trkpt>  
<trkpt lat="34.24982942563581" lon="108.89072993698953">
   <ele>407.65020906738937</ele>
   <time>2021-06-04T01:12:40.000Z</time>
</trkpt>  
<trkpt lat="34.24979875589795" lon="108.89072812323379">
   <ele>407.36383543908596</ele>
   <time>2021-06-04T01:12:43.000Z</time>
</trkpt>  
<trkpt lat="34.24976602768866" lon="108.89071894538367">
   <ele>407.6764136850834</ele>
   <time>2021-06-04T01:12:46.000Z</time>
</trkpt>  
<trkpt lat="34.24973095600492" lon="108.89071701760092">
   <ele>407.30625560786575</ele>
   <time>2021-06-04T01:12:50.000Z</time>
</trkpt>  
<trkpt lat="34.249701974258635" lon="108.89071973184909">
   <ele>407.788973627612</ele>
   <time>2021-06-04T01:12:55.000Z</time>
</trkpt>  
<trkpt lat="34.24967465214635" lon="108.89073172094032">
   <ele>407.90452034398913</ele>
   <time>2021-06-04T01:13:01.000Z</time>
</trkpt>  
<trkpt lat="34.249647046561094" lon="108.89074118070366">
   <ele>407.66321047674865</ele>
   <time>2021-06-04T01:13:04.000Z</time>
</trkpt>  
<trkpt lat="34.24961685339511" lon="108.89073798747135">
   <ele>407.30863888189197</ele>
   <time>2021-06-04T01:13:11.000Z</time>
</trkpt>  
<trkpt lat="34.24958977138538" lon="108.89072927928706">
   <ele>407.211416689679</ele>
   <time>2021-06-04T01:13:14.000Z</time>
</trkpt>  
<trkpt lat="34.249547101059974" lon="108.89071847751383">
   <ele>407.2338820826262</ele>
   <time>2021-06-04T01:13:17.000Z</time>
</trkpt>  
<trkpt lat="34.24951537174659" lon="108.89071151238433">
   <ele>407.3411713568494</ele>
   <time>2021-06-04T01:13:20.000Z</time>
</trkpt>  
<trkpt lat="34.249509418963044" lon="108.89076178942145">
   <ele>406.8748662546277</ele>
   <time>2021-06-04T01:13:40.000Z</time>
</trkpt>  
<trkpt lat="34.24951402319389" lon="108.89081092058491">
   <ele>407.2926527513191</ele>
   <time>2021-06-04T01:13:41.000Z</time>
</trkpt>  
<trkpt lat="34.24950448037783" lon="108.89087121980795">
   <ele>406.8607424320653</ele>
   <time>2021-06-04T01:13:43.000Z</time>
</trkpt>  
<trkpt lat="34.249488293168454" lon="108.89090955601381">
   <ele>407.05645425710827</ele>
   <time>2021-06-04T01:13:46.000Z</time>
</trkpt>  
<trkpt lat="34.249460833460006" lon="108.89092380677185">
   <ele>407.06623749807477</ele>
   <time>2021-06-04T01:13:49.000Z</time>
</trkpt>  
<trkpt lat="34.249431033196615" lon="108.89093022446329">
   <ele>406.8431884991005</ele>
   <time>2021-06-04T01:13:53.000Z</time>
</trkpt>  
<trkpt lat="34.249402717766706" lon="108.89094930336474">
   <ele>406.6501854592934</ele>
   <time>2021-06-04T01:14:00.000Z</time>
</trkpt>  
<trkpt lat="34.249379054427685" lon="108.89098673908363">
   <ele>406.7727193450555</ele>
   <time>2021-06-04T01:14:05.000Z</time>
</trkpt>  
<trkpt lat="34.24935599356057" lon="108.89100785771845">
   <ele>406.4609832391143</ele>
   <time>2021-06-04T01:14:07.000Z</time>
</trkpt>  
<trkpt lat="34.24933174639265" lon="108.89103775557962">
   <ele>406.33039244264364</ele>
   <time>2021-06-04T01:14:10.000Z</time>
</trkpt>  
<trkpt lat="34.24931400574162" lon="108.89106725124365">
   <ele>406.6352993892506</ele>
   <time>2021-06-04T01:14:15.000Z</time>
</trkpt>  
<trkpt lat="34.24928465763032" lon="108.89107422372115">
   <ele>406.4110810626298</ele>
   <time>2021-06-04T01:14:23.000Z</time>
</trkpt>  
<trkpt lat="34.249257212693436" lon="108.8910752177971">
   <ele>405.8106076102704</ele>
   <time>2021-06-04T01:14:25.000Z</time>
</trkpt>  
<trkpt lat="34.24923002629474" lon="108.8910737866356">
   <ele>406.1209257626906</ele>
   <time>2021-06-04T01:14:29.000Z</time>
</trkpt>  
<trkpt lat="34.24919747625238" lon="108.89107748153064">
   <ele>406.2851836886257</ele>
   <time>2021-06-04T01:14:31.000Z</time>
</trkpt>  
<trkpt lat="34.24915907084051" lon="108.8910768708833">
   <ele>405.9341225521639</ele>
   <time>2021-06-04T01:14:36.000Z</time>
</trkpt>  
<trkpt lat="34.24911662446854" lon="108.89106750849649">
   <ele>405.72230054531246</ele>
   <time>2021-06-04T01:14:37.000Z</time>
</trkpt>  
<trkpt lat="34.249078711987245" lon="108.8910544317103">
   <ele>405.9642844963819</ele>
   <time>2021-06-04T01:14:39.000Z</time>
</trkpt>  
<trkpt lat="34.24904793704854" lon="108.89103690461162">
   <ele>406.99708890449256</ele>
   <time>2021-06-04T01:14:42.000Z</time>
</trkpt>  
<trkpt lat="34.249023122804736" lon="108.89105533828021">
   <ele>406.54569156840444</ele>
   <time>2021-06-04T01:14:46.000Z</time>
</trkpt>  
<trkpt lat="34.24900399977092" lon="108.89109265206518">
   <ele>407.056507864967</ele>
   <time>2021-06-04T01:14:49.000Z</time>
</trkpt>  
<trkpt lat="34.24898438904048" lon="108.89113344980892">
   <ele>406.6551026860252</ele>
   <time>2021-06-04T01:14:52.000Z</time>
</trkpt>  
<trkpt lat="34.24896723060137" lon="108.89116708344322">
   <ele>406.89989808481187</ele>
   <time>2021-06-04T01:14:55.000Z</time>
</trkpt>  
<trkpt lat="34.24894960563568" lon="108.89120498556123">
   <ele>406.5660323984921</ele>
   <time>2021-06-04T01:14:59.000Z</time>
</trkpt>  
<trkpt lat="34.24892818052914" lon="108.89122904141037">
   <ele>406.37067882250994</ele>
   <time>2021-06-04T01:15:02.000Z</time>
</trkpt>  
<trkpt lat="34.24890619984744" lon="108.8912619196072">
   <ele>406.3201724393293</ele>
   <time>2021-06-04T01:15:05.000Z</time>
</trkpt>  
<trkpt lat="34.24887813344211" lon="108.89128658689293">
   <ele>406.29678709525615</ele>
   <time>2021-06-04T01:15:08.000Z</time>
</trkpt>  
<trkpt lat="34.24885736539429" lon="108.8913222267534">
   <ele>406.2902893880382</ele>
   <time>2021-06-04T01:15:13.000Z</time>
</trkpt>  
<trkpt lat="34.24883726145867" lon="108.89135227521366">
   <ele>406.6549504818395</ele>
   <time>2021-06-04T01:15:15.000Z</time>
</trkpt>  
<trkpt lat="34.248835299355655" lon="108.89139427248841">
   <ele>406.77396376710385</ele>
   <time>2021-06-04T01:15:18.000Z</time>
</trkpt>  
<trkpt lat="34.2488263149085" lon="108.89142656912071">
   <ele>406.41591807082295</ele>
   <time>2021-06-04T01:15:22.000Z</time>
</trkpt>  
<trkpt lat="34.24881069924192" lon="108.89145893449057">
   <ele>406.35187594313174</ele>
   <time>2021-06-04T01:15:25.000Z</time>
</trkpt>  
<trkpt lat="34.24878432970378" lon="108.89148840459262">
   <ele>406.1931165466085</ele>
   <time>2021-06-04T01:15:28.000Z</time>
</trkpt>  
<trkpt lat="34.2487649834729" lon="108.89151513810305">
   <ele>406.36330729722977</ele>
   <time>2021-06-04T01:15:31.000Z</time>
</trkpt>  
<trkpt lat="34.24876341029149" lon="108.89155825331214">
   <ele>406.7087614070624</ele>
   <time>2021-06-04T01:15:34.000Z</time>
</trkpt>  
<trkpt lat="34.24876314259169" lon="108.89159961748355">
   <ele>406.2078494736925</ele>
   <time>2021-06-04T01:15:37.000Z</time>
</trkpt>  
<trkpt lat="34.24875640372146" lon="108.89163884953207">
   <ele>406.37754761986434</ele>
   <time>2021-06-04T01:15:40.000Z</time>
</trkpt>  
<trkpt lat="34.24875250512721" lon="108.89168481978412">
   <ele>406.0104231843725</ele>
   <time>2021-06-04T01:15:44.000Z</time>
</trkpt>  
<trkpt lat="34.24875915588611" lon="108.89172628203767">
   <ele>406.23320317734033</ele>
   <time>2021-06-04T01:15:48.000Z</time>
</trkpt>  
<trkpt lat="34.24874947586329" lon="108.89177857032305">
   <ele>405.87937417440116</ele>
   <time>2021-06-04T01:15:52.000Z</time>
</trkpt>  
<trkpt lat="34.248732944957716" lon="108.89181704710626">
   <ele>406.1274808915332</ele>
   <time>2021-06-04T01:15:54.000Z</time>
</trkpt>  
<trkpt lat="34.248706556630175" lon="108.89183179354804">
   <ele>406.24549212493</ele>
   <time>2021-06-04T01:15:59.000Z</time>
</trkpt>  
<trkpt lat="34.24871298167121" lon="108.89187027494401">
   <ele>406.34800502937287</ele>
   <time>2021-06-04T01:16:06.000Z</time>
</trkpt>  
<trkpt lat="34.24872990948628" lon="108.8918983693978">
   <ele>406.61487098876387</ele>
   <time>2021-06-04T01:16:10.000Z</time>
</trkpt>  
<trkpt lat="34.24872392681225" lon="108.89193841475458">
   <ele>406.69341336004436</ele>
   <time>2021-06-04T01:16:13.000Z</time>
</trkpt>  
<trkpt lat="34.24872231704337" lon="108.89197241502498">
   <ele>406.6809404492378</ele>
   <time>2021-06-04T01:16:15.000Z</time>
</trkpt>  
<trkpt lat="34.248728179227705" lon="108.89200599993465">
   <ele>406.61077379528433</ele>
   <time>2021-06-04T01:16:18.000Z</time>
</trkpt>  
<trkpt lat="34.24873358057627" lon="108.89205009762661">
   <ele>406.7106738165021</ele>
   <time>2021-06-04T01:16:23.000Z</time>
</trkpt>  
<trkpt lat="34.248736174779474" lon="108.89209159056227">
   <ele>406.4948084456846</ele>
   <time>2021-06-04T01:16:26.000Z</time>
</trkpt>  
<trkpt lat="34.24874930711875" lon="108.89213181102917">
   <ele>406.7925186268985</ele>
   <time>2021-06-04T01:16:29.000Z</time>
</trkpt>  
<trkpt lat="34.24877392823443" lon="108.89216877145971">
   <ele>407.0424582250416</ele>
   <time>2021-06-04T01:16:31.999Z</time>
</trkpt>  
<trkpt lat="34.24878877117778" lon="108.8921983762847">
   <ele>406.97982584126294</ele>
   <time>2021-06-04T01:16:33.999Z</time>
</trkpt>  
<trkpt lat="34.24880405046271" lon="108.89223378813683">
   <ele>406.6790595073253</ele>
   <time>2021-06-04T01:16:36.999Z</time>
</trkpt>  
<trkpt lat="34.24882563174892" lon="108.8922672315729">
   <ele>406.97710914723575</ele>
   <time>2021-06-04T01:16:41.000Z</time>
</trkpt>  
<trkpt lat="34.24884817533886" lon="108.89230447062262">
   <ele>406.9065930163488</ele>
   <time>2021-06-04T01:16:43.000Z</time>
</trkpt>  
<trkpt lat="34.24886895944784" lon="108.89234280440573">
   <ele>406.90080176852643</ele>
   <time>2021-06-04T01:16:45.000Z</time>
</trkpt>  
<trkpt lat="34.248870144403185" lon="108.89238552790513">
   <ele>406.4949455158785</ele>
   <time>2021-06-04T01:16:48.000Z</time>
</trkpt>  
<trkpt lat="34.24885584126088" lon="108.89241553291885">
   <ele>406.4456111304462</ele>
   <time>2021-06-04T01:16:52.000Z</time>
</trkpt>  
<trkpt lat="34.24882729205476" lon="108.89240924415425">
   <ele>406.8240684149787</ele>
   <time>2021-06-04T01:17:03.000Z</time>
</trkpt>  
<trkpt lat="34.24880013717297" lon="108.89240818128278">
   <ele>406.8036126634106</ele>
   <time>2021-06-04T01:17:06.000Z</time>
</trkpt>  
<trkpt lat="34.24883242231711" lon="108.89242644082645">
   <ele>406.9074040008709</ele>
   <time>2021-06-04T01:17:13.000Z</time>
</trkpt>  
<trkpt lat="34.24886521223383" lon="108.89243541860137">
   <ele>406.60120819415897</ele>
   <time>2021-06-04T01:17:26.000Z</time>
</trkpt>  
<trkpt lat="34.248891580242855" lon="108.89246093692523">
   <ele>406.70659253001213</ele>
   <time>2021-06-04T01:17:28.000Z</time>
</trkpt>  
<trkpt lat="34.2488469857254" lon="108.89247486445149">
   <ele>406.07650275342166</ele>
   <time>2021-06-04T01:17:32.000Z</time>
</trkpt>  
<trkpt lat="34.24877005045336" lon="108.89242422545477">
   <ele>406.58708284795284</ele>
   <time>2021-06-04T01:17:46.000Z</time>
</trkpt>  
<trkpt lat="34.24873751686147" lon="108.89240099761696">
   <ele>406.562188195996</ele>
   <time>2021-06-04T01:17:47.000Z</time>
</trkpt>  
<trkpt lat="34.24870846941847" lon="108.89238676643069">
   <ele>407.21987572684884</ele>
   <time>2021-06-04T01:17:48.000Z</time>
</trkpt>  
<trkpt lat="34.24869127260014" lon="108.89235848021508">
   <ele>407.89612420555204</ele>
   <time>2021-06-04T01:17:55.000Z</time>
</trkpt>  
<trkpt lat="34.24870449883461" lon="108.89239712373738">
   <ele>408.0960042970255</ele>
   <time>2021-06-04T01:18:01.000Z</time>
</trkpt>  
<trkpt lat="34.24873362621133" lon="108.89240512826032">
   <ele>407.9638285068795</ele>
   <time>2021-06-04T01:18:13.000Z</time>
</trkpt>  
<trkpt lat="34.24870205643102" lon="108.89241334135379">
   <ele>407.82156044244766</ele>
   <time>2021-06-04T01:18:24.000Z</time>
</trkpt>  
<trkpt lat="34.248650895516" lon="108.8923616752745">
   <ele>408.5949174100533</ele>
   <time>2021-06-04T01:18:26.000Z</time>
</trkpt>  
<trkpt lat="34.24865347287729" lon="108.89240194412726">
   <ele>408.29039473552257</ele>
   <time>2021-06-04T01:18:29.000Z</time>
</trkpt>  
<trkpt lat="34.24865884388235" lon="108.89243684595915">
   <ele>408.7513730637729</ele>
   <time>2021-06-04T01:18:31.000Z</time>
</trkpt>  
<trkpt lat="34.24868756195809" lon="108.892472360065">
   <ele>408.49304873123765</ele>
   <time>2021-06-04T01:18:33.000Z</time>
</trkpt>  
<trkpt lat="34.248716760007" lon="108.89247666673687">
   <ele>408.09443573933095</ele>
   <time>2021-06-04T01:18:37.000Z</time>
</trkpt>  
<trkpt lat="34.24868280535702" lon="108.89246714356321">
   <ele>407.94082468375564</ele>
   <time>2021-06-04T01:18:38.999Z</time>
</trkpt>  
<trkpt lat="34.24870984893586" lon="108.89250954207206">
   <ele>408.1934861019254</ele>
   <time>2021-06-04T01:18:43.999Z</time>
</trkpt>  
<trkpt lat="34.248739350399724" lon="108.89254859522977">
   <ele>407.99302531871945</ele>
   <time>2021-06-04T01:18:46.999Z</time>
</trkpt>  
<trkpt lat="34.248763656913006" lon="108.89256377200184">
   <ele>407.8771894527599</ele>
   <time>2021-06-04T01:18:48.999Z</time>
</trkpt>  
<trkpt lat="34.24880637380396" lon="108.89257086756737">
   <ele>407.8613033192232</ele>
   <time>2021-06-04T01:18:50.999Z</time>
</trkpt>  
<trkpt lat="34.248833938444996" lon="108.8925716581223">
   <ele>407.66774914227426</ele>
   <time>2021-06-04T01:18:51.999Z</time>
</trkpt>  
<trkpt lat="34.24882537072447" lon="108.8925401870222">
   <ele>406.87095884792507</ele>
   <time>2021-06-04T01:18:59.999Z</time>
</trkpt>  
<trkpt lat="34.24878458567188" lon="108.89251326452316">
   <ele>406.5700720353052</ele>
   <time>2021-06-04T01:19:01.999Z</time>
</trkpt>  
<trkpt lat="34.24875572071567" lon="108.89249103240921">
   <ele>406.767122191377</ele>
   <time>2021-06-04T01:19:02.999Z</time>
</trkpt>  
<trkpt lat="34.24873776740621" lon="108.89246620318657">
   <ele>407.2165106283501</ele>
   <time>2021-06-04T01:19:04.999Z</time>
</trkpt>  
<trkpt lat="34.2487550969062" lon="108.89249826691982">
   <ele>407.3766769208014</ele>
   <time>2021-06-04T01:19:10.000Z</time>
</trkpt>  
<trkpt lat="34.2487215166144" lon="108.89252615161271">
   <ele>407.37518896348774</ele>
   <time>2021-06-04T01:19:12.000Z</time>
</trkpt>  
<trkpt lat="34.24869668313767" lon="108.89255295116212">
   <ele>407.86968944687396</ele>
   <time>2021-06-04T01:19:19.000Z</time>
</trkpt>  
<trkpt lat="34.24870105731905" lon="108.89258689456389">
   <ele>408.08448079414666</ele>
   <time>2021-06-04T01:19:23.000Z</time>
</trkpt>  
<trkpt lat="34.248646109335766" lon="108.89265703298864">
   <ele>407.97688408382237</ele>
   <time>2021-06-04T01:19:32.000Z</time>
</trkpt>  
<trkpt lat="34.24862066576089" lon="108.8926881832363">
   <ele>408.0152046298608</ele>
   <time>2021-06-04T01:19:33.000Z</time>
</trkpt>  
<trkpt lat="34.248620826285794" lon="108.89273383773677">
   <ele>408.2362745543942</ele>
   <time>2021-06-04T01:19:34.000Z</time>
</trkpt>  
<trkpt lat="34.24861572718609" lon="108.89277749181363">
   <ele>408.3385420087725</ele>
   <time>2021-06-04T01:19:39.000Z</time>
</trkpt>  
<trkpt lat="34.248604969869746" lon="108.8928120729446">
   <ele>408.18721335660666</ele>
   <time>2021-06-04T01:19:44.000Z</time>
</trkpt>  
<trkpt lat="34.24863219722636" lon="108.89276380119348">
   <ele>408.08951962646097</ele>
   <time>2021-06-04T01:19:45.000Z</time>
</trkpt>  
<trkpt lat="34.24865367850688" lon="108.8927268121057">
   <ele>408.21285740844905</ele>
   <time>2021-06-04T01:19:46.000Z</time>
</trkpt>  
<trkpt lat="34.248694534186065" lon="108.89265463818856">
   <ele>408.1890913276002</ele>
   <time>2021-06-04T01:19:48.000Z</time>
</trkpt>  
<trkpt lat="34.248713339282" lon="108.89262200446453">
   <ele>408.3263940885663</ele>
   <time>2021-06-04T01:20:02.000Z</time>
</trkpt>  
<trkpt lat="34.24875526393998" lon="108.8925967862379">
   <ele>407.993875884451</ele>
   <time>2021-06-04T01:20:04.000Z</time>
</trkpt>  
<trkpt lat="34.248782439480685" lon="108.8925834176699">
   <ele>407.838585594669</ele>
   <time>2021-06-04T01:20:06.000Z</time>
</trkpt>  
<trkpt lat="34.24874576513186" lon="108.892528573165">
   <ele>407.39176280610263</ele>
   <time>2021-06-04T01:20:10.000Z</time>
</trkpt>  
<trkpt lat="34.24872200555615" lon="108.89249350010412">
   <ele>407.88521330431104</ele>
   <time>2021-06-04T01:20:15.000Z</time>
</trkpt>  
<trkpt lat="34.24868102011857" lon="108.89254803269463">
   <ele>408.01500819437206</ele>
   <time>2021-06-04T01:20:19.000Z</time>
</trkpt>  
<trkpt lat="34.24865495350554" lon="108.89259174553317">
   <ele>408.1458548326045</ele>
   <time>2021-06-04T01:20:20.000Z</time>
</trkpt>  
<trkpt lat="34.248649684934726" lon="108.89263896369818">
   <ele>408.1209689611569</ele>
   <time>2021-06-04T01:20:22.000Z</time>
</trkpt>  
<trkpt lat="34.248675969427985" lon="108.89266209915183">
   <ele>407.94676841050386</ele>
   <time>2021-06-04T01:20:25.000Z</time>
</trkpt>  
<trkpt lat="34.24870642729723" lon="108.89264950489029">
   <ele>408.1557010933757</ele>
   <time>2021-06-04T01:20:27.000Z</time>
</trkpt>  
<trkpt lat="34.24868294645907" lon="108.89268353033856">
   <ele>407.9566596383229</ele>
   <time>2021-06-04T01:20:39.000Z</time>
</trkpt>  
<trkpt lat="34.24864786372255" lon="108.89268461749033">
   <ele>407.987191173248</ele>
   <time>2021-06-04T01:20:40.000Z</time>
</trkpt>  
<trkpt lat="34.248658648423614" lon="108.89265187532125">
   <ele>407.9831487061456</ele>
   <time>2021-06-04T01:20:42.000Z</time>
</trkpt>  
<trkpt lat="34.248688085103176" lon="108.89264287676906">
   <ele>408.2820379594341</ele>
   <time>2021-06-04T01:20:44.998Z</time>
</trkpt>  
<trkpt lat="34.24873854393447" lon="108.89263501311224">
   <ele>408.25189483724535</ele>
   <time>2021-06-04T01:20:46.998Z</time>
</trkpt>  
<trkpt lat="34.24877408399439" lon="108.89263238078458">
   <ele>407.59615981578827</ele>
   <time>2021-06-04T01:20:50.998Z</time>
</trkpt>  
<trkpt lat="34.24879695157414" lon="108.89265535428362">
   <ele>407.670814354904</ele>
   <time>2021-06-04T01:20:53.998Z</time>
</trkpt>  
<trkpt lat="34.248800522352646" lon="108.89269124684384">
   <ele>407.34571469016373</ele>
   <time>2021-06-04T01:20:56.998Z</time>
</trkpt>  
<trkpt lat="34.24880879872477" lon="108.89272653818531">
   <ele>407.5289730010554</ele>
   <time>2021-06-04T01:21:02.999Z</time>
</trkpt>  
<trkpt lat="34.24882225281295" lon="108.89276609745743">
   <ele>407.3585366057232</ele>
   <time>2021-06-04T01:21:07.999Z</time>
</trkpt>  
<trkpt lat="34.24883759656502" lon="108.89280170006903">
   <ele>407.84792690724134</ele>
   <time>2021-06-04T01:21:11.999Z</time>
</trkpt>  
<trkpt lat="34.248842560534634" lon="108.89284494372428">
   <ele>407.567215221934</ele>
   <time>2021-06-04T01:21:15.999Z</time>
</trkpt>  
<trkpt lat="34.248858392219084" lon="108.89287350856945">
   <ele>407.93063108064234</ele>
   <time>2021-06-04T01:21:17.999Z</time>
</trkpt>  
<trkpt lat="34.24887361569057" lon="108.892904964644">
   <ele>407.6746604219079</ele>
   <time>2021-06-04T01:21:20.999Z</time>
</trkpt>  
<trkpt lat="34.2488806349422" lon="108.89294141618677">
   <ele>407.9475597143173</ele>
   <time>2021-06-04T01:21:24.999Z</time>
</trkpt>  
<trkpt lat="34.24887669358483" lon="108.89298380569804">
   <ele>407.87436096649617</ele>
   <time>2021-06-04T01:21:28.999Z</time>
</trkpt>  
<trkpt lat="34.248869314835105" lon="108.89301681927594">
   <ele>407.7598806153983</ele>
   <time>2021-06-04T01:21:32.999Z</time>
</trkpt>  
<trkpt lat="34.24885977841793" lon="108.89305505262914">
   <ele>407.85563229583204</ele>
   <time>2021-06-04T01:21:35.999Z</time>
</trkpt>  
<trkpt lat="34.24885422562908" lon="108.89308716188664">
   <ele>408.0944177340716</ele>
   <time>2021-06-04T01:21:37.999Z</time>
</trkpt>  
<trkpt lat="34.248840092382736" lon="108.89312414148785">
   <ele>408.1417165165767</ele>
   <time>2021-06-04T01:21:41.999Z</time>
</trkpt>  
<trkpt lat="34.248829112937315" lon="108.89316171551451">
   <ele>408.42548227403313</ele>
   <time>2021-06-04T01:21:44.999Z</time>
</trkpt>  
<trkpt lat="34.24882460755838" lon="108.89319412761594">
   <ele>408.51697835419327</ele>
   <time>2021-06-04T01:21:47.999Z</time>
</trkpt>  
<trkpt lat="34.24881564503345" lon="108.89322974219655">
   <ele>408.4619263149798</ele>
   <time>2021-06-04T01:21:51.000Z</time>
</trkpt>  
<trkpt lat="34.24880354681637" lon="108.89326821382438">
   <ele>408.6488224565983</ele>
   <time>2021-06-04T01:21:54.000Z</time>
</trkpt>  
<trkpt lat="34.24878621426956" lon="108.89331008114674">
   <ele>408.71408236026764</ele>
   <time>2021-06-04T01:21:58.000Z</time>
</trkpt>  
<trkpt lat="34.24876771249292" lon="108.89333775177413">
   <ele>408.73624022398144</ele>
   <time>2021-06-04T01:22:01.000Z</time>
</trkpt>  
<trkpt lat="34.24874669708068" lon="108.89336139425127">
   <ele>409.05000159237534</ele>
   <time>2021-06-04T01:22:04.000Z</time>
</trkpt>  
<trkpt lat="34.24872233099527" lon="108.8933868953346">
   <ele>408.73373956326395</ele>
   <time>2021-06-04T01:22:07.000Z</time>
</trkpt>  
<trkpt lat="34.24869283039311" lon="108.89340975641974">
   <ele>408.92667059320956</ele>
   <time>2021-06-04T01:22:10.000Z</time>
</trkpt>  
<trkpt lat="34.24866461636977" lon="108.89343449822088">
   <ele>409.029817908071</ele>
   <time>2021-06-04T01:22:13.000Z</time>
</trkpt>  
<trkpt lat="34.24864270346563" lon="108.89346724477555">
   <ele>409.38398594781756</ele>
   <time>2021-06-04T01:22:17.000Z</time>
</trkpt>  
<trkpt lat="34.24862759133699" lon="108.8934976025196">
   <ele>409.07777241431177</ele>
   <time>2021-06-04T01:22:20.000Z</time>
</trkpt>  
<trkpt lat="34.248623105569756" lon="108.89353329473947">
   <ele>409.39500047359616</ele>
   <time>2021-06-04T01:22:23.000Z</time>
</trkpt>  
<trkpt lat="34.24863410376396" lon="108.89357762263668">
   <ele>409.49952049180865</ele>
   <time>2021-06-04T01:22:26.000Z</time>
</trkpt>  
<trkpt lat="34.24860729479697" lon="108.89360795749799">
   <ele>409.21407783962786</ele>
   <time>2021-06-04T01:22:30.000Z</time>
</trkpt>  
<trkpt lat="34.24857788478408" lon="108.89363501061516">
   <ele>409.12174879573286</ele>
   <time>2021-06-04T01:22:34.000Z</time>
</trkpt>  
<trkpt lat="34.248549882286554" lon="108.89365990518203">
   <ele>409.46484701149166</ele>
   <time>2021-06-04T01:22:38.000Z</time>
</trkpt>  
<trkpt lat="34.248530298428555" lon="108.8936878643934">
   <ele>409.3151657897979</ele>
   <time>2021-06-04T01:22:40.000Z</time>
</trkpt>  
<trkpt lat="34.2485161772721" lon="108.89371708818838">
   <ele>409.06852061860263</ele>
   <time>2021-06-04T01:22:42.000Z</time>
</trkpt>  
<trkpt lat="34.24849303578811" lon="108.89374020620134">
   <ele>409.22551023215055</ele>
   <time>2021-06-04T01:22:45.000Z</time>
</trkpt>  
<trkpt lat="34.248469219967355" lon="108.89376066894951">
   <ele>408.9975452143699</ele>
   <time>2021-06-04T01:22:47.000Z</time>
</trkpt>  
<trkpt lat="34.24844652597638" lon="108.89379155082187">
   <ele>409.48295531608164</ele>
   <time>2021-06-04T01:22:49.999Z</time>
</trkpt>  
<trkpt lat="34.2484243221514" lon="108.89381787772027">
   <ele>409.23973281495273</ele>
   <time>2021-06-04T01:22:54.999Z</time>
</trkpt>  
<trkpt lat="34.24843067926787" lon="108.89386239564877">
   <ele>409.30154410004616</ele>
   <time>2021-06-04T01:22:57.999Z</time>
</trkpt>  
<trkpt lat="34.24843411190332" lon="108.89389513851573">
   <ele>409.39595363941044</ele>
   <time>2021-06-04T01:22:59.999Z</time>
</trkpt>  
<trkpt lat="34.24843076741707" lon="108.89393761059921">
   <ele>409.84886474348605</ele>
   <time>2021-06-04T01:23:03.999Z</time>
</trkpt>  
<trkpt lat="34.24842135168645" lon="108.89397554466315">
   <ele>408.896268020384</ele>
   <time>2021-06-04T01:23:06.999Z</time>
</trkpt>  
<trkpt lat="34.24840896701439" lon="108.89401006994885">
   <ele>409.1447680350393</ele>
   <time>2021-06-04T01:23:09.999Z</time>
</trkpt>  
<trkpt lat="34.248404033419725" lon="108.89404333195834">
   <ele>408.8584466660395</ele>
   <time>2021-06-04T01:23:13.999Z</time>
</trkpt>  
<trkpt lat="34.24841434280162" lon="108.89408558683115">
   <ele>408.85341315716505</ele>
   <time>2021-06-04T01:23:16.999Z</time>
</trkpt>  
<trkpt lat="34.248432079885944" lon="108.89411993288579">
   <ele>409.2776675391942</ele>
   <time>2021-06-04T01:23:18.999Z</time>
</trkpt>  
<trkpt lat="34.248400976953434" lon="108.89413952179629">
   <ele>409.44762985780835</ele>
   <time>2021-06-04T01:23:21.999Z</time>
</trkpt>  
<trkpt lat="34.248375499865006" lon="108.89416497077978">
   <ele>409.23301391489804</ele>
   <time>2021-06-04T01:23:25.999Z</time>
</trkpt>  
<trkpt lat="34.248350920373234" lon="108.89419526973995">
   <ele>408.8722043009475</ele>
   <time>2021-06-04T01:23:28.999Z</time>
</trkpt>  
<trkpt lat="34.24832783604019" lon="108.8942257513409">
   <ele>409.00226695276797</ele>
   <time>2021-06-04T01:23:32.000Z</time>
</trkpt>  
<trkpt lat="34.24831323789021" lon="108.89425657556873">
   <ele>408.9333621459082</ele>
   <time>2021-06-04T01:23:35.000Z</time>
</trkpt>  
<trkpt lat="34.2482952960358" lon="108.89428134267865">
   <ele>408.8231778284535</ele>
   <time>2021-06-04T01:23:38.000Z</time>
</trkpt>  
<trkpt lat="34.24827767409073" lon="108.8943141993664">
   <ele>408.5537504795939</ele>
   <time>2021-06-04T01:23:42.000Z</time>
</trkpt>  
<trkpt lat="34.24823735355836" lon="108.89434957669495">
   <ele>408.5981896361336</ele>
   <time>2021-06-04T01:23:45.000Z</time>
</trkpt>  
<trkpt lat="34.24820822258697" lon="108.89437613422533">
   <ele>408.31539088487625</ele>
   <time>2021-06-04T01:23:49.000Z</time>
</trkpt>  
<trkpt lat="34.248176112457706" lon="108.89439472842461">
   <ele>408.29129446763545</ele>
   <time>2021-06-04T01:23:52.000Z</time>
</trkpt>  
<trkpt lat="34.248141530098394" lon="108.89441803261121">
   <ele>408.1813822807744</ele>
   <time>2021-06-04T01:23:55.000Z</time>
</trkpt>  
<trkpt lat="34.24812029017957" lon="108.89444584438117">
   <ele>408.55276913847774</ele>
   <time>2021-06-04T01:23:59.000Z</time>
</trkpt>  
<trkpt lat="34.24809917873368" lon="108.89446620492402">
   <ele>408.54159068036824</ele>
   <time>2021-06-04T01:24:02.000Z</time>
</trkpt>  
<trkpt lat="34.24807791166128" lon="108.89448810978405">
   <ele>408.41829447075725</ele>
   <time>2021-06-04T01:24:05.000Z</time>
</trkpt>  
<trkpt lat="34.248049362797275" lon="108.89449468605956">
   <ele>408.21502141747624</ele>
   <time>2021-06-04T01:24:09.000Z</time>
</trkpt>  
<trkpt lat="34.2480384842872" lon="108.89452793057555">
   <ele>408.13887345511466</ele>
   <time>2021-06-04T01:24:13.000Z</time>
</trkpt>  
<trkpt lat="34.248034224274434" lon="108.89456025459033">
   <ele>408.12472291942686</ele>
   <time>2021-06-04T01:24:15.000Z</time>
</trkpt>  
<trkpt lat="34.248025138959306" lon="108.89459646667396">
   <ele>407.79609622154385</ele>
   <time>2021-06-04T01:24:17.000Z</time>
</trkpt>  
<trkpt lat="34.24801352716006" lon="108.89464089363047">
   <ele>408.23742679785937</ele>
   <time>2021-06-04T01:24:20.000Z</time>
</trkpt>  
<trkpt lat="34.24799547954975" lon="108.89468038321469">
   <ele>407.6370320878923</ele>
   <time>2021-06-04T01:24:23.000Z</time>
</trkpt>  
<trkpt lat="34.24797196225053" lon="108.89469889936024">
   <ele>407.6169362543151</ele>
   <time>2021-06-04T01:24:25.000Z</time>
</trkpt>  
<trkpt lat="34.24794463105243" lon="108.89471247135917">
   <ele>407.57697211392224</ele>
   <time>2021-06-04T01:24:29.000Z</time>
</trkpt>  
<trkpt lat="34.24797290723106" lon="108.89474069286898">
   <ele>407.76216256432235</ele>
   <time>2021-06-04T01:24:33.000Z</time>
</trkpt>  
<trkpt lat="34.24799643138735" lon="108.89475773491641">
   <ele>407.4459564257413</ele>
   <time>2021-06-04T01:24:35.000Z</time>
</trkpt>  
<trkpt lat="34.24802282917922" lon="108.89480175156957">
   <ele>407.77628815267235</ele>
   <time>2021-06-04T01:24:37.000Z</time>
</trkpt>  
<trkpt lat="34.24804324842797" lon="108.89483310597913">
   <ele>408.04343987535685</ele>
   <time>2021-06-04T01:24:39.000Z</time>
</trkpt>  
<trkpt lat="34.24806358070414" lon="108.89486622014542">
   <ele>407.6990023702383</ele>
   <time>2021-06-04T01:24:42.000Z</time>
</trkpt>  
<trkpt lat="34.248079986716455" lon="108.89489297560283">
   <ele>408.0933288736269</ele>
   <time>2021-06-04T01:24:45.001Z</time>
</trkpt>  
<trkpt lat="34.24810596693504" lon="108.89491674949538">
   <ele>408.1154406312853</ele>
   <time>2021-06-04T01:24:50.001Z</time>
</trkpt>  
<trkpt lat="34.248128883549526" lon="108.89493918333687">
   <ele>407.9047096995637</ele>
   <time>2021-06-04T01:24:52.001Z</time>
</trkpt>  
<trkpt lat="34.24815699296272" lon="108.89496048531656">
   <ele>408.1953379958868</ele>
   <time>2021-06-04T01:24:54.001Z</time>
</trkpt>  
<trkpt lat="34.24818606304188" lon="108.89497320335467">
   <ele>408.60483363829553</ele>
   <time>2021-06-04T01:24:58.000Z</time>
</trkpt>  
<trkpt lat="34.24821592984699" lon="108.89496951954732">
   <ele>408.5028932634741</ele>
   <time>2021-06-04T01:25:03.000Z</time>
</trkpt>  
<trkpt lat="34.24824324990314" lon="108.89497664854595">
   <ele>408.06186632812023</ele>
   <time>2021-06-04T01:25:06.000Z</time>
</trkpt>  
<trkpt lat="34.24827332745334" lon="108.89498257505666">
   <ele>408.6161361038685</ele>
   <time>2021-06-04T01:25:09.000Z</time>
</trkpt>  
<trkpt lat="34.24830099300516" lon="108.89498829232674">
   <ele>408.31446495559067</ele>
   <time>2021-06-04T01:25:12.000Z</time>
</trkpt>  
<trkpt lat="34.248336985521824" lon="108.89499231734321">
   <ele>408.4285699399188</ele>
   <time>2021-06-04T01:25:18.000Z</time>
</trkpt>  
<trkpt lat="34.248369318542174" lon="108.89499832328922">
   <ele>408.7256986880675</ele>
   <time>2021-06-04T01:25:20.000Z</time>
</trkpt>  
<trkpt lat="34.24840445142461" lon="108.89500124996624">
   <ele>408.59375028591603</ele>
   <time>2021-06-04T01:25:22.000Z</time>
</trkpt>  
<trkpt lat="34.2484385540559" lon="108.89500131718104">
   <ele>408.51100519206375</ele>
   <time>2021-06-04T01:25:24.000Z</time>
</trkpt>  
<trkpt lat="34.2484737146212" lon="108.89501257201648">
   <ele>408.8867048760876</ele>
   <time>2021-06-04T01:25:26.000Z</time>
</trkpt>  
<trkpt lat="34.248504906051885" lon="108.89502213432817">
   <ele>408.18974506575614</ele>
   <time>2021-06-04T01:25:31.000Z</time>
</trkpt>  
<trkpt lat="34.24853713731163" lon="108.89502149158764">
   <ele>408.0795609205961</ele>
   <time>2021-06-04T01:25:34.000Z</time>
</trkpt>  
<trkpt lat="34.24856635962167" lon="108.89501983339767">
   <ele>408.2881542183459</ele>
   <time>2021-06-04T01:25:38.000Z</time>
</trkpt>  
<trkpt lat="34.24859890595523" lon="108.89502712716589">
   <ele>408.3276011897251</ele>
   <time>2021-06-04T01:25:40.000Z</time>
</trkpt>  
<trkpt lat="34.24863347133879" lon="108.8950376048256">
   <ele>408.13522604480386</ele>
   <time>2021-06-04T01:25:42.000Z</time>
</trkpt>  
<trkpt lat="34.24866900476178" lon="108.8950301418451">
   <ele>408.3791360659525</ele>
   <time>2021-06-04T01:25:45.000Z</time>
</trkpt>  
<trkpt lat="34.24869712219465" lon="108.8950232920322">
   <ele>408.26929791271687</ele>
   <time>2021-06-04T01:25:49.001Z</time>
</trkpt>  
<trkpt lat="34.24872631073858" lon="108.89501519051076">
   <ele>407.98229455947876</ele>
   <time>2021-06-04T01:25:53.001Z</time>
</trkpt>  
<trkpt lat="34.2487532669836" lon="108.89501665077513">
   <ele>407.61720480490476</ele>
   <time>2021-06-04T01:25:55.001Z</time>
</trkpt>  
<trkpt lat="34.24878715177777" lon="108.89501789021486">
   <ele>407.66099289711565</ele>
   <time>2021-06-04T01:25:57.001Z</time>
</trkpt>  
<trkpt lat="34.24881496781856" lon="108.89501885041258">
   <ele>407.70341755636036</ele>
   <time>2021-06-04T01:25:59.001Z</time>
</trkpt>  
<trkpt lat="34.2488434797152" lon="108.89502476751156">
   <ele>407.72192194964737</ele>
   <time>2021-06-04T01:26:01.001Z</time>
</trkpt>  
<trkpt lat="34.24888415194776" lon="108.89502972593586">
   <ele>407.65558082424104</ele>
   <time>2021-06-04T01:26:04.001Z</time>
</trkpt>  
<trkpt lat="34.248923038770336" lon="108.89503581646954">
   <ele>407.7934352681041</ele>
   <time>2021-06-04T01:26:06.001Z</time>
</trkpt>  
<trkpt lat="34.24895167634028" lon="108.89501464918513">
   <ele>406.42664826568216</ele>
   <time>2021-06-04T01:26:12.001Z</time>
</trkpt>  
<trkpt lat="34.24897504725121" lon="108.89499532366753">
   <ele>406.8536232020706</ele>
   <time>2021-06-04T01:26:15.001Z</time>
</trkpt>  
<trkpt lat="34.248992475028565" lon="108.89496825335334">
   <ele>406.8951136339456</ele>
   <time>2021-06-04T01:26:20.001Z</time>
</trkpt>  
<trkpt lat="34.249021774663674" lon="108.89496489221246">
   <ele>406.6320843650028</ele>
   <time>2021-06-04T01:26:27.001Z</time>
</trkpt>  
<trkpt lat="34.24904944986322" lon="108.89495846231064">
   <ele>406.71515022590756</ele>
   <time>2021-06-04T01:26:29.001Z</time>
</trkpt>  
<trkpt lat="34.249079729935744" lon="108.89496229372838">
   <ele>406.46568050049245</ele>
   <time>2021-06-04T01:26:30.001Z</time>
</trkpt>  
<trkpt lat="34.24911532946409" lon="108.89497877938038">
   <ele>406.40956232510507</ele>
   <time>2021-06-04T01:26:32.001Z</time>
</trkpt>  
<trkpt lat="34.249150131363365" lon="108.89499197862881">
   <ele>406.2902512168512</ele>
   <time>2021-06-04T01:26:35.001Z</time>
</trkpt>  
<trkpt lat="34.24918270231637" lon="108.89500197935912">
   <ele>406.388767644763</ele>
   <time>2021-06-04T01:26:38.001Z</time>
</trkpt>  
<trkpt lat="34.24921976731836" lon="108.89500262788395">
   <ele>405.8378146626055</ele>
   <time>2021-06-04T01:26:42.001Z</time>
</trkpt>  
<trkpt lat="34.24925505079182" lon="108.89500736883315">
   <ele>405.9925591526553</ele>
   <time>2021-06-04T01:26:45.001Z</time>
</trkpt>  
<trkpt lat="34.24929008603168" lon="108.89500726631039">
   <ele>406.39298689737916</ele>
   <time>2021-06-04T01:26:48.001Z</time>
</trkpt>  
<trkpt lat="34.24931885318255" lon="108.89500503047788">
   <ele>405.8243363564834</ele>
   <time>2021-06-04T01:26:53.001Z</time>
</trkpt>  
<trkpt lat="34.24934583890751" lon="108.89499755135127">
   <ele>406.09452983457595</ele>
   <time>2021-06-04T01:26:54.001Z</time>
</trkpt>  
<trkpt lat="34.24935298483095" lon="108.89496164178892">
   <ele>406.4815015569329</ele>
   <time>2021-06-04T01:26:58.001Z</time>
</trkpt>  
<trkpt lat="34.24935689427578" lon="108.89492207550359">
   <ele>406.3836581893265</ele>
   <time>2021-06-04T01:27:01.001Z</time>
</trkpt>  
<trkpt lat="34.249351249304134" lon="108.89488446941925">
   <ele>406.3121572090313</ele>
   <time>2021-06-04T01:27:05.001Z</time>
</trkpt>  
<trkpt lat="34.24935981021787" lon="108.89485290358962">
   <ele>406.37083748634905</ele>
   <time>2021-06-04T01:27:09.001Z</time>
</trkpt>  
<trkpt lat="34.24938266035969" lon="108.89483499037358">
   <ele>406.1619885135442</ele>
   <time>2021-06-04T01:27:13.001Z</time>
</trkpt>  
<trkpt lat="34.24940544051698" lon="108.89480643242709">
   <ele>406.093529118225</ele>
   <time>2021-06-04T01:27:18.001Z</time>
</trkpt>  
<trkpt lat="34.24943255336367" lon="108.89477845343666">
   <ele>405.99288767110556</ele>
   <time>2021-06-04T01:27:22.001Z</time>
</trkpt>  
<trkpt lat="34.24946177169992" lon="108.89476964861109">
   <ele>406.3049376215786</ele>
   <time>2021-06-04T01:27:24.001Z</time>
</trkpt>  
<trkpt lat="34.24948927773018" lon="108.89475552512594">
   <ele>406.04348282236606</ele>
   <time>2021-06-04T01:27:27.001Z</time>
</trkpt>  
<trkpt lat="34.24950808001508" lon="108.89472968854459">
   <ele>405.9975727684796</ele>
   <time>2021-06-04T01:27:30.001Z</time>
</trkpt>  
<trkpt lat="34.249519216132235" lon="108.89469835939713">
   <ele>405.9357607020065</ele>
   <time>2021-06-04T01:27:33.001Z</time>
</trkpt>  
<trkpt lat="34.249536084820235" lon="108.89467056136262">
   <ele>405.5385061092675</ele>
   <time>2021-06-04T01:27:37.001Z</time>
</trkpt>  
<trkpt lat="34.24955072507292" lon="108.89463168654422">
   <ele>405.51633234880865</ele>
   <time>2021-06-04T01:27:42.001Z</time>
</trkpt>  
<trkpt lat="34.24957764441471" lon="108.89460429698764">
   <ele>405.2165182828903</ele>
   <time>2021-06-04T01:27:46.001Z</time>
</trkpt>  
<trkpt lat="34.24960222025502" lon="108.89458155129209">
   <ele>405.4179252255708</ele>
   <time>2021-06-04T01:27:49.001Z</time>
</trkpt>  
<trkpt lat="34.249628741832545" lon="108.89455773432354">
   <ele>405.5715971617028</ele>
   <time>2021-06-04T01:27:52.001Z</time>
</trkpt>  
<trkpt lat="34.24966094412331" lon="108.89453643858516">
   <ele>405.3949370197952</ele>
   <time>2021-06-04T01:27:56.001Z</time>
</trkpt>  
<trkpt lat="34.24968524012277" lon="108.89452034078947">
   <ele>405.44990762881935</ele>
   <time>2021-06-04T01:27:59.001Z</time>
</trkpt>  
<trkpt lat="34.249712854193646" lon="108.89451311869072">
   <ele>405.24124225694686</ele>
   <time>2021-06-04T01:28:07.001Z</time>
</trkpt>  
<trkpt lat="34.24971043850371" lon="108.89447956733386">
   <ele>405.1960944291204</ele>
   <time>2021-06-04T01:28:16.001Z</time>
</trkpt>  
<trkpt lat="34.2497350690971" lon="108.89446301701449">
   <ele>405.4812385737896</ele>
   <time>2021-06-04T01:28:28.001Z</time>
</trkpt>  
<trkpt lat="34.249708052271544" lon="108.89445374353575">
   <ele>405.0273048924282</ele>
   <time>2021-06-04T01:28:32.001Z</time>
</trkpt>  
<trkpt lat="34.24973588196995" lon="108.89443724852343">
   <ele>405.2399207325652</ele>
   <time>2021-06-04T01:28:35.001Z</time>
</trkpt>  
<trkpt lat="34.249770724529135" lon="108.89443894706011">
   <ele>405.33112389966846</ele>
   <time>2021-06-04T01:28:37.001Z</time>
</trkpt>  
<trkpt lat="34.24976317653773" lon="108.89447315027077">
   <ele>405.2684047911316</ele>
   <time>2021-06-04T01:28:56.001Z</time>
</trkpt>  
<trkpt lat="34.24974857786749" lon="108.89450465306648">
   <ele>405.2146706748754</ele>
   <time>2021-06-04T01:28:59.002Z</time>
</trkpt>  
<trkpt lat="34.24977572327562" lon="108.8944999552241">
   <ele>405.1713065719232</ele>
   <time>2021-06-04T01:29:10.000Z</time>
</trkpt>  
<trkpt lat="34.24979264082594" lon="108.89452790050174">
   <ele>405.2366010462865</ele>
   <time>2021-06-04T01:29:14.000Z</time>
</trkpt>  
<trkpt lat="34.249779942863384" lon="108.8945575861259">
   <ele>405.4430582392961</ele>
   <time>2021-06-04T01:29:17.000Z</time>
</trkpt>  
<trkpt lat="34.249758326605" lon="108.89458911204173">
   <ele>405.1363325389102</ele>
   <time>2021-06-04T01:29:19.000Z</time>
</trkpt>  
<trkpt lat="34.24974179005659" lon="108.89455988863908">
   <ele>405.30765523482114</ele>
   <time>2021-06-04T01:29:35.000Z</time>
</trkpt>  
<trkpt lat="34.24974378164159" lon="108.89451557624743">
   <ele>405.6008098805323</ele>
   <time>2021-06-04T01:29:37.000Z</time>
</trkpt>  
<trkpt lat="34.24975087517516" lon="108.89454838324349">
   <ele>405.2102255374193</ele>
   <time>2021-06-04T01:29:49.001Z</time>
</trkpt>  
<trkpt lat="34.249744123758774" lon="108.89458302224546">
   <ele>405.0362057508901</ele>
   <time>2021-06-04T01:29:52.001Z</time>
</trkpt>  
<trkpt lat="34.24972162916583" lon="108.89456162715344">
   <ele>404.8131633186713</ele>
   <time>2021-06-04T01:29:54.001Z</time>
</trkpt>  
<trkpt lat="34.249707481757056" lon="108.89452493732273">
   <ele>405.0069784410298</ele>
   <time>2021-06-04T01:29:56.001Z</time>
</trkpt>  
<trkpt lat="34.2497291335057" lon="108.89450141158886">
   <ele>405.1585206268355</ele>
   <time>2021-06-04T01:30:05.001Z</time>
</trkpt>  
<trkpt lat="34.24969708766421" lon="108.89450341879214">
   <ele>404.8917584270239</ele>
   <time>2021-06-04T01:30:25.001Z</time>
</trkpt>  
<trkpt lat="34.24965878948146" lon="108.89451406650073">
   <ele>405.43269567284733</ele>
   <time>2021-06-04T01:30:28.001Z</time>
</trkpt>  
<trkpt lat="34.249633106798534" lon="108.89453250686091">
   <ele>405.2611044710502</ele>
   <time>2021-06-04T01:30:30.001Z</time>
</trkpt>  
<trkpt lat="34.24960731456492" lon="108.89455753391537">
   <ele>405.0716982856393</ele>
   <time>2021-06-04T01:30:33.001Z</time>
</trkpt>  
<trkpt lat="34.249583547369944" lon="108.89458361754562">
   <ele>405.09059076663107</ele>
   <time>2021-06-04T01:30:36.001Z</time>
</trkpt>  
<trkpt lat="34.2495600888572" lon="108.89461433538594">
   <ele>405.2294939896092</ele>
   <time>2021-06-04T01:30:39.001Z</time>
</trkpt>  
<trkpt lat="34.24954266254697" lon="108.89464438040986">
   <ele>405.29624113440514</ele>
   <time>2021-06-04T01:30:44.001Z</time>
</trkpt>  
<trkpt lat="34.24952391175493" lon="108.89467670524319">
   <ele>406.0835777455941</ele>
   <time>2021-06-04T01:30:47.001Z</time>
</trkpt>  
<trkpt lat="34.24950143514338" lon="108.89471459392584">
   <ele>405.73441291134804</ele>
   <time>2021-06-04T01:30:49.001Z</time>
</trkpt>  
<trkpt lat="34.24948870307578" lon="108.8947477128955">
   <ele>405.1037228135392</ele>
   <time>2021-06-04T01:30:52.001Z</time>
</trkpt>  
<trkpt lat="34.249450848048035" lon="108.89476572124819">
   <ele>406.1440799823031</ele>
   <time>2021-06-04T01:30:55.001Z</time>
</trkpt>  
<trkpt lat="34.24941718038469" lon="108.89478289384729">
   <ele>406.2433005524799</ele>
   <time>2021-06-04T01:30:58.001Z</time>
</trkpt>  
<trkpt lat="34.249387366742404" lon="108.89479883985014">
   <ele>405.7331241834909</ele>
   <time>2021-06-04T01:31:01.001Z</time>
</trkpt>  
<trkpt lat="34.249366879400405" lon="108.89483384308639">
   <ele>406.43555374536663</ele>
   <time>2021-06-04T01:31:05.001Z</time>
</trkpt>  
<trkpt lat="34.24936429625358" lon="108.89487783033032">
   <ele>406.62313385121524</ele>
   <time>2021-06-04T01:31:07.001Z</time>
</trkpt>  
<trkpt lat="34.249352502270156" lon="108.8949189741069">
   <ele>406.4581222990528</ele>
   <time>2021-06-04T01:31:10.001Z</time>
</trkpt>  
<trkpt lat="34.24937115281865" lon="108.89495829757061">
   <ele>406.82422121427953</ele>
   <time>2021-06-04T01:31:14.000Z</time>
</trkpt>  
<trkpt lat="34.2494003280709" lon="108.8949749942067">
   <ele>406.66131062991917</ele>
   <time>2021-06-04T01:31:16.000Z</time>
</trkpt>  
<trkpt lat="34.2493696535221" lon="108.89498125179374">
   <ele>405.8210879955441</ele>
   <time>2021-06-04T01:31:23.000Z</time>
</trkpt>  
<trkpt lat="34.24932819451162" lon="108.89498201809913">
   <ele>406.18292655888945</ele>
   <time>2021-06-04T01:31:27.000Z</time>
</trkpt>  
<trkpt lat="34.24929595377766" lon="108.89499266485196">
   <ele>405.3821870274842</ele>
   <time>2021-06-04T01:31:29.000Z</time>
</trkpt>  
<trkpt lat="34.24925829320745" lon="108.89499545151206">
   <ele>406.21337005123496</ele>
   <time>2021-06-04T01:31:33.000Z</time>
</trkpt>  
<trkpt lat="34.24922345430405" lon="108.89499687841403">
   <ele>406.1927841408178</ele>
   <time>2021-06-04T01:31:37.000Z</time>
</trkpt>  
<trkpt lat="34.24919264428296" lon="108.89500053691992">
   <ele>406.0223771817982</ele>
   <time>2021-06-04T01:31:39.000Z</time>
</trkpt>  
<trkpt lat="34.24915241896409" lon="108.89499862753965">
   <ele>406.499384149909</ele>
   <time>2021-06-04T01:31:42.000Z</time>
</trkpt>  
<trkpt lat="34.24911465862903" lon="108.89498824568166">
   <ele>406.3630219148472</ele>
   <time>2021-06-04T01:31:45.000Z</time>
</trkpt>  
<trkpt lat="34.24907414913317" lon="108.89497613691216">
   <ele>406.46997248288244</ele>
   <time>2021-06-04T01:31:47.000Z</time>
</trkpt>  
<trkpt lat="34.249037145683104" lon="108.89496784756449">
   <ele>406.85786643624306</ele>
   <time>2021-06-04T01:31:49.000Z</time>
</trkpt>  
<trkpt lat="34.249017606127836" lon="108.89492734301253">
   <ele>406.81738552171737</ele>
   <time>2021-06-04T01:31:52.000Z</time>
</trkpt>  
<trkpt lat="34.2490007088751" lon="108.89488916881295">
   <ele>406.6694268351421</ele>
   <time>2021-06-04T01:31:55.000Z</time>
</trkpt>  
<trkpt lat="34.24897905497477" lon="108.8948635494723">
   <ele>406.7164254793897</ele>
   <time>2021-06-04T01:31:57.000Z</time>
</trkpt>  
<trkpt lat="34.24894886894732" lon="108.89483295170812">
   <ele>406.5128234978765</ele>
   <time>2021-06-04T01:32:03.000Z</time>
</trkpt>  
<trkpt lat="34.248934019096794" lon="108.89479025666523">
   <ele>406.0277968328446</ele>
   <time>2021-06-04T01:32:06.000Z</time>
</trkpt>  
<trkpt lat="34.24894055424805" lon="108.89475768110543">
   <ele>405.9463253710419</ele>
   <time>2021-06-04T01:32:09.000Z</time>
</trkpt>  
<trkpt lat="34.24896795436297" lon="108.89472641694927">
   <ele>405.58655020501465</ele>
   <time>2021-06-04T01:32:11.000Z</time>
</trkpt>  
<trkpt lat="34.248987845927736" lon="108.89469374848309">
   <ele>406.0468647144735</ele>
   <time>2021-06-04T01:32:14.000Z</time>
</trkpt>  
<trkpt lat="34.248987095339615" lon="108.8946531074973">
   <ele>406.42810649611056</ele>
   <time>2021-06-04T01:32:17.000Z</time>
</trkpt>  
<trkpt lat="34.24896924499323" lon="108.89460410854122">
   <ele>406.41487885825336</ele>
   <time>2021-06-04T01:32:58.001Z</time>
</trkpt>  
<trkpt lat="34.24895682481245" lon="108.89457192492974">
   <ele>406.37441148329526</ele>
   <time>2021-06-04T01:32:59.001Z</time>
</trkpt>  
<trkpt lat="34.24895989007803" lon="108.89453262984944">
   <ele>406.4881941927597</ele>
   <time>2021-06-04T01:33:04.001Z</time>
</trkpt>  
<trkpt lat="34.24897505455927" lon="108.8945018587701">
   <ele>406.6870115781203</ele>
   <time>2021-06-04T01:33:07.001Z</time>
</trkpt>  
<trkpt lat="34.249009231697826" lon="108.89450501951805">
   <ele>406.5619541760534</ele>
   <time>2021-06-04T01:33:10.001Z</time>
</trkpt>  
<trkpt lat="34.24903891964748" lon="108.89449368249336">
   <ele>406.13674857560545</ele>
   <time>2021-06-04T01:33:14.001Z</time>
</trkpt>  
<trkpt lat="34.249047919501706" lon="108.89445355991806">
   <ele>406.24618256650865</ele>
   <time>2021-06-04T01:33:17.001Z</time>
</trkpt>  
<trkpt lat="34.249074114798816" lon="108.89443790402474">
   <ele>407.09434175211936</ele>
   <time>2021-06-04T01:33:22.000Z</time>
</trkpt>  
<trkpt lat="34.249102166053554" lon="108.89443258416964">
   <ele>406.95402461476624</ele>
   <time>2021-06-04T01:33:24.000Z</time>
</trkpt>  
<trkpt lat="34.24912738345546" lon="108.89441715840381">
   <ele>406.4530019564554</ele>
   <time>2021-06-04T01:33:27.000Z</time>
</trkpt>  
<trkpt lat="34.24913020198515" lon="108.89438368528033">
   <ele>406.00366934761405</ele>
   <time>2021-06-04T01:33:30.000Z</time>
</trkpt>  
<trkpt lat="34.24915145265242" lon="108.89435847488545">
   <ele>406.19577737152576</ele>
   <time>2021-06-04T01:33:34.000Z</time>
</trkpt>  
<trkpt lat="34.24917893412409" lon="108.89435539079967">
   <ele>406.44444033224136</ele>
   <time>2021-06-04T01:33:37.000Z</time>
</trkpt>  
<trkpt lat="34.24919821863921" lon="108.89432656591639">
   <ele>406.5742537556216</ele>
   <time>2021-06-04T01:33:42.000Z</time>
</trkpt>  
<trkpt lat="34.249191381432354" lon="108.89428814330793">
   <ele>407.3058260297403</ele>
   <time>2021-06-04T01:33:46.000Z</time>
</trkpt>  
<trkpt lat="34.24921175085918" lon="108.89426577037813">
   <ele>407.1588040990755</ele>
   <time>2021-06-04T01:33:51.000Z</time>
</trkpt>  
<trkpt lat="34.24923466175138" lon="108.89424674957273">
   <ele>407.26752907782793</ele>
   <time>2021-06-04T01:34:01.000Z</time>
</trkpt>  
<trkpt lat="34.24925973008613" lon="108.89426115560876">
   <ele>407.281949294731</ele>
   <time>2021-06-04T01:34:03.000Z</time>
</trkpt>  
<trkpt lat="34.24928860762335" lon="108.8942580240482">
   <ele>408.02491461951286</ele>
   <time>2021-06-04T01:34:05.000Z</time>
</trkpt>  
<trkpt lat="34.24931732414398" lon="108.89425105741125">
   <ele>407.848031880334</ele>
   <time>2021-06-04T01:34:08.000Z</time>
</trkpt>  
<trkpt lat="34.24928434388264" lon="108.89425049438941">
   <ele>407.1617176318541</ele>
   <time>2021-06-04T01:34:29.001Z</time>
</trkpt>  
<trkpt lat="34.24919016091649" lon="108.89429846865518">
   <ele>406.96419089846313</ele>
   <time>2021-06-04T01:34:31.001Z</time>
</trkpt>  
<trkpt lat="34.249159790347626" lon="108.89429560049854">
   <ele>406.8769307527691</ele>
   <time>2021-06-04T01:34:35.001Z</time>
</trkpt>  
<trkpt lat="34.24916189016115" lon="108.89432998146914">
   <ele>407.1030540941283</ele>
   <time>2021-06-04T01:34:40.001Z</time>
</trkpt>  
<trkpt lat="34.2491396238359" lon="108.89434895309795">
   <ele>407.04381172638386</ele>
   <time>2021-06-04T01:34:47.001Z</time>
</trkpt>  
<trkpt lat="34.24911242043772" lon="108.89434593615739">
   <ele>407.10307576227933</ele>
   <time>2021-06-04T01:34:51.001Z</time>
</trkpt>  
<trkpt lat="34.24910821440285" lon="108.894389236466">
   <ele>407.5391868511215</ele>
   <time>2021-06-04T01:35:05.001Z</time>
</trkpt>  
<trkpt lat="34.24910644238061" lon="108.89442946983041">
   <ele>406.94851576536894</ele>
   <time>2021-06-04T01:35:08.001Z</time>
</trkpt>  
<trkpt lat="34.24907793457192" lon="108.89444453800192">
   <ele>406.1291573578492</ele>
   <time>2021-06-04T01:35:13.001Z</time>
</trkpt>  
<trkpt lat="34.24904816734568" lon="108.89445231971031">
   <ele>406.04560878593475</ele>
   <time>2021-06-04T01:35:16.001Z</time>
</trkpt>  
<trkpt lat="34.24905196411335" lon="108.89449201156955">
   <ele>406.4849637337029</ele>
   <time>2021-06-04T01:35:20.001Z</time>
</trkpt>  
<trkpt lat="34.24904357248218" lon="108.89452590315089">
   <ele>406.43531493097544</ele>
   <time>2021-06-04T01:35:23.001Z</time>
</trkpt>  
<trkpt lat="34.249012182330276" lon="108.89452823271527">
   <ele>406.5369853451848</ele>
   <time>2021-06-04T01:35:27.000Z</time>
</trkpt>  
<trkpt lat="34.2489801329219" lon="108.89454190363475">
   <ele>406.3442205283791</ele>
   <time>2021-06-04T01:35:30.000Z</time>
</trkpt>  
<trkpt lat="34.248965595131864" lon="108.8945751722168">
   <ele>406.4915456343442</ele>
   <time>2021-06-04T01:35:33.000Z</time>
</trkpt>  
<trkpt lat="34.24896408166978" lon="108.8946149888378">
   <ele>406.4206027267501</ele>
   <time>2021-06-04T01:35:36.000Z</time>
</trkpt>  
<trkpt lat="34.24897862360751" lon="108.89465038227381">
   <ele>406.4402112783864</ele>
   <time>2021-06-04T01:35:39.000Z</time>
</trkpt>  
<trkpt lat="34.24896631940679" lon="108.89468220073493">
   <ele>406.1778168855235</ele>
   <time>2021-06-04T01:35:42.000Z</time>
</trkpt>  
<trkpt lat="34.248945674114545" lon="108.8947095033483">
   <ele>406.03543754760176</ele>
   <time>2021-06-04T01:35:46.000Z</time>
</trkpt>  
<trkpt lat="34.248937539622524" lon="108.89474180810628">
   <ele>406.35536932758987</ele>
   <time>2021-06-04T01:35:51.000Z</time>
</trkpt>  
<trkpt lat="34.24893704678419" lon="108.89477976735033">
   <ele>406.46408936940134</ele>
   <time>2021-06-04T01:35:55.000Z</time>
</trkpt>  
<trkpt lat="34.2489278754168" lon="108.89481891870015">
   <ele>406.80837706755847</ele>
   <time>2021-06-04T01:35:58.000Z</time>
</trkpt>  
<trkpt lat="34.248928676235224" lon="108.89486056578455">
   <ele>406.65035122912377</ele>
   <time>2021-06-04T01:36:02.000Z</time>
</trkpt>  
<trkpt lat="34.248937554353205" lon="108.89490085314493">
   <ele>406.8513756422326</ele>
   <time>2021-06-04T01:36:05.000Z</time>
</trkpt>  
<trkpt lat="34.24894569773695" lon="108.89493477766398">
   <ele>406.8437389470637</ele>
   <time>2021-06-04T01:36:10.000Z</time>
</trkpt>  
<trkpt lat="34.248919145745056" lon="108.89494655749921">
   <ele>406.6287369383499</ele>
   <time>2021-06-04T01:36:13.000Z</time>
</trkpt>  
<trkpt lat="34.248882779903425" lon="108.89495675979848">
   <ele>406.28900495450944</ele>
   <time>2021-06-04T01:36:18.000Z</time>
</trkpt>  
<trkpt lat="34.248856064974134" lon="108.89496367609178">
   <ele>406.91522405389696</ele>
   <time>2021-06-04T01:36:22.001Z</time>
</trkpt>  
<trkpt lat="34.248831428816494" lon="108.89497972399104">
   <ele>406.85699600726366</ele>
   <time>2021-06-04T01:36:28.001Z</time>
</trkpt>  
<trkpt lat="34.248798153395086" lon="108.89498135440033">
   <ele>407.1488251173869</ele>
   <time>2021-06-04T01:36:32.001Z</time>
</trkpt>  
<trkpt lat="34.24876772682136" lon="108.89499529678623">
   <ele>407.10357786901295</ele>
   <time>2021-06-04T01:36:36.001Z</time>
</trkpt>  
<trkpt lat="34.24872821055838" lon="108.89501386118967">
   <ele>407.34674225375056</ele>
   <time>2021-06-04T01:36:41.001Z</time>
</trkpt>  
<trkpt lat="34.248697655231695" lon="108.89501745917222">
   <ele>407.6535200085491</ele>
   <time>2021-06-04T01:36:43.001Z</time>
</trkpt>  
<trkpt lat="34.24867123856205" lon="108.8950247976235">
   <ele>407.81975749041885</ele>
   <time>2021-06-04T01:36:45.001Z</time>
</trkpt>  
<trkpt lat="34.24864119193303" lon="108.89502192513928">
   <ele>407.71842862665653</ele>
   <time>2021-06-04T01:36:48.001Z</time>
</trkpt>  
<trkpt lat="34.24860667953739" lon="108.89503272586543">
   <ele>407.8665279308334</ele>
   <time>2021-06-04T01:36:53.001Z</time>
</trkpt>  
<trkpt lat="34.24856968040355" lon="108.89504396787125">
   <ele>408.2896357830614</ele>
   <time>2021-06-04T01:36:55.001Z</time>
</trkpt>  
<trkpt lat="34.248537113902984" lon="108.89504847846257">
   <ele>408.4820753755048</ele>
   <time>2021-06-04T01:36:57.001Z</time>
</trkpt>  
<trkpt lat="34.24850587335474" lon="108.89504157054897">
   <ele>408.3233341407031</ele>
   <time>2021-06-04T01:37:03.001Z</time>
</trkpt>  
<trkpt lat="34.248456809386525" lon="108.89503293673044">
   <ele>408.24346301704645</ele>
   <time>2021-06-04T01:37:06.001Z</time>
</trkpt>  
<trkpt lat="34.24842395605526" lon="108.89502535221591">
   <ele>408.0906667308882</ele>
   <time>2021-06-04T01:37:08.001Z</time>
</trkpt>  
<trkpt lat="34.2483859975975" lon="108.89501968361381">
   <ele>408.1115526827052</ele>
   <time>2021-06-04T01:37:10.001Z</time>
</trkpt>  
<trkpt lat="34.24835352221403" lon="108.89502231707154">
   <ele>408.00902581308037</ele>
   <time>2021-06-04T01:37:12.001Z</time>
</trkpt>  
<trkpt lat="34.248325697452806" lon="108.89503202226456">
   <ele>408.09281182754785</ele>
   <time>2021-06-04T01:37:14.001Z</time>
</trkpt>  
<trkpt lat="34.24829500898186" lon="108.89504432339889">
   <ele>408.4458497306332</ele>
   <time>2021-06-04T01:37:16.001Z</time>
</trkpt>  
<trkpt lat="34.24826448515889" lon="108.8950320777174">
   <ele>408.3525581676513</ele>
   <time>2021-06-04T01:37:20.001Z</time>
</trkpt>  
<trkpt lat="34.24824113127189" lon="108.8950047161661">
   <ele>408.2836660509929</ele>
   <time>2021-06-04T01:37:24.001Z</time>
</trkpt>  
<trkpt lat="34.24820937288388" lon="108.89498309050545">
   <ele>408.50664057582617</ele>
   <time>2021-06-04T01:37:27.001Z</time>
</trkpt>  
<trkpt lat="34.24817655880021" lon="108.89496947503241">
   <ele>408.4395224163309</ele>
   <time>2021-06-04T01:37:29.001Z</time>
</trkpt>  
<trkpt lat="34.24814803603797" lon="108.89498473546112">
   <ele>408.61501214746386</ele>
   <time>2021-06-04T01:37:32.001Z</time>
</trkpt>  
<trkpt lat="34.2481133318718" lon="108.89496522361527">
   <ele>408.80447360593826</ele>
   <time>2021-06-04T01:37:35.001Z</time>
</trkpt>  
<trkpt lat="34.248089901449184" lon="108.89494016805178">
   <ele>408.88386381044984</ele>
   <time>2021-06-04T01:37:36.001Z</time>
</trkpt>  
<trkpt lat="34.24806252066694" lon="108.8949147446201">
   <ele>407.92952387128025</ele>
   <time>2021-06-04T01:37:38.001Z</time>
</trkpt>  
<trkpt lat="34.248044455556006" lon="108.89487173325861">
   <ele>408.290865319781</ele>
   <time>2021-06-04T01:37:41.001Z</time>
</trkpt>  
<trkpt lat="34.24802382813178" lon="108.89483882882102">
   <ele>408.28618986718357</ele>
   <time>2021-06-04T01:37:43.001Z</time>
</trkpt>  
<trkpt lat="34.2479812501043" lon="108.89481940434081">
   <ele>407.66093808040023</ele>
   <time>2021-06-04T01:38:00.001Z</time>
</trkpt>  
<trkpt lat="34.2479573873606" lon="108.89479641238576">
   <ele>408.127497818321</ele>
   <time>2021-06-04T01:38:04.001Z</time>
</trkpt>  
<trkpt lat="34.24792986162215" lon="108.89478267835467">
   <ele>408.3202095320448</ele>
   <time>2021-06-04T01:38:07.001Z</time>
</trkpt>  
<trkpt lat="34.24790062001701" lon="108.89479319965145">
   <ele>407.96769630815834</ele>
   <time>2021-06-04T01:38:13.001Z</time>
</trkpt>  
<trkpt lat="34.24787401439969" lon="108.89480267775988">
   <ele>408.16725018713623</ele>
   <time>2021-06-04T01:38:15.001Z</time>
</trkpt>  
<trkpt lat="34.247857230259406" lon="108.894828615349">
   <ele>408.06223420612514</ele>
   <time>2021-06-04T01:38:18.001Z</time>
</trkpt>  
<trkpt lat="34.2478377007378" lon="108.89485167039463">
   <ele>408.0714911427349</ele>
   <time>2021-06-04T01:38:21.001Z</time>
</trkpt>  
<trkpt lat="34.24783589555607" lon="108.89488528222165">
   <ele>408.05258333776146</ele>
   <time>2021-06-04T01:38:24.001Z</time>
</trkpt>  
<trkpt lat="34.24784127054324" lon="108.89492047293191">
   <ele>408.14992754440755</ele>
   <time>2021-06-04T01:38:27.001Z</time>
</trkpt>  
<trkpt lat="34.24782306678511" lon="108.8949492103313">
   <ele>407.91986152809113</ele>
   <time>2021-06-04T01:38:30.001Z</time>
</trkpt>  
<trkpt lat="34.247813091423055" lon="108.89498088273879">
   <ele>408.15355603117496</ele>
   <time>2021-06-04T01:38:33.001Z</time>
</trkpt>  
<trkpt lat="34.24782205323718" lon="108.8950210093164">
   <ele>408.43349908851087</ele>
   <time>2021-06-04T01:38:38.001Z</time>
</trkpt>  
<trkpt lat="34.24778395166465" lon="108.89502508500222">
   <ele>408.0527009787038</ele>
   <time>2021-06-04T01:38:43.001Z</time>
</trkpt>  
<trkpt lat="34.247757512931514" lon="108.8950102907534">
   <ele>408.0783481327817</ele>
   <time>2021-06-04T01:38:44.001Z</time>
</trkpt>  
<trkpt lat="34.24772506675793" lon="108.89500503412461">
   <ele>407.94420447945595</ele>
   <time>2021-06-04T01:38:45.001Z</time>
</trkpt>  
<trkpt lat="34.247697363893586" lon="108.89500849095131">
   <ele>408.377684911713</ele>
   <time>2021-06-04T01:38:55.001Z</time>
</trkpt>  
<trkpt lat="34.24767102243378" lon="108.89499110399844">
   <ele>408.4408073714003</ele>
   <time>2021-06-04T01:38:56.001Z</time>
</trkpt>  
<trkpt lat="34.24762943438493" lon="108.89495987505026">
   <ele>408.1473527662456</ele>
   <time>2021-06-04T01:38:58.001Z</time>
</trkpt>  
<trkpt lat="34.24760066213245" lon="108.89493106969122">
   <ele>408.2297955220565</ele>
   <time>2021-06-04T01:39:00.001Z</time>
</trkpt>  
<trkpt lat="34.24757645563085" lon="108.89491447825857">
   <ele>408.5195067124441</ele>
   <time>2021-06-04T01:39:02.001Z</time>
</trkpt>  
<trkpt lat="34.2478358165314" lon="108.89562521433047">
   <ele>407.37318753357977</ele>
   <time>2021-06-04T01:40:08.145Z</time>
</trkpt>  
<trkpt lat="34.24782423637933" lon="108.89567746765205">
   <ele>407.2622459977865</ele>
   <time>2021-06-04T01:40:09.146Z</time>
</trkpt>  
<trkpt lat="34.24763353253922" lon="108.89493523406104">
   <ele>406.6294939527288</ele>
   <time>2021-06-04T01:43:10.145Z</time>
</trkpt>  
<trkpt lat="34.24775987497843" lon="108.89495296071213">
   <ele>406.6294939527288</ele>
   <time>2021-06-04T01:43:12.143Z</time>
</trkpt>  
<trkpt lat="34.24773305212219" lon="108.89491339242655">
   <ele>408.12771861907095</ele>
   <time>2021-06-04T01:43:45.145Z</time>
</trkpt>  
<trkpt lat="34.24767257999215" lon="108.89483085031394">
   <ele>408.12771861907095</ele>
   <time>2021-06-04T01:43:47.146Z</time>
</trkpt>  
<trkpt lat="34.24764994555581" lon="108.89480686251927">
   <ele>408.14701752737164</ele>
   <time>2021-06-04T01:44:14.145Z</time>
</trkpt>  
<trkpt lat="34.24760537735872" lon="108.89475971941519">
   <ele>408.14701752737164</ele>
   <time>2021-06-04T01:44:16.144Z</time>
</trkpt>  
<trkpt lat="34.24745501134008" lon="108.89505544538463">
   <ele>407.1300936145708</ele>
   <time>2021-06-04T01:44:23.003Z</time>
</trkpt>  
<trkpt lat="34.24757367196752" lon="108.89475240455205">
   <ele>408.1522954488173</ele>
   <time>2021-06-04T01:44:28.145Z</time>
</trkpt>  
<trkpt lat="34.24757151089861" lon="108.89471906516748">
   <ele>408.14660893008113</ele>
   <time>2021-06-04T01:44:56.142Z</time>
</trkpt>  
<trkpt lat="34.2475147652901" lon="108.89468463811812">
   <ele>408.1328911278397</ele>
   <time>2021-06-04T01:45:23.145Z</time>
</trkpt>  
<trkpt lat="34.24858390578124" lon="108.89605801300355">
   <ele>406.7255983017385</ele>
   <time>2021-06-04T01:47:48.003Z</time>
</trkpt>  
<trkpt lat="34.248589279587335" lon="108.89601546869858">
   <ele>406.8476114682853</ele>
   <time>2021-06-04T01:47:49.003Z</time>
</trkpt>  
<trkpt lat="34.24860871341333" lon="108.89597622182762">
   <ele>406.9775304021314</ele>
   <time>2021-06-04T01:47:51.002Z</time>
</trkpt>  
<trkpt lat="34.24851603867915" lon="108.89583396215755">
   <ele>407.04244213644415</ele>
   <time>2021-06-04T01:47:53.002Z</time>
</trkpt>  
<trkpt lat="34.24839698875285" lon="108.89571011804385">
   <ele>407.2788181165233</ele>
   <time>2021-06-04T01:47:55.002Z</time>
</trkpt>  
<trkpt lat="34.2483055758439" lon="108.89562126933305">
   <ele>407.4445246029645</ele>
   <time>2021-06-04T01:47:57.002Z</time>
</trkpt>  
<trkpt lat="34.24817176195204" lon="108.89549219775739">
   <ele>407.54894382413477</ele>
   <time>2021-06-04T01:47:59.002Z</time>
</trkpt>  
<trkpt lat="34.2480593612475" lon="108.89539235891353">
   <ele>407.6581589365378</ele>
   <time>2021-06-04T01:48:01.002Z</time>
</trkpt>  
<trkpt lat="34.24799391787447" lon="108.89532180384482">
   <ele>407.7893106639385</ele>
   <time>2021-06-04T01:48:03.002Z</time>
</trkpt>  
<trkpt lat="34.24789290302856" lon="108.8951927857132">
   <ele>407.9495528321713</ele>
   <time>2021-06-04T01:48:05.002Z</time>
</trkpt>  
<trkpt lat="34.24781635543221" lon="108.89507617967215">
   <ele>407.9875010950491</ele>
   <time>2021-06-04T01:48:07.002Z</time>
</trkpt>  
<trkpt lat="34.24779056745073" lon="108.89500727192217">
   <ele>408.33500269334763</ele>
   <time>2021-06-04T01:48:09.001Z</time>
</trkpt>  
<trkpt lat="34.247818480126526" lon="108.89497404968671">
   <ele>408.4050044203177</ele>
   <time>2021-06-04T01:48:12.001Z</time>
</trkpt>  
<trkpt lat="34.24784074936542" lon="108.89495461052891">
   <ele>408.2929159635678</ele>
   <time>2021-06-04T01:48:14.001Z</time>
</trkpt>  
<trkpt lat="34.247835719865435" lon="108.89491726032956">
   <ele>408.17551318369806</ele>
   <time>2021-06-04T01:48:18.001Z</time>
</trkpt>  
<trkpt lat="34.24784106105921" lon="108.89487663023053">
   <ele>408.07906339876354</ele>
   <time>2021-06-04T01:48:22.001Z</time>
</trkpt>  
<trkpt lat="34.24785540458725" lon="108.89484230355198">
   <ele>408.5078868214041</ele>
   <time>2021-06-04T01:48:26.001Z</time>
</trkpt>  
<trkpt lat="34.24787499317703" lon="108.89481741307505">
   <ele>408.2202590610832</ele>
   <time>2021-06-04T01:48:29.001Z</time>
</trkpt>  
<trkpt lat="34.247900710710795" lon="108.89479342052945">
   <ele>408.30901524517685</ele>
   <time>2021-06-04T01:48:32.001Z</time>
</trkpt>  
<trkpt lat="34.24792500409667" lon="108.89477601261369">
   <ele>408.464244293049</ele>
   <time>2021-06-04T01:48:35.001Z</time>
</trkpt>  
<trkpt lat="34.2479502429464" lon="108.89475223126624">
   <ele>408.37198178470135</ele>
   <time>2021-06-04T01:48:38.001Z</time>
</trkpt>  
<trkpt lat="34.247983714935636" lon="108.89475246883212">
   <ele>408.1571991452947</ele>
   <time>2021-06-04T01:48:47.001Z</time>
</trkpt>  
<trkpt lat="34.24802475403148" lon="108.89477795935225">
   <ele>408.1096129240468</ele>
   <time>2021-06-04T01:48:49.001Z</time>
</trkpt>  
<trkpt lat="34.24804653500827" lon="108.89480678650378">
   <ele>408.08194398134947</ele>
   <time>2021-06-04T01:48:53.001Z</time>
</trkpt>  
<trkpt lat="34.24805958304973" lon="108.89483824663819">
   <ele>408.13247399032116</ele>
   <time>2021-06-04T01:48:56.001Z</time>
</trkpt>  
<trkpt lat="34.24807715882913" lon="108.89486826816454">
   <ele>408.38644848857075</ele>
   <time>2021-06-04T01:48:59.001Z</time>
</trkpt>  
<trkpt lat="34.248090625027785" lon="108.89489899644094">
   <ele>408.2658347124234</ele>
   <time>2021-06-04T01:49:02.001Z</time>
</trkpt>  
<trkpt lat="34.24813169468759" lon="108.89494595359346">
   <ele>408.26477088127285</ele>
   <time>2021-06-04T01:49:05.001Z</time>
</trkpt>  
<trkpt lat="34.24815626058008" lon="108.89497284795638">
   <ele>408.2175994068384</ele>
   <time>2021-06-04T01:49:06.001Z</time>
</trkpt>  
<trkpt lat="34.248190671081716" lon="108.89498929743837">
   <ele>408.3220686018467</ele>
   <time>2021-06-04T01:49:11.001Z</time>
</trkpt>  
<trkpt lat="34.24823215745912" lon="108.8950059459123">
   <ele>408.1600947724655</ele>
   <time>2021-06-04T01:49:14.001Z</time>
</trkpt>  
<trkpt lat="34.24826692732187" lon="108.89500593601745">
   <ele>408.5221237996593</ele>
   <time>2021-06-04T01:49:18.001Z</time>
</trkpt>  
<trkpt lat="34.24829329206646" lon="108.89499612500971">
   <ele>408.1894521182403</ele>
   <time>2021-06-04T01:49:23.001Z</time>
</trkpt>  
<trkpt lat="34.248335019333254" lon="108.89500113488965">
   <ele>408.5959085514769</ele>
   <time>2021-06-04T01:49:25.001Z</time>
</trkpt>  
<trkpt lat="34.248362591065366" lon="108.89500113718046">
   <ele>408.43590730801225</ele>
   <time>2021-06-04T01:49:29.001Z</time>
</trkpt>  
<trkpt lat="34.24839135283792" lon="108.89499793123468">
   <ele>408.07766146492213</ele>
   <time>2021-06-04T01:49:33.001Z</time>
</trkpt>  
<trkpt lat="34.248488404045446" lon="108.89501303079183">
   <ele>409.1117794215679</ele>
   <time>2021-06-04T01:49:48.001Z</time>
</trkpt>  
<trkpt lat="34.248517380970085" lon="108.8950257692179">
   <ele>408.4716642452404</ele>
   <time>2021-06-04T01:49:50.001Z</time>
</trkpt>  
<trkpt lat="34.24855463509229" lon="108.89504273864861">
   <ele>408.74695900361985</ele>
   <time>2021-06-04T01:49:54.001Z</time>
</trkpt>  
<trkpt lat="34.248586871789" lon="108.89504914318266">
   <ele>408.3037431742996</ele>
   <time>2021-06-04T01:49:58.001Z</time>
</trkpt>  
<trkpt lat="34.248628505643175" lon="108.89506108704431">
   <ele>408.57259558327496</ele>
   <time>2021-06-04T01:50:01.001Z</time>
</trkpt>  
<trkpt lat="34.24865763163428" lon="108.89506230662087">
   <ele>408.4614343009889</ele>
   <time>2021-06-04T01:50:03.001Z</time>
</trkpt>  
<trkpt lat="34.24869605050492" lon="108.89506779487854">
   <ele>408.3868803791702</ele>
   <time>2021-06-04T01:50:07.001Z</time>
</trkpt>  
<trkpt lat="34.24872774525566" lon="108.89506933211085">
   <ele>408.0401503993198</ele>
   <time>2021-06-04T01:50:10.000Z</time>
</trkpt>  
<trkpt lat="34.24876739624649" lon="108.89505336883774">
   <ele>407.737724843435</ele>
   <time>2021-06-04T01:50:15.000Z</time>
</trkpt>  
<trkpt lat="34.24879716473991" lon="108.89504942125265">
   <ele>407.7712440053001</ele>
   <time>2021-06-04T01:50:17.000Z</time>
</trkpt>  
<trkpt lat="34.248868503474355" lon="108.89507884993934">
   <ele>407.9495714791119</ele>
   <time>2021-06-04T01:50:19.000Z</time>
</trkpt>  
<trkpt lat="34.24891695228578" lon="108.89509894841372">
   <ele>407.47101450618356</ele>
   <time>2021-06-04T01:50:21.000Z</time>
</trkpt>  
<trkpt lat="34.24893498766127" lon="108.89506877200324">
   <ele>406.9861795650795</ele>
   <time>2021-06-04T01:50:26.000Z</time>
</trkpt>  
<trkpt lat="34.248953680810864" lon="108.89502547287145">
   <ele>406.8434139052406</ele>
   <time>2021-06-04T01:50:31.000Z</time>
</trkpt>  
<trkpt lat="34.24897187112255" lon="108.89499740898322">
   <ele>407.0594495581463</ele>
   <time>2021-06-04T01:50:35.000Z</time>
</trkpt>  
<trkpt lat="34.24899598119625" lon="108.89497427315366">
   <ele>406.8706660103053</ele>
   <time>2021-06-04T01:50:39.000Z</time>
</trkpt>  
<trkpt lat="34.24902601460836" lon="108.89496149897133">
   <ele>406.57578312791884</ele>
   <time>2021-06-04T01:50:44.000Z</time>
</trkpt>  
<trkpt lat="34.249059013054655" lon="108.89495091950265">
   <ele>406.5599668873474</ele>
   <time>2021-06-04T01:50:49.000Z</time>
</trkpt>  
<trkpt lat="34.24909381268808" lon="108.89495964770134">
   <ele>406.51724983844906</ele>
   <time>2021-06-04T01:50:51.000Z</time>
</trkpt>  
<trkpt lat="34.249122458972806" lon="108.89496525574117">
   <ele>406.3426447529346</ele>
   <time>2021-06-04T01:50:53.000Z</time>
</trkpt>  
<trkpt lat="34.24915309806919" lon="108.89497738597531">
   <ele>406.38402873743325</ele>
   <time>2021-06-04T01:50:55.000Z</time>
</trkpt>  
<trkpt lat="34.24918365602547" lon="108.8949818694638">
   <ele>406.08086561597884</ele>
   <time>2021-06-04T01:51:00.000Z</time>
</trkpt>  
<trkpt lat="34.24921928388729" lon="108.89499470185196">
   <ele>406.5047094402835</ele>
   <time>2021-06-04T01:51:04.000Z</time>
</trkpt>  
<trkpt lat="34.24925159946294" lon="108.89500302240745">
   <ele>406.30538169760257</ele>
   <time>2021-06-04T01:51:08.000Z</time>
</trkpt>  
<trkpt lat="34.24928180070434" lon="108.89500354692758">
   <ele>406.2286517461762</ele>
   <time>2021-06-04T01:51:11.000Z</time>
</trkpt>  
<trkpt lat="34.249311047576825" lon="108.89500613702994">
   <ele>406.272685110569</ele>
   <time>2021-06-04T01:51:13.000Z</time>
</trkpt>  
<trkpt lat="34.24935624627359" lon="108.89501528773172">
   <ele>406.79857877176255</ele>
   <time>2021-06-04T01:51:14.000Z</time>
</trkpt>  
<trkpt lat="34.24938512878415" lon="108.89502399948717">
   <ele>406.61565458681434</ele>
   <time>2021-06-04T01:51:15.000Z</time>
</trkpt>  
<trkpt lat="34.24941086456773" lon="108.89501207572911">
   <ele>406.51410783082247</ele>
   <time>2021-06-04T01:51:21.000Z</time>
</trkpt>  
<trkpt lat="34.24943662647946" lon="108.89499478844328">
   <ele>406.293477862142</ele>
   <time>2021-06-04T01:51:26.000Z</time>
</trkpt>  
<trkpt lat="34.24946541317964" lon="108.89498034580492">
   <ele>406.17754670232534</ele>
   <time>2021-06-04T01:51:30.000Z</time>
</trkpt>  
<trkpt lat="34.249494019360164" lon="108.89497437152583">
   <ele>406.28469296265393</ele>
   <time>2021-06-04T01:51:33.000Z</time>
</trkpt>  
<trkpt lat="34.24953043307198" lon="108.89496243902593">
   <ele>406.28267030604184</ele>
   <time>2021-06-04T01:51:36.000Z</time>
</trkpt>  
<trkpt lat="34.249559736926855" lon="108.89494923794672">
   <ele>406.1896923389286</ele>
   <time>2021-06-04T01:51:40.000Z</time>
</trkpt>  
<trkpt lat="34.24959060219757" lon="108.89493236015842">
   <ele>406.1309186350554</ele>
   <time>2021-06-04T01:51:43.000Z</time>
</trkpt>  
<trkpt lat="34.24961603898386" lon="108.89491493481634">
   <ele>406.503338993527</ele>
   <time>2021-06-04T01:51:45.000Z</time>
</trkpt>  
<trkpt lat="34.249635029471364" lon="108.89488323376753">
   <ele>406.2968819923699</ele>
   <time>2021-06-04T01:51:48.000Z</time>
</trkpt>  
<trkpt lat="34.249658499880674" lon="108.89485409376526">
   <ele>406.0012984126806</ele>
   <time>2021-06-04T01:51:51.000Z</time>
</trkpt>  
<trkpt lat="34.249673587192405" lon="108.89482101958582">
   <ele>405.6741704810411</ele>
   <time>2021-06-04T01:51:56.000Z</time>
</trkpt>  
<trkpt lat="34.249705025043134" lon="108.89480395919058">
   <ele>405.73547870572656</ele>
   <time>2021-06-04T01:52:02.000Z</time>
</trkpt>  
<trkpt lat="34.249734124881364" lon="108.8948037435428">
   <ele>405.70099264383316</ele>
   <time>2021-06-04T01:52:04.000Z</time>
</trkpt>  
<trkpt lat="34.249756753465036" lon="108.89478069837737">
   <ele>405.6705207247287</ele>
   <time>2021-06-04T01:52:09.000Z</time>
</trkpt>  
<trkpt lat="34.24978703308924" lon="108.8947756536527">
   <ele>405.41009637340903</ele>
   <time>2021-06-04T01:52:12.000Z</time>
</trkpt>  
<trkpt lat="34.24982010973757" lon="108.89479097223207">
   <ele>405.5889806766063</ele>
   <time>2021-06-04T01:52:15.000Z</time>
</trkpt>  
<trkpt lat="34.24985718322782" lon="108.89480712571316">
   <ele>405.6870904248208</ele>
   <time>2021-06-04T01:52:17.000Z</time>
</trkpt>  
<trkpt lat="34.24988282097806" lon="108.89482475608864">
   <ele>405.5345822609961</ele>
   <time>2021-06-04T01:52:22.000Z</time>
</trkpt>  
<trkpt lat="34.24991586679216" lon="108.89484367515016">
   <ele>405.54836372938007</ele>
   <time>2021-06-04T01:52:30.000Z</time>
</trkpt>  
<trkpt lat="34.24995161931956" lon="108.89485072861744">
   <ele>405.88828570209444</ele>
   <time>2021-06-04T01:52:33.000Z</time>
</trkpt>  
<trkpt lat="34.24997723116359" lon="108.89486585849836">
   <ele>405.6210536919534</ele>
   <time>2021-06-04T01:52:37.000Z</time>
</trkpt>  
<trkpt lat="34.25000516842793" lon="108.89488095644948">
   <ele>405.75787614285946</ele>
   <time>2021-06-04T01:52:41.000Z</time>
</trkpt>  
<trkpt lat="34.25003329791809" lon="108.89489776370304">
   <ele>405.8957132194191</ele>
   <time>2021-06-04T01:52:44.000Z</time>
</trkpt>  
<trkpt lat="34.25004844943983" lon="108.89492846281699">
   <ele>405.7059675483033</ele>
   <time>2021-06-04T01:52:48.000Z</time>
</trkpt>  
<trkpt lat="34.250068944959" lon="108.89495790695">
   <ele>405.60915185697377</ele>
   <time>2021-06-04T01:52:52.000Z</time>
</trkpt>  
<trkpt lat="34.250076467139074" lon="108.89499948501987">
   <ele>405.70862688310444</ele>
   <time>2021-06-04T01:52:56.000Z</time>
</trkpt>  
<trkpt lat="34.25007448821901" lon="108.89503791831098">
   <ele>405.7025853311643</ele>
   <time>2021-06-04T01:53:01.000Z</time>
</trkpt>  
<trkpt lat="34.25005716771936" lon="108.89508124889302">
   <ele>406.14923978969455</ele>
   <time>2021-06-04T01:53:06.000Z</time>
</trkpt>  
<trkpt lat="34.25004698766751" lon="108.89511860487944">
   <ele>405.8472439106554</ele>
   <time>2021-06-04T01:53:10.000Z</time>
</trkpt>  
<trkpt lat="34.250043141723104" lon="108.89515636127375">
   <ele>406.100515560247</ele>
   <time>2021-06-04T01:53:14.000Z</time>
</trkpt>  
<trkpt lat="34.250045905190646" lon="108.89519069489262">
   <ele>405.7194642275572</ele>
   <time>2021-06-04T01:53:17.000Z</time>
</trkpt>  
<trkpt lat="34.2500484449924" lon="108.89523240293566">
   <ele>406.017920140177</ele>
   <time>2021-06-04T01:53:21.000Z</time>
</trkpt>  
<trkpt lat="34.250051157339165" lon="108.89527241539827">
   <ele>406.00098360702395</ele>
   <time>2021-06-04T01:53:25.000Z</time>
</trkpt>  
<trkpt lat="34.250061096862574" lon="108.8953098909531">
   <ele>406.1737834652886</ele>
   <time>2021-06-04T01:53:30.000Z</time>
</trkpt>  
<trkpt lat="34.2500740952657" lon="108.89534360994351">
   <ele>406.2323729787022</ele>
   <time>2021-06-04T01:53:33.000Z</time>
</trkpt>  
<trkpt lat="34.2500644468128" lon="108.89538263884975">
   <ele>406.4215946616605</ele>
   <time>2021-06-04T01:53:37.000Z</time>
</trkpt>  
<trkpt lat="34.25004795693289" lon="108.89541857985306">
   <ele>406.08827239926904</ele>
   <time>2021-06-04T01:53:41.000Z</time>
</trkpt>  
<trkpt lat="34.25004931270838" lon="108.89545665467124">
   <ele>406.0903544323519</ele>
   <time>2021-06-04T01:53:44.000Z</time>
</trkpt>  
<trkpt lat="34.25004921915711" lon="108.89548940882906">
   <ele>405.8862508684397</ele>
   <time>2021-06-04T01:53:49.000Z</time>
</trkpt>  
<trkpt lat="34.25006469038297" lon="108.89551758492674">
   <ele>405.9552946863696</ele>
   <time>2021-06-04T01:53:51.000Z</time>
</trkpt>  
<trkpt lat="34.25007790500891" lon="108.8955579109789">
   <ele>405.9006790686399</ele>
   <time>2021-06-04T01:53:54.000Z</time>
</trkpt>  
<trkpt lat="34.25008532171981" lon="108.8955969269278">
   <ele>406.0719611654058</ele>
   <time>2021-06-04T01:53:59.000Z</time>
</trkpt>  
<trkpt lat="34.25007157938788" lon="108.8956253871854">
   <ele>405.68175422400236</ele>
   <time>2021-06-04T01:54:03.000Z</time>
</trkpt>  
<trkpt lat="34.250065762809115" lon="108.89565796181758">
   <ele>405.96596933621913</ele>
   <time>2021-06-04T01:54:07.000Z</time>
</trkpt>  
<trkpt lat="34.25008374021096" lon="108.89568866645232">
   <ele>405.7180195795372</ele>
   <time>2021-06-04T01:54:10.000Z</time>
</trkpt>  
<trkpt lat="34.250103465628015" lon="108.89571289571347">
   <ele>405.8151481123641</ele>
   <time>2021-06-04T01:54:12.000Z</time>
</trkpt>  
<trkpt lat="34.25012868376811" lon="108.89574484802615">
   <ele>405.87558508850634</ele>
   <time>2021-06-04T01:54:17.000Z</time>
</trkpt>  
<trkpt lat="34.25015766682779" lon="108.89577051522431">
   <ele>406.006458632648</ele>
   <time>2021-06-04T01:54:20.000Z</time>
</trkpt>  
<trkpt lat="34.25018175099855" lon="108.89580028915799">
   <ele>405.7603556867689</ele>
   <time>2021-06-04T01:54:23.000Z</time>
</trkpt>  
<trkpt lat="34.25018719055859" lon="108.89583388128644">
   <ele>406.26943527907133</ele>
   <time>2021-06-04T01:54:30.000Z</time>
</trkpt>  
<trkpt lat="34.25021001556094" lon="108.8958673554282">
   <ele>406.4638880388811</ele>
   <time>2021-06-04T01:54:34.000Z</time>
</trkpt>  
<trkpt lat="34.25023780804849" lon="108.89587823408912">
   <ele>406.27835417352617</ele>
   <time>2021-06-04T01:54:37.000Z</time>
</trkpt>  
<trkpt lat="34.25026518919043" lon="108.89589769360876">
   <ele>406.2611898398027</ele>
   <time>2021-06-04T01:54:39.000Z</time>
</trkpt>  
<trkpt lat="34.25029162617212" lon="108.89592152312548">
   <ele>406.20805738214403</ele>
   <time>2021-06-04T01:54:44.000Z</time>
</trkpt>  
<trkpt lat="34.25032515689842" lon="108.89594372764054">
   <ele>406.4474145639688</ele>
   <time>2021-06-04T01:54:47.000Z</time>
</trkpt>  
<trkpt lat="34.25034838968381" lon="108.89596619269166">
   <ele>406.143875349313</ele>
   <time>2021-06-04T01:54:50.000Z</time>
</trkpt>  
<trkpt lat="34.25037734306645" lon="108.89599435008125">
   <ele>406.1602714378387</ele>
   <time>2021-06-04T01:54:55.000Z</time>
</trkpt>  
<trkpt lat="34.25040325367899" lon="108.89601896980525">
   <ele>406.19725329987705</ele>
   <time>2021-06-04T01:54:59.000Z</time>
</trkpt>  
<trkpt lat="34.250428755608006" lon="108.89605100903378">
   <ele>406.2937852302566</ele>
   <time>2021-06-04T01:55:04.000Z</time>
</trkpt>  
<trkpt lat="34.25045431680416" lon="108.8960756484516">
   <ele>406.09701929893345</ele>
   <time>2021-06-04T01:55:08.000Z</time>
</trkpt>  
<trkpt lat="34.250481533382015" lon="108.89608015578219">
   <ele>406.20428546890616</ele>
   <time>2021-06-04T01:55:11.000Z</time>
</trkpt>  
<trkpt lat="34.250519619330234" lon="108.89609747576237">
   <ele>406.2802034346387</ele>
   <time>2021-06-04T01:55:15.000Z</time>
</trkpt>  
<trkpt lat="34.25054976343995" lon="108.89611493410125">
   <ele>406.33957996498793</ele>
   <time>2021-06-04T01:55:19.000Z</time>
</trkpt>  
<trkpt lat="34.25058319166598" lon="108.89610214491935">
   <ele>405.97418815642595</ele>
   <time>2021-06-04T01:55:24.000Z</time>
</trkpt>  
<trkpt lat="34.25061806236361" lon="108.89608461563758">
   <ele>406.16491294745356</ele>
   <time>2021-06-04T01:55:26.000Z</time>
</trkpt>  
<trkpt lat="34.250644845502066" lon="108.896071863831">
   <ele>406.2259599156678</ele>
   <time>2021-06-04T01:55:28.000Z</time>
</trkpt>  
<trkpt lat="34.250672954252536" lon="108.89606202701476">
   <ele>406.306111975573</ele>
   <time>2021-06-04T01:55:32.000Z</time>
</trkpt>  
<trkpt lat="34.250700302297055" lon="108.89605683606308">
   <ele>406.21074299234897</ele>
   <time>2021-06-04T01:55:37.000Z</time>
</trkpt>  
<trkpt lat="34.25073218798521" lon="108.89605623261704">
   <ele>406.28954833652824</ele>
   <time>2021-06-04T01:55:40.000Z</time>
</trkpt>  
<trkpt lat="34.250761823353635" lon="108.89605135775251">
   <ele>406.63792439270765</ele>
   <time>2021-06-04T01:55:42.000Z</time>
</trkpt>  
<trkpt lat="34.250796646459854" lon="108.89604215694281">
   <ele>406.3769156523049</ele>
   <time>2021-06-04T01:55:45.000Z</time>
</trkpt>  
<trkpt lat="34.25083043702046" lon="108.89605150223035">
   <ele>406.3746977224946</ele>
   <time>2021-06-04T01:55:50.000Z</time>
</trkpt>  
<trkpt lat="34.25086170507909" lon="108.89605840309166">
   <ele>406.3929431261495</ele>
   <time>2021-06-04T01:55:53.000Z</time>
</trkpt>  
<trkpt lat="34.250902744920175" lon="108.89605943991516">
   <ele>406.5674725472927</ele>
   <time>2021-06-04T01:55:56.000Z</time>
</trkpt>  
<trkpt lat="34.25093785257047" lon="108.89605130828191">
   <ele>406.5340947145596</ele>
   <time>2021-06-04T01:55:59.000Z</time>
</trkpt>  
<trkpt lat="34.25097095566724" lon="108.89604428993977">
   <ele>406.58649499714375</ele>
   <time>2021-06-04T01:56:02.000Z</time>
</trkpt>  
<trkpt lat="34.250995146623886" lon="108.89602547110547">
   <ele>406.40690375026315</ele>
   <time>2021-06-04T01:56:11.000Z</time>
</trkpt>  
<trkpt lat="34.25102000873561" lon="108.89600649593275">
   <ele>406.6534379562363</ele>
   <time>2021-06-04T01:56:17.000Z</time>
</trkpt>  
<trkpt lat="34.25102440347521" lon="108.89597238180778">
   <ele>406.6978185446933</ele>
   <time>2021-06-04T01:56:31.000Z</time>
</trkpt>  
<trkpt lat="34.25105234103849" lon="108.89597675410955">
   <ele>406.843986983411</ele>
   <time>2021-06-04T01:56:39.000Z</time>
</trkpt>  
<trkpt lat="34.251077078552086" lon="108.89595278127977">
   <ele>406.8374157836661</ele>
   <time>2021-06-04T01:56:53.000Z</time>
</trkpt>  
<trkpt lat="34.25109048790651" lon="108.89592143641524">
   <ele>406.9486540937796</ele>
   <time>2021-06-04T01:56:57.000Z</time>
</trkpt>  
<trkpt lat="34.251115885338145" lon="108.89590866141639">
   <ele>407.26258875709027</ele>
   <time>2021-06-04T01:57:06.000Z</time>
</trkpt>  
<trkpt lat="34.251148874358606" lon="108.89589713481627">
   <ele>406.824766154401</ele>
   <time>2021-06-04T01:57:13.000Z</time>
</trkpt>  
<trkpt lat="34.251180958361864" lon="108.89588443524478">
   <ele>406.7088678283617</ele>
   <time>2021-06-04T01:57:18.000Z</time>
</trkpt>  
<trkpt lat="34.25121521503598" lon="108.89586782977693">
   <ele>406.30023114942014</ele>
   <time>2021-06-04T01:57:23.000Z</time>
</trkpt>  
<trkpt lat="34.251246073454354" lon="108.89586674258666">
   <ele>406.5074952011928</ele>
   <time>2021-06-04T01:57:27.000Z</time>
</trkpt>  
<trkpt lat="34.25124856657103" lon="108.89583395068367">
   <ele>406.5446043647826</ele>
   <time>2021-06-04T01:57:36.000Z</time>
</trkpt>  
<trkpt lat="34.25124627416707" lon="108.89579552591267">
   <ele>406.09883451182395</ele>
   <time>2021-06-04T01:57:39.000Z</time>
</trkpt>  
<trkpt lat="34.25125922373759" lon="108.89575807932546">
   <ele>406.4674082165584</ele>
   <time>2021-06-04T01:57:41.000Z</time>
</trkpt>  
<trkpt lat="34.25127713374476" lon="108.89572336723566">
   <ele>406.4014861378819</ele>
   <time>2021-06-04T01:57:44.000Z</time>
</trkpt>  
<trkpt lat="34.251301987399835" lon="108.89570127478214">
   <ele>406.5351519957185</ele>
   <time>2021-06-04T01:57:47.000Z</time>
</trkpt>  
<trkpt lat="34.251297665345035" lon="108.89566256525288">
   <ele>405.6137969624251</ele>
   <time>2021-06-04T01:58:16.000Z</time>
</trkpt>  
<trkpt lat="34.251268940427956" lon="108.89564523773412">
   <ele>405.9353266675025</ele>
   <time>2021-06-04T01:58:18.000Z</time>
</trkpt>  
<trkpt lat="34.251297581856" lon="108.89564480503215">
   <ele>406.140484678559</ele>
   <time>2021-06-04T01:58:37.999Z</time>
</trkpt>  
<trkpt lat="34.251324530646954" lon="108.89566358931548">
   <ele>405.9911422515288</ele>
   <time>2021-06-04T01:58:40.999Z</time>
</trkpt>  
<trkpt lat="34.25130394090448" lon="108.89564211946931">
   <ele>405.92044838890433</ele>
   <time>2021-06-04T01:58:52.999Z</time>
</trkpt>  
<trkpt lat="34.25128426583345" lon="108.89561620722975">
   <ele>406.2616146868095</ele>
   <time>2021-06-04T01:59:31.000Z</time>
</trkpt>  
<trkpt lat="34.251298613365144" lon="108.89564773717314">
   <ele>406.09886346012354</ele>
   <time>2021-06-04T01:59:55.000Z</time>
</trkpt>  
<trkpt lat="34.25131192710266" lon="108.8956813086283">
   <ele>406.18992058746517</ele>
   <time>2021-06-04T02:00:03.000Z</time>
</trkpt>  
<trkpt lat="34.25130902200642" lon="108.89563869971343">
   <ele>405.95232065208256</ele>
   <time>2021-06-04T02:00:12.000Z</time>
</trkpt>  
<trkpt lat="34.2513349210973" lon="108.89565590042571">
   <ele>405.7768383026123</ele>
   <time>2021-06-04T02:00:48.999Z</time>
</trkpt>  
<trkpt lat="34.2513619452031" lon="108.89567412831587">
   <ele>405.4962268648669</ele>
   <time>2021-06-04T02:01:01.999Z</time>
</trkpt>  
<trkpt lat="34.251334815972044" lon="108.89567309189819">
   <ele>405.61751617118716</ele>
   <time>2021-06-04T02:01:26.000Z</time>
</trkpt>  
<trkpt lat="34.25130924753736" lon="108.89564833505042">
   <ele>405.83616353571415</ele>
   <time>2021-06-04T02:01:41.000Z</time>
</trkpt>  
<trkpt lat="34.25128755813056" lon="108.89562788085914">
   <ele>406.38304577674717</ele>
   <time>2021-06-04T02:02:09.000Z</time>
</trkpt>  
<trkpt lat="34.251271933739595" lon="108.89559605389353">
   <ele>406.3536709723994</ele>
   <time>2021-06-04T02:02:13.000Z</time>
</trkpt>  
<trkpt lat="34.251288990650075" lon="108.89562318980849">
   <ele>406.5981841823086</ele>
   <time>2021-06-04T02:02:36.999Z</time>
</trkpt>  
<trkpt lat="34.25131571589387" lon="108.8956143663866">
   <ele>406.05385994166136</ele>
   <time>2021-06-04T02:03:32.001Z</time>
</trkpt>  
<trkpt lat="34.25134274686872" lon="108.89563373045702">
   <ele>405.909186960198</ele>
   <time>2021-06-04T02:03:33.001Z</time>
</trkpt>  
<trkpt lat="34.251311804222475" lon="108.89562733937098">
   <ele>406.23703264351934</ele>
   <time>2021-06-04T02:03:37.001Z</time>
</trkpt>  
<trkpt lat="34.251341975402575" lon="108.89562951630406">
   <ele>405.7692869184539</ele>
   <time>2021-06-04T02:03:50.001Z</time>
</trkpt>  
<trkpt lat="34.251373564002556" lon="108.89563732593453">
   <ele>405.76509527210146</ele>
   <time>2021-06-04T02:03:52.001Z</time>
</trkpt>  
<trkpt lat="34.25137457336881" lon="108.8956018827526">
   <ele>405.28869925253093</ele>
   <time>2021-06-04T02:05:42.001Z</time>
</trkpt>  
<trkpt lat="34.251357994048945" lon="108.89557440029203">
   <ele>405.6246263133362</ele>
   <time>2021-06-04T02:05:54.001Z</time>
</trkpt>  
<trkpt lat="34.25138713984731" lon="108.89558306453642">
   <ele>405.5253888051957</ele>
   <time>2021-06-04T02:06:04.001Z</time>
</trkpt>  
<trkpt lat="34.251361178970434" lon="108.8955659606189">
   <ele>405.26133131515235</ele>
   <time>2021-06-04T02:06:06.001Z</time>
</trkpt>  
<trkpt lat="34.25133476715726" lon="108.89555436883043">
   <ele>405.82981267478317</ele>
   <time>2021-06-04T02:06:27.001Z</time>
</trkpt>  
<trkpt lat="34.25135574057594" lon="108.89557557049746">
   <ele>405.67139774002135</ele>
   <time>2021-06-04T02:06:48.000Z</time>
</trkpt>  
<trkpt lat="34.25138495092408" lon="108.89559737796066">
   <ele>405.44629044272006</ele>
   <time>2021-06-04T02:06:52.000Z</time>
</trkpt>  
<trkpt lat="34.25138794653198" lon="108.89563114453752">
   <ele>405.46462915837765</ele>
   <time>2021-06-04T02:07:32.001Z</time>
</trkpt>  
<trkpt lat="34.251367919095976" lon="108.89560554766223">
   <ele>405.45429378189147</ele>
   <time>2021-06-04T02:07:49.001Z</time>
</trkpt>  
<trkpt lat="34.251389028087026" lon="108.89562731461439">
   <ele>405.44786448124796</ele>
   <time>2021-06-04T02:08:00.001Z</time>
</trkpt>  
<trkpt lat="34.25134853795068" lon="108.89562600331283">
   <ele>405.1540206512436</ele>
   <time>2021-06-04T02:08:20.001Z</time>
</trkpt>  
<trkpt lat="34.251328143941834" lon="108.89560136681479">
   <ele>405.9976625191048</ele>
   <time>2021-06-04T02:08:29.001Z</time>
</trkpt>  
<trkpt lat="34.25131401324927" lon="108.89563185553911">
   <ele>406.0339797483757</ele>
   <time>2021-06-04T02:08:39.001Z</time>
</trkpt>  
<trkpt lat="34.2513040484286" lon="108.89560002021706">
   <ele>406.06898741517216</ele>
   <time>2021-06-04T02:08:51.000Z</time>
</trkpt>  
<trkpt lat="34.25127899910688" lon="108.89558387720086">
   <ele>406.81207345612347</ele>
   <time>2021-06-04T02:10:52.001Z</time>
</trkpt>  
<trkpt lat="34.25124895830176" lon="108.89556338952832">
   <ele>406.8028136398643</ele>
   <time>2021-06-04T02:10:53.001Z</time>
</trkpt>  
<trkpt lat="34.25127538319328" lon="108.89557354320209">
   <ele>406.59277755208313</ele>
   <time>2021-06-04T02:11:18.000Z</time>
</trkpt>  
<trkpt lat="34.25131443484768" lon="108.89559513313047">
   <ele>406.53372873645276</ele>
   <time>2021-06-04T02:11:19.000Z</time>
</trkpt>  
<trkpt lat="34.251342078131245" lon="108.89559923626659">
   <ele>405.7991612320766</ele>
   <time>2021-06-04T02:11:57.001Z</time>
</trkpt>  
<trkpt lat="34.25136857076235" lon="108.89561479326952">
   <ele>405.65116421692073</ele>
   <time>2021-06-04T02:11:59.001Z</time>
</trkpt>  
<trkpt lat="34.25138090092276" lon="108.8956496553544">
   <ele>405.4089167723432</ele>
   <time>2021-06-04T02:12:14.001Z</time>
</trkpt>  
<trkpt lat="34.25140326931234" lon="108.89567437379775">
   <ele>405.4550256142393</ele>
   <time>2021-06-04T02:12:21.001Z</time>
</trkpt>  
<trkpt lat="34.25137392321247" lon="108.89567073449686">
   <ele>405.4734505433589</ele>
   <time>2021-06-04T02:12:34.001Z</time>
</trkpt>  
<trkpt lat="34.25136488503163" lon="108.89563878858532">
   <ele>405.6977928923443</ele>
   <time>2021-06-04T02:12:44.001Z</time>
</trkpt>  
<trkpt lat="34.251338675882955" lon="108.8956199097867">
   <ele>405.61508281342685</ele>
   <time>2021-06-04T02:12:48.001Z</time>
</trkpt>  
<trkpt lat="34.251305912547" lon="108.89562272026478">
   <ele>405.91894502937794</ele>
   <time>2021-06-04T02:13:10.000Z</time>
</trkpt>  
<trkpt lat="34.251332735554875" lon="108.89565047725284">
   <ele>406.23102804552764</ele>
   <time>2021-06-04T02:13:14.000Z</time>
</trkpt>  
<trkpt lat="34.25135499598511" lon="108.89562697605643">
   <ele>405.6653410391882</ele>
   <time>2021-06-04T02:13:44.000Z</time>
</trkpt>  
<trkpt lat="34.25141025234068" lon="108.8956289270838">
   <ele>405.57712723873556</ele>
   <time>2021-06-04T02:13:46.000Z</time>
</trkpt>  
<trkpt lat="34.25144220737339" lon="108.89564214987212">
   <ele>405.4515350917354</ele>
   <time>2021-06-04T02:13:49.000Z</time>
</trkpt>  
<trkpt lat="34.25141704433199" lon="108.89562738305965">
   <ele>405.35190855991095</ele>
   <time>2021-06-04T02:13:51.000Z</time>
</trkpt>  
<trkpt lat="34.25135241044717" lon="108.89560692651058">
   <ele>405.41284350212663</ele>
   <time>2021-06-04T02:13:53.000Z</time>
</trkpt>  
<trkpt lat="34.25132932882237" lon="108.89562562824696">
   <ele>406.21641243621707</ele>
   <time>2021-06-04T02:17:32.000Z</time>
</trkpt>  
<trkpt lat="34.25130545465377" lon="108.89566869425309">
   <ele>406.10836305562407</ele>
   <time>2021-06-04T02:17:34.000Z</time>
</trkpt>  
<trkpt lat="34.251294019243936" lon="108.89571629753571">
   <ele>406.0296417810023</ele>
   <time>2021-06-04T02:17:36.000Z</time>
</trkpt>  
<trkpt lat="34.25128813202402" lon="108.89575235187928">
   <ele>406.08324311766773</ele>
   <time>2021-06-04T02:17:37.000Z</time>
</trkpt>  
<trkpt lat="34.25128055325119" lon="108.8957986329567">
   <ele>405.99399713333696</ele>
   <time>2021-06-04T02:17:41.000Z</time>
</trkpt>  
<trkpt lat="34.251282413783144" lon="108.8958360681386">
   <ele>405.9914614763111</ele>
   <time>2021-06-04T02:17:43.000Z</time>
</trkpt>  
<trkpt lat="34.251267513534124" lon="108.89586360427562">
   <ele>406.038066948764</ele>
   <time>2021-06-04T02:17:46.000Z</time>
</trkpt>  
<trkpt lat="34.251285713727675" lon="108.89588802267802">
   <ele>406.0435718642548</ele>
   <time>2021-06-04T02:17:53.000Z</time>
</trkpt>  
<trkpt lat="34.25131619563169" lon="108.89587764017318">
   <ele>406.07786547765136</ele>
   <time>2021-06-04T02:18:10.000Z</time>
</trkpt>  
<trkpt lat="34.25134675538053" lon="108.89586096789483">
   <ele>405.924288963899</ele>
   <time>2021-06-04T02:18:11.000Z</time>
</trkpt>  
<trkpt lat="34.25138214869861" lon="108.89585038903176">
   <ele>405.962725459598</ele>
   <time>2021-06-04T02:18:16.000Z</time>
</trkpt>  
<trkpt lat="34.2514200157247" lon="108.895838194909">
   <ele>405.46968645136803</ele>
   <time>2021-06-04T02:18:21.000Z</time>
</trkpt>  
<trkpt lat="34.251447107885234" lon="108.89582554887421">
   <ele>405.41511932760477</ele>
   <time>2021-06-04T02:18:24.000Z</time>
</trkpt>  
<trkpt lat="34.25147168206783" lon="108.89580731263624">
   <ele>405.41603873483837</ele>
   <time>2021-06-04T02:18:26.000Z</time>
</trkpt>  
<trkpt lat="34.25150229761555" lon="108.89578871951203">
   <ele>405.3511904766783</ele>
   <time>2021-06-04T02:18:30.000Z</time>
</trkpt>  
<trkpt lat="34.251510014398875" lon="108.89575705845927">
   <ele>405.1487588873133</ele>
   <time>2021-06-04T02:18:33.000Z</time>
</trkpt>  
<trkpt lat="34.251515979669996" lon="108.89572020310017">
   <ele>405.2495941910893</ele>
   <time>2021-06-04T02:18:37.001Z</time>
</trkpt>  
<trkpt lat="34.2515193513973" lon="108.89568715762653">
   <ele>405.1913889348507</ele>
   <time>2021-06-04T02:18:41.001Z</time>
</trkpt>  
<trkpt lat="34.251540510757344" lon="108.8956427335739">
   <ele>405.192196409218</ele>
   <time>2021-06-04T02:18:44.001Z</time>
</trkpt>  
<trkpt lat="34.2515646855478" lon="108.89561039917945">
   <ele>405.33035960793495</ele>
   <time>2021-06-04T02:18:47.001Z</time>
</trkpt>  
<trkpt lat="34.25155914230875" lon="108.89556744101799">
   <ele>405.29376420751214</ele>
   <time>2021-06-04T02:18:50.001Z</time>
</trkpt>  
<trkpt lat="34.25156640910678" lon="108.89552602416718">
   <ele>405.30712568666786</ele>
   <time>2021-06-04T02:18:52.001Z</time>
</trkpt>  
<trkpt lat="34.25157368500322" lon="108.89548682517737">
   <ele>405.1740227099508</ele>
   <time>2021-06-04T02:18:56.001Z</time>
</trkpt>  
<trkpt lat="34.2515886154329" lon="108.89545665307837">
   <ele>405.36446360778064</ele>
   <time>2021-06-04T02:18:59.001Z</time>
</trkpt>  
<trkpt lat="34.25159182591374" lon="108.89542311551726">
   <ele>405.0933128297329</ele>
   <time>2021-06-04T02:19:01.001Z</time>
</trkpt>  
<trkpt lat="34.25161574719718" lon="108.89538761908949">
   <ele>405.0702638961375</ele>
   <time>2021-06-04T02:19:05.001Z</time>
</trkpt>  
<trkpt lat="34.251631009655064" lon="108.89535700467054">
   <ele>405.1080762883648</ele>
   <time>2021-06-04T02:19:07.001Z</time>
</trkpt>  
<trkpt lat="34.25164774705743" lon="108.89532750667631">
   <ele>405.04168156534433</ele>
   <time>2021-06-04T02:19:10.001Z</time>
</trkpt>  
<trkpt lat="34.251656621809" lon="108.89529075791292">
   <ele>405.1872055903077</ele>
   <time>2021-06-04T02:19:16.001Z</time>
</trkpt>  
<trkpt lat="34.2516791241087" lon="108.89527115498825">
   <ele>405.1274730730802</ele>
   <time>2021-06-04T02:19:37.000Z</time>
</trkpt>  
<trkpt lat="34.2516996559852" lon="108.8952320504541">
   <ele>404.81447090022266</ele>
   <time>2021-06-04T02:19:41.000Z</time>
</trkpt>  
<trkpt lat="34.25172206599168" lon="108.895184696779">
   <ele>405.2243631603196</ele>
   <time>2021-06-04T02:19:43.000Z</time>
</trkpt>  
<trkpt lat="34.251732139949475" lon="108.89514343595789">
   <ele>404.982639526017</ele>
   <time>2021-06-04T02:19:46.000Z</time>
</trkpt>  
<trkpt lat="34.25172766067325" lon="108.89517607262158">
   <ele>405.18167052045465</ele>
   <time>2021-06-04T02:20:00.000Z</time>
</trkpt>  
<trkpt lat="34.251724788325994" lon="108.89520886954335">
   <ele>404.46026949677616</ele>
   <time>2021-06-04T02:20:13.000Z</time>
</trkpt>  
<trkpt lat="34.251751503035955" lon="108.89519019893616">
   <ele>404.91978093609214</ele>
   <time>2021-06-04T02:21:08.000Z</time>
</trkpt>  
<trkpt lat="34.25177292879519" lon="108.89516870047612">
   <ele>405.0175460996106</ele>
   <time>2021-06-04T02:21:10.000Z</time>
</trkpt>  
<trkpt lat="34.25180644030957" lon="108.89517744270024">
   <ele>405.3197765639052</ele>
   <time>2021-06-04T02:21:13.000Z</time>
</trkpt>  
<trkpt lat="34.25183477088207" lon="108.89518697456501">
   <ele>404.8444634778425</ele>
   <time>2021-06-04T02:21:16.000Z</time>
</trkpt>  
<trkpt lat="34.25187087106299" lon="108.89518834121566">
   <ele>404.57915809284896</ele>
   <time>2021-06-04T02:21:20.001Z</time>
</trkpt>  
<trkpt lat="34.251905777299335" lon="108.89519465444177">
   <ele>404.8734570853412</ele>
   <time>2021-06-04T02:21:23.001Z</time>
</trkpt>  
<trkpt lat="34.25193687191855" lon="108.8952007075296">
   <ele>404.59075779654086</ele>
   <time>2021-06-04T02:21:30.999Z</time>
</trkpt>  
<trkpt lat="34.25196999183128" lon="108.89519501033959">
   <ele>403.95348181109875</ele>
   <time>2021-06-04T02:21:33.999Z</time>
</trkpt>  
<trkpt lat="34.251995671147505" lon="108.89516680511755">
   <ele>403.9900455093011</ele>
   <time>2021-06-04T02:21:37.000Z</time>
</trkpt>  
<trkpt lat="34.251999969214644" lon="108.89512850580985">
   <ele>404.06144170928746</ele>
   <time>2021-06-04T02:21:39.000Z</time>
</trkpt>  
<trkpt lat="34.252011402584145" lon="108.89509466043945">
   <ele>404.4230694063008</ele>
   <time>2021-06-04T02:21:43.000Z</time>
</trkpt>  
<trkpt lat="34.252038211133744" lon="108.8950897203679">
   <ele>404.6190656134859</ele>
   <time>2021-06-04T02:21:48.000Z</time>
</trkpt>  
<trkpt lat="34.252061490419095" lon="108.89506818423614">
   <ele>404.59278501942754</ele>
   <time>2021-06-04T02:22:13.000Z</time>
</trkpt>  
<trkpt lat="34.25204311407673" lon="108.89504207128579">
   <ele>404.4981419406831</ele>
   <time>2021-06-04T02:22:19.000Z</time>
</trkpt>  
<trkpt lat="34.25206872742978" lon="108.89502751037297">
   <ele>404.29029907938093</ele>
   <time>2021-06-04T02:22:38.000Z</time>
</trkpt>  
       </trkseg>
   </trk>
</gpx>
