# Supplementary material for: Exploring the influence of path environment factors on walking behavior in urban parks with configuration attribute control
Source: PLoS One. 2025 Jul 28;20(7):e0329278. doi: 10.1371/journal.pone.0329278 (PMC12303266; doi:10.1371/journal.pone.0329278)
Supplement: S2 File — (ZIP) [file pone.0329278.s002.zip › S2 File/Trajectory data/F193.gpx]

<?xml version="1.0" encoding="UTF-8"?>
<gpx xmlns:xsi="http://www.w3.org/2001/XMLSchema-instance" xmlns="http://www.topografix.com/GPX/1/1" xsi:schemaLocation="http://www.topografix.com/GPX/1/1 http://www.topografix.com/GPX/1/1/gpx.xsd" version="1.1" creator="foooooot.com">
<metadata>
         <copyright author="foooooot.com"> <license>foooooot.com</license></copyright>
         <time>1622744913.282837</time>
         <name>002</name>
</metadata>
<trk>
    <name>002</name>
    <type>trip#track</type>
    <src>手机客户端软件/六只脚iPhone版</src>
    <trkseg> 
<trkpt lat="34.252031691473306" lon="108.894965150643">
   <ele>404.4534364361316</ele>
   <time>2021-06-04T02:28:34.000Z</time>
</trkpt>  
<trkpt lat="34.25200864579799" lon="108.89494383327468">
   <ele>404.12910690531135</ele>
   <time>2021-06-04T02:28:46.000Z</time>
</trkpt>  
<trkpt lat="34.251986570825935" lon="108.89492473026915">
   <ele>404.2555332602933</ele>
   <time>2021-06-04T02:28:48.000Z</time>
</trkpt>  
<trkpt lat="34.25195563799109" lon="108.89490444341745">
   <ele>405.2118078311905</ele>
   <time>2021-06-04T02:28:51.000Z</time>
</trkpt>  
<trkpt lat="34.251930452197605" lon="108.89489231944611">
   <ele>404.6597393648699</ele>
   <time>2021-06-04T02:28:54.000Z</time>
</trkpt>  
<trkpt lat="34.25189909801809" lon="108.89488260704762">
   <ele>404.6745859095827</ele>
   <time>2021-06-04T02:28:59.000Z</time>
</trkpt>  
<trkpt lat="34.251872329099655" lon="108.89487221991132">
   <ele>404.3585091959685</ele>
   <time>2021-06-04T02:29:03.000Z</time>
</trkpt>  
<trkpt lat="34.2518474595297" lon="108.89485549476603">
   <ele>405.30354809667915</ele>
   <time>2021-06-04T02:29:07.000Z</time>
</trkpt>  
<trkpt lat="34.251828375013545" lon="108.8948322883042">
   <ele>405.316791892983</ele>
   <time>2021-06-04T02:29:12.000Z</time>
</trkpt>  
<trkpt lat="34.25181972827067" lon="108.8947978130462">
   <ele>405.1884975358844</ele>
   <time>2021-06-04T02:29:17.000Z</time>
</trkpt>  
<trkpt lat="34.2518169694505" lon="108.89476320056127">
   <ele>405.076078383252</ele>
   <time>2021-06-04T02:29:21.000Z</time>
</trkpt>  
<trkpt lat="34.251820327192995" lon="108.89472463459227">
   <ele>405.3711968017742</ele>
   <time>2021-06-04T02:29:25.000Z</time>
</trkpt>  
<trkpt lat="34.25183060737208" lon="108.89468750004136">
   <ele>405.19570691976696</ele>
   <time>2021-06-04T02:29:28.000Z</time>
</trkpt>  
<trkpt lat="34.25184822576595" lon="108.89464634504289">
   <ele>405.1085923239589</ele>
   <time>2021-06-04T02:29:30.000Z</time>
</trkpt>  
<trkpt lat="34.25187119632442" lon="108.89460180183114">
   <ele>405.31248662713915</ele>
   <time>2021-06-04T02:29:31.000Z</time>
</trkpt>  
<trkpt lat="34.25188620137964" lon="108.89456906619895">
   <ele>405.30408463813365</ele>
   <time>2021-06-04T02:29:33.000Z</time>
</trkpt>  
<trkpt lat="34.25190203177765" lon="108.8945367447234">
   <ele>404.61196270864457</ele>
   <time>2021-06-04T02:29:36.000Z</time>
</trkpt>  
<trkpt lat="34.251918611205184" lon="108.89449976720284">
   <ele>404.2879474684596</ele>
   <time>2021-06-04T02:29:40.001Z</time>
</trkpt>  
<trkpt lat="34.251928658212115" lon="108.8944647587128">
   <ele>404.19808867014945</ele>
   <time>2021-06-04T02:29:44.001Z</time>
</trkpt>  
<trkpt lat="34.251941650745735" lon="108.89443146751948">
   <ele>404.12256033346057</ele>
   <time>2021-06-04T02:29:49.000Z</time>
</trkpt>  
<trkpt lat="34.251960416759964" lon="108.89439563359493">
   <ele>404.18331079464406</ele>
   <time>2021-06-04T02:29:54.000Z</time>
</trkpt>  
<trkpt lat="34.25197661586516" lon="108.89436359457252">
   <ele>404.60824717208743</ele>
   <time>2021-06-04T02:29:57.000Z</time>
</trkpt>  
<trkpt lat="34.25198857806728" lon="108.89433202041783">
   <ele>404.2936768112704</ele>
   <time>2021-06-04T02:30:00.000Z</time>
</trkpt>  
<trkpt lat="34.25199952851156" lon="108.89429363954872">
   <ele>404.1301550110802</ele>
   <time>2021-06-04T02:30:04.000Z</time>
</trkpt>  
<trkpt lat="34.25201037908851" lon="108.89425437697678">
   <ele>404.3854643292725</ele>
   <time>2021-06-04T02:30:08.000Z</time>
</trkpt>  
<trkpt lat="34.25202419368757" lon="108.89422174287687">
   <ele>404.4052398400381</ele>
   <time>2021-06-04T02:30:12.000Z</time>
</trkpt>  
<trkpt lat="34.2520424673588" lon="108.89419175191787">
   <ele>404.4380343230441</ele>
   <time>2021-06-04T02:30:15.000Z</time>
</trkpt>  
<trkpt lat="34.25206169273241" lon="108.89415510428545">
   <ele>404.14420056156814</ele>
   <time>2021-06-04T02:30:18.000Z</time>
</trkpt>  
<trkpt lat="34.25207377847484" lon="108.89411141791332">
   <ele>404.28250514157116</ele>
   <time>2021-06-04T02:30:21.000Z</time>
</trkpt>  
<trkpt lat="34.25207894963804" lon="108.89407606021489">
   <ele>404.23753683641553</ele>
   <time>2021-06-04T02:30:24.000Z</time>
</trkpt>  
<trkpt lat="34.25208455346207" lon="108.89404056978421">
   <ele>404.51127913966775</ele>
   <time>2021-06-04T02:30:26.000Z</time>
</trkpt>  
<trkpt lat="34.25208715495718" lon="108.89399842031926">
   <ele>404.76739326212555</ele>
   <time>2021-06-04T02:30:28.000Z</time>
</trkpt>  
<trkpt lat="34.2520979159065" lon="108.8939602425765">
   <ele>404.5896855155006</ele>
   <time>2021-06-04T02:30:32.000Z</time>
</trkpt>  
<trkpt lat="34.25209749519032" lon="108.8939266046473">
   <ele>404.3076598569751</ele>
   <time>2021-06-04T02:30:36.000Z</time>
</trkpt>  
<trkpt lat="34.25209027346279" lon="108.89388611842992">
   <ele>404.75092980079353</ele>
   <time>2021-06-04T02:30:41.000Z</time>
</trkpt>  
<trkpt lat="34.25207691588723" lon="108.8938570087714">
   <ele>405.03465775214136</ele>
   <time>2021-06-04T02:30:44.000Z</time>
</trkpt>  
<trkpt lat="34.25204941882786" lon="108.89382340376643">
   <ele>405.2986768465489</ele>
   <time>2021-06-04T02:30:47.000Z</time>
</trkpt>  
<trkpt lat="34.252021371335005" lon="108.89379293149561">
   <ele>404.96383551415056</ele>
   <time>2021-06-04T02:30:50.000Z</time>
</trkpt>  
<trkpt lat="34.251989891736535" lon="108.89376941071976">
   <ele>405.4023760352284</ele>
   <time>2021-06-04T02:30:53.000Z</time>
</trkpt>  
<trkpt lat="34.251961802222674" lon="108.89375380474708">
   <ele>405.3123427378014</ele>
   <time>2021-06-04T02:30:55.000Z</time>
</trkpt>  
<trkpt lat="34.251929264389666" lon="108.89374063452564">
   <ele>405.5227513285354</ele>
   <time>2021-06-04T02:30:57.000Z</time>
</trkpt>  
<trkpt lat="34.25189886318408" lon="108.89372607907238">
   <ele>406.1729040434584</ele>
   <time>2021-06-04T02:30:59.000Z</time>
</trkpt>  
<trkpt lat="34.251863629497336" lon="108.89370901453577">
   <ele>405.5101325213909</ele>
   <time>2021-06-04T02:31:01.001Z</time>
</trkpt>  
<trkpt lat="34.25183518810903" lon="108.89369240830223">
   <ele>405.47776067629457</ele>
   <time>2021-06-04T02:31:03.001Z</time>
</trkpt>  
<trkpt lat="34.251807372783915" lon="108.8936812323626">
   <ele>405.371637490578</ele>
   <time>2021-06-04T02:31:06.001Z</time>
</trkpt>  
<trkpt lat="34.25177871539859" lon="108.89367250668982">
   <ele>405.26730830501765</ele>
   <time>2021-06-04T02:31:08.001Z</time>
</trkpt>  
<trkpt lat="34.251751840806044" lon="108.89366648577902">
   <ele>405.64927941467613</ele>
   <time>2021-06-04T02:31:13.001Z</time>
</trkpt>  
<trkpt lat="34.25172229367631" lon="108.89366683347755">
   <ele>405.6552619198337</ele>
   <time>2021-06-04T02:31:17.001Z</time>
</trkpt>  
<trkpt lat="34.2516931952452" lon="108.89366010865938">
   <ele>406.1737176030874</ele>
   <time>2021-06-04T02:31:20.001Z</time>
</trkpt>  
<trkpt lat="34.2516590296219" lon="108.89366572427545">
   <ele>405.7172813396901</ele>
   <time>2021-06-04T02:31:24.001Z</time>
</trkpt>  
<trkpt lat="34.251632367812995" lon="108.89367115516484">
   <ele>405.39472273085266</ele>
   <time>2021-06-04T02:31:31.001Z</time>
</trkpt>  
<trkpt lat="34.25160508120873" lon="108.89367094224146">
   <ele>405.23213861323893</ele>
   <time>2021-06-04T02:31:36.001Z</time>
</trkpt>  
<trkpt lat="34.25158324176393" lon="108.89364672543051">
   <ele>405.2892478387803</ele>
   <time>2021-06-04T02:31:43.001Z</time>
</trkpt>  
<trkpt lat="34.251573082930804" lon="108.89361425901402">
   <ele>405.1337049808353</ele>
   <time>2021-06-04T02:31:47.001Z</time>
</trkpt>  
<trkpt lat="34.25156307265646" lon="108.89356159655593">
   <ele>405.62682204693556</ele>
   <time>2021-06-04T02:31:50.001Z</time>
</trkpt>  
<trkpt lat="34.25154771073022" lon="108.89351832261316">
   <ele>405.5381511077285</ele>
   <time>2021-06-04T02:31:52.001Z</time>
</trkpt>  
<trkpt lat="34.25154408497811" lon="108.89348485314208">
   <ele>405.67194416746497</ele>
   <time>2021-06-04T02:31:55.000Z</time>
</trkpt>  
<trkpt lat="34.25153430444394" lon="108.89344994102642">
   <ele>405.7893817583099</ele>
   <time>2021-06-04T02:31:59.000Z</time>
</trkpt>  
<trkpt lat="34.25152097892259" lon="108.89342076826966">
   <ele>406.05664945952594</ele>
   <time>2021-06-04T02:32:03.000Z</time>
</trkpt>  
<trkpt lat="34.251496361247106" lon="108.89340478294446">
   <ele>405.8157233018428</ele>
   <time>2021-06-04T02:32:08.000Z</time>
</trkpt>  
<trkpt lat="34.25147355729643" lon="108.89337794522805">
   <ele>405.8762204768136</ele>
   <time>2021-06-04T02:32:10.000Z</time>
</trkpt>  
<trkpt lat="34.25145129968989" lon="108.89335503224845">
   <ele>406.43536534067243</ele>
   <time>2021-06-04T02:32:28.000Z</time>
</trkpt>  
<trkpt lat="34.25141819815273" lon="108.89336153002455">
   <ele>406.4664022028446</ele>
   <time>2021-06-04T02:32:33.000Z</time>
</trkpt>  
<trkpt lat="34.25139264334337" lon="108.89335090066749">
   <ele>405.8686429839581</ele>
   <time>2021-06-04T02:32:46.000Z</time>
</trkpt>  
<trkpt lat="34.251365219286384" lon="108.89336050476255">
   <ele>406.06624884251505</ele>
   <time>2021-06-04T02:32:50.000Z</time>
</trkpt>  
<trkpt lat="34.25139073087565" lon="108.89334938779776">
   <ele>406.0641518086195</ele>
   <time>2021-06-04T02:33:50.001Z</time>
</trkpt>  
<trkpt lat="34.25136442625191" lon="108.89335891206575">
   <ele>406.268713821657</ele>
   <time>2021-06-04T02:34:14.000Z</time>
</trkpt>  
<trkpt lat="34.251383224134806" lon="108.89338308644764">
   <ele>405.97294694092125</ele>
   <time>2021-06-04T02:34:46.000Z</time>
</trkpt>  
<trkpt lat="34.251409118575175" lon="108.8933708925626">
   <ele>406.0719337128103</ele>
   <time>2021-06-04T02:35:24.001Z</time>
</trkpt>  
<trkpt lat="34.251438080931464" lon="108.89335457844656">
   <ele>406.20264691114426</ele>
   <time>2021-06-04T02:35:25.001Z</time>
</trkpt>  
<trkpt lat="34.25146444478623" lon="108.8933413867788">
   <ele>406.22303159348667</ele>
   <time>2021-06-04T02:35:27.001Z</time>
</trkpt>  
<trkpt lat="34.25149066079294" lon="108.89335215916935">
   <ele>406.21181603800505</ele>
   <time>2021-06-04T02:35:34.001Z</time>
</trkpt>  
<trkpt lat="34.25150606713095" lon="108.89339309719068">
   <ele>406.29476444609463</ele>
   <time>2021-06-04T02:35:37.001Z</time>
</trkpt>  
<trkpt lat="34.2514807812174" lon="108.89340540267395">
   <ele>405.7259880239144</ele>
   <time>2021-06-04T02:35:49.001Z</time>
</trkpt>  
<trkpt lat="34.251456452109586" lon="108.89339104245644">
   <ele>406.09950767364353</ele>
   <time>2021-06-04T02:35:57.001Z</time>
</trkpt>  
<trkpt lat="34.251472029079686" lon="108.89336177874564">
   <ele>406.033515653573</ele>
   <time>2021-06-04T02:36:04.001Z</time>
</trkpt>  
<trkpt lat="34.251494808832355" lon="108.89334340105908">
   <ele>406.04279003478587</ele>
   <time>2021-06-04T02:36:06.000Z</time>
</trkpt>  
<trkpt lat="34.25146766778026" lon="108.89334523596254">
   <ele>405.98245142400265</ele>
   <time>2021-06-04T02:36:34.000Z</time>
</trkpt>  
<trkpt lat="34.25148331007317" lon="108.89331801039576">
   <ele>406.1585511621088</ele>
   <time>2021-06-04T02:37:13.000Z</time>
</trkpt>  
<trkpt lat="34.25150652656938" lon="108.89333513419736">
   <ele>406.3601936912164</ele>
   <time>2021-06-04T02:38:04.001Z</time>
</trkpt>  
<trkpt lat="34.25147788466312" lon="108.89333362839812">
   <ele>406.3619058141485</ele>
   <time>2021-06-04T02:38:22.000Z</time>
</trkpt>  
<trkpt lat="34.251503903653905" lon="108.8933504343821">
   <ele>406.3046222580597</ele>
   <time>2021-06-04T02:38:44.000Z</time>
</trkpt>  
<trkpt lat="34.25152047134256" lon="108.89337886258528">
   <ele>406.37324676755816</ele>
   <time>2021-06-04T02:38:45.000Z</time>
</trkpt>  
<trkpt lat="34.2515203014317" lon="108.89341394128382">
   <ele>405.82197367958724</ele>
   <time>2021-06-04T02:39:04.001Z</time>
</trkpt>  
<trkpt lat="34.251528541537176" lon="108.89344554467372">
   <ele>406.0526446439326</ele>
   <time>2021-06-04T02:39:06.001Z</time>
</trkpt>  
<trkpt lat="34.25153698675456" lon="108.89347702416461">
   <ele>406.042353910394</ele>
   <time>2021-06-04T02:39:10.001Z</time>
</trkpt>  
<trkpt lat="34.25154524639028" lon="108.89351150369626">
   <ele>405.65789267607033</ele>
   <time>2021-06-04T02:39:14.001Z</time>
</trkpt>  
<trkpt lat="34.251550839292285" lon="108.89354778612228">
   <ele>405.37035322003067</ele>
   <time>2021-06-04T02:39:18.001Z</time>
</trkpt>  
<trkpt lat="34.25155753742775" lon="108.8936039843077">
   <ele>405.5437668915838</ele>
   <time>2021-06-04T02:39:22.001Z</time>
</trkpt>  
<trkpt lat="34.251560408503636" lon="108.89364035302154">
   <ele>405.4214407298714</ele>
   <time>2021-06-04T02:39:24.001Z</time>
</trkpt>  
<trkpt lat="34.25156409743355" lon="108.89368271183311">
   <ele>405.12304795347154</ele>
   <time>2021-06-04T02:39:27.001Z</time>
</trkpt>  
<trkpt lat="34.251566765579106" lon="108.89372469201135">
   <ele>405.307701212354</ele>
   <time>2021-06-04T02:39:31.001Z</time>
</trkpt>  
<trkpt lat="34.251572119119544" lon="108.89376428987873">
   <ele>405.3212677501142</ele>
   <time>2021-06-04T02:39:36.001Z</time>
</trkpt>  
<trkpt lat="34.25158237082742" lon="108.89380140702919">
   <ele>405.760704126209</ele>
   <time>2021-06-04T02:39:40.001Z</time>
</trkpt>  
<trkpt lat="34.25158768942024" lon="108.8938401459397">
   <ele>405.1853071814403</ele>
   <time>2021-06-04T02:39:43.001Z</time>
</trkpt>  
<trkpt lat="34.25158663790566" lon="108.89387439654233">
   <ele>405.1239767773077</ele>
   <time>2021-06-04T02:39:46.001Z</time>
</trkpt>  
<trkpt lat="34.251582145247795" lon="108.89391961472433">
   <ele>405.2390341376886</ele>
   <time>2021-06-04T02:39:50.001Z</time>
</trkpt>  
<trkpt lat="34.251578186298616" lon="108.89396328878398">
   <ele>405.1591213066131</ele>
   <time>2021-06-04T02:39:53.001Z</time>
</trkpt>  
<trkpt lat="34.251583395475464" lon="108.89400576459978">
   <ele>405.4383762581274</ele>
   <time>2021-06-04T02:39:57.001Z</time>
</trkpt>  
<trkpt lat="34.25158499170881" lon="108.89404618350902">
   <ele>405.50788492243737</ele>
   <time>2021-06-04T02:40:00.001Z</time>
</trkpt>  
<trkpt lat="34.25159232505202" lon="108.89408514833313">
   <ele>405.37648095563054</ele>
   <time>2021-06-04T02:40:06.001Z</time>
</trkpt>  
<trkpt lat="34.251610374078616" lon="108.89411374125257">
   <ele>405.59958798997104</ele>
   <time>2021-06-04T02:40:11.001Z</time>
</trkpt>  
<trkpt lat="34.25163517809712" lon="108.89413302806521">
   <ele>405.0034127468243</ele>
   <time>2021-06-04T02:40:15.001Z</time>
</trkpt>  
<trkpt lat="34.25165401737927" lon="108.89415918676343">
   <ele>405.5688707716763</ele>
   <time>2021-06-04T02:40:19.001Z</time>
</trkpt>  
<trkpt lat="34.25167254097172" lon="108.894186658891">
   <ele>405.5016252640635</ele>
   <time>2021-06-04T02:40:23.001Z</time>
</trkpt>  
<trkpt lat="34.25169525592108" lon="108.89421065301703">
   <ele>405.5091547500342</ele>
   <time>2021-06-04T02:40:26.001Z</time>
</trkpt>  
<trkpt lat="34.25172388911969" lon="108.89423122620461">
   <ele>405.6586071383208</ele>
   <time>2021-06-04T02:40:30.001Z</time>
</trkpt>  
<trkpt lat="34.25174806898463" lon="108.89425594506446">
   <ele>405.40488751232624</ele>
   <time>2021-06-04T02:40:34.001Z</time>
</trkpt>  
<trkpt lat="34.251777600566854" lon="108.89428496418165">
   <ele>405.19979618955404</ele>
   <time>2021-06-04T02:40:37.001Z</time>
</trkpt>  
<trkpt lat="34.25180701498457" lon="108.89431541479954">
   <ele>404.80184461083263</ele>
   <time>2021-06-04T02:40:40.001Z</time>
</trkpt>  
<trkpt lat="34.25182977577588" lon="108.89434846868629">
   <ele>405.12106411345303</ele>
   <time>2021-06-04T02:40:43.001Z</time>
</trkpt>  
<trkpt lat="34.251839644246" lon="108.89438331325651">
   <ele>404.87640186585486</ele>
   <time>2021-06-04T02:40:47.001Z</time>
</trkpt>  
<trkpt lat="34.25184358391896" lon="108.89442482817049">
   <ele>404.7533652363345</ele>
   <time>2021-06-04T02:40:51.001Z</time>
</trkpt>  
<trkpt lat="34.251838045133645" lon="108.89446262467061">
   <ele>404.87476178538054</ele>
   <time>2021-06-04T02:40:53.001Z</time>
</trkpt>  
<trkpt lat="34.25183782183436" lon="108.8944997179166">
   <ele>404.5754164820537</ele>
   <time>2021-06-04T02:40:56.001Z</time>
</trkpt>  
<trkpt lat="34.25183129410587" lon="108.89455005941271">
   <ele>404.7427186863497</ele>
   <time>2021-06-04T02:40:59.001Z</time>
</trkpt>  
<trkpt lat="34.25182672807728" lon="108.89458573699758">
   <ele>405.07420657388866</ele>
   <time>2021-06-04T02:41:01.001Z</time>
</trkpt>  
<trkpt lat="34.25182115491831" lon="108.8946194757047">
   <ele>404.79189790040255</ele>
   <time>2021-06-04T02:41:03.001Z</time>
</trkpt>  
<trkpt lat="34.25181215311297" lon="108.89465502434241">
   <ele>404.7372261872515</ele>
   <time>2021-06-04T02:41:05.001Z</time>
</trkpt>  
<trkpt lat="34.251805721570626" lon="108.89468679405113">
   <ele>404.40846266783774</ele>
   <time>2021-06-04T02:41:09.001Z</time>
</trkpt>  
<trkpt lat="34.25179165423608" lon="108.89471740882114">
   <ele>404.9898165240884</ele>
   <time>2021-06-04T02:41:14.001Z</time>
</trkpt>  
<trkpt lat="34.2517862405339" lon="108.89475873078094">
   <ele>404.9040268389508</ele>
   <time>2021-06-04T02:41:18.001Z</time>
</trkpt>  
<trkpt lat="34.25179400200218" lon="108.89479208857001">
   <ele>404.98262321576476</ele>
   <time>2021-06-04T02:41:20.001Z</time>
</trkpt>  
<trkpt lat="34.25180165623999" lon="108.89483021107137">
   <ele>404.92478237114847</ele>
   <time>2021-06-04T02:41:24.001Z</time>
</trkpt>  
<trkpt lat="34.251805560122676" lon="108.89486815352997">
   <ele>404.60406382009387</ele>
   <time>2021-06-04T02:41:27.001Z</time>
</trkpt>  
<trkpt lat="34.25179715902507" lon="108.89490104594778">
   <ele>404.7470872364938</ele>
   <time>2021-06-04T02:41:30.001Z</time>
</trkpt>  
<trkpt lat="34.25179692283198" lon="108.89493922376263">
   <ele>405.1609687572345</ele>
   <time>2021-06-04T02:41:33.001Z</time>
</trkpt>  
<trkpt lat="34.25180455222588" lon="108.89497148612939">
   <ele>405.202117129229</ele>
   <time>2021-06-04T02:41:36.001Z</time>
</trkpt>  
<trkpt lat="34.251818494323686" lon="108.89500495331548">
   <ele>404.8219406818971</ele>
   <time>2021-06-04T02:41:39.001Z</time>
</trkpt>  
<trkpt lat="34.25182780623799" lon="108.8950386509151">
   <ele>404.7238930352032</ele>
   <time>2021-06-04T02:41:41.001Z</time>
</trkpt>  
<trkpt lat="34.25183733356079" lon="108.8950771789827">
   <ele>404.9328576559201</ele>
   <time>2021-06-04T02:41:44.001Z</time>
</trkpt>  
<trkpt lat="34.25181874491993" lon="108.89511538452527">
   <ele>404.8311797231436</ele>
   <time>2021-06-04T02:41:49.001Z</time>
</trkpt>  
<trkpt lat="34.2517994177122" lon="108.89515137474697">
   <ele>405.4385547414422</ele>
   <time>2021-06-04T02:41:52.001Z</time>
</trkpt>  
<trkpt lat="34.251786068870615" lon="108.89518475132516">
   <ele>404.49972316809</ele>
   <time>2021-06-04T02:41:56.001Z</time>
</trkpt>  
<trkpt lat="34.25178204717179" lon="108.89522013613146">
   <ele>404.6984252324328</ele>
   <time>2021-06-04T02:42:04.001Z</time>
</trkpt>  
<trkpt lat="34.251752734626386" lon="108.89523878513813">
   <ele>405.09219339862466</ele>
   <time>2021-06-04T02:42:08.001Z</time>
</trkpt>  
<trkpt lat="34.25172446280068" lon="108.89525594139711">
   <ele>404.90201567392796</ele>
   <time>2021-06-04T02:42:11.001Z</time>
</trkpt>  
<trkpt lat="34.25170101220151" lon="108.89527796340327">
   <ele>405.26759305410087</ele>
   <time>2021-06-04T02:42:15.001Z</time>
</trkpt>  
<trkpt lat="34.251674038714945" lon="108.89530258837917">
   <ele>404.8977462211624</ele>
   <time>2021-06-04T02:42:19.001Z</time>
</trkpt>  
<trkpt lat="34.25164763984174" lon="108.89531580635402">
   <ele>404.9841477032751</ele>
   <time>2021-06-04T02:42:22.001Z</time>
</trkpt>  
<trkpt lat="34.25162502922601" lon="108.89533864763246">
   <ele>405.08406775444746</ele>
   <time>2021-06-04T02:42:25.001Z</time>
</trkpt>  
<trkpt lat="34.25160813607195" lon="108.89537075475558">
   <ele>405.0688498094678</ele>
   <time>2021-06-04T02:42:27.001Z</time>
</trkpt>  
<trkpt lat="34.25160264023445" lon="108.89540296705621">
   <ele>405.1678923461586</ele>
   <time>2021-06-04T02:42:31.001Z</time>
</trkpt>  
<trkpt lat="34.251595779520926" lon="108.89544101779722">
   <ele>405.4584662280977</ele>
   <time>2021-06-04T02:42:37.001Z</time>
</trkpt>  
<trkpt lat="34.2515804504543" lon="108.89547295828103">
   <ele>405.3253958672285</ele>
   <time>2021-06-04T02:42:41.001Z</time>
</trkpt>  
<trkpt lat="34.25156342894937" lon="108.89550502963087">
   <ele>404.95543076843023</ele>
   <time>2021-06-04T02:42:44.001Z</time>
</trkpt>  
<trkpt lat="34.251552898476895" lon="108.89554563028244">
   <ele>405.22552112676203</ele>
   <time>2021-06-04T02:42:50.001Z</time>
</trkpt>  
<trkpt lat="34.25154574703053" lon="108.89558083765733">
   <ele>405.08684976398945</ele>
   <time>2021-06-04T02:42:54.001Z</time>
</trkpt>  
<trkpt lat="34.251539153399314" lon="108.89561460844124">
   <ele>404.79455474577844</ele>
   <time>2021-06-04T02:42:56.001Z</time>
</trkpt>  
<trkpt lat="34.25154175053845" lon="108.89565306489617">
   <ele>405.3429346745834</ele>
   <time>2021-06-04T02:43:00.001Z</time>
</trkpt>  
<trkpt lat="34.25152985276707" lon="108.89568405691608">
   <ele>405.2710128026083</ele>
   <time>2021-06-04T02:43:04.001Z</time>
</trkpt>  
<trkpt lat="34.2515238690519" lon="108.89572214510503">
   <ele>405.27558208815753</ele>
   <time>2021-06-04T02:43:08.001Z</time>
</trkpt>  
<trkpt lat="34.25151639124594" lon="108.89576021661355">
   <ele>405.15391357336193</ele>
   <time>2021-06-04T02:43:11.001Z</time>
</trkpt>  
<trkpt lat="34.2515043098914" lon="108.8957924830441">
   <ele>405.6064431089908</ele>
   <time>2021-06-04T02:43:17.001Z</time>
</trkpt>  
<trkpt lat="34.25147867768053" lon="108.89580967359854">
   <ele>405.0007857894525</ele>
   <time>2021-06-04T02:43:23.001Z</time>
</trkpt>  
<trkpt lat="34.25144892076494" lon="108.895822202093">
   <ele>405.1034044213593</ele>
   <time>2021-06-04T02:43:27.001Z</time>
</trkpt>  
<trkpt lat="34.2514245743987" lon="108.89584108959592">
   <ele>405.2201783163473</ele>
   <time>2021-06-04T02:43:30.001Z</time>
</trkpt>  
<trkpt lat="34.25139862700287" lon="108.89585214381796">
   <ele>404.78471544664353</ele>
   <time>2021-06-04T02:43:33.001Z</time>
</trkpt>  
<trkpt lat="34.25136554052591" lon="108.89585692926646">
   <ele>405.57568381819874</ele>
   <time>2021-06-04T02:43:37.001Z</time>
</trkpt>  
<trkpt lat="34.25133750396659" lon="108.89585432422307">
   <ele>405.9168213708326</ele>
   <time>2021-06-04T02:43:41.001Z</time>
</trkpt>  
<trkpt lat="34.25130247719989" lon="108.89585305240715">
   <ele>406.0418485086411</ele>
   <time>2021-06-04T02:43:44.001Z</time>
</trkpt>  
<trkpt lat="34.25127047352728" lon="108.89584436040545">
   <ele>406.1719226632267</ele>
   <time>2021-06-04T02:43:48.001Z</time>
</trkpt>  
<trkpt lat="34.25124139050989" lon="108.89585128470277">
   <ele>406.1107361847535</ele>
   <time>2021-06-04T02:44:07.001Z</time>
</trkpt>  
<trkpt lat="34.25121023927162" lon="108.89587199853673">
   <ele>406.3664628248662</ele>
   <time>2021-06-04T02:44:08.001Z</time>
</trkpt>  
<trkpt lat="34.25118698813676" lon="108.89585125316547">
   <ele>406.59991195518523</ele>
   <time>2021-06-04T02:44:14.001Z</time>
</trkpt>  
<trkpt lat="34.25117995781043" lon="108.89581768295265">
   <ele>406.71041411999613</ele>
   <time>2021-06-04T02:44:19.001Z</time>
</trkpt>  
<trkpt lat="34.251174799875024" lon="108.89578500803073">
   <ele>406.58515813946724</ele>
   <time>2021-06-04T02:44:24.001Z</time>
</trkpt>  
<trkpt lat="34.25116341545997" lon="108.89581895103512">
   <ele>406.52454825211316</ele>
   <time>2021-06-04T02:44:27.001Z</time>
</trkpt>  
<trkpt lat="34.251145804844576" lon="108.8958473932533">
   <ele>406.7099877456203</ele>
   <time>2021-06-04T02:44:30.001Z</time>
</trkpt>  
<trkpt lat="34.25112278500039" lon="108.89587444455935">
   <ele>406.91540308855474</ele>
   <time>2021-06-04T02:44:32.001Z</time>
</trkpt>  
<trkpt lat="34.25109985954566" lon="108.89589294588993">
   <ele>406.89271966647357</ele>
   <time>2021-06-04T02:44:34.001Z</time>
</trkpt>  
<trkpt lat="34.251078059789" lon="108.89591482334698">
   <ele>406.9201808581129</ele>
   <time>2021-06-04T02:44:36.001Z</time>
</trkpt>  
<trkpt lat="34.25105343707846" lon="108.89593660669871">
   <ele>406.5757690127939</ele>
   <time>2021-06-04T02:44:38.001Z</time>
</trkpt>  
<trkpt lat="34.25102012258021" lon="108.89595519415958">
   <ele>406.8210545666516</ele>
   <time>2021-06-04T02:44:41.001Z</time>
</trkpt>  
<trkpt lat="34.25099090441989" lon="108.8959826564143">
   <ele>406.6160491136834</ele>
   <time>2021-06-04T02:44:44.001Z</time>
</trkpt>  
<trkpt lat="34.25096181532066" lon="108.89599959448891">
   <ele>406.3113436475396</ele>
   <time>2021-06-04T02:44:49.001Z</time>
</trkpt>  
<trkpt lat="34.25092642243934" lon="108.89601633738587">
   <ele>406.4100679513067</ele>
   <time>2021-06-04T02:44:53.001Z</time>
</trkpt>  
<trkpt lat="34.25089833871137" lon="108.89602615625029">
   <ele>406.13105546776205</ele>
   <time>2021-06-04T02:44:55.001Z</time>
</trkpt>  
<trkpt lat="34.25087198576553" lon="108.89603469482941">
   <ele>406.1913737412542</ele>
   <time>2021-06-04T02:44:57.001Z</time>
</trkpt>  
<trkpt lat="34.25084219594969" lon="108.89604388664584">
   <ele>406.3109383061528</ele>
   <time>2021-06-04T02:44:59.001Z</time>
</trkpt>  
<trkpt lat="34.250825164988875" lon="108.89601050295904">
   <ele>406.16069187875837</ele>
   <time>2021-06-04T02:45:05.001Z</time>
</trkpt>  
<trkpt lat="34.250835769047555" lon="108.89597957426602">
   <ele>406.5887632565573</ele>
   <time>2021-06-04T02:45:07.001Z</time>
</trkpt>  
<trkpt lat="34.250839320467676" lon="108.89594001959087">
   <ele>406.67874159663916</ele>
   <time>2021-06-04T02:45:11.001Z</time>
</trkpt>  
<trkpt lat="34.25081419107509" lon="108.89592655602492">
   <ele>407.2553640482947</ele>
   <time>2021-06-04T02:45:19.001Z</time>
</trkpt>  
<trkpt lat="34.25079182945048" lon="108.89590571885235">
   <ele>406.7208432331681</ele>
   <time>2021-06-04T02:45:46.001Z</time>
</trkpt>  
<trkpt lat="34.250759895319526" lon="108.89589960149866">
   <ele>406.585897997953</ele>
   <time>2021-06-04T02:45:49.001Z</time>
</trkpt>  
<trkpt lat="34.250741144262605" lon="108.89586307661392">
   <ele>406.7896823436022</ele>
   <time>2021-06-04T02:46:11.001Z</time>
</trkpt>  
<trkpt lat="34.2506999628014" lon="108.89576625993399">
   <ele>407.09207539632916</ele>
   <time>2021-06-04T02:46:13.001Z</time>
</trkpt>  
<trkpt lat="34.250694414299055" lon="108.8957327655904">
   <ele>407.0896657817066</ele>
   <time>2021-06-04T02:46:18.001Z</time>
</trkpt>  
<trkpt lat="34.250685105781905" lon="108.89569390497394">
   <ele>407.0409005107358</ele>
   <time>2021-06-04T02:46:21.001Z</time>
</trkpt>  
<trkpt lat="34.25068567922191" lon="108.89566089278637">
   <ele>407.03130407352</ele>
   <time>2021-06-04T02:46:23.001Z</time>
</trkpt>  
<trkpt lat="34.25067138810091" lon="108.89562397515922">
   <ele>407.13969691935927</ele>
   <time>2021-06-04T02:46:28.001Z</time>
</trkpt>  
<trkpt lat="34.2506678261365" lon="108.89558800232453">
   <ele>407.1347713628784</ele>
   <time>2021-06-04T02:46:30.001Z</time>
</trkpt>  
<trkpt lat="34.25066223313473" lon="108.89554833479036">
   <ele>407.83871704898775</ele>
   <time>2021-06-04T02:46:33.001Z</time>
</trkpt>  
<trkpt lat="34.25065681806974" lon="108.89550077411448">
   <ele>407.601766705513</ele>
   <time>2021-06-04T02:46:36.000Z</time>
</trkpt>  
<trkpt lat="34.25065900138648" lon="108.89545552324385">
   <ele>407.4697196194902</ele>
   <time>2021-06-04T02:46:38.000Z</time>
</trkpt>  
<trkpt lat="34.25066779079894" lon="108.89541495352668">
   <ele>407.9677882120013</ele>
   <time>2021-06-04T02:46:41.000Z</time>
</trkpt>  
<trkpt lat="34.250670042559534" lon="108.89538045872935">
   <ele>407.8523635752499</ele>
   <time>2021-06-04T02:46:44.000Z</time>
</trkpt>  
<trkpt lat="34.250681424697746" lon="108.89534941976089">
   <ele>407.60294103901833</ele>
   <time>2021-06-04T02:46:46.000Z</time>
</trkpt>  
<trkpt lat="34.25070984512593" lon="108.89535832690898">
   <ele>408.1207673093304</ele>
   <time>2021-06-04T02:46:56.000Z</time>
</trkpt>  
<trkpt lat="34.25070040203358" lon="108.89531916951893">
   <ele>407.943977647461</ele>
   <time>2021-06-04T02:47:16.000Z</time>
</trkpt>  
<trkpt lat="34.25069151816353" lon="108.89527633166345">
   <ele>408.01683528814465</ele>
   <time>2021-06-04T02:47:18.000Z</time>
</trkpt>  
<trkpt lat="34.25068792102866" lon="108.89523505922318">
   <ele>408.29419022332877</ele>
   <time>2021-06-04T02:47:21.000Z</time>
</trkpt>  
<trkpt lat="34.25068072678583" lon="108.89519800817574">
   <ele>408.0002993447706</ele>
   <time>2021-06-04T02:47:25.000Z</time>
</trkpt>  
<trkpt lat="34.250673926080566" lon="108.89516450450157">
   <ele>407.64614980947226</ele>
   <time>2021-06-04T02:47:28.000Z</time>
</trkpt>  
<trkpt lat="34.250672484763" lon="108.89512797696187">
   <ele>407.54951500799507</ele>
   <time>2021-06-04T02:47:30.000Z</time>
</trkpt>  
<trkpt lat="34.25066162207356" lon="108.89509322579995">
   <ele>407.3844915051013</ele>
   <time>2021-06-04T02:47:34.000Z</time>
</trkpt>  
<trkpt lat="34.2506587444044" lon="108.8950566715821">
   <ele>407.4389284402132</ele>
   <time>2021-06-04T02:47:38.000Z</time>
</trkpt>  
<trkpt lat="34.25064495420462" lon="108.89502345541656">
   <ele>406.62733664829284</ele>
   <time>2021-06-04T02:47:42.000Z</time>
</trkpt>  
<trkpt lat="34.25061413535758" lon="108.89503433254347">
   <ele>406.8338940544054</ele>
   <time>2021-06-04T02:47:45.000Z</time>
</trkpt>  
<trkpt lat="34.25058758669629" lon="108.89504129258138">
   <ele>406.754987324588</ele>
   <time>2021-06-04T02:47:47.000Z</time>
</trkpt>  
<trkpt lat="34.25054015716083" lon="108.89505565146807">
   <ele>406.24209273885936</ele>
   <time>2021-06-04T02:47:50.000Z</time>
</trkpt>  
<trkpt lat="34.250510312132306" lon="108.89506141478648">
   <ele>406.31431206315756</ele>
   <time>2021-06-04T02:47:53.000Z</time>
</trkpt>  
<trkpt lat="34.25042752079474" lon="108.89508466776769">
   <ele>405.9374846480787</ele>
   <time>2021-06-04T02:47:56.000Z</time>
</trkpt>  
<trkpt lat="34.25038893775245" lon="108.8950834731198">
   <ele>405.98011087533087</ele>
   <time>2021-06-04T02:47:58.000Z</time>
</trkpt>  
<trkpt lat="34.25035373064426" lon="108.89509465141992">
   <ele>405.6088048471138</ele>
   <time>2021-06-04T02:48:02.001Z</time>
</trkpt>  
<trkpt lat="34.2503293452903" lon="108.89507470156438">
   <ele>405.67173714376986</ele>
   <time>2021-06-04T02:48:06.001Z</time>
</trkpt>  
<trkpt lat="34.25032056678381" lon="108.89510632693373">
   <ele>405.80370287504047</ele>
   <time>2021-06-04T02:48:14.001Z</time>
</trkpt>  
<trkpt lat="34.25034828911457" lon="108.89512135791614">
   <ele>405.8150699706748</ele>
   <time>2021-06-04T02:48:22.001Z</time>
</trkpt>  
<trkpt lat="34.250377117704986" lon="108.89511572090757">
   <ele>406.07501840684563</ele>
   <time>2021-06-04T02:48:47.000Z</time>
</trkpt>  
<trkpt lat="34.25045048197186" lon="108.89511455376336">
   <ele>406.07761872187257</ele>
   <time>2021-06-04T02:48:49.000Z</time>
</trkpt>  
<trkpt lat="34.25047737442148" lon="108.89509038552033">
   <ele>406.1492947237566</ele>
   <time>2021-06-04T02:48:54.000Z</time>
</trkpt>  
<trkpt lat="34.250501855818314" lon="108.89507393106703">
   <ele>406.31719459500164</ele>
   <time>2021-06-04T02:48:59.000Z</time>
</trkpt>  
<trkpt lat="34.250567811060534" lon="108.89507482446524">
   <ele>406.4431607518345</ele>
   <time>2021-06-04T02:49:01.000Z</time>
</trkpt>  
<trkpt lat="34.2506052493526" lon="108.89509313004548">
   <ele>406.4357214216143</ele>
   <time>2021-06-04T02:49:05.000Z</time>
</trkpt>  
<trkpt lat="34.25067367219556" lon="108.89487934916507">
   <ele>406.6085565732792</ele>
   <time>2021-06-04T02:50:55.001Z</time>
</trkpt>  
<trkpt lat="34.25060529296019" lon="108.8950392578058">
   <ele>406.81540102511644</ele>
   <time>2021-06-04T02:50:57.001Z</time>
</trkpt>  
<trkpt lat="34.25054192673923" lon="108.89506438733879">
   <ele>406.77350029721856</ele>
   <time>2021-06-04T02:50:59.000Z</time>
</trkpt>  
<trkpt lat="34.25049939091477" lon="108.89504371888201">
   <ele>406.54627991002053</ele>
   <time>2021-06-04T02:51:01.000Z</time>
</trkpt>  
<trkpt lat="34.25045493155702" lon="108.8950503236936">
   <ele>405.9429036080837</ele>
   <time>2021-06-04T02:51:03.000Z</time>
</trkpt>  
<trkpt lat="34.25042835845128" lon="108.89507262175117">
   <ele>405.9548940695822</ele>
   <time>2021-06-04T02:51:05.000Z</time>
</trkpt>  
<trkpt lat="34.250409053594645" lon="108.89510358203329">
   <ele>405.72926148120314</ele>
   <time>2021-06-04T02:51:08.000Z</time>
</trkpt>  
<trkpt lat="34.2503827780169" lon="108.89511192762286">
   <ele>405.64245499577373</ele>
   <time>2021-06-04T02:51:11.000Z</time>
</trkpt>  
<trkpt lat="34.250378075412556" lon="108.89507291820073">
   <ele>405.80204731877893</ele>
   <time>2021-06-04T02:51:15.000Z</time>
</trkpt>  
<trkpt lat="34.250395473650386" lon="108.89503181616041">
   <ele>405.422179909423</ele>
   <time>2021-06-04T02:51:18.000Z</time>
</trkpt>  
<trkpt lat="34.25041708117723" lon="108.89500070663975">
   <ele>405.60098494030535</ele>
   <time>2021-06-04T02:51:21.000Z</time>
</trkpt>  
<trkpt lat="34.250412492905575" lon="108.89496614015152">
   <ele>405.75389341823757</ele>
   <time>2021-06-04T02:51:27.000Z</time>
</trkpt>  
<trkpt lat="34.25040297861534" lon="108.89493118327687">
   <ele>405.85812776815146</ele>
   <time>2021-06-04T02:51:34.000Z</time>
</trkpt>  
<trkpt lat="34.250405152907625" lon="108.89489051345282">
   <ele>405.8943771198392</ele>
   <time>2021-06-04T02:51:38.000Z</time>
</trkpt>  
<trkpt lat="34.25042004726071" lon="108.89486012344695">
   <ele>405.71164296846837</ele>
   <time>2021-06-04T02:51:42.000Z</time>
</trkpt>  
<trkpt lat="34.250433175166656" lon="108.89482947833383">
   <ele>405.8725173510611</ele>
   <time>2021-06-04T02:51:46.000Z</time>
</trkpt>  
<trkpt lat="34.25043084321322" lon="108.89478934083152">
   <ele>405.659061727114</ele>
   <time>2021-06-04T02:51:50.000Z</time>
</trkpt>  
<trkpt lat="34.25044906112906" lon="108.8947652330664">
   <ele>405.72619876172394</ele>
   <time>2021-06-04T02:51:57.000Z</time>
</trkpt>  
<trkpt lat="34.25046888132476" lon="108.89474269446453">
   <ele>405.3296593064442</ele>
   <time>2021-06-04T02:52:01.000Z</time>
</trkpt>  
<trkpt lat="34.25049297673815" lon="108.89470904424819">
   <ele>405.08420265465975</ele>
   <time>2021-06-04T02:52:03.000Z</time>
</trkpt>  
<trkpt lat="34.25050771914701" lon="108.8946788394281">
   <ele>405.81110815983266</ele>
   <time>2021-06-04T02:52:05.000Z</time>
</trkpt>  
<trkpt lat="34.25051633609784" lon="108.89464734393758">
   <ele>406.06050417758524</ele>
   <time>2021-06-04T02:52:11.000Z</time>
</trkpt>  
<trkpt lat="34.250499377111595" lon="108.89462090853374">
   <ele>406.3690389357507</ele>
   <time>2021-06-04T02:52:53.001Z</time>
</trkpt>  
<trkpt lat="34.25051798599564" lon="108.89459716599015">
   <ele>406.0053766518831</ele>
   <time>2021-06-04T02:53:19.000Z</time>
</trkpt>  
<trkpt lat="34.2504882637584" lon="108.89459632343286">
   <ele>406.1942569585517</ele>
   <time>2021-06-04T02:54:42.001Z</time>
</trkpt>  
<trkpt lat="34.250460499382086" lon="108.8945692206243">
   <ele>405.36781202815473</ele>
   <time>2021-06-04T02:54:46.001Z</time>
</trkpt>  
<trkpt lat="34.250462112548036" lon="108.89452965510954">
   <ele>405.5774776339531</ele>
   <time>2021-06-04T02:55:38.000Z</time>
</trkpt>  
<trkpt lat="34.2504679484877" lon="108.89449195844121">
   <ele>406.04074811562896</ele>
   <time>2021-06-04T02:55:42.000Z</time>
</trkpt>  
<trkpt lat="34.25048185224709" lon="108.89445857131834">
   <ele>405.81975626852363</ele>
   <time>2021-06-04T02:55:45.000Z</time>
</trkpt>  
<trkpt lat="34.250490894512154" lon="108.89442051378063">
   <ele>405.66168622951955</ele>
   <time>2021-06-04T02:55:48.000Z</time>
</trkpt>  
<trkpt lat="34.250497575060436" lon="108.89438336033163">
   <ele>405.65995127893984</ele>
   <time>2021-06-04T02:55:51.000Z</time>
</trkpt>  
<trkpt lat="34.25049071625731" lon="108.89434099798011">
   <ele>405.66644750069827</ele>
   <time>2021-06-04T02:55:54.000Z</time>
</trkpt>  
<trkpt lat="34.250489890631535" lon="108.89430649961513">
   <ele>406.00691207591444</ele>
   <time>2021-06-04T02:55:57.000Z</time>
</trkpt>  
<trkpt lat="34.250491466129596" lon="108.89427225541547">
   <ele>406.5531688639894</ele>
   <time>2021-06-04T02:56:01.000Z</time>
</trkpt>  
<trkpt lat="34.25051359740418" lon="108.8942475747607">
   <ele>406.5988817475736</ele>
   <time>2021-06-04T02:56:04.000Z</time>
</trkpt>  
<trkpt lat="34.25053781075699" lon="108.8942282102919">
   <ele>405.9857832910493</ele>
   <time>2021-06-04T02:56:09.000Z</time>
</trkpt>  
<trkpt lat="34.25055424135994" lon="108.89419110886668">
   <ele>406.1611447269097</ele>
   <time>2021-06-04T02:56:15.001Z</time>
</trkpt>  
<trkpt lat="34.25056866502901" lon="108.89415910979027">
   <ele>406.25129379238933</ele>
   <time>2021-06-04T02:56:20.001Z</time>
</trkpt>  
<trkpt lat="34.25060189575663" lon="108.89418538511207">
   <ele>406.22524879220873</ele>
   <time>2021-06-04T02:56:24.001Z</time>
</trkpt>  
<trkpt lat="34.250631312226005" lon="108.89420288699941">
   <ele>406.39751372579485</ele>
   <time>2021-06-04T02:56:26.001Z</time>
</trkpt>  
<trkpt lat="34.25066500583908" lon="108.89421954559985">
   <ele>406.41213797125965</ele>
   <time>2021-06-04T02:56:32.001Z</time>
</trkpt>  
<trkpt lat="34.25069244269225" lon="108.89424652554005">
   <ele>406.6900798557326</ele>
   <time>2021-06-04T02:56:34.001Z</time>
</trkpt>  
<trkpt lat="34.25072184212539" lon="108.89425424614444">
   <ele>406.38091619312763</ele>
   <time>2021-06-04T02:56:39.001Z</time>
</trkpt>  
<trkpt lat="34.250748756380155" lon="108.89425837197487">
   <ele>406.6991206975654</ele>
   <time>2021-06-04T02:56:42.001Z</time>
</trkpt>  
<trkpt lat="34.25078152190585" lon="108.89426995409349">
   <ele>406.8816332826391</ele>
   <time>2021-06-04T02:56:45.001Z</time>
</trkpt>  
<trkpt lat="34.250810547686115" lon="108.89427828702149">
   <ele>406.7597850942984</ele>
   <time>2021-06-04T02:56:48.001Z</time>
</trkpt>  
<trkpt lat="34.250842302150865" lon="108.8942858815075">
   <ele>407.0227951714769</ele>
   <time>2021-06-04T02:56:51.001Z</time>
</trkpt>  
<trkpt lat="34.25087224501689" lon="108.894300339437">
   <ele>406.0631271628663</ele>
   <time>2021-06-04T02:56:57.001Z</time>
</trkpt>  
<trkpt lat="34.250907730992196" lon="108.89431826229278">
   <ele>406.4725787881762</ele>
   <time>2021-06-04T02:57:02.001Z</time>
</trkpt>  
<trkpt lat="34.25094886209249" lon="108.89432047220238">
   <ele>407.1017916901037</ele>
   <time>2021-06-04T02:57:04.001Z</time>
</trkpt>  
<trkpt lat="34.25097673053065" lon="108.8943198027636">
   <ele>406.63697447720915</ele>
   <time>2021-06-04T02:57:08.001Z</time>
</trkpt>  
<trkpt lat="34.25100318092" lon="108.89429962889017">
   <ele>407.16635979525745</ele>
   <time>2021-06-04T02:57:11.001Z</time>
</trkpt>  
<trkpt lat="34.251031892883255" lon="108.89426798403161">
   <ele>407.133024581708</ele>
   <time>2021-06-04T02:57:13.001Z</time>
</trkpt>  
<trkpt lat="34.251049463229975" lon="108.89423817339889">
   <ele>407.0650190580636</ele>
   <time>2021-06-04T02:57:16.001Z</time>
</trkpt>  
<trkpt lat="34.251022604771954" lon="108.89425330045074">
   <ele>407.03909990470856</ele>
   <time>2021-06-04T02:57:31.001Z</time>
</trkpt>  
<trkpt lat="34.25098525283176" lon="108.89425489225926">
   <ele>406.9958988400176</ele>
   <time>2021-06-04T02:57:33.001Z</time>
</trkpt>  
<trkpt lat="34.250956623816556" lon="108.89425202031278">
   <ele>406.79364569764584</ele>
   <time>2021-06-04T02:57:36.001Z</time>
</trkpt>  
<trkpt lat="34.250927774066" lon="108.89425441682556">
   <ele>407.15584599226713</ele>
   <time>2021-06-04T02:57:38.001Z</time>
</trkpt>  
<trkpt lat="34.25095381935384" lon="108.894233400375">
   <ele>406.81465794239193</ele>
   <time>2021-06-04T02:57:42.001Z</time>
</trkpt>  
<trkpt lat="34.25098320065693" lon="108.89422244538487">
   <ele>406.8083382761106</ele>
   <time>2021-06-04T02:57:47.001Z</time>
</trkpt>  
<trkpt lat="34.251016232408546" lon="108.89421880369339">
   <ele>407.00877908896655</ele>
   <time>2021-06-04T02:57:49.001Z</time>
</trkpt>  
<trkpt lat="34.25104541006784" lon="108.89421717613166">
   <ele>407.1719656344503</ele>
   <time>2021-06-04T02:57:54.001Z</time>
</trkpt>  
<trkpt lat="34.25107542961459" lon="108.8942087810462">
   <ele>407.1918502021581</ele>
   <time>2021-06-04T02:58:00.001Z</time>
</trkpt>  
<trkpt lat="34.251094846283536" lon="108.89418456166487">
   <ele>407.32179636415094</ele>
   <time>2021-06-04T02:58:03.001Z</time>
</trkpt>  
<trkpt lat="34.25112710066963" lon="108.89417162903779">
   <ele>407.27017724420875</ele>
   <time>2021-06-04T02:58:07.001Z</time>
</trkpt>  
<trkpt lat="34.25115922319928" lon="108.89417830621011">
   <ele>407.39533850643784</ele>
   <time>2021-06-04T02:58:10.001Z</time>
</trkpt>  
<trkpt lat="34.25117786455446" lon="108.89420716998768">
   <ele>407.16654122713953</ele>
   <time>2021-06-04T02:58:14.001Z</time>
</trkpt>  
<trkpt lat="34.251178053866155" lon="108.89424029751578">
   <ele>406.9567125448957</ele>
   <time>2021-06-04T02:58:20.001Z</time>
</trkpt>  
<trkpt lat="34.251199345094754" lon="108.89426291025949">
   <ele>406.9674387322739</ele>
   <time>2021-06-04T02:58:51.001Z</time>
</trkpt>  
<trkpt lat="34.251226572690655" lon="108.89426558294831">
   <ele>407.3680553268641</ele>
   <time>2021-06-04T02:59:01.001Z</time>
</trkpt>  
<trkpt lat="34.25119856965747" lon="108.8942637521308">
   <ele>407.05016586650163</ele>
   <time>2021-06-04T02:59:22.001Z</time>
</trkpt>  
<trkpt lat="34.251232722950306" lon="108.89425090621859">
   <ele>406.88612987473607</ele>
   <time>2021-06-04T02:59:38.001Z</time>
</trkpt>  
<trkpt lat="34.25125108331682" lon="108.89422599253773">
   <ele>406.40940891299397</ele>
   <time>2021-06-04T02:59:40.001Z</time>
</trkpt>  
<trkpt lat="34.2512790174283" lon="108.89421741133204">
   <ele>406.27387492824346</ele>
   <time>2021-06-04T02:59:42.001Z</time>
</trkpt>  
<trkpt lat="34.25130572434596" lon="108.89423085591895">
   <ele>406.42500153183937</ele>
   <time>2021-06-04T02:59:51.001Z</time>
</trkpt>  
<trkpt lat="34.25130982071135" lon="108.89426571096898">
   <ele>406.3864779425785</ele>
   <time>2021-06-04T02:59:54.001Z</time>
</trkpt>  
<trkpt lat="34.251284176748094" lon="108.89425356845044">
   <ele>406.54980485886335</ele>
   <time>2021-06-04T03:00:09.001Z</time>
</trkpt>  
<trkpt lat="34.25126894992411" lon="108.89422518260668">
   <ele>406.4750994993374</ele>
   <time>2021-06-04T03:00:13.001Z</time>
</trkpt>  
<trkpt lat="34.25128790165255" lon="108.89419839472839">
   <ele>406.4462265521288</ele>
   <time>2021-06-04T03:00:19.001Z</time>
</trkpt>  
<trkpt lat="34.251262428504845" lon="108.89421830457829">
   <ele>406.2840575212613</ele>
   <time>2021-06-04T03:00:32.001Z</time>
</trkpt>  
<trkpt lat="34.25123524371923" lon="108.89425657307399">
   <ele>406.5573152853176</ele>
   <time>2021-06-04T03:00:33.001Z</time>
</trkpt>  
<trkpt lat="34.25120953892446" lon="108.89426915381205">
   <ele>406.4026259854436</ele>
   <time>2021-06-04T03:00:44.001Z</time>
</trkpt>  
<trkpt lat="34.25120655498566" lon="108.89423147633903">
   <ele>406.5465660430491</ele>
   <time>2021-06-04T03:00:50.001Z</time>
</trkpt>  
<trkpt lat="34.251228329386315" lon="108.89420972912919">
   <ele>406.731489347294</ele>
   <time>2021-06-04T03:01:09.001Z</time>
</trkpt>  
<trkpt lat="34.251284775886226" lon="108.89417123564274">
   <ele>406.6129431752488</ele>
   <time>2021-06-04T03:01:11.001Z</time>
</trkpt>  
<trkpt lat="34.25126599222197" lon="108.8941438773853">
   <ele>406.2115617664531</ele>
   <time>2021-06-04T03:01:18.001Z</time>
</trkpt>  
<trkpt lat="34.25125435306725" lon="108.89418061797525">
   <ele>406.02757152635604</ele>
   <time>2021-06-04T03:01:25.001Z</time>
</trkpt>  
<trkpt lat="34.251233936148" lon="108.89420396093487">
   <ele>406.10791915934533</ele>
   <time>2021-06-04T03:01:26.001Z</time>
</trkpt>  
<trkpt lat="34.25120371531728" lon="108.89419367525586">
   <ele>406.52525443490595</ele>
   <time>2021-06-04T03:01:35.000Z</time>
</trkpt>  
<trkpt lat="34.251182545893585" lon="108.89417174038508">
   <ele>406.52346145454794</ele>
   <time>2021-06-04T03:01:39.000Z</time>
</trkpt>  
<trkpt lat="34.25120023691662" lon="108.89414586874577">
   <ele>406.61614289786667</ele>
   <time>2021-06-04T03:01:43.000Z</time>
</trkpt>  
<trkpt lat="34.251220924604446" lon="108.89411313059696">
   <ele>406.4238963788375</ele>
   <time>2021-06-04T03:01:47.000Z</time>
</trkpt>  
<trkpt lat="34.25125513133846" lon="108.89410081035125">
   <ele>406.21481462661177</ele>
   <time>2021-06-04T03:01:52.000Z</time>
</trkpt>  
<trkpt lat="34.25128524336157" lon="108.89409000128104">
   <ele>405.9185061538592</ele>
   <time>2021-06-04T03:01:56.000Z</time>
</trkpt>  
<trkpt lat="34.251316224593594" lon="108.89408378593004">
   <ele>405.8568018041551</ele>
   <time>2021-06-04T03:02:02.000Z</time>
</trkpt>  
<trkpt lat="34.2513442423141" lon="108.89407378393977">
   <ele>405.6487608514726</ele>
   <time>2021-06-04T03:02:09.000Z</time>
</trkpt>  
<trkpt lat="34.251380832528085" lon="108.89406725654155">
   <ele>405.7822676114738</ele>
   <time>2021-06-04T03:02:11.000Z</time>
</trkpt>  
<trkpt lat="34.251414506414136" lon="108.89405341601913">
   <ele>405.7110091801733</ele>
   <time>2021-06-04T03:02:16.000Z</time>
</trkpt>  
<trkpt lat="34.25143962291864" lon="108.89403781842003">
   <ele>405.38364059105515</ele>
   <time>2021-06-04T03:02:19.000Z</time>
</trkpt>  
<trkpt lat="34.251472320708494" lon="108.89402954567714">
   <ele>405.4315656675026</ele>
   <time>2021-06-04T03:02:22.000Z</time>
</trkpt>  
<trkpt lat="34.251499180339614" lon="108.89401732847573">
   <ele>405.46975059621036</ele>
   <time>2021-06-04T03:02:25.000Z</time>
</trkpt>  
<trkpt lat="34.25153375360032" lon="108.89402768250582">
   <ele>405.14485824201256</ele>
   <time>2021-06-04T03:02:29.001Z</time>
</trkpt>  
<trkpt lat="34.25155168456188" lon="108.89405870293142">
   <ele>404.9620784204453</ele>
   <time>2021-06-04T03:02:33.001Z</time>
</trkpt>  
<trkpt lat="34.25158360487351" lon="108.89408277069944">
   <ele>405.2055536452681</ele>
   <time>2021-06-04T03:02:36.001Z</time>
</trkpt>  
<trkpt lat="34.251607225239184" lon="108.8941152931775">
   <ele>405.1042169397697</ele>
   <time>2021-06-04T03:02:40.001Z</time>
</trkpt>  
<trkpt lat="34.2516297217982" lon="108.89414840066021">
   <ele>404.88458358403295</ele>
   <time>2021-06-04T03:02:43.001Z</time>
</trkpt>  
<trkpt lat="34.25165390216319" lon="108.89416909575706">
   <ele>405.16896384302527</ele>
   <time>2021-06-04T03:02:46.001Z</time>
</trkpt>  
<trkpt lat="34.25167893860966" lon="108.89418986148574">
   <ele>405.0335712339729</ele>
   <time>2021-06-04T03:02:49.001Z</time>
</trkpt>  
<trkpt lat="34.25170649697422" lon="108.89421317009464">
   <ele>405.1021604826674</ele>
   <time>2021-06-04T03:02:52.001Z</time>
</trkpt>  
<trkpt lat="34.251727530994955" lon="108.8942395585876">
   <ele>405.051645279862</ele>
   <time>2021-06-04T03:02:56.001Z</time>
</trkpt>  
<trkpt lat="34.25174815359119" lon="108.8942702322135">
   <ele>404.81867682002485</ele>
   <time>2021-06-04T03:03:01.001Z</time>
</trkpt>  
<trkpt lat="34.25177472312428" lon="108.89429629620241">
   <ele>404.6975571978837</ele>
   <time>2021-06-04T03:03:04.001Z</time>
</trkpt>  
<trkpt lat="34.25179456521409" lon="108.894321038173">
   <ele>404.7402951885015</ele>
   <time>2021-06-04T03:03:07.001Z</time>
</trkpt>  
<trkpt lat="34.251820325087024" lon="108.89434782976461">
   <ele>404.58826197404414</ele>
   <time>2021-06-04T03:03:10.001Z</time>
</trkpt>  
<trkpt lat="34.25184036617303" lon="108.89438467862182">
   <ele>404.94700157176703</ele>
   <time>2021-06-04T03:03:14.001Z</time>
</trkpt>  
<trkpt lat="34.25185744467485" lon="108.89442300849262">
   <ele>404.4052786482498</ele>
   <time>2021-06-04T03:03:17.001Z</time>
</trkpt>  
<trkpt lat="34.25186472805056" lon="108.89446162164712">
   <ele>404.14504592400044</ele>
   <time>2021-06-04T03:03:20.001Z</time>
</trkpt>  
<trkpt lat="34.25186129876101" lon="108.89450037140644">
   <ele>404.5022844141349</ele>
   <time>2021-06-04T03:03:24.001Z</time>
</trkpt>  
<trkpt lat="34.251843689445785" lon="108.89454302318674">
   <ele>404.56201251782477</ele>
   <time>2021-06-04T03:03:28.001Z</time>
</trkpt>  
<trkpt lat="34.25182623436399" lon="108.89457305352825">
   <ele>404.49595263041556</ele>
   <time>2021-06-04T03:03:31.001Z</time>
</trkpt>  
<trkpt lat="34.251814859426766" lon="108.89460378817475">
   <ele>404.7259913654998</ele>
   <time>2021-06-04T03:03:34.000Z</time>
</trkpt>  
<trkpt lat="34.25180864196535" lon="108.89463631299935">
   <ele>404.4385790415108</ele>
   <time>2021-06-04T03:03:38.000Z</time>
</trkpt>  
<trkpt lat="34.251801354732244" lon="108.89467616255423">
   <ele>404.59412740916014</ele>
   <time>2021-06-04T03:03:41.000Z</time>
</trkpt>  
<trkpt lat="34.2517853307975" lon="108.89471178377681">
   <ele>404.5455614021048</ele>
   <time>2021-06-04T03:03:44.000Z</time>
</trkpt>  
<trkpt lat="34.251767782996694" lon="108.89474457101561">
   <ele>404.5736765190959</ele>
   <time>2021-06-04T03:03:47.000Z</time>
</trkpt>  
<trkpt lat="34.25175563692161" lon="108.89478439961982">
   <ele>404.9363790387288</ele>
   <time>2021-06-04T03:03:51.000Z</time>
</trkpt>  
<trkpt lat="34.25177332454726" lon="108.89481375794821">
   <ele>404.87004836741835</ele>
   <time>2021-06-04T03:03:55.000Z</time>
</trkpt>  
<trkpt lat="34.25178980010889" lon="108.89484630737465">
   <ele>405.0354512501508</ele>
   <time>2021-06-04T03:03:59.000Z</time>
</trkpt>  
<trkpt lat="34.25181279395559" lon="108.89486937993806">
   <ele>405.1106911832467</ele>
   <time>2021-06-04T03:04:06.000Z</time>
</trkpt>  
       </trkseg>
   </trk>
</gpx>
