# Supplementary material for: Exploring the influence of path environment factors on walking behavior in urban parks with configuration attribute control
Source: PLoS One. 2025 Jul 28;20(7):e0329278. doi: 10.1371/journal.pone.0329278 (PMC12303266; doi:10.1371/journal.pone.0329278)
Supplement: S2 File — (ZIP) [file pone.0329278.s002.zip › S2 File/Trajectory data/F194.gpx]

<?xml version="1.0" encoding="UTF-8"?>
<gpx xmlns:xsi="http://www.w3.org/2001/XMLSchema-instance" xmlns="http://www.topografix.com/GPX/1/1" xsi:schemaLocation="http://www.topografix.com/GPX/1/1 http://www.topografix.com/GPX/1/1/gpx.xsd" version="1.1" creator="foooooot.com">
<metadata>
         <copyright author="foooooot.com"> <license>foooooot.com</license></copyright>
         <time>1622738897.39304</time>
         <name>01</name>
</metadata>
<trk>
    <name>01</name>
    <type>trip#track</type>
    <src>手机客户端软件/六只脚iPhone版</src>
    <trkseg> 
<trkpt lat="34.25202821641003" lon="108.894974584405">
   <ele>404.730533384718</ele>
   <time>2021-06-04T00:48:17.999Z</time>
</trkpt>  
<trkpt lat="34.25201148863029" lon="108.89494740211823">
   <ele>404.4631463205442</ele>
   <time>2021-06-04T00:48:25.000Z</time>
</trkpt>  
<trkpt lat="34.2519954520149" lon="108.89492014669842">
   <ele>404.2377070998773</ele>
   <time>2021-06-04T00:48:30.000Z</time>
</trkpt>  
<trkpt lat="34.25197325858963" lon="108.89489648220007">
   <ele>404.35501192882657</ele>
   <time>2021-06-04T00:48:35.000Z</time>
</trkpt>  
<trkpt lat="34.25194553287004" lon="108.8948796001072">
   <ele>404.7982891956344</ele>
   <time>2021-06-04T00:48:40.000Z</time>
</trkpt>  
<trkpt lat="34.25191461910421" lon="108.8948716090215">
   <ele>404.8442251039669</ele>
   <time>2021-06-04T00:48:45.000Z</time>
</trkpt>  
<trkpt lat="34.251885350251634" lon="108.8948627098748">
   <ele>405.3418999053538</ele>
   <time>2021-06-04T00:48:49.000Z</time>
</trkpt>  
<trkpt lat="34.251856655734464" lon="108.89484545441982">
   <ele>405.32263917662203</ele>
   <time>2021-06-04T00:48:53.000Z</time>
</trkpt>  
<trkpt lat="34.251833187282756" lon="108.89482257725017">
   <ele>405.26075364183635</ele>
   <time>2021-06-04T00:48:57.000Z</time>
</trkpt>  
<trkpt lat="34.25181533591481" lon="108.89479670924212">
   <ele>405.256423054263</ele>
   <time>2021-06-04T00:49:00.000Z</time>
</trkpt>  
<trkpt lat="34.25179236388344" lon="108.89476323313724">
   <ele>405.1676469454542</ele>
   <time>2021-06-04T00:49:01.000Z</time>
</trkpt>  
<trkpt lat="34.25176905293169" lon="108.89473550664965">
   <ele>404.7323453789577</ele>
   <time>2021-06-04T00:49:03.000Z</time>
</trkpt>  
<trkpt lat="34.25176502404471" lon="108.89470016732935">
   <ele>404.95089703425765</ele>
   <time>2021-06-04T00:49:11.000Z</time>
</trkpt>  
<trkpt lat="34.25177084536034" lon="108.89466040203581">
   <ele>404.81603743787855</ele>
   <time>2021-06-04T00:49:15.000Z</time>
</trkpt>  
<trkpt lat="34.2517793320687" lon="108.89462887297891">
   <ele>405.30833533219993</ele>
   <time>2021-06-04T00:49:18.000Z</time>
</trkpt>  
<trkpt lat="34.251787736929074" lon="108.89459652635692">
   <ele>404.96664646361023</ele>
   <time>2021-06-04T00:49:21.000Z</time>
</trkpt>  
<trkpt lat="34.25179260691888" lon="108.8945606788203">
   <ele>405.29359749611467</ele>
   <time>2021-06-04T00:49:24.000Z</time>
</trkpt>  
<trkpt lat="34.25179253662555" lon="108.89452216938139">
   <ele>404.7648842372</ele>
   <time>2021-06-04T00:49:27.000Z</time>
</trkpt>  
<trkpt lat="34.2517874095576" lon="108.89448460663607">
   <ele>404.70031126309186</ele>
   <time>2021-06-04T00:49:30.000Z</time>
</trkpt>  
<trkpt lat="34.25177840891537" lon="108.89444259177584">
   <ele>405.317918067798</ele>
   <time>2021-06-04T00:49:33.000Z</time>
</trkpt>  
<trkpt lat="34.25176329386129" lon="108.89438465482783">
   <ele>405.02465591207147</ele>
   <time>2021-06-04T00:49:35.000Z</time>
</trkpt>  
<trkpt lat="34.251736807856815" lon="108.89431195362532">
   <ele>404.9595784218982</ele>
   <time>2021-06-04T00:49:37.000Z</time>
</trkpt>  
<trkpt lat="34.251723599006596" lon="108.89428084459792">
   <ele>404.93170210532844</ele>
   <time>2021-06-04T00:49:40.000Z</time>
</trkpt>  
<trkpt lat="34.25170134165109" lon="108.89425901994846">
   <ele>405.00068537238985</ele>
   <time>2021-06-04T00:49:44.000Z</time>
</trkpt>  
<trkpt lat="34.251672868943984" lon="108.89423236513954">
   <ele>405.5271951323375</ele>
   <time>2021-06-04T00:49:48.000Z</time>
</trkpt>  
<trkpt lat="34.25165037833711" lon="108.89421125263627">
   <ele>405.3736597644165</ele>
   <time>2021-06-04T00:49:51.000Z</time>
</trkpt>  
<trkpt lat="34.251628044071026" lon="108.8941847611589">
   <ele>405.23647385742515</ele>
   <time>2021-06-04T00:49:55.000Z</time>
</trkpt>  
<trkpt lat="34.251613336137304" lon="108.8941548513331">
   <ele>405.2410213993862</ele>
   <time>2021-06-04T00:49:59.000Z</time>
</trkpt>  
<trkpt lat="34.251599957842984" lon="108.89411901970917">
   <ele>404.981378399767</ele>
   <time>2021-06-04T00:50:03.000Z</time>
</trkpt>  
<trkpt lat="34.25158385553804" lon="108.89408134068665">
   <ele>405.13134440686554</ele>
   <time>2021-06-04T00:50:07.000Z</time>
</trkpt>  
<trkpt lat="34.2515736463448" lon="108.8940506841014">
   <ele>404.9200721727684</ele>
   <time>2021-06-04T00:50:10.000Z</time>
</trkpt>  
<trkpt lat="34.251560233715935" lon="108.89399594964327">
   <ele>405.0864498335868</ele>
   <time>2021-06-04T00:50:13.000Z</time>
</trkpt>  
<trkpt lat="34.251552084835275" lon="108.89396192995412">
   <ele>404.92258804570884</ele>
   <time>2021-06-04T00:50:19.000Z</time>
</trkpt>  
<trkpt lat="34.25154541599146" lon="108.89391723303886">
   <ele>405.3269565086812</ele>
   <time>2021-06-04T00:50:21.000Z</time>
</trkpt>  
<trkpt lat="34.25153800488934" lon="108.89387150748358">
   <ele>404.91884568240494</ele>
   <time>2021-06-04T00:50:24.000Z</time>
</trkpt>  
<trkpt lat="34.25153399418442" lon="108.89383442668029">
   <ele>404.75427144486457</ele>
   <time>2021-06-04T00:50:27.000Z</time>
</trkpt>  
<trkpt lat="34.251529323498616" lon="108.8937981240858">
   <ele>405.05750860925764</ele>
   <time>2021-06-04T00:50:30.000Z</time>
</trkpt>  
<trkpt lat="34.25152531732675" lon="108.89376081376854">
   <ele>405.15452990308404</ele>
   <time>2021-06-04T00:50:34.000Z</time>
</trkpt>  
<trkpt lat="34.2515221232391" lon="108.89371948939322">
   <ele>405.36161872558296</ele>
   <time>2021-06-04T00:50:38.000Z</time>
</trkpt>  
<trkpt lat="34.2515183604606" lon="108.89367762718362">
   <ele>405.5758513668552</ele>
   <time>2021-06-04T00:50:41.000Z</time>
</trkpt>  
<trkpt lat="34.251514745994804" lon="108.8936427828757">
   <ele>405.6960914749652</ele>
   <time>2021-06-04T00:50:44.000Z</time>
</trkpt>  
<trkpt lat="34.251516192511566" lon="108.89360105409416">
   <ele>406.0823518149555</ele>
   <time>2021-06-04T00:50:48.000Z</time>
</trkpt>  
<trkpt lat="34.25151733121669" lon="108.89355972589001">
   <ele>406.1466194894165</ele>
   <time>2021-06-04T00:50:51.000Z</time>
</trkpt>  
<trkpt lat="34.25150459503975" lon="108.89348838330902">
   <ele>406.309161439538</ele>
   <time>2021-06-04T00:51:09.000Z</time>
</trkpt>  
<trkpt lat="34.25149351441761" lon="108.89345359423385">
   <ele>406.2330770883709</ele>
   <time>2021-06-04T00:51:10.000Z</time>
</trkpt>  
<trkpt lat="34.25148369115513" lon="108.89342240230165">
   <ele>406.27340115141124</ele>
   <time>2021-06-04T00:51:11.000Z</time>
</trkpt>  
<trkpt lat="34.25146942537498" lon="108.89336932896511">
   <ele>406.5976261878386</ele>
   <time>2021-06-04T00:51:13.000Z</time>
</trkpt>  
<trkpt lat="34.25142997077132" lon="108.893211635712">
   <ele>406.4680763753131</ele>
   <time>2021-06-04T00:51:15.000Z</time>
</trkpt>  
<trkpt lat="34.25142004728088" lon="108.89317349737195">
   <ele>406.4264665376395</ele>
   <time>2021-06-04T00:51:16.000Z</time>
</trkpt>  
<trkpt lat="34.251406788982" lon="108.89313967628223">
   <ele>406.59416515473276</ele>
   <time>2021-06-04T00:51:20.000Z</time>
</trkpt>  
<trkpt lat="34.25140316814879" lon="108.89310381133573">
   <ele>406.661721794866</ele>
   <time>2021-06-04T00:51:23.000Z</time>
</trkpt>  
<trkpt lat="34.25140130119001" lon="108.89306107288343">
   <ele>406.75701388251036</ele>
   <time>2021-06-04T00:51:26.000Z</time>
</trkpt>  
<trkpt lat="34.251393703437365" lon="108.89301989606304">
   <ele>406.92877769563347</ele>
   <time>2021-06-04T00:51:29.000Z</time>
</trkpt>  
<trkpt lat="34.25138453815477" lon="108.89298026578574">
   <ele>406.94219862949103</ele>
   <time>2021-06-04T00:51:32.000Z</time>
</trkpt>  
<trkpt lat="34.25137465380517" lon="108.89294339157777">
   <ele>407.1745337760076</ele>
   <time>2021-06-04T00:51:35.000Z</time>
</trkpt>  
<trkpt lat="34.251367319402085" lon="108.89290760696366">
   <ele>407.0255615161732</ele>
   <time>2021-06-04T00:51:38.000Z</time>
</trkpt>  
<trkpt lat="34.25135592076671" lon="108.89286579817507">
   <ele>407.42738333158195</ele>
   <time>2021-06-04T00:51:41.999Z</time>
</trkpt>  
<trkpt lat="34.25134448945749" lon="108.89283228502342">
   <ele>407.5886331079528</ele>
   <time>2021-06-04T00:51:45.000Z</time>
</trkpt>  
<trkpt lat="34.251326761752566" lon="108.89280418388766">
   <ele>407.7301934240386</ele>
   <time>2021-06-04T00:51:48.000Z</time>
</trkpt>  
<trkpt lat="34.251299564590575" lon="108.89278491378505">
   <ele>407.5533797768876</ele>
   <time>2021-06-04T00:51:51.000Z</time>
</trkpt>  
<trkpt lat="34.25126903309675" lon="108.89275633138737">
   <ele>407.94712404347956</ele>
   <time>2021-06-04T00:51:54.000Z</time>
</trkpt>  
<trkpt lat="34.25124107575124" lon="108.8927288634231">
   <ele>408.19068393390626</ele>
   <time>2021-06-04T00:51:57.000Z</time>
</trkpt>  
<trkpt lat="34.25121828773667" lon="108.89270163656316">
   <ele>408.1358392108232</ele>
   <time>2021-06-04T00:52:00.000Z</time>
</trkpt>  
<trkpt lat="34.25119290241962" lon="108.89267005378919">
   <ele>408.03921838849783</ele>
   <time>2021-06-04T00:52:03.000Z</time>
</trkpt>  
<trkpt lat="34.25117624527869" lon="108.89264126393088">
   <ele>408.11169404443353</ele>
   <time>2021-06-04T00:52:06.000Z</time>
</trkpt>  
<trkpt lat="34.251169452628666" lon="108.8926096594217">
   <ele>407.9710376141593</ele>
   <time>2021-06-04T00:52:10.000Z</time>
</trkpt>  
<trkpt lat="34.25117244936783" lon="108.8925725800123">
   <ele>407.72465314529836</ele>
   <time>2021-06-04T00:52:13.000Z</time>
</trkpt>  
<trkpt lat="34.25117994371683" lon="108.89253413041813">
   <ele>408.05884469952434</ele>
   <time>2021-06-04T00:52:16.000Z</time>
</trkpt>  
<trkpt lat="34.251188533781956" lon="108.89249866021873">
   <ele>408.14004435390234</ele>
   <time>2021-06-04T00:52:19.000Z</time>
</trkpt>  
<trkpt lat="34.25119847510068" lon="108.89246471322429">
   <ele>408.2095843218267</ele>
   <time>2021-06-04T00:52:22.000Z</time>
</trkpt>  
<trkpt lat="34.2512031809491" lon="108.89242405752832">
   <ele>408.2887219497934</ele>
   <time>2021-06-04T00:52:25.000Z</time>
</trkpt>  
<trkpt lat="34.25119981515513" lon="108.89238219919942">
   <ele>408.04539153911173</ele>
   <time>2021-06-04T00:52:28.000Z</time>
</trkpt>  
<trkpt lat="34.25119261537971" lon="108.89233975376004">
   <ele>408.18684229440987</ele>
   <time>2021-06-04T00:52:31.000Z</time>
</trkpt>  
<trkpt lat="34.25118720421417" lon="108.8923068451307">
   <ele>408.21705320477486</ele>
   <time>2021-06-04T00:52:33.000Z</time>
</trkpt>  
<trkpt lat="34.25117821199387" lon="108.89226249803231">
   <ele>408.5886553488672</ele>
   <time>2021-06-04T00:52:36.000Z</time>
</trkpt>  
<trkpt lat="34.251169909327785" lon="108.89221928488534">
   <ele>408.4617434060201</ele>
   <time>2021-06-04T00:52:39.000Z</time>
</trkpt>  
<trkpt lat="34.251169498692214" lon="108.89218599096579">
   <ele>408.59984011296183</ele>
   <time>2021-06-04T00:52:42.000Z</time>
</trkpt>  
<trkpt lat="34.25116907023948" lon="108.89214295344436">
   <ele>409.0140165472403</ele>
   <time>2021-06-04T00:52:46.000Z</time>
</trkpt>  
<trkpt lat="34.251151906956345" lon="108.89210966691044">
   <ele>408.9058556286618</ele>
   <time>2021-06-04T00:52:50.000Z</time>
</trkpt>  
<trkpt lat="34.251135026879865" lon="108.8920795516715">
   <ele>408.3446971187368</ele>
   <time>2021-06-04T00:52:53.000Z</time>
</trkpt>  
<trkpt lat="34.25111521933905" lon="108.89205068943761">
   <ele>409.10784961190075</ele>
   <time>2021-06-04T00:52:57.000Z</time>
</trkpt>  
<trkpt lat="34.251096117173105" lon="108.89202069744485">
   <ele>408.52153571974486</ele>
   <time>2021-06-04T00:53:00.000Z</time>
</trkpt>  
<trkpt lat="34.25107433541574" lon="108.89198794678576">
   <ele>408.8216662770137</ele>
   <time>2021-06-04T00:53:03.000Z</time>
</trkpt>  
<trkpt lat="34.25105102304335" lon="108.8919577792062">
   <ele>409.0476156193763</ele>
   <time>2021-06-04T00:53:06.000Z</time>
</trkpt>  
<trkpt lat="34.251023794648034" lon="108.8919277344815">
   <ele>408.99727705679834</ele>
   <time>2021-06-04T00:53:09.000Z</time>
</trkpt>  
<trkpt lat="34.2510005395326" lon="108.8919034048961">
   <ele>408.8625115714967</ele>
   <time>2021-06-04T00:53:12.000Z</time>
</trkpt>  
<trkpt lat="34.25097524387851" lon="108.89187568531497">
   <ele>408.8310433719307</ele>
   <time>2021-06-04T00:53:15.000Z</time>
</trkpt>  
<trkpt lat="34.250949327764374" lon="108.89184923455045">
   <ele>408.83961764443666</ele>
   <time>2021-06-04T00:53:18.000Z</time>
</trkpt>  
<trkpt lat="34.25092784385131" lon="108.89181763126626">
   <ele>408.6833461429924</ele>
   <time>2021-06-04T00:53:22.000Z</time>
</trkpt>  
<trkpt lat="34.250911532035666" lon="108.8917852516542">
   <ele>408.50676266197115</ele>
   <time>2021-06-04T00:53:24.000Z</time>
</trkpt>  
<trkpt lat="34.25089704048796" lon="108.89175344707189">
   <ele>408.37850849330425</ele>
   <time>2021-06-04T00:53:30.000Z</time>
</trkpt>  
<trkpt lat="34.250856099058744" lon="108.89171630072302">
   <ele>408.0344726657495</ele>
   <time>2021-06-04T00:53:33.000Z</time>
</trkpt>  
<trkpt lat="34.25082286875435" lon="108.89168619586633">
   <ele>407.9230212178081</ele>
   <time>2021-06-04T00:53:35.000Z</time>
</trkpt>  
<trkpt lat="34.250797483785334" lon="108.89166577021915">
   <ele>408.2225920949131</ele>
   <time>2021-06-04T00:53:37.000Z</time>
</trkpt>  
<trkpt lat="34.25076945805564" lon="108.89163511514724">
   <ele>407.67403454054147</ele>
   <time>2021-06-04T00:53:40.000Z</time>
</trkpt>  
<trkpt lat="34.25075071445785" lon="108.89161017808698">
   <ele>408.19903609436005</ele>
   <time>2021-06-04T00:53:42.000Z</time>
</trkpt>  
<trkpt lat="34.25072733100667" lon="108.89157972710916">
   <ele>408.01981793995947</ele>
   <time>2021-06-04T00:53:45.000Z</time>
</trkpt>  
<trkpt lat="34.250704454747094" lon="108.89155278349905">
   <ele>407.826695272699</ele>
   <time>2021-06-04T00:53:48.000Z</time>
</trkpt>  
<trkpt lat="34.250774327176735" lon="108.89173419627348">
   <ele>407.65242695622146</ele>
   <time>2021-06-04T00:53:52.000Z</time>
</trkpt>  
<trkpt lat="34.25075240156754" lon="108.89169396251894">
   <ele>407.7701748907566</ele>
   <time>2021-06-04T00:53:53.000Z</time>
</trkpt>  
<trkpt lat="34.25071839757742" lon="108.89163202860622">
   <ele>408.19335810560733</ele>
   <time>2021-06-04T00:53:55.000Z</time>
</trkpt>  
<trkpt lat="34.25069071113258" lon="108.89159016949169">
   <ele>408.05639218352735</ele>
   <time>2021-06-04T00:53:57.000Z</time>
</trkpt>  
<trkpt lat="34.25066572448639" lon="108.89155422836731">
   <ele>407.94623183552176</ele>
   <time>2021-06-04T00:53:59.000Z</time>
</trkpt>  
<trkpt lat="34.25064078323402" lon="108.89152397743469">
   <ele>407.87828850839287</ele>
   <time>2021-06-04T00:54:01.000Z</time>
</trkpt>  
<trkpt lat="34.25061094914938" lon="108.89149853167783">
   <ele>407.7872229060158</ele>
   <time>2021-06-04T00:54:03.000Z</time>
</trkpt>  
<trkpt lat="34.250583579275926" lon="108.89147831216565">
   <ele>407.88877647928894</ele>
   <time>2021-06-04T00:54:05.000Z</time>
</trkpt>  
<trkpt lat="34.25054697005235" lon="108.89146063791016">
   <ele>408.0285067576915</ele>
   <time>2021-06-04T00:54:07.000Z</time>
</trkpt>  
<trkpt lat="34.25051664422705" lon="108.891448547541">
   <ele>408.2999253310263</ele>
   <time>2021-06-04T00:54:09.000Z</time>
</trkpt>  
<trkpt lat="34.2504862462776" lon="108.89142673103136">
   <ele>408.2836500639096</ele>
   <time>2021-06-04T00:54:12.000Z</time>
</trkpt>  
<trkpt lat="34.25046434624993" lon="108.89140046435016">
   <ele>408.3112129839137</ele>
   <time>2021-06-04T00:54:14.000Z</time>
</trkpt>  
<trkpt lat="34.25044441382356" lon="108.89137205923261">
   <ele>408.2551518352702</ele>
   <time>2021-06-04T00:54:16.000Z</time>
</trkpt>  
<trkpt lat="34.2504210977492" lon="108.89133617667672">
   <ele>408.5559436911717</ele>
   <time>2021-06-04T00:54:19.000Z</time>
</trkpt>  
<trkpt lat="34.25039490486552" lon="108.89130450701632">
   <ele>408.89461146481335</ele>
   <time>2021-06-04T00:54:22.000Z</time>
</trkpt>  
<trkpt lat="34.250374657041554" lon="108.89127020887858">
   <ele>408.65821207873523</ele>
   <time>2021-06-04T00:54:25.000Z</time>
</trkpt>  
<trkpt lat="34.25035665699645" lon="108.89123413231275">
   <ele>408.519486120902</ele>
   <time>2021-06-04T00:54:28.000Z</time>
</trkpt>  
<trkpt lat="34.25033773160245" lon="108.89120474204742">
   <ele>408.38080432545394</ele>
   <time>2021-06-04T00:54:31.000Z</time>
</trkpt>  
<trkpt lat="34.2503149926275" lon="108.89117239375676">
   <ele>408.3893830515444</ele>
   <time>2021-06-04T00:54:34.000Z</time>
</trkpt>  
<trkpt lat="34.250288173203806" lon="108.89114709795166">
   <ele>408.8390430212021</ele>
   <time>2021-06-04T00:54:37.000Z</time>
</trkpt>  
<trkpt lat="34.250260997443924" lon="108.89112550316186">
   <ele>408.4623964074999</ele>
   <time>2021-06-04T00:54:40.000Z</time>
</trkpt>  
<trkpt lat="34.25023421927899" lon="108.89110023897942">
   <ele>408.5184008749202</ele>
   <time>2021-06-04T00:54:43.000Z</time>
</trkpt>  
<trkpt lat="34.250211491563405" lon="108.89107741490974">
   <ele>408.0060366448015</ele>
   <time>2021-06-04T00:54:46.000Z</time>
</trkpt>  
<trkpt lat="34.250193204510275" lon="108.89105108240406">
   <ele>407.76230026222765</ele>
   <time>2021-06-04T00:54:49.000Z</time>
</trkpt>  
<trkpt lat="34.250176284066455" lon="108.89101597942717">
   <ele>408.0496721835807</ele>
   <time>2021-06-04T00:54:52.000Z</time>
</trkpt>  
<trkpt lat="34.25016033366227" lon="108.89098706162298">
   <ele>408.13212623167783</ele>
   <time>2021-06-04T00:54:55.000Z</time>
</trkpt>  
<trkpt lat="34.25013654967971" lon="108.8909622906801">
   <ele>407.88716742862016</ele>
   <time>2021-06-04T00:54:59.000Z</time>
</trkpt>  
<trkpt lat="34.25010851964572" lon="108.89093207846449">
   <ele>407.92402239795774</ele>
   <time>2021-06-04T00:55:02.000Z</time>
</trkpt>  
<trkpt lat="34.25008497433239" lon="108.89090708007245">
   <ele>408.11381575558335</ele>
   <time>2021-06-04T00:55:06.000Z</time>
</trkpt>  
<trkpt lat="34.25006512545914" lon="108.89088448281517">
   <ele>408.0497088422999</ele>
   <time>2021-06-04T00:55:09.000Z</time>
</trkpt>  
<trkpt lat="34.25004045913842" lon="108.89085703774931">
   <ele>408.1280503058806</ele>
   <time>2021-06-04T00:55:12.000Z</time>
</trkpt>  
<trkpt lat="34.25001232503834" lon="108.89083633397222">
   <ele>408.2279168339446</ele>
   <time>2021-06-04T00:55:15.000Z</time>
</trkpt>  
<trkpt lat="34.249978638562055" lon="108.89081315176121">
   <ele>408.1360667804256</ele>
   <time>2021-06-04T00:55:18.000Z</time>
</trkpt>  
<trkpt lat="34.249942469916675" lon="108.8907886400207">
   <ele>407.8873527003452</ele>
   <time>2021-06-04T00:55:21.000Z</time>
</trkpt>  
<trkpt lat="34.249914597733074" lon="108.89077226548233">
   <ele>407.6480123316869</ele>
   <time>2021-06-04T00:55:23.000Z</time>
</trkpt>  
<trkpt lat="34.24988680046745" lon="108.89075761812433">
   <ele>407.8778569502756</ele>
   <time>2021-06-04T00:55:25.000Z</time>
</trkpt>  
<trkpt lat="34.24986058667063" lon="108.8907440001586">
   <ele>407.97576671652496</ele>
   <time>2021-06-04T00:55:27.000Z</time>
</trkpt>  
<trkpt lat="34.249827190051136" lon="108.89073598479804">
   <ele>407.92376075685024</ele>
   <time>2021-06-04T00:55:30.000Z</time>
</trkpt>  
<trkpt lat="34.24979843064943" lon="108.89073116384759">
   <ele>408.21018585935235</ele>
   <time>2021-06-04T00:55:32.000Z</time>
</trkpt>  
<trkpt lat="34.24976849423706" lon="108.89072886111366">
   <ele>407.9244725825265</ele>
   <time>2021-06-04T00:55:34.000Z</time>
</trkpt>  
<trkpt lat="34.24973767983502" lon="108.89072320449434">
   <ele>406.99794156849384</ele>
   <time>2021-06-04T00:55:36.000Z</time>
</trkpt>  
<trkpt lat="34.24970500033007" lon="108.89071757516734">
   <ele>407.4742255518213</ele>
   <time>2021-06-04T00:55:39.000Z</time>
</trkpt>  
<trkpt lat="34.24967678944169" lon="108.89071630218454">
   <ele>407.4485616805032</ele>
   <time>2021-06-04T00:55:42.000Z</time>
</trkpt>  
<trkpt lat="34.24964733033777" lon="108.89071678107538">
   <ele>407.6414689430967</ele>
   <time>2021-06-04T00:55:45.000Z</time>
</trkpt>  
<trkpt lat="34.249620382381046" lon="108.89071464618665">
   <ele>407.59412605222315</ele>
   <time>2021-06-04T00:55:47.000Z</time>
</trkpt>  
<trkpt lat="34.24959120711491" lon="108.89071297835275">
   <ele>407.63616221025586</ele>
   <time>2021-06-04T00:55:49.000Z</time>
</trkpt>  
<trkpt lat="34.249563842618365" lon="108.89071639888252">
   <ele>407.40356620401144</ele>
   <time>2021-06-04T00:55:51.999Z</time>
</trkpt>  
<trkpt lat="34.2495354785881" lon="108.89071648213675">
   <ele>407.34915303625166</ele>
   <time>2021-06-04T00:55:55.999Z</time>
</trkpt>  
<trkpt lat="34.249506565589556" lon="108.89071664516848">
   <ele>407.41903793718666</ele>
   <time>2021-06-04T00:56:00.999Z</time>
</trkpt>  
<trkpt lat="34.24947876251242" lon="108.89072124428617">
   <ele>407.37281498126686</ele>
   <time>2021-06-04T00:56:04.999Z</time>
</trkpt>  
<trkpt lat="34.249451537255574" lon="108.89072809424503">
   <ele>407.174335190095</ele>
   <time>2021-06-04T00:56:20.999Z</time>
</trkpt>  
<trkpt lat="34.24941505363862" lon="108.89072722620652">
   <ele>406.82157530542463</ele>
   <time>2021-06-04T00:56:24.000Z</time>
</trkpt>  
<trkpt lat="34.24937615230342" lon="108.89072797182244">
   <ele>406.8167487680912</ele>
   <time>2021-06-04T00:56:27.000Z</time>
</trkpt>  
<trkpt lat="34.249345082076694" lon="108.89072934147731">
   <ele>406.96665355190635</ele>
   <time>2021-06-04T00:56:30.000Z</time>
</trkpt>  
<trkpt lat="34.24931334228424" lon="108.89073783716657">
   <ele>407.2879248224199</ele>
   <time>2021-06-04T00:56:34.000Z</time>
</trkpt>  
<trkpt lat="34.249286021274585" lon="108.89074232060376">
   <ele>407.4705123016611</ele>
   <time>2021-06-04T00:56:38.000Z</time>
</trkpt>  
<trkpt lat="34.24926363931073" lon="108.89072384260544">
   <ele>407.3011774877086</ele>
   <time>2021-06-04T00:56:46.000Z</time>
</trkpt>  
<trkpt lat="34.24928894970011" lon="108.89071252882752">
   <ele>407.12738044187427</ele>
   <time>2021-06-04T00:57:16.000Z</time>
</trkpt>  
<trkpt lat="34.24926978157037" lon="108.89068378569863">
   <ele>407.59454762004316</ele>
   <time>2021-06-04T00:58:04.000Z</time>
</trkpt>  
<trkpt lat="34.24924060019245" lon="108.89067650813239">
   <ele>407.67587922047824</ele>
   <time>2021-06-04T00:58:07.000Z</time>
</trkpt>  
<trkpt lat="34.249212765056654" lon="108.89067697175484">
   <ele>407.8742481395602</ele>
   <time>2021-06-04T00:58:10.000Z</time>
</trkpt>  
<trkpt lat="34.24918506601993" lon="108.89067092461785">
   <ele>407.6166376620531</ele>
   <time>2021-06-04T00:58:14.000Z</time>
</trkpt>  
<trkpt lat="34.249155597082826" lon="108.89066313889772">
   <ele>407.92479762621224</ele>
   <time>2021-06-04T00:58:17.000Z</time>
</trkpt>  
<trkpt lat="34.24912775774755" lon="108.8906617429065">
   <ele>407.94513219222426</ele>
   <time>2021-06-04T00:58:20.000Z</time>
</trkpt>  
<trkpt lat="34.2491012090336" lon="108.89066932610277">
   <ele>407.9733440009877</ele>
   <time>2021-06-04T00:58:23.000Z</time>
</trkpt>  
<trkpt lat="34.24907032757755" lon="108.89068974619232">
   <ele>407.8511635828763</ele>
   <time>2021-06-04T00:58:26.000Z</time>
</trkpt>  
<trkpt lat="34.24904394096674" lon="108.89070405188737">
   <ele>407.88288065977395</ele>
   <time>2021-06-04T00:58:28.000Z</time>
</trkpt>  
<trkpt lat="34.2490143332876" lon="108.89072053121356">
   <ele>407.92107585817575</ele>
   <time>2021-06-04T00:58:30.000Z</time>
</trkpt>  
<trkpt lat="34.248983084880784" lon="108.89074178266304">
   <ele>407.8440809426829</ele>
   <time>2021-06-04T00:58:32.000Z</time>
</trkpt>  
<trkpt lat="34.24896128484273" lon="108.8907655407752">
   <ele>407.84973153378814</ele>
   <time>2021-06-04T00:58:35.000Z</time>
</trkpt>  
<trkpt lat="34.248939922165505" lon="108.89078965855099">
   <ele>408.0698230396956</ele>
   <time>2021-06-04T00:58:38.000Z</time>
</trkpt>  
<trkpt lat="34.2489168534093" lon="108.89081878623436">
   <ele>408.34683189727366</ele>
   <time>2021-06-04T00:58:41.000Z</time>
</trkpt>  
<trkpt lat="34.24889752989346" lon="108.89084790224923">
   <ele>407.7678237417713</ele>
   <time>2021-06-04T00:58:44.000Z</time>
</trkpt>  
<trkpt lat="34.24887545760289" lon="108.89088451368026">
   <ele>407.88978537451476</ele>
   <time>2021-06-04T00:58:47.000Z</time>
</trkpt>  
<trkpt lat="34.24885592783306" lon="108.89092545592494">
   <ele>407.98851698823273</ele>
   <time>2021-06-04T00:58:50.000Z</time>
</trkpt>  
<trkpt lat="34.248840621931116" lon="108.8909614811647">
   <ele>407.9794520325959</ele>
   <time>2021-06-04T00:58:54.000Z</time>
</trkpt>  
<trkpt lat="34.24882220725886" lon="108.89098888443841">
   <ele>408.1154173966497</ele>
   <time>2021-06-04T00:58:58.000Z</time>
</trkpt>  
<trkpt lat="34.2488023645062" lon="108.89101810602956">
   <ele>407.8591905804351</ele>
   <time>2021-06-04T00:59:01.000Z</time>
</trkpt>  
<trkpt lat="34.24878494076703" lon="108.89105021229007">
   <ele>406.83580097649246</ele>
   <time>2021-06-04T00:59:05.000Z</time>
</trkpt>  
<trkpt lat="34.24876957322425" lon="108.89107965228877">
   <ele>407.6883540088311</ele>
   <time>2021-06-04T00:59:08.000Z</time>
</trkpt>  
<trkpt lat="34.24875471549633" lon="108.89111732819322">
   <ele>407.85891663841903</ele>
   <time>2021-06-04T00:59:10.000Z</time>
</trkpt>  
<trkpt lat="34.24874552048583" lon="108.89115121959263">
   <ele>407.6280382545665</ele>
   <time>2021-06-04T00:59:12.000Z</time>
</trkpt>  
<trkpt lat="34.248739480410386" lon="108.8911910244785">
   <ele>407.59687898214906</ele>
   <time>2021-06-04T00:59:15.000Z</time>
</trkpt>  
<trkpt lat="34.24872491329613" lon="108.8912271498296">
   <ele>407.55075099598616</ele>
   <time>2021-06-04T00:59:18.000Z</time>
</trkpt>  
<trkpt lat="34.24870770542147" lon="108.89126130087209">
   <ele>407.44985307380557</ele>
   <time>2021-06-04T00:59:21.000Z</time>
</trkpt>  
<trkpt lat="34.24868894320464" lon="108.89130511818283">
   <ele>407.52071281615645</ele>
   <time>2021-06-04T00:59:23.000Z</time>
</trkpt>  
<trkpt lat="34.2486784065789" lon="108.89134505432864">
   <ele>407.22949815914035</ele>
   <time>2021-06-04T00:59:26.000Z</time>
</trkpt>  
<trkpt lat="34.24867112065272" lon="108.89138612451029">
   <ele>407.1921308375895</ele>
   <time>2021-06-04T00:59:29.000Z</time>
</trkpt>  
<trkpt lat="34.248668999691816" lon="108.89142875066761">
   <ele>407.18674171250314</ele>
   <time>2021-06-04T00:59:31.000Z</time>
</trkpt>  
<trkpt lat="34.24866307333455" lon="108.89147528787994">
   <ele>407.05717017129064</ele>
   <time>2021-06-04T00:59:34.000Z</time>
</trkpt>  
<trkpt lat="34.24865901091404" lon="108.89152473336675">
   <ele>407.0635372241959</ele>
   <time>2021-06-04T00:59:37.000Z</time>
</trkpt>  
<trkpt lat="34.24865744700437" lon="108.89156932342893">
   <ele>407.2753636240959</ele>
   <time>2021-06-04T00:59:40.000Z</time>
</trkpt>  
<trkpt lat="34.24865356423114" lon="108.89161264872105">
   <ele>406.87244987115264</ele>
   <time>2021-06-04T00:59:43.000Z</time>
</trkpt>  
<trkpt lat="34.24865347322934" lon="108.89165041297012">
   <ele>406.7574349390343</ele>
   <time>2021-06-04T00:59:45.000Z</time>
</trkpt>  
<trkpt lat="34.24865696245277" lon="108.89169026486441">
   <ele>406.3897299785167</ele>
   <time>2021-06-04T00:59:47.000Z</time>
</trkpt>  
<trkpt lat="34.24866201924762" lon="108.89172654321331">
   <ele>406.583225867711</ele>
   <time>2021-06-04T00:59:49.000Z</time>
</trkpt>  
<trkpt lat="34.24866635918384" lon="108.89176453864144">
   <ele>406.57424345239997</ele>
   <time>2021-06-04T00:59:52.000Z</time>
</trkpt>  
<trkpt lat="34.2486751282285" lon="108.89180550081907">
   <ele>406.35089074261487</ele>
   <time>2021-06-04T00:59:55.000Z</time>
</trkpt>  
<trkpt lat="34.24868604558293" lon="108.89184397199489">
   <ele>406.5957159679383</ele>
   <time>2021-06-04T00:59:58.000Z</time>
</trkpt>  
<trkpt lat="34.24869381982476" lon="108.89188486040437">
   <ele>406.45483113918453</ele>
   <time>2021-06-04T01:00:01.000Z</time>
</trkpt>  
<trkpt lat="34.24869729729741" lon="108.89192334318064">
   <ele>406.3231471795589</ele>
   <time>2021-06-04T01:00:04.000Z</time>
</trkpt>  
<trkpt lat="34.248706259512176" lon="108.89196746430079">
   <ele>406.143955999054</ele>
   <time>2021-06-04T01:00:07.000Z</time>
</trkpt>  
<trkpt lat="34.24871248857468" lon="108.89199938330108">
   <ele>406.4602804463357</ele>
   <time>2021-06-04T01:00:09.000Z</time>
</trkpt>  
<trkpt lat="34.24871710315155" lon="108.89203583036559">
   <ele>406.83286308683455</ele>
   <time>2021-06-04T01:00:12.000Z</time>
</trkpt>  
<trkpt lat="34.24872026086411" lon="108.89207726229282">
   <ele>406.9135070787743</ele>
   <time>2021-06-04T01:00:15.000Z</time>
</trkpt>  
<trkpt lat="34.248728514793534" lon="108.89212284941101">
   <ele>407.6118339942768</ele>
   <time>2021-06-04T01:00:18.000Z</time>
</trkpt>  
<trkpt lat="34.24873498773056" lon="108.8921627742361">
   <ele>407.66550842672586</ele>
   <time>2021-06-04T01:00:21.000Z</time>
</trkpt>  
<trkpt lat="34.248744493551655" lon="108.89220791638793">
   <ele>407.44072435609996</ele>
   <time>2021-06-04T01:00:24.000Z</time>
</trkpt>  
<trkpt lat="34.24875943101349" lon="108.8922396861547">
   <ele>407.7995050121099</ele>
   <time>2021-06-04T01:00:26.000Z</time>
</trkpt>  
<trkpt lat="34.24877260862203" lon="108.89227097202571">
   <ele>407.2087822519243</ele>
   <time>2021-06-04T01:00:28.000Z</time>
</trkpt>  
<trkpt lat="34.248781576573975" lon="108.89230728132617">
   <ele>407.2791725434363</ele>
   <time>2021-06-04T01:00:31.000Z</time>
</trkpt>  
<trkpt lat="34.248784988460336" lon="108.89234560047484">
   <ele>407.4502583965659</ele>
   <time>2021-06-04T01:00:35.000Z</time>
</trkpt>  
<trkpt lat="34.24877680675124" lon="108.89239771053829">
   <ele>407.0709453905001</ele>
   <time>2021-06-04T01:00:38.000Z</time>
</trkpt>  
<trkpt lat="34.24877432286148" lon="108.89244337403683">
   <ele>407.5182748641819</ele>
   <time>2021-06-04T01:00:41.000Z</time>
</trkpt>  
<trkpt lat="34.24877663981662" lon="108.8924764417975">
   <ele>407.12429418228567</ele>
   <time>2021-06-04T01:00:43.000Z</time>
</trkpt>  
<trkpt lat="34.248775831442366" lon="108.89251076862179">
   <ele>407.36607099324465</ele>
   <time>2021-06-04T01:00:45.000Z</time>
</trkpt>  
<trkpt lat="34.24877358511048" lon="108.89255123646903">
   <ele>407.04636067990214</ele>
   <time>2021-06-04T01:00:48.000Z</time>
</trkpt>  
<trkpt lat="34.24877490159394" lon="108.89259104557162">
   <ele>406.81226921174675</ele>
   <time>2021-06-04T01:00:51.000Z</time>
</trkpt>  
<trkpt lat="34.248779745840764" lon="108.89263257989313">
   <ele>407.1085180453956</ele>
   <time>2021-06-04T01:00:54.000Z</time>
</trkpt>  
<trkpt lat="34.24878845077651" lon="108.89268048234922">
   <ele>407.517350230366</ele>
   <time>2021-06-04T01:00:57.000Z</time>
</trkpt>  
<trkpt lat="34.248796956447" lon="108.89271291414377">
   <ele>407.3873843550682</ele>
   <time>2021-06-04T01:00:59.000Z</time>
</trkpt>  
<trkpt lat="34.24880871750192" lon="108.89275724424033">
   <ele>407.1998391635716</ele>
   <time>2021-06-04T01:01:02.000Z</time>
</trkpt>  
<trkpt lat="34.2488135361375" lon="108.8927922772142">
   <ele>406.90110898576677</ele>
   <time>2021-06-04T01:01:05.000Z</time>
</trkpt>  
<trkpt lat="34.24882064459772" lon="108.89283318773498">
   <ele>406.94674712233245</ele>
   <time>2021-06-04T01:01:08.000Z</time>
</trkpt>  
<trkpt lat="34.248827845385456" lon="108.89287669250608">
   <ele>407.59738192893565</ele>
   <time>2021-06-04T01:01:11.000Z</time>
</trkpt>  
<trkpt lat="34.248836759351605" lon="108.89292236410692">
   <ele>407.78046601172537</ele>
   <time>2021-06-04T01:01:14.000Z</time>
</trkpt>  
<trkpt lat="34.24884389291979" lon="108.89295796878096">
   <ele>408.04739524424076</ele>
   <time>2021-06-04T01:01:17.000Z</time>
</trkpt>  
<trkpt lat="34.24885429626598" lon="108.89300101767238">
   <ele>407.7930113170296</ele>
   <time>2021-06-04T01:01:21.000Z</time>
</trkpt>  
<trkpt lat="34.24885870301158" lon="108.89303752282117">
   <ele>408.59184366092086</ele>
   <time>2021-06-04T01:01:23.000Z</time>
</trkpt>  
<trkpt lat="34.24886092350872" lon="108.89307180464215">
   <ele>408.4418967720121</ele>
   <time>2021-06-04T01:01:25.000Z</time>
</trkpt>  
<trkpt lat="34.24886894860204" lon="108.89310488412885">
   <ele>408.6360298478976</ele>
   <time>2021-06-04T01:01:28.000Z</time>
</trkpt>  
<trkpt lat="34.24887685450554" lon="108.89314273414627">
   <ele>408.4852345744148</ele>
   <time>2021-06-04T01:01:31.000Z</time>
</trkpt>  
<trkpt lat="34.24887625056874" lon="108.893182855469">
   <ele>408.27218544576317</ele>
   <time>2021-06-04T01:01:35.000Z</time>
</trkpt>  
<trkpt lat="34.24886063858583" lon="108.8932162268427">
   <ele>408.5892946347594</ele>
   <time>2021-06-04T01:01:38.000Z</time>
</trkpt>  
<trkpt lat="34.24883716252124" lon="108.89325490235407">
   <ele>408.7420494426042</ele>
   <time>2021-06-04T01:01:40.000Z</time>
</trkpt>  
<trkpt lat="34.24881394335869" lon="108.89327597080229">
   <ele>409.27873877529055</ele>
   <time>2021-06-04T01:01:42.000Z</time>
</trkpt>  
<trkpt lat="34.24878112271438" lon="108.89330110855461">
   <ele>409.234246853739</ele>
   <time>2021-06-04T01:01:45.000Z</time>
</trkpt>  
<trkpt lat="34.248749466860836" lon="108.89332930122004">
   <ele>409.6399750309065</ele>
   <time>2021-06-04T01:01:48.000Z</time>
</trkpt>  
<trkpt lat="34.248719589327486" lon="108.89335201862251">
   <ele>409.3864608630538</ele>
   <time>2021-06-04T01:01:51.000Z</time>
</trkpt>  
<trkpt lat="34.24869708560847" lon="108.89337965076756">
   <ele>409.24655725620687</ele>
   <time>2021-06-04T01:01:54.000Z</time>
</trkpt>  
<trkpt lat="34.248684216175825" lon="108.89341064546029">
   <ele>409.0703429551795</ele>
   <time>2021-06-04T01:01:58.000Z</time>
</trkpt>  
<trkpt lat="34.248668077568325" lon="108.89344940752459">
   <ele>409.59185373969376</ele>
   <time>2021-06-04T01:02:02.000Z</time>
</trkpt>  
<trkpt lat="34.24864507311617" lon="108.89347996933319">
   <ele>409.6187849212438</ele>
   <time>2021-06-04T01:02:06.000Z</time>
</trkpt>  
<trkpt lat="34.24860996776728" lon="108.89351104400373">
   <ele>409.3165452107787</ele>
   <time>2021-06-04T01:02:10.000Z</time>
</trkpt>  
<trkpt lat="34.24857998687369" lon="108.89353285017485">
   <ele>408.6300479769707</ele>
   <time>2021-06-04T01:02:12.000Z</time>
</trkpt>  
<trkpt lat="34.248548679579706" lon="108.8935518440433">
   <ele>408.7024616030976</ele>
   <time>2021-06-04T01:02:15.000Z</time>
</trkpt>  
<trkpt lat="34.24852791983421" lon="108.8935804802536">
   <ele>409.40538069512695</ele>
   <time>2021-06-04T01:02:18.000Z</time>
</trkpt>  
<trkpt lat="34.24850724346851" lon="108.89360805045017">
   <ele>409.3557369140908</ele>
   <time>2021-06-04T01:02:20.000Z</time>
</trkpt>  
<trkpt lat="34.2484915111095" lon="108.89363731123949">
   <ele>409.7098074136302</ele>
   <time>2021-06-04T01:02:22.000Z</time>
</trkpt>  
<trkpt lat="34.248467675248804" lon="108.89366115779195">
   <ele>409.89960714802146</ele>
   <time>2021-06-04T01:02:24.000Z</time>
</trkpt>  
<trkpt lat="34.24844211488874" lon="108.89368843800933">
   <ele>409.3187492918223</ele>
   <time>2021-06-04T01:02:27.000Z</time>
</trkpt>  
<trkpt lat="34.24842903918817" lon="108.89372545983686">
   <ele>409.4129097657278</ele>
   <time>2021-06-04T01:02:30.000Z</time>
</trkpt>  
<trkpt lat="34.248418899612886" lon="108.89375774673482">
   <ele>409.04395572654903</ele>
   <time>2021-06-04T01:02:33.000Z</time>
</trkpt>  
<trkpt lat="34.2484037702869" lon="108.89379491078454">
   <ele>408.94766062591225</ele>
   <time>2021-06-04T01:02:36.000Z</time>
</trkpt>  
<trkpt lat="34.24839064280159" lon="108.89383117343102">
   <ele>408.77298488561064</ele>
   <time>2021-06-04T01:02:39.000Z</time>
</trkpt>  
<trkpt lat="34.24837921153066" lon="108.89387104195927">
   <ele>408.5860217018053</ele>
   <time>2021-06-04T01:02:42.000Z</time>
</trkpt>  
<trkpt lat="34.24837236607331" lon="108.89391005211166">
   <ele>408.9860368464142</ele>
   <time>2021-06-04T01:02:44.000Z</time>
</trkpt>  
<trkpt lat="34.24836081238478" lon="108.89394116183296">
   <ele>409.32608686666936</ele>
   <time>2021-06-04T01:02:46.000Z</time>
</trkpt>  
<trkpt lat="34.248352724963205" lon="108.8939772889918">
   <ele>409.1981918280944</ele>
   <time>2021-06-04T01:02:48.000Z</time>
</trkpt>  
<trkpt lat="34.248347272648736" lon="108.89401058742283">
   <ele>409.2550704451278</ele>
   <time>2021-06-04T01:02:50.000Z</time>
</trkpt>  
<trkpt lat="34.24834964647495" lon="108.89405620732136">
   <ele>409.8542559603229</ele>
   <time>2021-06-04T01:02:53.000Z</time>
</trkpt>  
<trkpt lat="34.24836001667631" lon="108.89409590093268">
   <ele>409.72659249510616</ele>
   <time>2021-06-04T01:02:55.000Z</time>
</trkpt>  
<trkpt lat="34.248364765927235" lon="108.89412862330857">
   <ele>409.4581733988598</ele>
   <time>2021-06-04T01:02:57.000Z</time>
</trkpt>  
<trkpt lat="34.24836498622166" lon="108.89417124569094">
   <ele>409.02663093432784</ele>
   <time>2021-06-04T01:03:01.000Z</time>
</trkpt>  
<trkpt lat="34.24835154012064" lon="108.89420505654417">
   <ele>409.1527764443308</ele>
   <time>2021-06-04T01:03:04.000Z</time>
</trkpt>  
<trkpt lat="34.248333152553016" lon="108.89423445201912">
   <ele>408.4302292605862</ele>
   <time>2021-06-04T01:03:07.000Z</time>
</trkpt>  
<trkpt lat="34.248306656420795" lon="108.89426765282838">
   <ele>408.29955554474145</ele>
   <time>2021-06-04T01:03:10.000Z</time>
</trkpt>  
<trkpt lat="34.24828537110146" lon="108.89428885553679">
   <ele>407.777267142199</ele>
   <time>2021-06-04T01:03:12.000Z</time>
</trkpt>  
<trkpt lat="34.24826182227806" lon="108.89430808708198">
   <ele>408.56510939914733</ele>
   <time>2021-06-04T01:03:14.000Z</time>
</trkpt>  
<trkpt lat="34.24823862363612" lon="108.89433052234527">
   <ele>408.24778802134097</ele>
   <time>2021-06-04T01:03:16.000Z</time>
</trkpt>  
<trkpt lat="34.24820384725773" lon="108.89434698463386">
   <ele>408.1825985563919</ele>
   <time>2021-06-04T01:03:19.000Z</time>
</trkpt>  
<trkpt lat="34.248173371298" lon="108.89436053255837">
   <ele>408.00567345228046</ele>
   <time>2021-06-04T01:03:22.000Z</time>
</trkpt>  
<trkpt lat="34.248141675275896" lon="108.89437298839263">
   <ele>407.63905547745526</ele>
   <time>2021-06-04T01:03:25.000Z</time>
</trkpt>  
<trkpt lat="34.248109912259416" lon="108.89439179290363">
   <ele>408.17737297620624</ele>
   <time>2021-06-04T01:03:27.000Z</time>
</trkpt>  
<trkpt lat="34.24808468806738" lon="108.89441433270522">
   <ele>408.3572875857353</ele>
   <time>2021-06-04T01:03:29.000Z</time>
</trkpt>  
<trkpt lat="34.2480568668109" lon="108.89443896744586">
   <ele>408.3884098827839</ele>
   <time>2021-06-04T01:03:32.000Z</time>
</trkpt>  
<trkpt lat="34.24803946181655" lon="108.89446649816168">
   <ele>408.133525676094</ele>
   <time>2021-06-04T01:03:35.000Z</time>
</trkpt>  
<trkpt lat="34.24802680175527" lon="108.89451122408376">
   <ele>408.260803761892</ele>
   <time>2021-06-04T01:03:38.000Z</time>
</trkpt>  
<trkpt lat="34.24802132540053" lon="108.8945453250366">
   <ele>408.37050116900355</ele>
   <time>2021-06-04T01:03:40.000Z</time>
</trkpt>  
<trkpt lat="34.24801308351044" lon="108.89459611489137">
   <ele>408.6747197210789</ele>
   <time>2021-06-04T01:03:43.000Z</time>
</trkpt>  
<trkpt lat="34.248006463390944" lon="108.89463082964068">
   <ele>408.23705695569515</ele>
   <time>2021-06-04T01:03:45.000Z</time>
</trkpt>  
<trkpt lat="34.24799756787306" lon="108.894678465448">
   <ele>408.33064612559974</ele>
   <time>2021-06-04T01:03:48.000Z</time>
</trkpt>  
<trkpt lat="34.247995351010005" lon="108.89471629360645">
   <ele>407.9434944810346</ele>
   <time>2021-06-04T01:03:50.000Z</time>
</trkpt>  
<trkpt lat="34.247998350720536" lon="108.89475296277945">
   <ele>408.0511190081015</ele>
   <time>2021-06-04T01:03:52.000Z</time>
</trkpt>  
<trkpt lat="34.24800915349239" lon="108.89478482150675">
   <ele>407.977520304732</ele>
   <time>2021-06-04T01:03:54.000Z</time>
</trkpt>  
<trkpt lat="34.24801640304001" lon="108.8948185644837">
   <ele>407.6150893121958</ele>
   <time>2021-06-04T01:03:58.000Z</time>
</trkpt>  
<trkpt lat="34.248025370832096" lon="108.89485849379116">
   <ele>408.20130043663085</ele>
   <time>2021-06-04T01:04:02.000Z</time>
</trkpt>  
<trkpt lat="34.24804289095393" lon="108.8949033887981">
   <ele>408.54955405090004</ele>
   <time>2021-06-04T01:04:05.000Z</time>
</trkpt>  
<trkpt lat="34.248066280552614" lon="108.89493031394184">
   <ele>409.28518816735595</ele>
   <time>2021-06-04T01:04:07.000Z</time>
</trkpt>  
<trkpt lat="34.24809269445511" lon="108.89494571229037">
   <ele>409.1377165382728</ele>
   <time>2021-06-04T01:04:09.000Z</time>
</trkpt>  
<trkpt lat="34.24812056677382" lon="108.89495730578773">
   <ele>408.2733810637146</ele>
   <time>2021-06-04T01:04:12.000Z</time>
</trkpt>  
<trkpt lat="34.248154688980016" lon="108.89497216811056">
   <ele>408.0533890770748</ele>
   <time>2021-06-04T01:04:15.000Z</time>
</trkpt>  
<trkpt lat="34.24819253967419" lon="108.89499326512181">
   <ele>408.39132752269506</ele>
   <time>2021-06-04T01:04:18.000Z</time>
</trkpt>  
<trkpt lat="34.24822668295003" lon="108.89500605894062">
   <ele>408.1844444423914</ele>
   <time>2021-06-04T01:04:21.000Z</time>
</trkpt>  
<trkpt lat="34.24825620099304" lon="108.89501494905414">
   <ele>408.4828859930858</ele>
   <time>2021-06-04T01:04:23.000Z</time>
</trkpt>  
<trkpt lat="34.248286259614666" lon="108.89502085456175">
   <ele>408.4345431178808</ele>
   <time>2021-06-04T01:04:26.000Z</time>
</trkpt>  
<trkpt lat="34.248313353325244" lon="108.89502061067606">
   <ele>407.86266087554395</ele>
   <time>2021-06-04T01:04:29.000Z</time>
</trkpt>  
<trkpt lat="34.24833983244209" lon="108.89501107344259">
   <ele>408.0988215096295</ele>
   <time>2021-06-04T01:04:31.000Z</time>
</trkpt>  
<trkpt lat="34.248376695651345" lon="108.89500397439072">
   <ele>408.7343180477619</ele>
   <time>2021-06-04T01:04:36.000Z</time>
</trkpt>  
<trkpt lat="34.248411285587" lon="108.89500159340204">
   <ele>408.63653160165995</ele>
   <time>2021-06-04T01:04:40.000Z</time>
</trkpt>  
<trkpt lat="34.24844650105804" lon="108.89500718048645">
   <ele>408.5845408430323</ele>
   <time>2021-06-04T01:04:43.000Z</time>
</trkpt>  
<trkpt lat="34.248473505869015" lon="108.89501335675418">
   <ele>408.6431922605261</ele>
   <time>2021-06-04T01:04:46.000Z</time>
</trkpt>  
<trkpt lat="34.2485132325474" lon="108.89502345453211">
   <ele>408.6059376625344</ele>
   <time>2021-06-04T01:04:49.000Z</time>
</trkpt>  
<trkpt lat="34.24855464279811" lon="108.89504241555595">
   <ele>408.3404046120122</ele>
   <time>2021-06-04T01:04:51.000Z</time>
</trkpt>  
<trkpt lat="34.24858353082511" lon="108.89505384199062">
   <ele>408.4883199967444</ele>
   <time>2021-06-04T01:04:53.000Z</time>
</trkpt>  
<trkpt lat="34.24861713265422" lon="108.89505641498938">
   <ele>408.5284278290346</ele>
   <time>2021-06-04T01:04:56.000Z</time>
</trkpt>  
<trkpt lat="34.24865788331572" lon="108.89506289450613">
   <ele>408.4285910120234</ele>
   <time>2021-06-04T01:04:59.000Z</time>
</trkpt>  
<trkpt lat="34.24869592094156" lon="108.8950661302837">
   <ele>408.33517714962363</ele>
   <time>2021-06-04T01:05:02.000Z</time>
</trkpt>  
<trkpt lat="34.24873791507485" lon="108.89505776207882">
   <ele>407.9134779330343</ele>
   <time>2021-06-04T01:05:05.000Z</time>
</trkpt>  
<trkpt lat="34.24877157885922" lon="108.8950616348729">
   <ele>408.06688501220196</ele>
   <time>2021-06-04T01:05:06.000Z</time>
</trkpt>  
<trkpt lat="34.24881575502656" lon="108.8950582274451">
   <ele>408.02674541436136</ele>
   <time>2021-06-04T01:05:08.000Z</time>
</trkpt>  
<trkpt lat="34.24884335979295" lon="108.89505395622272">
   <ele>407.61962590552866</ele>
   <time>2021-06-04T01:05:10.000Z</time>
</trkpt>  
<trkpt lat="34.248877752798165" lon="108.89506504897045">
   <ele>407.3819752205163</ele>
   <time>2021-06-04T01:05:12.000Z</time>
</trkpt>  
<trkpt lat="34.24890577784242" lon="108.89506429234177">
   <ele>407.48200260754675</ele>
   <time>2021-06-04T01:05:14.000Z</time>
</trkpt>  
<trkpt lat="34.24894097809842" lon="108.89504955415978">
   <ele>406.85106375906616</ele>
   <time>2021-06-04T01:05:16.000Z</time>
</trkpt>  
<trkpt lat="34.24896539524157" lon="108.89502771411462">
   <ele>406.5778554389253</ele>
   <time>2021-06-04T01:05:19.000Z</time>
</trkpt>  
<trkpt lat="34.24898714472067" lon="108.89500392302668">
   <ele>406.6286619724706</ele>
   <time>2021-06-04T01:05:21.000Z</time>
</trkpt>  
<trkpt lat="34.249018723613666" lon="108.89499070756999">
   <ele>406.76615172065794</ele>
   <time>2021-06-04T01:05:25.000Z</time>
</trkpt>  
<trkpt lat="34.24904800909026" lon="108.89498666781454">
   <ele>406.634331217967</ele>
   <time>2021-06-04T01:05:28.000Z</time>
</trkpt>  
<trkpt lat="34.24908001299487" lon="108.89499108228397">
   <ele>406.53696310147643</ele>
   <time>2021-06-04T01:05:35.000Z</time>
</trkpt>  
<trkpt lat="34.24911931974186" lon="108.89499676076117">
   <ele>406.423328503035</ele>
   <time>2021-06-04T01:05:38.000Z</time>
</trkpt>  
<trkpt lat="34.24915887772219" lon="108.8949998165855">
   <ele>406.6319629792124</ele>
   <time>2021-06-04T01:05:41.000Z</time>
</trkpt>  
<trkpt lat="34.249197274095955" lon="108.89500202403747">
   <ele>406.6885892627761</ele>
   <time>2021-06-04T01:05:44.000Z</time>
</trkpt>  
<trkpt lat="34.24923340656655" lon="108.89500250647231">
   <ele>405.9045075774193</ele>
   <time>2021-06-04T01:05:48.000Z</time>
</trkpt>  
<trkpt lat="34.24927247252575" lon="108.89500057956502">
   <ele>405.8248498085886</ele>
   <time>2021-06-04T01:05:51.000Z</time>
</trkpt>  
<trkpt lat="34.249300083082026" lon="108.89500828275897">
   <ele>405.9137414349243</ele>
   <time>2021-06-04T01:05:54.000Z</time>
</trkpt>  
<trkpt lat="34.24932961977741" lon="108.89502022044482">
   <ele>406.01887549553066</ele>
   <time>2021-06-04T01:05:57.000Z</time>
</trkpt>  
<trkpt lat="34.24937071714583" lon="108.89501969639154">
   <ele>406.2086078422144</ele>
   <time>2021-06-04T01:06:01.000Z</time>
</trkpt>  
<trkpt lat="34.24939996518191" lon="108.89501548622543">
   <ele>406.748933092691</ele>
   <time>2021-06-04T01:06:03.000Z</time>
</trkpt>  
<trkpt lat="34.24943200280684" lon="108.89500460012847">
   <ele>406.9468223126605</ele>
   <time>2021-06-04T01:06:06.000Z</time>
</trkpt>  
<trkpt lat="34.24946630235183" lon="108.89498590260746">
   <ele>406.2702049901709</ele>
   <time>2021-06-04T01:06:09.000Z</time>
</trkpt>  
<trkpt lat="34.24950209766167" lon="108.89496883193449">
   <ele>406.26701202522963</ele>
   <time>2021-06-04T01:06:12.000Z</time>
</trkpt>  
<trkpt lat="34.24953214647709" lon="108.89495626592861">
   <ele>406.510230185464</ele>
   <time>2021-06-04T01:06:14.000Z</time>
</trkpt>  
<trkpt lat="34.24956196371726" lon="108.89494143847949">
   <ele>406.70626089256257</ele>
   <time>2021-06-04T01:06:16.000Z</time>
</trkpt>  
<trkpt lat="34.249586013578295" lon="108.89492002033487">
   <ele>406.6971166897565</ele>
   <time>2021-06-04T01:06:18.000Z</time>
</trkpt>  
<trkpt lat="34.24960917303231" lon="108.89489859179587">
   <ele>406.48251251969486</ele>
   <time>2021-06-04T01:06:20.000Z</time>
</trkpt>  
<trkpt lat="34.24963668192082" lon="108.89488442263571">
   <ele>405.8955989200622</ele>
   <time>2021-06-04T01:06:22.000Z</time>
</trkpt>  
<trkpt lat="34.24966373862237" lon="108.89485861379276">
   <ele>406.5236086314544</ele>
   <time>2021-06-04T01:06:26.000Z</time>
</trkpt>  
<trkpt lat="34.24969929217656" lon="108.89483568242571">
   <ele>406.56395002733916</ele>
   <time>2021-06-04T01:06:29.000Z</time>
</trkpt>  
<trkpt lat="34.249732747801744" lon="108.89482696138661">
   <ele>405.90533372573555</ele>
   <time>2021-06-04T01:06:34.000Z</time>
</trkpt>  
<trkpt lat="34.24976905862792" lon="108.89483139457002">
   <ele>405.8641249500215</ele>
   <time>2021-06-04T01:06:37.000Z</time>
</trkpt>  
<trkpt lat="34.24979911248968" lon="108.89483016629113">
   <ele>405.6858770865947</ele>
   <time>2021-06-04T01:06:39.000Z</time>
</trkpt>  
<trkpt lat="34.24982637655437" lon="108.8948296437813">
   <ele>405.8711334662512</ele>
   <time>2021-06-04T01:06:42.000Z</time>
</trkpt>  
<trkpt lat="34.24985667230465" lon="108.89482372397373">
   <ele>405.6527895471081</ele>
   <time>2021-06-04T01:06:46.000Z</time>
</trkpt>  
<trkpt lat="34.249885926771576" lon="108.8948164250936">
   <ele>405.46512389183044</ele>
   <time>2021-06-04T01:06:50.000Z</time>
</trkpt>  
<trkpt lat="34.24992454314666" lon="108.89481760705785">
   <ele>405.5718082804233</ele>
   <time>2021-06-04T01:06:53.000Z</time>
</trkpt>  
<trkpt lat="34.249952654167465" lon="108.89482035813754">
   <ele>405.5589042538777</ele>
   <time>2021-06-04T01:06:55.000Z</time>
</trkpt>  
<trkpt lat="34.249977262443686" lon="108.89485120040185">
   <ele>405.72586017567664</ele>
   <time>2021-06-04T01:06:57.000Z</time>
</trkpt>  
<trkpt lat="34.249993012127746" lon="108.89489514863315">
   <ele>405.9728555800393</ele>
   <time>2021-06-04T01:06:59.000Z</time>
</trkpt>  
<trkpt lat="34.25002067721299" lon="108.89490831208701">
   <ele>405.4700233535841</ele>
   <time>2021-06-04T01:07:02.000Z</time>
</trkpt>  
<trkpt lat="34.25005364860904" lon="108.89493079767239">
   <ele>405.7523785857484</ele>
   <time>2021-06-04T01:07:05.000Z</time>
</trkpt>  
<trkpt lat="34.25008237425231" lon="108.894927744582">
   <ele>406.0543931182474</ele>
   <time>2021-06-04T01:07:07.000Z</time>
</trkpt>  
<trkpt lat="34.250110935762486" lon="108.89491690149674">
   <ele>405.5571827124804</ele>
   <time>2021-06-04T01:07:09.000Z</time>
</trkpt>  
<trkpt lat="34.25013352489096" lon="108.8948950536515">
   <ele>405.60354045033455</ele>
   <time>2021-06-04T01:07:12.000Z</time>
</trkpt>  
<trkpt lat="34.25016068498864" lon="108.89486466120576">
   <ele>405.6339352559298</ele>
   <time>2021-06-04T01:07:15.000Z</time>
</trkpt>  
<trkpt lat="34.25019330680957" lon="108.89484603239657">
   <ele>404.5121310483664</ele>
   <time>2021-06-04T01:07:17.000Z</time>
</trkpt>  
<trkpt lat="34.250219912232424" lon="108.89482879826127">
   <ele>405.3497787732631</ele>
   <time>2021-06-04T01:07:19.000Z</time>
</trkpt>  
<trkpt lat="34.25024634970223" lon="108.89480876329901">
   <ele>404.93632916361094</ele>
   <time>2021-06-04T01:07:22.000Z</time>
</trkpt>  
<trkpt lat="34.250267392731885" lon="108.89478164262502">
   <ele>404.4632919030264</ele>
   <time>2021-06-04T01:07:25.000Z</time>
</trkpt>  
<trkpt lat="34.250286168601995" lon="108.8947471491657">
   <ele>405.3223376814276</ele>
   <time>2021-06-04T01:07:27.000Z</time>
</trkpt>  
<trkpt lat="34.25030422053047" lon="108.89471275662159">
   <ele>405.3764630667865</ele>
   <time>2021-06-04T01:07:30.000Z</time>
</trkpt>  
<trkpt lat="34.25032394132066" lon="108.89467627556361">
   <ele>405.99914306961</ele>
   <time>2021-06-04T01:07:34.000Z</time>
</trkpt>  
<trkpt lat="34.2503336351915" lon="108.89464099654259">
   <ele>404.6871579159051</ele>
   <time>2021-06-04T01:07:36.000Z</time>
</trkpt>  
<trkpt lat="34.25035283545826" lon="108.8946060917375">
   <ele>405.4837056985125</ele>
   <time>2021-06-04T01:07:39.000Z</time>
</trkpt>  
<trkpt lat="34.25036571038956" lon="108.89456913636636">
   <ele>405.69831789750606</ele>
   <time>2021-06-04T01:07:42.000Z</time>
</trkpt>  
<trkpt lat="34.25037962433564" lon="108.89453798847137">
   <ele>405.2155286790803</ele>
   <time>2021-06-04T01:07:45.000Z</time>
</trkpt>  
<trkpt lat="34.25039854586353" lon="108.89450458257788">
   <ele>405.4710437329486</ele>
   <time>2021-06-04T01:07:48.000Z</time>
</trkpt>  
<trkpt lat="34.25041147287708" lon="108.89447122291604">
   <ele>405.5304232025519</ele>
   <time>2021-06-04T01:07:51.000Z</time>
</trkpt>  
<trkpt lat="34.25043244015723" lon="108.89444309358579">
   <ele>406.2410917337984</ele>
   <time>2021-06-04T01:07:54.000Z</time>
</trkpt>  
<trkpt lat="34.25044881657963" lon="108.8944144606484">
   <ele>405.5509144850075</ele>
   <time>2021-06-04T01:07:57.000Z</time>
</trkpt>  
<trkpt lat="34.250460111797295" lon="108.89437576336188">
   <ele>405.5021613193676</ele>
   <time>2021-06-04T01:08:00.000Z</time>
</trkpt>  
<trkpt lat="34.25046482956667" lon="108.89434339991695">
   <ele>405.88191950693727</ele>
   <time>2021-06-04T01:08:03.000Z</time>
</trkpt>  
<trkpt lat="34.25047313687317" lon="108.89431021810057">
   <ele>405.93134061805904</ele>
   <time>2021-06-04T01:08:05.000Z</time>
</trkpt>  
<trkpt lat="34.250488279343884" lon="108.89427473467926">
   <ele>406.04571270849556</ele>
   <time>2021-06-04T01:08:07.000Z</time>
</trkpt>  
<trkpt lat="34.250509019074784" lon="108.89424122257525">
   <ele>406.29459953773767</ele>
   <time>2021-06-04T01:08:10.000Z</time>
</trkpt>  
<trkpt lat="34.250526392220024" lon="108.89421430030659">
   <ele>407.09174559731036</ele>
   <time>2021-06-04T01:08:13.000Z</time>
</trkpt>  
<trkpt lat="34.2505422719501" lon="108.89417475382456">
   <ele>406.0414496473968</ele>
   <time>2021-06-04T01:08:16.000Z</time>
</trkpt>  
<trkpt lat="34.250556512621024" lon="108.89413989456037">
   <ele>406.3763502109796</ele>
   <time>2021-06-04T01:08:19.000Z</time>
</trkpt>  
<trkpt lat="34.25056226311826" lon="108.89410020016942">
   <ele>405.77938795648515</ele>
   <time>2021-06-04T01:08:22.000Z</time>
</trkpt>  
<trkpt lat="34.25057189751374" lon="108.89406904452774">
   <ele>405.8548896005377</ele>
   <time>2021-06-04T01:08:25.000Z</time>
</trkpt>  
<trkpt lat="34.25058520393254" lon="108.89402680710475">
   <ele>406.3412330970168</ele>
   <time>2021-06-04T01:08:29.000Z</time>
</trkpt>  
<trkpt lat="34.250590848588764" lon="108.89399185606821">
   <ele>405.69217424467206</ele>
   <time>2021-06-04T01:08:31.000Z</time>
</trkpt>  
<trkpt lat="34.250591986334165" lon="108.8939481651584">
   <ele>406.51740194298327</ele>
   <time>2021-06-04T01:08:34.000Z</time>
</trkpt>  
<trkpt lat="34.25060022759267" lon="108.89391474926106">
   <ele>406.815448676236</ele>
   <time>2021-06-04T01:08:37.000Z</time>
</trkpt>  
<trkpt lat="34.250603395785106" lon="108.8938774376262">
   <ele>406.82710696198046</ele>
   <time>2021-06-04T01:08:42.000Z</time>
</trkpt>  
<trkpt lat="34.25061392712468" lon="108.89384452523004">
   <ele>406.4266666183248</ele>
   <time>2021-06-04T01:08:48.000Z</time>
</trkpt>  
<trkpt lat="34.25064391398187" lon="108.89380372954314">
   <ele>406.9979513660073</ele>
   <time>2021-06-04T01:08:50.000Z</time>
</trkpt>  
<trkpt lat="34.250667582975055" lon="108.89375509722869">
   <ele>406.9961379021406</ele>
   <time>2021-06-04T01:08:52.000Z</time>
</trkpt>  
<trkpt lat="34.25067388023248" lon="108.89371551600782">
   <ele>406.6718472884968</ele>
   <time>2021-06-04T01:08:54.000Z</time>
</trkpt>  
<trkpt lat="34.2506789715793" lon="108.89367266805063">
   <ele>406.24901868682355</ele>
   <time>2021-06-04T01:08:57.000Z</time>
</trkpt>  
<trkpt lat="34.25069319289698" lon="108.89362791882661">
   <ele>407.3225676054135</ele>
   <time>2021-06-04T01:09:01.000Z</time>
</trkpt>  
<trkpt lat="34.250704557425095" lon="108.89358991936577">
   <ele>407.78222021088004</ele>
   <time>2021-06-04T01:09:03.000Z</time>
</trkpt>  
<trkpt lat="34.2507184589617" lon="108.89355577214177">
   <ele>407.31446669623256</ele>
   <time>2021-06-04T01:09:06.000Z</time>
</trkpt>  
<trkpt lat="34.25073375792812" lon="108.8935236500298">
   <ele>406.9898171024397</ele>
   <time>2021-06-04T01:09:09.000Z</time>
</trkpt>  
<trkpt lat="34.2507527151961" lon="108.89348326640926">
   <ele>407.0503952037543</ele>
   <time>2021-06-04T01:09:12.000Z</time>
</trkpt>  
<trkpt lat="34.250763370889615" lon="108.89344748010436">
   <ele>406.88523856084794</ele>
   <time>2021-06-04T01:09:15.000Z</time>
</trkpt>  
<trkpt lat="34.25076795592602" lon="108.89340976767522">
   <ele>406.19802174158394</ele>
   <time>2021-06-04T01:09:19.000Z</time>
</trkpt>  
<trkpt lat="34.25077323184708" lon="108.89337041905375">
   <ele>406.0240907901898</ele>
   <time>2021-06-04T01:09:21.000Z</time>
</trkpt>  
<trkpt lat="34.250780141525" lon="108.89333168794712">
   <ele>405.92493986617774</ele>
   <time>2021-06-04T01:09:23.000Z</time>
</trkpt>  
<trkpt lat="34.25078835673698" lon="108.89329894496916">
   <ele>406.28053294029087</ele>
   <time>2021-06-04T01:09:25.000Z</time>
</trkpt>  
<trkpt lat="34.25078589742126" lon="108.8932584619994">
   <ele>406.87369218468666</ele>
   <time>2021-06-04T01:09:29.000Z</time>
</trkpt>  
<trkpt lat="34.250775228550644" lon="108.89321949992902">
   <ele>406.78691490832716</ele>
   <time>2021-06-04T01:09:33.000Z</time>
</trkpt>  
<trkpt lat="34.250772598562236" lon="108.89317698063441">
   <ele>406.79153107944876</ele>
   <time>2021-06-04T01:09:36.000Z</time>
</trkpt>  
<trkpt lat="34.25077438665248" lon="108.89313937569663">
   <ele>407.6880578333512</ele>
   <time>2021-06-04T01:09:39.000Z</time>
</trkpt>  
<trkpt lat="34.250770200351965" lon="108.89310256577676">
   <ele>407.5923567023128</ele>
   <time>2021-06-04T01:09:42.000Z</time>
</trkpt>  
<trkpt lat="34.25075868258876" lon="108.89306529349416">
   <ele>407.64593718666583</ele>
   <time>2021-06-04T01:09:46.000Z</time>
</trkpt>  
<trkpt lat="34.25074507683375" lon="108.89303368902709">
   <ele>407.99309473950416</ele>
   <time>2021-06-04T01:09:49.000Z</time>
</trkpt>  
<trkpt lat="34.25073242889589" lon="108.89299387038872">
   <ele>407.80973486602306</ele>
   <time>2021-06-04T01:09:52.000Z</time>
</trkpt>  
<trkpt lat="34.25072189882087" lon="108.89295115825146">
   <ele>408.28925782069564</ele>
   <time>2021-06-04T01:09:55.000Z</time>
</trkpt>  
<trkpt lat="34.250706867747574" lon="108.89291587394638">
   <ele>408.2233832953498</ele>
   <time>2021-06-04T01:09:58.000Z</time>
</trkpt>  
<trkpt lat="34.25069765900158" lon="108.89287352240275">
   <ele>408.335838557221</ele>
   <time>2021-06-04T01:10:01.000Z</time>
</trkpt>  
<trkpt lat="34.25069716536555" lon="108.89283443783935">
   <ele>408.01502421312034</ele>
   <time>2021-06-04T01:10:04.000Z</time>
</trkpt>  
<trkpt lat="34.25069723348577" lon="108.89279180031428">
   <ele>408.18483861908317</ele>
   <time>2021-06-04T01:10:06.000Z</time>
</trkpt>  
<trkpt lat="34.250691425686355" lon="108.89275949767969">
   <ele>408.3979530064389</ele>
   <time>2021-06-04T01:10:08.000Z</time>
</trkpt>  
<trkpt lat="34.25068363746241" lon="108.89271241198156">
   <ele>408.1941960193217</ele>
   <time>2021-06-04T01:10:11.000Z</time>
</trkpt>  
<trkpt lat="34.250668659929616" lon="108.89268058753579">
   <ele>407.8379902690649</ele>
   <time>2021-06-04T01:10:13.000Z</time>
</trkpt>  
<trkpt lat="34.2506529747512" lon="108.89264055911535">
   <ele>407.61700071953237</ele>
   <time>2021-06-04T01:10:16.000Z</time>
</trkpt>  
<trkpt lat="34.250641870326355" lon="108.89260331651505">
   <ele>407.608788670972</ele>
   <time>2021-06-04T01:10:19.000Z</time>
</trkpt>  
<trkpt lat="34.25063337489694" lon="108.89256036611128">
   <ele>406.82929205708206</ele>
   <time>2021-06-04T01:10:22.000Z</time>
</trkpt>  
<trkpt lat="34.250621919611575" lon="108.89252263722243">
   <ele>407.44065283052623</ele>
   <time>2021-06-04T01:10:25.000Z</time>
</trkpt>  
<trkpt lat="34.25060127585626" lon="108.89248168087532">
   <ele>408.176923382096</ele>
   <time>2021-06-04T01:10:29.000Z</time>
</trkpt>  
<trkpt lat="34.250586093747586" lon="108.89244228100235">
   <ele>407.92366387322545</ele>
   <time>2021-06-04T01:10:31.000Z</time>
</trkpt>  
<trkpt lat="34.250572208545385" lon="108.8923962218516">
   <ele>407.41710053477436</ele>
   <time>2021-06-04T01:10:34.000Z</time>
</trkpt>  
<trkpt lat="34.25055924617649" lon="108.89235357553255">
   <ele>407.5116876102984</ele>
   <time>2021-06-04T01:10:38.000Z</time>
</trkpt>  
<trkpt lat="34.25054959627199" lon="108.89231373115774">
   <ele>408.03587501496077</ele>
   <time>2021-06-04T01:10:41.000Z</time>
</trkpt>  
<trkpt lat="34.25054412530538" lon="108.89228060608072">
   <ele>408.3016961449757</ele>
   <time>2021-06-04T01:10:43.000Z</time>
</trkpt>  
<trkpt lat="34.250544037049146" lon="108.89224130327936">
   <ele>407.8479253370315</ele>
   <time>2021-06-04T01:10:47.000Z</time>
</trkpt>  
<trkpt lat="34.250542666159916" lon="108.89220194057391">
   <ele>408.0978450961411</ele>
   <time>2021-06-04T01:10:51.000Z</time>
</trkpt>  
<trkpt lat="34.25053914982767" lon="108.89216628039433">
   <ele>407.8454342940822</ele>
   <time>2021-06-04T01:10:54.000Z</time>
</trkpt>  
<trkpt lat="34.25052808897632" lon="108.89212314806772">
   <ele>408.1807303875685</ele>
   <time>2021-06-04T01:10:57.000Z</time>
</trkpt>  
<trkpt lat="34.25051665478423" lon="108.89208562864033">
   <ele>407.70277196727693</ele>
   <time>2021-06-04T01:10:59.000Z</time>
</trkpt>  
<trkpt lat="34.2505052711339" lon="108.89204457853309">
   <ele>408.1412540199235</ele>
   <time>2021-06-04T01:11:02.000Z</time>
</trkpt>  
<trkpt lat="34.25050246597017" lon="108.89200233932954">
   <ele>408.15256044548005</ele>
   <time>2021-06-04T01:11:06.000Z</time>
</trkpt>  
<trkpt lat="34.250505034899945" lon="108.89195585904922">
   <ele>407.84207749553025</ele>
   <time>2021-06-04T01:11:09.000Z</time>
</trkpt>  
<trkpt lat="34.25050755323153" lon="108.89192119349411">
   <ele>408.03642563242465</ele>
   <time>2021-06-04T01:11:11.000Z</time>
</trkpt>  
<trkpt lat="34.250503828477065" lon="108.89188120655022">
   <ele>407.6393198519945</ele>
   <time>2021-06-04T01:11:14.000Z</time>
</trkpt>  
<trkpt lat="34.250492042595354" lon="108.891849039536">
   <ele>407.3082399079576</ele>
   <time>2021-06-04T01:11:16.000Z</time>
</trkpt>  
<trkpt lat="34.25047344074836" lon="108.89180978988564">
   <ele>408.1778315361589</ele>
   <time>2021-06-04T01:11:19.000Z</time>
</trkpt>  
<trkpt lat="34.250455024953986" lon="108.89177504506522">
   <ele>408.11401378083974</ele>
   <time>2021-06-04T01:11:23.000Z</time>
</trkpt>  
<trkpt lat="34.250449940678756" lon="108.89173300643587">
   <ele>407.77318664547056</ele>
   <time>2021-06-04T01:11:26.000Z</time>
</trkpt>  
<trkpt lat="34.25045300278091" lon="108.89169264661707">
   <ele>408.0599737400189</ele>
   <time>2021-06-04T01:11:29.000Z</time>
</trkpt>  
<trkpt lat="34.25045843212468" lon="108.89164408000107">
   <ele>408.1494600698352</ele>
   <time>2021-06-04T01:11:31.000Z</time>
</trkpt>  
<trkpt lat="34.250454001353496" lon="108.89160150538476">
   <ele>408.02681296598166</ele>
   <time>2021-06-04T01:11:34.000Z</time>
</trkpt>  
<trkpt lat="34.250448122365476" lon="108.89156158301063">
   <ele>407.8246400170028</ele>
   <time>2021-06-04T01:11:38.000Z</time>
</trkpt>  
<trkpt lat="34.25044084384943" lon="108.89152713023584">
   <ele>408.1790954153985</ele>
   <time>2021-06-04T01:11:40.000Z</time>
</trkpt>  
<trkpt lat="34.2504300982877" lon="108.89148355840476">
   <ele>407.91353827528656</ele>
   <time>2021-06-04T01:11:43.000Z</time>
</trkpt>  
<trkpt lat="34.25041528580139" lon="108.89144759978649">
   <ele>408.2254229467362</ele>
   <time>2021-06-04T01:11:45.000Z</time>
</trkpt>  
<trkpt lat="34.2504043297293" lon="108.89141459255458">
   <ele>408.70415504463017</ele>
   <time>2021-06-04T01:11:47.000Z</time>
</trkpt>  
<trkpt lat="34.25039236402453" lon="108.8913781021779">
   <ele>408.6904786489904</ele>
   <time>2021-06-04T01:11:49.000Z</time>
</trkpt>  
<trkpt lat="34.250380224313595" lon="108.89134088081346">
   <ele>409.1823032228276</ele>
   <time>2021-06-04T01:11:52.000Z</time>
</trkpt>  
<trkpt lat="34.250358222733404" lon="108.89130291829116">
   <ele>408.98526065051556</ele>
   <time>2021-06-04T01:11:55.000Z</time>
</trkpt>  
<trkpt lat="34.25033769102807" lon="108.89127434971282">
   <ele>409.1938216770068</ele>
   <time>2021-06-04T01:11:58.000Z</time>
</trkpt>  
<trkpt lat="34.25032013394804" lon="108.8912382802284">
   <ele>407.9579915916547</ele>
   <time>2021-06-04T01:12:01.000Z</time>
</trkpt>  
<trkpt lat="34.250298319236414" lon="108.89120681145938">
   <ele>408.12211037334055</ele>
   <time>2021-06-04T01:12:03.000Z</time>
</trkpt>  
<trkpt lat="34.250271767033006" lon="108.89117962442145">
   <ele>408.7272437373176</ele>
   <time>2021-06-04T01:12:06.000Z</time>
</trkpt>  
<trkpt lat="34.250249274427446" lon="108.89114589232277">
   <ele>408.80746267177165</ele>
   <time>2021-06-04T01:12:09.000Z</time>
</trkpt>  
<trkpt lat="34.25022854998085" lon="108.89111857076321">
   <ele>408.60388431791216</ele>
   <time>2021-06-04T01:12:11.000Z</time>
</trkpt>  
<trkpt lat="34.25020016053824" lon="108.89109903715584">
   <ele>408.5008013546467</ele>
   <time>2021-06-04T01:12:13.000Z</time>
</trkpt>  
<trkpt lat="34.250177161515516" lon="108.89106236726667">
   <ele>409.44000383932143</ele>
   <time>2021-06-04T01:12:16.000Z</time>
</trkpt>  
<trkpt lat="34.25015049974375" lon="108.89102534464196">
   <ele>408.62544791586697</ele>
   <time>2021-06-04T01:12:19.000Z</time>
</trkpt>  
<trkpt lat="34.25012600650799" lon="108.89099825262453">
   <ele>408.1634956924245</ele>
   <time>2021-06-04T01:12:22.000Z</time>
</trkpt>  
<trkpt lat="34.25010508936283" lon="108.89097663847566">
   <ele>407.9773843185976</ele>
   <time>2021-06-04T01:12:25.000Z</time>
</trkpt>  
<trkpt lat="34.250074310514506" lon="108.89095234323509">
   <ele>408.7446006257087</ele>
   <time>2021-06-04T01:12:28.000Z</time>
</trkpt>  
<trkpt lat="34.25004703005993" lon="108.89093249994957">
   <ele>408.4673361936584</ele>
   <time>2021-06-04T01:12:31.000Z</time>
</trkpt>  
<trkpt lat="34.250032044077706" lon="108.89090382617358">
   <ele>408.455507542938</ele>
   <time>2021-06-04T01:12:35.000Z</time>
</trkpt>  
<trkpt lat="34.25001350904704" lon="108.8908765111192">
   <ele>408.09558513294905</ele>
   <time>2021-06-04T01:12:38.000Z</time>
</trkpt>  
<trkpt lat="34.24998765587891" lon="108.89085151628325">
   <ele>408.2453926242888</ele>
   <time>2021-06-04T01:12:41.000Z</time>
</trkpt>  
<trkpt lat="34.24996081689794" lon="108.8908323871809">
   <ele>408.20860061142594</ele>
   <time>2021-06-04T01:12:43.000Z</time>
</trkpt>  
<trkpt lat="34.24993133274728" lon="108.89080601580218">
   <ele>408.00785992573947</ele>
   <time>2021-06-04T01:12:46.000Z</time>
</trkpt>  
<trkpt lat="34.24990107744716" lon="108.89077944162553">
   <ele>408.0403025941923</ele>
   <time>2021-06-04T01:12:48.000Z</time>
</trkpt>  
<trkpt lat="34.24987470907483" lon="108.89076966794053">
   <ele>407.78074961248785</ele>
   <time>2021-06-04T01:12:50.000Z</time>
</trkpt>  
<trkpt lat="34.24985037646919" lon="108.89075256824297">
   <ele>407.86051852814853</ele>
   <time>2021-06-04T01:12:53.000Z</time>
</trkpt>  
<trkpt lat="34.249812556859354" lon="108.89072917612216">
   <ele>407.8164950842038</ele>
   <time>2021-06-04T01:12:56.000Z</time>
</trkpt>  
<trkpt lat="34.24977151479797" lon="108.89072942136433">
   <ele>407.52020786050707</ele>
   <time>2021-06-04T01:12:59.000Z</time>
</trkpt>  
<trkpt lat="34.24973450342074" lon="108.89073543241766">
   <ele>407.05815368518233</ele>
   <time>2021-06-04T01:13:01.000Z</time>
</trkpt>  
<trkpt lat="34.24969732136376" lon="108.89073203489205">
   <ele>407.50252762436867</ele>
   <time>2021-06-04T01:13:03.000Z</time>
</trkpt>  
<trkpt lat="34.24967045034692" lon="108.89072771812971">
   <ele>408.07736816443503</ele>
   <time>2021-06-04T01:13:05.000Z</time>
</trkpt>  
<trkpt lat="34.24963970955053" lon="108.89073165546105">
   <ele>407.70817954000086</ele>
   <time>2021-06-04T01:13:08.000Z</time>
</trkpt>  
<trkpt lat="34.2496061017995" lon="108.89072443800434">
   <ele>407.8278149049729</ele>
   <time>2021-06-04T01:13:11.000Z</time>
</trkpt>  
<trkpt lat="34.24955798515464" lon="108.8907189718523">
   <ele>406.1462616259232</ele>
   <time>2021-06-04T01:13:15.000Z</time>
</trkpt>  
<trkpt lat="34.24952659384501" lon="108.89071762108725">
   <ele>407.111742567271</ele>
   <time>2021-06-04T01:13:17.000Z</time>
</trkpt>  
<trkpt lat="34.24949583535563" lon="108.89072540744283">
   <ele>407.1345011042431</ele>
   <time>2021-06-04T01:13:28.000Z</time>
</trkpt>  
<trkpt lat="34.24946533630247" lon="108.89071673130675">
   <ele>407.1340102283284</ele>
   <time>2021-06-04T01:13:34.000Z</time>
</trkpt>  
<trkpt lat="34.24943347999869" lon="108.8907157083742">
   <ele>407.22503381222486</ele>
   <time>2021-06-04T01:13:38.000Z</time>
</trkpt>  
<trkpt lat="34.24940141005038" lon="108.89072398662321">
   <ele>407.23392973840237</ele>
   <time>2021-06-04T01:13:41.000Z</time>
</trkpt>  
<trkpt lat="34.24937043300769" lon="108.89072084472677">
   <ele>407.70075888186693</ele>
   <time>2021-06-04T01:13:44.000Z</time>
</trkpt>  
<trkpt lat="34.249337027638056" lon="108.89071754071568">
   <ele>406.90266284160316</ele>
   <time>2021-06-04T01:13:47.000Z</time>
</trkpt>  
<trkpt lat="34.2493102820305" lon="108.89070963094093">
   <ele>407.2417303090915</ele>
   <time>2021-06-04T01:13:51.000Z</time>
</trkpt>  
<trkpt lat="34.24928404623774" lon="108.89068234227098">
   <ele>407.12064227834344</ele>
   <time>2021-06-04T01:13:56.000Z</time>
</trkpt>  
<trkpt lat="34.24925812608919" lon="108.89066328826912">
   <ele>407.26191491261125</ele>
   <time>2021-06-04T01:13:59.000Z</time>
</trkpt>  
<trkpt lat="34.24921518245597" lon="108.89068527863428">
   <ele>407.31424086354673</ele>
   <time>2021-06-04T01:14:03.000Z</time>
</trkpt>  
<trkpt lat="34.2491796281561" lon="108.89068850481968">
   <ele>407.2835473995656</ele>
   <time>2021-06-04T01:14:05.000Z</time>
</trkpt>  
<trkpt lat="34.24914284208846" lon="108.89068957506427">
   <ele>407.6265625068918</ele>
   <time>2021-06-04T01:14:08.000Z</time>
</trkpt>  
<trkpt lat="34.24910407265733" lon="108.8906835740019">
   <ele>407.42967665567994</ele>
   <time>2021-06-04T01:14:11.000Z</time>
</trkpt>  
<trkpt lat="34.249073116843036" lon="108.89068968113877">
   <ele>407.6090876441449</ele>
   <time>2021-06-04T01:14:15.000Z</time>
</trkpt>  
<trkpt lat="34.249041793511246" lon="108.89069672982502">
   <ele>407.37165518291295</ele>
   <time>2021-06-04T01:14:18.000Z</time>
</trkpt>  
<trkpt lat="34.24902024324456" lon="108.89071991865586">
   <ele>407.6200064821169</ele>
   <time>2021-06-04T01:14:20.000Z</time>
</trkpt>  
<trkpt lat="34.248994097631915" lon="108.89074619618593">
   <ele>408.0838774777949</ele>
   <time>2021-06-04T01:14:23.000Z</time>
</trkpt>  
<trkpt lat="34.24897149791047" lon="108.89076615664236">
   <ele>407.81507288012654</ele>
   <time>2021-06-04T01:14:25.000Z</time>
</trkpt>  
<trkpt lat="34.24894385903661" lon="108.89080195597977">
   <ele>408.3206981224939</ele>
   <time>2021-06-04T01:14:28.000Z</time>
</trkpt>  
<trkpt lat="34.24892085308571" lon="108.89083759894406">
   <ele>407.9620991656557</ele>
   <time>2021-06-04T01:14:31.000Z</time>
</trkpt>  
<trkpt lat="34.24890257282004" lon="108.89086187959481">
   <ele>408.50113251339644</ele>
   <time>2021-06-04T01:14:33.000Z</time>
</trkpt>  
<trkpt lat="34.248876697197645" lon="108.89088754875947">
   <ele>408.0467212582007</ele>
   <time>2021-06-04T01:14:35.000Z</time>
</trkpt>  
<trkpt lat="34.24885169425228" lon="108.89091604479135">
   <ele>408.0094664404169</ele>
   <time>2021-06-04T01:14:38.000Z</time>
</trkpt>  
<trkpt lat="34.248832280254156" lon="108.89095257719124">
   <ele>407.8279721364379</ele>
   <time>2021-06-04T01:14:42.000Z</time>
</trkpt>  
<trkpt lat="34.24881517911143" lon="108.89098500149467">
   <ele>407.3287691483274</ele>
   <time>2021-06-04T01:14:44.000Z</time>
</trkpt>  
<trkpt lat="34.24881206377482" lon="108.89101767865377">
   <ele>407.8310815161094</ele>
   <time>2021-06-04T01:14:46.000Z</time>
</trkpt>  
<trkpt lat="34.248806309174384" lon="108.89105333179275">
   <ele>407.35260286089033</ele>
   <time>2021-06-04T01:14:49.000Z</time>
</trkpt>  
<trkpt lat="34.24878959084592" lon="108.89109475401203">
   <ele>407.26257998961955</ele>
   <time>2021-06-04T01:14:52.000Z</time>
</trkpt>  
<trkpt lat="34.24877351881561" lon="108.89112996962174">
   <ele>407.7384838089347</ele>
   <time>2021-06-04T01:14:54.000Z</time>
</trkpt>  
<trkpt lat="34.24875735613983" lon="108.89117200900141">
   <ele>407.3608591714874</ele>
   <time>2021-06-04T01:14:57.000Z</time>
</trkpt>  
<trkpt lat="34.24875622670373" lon="108.89120559880914">
   <ele>407.44691993296146</ele>
   <time>2021-06-04T01:14:59.000Z</time>
</trkpt>  
<trkpt lat="34.24875893729445" lon="108.89123960527688">
   <ele>407.35484565235674</ele>
   <time>2021-06-04T01:15:01.000Z</time>
</trkpt>  
<trkpt lat="34.24875305686064" lon="108.89128460614056">
   <ele>407.29777020867914</ele>
   <time>2021-06-04T01:15:04.000Z</time>
</trkpt>  
<trkpt lat="34.24873832974307" lon="108.89131670304425">
   <ele>407.02080815751106</ele>
   <time>2021-06-04T01:15:07.000Z</time>
</trkpt>  
<trkpt lat="34.24872366308346" lon="108.89135453869336">
   <ele>406.82627461571246</ele>
   <time>2021-06-04T01:15:10.000Z</time>
</trkpt>  
<trkpt lat="34.24870955122077" lon="108.89138630529803">
   <ele>407.04269246570766</ele>
   <time>2021-06-04T01:15:13.000Z</time>
</trkpt>  
<trkpt lat="34.248696492317045" lon="108.89143331201284">
   <ele>406.0172289805487</ele>
   <time>2021-06-04T01:15:16.000Z</time>
</trkpt>  
<trkpt lat="34.24868472310231" lon="108.89147903578932">
   <ele>407.4028775719926</ele>
   <time>2021-06-04T01:15:19.000Z</time>
</trkpt>  
<trkpt lat="34.24868184178427" lon="108.8915244064859">
   <ele>406.89474881161004</ele>
   <time>2021-06-04T01:15:23.000Z</time>
</trkpt>  
<trkpt lat="34.24868543337121" lon="108.8915667035907">
   <ele>406.792831604369</ele>
   <time>2021-06-04T01:15:25.000Z</time>
</trkpt>  
<trkpt lat="34.24867935514168" lon="108.89160625748407">
   <ele>406.97547067981213</ele>
   <time>2021-06-04T01:15:28.000Z</time>
</trkpt>  
<trkpt lat="34.24868093486515" lon="108.891639655701">
   <ele>406.79989576805383</ele>
   <time>2021-06-04T01:15:30.000Z</time>
</trkpt>  
<trkpt lat="34.24868663486476" lon="108.89167670393833">
   <ele>406.8504010466859</ele>
   <time>2021-06-04T01:15:32.000Z</time>
</trkpt>  
<trkpt lat="34.248692526638315" lon="108.89171369732244">
   <ele>406.888147152029</ele>
   <time>2021-06-04T01:15:34.000Z</time>
</trkpt>  
<trkpt lat="34.2486976717288" lon="108.89175386705396">
   <ele>406.5780373374</ele>
   <time>2021-06-04T01:15:37.000Z</time>
</trkpt>  
<trkpt lat="34.24871373615835" lon="108.8917896948949">
   <ele>406.1829378157854</ele>
   <time>2021-06-04T01:15:39.000Z</time>
</trkpt>  
<trkpt lat="34.24872684189018" lon="108.89182272857967">
   <ele>406.421047042124</ele>
   <time>2021-06-04T01:15:41.000Z</time>
</trkpt>  
<trkpt lat="34.2487380589807" lon="108.89185503485716">
   <ele>406.2436693320051</ele>
   <time>2021-06-04T01:15:43.000Z</time>
</trkpt>  
<trkpt lat="34.2487419195262" lon="108.89188776447392">
   <ele>406.37074931524694</ele>
   <time>2021-06-04T01:15:45.000Z</time>
</trkpt>  
<trkpt lat="34.24874446724119" lon="108.89192217244093">
   <ele>406.2015279205516</ele>
   <time>2021-06-04T01:15:48.000Z</time>
</trkpt>  
<trkpt lat="34.24875072214569" lon="108.89195406893481">
   <ele>406.20876921433955</ele>
   <time>2021-06-04T01:15:51.000Z</time>
</trkpt>  
<trkpt lat="34.24876199077194" lon="108.89199299581367">
   <ele>406.1371281808242</ele>
   <time>2021-06-04T01:15:54.000Z</time>
</trkpt>  
<trkpt lat="34.24877221502797" lon="108.89202869479509">
   <ele>406.1989492243156</ele>
   <time>2021-06-04T01:15:55.000Z</time>
</trkpt>  
<trkpt lat="34.248783410438094" lon="108.89208136838259">
   <ele>406.3354391865432</ele>
   <time>2021-06-04T01:15:57.000Z</time>
</trkpt>  
<trkpt lat="34.248798579736054" lon="108.89211370769193">
   <ele>406.2245018556714</ele>
   <time>2021-06-04T01:15:59.000Z</time>
</trkpt>  
<trkpt lat="34.24879929308349" lon="108.8921578261349">
   <ele>406.4872530847788</ele>
   <time>2021-06-04T01:16:02.000Z</time>
</trkpt>  
<trkpt lat="34.24879508276797" lon="108.89219985366262">
   <ele>406.25920586660504</ele>
   <time>2021-06-04T01:16:04.000Z</time>
</trkpt>  
<trkpt lat="34.24879486795826" lon="108.89223627560712">
   <ele>406.1357844909653</ele>
   <time>2021-06-04T01:16:06.000Z</time>
</trkpt>  
<trkpt lat="34.24880088248736" lon="108.89228058989478">
   <ele>406.5842075906694</ele>
   <time>2021-06-04T01:16:08.000Z</time>
</trkpt>  
<trkpt lat="34.24880648423328" lon="108.89231582317092">
   <ele>406.7434968519956</ele>
   <time>2021-06-04T01:16:11.000Z</time>
</trkpt>  
<trkpt lat="34.248814954663324" lon="108.89235528969743">
   <ele>406.56042599864304</ele>
   <time>2021-06-04T01:16:15.000Z</time>
</trkpt>  
<trkpt lat="34.24881801659759" lon="108.89239298314021">
   <ele>406.5636036498472</ele>
   <time>2021-06-04T01:16:18.000Z</time>
</trkpt>  
<trkpt lat="34.24881382256012" lon="108.89242543420112">
   <ele>406.92702382896096</ele>
   <time>2021-06-04T01:16:20.000Z</time>
</trkpt>  
<trkpt lat="34.248811872425065" lon="108.89247044606161">
   <ele>406.6298557324335</ele>
   <time>2021-06-04T01:16:23.000Z</time>
</trkpt>  
<trkpt lat="34.24881585483943" lon="108.89251349725758">
   <ele>407.3310611983761</ele>
   <time>2021-06-04T01:16:25.000Z</time>
</trkpt>  
<trkpt lat="34.24880904404296" lon="108.8925558085349">
   <ele>407.06676341500133</ele>
   <time>2021-06-04T01:16:28.000Z</time>
</trkpt>  
<trkpt lat="34.24880746377966" lon="108.89259966978051">
   <ele>406.9663794208318</ele>
   <time>2021-06-04T01:16:31.000Z</time>
</trkpt>  
<trkpt lat="34.24881067822505" lon="108.89264189553552">
   <ele>406.28141262568533</ele>
   <time>2021-06-04T01:16:34.000Z</time>
</trkpt>  
<trkpt lat="34.24882802490918" lon="108.89268052416125">
   <ele>407.0616641724482</ele>
   <time>2021-06-04T01:16:37.000Z</time>
</trkpt>  
<trkpt lat="34.248839146784704" lon="108.89271133499386">
   <ele>407.2780786268413</ele>
   <time>2021-06-04T01:16:39.000Z</time>
</trkpt>  
<trkpt lat="34.2488454858205" lon="108.89275325216582">
   <ele>407.231568983756</ele>
   <time>2021-06-04T01:16:42.000Z</time>
</trkpt>  
<trkpt lat="34.24885353633605" lon="108.89278465673395">
   <ele>407.65893252473325</ele>
   <time>2021-06-04T01:16:44.000Z</time>
</trkpt>  
<trkpt lat="34.24886304862844" lon="108.89281859962033">
   <ele>407.7482308316976</ele>
   <time>2021-06-04T01:16:46.000Z</time>
</trkpt>  
<trkpt lat="34.248876404468064" lon="108.89285021967666">
   <ele>407.27414731215686</ele>
   <time>2021-06-04T01:16:48.000Z</time>
</trkpt>  
<trkpt lat="34.24888449727539" lon="108.89288215738186">
   <ele>407.48272625915706</ele>
   <time>2021-06-04T01:16:50.000Z</time>
</trkpt>  
<trkpt lat="34.24889232299614" lon="108.89291491450368">
   <ele>407.43923659063876</ele>
   <time>2021-06-04T01:16:52.000Z</time>
</trkpt>  
<trkpt lat="34.2489041681734" lon="108.89295530538841">
   <ele>407.19762732833624</ele>
   <time>2021-06-04T01:16:55.000Z</time>
</trkpt>  
<trkpt lat="34.24890578661765" lon="108.8929888398891">
   <ele>407.11120681185275</ele>
   <time>2021-06-04T01:16:57.000Z</time>
</trkpt>  
<trkpt lat="34.248906392658135" lon="108.89302788717315">
   <ele>407.3164985589683</ele>
   <time>2021-06-04T01:17:02.000Z</time>
</trkpt>  
<trkpt lat="34.24891569329743" lon="108.89307462863415">
   <ele>408.4643035568297</ele>
   <time>2021-06-04T01:17:05.000Z</time>
</trkpt>  
<trkpt lat="34.24891936872391" lon="108.89311490792252">
   <ele>407.7992759915069</ele>
   <time>2021-06-04T01:17:09.000Z</time>
</trkpt>  
<trkpt lat="34.24892472127315" lon="108.89317077908139">
   <ele>409.31959802564234</ele>
   <time>2021-06-04T01:17:13.000Z</time>
</trkpt>  
<trkpt lat="34.248921467733666" lon="108.89320490789878">
   <ele>408.6956658754498</ele>
   <time>2021-06-04T01:17:15.000Z</time>
</trkpt>  
<trkpt lat="34.24891360550048" lon="108.89324198807932">
   <ele>408.51930160820484</ele>
   <time>2021-06-04T01:17:18.000Z</time>
</trkpt>  
<trkpt lat="34.24888901732321" lon="108.893262462339">
   <ele>408.8152397926897</ele>
   <time>2021-06-04T01:17:20.000Z</time>
</trkpt>  
<trkpt lat="34.24884972314747" lon="108.8932805658535">
   <ele>409.28086811397225</ele>
   <time>2021-06-04T01:17:23.000Z</time>
</trkpt>  
<trkpt lat="34.24881922780532" lon="108.8932914674427">
   <ele>409.1221268167719</ele>
   <time>2021-06-04T01:17:25.000Z</time>
</trkpt>  
<trkpt lat="34.24878561918483" lon="108.89330285991474">
   <ele>409.2538745738566</ele>
   <time>2021-06-04T01:17:27.000Z</time>
</trkpt>  
<trkpt lat="34.24875290102584" lon="108.89332628941823">
   <ele>408.9306303663179</ele>
   <time>2021-06-04T01:17:29.000Z</time>
</trkpt>  
<trkpt lat="34.24873479232818" lon="108.89335791490771">
   <ele>408.78279630932957</ele>
   <time>2021-06-04T01:17:32.000Z</time>
</trkpt>  
<trkpt lat="34.24871907663331" lon="108.89338772363301">
   <ele>408.61553991865367</ele>
   <time>2021-06-04T01:17:34.000Z</time>
</trkpt>  
<trkpt lat="34.24869915520385" lon="108.89341056842879">
   <ele>409.4042349960655</ele>
   <time>2021-06-04T01:17:36.000Z</time>
</trkpt>  
<trkpt lat="34.24867349664586" lon="108.89343170224605">
   <ele>408.927331706509</ele>
   <time>2021-06-04T01:17:39.000Z</time>
</trkpt>  
<trkpt lat="34.248650145750425" lon="108.89346113496467">
   <ele>409.0284321215004</ele>
   <time>2021-06-04T01:17:42.000Z</time>
</trkpt>  
<trkpt lat="34.24863067162168" lon="108.89349096435556">
   <ele>409.30738902743906</ele>
   <time>2021-06-04T01:17:45.000Z</time>
</trkpt>  
<trkpt lat="34.24862692770599" lon="108.89353145004544">
   <ele>408.8756473008543</ele>
   <time>2021-06-04T01:17:49.000Z</time>
</trkpt>  
<trkpt lat="34.24861693712686" lon="108.89356540734691">
   <ele>408.53625997528434</ele>
   <time>2021-06-04T01:17:51.000Z</time>
</trkpt>  
<trkpt lat="34.24860041928216" lon="108.89360154279493">
   <ele>409.10150432400405</ele>
   <time>2021-06-04T01:17:53.000Z</time>
</trkpt>  
<trkpt lat="34.24857995927071" lon="108.89363148291037">
   <ele>409.1921718791127</ele>
   <time>2021-06-04T01:17:56.000Z</time>
</trkpt>  
<trkpt lat="34.24855491890088" lon="108.89364974069223">
   <ele>409.7661727089435</ele>
   <time>2021-06-04T01:18:00.000Z</time>
</trkpt>  
<trkpt lat="34.24853887688801" lon="108.89368429582854">
   <ele>409.0770910959691</ele>
   <time>2021-06-04T01:18:03.000Z</time>
</trkpt>  
<trkpt lat="34.2485099730107" lon="108.89371957637134">
   <ele>408.9613470239565</ele>
   <time>2021-06-04T01:18:05.000Z</time>
</trkpt>  
<trkpt lat="34.24849579373527" lon="108.89375153647254">
   <ele>409.40807529725134</ele>
   <time>2021-06-04T01:18:08.000Z</time>
</trkpt>  
<trkpt lat="34.24848602438435" lon="108.89378594618474">
   <ele>409.1969285318628</ele>
   <time>2021-06-04T01:18:11.000Z</time>
</trkpt>  
<trkpt lat="34.2484750514665" lon="108.89382438001483">
   <ele>409.2905819779262</ele>
   <time>2021-06-04T01:18:13.000Z</time>
</trkpt>  
<trkpt lat="34.248467479256504" lon="108.8938585032908">
   <ele>409.2840976975858</ele>
   <time>2021-06-04T01:18:15.000Z</time>
</trkpt>  
<trkpt lat="34.24846155377069" lon="108.89389477299112">
   <ele>408.70575496554375</ele>
   <time>2021-06-04T01:18:18.000Z</time>
</trkpt>  
<trkpt lat="34.248445181048766" lon="108.8939357299293">
   <ele>409.18035613931715</ele>
   <time>2021-06-04T01:18:22.000Z</time>
</trkpt>  
<trkpt lat="34.248426409115176" lon="108.89398070286072">
   <ele>408.9845779519528</ele>
   <time>2021-06-04T01:18:25.000Z</time>
</trkpt>  
<trkpt lat="34.24842009139038" lon="108.8940215274173">
   <ele>408.7660705829039</ele>
   <time>2021-06-04T01:18:28.000Z</time>
</trkpt>  
<trkpt lat="34.24840859559845" lon="108.89405355501803">
   <ele>409.14843026641756</ele>
   <time>2021-06-04T01:18:32.000Z</time>
</trkpt>  
<trkpt lat="34.24840080304502" lon="108.89408692195788">
   <ele>409.42429596558213</ele>
   <time>2021-06-04T01:18:35.000Z</time>
</trkpt>  
<trkpt lat="34.24838511959238" lon="108.89412116143633">
   <ele>409.29457076080143</ele>
   <time>2021-06-04T01:18:37.000Z</time>
</trkpt>  
<trkpt lat="34.24835854777234" lon="108.8941544924767">
   <ele>409.2491859840229</ele>
   <time>2021-06-04T01:18:40.000Z</time>
</trkpt>  
<trkpt lat="34.248336444432994" lon="108.89419472780664">
   <ele>409.4507946819067</ele>
   <time>2021-06-04T01:18:43.000Z</time>
</trkpt>  
<trkpt lat="34.24832853091055" lon="108.89423497761841">
   <ele>408.76250763144344</ele>
   <time>2021-06-04T01:18:45.000Z</time>
</trkpt>  
<trkpt lat="34.24831901521451" lon="108.89427144577101">
   <ele>409.14021181780845</ele>
   <time>2021-06-04T01:18:47.000Z</time>
</trkpt>  
<trkpt lat="34.24828984717832" lon="108.89429581463614">
   <ele>408.62563473079354</ele>
   <time>2021-06-04T01:18:50.000Z</time>
</trkpt>  
<trkpt lat="34.24825857035628" lon="108.89431741709527">
   <ele>408.6886275867</ele>
   <time>2021-06-04T01:18:53.000Z</time>
</trkpt>  
<trkpt lat="34.248237805918805" lon="108.89433872077613">
   <ele>408.84398183599114</ele>
   <time>2021-06-04T01:18:56.000Z</time>
</trkpt>  
<trkpt lat="34.2482137738312" lon="108.89436075282916">
   <ele>408.55642929207534</ele>
   <time>2021-06-04T01:18:59.000Z</time>
</trkpt>  
<trkpt lat="34.24817952416262" lon="108.8943849946216">
   <ele>408.13131506647915</ele>
   <time>2021-06-04T01:19:02.000Z</time>
</trkpt>  
<trkpt lat="34.24814748749584" lon="108.89440588562009">
   <ele>408.566379214637</ele>
   <time>2021-06-04T01:19:05.000Z</time>
</trkpt>  
<trkpt lat="34.24810835629446" lon="108.89442951581874">
   <ele>408.8016167934984</ele>
   <time>2021-06-04T01:19:08.000Z</time>
</trkpt>  
<trkpt lat="34.248079072256026" lon="108.8944468209738">
   <ele>408.1783891720697</ele>
   <time>2021-06-04T01:19:10.000Z</time>
</trkpt>  
<trkpt lat="34.2480546276704" lon="108.89447617341689">
   <ele>407.9198730904609</ele>
   <time>2021-06-04T01:19:12.000Z</time>
</trkpt>  
<trkpt lat="34.24804662136507" lon="108.89452128516962">
   <ele>408.5191394351423</ele>
   <time>2021-06-04T01:19:14.000Z</time>
</trkpt>  
<trkpt lat="34.24804348543991" lon="108.89455524508803">
   <ele>408.5503489812836</ele>
   <time>2021-06-04T01:19:16.000Z</time>
</trkpt>  
<trkpt lat="34.248043115330994" lon="108.89459211584465">
   <ele>408.1092266757041</ele>
   <time>2021-06-04T01:19:19.000Z</time>
</trkpt>  
<trkpt lat="34.248039898056945" lon="108.8946332234423">
   <ele>408.48501715343446</ele>
   <time>2021-06-04T01:19:21.000Z</time>
</trkpt>  
<trkpt lat="34.24803554691909" lon="108.89467925021778">
   <ele>408.19160653743893</ele>
   <time>2021-06-04T01:19:23.000Z</time>
</trkpt>  
<trkpt lat="34.24804302385542" lon="108.89472845749204">
   <ele>408.22165855858475</ele>
   <time>2021-06-04T01:19:25.000Z</time>
</trkpt>  
<trkpt lat="34.248053054296754" lon="108.89477766589714">
   <ele>408.28898080065846</ele>
   <time>2021-06-04T01:19:28.000Z</time>
</trkpt>  
<trkpt lat="34.248053591282066" lon="108.89481603840231">
   <ele>408.100542627275</ele>
   <time>2021-06-04T01:19:32.000Z</time>
</trkpt>  
<trkpt lat="34.24806972848201" lon="108.89485133936009">
   <ele>407.6329419584945</ele>
   <time>2021-06-04T01:19:35.000Z</time>
</trkpt>  
<trkpt lat="34.24809047677292" lon="108.89488971660002">
   <ele>407.17872794158757</ele>
   <time>2021-06-04T01:19:38.000Z</time>
</trkpt>  
<trkpt lat="34.24811510973356" lon="108.89491043253192">
   <ele>408.04588010534644</ele>
   <time>2021-06-04T01:19:41.000Z</time>
</trkpt>  
<trkpt lat="34.248150768174284" lon="108.89492723802428">
   <ele>408.03057905472815</ele>
   <time>2021-06-04T01:19:44.000Z</time>
</trkpt>  
<trkpt lat="34.24817898544489" lon="108.89492702567334">
   <ele>408.3431480610743</ele>
   <time>2021-06-04T01:19:46.000Z</time>
</trkpt>  
<trkpt lat="34.248206606194906" lon="108.89492660561024">
   <ele>408.2719138180837</ele>
   <time>2021-06-04T01:19:48.000Z</time>
</trkpt>  
<trkpt lat="34.24823488564698" lon="108.89492957042691">
   <ele>408.2022600900382</ele>
   <time>2021-06-04T01:19:50.000Z</time>
</trkpt>  
<trkpt lat="34.24826553902389" lon="108.89494538975">
   <ele>408.2458483045921</ele>
   <time>2021-06-04T01:19:52.000Z</time>
</trkpt>  
<trkpt lat="34.24829307846727" lon="108.89495646820234">
   <ele>408.8045903984457</ele>
   <time>2021-06-04T01:19:54.000Z</time>
</trkpt>  
<trkpt lat="34.24832348196848" lon="108.89496921794554">
   <ele>408.91148300655186</ele>
   <time>2021-06-04T01:19:57.000Z</time>
</trkpt>  
<trkpt lat="34.24836306416557" lon="108.89497062375416">
   <ele>408.47454858291894</ele>
   <time>2021-06-04T01:20:00.000Z</time>
</trkpt>  
<trkpt lat="34.24839617048041" lon="108.89497469632177">
   <ele>408.28621926158667</ele>
   <time>2021-06-04T01:20:02.000Z</time>
</trkpt>  
<trkpt lat="34.24842255169527" lon="108.89498222196629">
   <ele>408.29662407934666</ele>
   <time>2021-06-04T01:20:04.000Z</time>
</trkpt>  
<trkpt lat="34.248452767458694" lon="108.89498954049604">
   <ele>408.5524699417874</ele>
   <time>2021-06-04T01:20:06.000Z</time>
</trkpt>  
<trkpt lat="34.24848637001205" lon="108.89499939778227">
   <ele>408.5431909505278</ele>
   <time>2021-06-04T01:20:08.000Z</time>
</trkpt>  
<trkpt lat="34.24851391268354" lon="108.8950106261028">
   <ele>408.2525961017236</ele>
   <time>2021-06-04T01:20:10.000Z</time>
</trkpt>  
<trkpt lat="34.2485403186878" lon="108.89501733541985">
   <ele>408.66092751082033</ele>
   <time>2021-06-04T01:20:13.000Z</time>
</trkpt>  
<trkpt lat="34.248567164865364" lon="108.89503143705872">
   <ele>408.31966209504753</ele>
   <time>2021-06-04T01:20:15.000Z</time>
</trkpt>  
<trkpt lat="34.24859699712646" lon="108.89503727468055">
   <ele>408.8420457635075</ele>
   <time>2021-06-04T01:20:18.000Z</time>
</trkpt>  
<trkpt lat="34.24863062743002" lon="108.89504745205657">
   <ele>408.8475744118914</ele>
   <time>2021-06-04T01:20:20.000Z</time>
</trkpt>  
<trkpt lat="34.24865766788092" lon="108.89504710616599">
   <ele>408.1604110300541</ele>
   <time>2021-06-04T01:20:22.000Z</time>
</trkpt>  
<trkpt lat="34.24869033312573" lon="108.89505326241064">
   <ele>408.4838506039232</ele>
   <time>2021-06-04T01:20:25.000Z</time>
</trkpt>  
<trkpt lat="34.24871964069465" lon="108.89505382504193">
   <ele>408.0804299628362</ele>
   <time>2021-06-04T01:20:29.000Z</time>
</trkpt>  
<trkpt lat="34.24875473066056" lon="108.89502056125428">
   <ele>407.94357997272164</ele>
   <time>2021-06-04T01:20:32.000Z</time>
</trkpt>  
<trkpt lat="34.24878591685372" lon="108.89499978769025">
   <ele>408.32069897372276</ele>
   <time>2021-06-04T01:20:34.000Z</time>
</trkpt>  
<trkpt lat="34.24881567075433" lon="108.8949895452702">
   <ele>407.85113044828176</ele>
   <time>2021-06-04T01:20:36.000Z</time>
</trkpt>  
<trkpt lat="34.248848162370074" lon="108.89498201695046">
   <ele>407.8370234258473</ele>
   <time>2021-06-04T01:20:39.000Z</time>
</trkpt>  
<trkpt lat="34.248882136825934" lon="108.89498179986752">
   <ele>407.17983346711844</ele>
   <time>2021-06-04T01:20:42.000Z</time>
</trkpt>  
<trkpt lat="34.24891532625971" lon="108.89498102650923">
   <ele>406.5449752630666</ele>
   <time>2021-06-04T01:20:44.000Z</time>
</trkpt>  
<trkpt lat="34.24894385897448" lon="108.89497485907265">
   <ele>406.7310863425955</ele>
   <time>2021-06-04T01:20:46.000Z</time>
</trkpt>  
<trkpt lat="34.24897483795176" lon="108.89496762542593">
   <ele>406.59467813931406</ele>
   <time>2021-06-04T01:20:48.000Z</time>
</trkpt>  
<trkpt lat="34.24901229071012" lon="108.89495566990395">
   <ele>407.1993471449241</ele>
   <time>2021-06-04T01:20:52.000Z</time>
</trkpt>  
<trkpt lat="34.24904715626887" lon="108.89495278972888">
   <ele>407.1033859672025</ele>
   <time>2021-06-04T01:20:55.000Z</time>
</trkpt>  
<trkpt lat="34.2490810532436" lon="108.89495109326312">
   <ele>406.926970500499</ele>
   <time>2021-06-04T01:20:58.000Z</time>
</trkpt>  
<trkpt lat="34.24911451612545" lon="108.89495172456618">
   <ele>406.08514886628836</ele>
   <time>2021-06-04T01:21:03.000Z</time>
</trkpt>  
<trkpt lat="34.249150998569796" lon="108.89495548682495">
   <ele>406.26520065870136</ele>
   <time>2021-06-04T01:21:08.000Z</time>
</trkpt>  
<trkpt lat="34.249183588292055" lon="108.89496486906984">
   <ele>406.12747529149055</ele>
   <time>2021-06-04T01:21:10.000Z</time>
</trkpt>  
<trkpt lat="34.24922610060813" lon="108.89497542960613">
   <ele>405.95233417116106</ele>
   <time>2021-06-04T01:21:13.000Z</time>
</trkpt>  
<trkpt lat="34.24926066800714" lon="108.89497207882985">
   <ele>406.4200678160414</ele>
   <time>2021-06-04T01:21:15.000Z</time>
</trkpt>  
<trkpt lat="34.249293429304174" lon="108.8949695132933">
   <ele>406.5864969128743</ele>
   <time>2021-06-04T01:21:17.000Z</time>
</trkpt>  
<trkpt lat="34.24932762392039" lon="108.89496748454206">
   <ele>406.1726976716891</ele>
   <time>2021-06-04T01:21:20.000Z</time>
</trkpt>  
<trkpt lat="34.24936508489814" lon="108.89497064746251">
   <ele>406.01262119133025</ele>
   <time>2021-06-04T01:21:22.000Z</time>
</trkpt>  
<trkpt lat="34.249399696871606" lon="108.8949660869574">
   <ele>406.24516061134636</ele>
   <time>2021-06-04T01:21:25.000Z</time>
</trkpt>  
<trkpt lat="34.24943001031893" lon="108.89496093214782">
   <ele>405.67933056969196</ele>
   <time>2021-06-04T01:21:27.000Z</time>
</trkpt>  
<trkpt lat="34.24945373176559" lon="108.89494469293847">
   <ele>406.10655234381557</ele>
   <time>2021-06-04T01:21:29.000Z</time>
</trkpt>  
<trkpt lat="34.24946131193101" lon="108.89490660329588">
   <ele>406.19434746261686</ele>
   <time>2021-06-04T01:21:35.000Z</time>
</trkpt>  
<trkpt lat="34.24948855072526" lon="108.89489422588427">
   <ele>406.03634547814727</ele>
   <time>2021-06-04T01:21:37.000Z</time>
</trkpt>  
<trkpt lat="34.24952123283173" lon="108.8948726272065">
   <ele>406.16953811980784</ele>
   <time>2021-06-04T01:21:40.000Z</time>
</trkpt>  
<trkpt lat="34.249553314561126" lon="108.89485524838766">
   <ele>406.6257977448404</ele>
   <time>2021-06-04T01:21:43.000Z</time>
</trkpt>  
<trkpt lat="34.249585365808635" lon="108.89482914399807">
   <ele>406.1334618041292</ele>
   <time>2021-06-04T01:21:47.002Z</time>
</trkpt>  
<trkpt lat="34.24962080033168" lon="108.89481401480388">
   <ele>406.3210617583245</ele>
   <time>2021-06-04T01:21:50.000Z</time>
</trkpt>  
<trkpt lat="34.24965441548034" lon="108.89480262417139">
   <ele>405.816542849876</ele>
   <time>2021-06-04T01:21:53.000Z</time>
</trkpt>  
<trkpt lat="34.24968292826079" lon="108.89478384383003">
   <ele>405.7162372218445</ele>
   <time>2021-06-04T01:21:56.000Z</time>
</trkpt>  
<trkpt lat="34.24971703022677" lon="108.89476237532782">
   <ele>405.41276101674885</ele>
   <time>2021-06-04T01:21:59.000Z</time>
</trkpt>  
<trkpt lat="34.24975432240589" lon="108.89476506261276">
   <ele>405.4617479285225</ele>
   <time>2021-06-04T01:22:01.000Z</time>
</trkpt>  
<trkpt lat="34.24978877245739" lon="108.89478167783835">
   <ele>405.26099177170545</ele>
   <time>2021-06-04T01:22:04.000Z</time>
</trkpt>  
<trkpt lat="34.24983359439808" lon="108.89479328824247">
   <ele>405.2838567774743</ele>
   <time>2021-06-04T01:22:07.000Z</time>
</trkpt>  
<trkpt lat="34.24986395955489" lon="108.89480059062828">
   <ele>405.50922758784145</ele>
   <time>2021-06-04T01:22:09.000Z</time>
</trkpt>  
<trkpt lat="34.24989608195198" lon="108.89481640881377">
   <ele>405.6378737585619</ele>
   <time>2021-06-04T01:22:12.000Z</time>
</trkpt>  
<trkpt lat="34.24992430459354" lon="108.89482109814003">
   <ele>405.0775769120082</ele>
   <time>2021-06-04T01:22:16.000Z</time>
</trkpt>  
<trkpt lat="34.24996275453819" lon="108.89483165658297">
   <ele>405.4611184913665</ele>
   <time>2021-06-04T01:22:20.000Z</time>
</trkpt>  
<trkpt lat="34.24999131877228" lon="108.89486028626962">
   <ele>405.53026650473475</ele>
   <time>2021-06-04T01:22:22.000Z</time>
</trkpt>  
<trkpt lat="34.250015529087925" lon="108.8948807892876">
   <ele>405.90136240795255</ele>
   <time>2021-06-04T01:22:24.000Z</time>
</trkpt>  
<trkpt lat="34.25004332069526" lon="108.89492333126502">
   <ele>405.56980196014047</ele>
   <time>2021-06-04T01:22:28.000Z</time>
</trkpt>  
<trkpt lat="34.250060591566154" lon="108.89495876544655">
   <ele>406.2307102708146</ele>
   <time>2021-06-04T01:22:30.000Z</time>
</trkpt>  
<trkpt lat="34.25006851436208" lon="108.89499650708017">
   <ele>405.442530810833</ele>
   <time>2021-06-04T01:22:33.000Z</time>
</trkpt>  
<trkpt lat="34.250067362439594" lon="108.89503059288708">
   <ele>405.8052023323253</ele>
   <time>2021-06-04T01:22:37.000Z</time>
</trkpt>  
<trkpt lat="34.25006279158287" lon="108.89506343780315">
   <ele>405.9680437007919</ele>
   <time>2021-06-04T01:22:39.000Z</time>
</trkpt>  
<trkpt lat="34.25006172120865" lon="108.89510894961589">
   <ele>406.2854133443907</ele>
   <time>2021-06-04T01:22:42.000Z</time>
</trkpt>  
<trkpt lat="34.25007630642085" lon="108.89514219140177">
   <ele>405.9652323210612</ele>
   <time>2021-06-04T01:22:44.000Z</time>
</trkpt>  
<trkpt lat="34.250081859954776" lon="108.89519206339008">
   <ele>405.74155791662633</ele>
   <time>2021-06-04T01:22:47.000Z</time>
</trkpt>  
<trkpt lat="34.2500743760992" lon="108.89522594422137">
   <ele>405.2339546857402</ele>
   <time>2021-06-04T01:22:50.000Z</time>
</trkpt>  
<trkpt lat="34.2500658095151" lon="108.89525979391475">
   <ele>405.4279690524563</ele>
   <time>2021-06-04T01:22:52.000Z</time>
</trkpt>  
<trkpt lat="34.25006967492276" lon="108.8953057743712">
   <ele>405.4068403188139</ele>
   <time>2021-06-04T01:22:55.000Z</time>
</trkpt>  
<trkpt lat="34.25008056939449" lon="108.89533896426951">
   <ele>406.1759676868096</ele>
   <time>2021-06-04T01:22:58.000Z</time>
</trkpt>  
<trkpt lat="34.25008741480678" lon="108.89537372198939">
   <ele>406.33961499948055</ele>
   <time>2021-06-04T01:23:02.000Z</time>
</trkpt>  
<trkpt lat="34.2500968906849" lon="108.89540576412952">
   <ele>406.3093934711069</ele>
   <time>2021-06-04T01:23:04.000Z</time>
</trkpt>  
<trkpt lat="34.25010692960988" lon="108.89543817163687">
   <ele>406.00794150680304</ele>
   <time>2021-06-04T01:23:07.000Z</time>
</trkpt>  
<trkpt lat="34.25011494222131" lon="108.89548088964953">
   <ele>406.4688072409481</ele>
   <time>2021-06-04T01:23:10.999Z</time>
</trkpt>  
<trkpt lat="34.25012923161079" lon="108.8955285041901">
   <ele>406.27745219133794</ele>
   <time>2021-06-04T01:23:13.999Z</time>
</trkpt>  
<trkpt lat="34.250137727433845" lon="108.89558114500711">
   <ele>406.03552026394755</ele>
   <time>2021-06-04T01:23:16.000Z</time>
</trkpt>  
<trkpt lat="34.25013160144464" lon="108.89561547715081">
   <ele>405.73925660923123</ele>
   <time>2021-06-04T01:23:18.000Z</time>
</trkpt>  
<trkpt lat="34.2501334082365" lon="108.89565917246401">
   <ele>405.95542607363313</ele>
   <time>2021-06-04T01:23:22.000Z</time>
</trkpt>  
<trkpt lat="34.25014407078696" lon="108.89569551646154">
   <ele>406.4674287782982</ele>
   <time>2021-06-04T01:23:24.000Z</time>
</trkpt>  
<trkpt lat="34.250160753801495" lon="108.89572951849696">
   <ele>405.45667429082096</ele>
   <time>2021-06-04T01:23:29.000Z</time>
</trkpt>  
<trkpt lat="34.25018350743796" lon="108.89575917162223">
   <ele>405.530192037113</ele>
   <time>2021-06-04T01:23:32.000Z</time>
</trkpt>  
<trkpt lat="34.25020026772736" lon="108.8957920271035">
   <ele>406.03181084804237</ele>
   <time>2021-06-04T01:23:34.000Z</time>
</trkpt>  
<trkpt lat="34.250218442716445" lon="108.89582315792629">
   <ele>405.63611352443695</ele>
   <time>2021-06-04T01:23:36.000Z</time>
</trkpt>  
<trkpt lat="34.25023919427031" lon="108.89585053170656">
   <ele>406.34863137546927</ele>
   <time>2021-06-04T01:23:40.000Z</time>
</trkpt>  
<trkpt lat="34.250265295394804" lon="108.89587503489405">
   <ele>406.2889075195417</ele>
   <time>2021-06-04T01:23:43.000Z</time>
</trkpt>  
<trkpt lat="34.250289648543315" lon="108.89589506495079">
   <ele>406.0944291725755</ele>
   <time>2021-06-04T01:23:48.000Z</time>
</trkpt>  
<trkpt lat="34.25032193112924" lon="108.89591027638286">
   <ele>406.06707883812487</ele>
   <time>2021-06-04T01:23:50.000Z</time>
</trkpt>  
<trkpt lat="34.250353111472855" lon="108.89592490697257">
   <ele>405.73285575956106</ele>
   <time>2021-06-04T01:23:53.000Z</time>
</trkpt>  
<trkpt lat="34.25037562103948" lon="108.89594975316975">
   <ele>405.9680054951459</ele>
   <time>2021-06-04T01:23:57.000Z</time>
</trkpt>  
<trkpt lat="34.250397866311815" lon="108.89597046104522">
   <ele>406.18951563257724</ele>
   <time>2021-06-04T01:24:01.000Z</time>
</trkpt>  
<trkpt lat="34.250413757084885" lon="108.89599706871346">
   <ele>406.02858139108866</ele>
   <time>2021-06-04T01:24:03.000Z</time>
</trkpt>  
<trkpt lat="34.250413995224875" lon="108.89603489835956">
   <ele>405.86329227592796</ele>
   <time>2021-06-04T01:24:06.000Z</time>
</trkpt>  
<trkpt lat="34.250381600687284" lon="108.8960819288873">
   <ele>406.10206217411906</ele>
   <time>2021-06-04T01:24:09.000Z</time>
</trkpt>  
<trkpt lat="34.25036988306178" lon="108.89611632038891">
   <ele>406.7515829997137</ele>
   <time>2021-06-04T01:24:12.000Z</time>
</trkpt>  
<trkpt lat="34.2503369347574" lon="108.89610795904203">
   <ele>406.15028617344797</ele>
   <time>2021-06-04T01:24:18.000Z</time>
</trkpt>  
<trkpt lat="34.25035619429335" lon="108.89608285766057">
   <ele>406.04833993688226</ele>
   <time>2021-06-04T01:24:31.000Z</time>
</trkpt>  
<trkpt lat="34.250381630974346" lon="108.89606828767023">
   <ele>406.02997817192227</ele>
   <time>2021-06-04T01:24:32.000Z</time>
</trkpt>  
<trkpt lat="34.25037069675171" lon="108.89603809193068">
   <ele>406.4870057674125</ele>
   <time>2021-06-04T01:24:50.000Z</time>
</trkpt>  
<trkpt lat="34.25039399200712" lon="108.8960659770913">
   <ele>406.039806118235</ele>
   <time>2021-06-04T01:25:03.000Z</time>
</trkpt>  
<trkpt lat="34.25041418984163" lon="108.89609175989933">
   <ele>406.4837982719764</ele>
   <time>2021-06-04T01:25:05.000Z</time>
</trkpt>  
<trkpt lat="34.25042484361795" lon="108.89612640217197">
   <ele>406.3306595562026</ele>
   <time>2021-06-04T01:25:17.000Z</time>
</trkpt>  
<trkpt lat="34.250466558097514" lon="108.89615669052004">
   <ele>406.3077797126025</ele>
   <time>2021-06-04T01:25:19.000Z</time>
</trkpt>  
<trkpt lat="34.250438456539385" lon="108.89614508349493">
   <ele>405.93415846675634</ele>
   <time>2021-06-04T01:25:23.000Z</time>
</trkpt>  
<trkpt lat="34.250387872081795" lon="108.89616102211512">
   <ele>405.7752916989848</ele>
   <time>2021-06-04T01:25:25.000Z</time>
</trkpt>  
<trkpt lat="34.25036562731973" lon="108.89612317103673">
   <ele>405.9621886415407</ele>
   <time>2021-06-04T01:28:01.000Z</time>
</trkpt>  
<trkpt lat="34.250372624389975" lon="108.8960715388115">
   <ele>406.2011288963258</ele>
   <time>2021-06-04T01:28:03.000Z</time>
</trkpt>  
<trkpt lat="34.2503944403182" lon="108.89605024328195">
   <ele>406.2265030182898</ele>
   <time>2021-06-04T01:28:06.000Z</time>
</trkpt>  
<trkpt lat="34.25042347829824" lon="108.89604339209234">
   <ele>406.11473625618964</ele>
   <time>2021-06-04T01:28:12.000Z</time>
</trkpt>  
<trkpt lat="34.25045998372872" lon="108.8960369013796">
   <ele>406.13252347614616</ele>
   <time>2021-06-04T01:28:15.000Z</time>
</trkpt>  
<trkpt lat="34.250488379041315" lon="108.89604210710814">
   <ele>405.8478727694601</ele>
   <time>2021-06-04T01:28:18.000Z</time>
</trkpt>  
<trkpt lat="34.250516678513634" lon="108.8960547290219">
   <ele>405.93088762369007</ele>
   <time>2021-06-04T01:28:23.000Z</time>
</trkpt>  
<trkpt lat="34.250556625702025" lon="108.89605032321292">
   <ele>406.2329623978585</ele>
   <time>2021-06-04T01:28:27.000Z</time>
</trkpt>  
<trkpt lat="34.25060201001095" lon="108.89605161530693">
   <ele>406.01308630686253</ele>
   <time>2021-06-04T01:28:30.000Z</time>
</trkpt>  
<trkpt lat="34.250631199110884" lon="108.89604461020042">
   <ele>405.80196238774806</ele>
   <time>2021-06-04T01:28:32.000Z</time>
</trkpt>  
<trkpt lat="34.25066323718763" lon="108.89603973746719">
   <ele>405.84199233632535</ele>
   <time>2021-06-04T01:28:35.000Z</time>
</trkpt>  
<trkpt lat="34.25069089533403" lon="108.89604159956284">
   <ele>406.05757801793516</ele>
   <time>2021-06-04T01:28:38.000Z</time>
</trkpt>  
<trkpt lat="34.25071674711588" lon="108.89605729289566">
   <ele>406.15701500792056</ele>
   <time>2021-06-04T01:28:41.000Z</time>
</trkpt>  
<trkpt lat="34.25075141210309" lon="108.89606214317176">
   <ele>406.0318863755092</ele>
   <time>2021-06-04T01:28:44.000Z</time>
</trkpt>  
<trkpt lat="34.250781063517024" lon="108.89607664326127">
   <ele>405.97898486070335</ele>
   <time>2021-06-04T01:28:48.000Z</time>
</trkpt>  
<trkpt lat="34.25081120626993" lon="108.89608027529935">
   <ele>406.73271058220416</ele>
   <time>2021-06-04T01:28:54.000Z</time>
</trkpt>  
<trkpt lat="34.25084295083852" lon="108.8960756592812">
   <ele>406.429718228057</ele>
   <time>2021-06-04T01:28:58.000Z</time>
</trkpt>  
<trkpt lat="34.250876407770804" lon="108.89606901197835">
   <ele>406.18286668974906</ele>
   <time>2021-06-04T01:29:00.000Z</time>
</trkpt>  
<trkpt lat="34.250903171932066" lon="108.89606432831427">
   <ele>406.2947240481153</ele>
   <time>2021-06-04T01:29:01.000Z</time>
</trkpt>  
<trkpt lat="34.25093935080855" lon="108.8960522342298">
   <ele>406.12035391293466</ele>
   <time>2021-06-04T01:29:03.000Z</time>
</trkpt>  
<trkpt lat="34.25096265900657" lon="108.89602906428621">
   <ele>405.95412842184305</ele>
   <time>2021-06-04T01:29:06.000Z</time>
</trkpt>  
<trkpt lat="34.25098543760169" lon="108.89600740835827">
   <ele>406.86669228132814</ele>
   <time>2021-06-04T01:29:08.000Z</time>
</trkpt>  
<trkpt lat="34.251014642517426" lon="108.89598298398184">
   <ele>406.3777369139716</ele>
   <time>2021-06-04T01:29:10.000Z</time>
</trkpt>  
<trkpt lat="34.25103970701412" lon="108.89596945063631">
   <ele>407.11954709421843</ele>
   <time>2021-06-04T01:29:13.000Z</time>
</trkpt>  
<trkpt lat="34.25107078649974" lon="108.89595708533655">
   <ele>407.1432923208922</ele>
   <time>2021-06-04T01:29:17.000Z</time>
</trkpt>  
<trkpt lat="34.25110990260251" lon="108.89594717049755">
   <ele>406.97180094756186</ele>
   <time>2021-06-04T01:29:20.000Z</time>
</trkpt>  
<trkpt lat="34.25113932178652" lon="108.89593564626902">
   <ele>407.00458653550595</ele>
   <time>2021-06-04T01:29:22.000Z</time>
</trkpt>  
<trkpt lat="34.25116371696057" lon="108.89590904859743">
   <ele>406.6111902054399</ele>
   <time>2021-06-04T01:29:27.000Z</time>
</trkpt>  
<trkpt lat="34.251188793298915" lon="108.8958816665569">
   <ele>406.4386790217832</ele>
   <time>2021-06-04T01:29:30.000Z</time>
</trkpt>  
<trkpt lat="34.25121769742216" lon="108.89585017029987">
   <ele>406.45998320542276</ele>
   <time>2021-06-04T01:29:33.000Z</time>
</trkpt>  
<trkpt lat="34.25123561225453" lon="108.89582061475308">
   <ele>406.6502744099125</ele>
   <time>2021-06-04T01:29:37.000Z</time>
</trkpt>  
<trkpt lat="34.25126336869125" lon="108.89580156154946">
   <ele>406.12236907798797</ele>
   <time>2021-06-04T01:29:42.000Z</time>
</trkpt>  
<trkpt lat="34.251282757211555" lon="108.89577646719813">
   <ele>405.78879906982183</ele>
   <time>2021-06-04T01:29:50.000Z</time>
</trkpt>  
<trkpt lat="34.25125436047375" lon="108.89575911253931">
   <ele>406.21684373077005</ele>
   <time>2021-06-04T01:32:33.000Z</time>
</trkpt>  
<trkpt lat="34.251227416660605" lon="108.89576245676379">
   <ele>406.591502009891</ele>
   <time>2021-06-04T01:33:02.000Z</time>
</trkpt>  
<trkpt lat="34.25124516929853" lon="108.8957901656486">
   <ele>406.34306581132114</ele>
   <time>2021-06-04T01:34:04.000Z</time>
</trkpt>  
<trkpt lat="34.25126594878291" lon="108.8958209543326">
   <ele>406.34306581132114</ele>
   <time>2021-06-04T01:34:06.000Z</time>
</trkpt>  
<trkpt lat="34.25130544012145" lon="108.89584282964914">
   <ele>405.49575616884977</ele>
   <time>2021-06-04T01:34:17.000Z</time>
</trkpt>  
<trkpt lat="34.2513604879694" lon="108.89588634600901">
   <ele>405.16101468913257</ele>
   <time>2021-06-04T01:34:19.000Z</time>
</trkpt>  
<trkpt lat="34.251351613678196" lon="108.89585426573058">
   <ele>406.2713856268674</ele>
   <time>2021-06-04T01:37:50.000Z</time>
</trkpt>  
<trkpt lat="34.251319431378306" lon="108.89576160536447">
   <ele>405.9114330522716</ele>
   <time>2021-06-04T01:37:52.000Z</time>
</trkpt>  
<trkpt lat="34.25131585122599" lon="108.8957951467332">
   <ele>405.9293249184266</ele>
   <time>2021-06-04T01:38:02.000Z</time>
</trkpt>  
<trkpt lat="34.25130881510771" lon="108.89582718996351">
   <ele>405.71622568089515</ele>
   <time>2021-06-04T01:38:12.000Z</time>
</trkpt>  
<trkpt lat="34.25128158155103" lon="108.89582418678815">
   <ele>405.79625977389514</ele>
   <time>2021-06-04T01:38:20.000Z</time>
</trkpt>  
<trkpt lat="34.251273424362395" lon="108.89585670234364">
   <ele>406.2580819679424</ele>
   <time>2021-06-04T01:38:37.000Z</time>
</trkpt>  
<trkpt lat="34.25126241041151" lon="108.89582561154435">
   <ele>406.16212413366884</ele>
   <time>2021-06-04T01:38:51.000Z</time>
</trkpt>  
<trkpt lat="34.25123539694191" lon="108.89583733608804">
   <ele>406.2244439292699</ele>
   <time>2021-06-04T01:39:16.000Z</time>
</trkpt>  
<trkpt lat="34.25120855856833" lon="108.89582551018104">
   <ele>406.3703400688246</ele>
   <time>2021-06-04T01:39:18.000Z</time>
</trkpt>  
<trkpt lat="34.25123994319049" lon="108.89583512173887">
   <ele>406.5881772926077</ele>
   <time>2021-06-04T01:39:32.000Z</time>
</trkpt>  
<trkpt lat="34.25127082103092" lon="108.89586758800976">
   <ele>406.42512734327465</ele>
   <time>2021-06-04T01:39:34.000Z</time>
</trkpt>  
<trkpt lat="34.251286103392594" lon="108.89583986035022">
   <ele>405.9754889626056</ele>
   <time>2021-06-04T01:39:41.000Z</time>
</trkpt>  
<trkpt lat="34.25128437048383" lon="108.89580456436506">
   <ele>406.2347188219428</ele>
   <time>2021-06-04T01:39:43.000Z</time>
</trkpt>  
<trkpt lat="34.25131609993129" lon="108.89582374775529">
   <ele>405.93735333997756</ele>
   <time>2021-06-04T01:39:45.000Z</time>
</trkpt>  
<trkpt lat="34.25134733463165" lon="108.89584470087945">
   <ele>406.03252695687115</ele>
   <time>2021-06-04T01:39:47.000Z</time>
</trkpt>  
<trkpt lat="34.25133101210072" lon="108.89581386610976">
   <ele>405.5334930596873</ele>
   <time>2021-06-04T01:40:01.999Z</time>
</trkpt>  
<trkpt lat="34.25129923438478" lon="108.8958018638807">
   <ele>405.7164329998195</ele>
   <time>2021-06-04T01:40:06.999Z</time>
</trkpt>  
<trkpt lat="34.25126952121487" lon="108.89579566056167">
   <ele>406.20518822129816</ele>
   <time>2021-06-04T01:40:23.999Z</time>
</trkpt>  
<trkpt lat="34.251293315051086" lon="108.895817157947">
   <ele>406.3507597912103</ele>
   <time>2021-06-04T01:40:40.999Z</time>
</trkpt>  
<trkpt lat="34.25132155603171" lon="108.8958223170263">
   <ele>406.0442839488387</ele>
   <time>2021-06-04T01:40:43.999Z</time>
</trkpt>  
<trkpt lat="34.25129799529926" lon="108.89583866327187">
   <ele>405.8619356555864</ele>
   <time>2021-06-04T01:40:50.999Z</time>
</trkpt>  
<trkpt lat="34.25126534540437" lon="108.89583574145715">
   <ele>406.1385859036818</ele>
   <time>2021-06-04T01:40:52.999Z</time>
</trkpt>  
<trkpt lat="34.251246921633964" lon="108.8958644984966">
   <ele>406.2696219570935</ele>
   <time>2021-06-04T01:40:57.999Z</time>
</trkpt>  
<trkpt lat="34.25123783717761" lon="108.89583108097605">
   <ele>406.3243727721274</ele>
   <time>2021-06-04T01:41:02.999Z</time>
</trkpt>  
<trkpt lat="34.251273144597164" lon="108.89584284579614">
   <ele>406.19581006094813</ele>
   <time>2021-06-04T01:41:07.999Z</time>
</trkpt>  
<trkpt lat="34.25124974557348" lon="108.89581627610966">
   <ele>406.2522357562557</ele>
   <time>2021-06-04T01:41:20.999Z</time>
</trkpt>  
<trkpt lat="34.251275055951844" lon="108.89583772446503">
   <ele>405.9549081083387</ele>
   <time>2021-06-04T01:41:23.999Z</time>
</trkpt>  
<trkpt lat="34.2513022199561" lon="108.89585725131084">
   <ele>406.1481386264786</ele>
   <time>2021-06-04T01:41:26.999Z</time>
</trkpt>  
<trkpt lat="34.25133147037618" lon="108.89585764492031">
   <ele>405.8557179896161</ele>
   <time>2021-06-04T01:41:29.999Z</time>
</trkpt>  
<trkpt lat="34.25130491121417" lon="108.89586491117662">
   <ele>405.7707712436095</ele>
   <time>2021-06-04T01:41:39.999Z</time>
</trkpt>  
<trkpt lat="34.25127690848087" lon="108.89588257701021">
   <ele>406.09454108122736</ele>
   <time>2021-06-04T01:41:42.999Z</time>
</trkpt>  
<trkpt lat="34.25124819789079" lon="108.89589130898989">
   <ele>406.08859392628074</ele>
   <time>2021-06-04T01:41:44.999Z</time>
</trkpt>  
<trkpt lat="34.25123635373467" lon="108.89592812320667">
   <ele>406.07757192477584</ele>
   <time>2021-06-04T01:41:46.999Z</time>
</trkpt>  
<trkpt lat="34.251229011509174" lon="108.89596773721033">
   <ele>406.4565704995766</ele>
   <time>2021-06-04T01:41:49.999Z</time>
</trkpt>  
<trkpt lat="34.2512200024674" lon="108.89600299530116">
   <ele>406.3411438819021</ele>
   <time>2021-06-04T01:41:51.999Z</time>
</trkpt>  
<trkpt lat="34.25126023192801" lon="108.89600732096925">
   <ele>406.3062740759924</ele>
   <time>2021-06-04T01:41:53.999Z</time>
</trkpt>  
<trkpt lat="34.25126772334219" lon="108.89596498545997">
   <ele>406.26911516766995</ele>
   <time>2021-06-04T01:41:57.999Z</time>
</trkpt>  
<trkpt lat="34.25129152480832" lon="108.8959391226749">
   <ele>406.4013374252245</ele>
   <time>2021-06-04T01:41:58.999Z</time>
</trkpt>  
<trkpt lat="34.251296467000934" lon="108.89590229565839">
   <ele>406.1620449787006</ele>
   <time>2021-06-04T01:42:04.999Z</time>
</trkpt>  
<trkpt lat="34.25131986051165" lon="108.89588459085465">
   <ele>405.95303585287184</ele>
   <time>2021-06-04T01:42:11.999Z</time>
</trkpt>  
<trkpt lat="34.25134420438594" lon="108.89586958833145">
   <ele>405.54534917511046</ele>
   <time>2021-06-04T01:42:14.999Z</time>
</trkpt>  
<trkpt lat="34.251326226549914" lon="108.89584394975728">
   <ele>406.0238053603098</ele>
   <time>2021-06-04T01:42:26.999Z</time>
</trkpt>  
<trkpt lat="34.25129385880711" lon="108.89583812924944">
   <ele>405.9071378018707</ele>
   <time>2021-06-04T01:42:29.999Z</time>
</trkpt>  
<trkpt lat="34.25126937432295" lon="108.89582441438654">
   <ele>405.88534862548113</ele>
   <time>2021-06-04T01:42:31.999Z</time>
</trkpt>  
<trkpt lat="34.25124550546493" lon="108.89580677867681">
   <ele>406.0220033451915</ele>
   <time>2021-06-04T01:42:36.999Z</time>
</trkpt>  
<trkpt lat="34.25127699522006" lon="108.8958061526605">
   <ele>406.11820124369115</ele>
   <time>2021-06-04T01:42:55.999Z</time>
</trkpt>  
<trkpt lat="34.251317590883545" lon="108.89582843545143">
   <ele>406.03240485675633</ele>
   <time>2021-06-04T01:42:57.999Z</time>
</trkpt>  
<trkpt lat="34.251338712039654" lon="108.89585550568653">
   <ele>405.79208447318524</ele>
   <time>2021-06-04T01:43:07.999Z</time>
</trkpt>  
<trkpt lat="34.25136424142399" lon="108.89587677540851">
   <ele>405.76936951931566</ele>
   <time>2021-06-04T01:43:09.999Z</time>
</trkpt>  
<trkpt lat="34.25133887069801" lon="108.89585895155398">
   <ele>405.5503849107772</ele>
   <time>2021-06-04T01:43:20.999Z</time>
</trkpt>  
<trkpt lat="34.25132911704889" lon="108.89581630798222">
   <ele>405.6444055447355</ele>
   <time>2021-06-04T01:43:24.999Z</time>
</trkpt>  
<trkpt lat="34.251356666975774" lon="108.89581732251223">
   <ele>405.549691228196</ele>
   <time>2021-06-04T01:43:26.999Z</time>
</trkpt>  
<trkpt lat="34.251335539932114" lon="108.89579135637811">
   <ele>405.686408222653</ele>
   <time>2021-06-04T01:43:31.999Z</time>
</trkpt>  
<trkpt lat="34.25130842185886" lon="108.8957968123721">
   <ele>405.82122262660414</ele>
   <time>2021-06-04T01:43:35.999Z</time>
</trkpt>  
<trkpt lat="34.25127122153158" lon="108.8957951092469">
   <ele>405.6805207859725</ele>
   <time>2021-06-04T01:43:39.999Z</time>
</trkpt>  
<trkpt lat="34.25123879789617" lon="108.89580005547494">
   <ele>405.9029799764976</ele>
   <time>2021-06-04T01:43:42.999Z</time>
</trkpt>  
<trkpt lat="34.251248979342826" lon="108.89576836413947">
   <ele>406.58121305145323</ele>
   <time>2021-06-04T01:44:18.999Z</time>
</trkpt>  
<trkpt lat="34.251272640464684" lon="108.89578870201714">
   <ele>406.3376630200073</ele>
   <time>2021-06-04T01:44:41.999Z</time>
</trkpt>  
<trkpt lat="34.25129455688918" lon="108.8958216332031">
   <ele>406.22174427937716</ele>
   <time>2021-06-04T01:44:42.999Z</time>
</trkpt>  
<trkpt lat="34.251299782722654" lon="108.89585460294249">
   <ele>405.92271832190454</ele>
   <time>2021-06-04T01:44:55.999Z</time>
</trkpt>  
<trkpt lat="34.25129048065521" lon="108.8958915814147">
   <ele>406.12227504793555</ele>
   <time>2021-06-04T01:44:56.999Z</time>
</trkpt>  
<trkpt lat="34.251279479890016" lon="108.89585873442967">
   <ele>405.92416789289564</ele>
   <time>2021-06-04T01:45:05.999Z</time>
</trkpt>  
<trkpt lat="34.251309677574866" lon="108.8958555056873">
   <ele>405.8722346313298</ele>
   <time>2021-06-04T01:46:14.999Z</time>
</trkpt>  
<trkpt lat="34.25136929258168" lon="108.89584816520767">
   <ele>405.6060469178483</ele>
   <time>2021-06-04T01:46:16.999Z</time>
</trkpt>  
<trkpt lat="34.25135568915573" lon="108.89581428610803">
   <ele>405.3600164577365</ele>
   <time>2021-06-04T01:46:22.999Z</time>
</trkpt>  
<trkpt lat="34.25132836432028" lon="108.89580793067034">
   <ele>405.4801900014281</ele>
   <time>2021-06-04T01:46:34.999Z</time>
</trkpt>  
<trkpt lat="34.25130536981853" lon="108.895826896411">
   <ele>406.1170755913481</ele>
   <time>2021-06-04T01:47:14.999Z</time>
</trkpt>  
<trkpt lat="34.25127619471369" lon="108.89581634663246">
   <ele>406.1504177134484</ele>
   <time>2021-06-04T01:47:15.999Z</time>
</trkpt>  
<trkpt lat="34.25127144603686" lon="108.89577556211384">
   <ele>406.17859136126935</ele>
   <time>2021-06-04T01:47:48.999Z</time>
</trkpt>  
<trkpt lat="34.2512795597595" lon="108.89573127827136">
   <ele>406.2260779226199</ele>
   <time>2021-06-04T01:47:50.999Z</time>
</trkpt>  
<trkpt lat="34.25129447162496" lon="108.89570350145515">
   <ele>406.46071797050536</ele>
   <time>2021-06-04T01:47:53.999Z</time>
</trkpt>  
<trkpt lat="34.251321486736906" lon="108.89569381988105">
   <ele>406.27422378771007</ele>
   <time>2021-06-04T01:47:57.999Z</time>
</trkpt>  
<trkpt lat="34.25134656912516" lon="108.89567647202914">
   <ele>405.53844463732094</ele>
   <time>2021-06-04T01:48:10.999Z</time>
</trkpt>  
<trkpt lat="34.2513784576405" lon="108.8956748827432">
   <ele>405.5296590635553</ele>
   <time>2021-06-04T01:48:11.999Z</time>
</trkpt>  
<trkpt lat="34.25135073070817" lon="108.89567814039374">
   <ele>405.83929197397083</ele>
   <time>2021-06-04T01:50:14.000Z</time>
</trkpt>  
<trkpt lat="34.25131530085305" lon="108.89562957356321">
   <ele>405.7179759480059</ele>
   <time>2021-06-04T01:50:15.000Z</time>
</trkpt>  
<trkpt lat="34.25134284354304" lon="108.89563131601594">
   <ele>405.6251403288916</ele>
   <time>2021-06-04T01:50:25.000Z</time>
</trkpt>  
<trkpt lat="34.251376077131155" lon="108.89565851445373">
   <ele>405.854465989396</ele>
   <time>2021-06-04T01:50:27.000Z</time>
</trkpt>  
<trkpt lat="34.251348991929895" lon="108.89566009190763">
   <ele>406.0814389856532</ele>
   <time>2021-06-04T01:50:45.000Z</time>
</trkpt>  
<trkpt lat="34.251317539698874" lon="108.89566502342697">
   <ele>405.3674251222983</ele>
   <time>2021-06-04T01:50:49.000Z</time>
</trkpt>  
<trkpt lat="34.251290764757314" lon="108.89567231147667">
   <ele>405.87227209471166</ele>
   <time>2021-06-04T01:50:52.000Z</time>
</trkpt>  
<trkpt lat="34.25132780564799" lon="108.89571395607865">
   <ele>405.9646445373073</ele>
   <time>2021-06-04T01:51:01.000Z</time>
</trkpt>  
<trkpt lat="34.25135572045993" lon="108.8957410687806">
   <ele>405.71932516247034</ele>
   <time>2021-06-04T01:51:03.000Z</time>
</trkpt>  
<trkpt lat="34.25138592814813" lon="108.89575009942648">
   <ele>405.16557862609625</ele>
   <time>2021-06-04T01:51:17.000Z</time>
</trkpt>  
<trkpt lat="34.25141017673694" lon="108.89577838317378">
   <ele>405.41655307263136</ele>
   <time>2021-06-04T01:51:19.000Z</time>
</trkpt>  
<trkpt lat="34.251400762352205" lon="108.89574583114974">
   <ele>405.2455409541726</ele>
   <time>2021-06-04T01:51:48.000Z</time>
</trkpt>  
<trkpt lat="34.251345431984255" lon="108.89569292936254">
   <ele>405.5235546287149</ele>
   <time>2021-06-04T01:51:50.000Z</time>
</trkpt>  
<trkpt lat="34.25133999117786" lon="108.8956607656732">
   <ele>405.69562053121626</ele>
   <time>2021-06-04T01:52:06.000Z</time>
</trkpt>  
<trkpt lat="34.2513667759974" lon="108.89565024019574">
   <ele>405.5428184932098</ele>
   <time>2021-06-04T01:52:12.000Z</time>
</trkpt>  
<trkpt lat="34.25139355753534" lon="108.8956588190846">
   <ele>405.5068222824484</ele>
   <time>2021-06-04T01:52:18.000Z</time>
</trkpt>  
<trkpt lat="34.25136273083218" lon="108.89565216306042">
   <ele>405.2399727962911</ele>
   <time>2021-06-04T01:52:31.000Z</time>
</trkpt>  
<trkpt lat="34.251328105546264" lon="108.89564132697879">
   <ele>405.3385263700038</ele>
   <time>2021-06-04T01:52:32.000Z</time>
</trkpt>  
<trkpt lat="34.251366502773884" lon="108.89566830435392">
   <ele>405.7363751735538</ele>
   <time>2021-06-04T01:52:49.000Z</time>
</trkpt>  
<trkpt lat="34.25141240520697" lon="108.89571009429405">
   <ele>405.3270263429731</ele>
   <time>2021-06-04T01:53:01.000Z</time>
</trkpt>  
<trkpt lat="34.251436095587906" lon="108.89573470640572">
   <ele>405.3147234423086</ele>
   <time>2021-06-04T01:53:02.000Z</time>
</trkpt>  
<trkpt lat="34.251458407187904" lon="108.89575708440836">
   <ele>405.31902708206326</ele>
   <time>2021-06-04T01:53:05.000Z</time>
</trkpt>  
<trkpt lat="34.2514780934005" lon="108.89578432530269">
   <ele>405.7144902097061</ele>
   <time>2021-06-04T01:53:08.000Z</time>
</trkpt>  
<trkpt lat="34.25144656006146" lon="108.89576186420862">
   <ele>405.3913348177448</ele>
   <time>2021-06-04T01:53:13.000Z</time>
</trkpt>  
<trkpt lat="34.25142079540916" lon="108.89573999504965">
   <ele>405.49296926893294</ele>
   <time>2021-06-04T01:53:14.000Z</time>
</trkpt>  
<trkpt lat="34.251462267926996" lon="108.89576613295688">
   <ele>405.21272631082684</ele>
   <time>2021-06-04T01:53:15.000Z</time>
</trkpt>  
<trkpt lat="34.25143718716153" lon="108.89573856100283">
   <ele>405.2018415052444</ele>
   <time>2021-06-04T01:53:19.000Z</time>
</trkpt>  
<trkpt lat="34.25140579263495" lon="108.89572365365831">
   <ele>405.31207802239805</ele>
   <time>2021-06-04T01:53:23.000Z</time>
</trkpt>  
<trkpt lat="34.251440860334" lon="108.89574121828484">
   <ele>405.16936427541077</ele>
   <time>2021-06-04T01:53:29.000Z</time>
</trkpt>  
<trkpt lat="34.251416667083866" lon="108.89570921569172">
   <ele>405.1905316961929</ele>
   <time>2021-06-04T01:53:38.000Z</time>
</trkpt>  
<trkpt lat="34.25138661166193" lon="108.89568366169983">
   <ele>404.94237731583416</ele>
   <time>2021-06-04T01:53:40.000Z</time>
</trkpt>  
<trkpt lat="34.251345296449585" lon="108.89566970861367">
   <ele>405.26600330881774</ele>
   <time>2021-06-04T01:53:43.000Z</time>
</trkpt>  
<trkpt lat="34.25131659660366" lon="108.89567413715325">
   <ele>405.6798384897411</ele>
   <time>2021-06-04T01:53:50.000Z</time>
</trkpt>  
<trkpt lat="34.25134618412587" lon="108.89565936658123">
   <ele>405.5377833535895</ele>
   <time>2021-06-04T01:54:16.000Z</time>
</trkpt>  
<trkpt lat="34.2513916267038" lon="108.89565059902993">
   <ele>405.5270224660635</ele>
   <time>2021-06-04T01:54:17.000Z</time>
</trkpt>  
<trkpt lat="34.25136547082179" lon="108.89563214531577">
   <ele>405.4000345747918</ele>
   <time>2021-06-04T01:54:24.000Z</time>
</trkpt>  
<trkpt lat="34.25138729491123" lon="108.8956544598168">
   <ele>405.230418167077</ele>
   <time>2021-06-04T01:54:31.000Z</time>
</trkpt>  
<trkpt lat="34.2513858431872" lon="108.89569694640177">
   <ele>405.36515303328633</ele>
   <time>2021-06-04T01:54:49.000Z</time>
</trkpt>  
<trkpt lat="34.25135051363121" lon="108.89569949531035">
   <ele>405.6501869922504</ele>
   <time>2021-06-04T01:54:55.000Z</time>
</trkpt>  
<trkpt lat="34.25133408837868" lon="108.89566941538791">
   <ele>405.7825463730842</ele>
   <time>2021-06-04T01:55:18.000Z</time>
</trkpt>  
<trkpt lat="34.25132031696917" lon="108.89564059019803">
   <ele>405.7066847085953</ele>
   <time>2021-06-04T01:55:27.000Z</time>
</trkpt>  
<trkpt lat="34.25134630359004" lon="108.89565393860445">
   <ele>405.5708248326555</ele>
   <time>2021-06-04T01:55:56.000Z</time>
</trkpt>  
<trkpt lat="34.25132379217392" lon="108.89563132689916">
   <ele>405.681289838627</ele>
   <time>2021-06-04T01:56:03.000Z</time>
</trkpt>  
<trkpt lat="34.25134654208759" lon="108.89561288433771">
   <ele>405.76710554305464</ele>
   <time>2021-06-04T01:56:09.000Z</time>
</trkpt>  
<trkpt lat="34.251319993467185" lon="108.89562570352618">
   <ele>405.92987524252385</ele>
   <time>2021-06-04T01:56:32.000Z</time>
</trkpt>  
<trkpt lat="34.25129399846214" lon="108.89563589003795">
   <ele>406.18465188890696</ele>
   <time>2021-06-04T01:56:44.000Z</time>
</trkpt>  
<trkpt lat="34.251268834811995" lon="108.89566960201154">
   <ele>406.18258989136666</ele>
   <time>2021-06-04T01:56:47.000Z</time>
</trkpt>  
<trkpt lat="34.251291623350525" lon="108.89564935148505">
   <ele>406.4952937765047</ele>
   <time>2021-06-04T01:57:36.000Z</time>
</trkpt>  
<trkpt lat="34.251318223381645" lon="108.89564192136211">
   <ele>406.47516766469926</ele>
   <time>2021-06-04T01:57:43.000Z</time>
</trkpt>  
<trkpt lat="34.25134218679068" lon="108.89562507162758">
   <ele>405.65804291609675</ele>
   <time>2021-06-04T01:57:59.000Z</time>
</trkpt>  
<trkpt lat="34.25134274656774" lon="108.895659075132">
   <ele>405.4820961980149</ele>
   <time>2021-06-04T01:58:13.000Z</time>
</trkpt>  
<trkpt lat="34.251314953632175" lon="108.8956583405306">
   <ele>405.83930519782007</ele>
   <time>2021-06-04T01:58:23.000Z</time>
</trkpt>  
<trkpt lat="34.251341505227934" lon="108.89567430519844">
   <ele>405.5547463260591</ele>
   <time>2021-06-04T01:59:08.000Z</time>
</trkpt>  
<trkpt lat="34.251378535424756" lon="108.89573380586164">
   <ele>405.6032375022769</ele>
   <time>2021-06-04T01:59:10.000Z</time>
</trkpt>  
<trkpt lat="34.25135523032534" lon="108.8957011757276">
   <ele>405.3698038123548</ele>
   <time>2021-06-04T01:59:18.000Z</time>
</trkpt>  
<trkpt lat="34.25132109635347" lon="108.89568461921597">
   <ele>405.6195529876277</ele>
   <time>2021-06-04T01:59:26.000Z</time>
</trkpt>  
<trkpt lat="34.25134925219301" lon="108.89568958150744">
   <ele>405.3736256631091</ele>
   <time>2021-06-04T02:00:11.000Z</time>
</trkpt>  
<trkpt lat="34.25142808600205" lon="108.89571899777478">
   <ele>405.29698068555444</ele>
   <time>2021-06-04T02:00:13.000Z</time>
</trkpt>  
<trkpt lat="34.25140185105409" lon="108.89569363286002">
   <ele>405.213517437689</ele>
   <time>2021-06-04T02:00:17.000Z</time>
</trkpt>  
<trkpt lat="34.2513744701105" lon="108.89568155558365">
   <ele>405.4995880164206</ele>
   <time>2021-06-04T02:00:19.000Z</time>
</trkpt>  
<trkpt lat="34.2513988397304" lon="108.89569593463716">
   <ele>405.27239651046693</ele>
   <time>2021-06-04T02:00:23.000Z</time>
</trkpt>  
<trkpt lat="34.25137297732144" lon="108.89570863936322">
   <ele>405.10050908476114</ele>
   <time>2021-06-04T02:00:26.000Z</time>
</trkpt>  
<trkpt lat="34.25133697176501" lon="108.8957185656214">
   <ele>405.39778675697744</ele>
   <time>2021-06-04T02:00:31.000Z</time>
</trkpt>  
<trkpt lat="34.25129600816414" lon="108.89570006340541">
   <ele>405.679893841967</ele>
   <time>2021-06-04T02:00:33.000Z</time>
</trkpt>  
<trkpt lat="34.25131701357038" lon="108.8957307771655">
   <ele>405.8382008103654</ele>
   <time>2021-06-04T02:00:38.000Z</time>
</trkpt>  
<trkpt lat="34.25138992440524" lon="108.895740547676">
   <ele>405.701518910937</ele>
   <time>2021-06-04T02:00:40.000Z</time>
</trkpt>  
<trkpt lat="34.25143121120542" lon="108.89570310832771">
   <ele>405.5435706432909</ele>
   <time>2021-06-04T02:00:41.000Z</time>
</trkpt>  
<trkpt lat="34.251401210786426" lon="108.8956883941094">
   <ele>405.36558071058244</ele>
   <time>2021-06-04T02:00:45.000Z</time>
</trkpt>  
<trkpt lat="34.25137479126647" lon="108.89566600965286">
   <ele>405.29800043907017</ele>
   <time>2021-06-04T02:00:50.000Z</time>
</trkpt>  
<trkpt lat="34.25133899568639" lon="108.89566345650047">
   <ele>405.498165410012</ele>
   <time>2021-06-04T02:00:56.000Z</time>
</trkpt>  
<trkpt lat="34.25130600858099" lon="108.89566993054078">
   <ele>405.46488013956696</ele>
   <time>2021-06-04T02:01:00.000Z</time>
</trkpt>  
<trkpt lat="34.25126937509468" lon="108.89567763623143">
   <ele>405.9026199541986</ele>
   <time>2021-06-04T02:01:03.000Z</time>
</trkpt>  
<trkpt lat="34.25129744116032" lon="108.89566925901919">
   <ele>406.2337925899774</ele>
   <time>2021-06-04T02:01:12.000Z</time>
</trkpt>  
<trkpt lat="34.25132652427797" lon="108.89566246365926">
   <ele>406.3328613899648</ele>
   <time>2021-06-04T02:01:14.000Z</time>
</trkpt>  
<trkpt lat="34.25129459844943" lon="108.89564016468834">
   <ele>405.91218448709697</ele>
   <time>2021-06-04T02:01:20.000Z</time>
</trkpt>  
<trkpt lat="34.25132290092061" lon="108.89564600942454">
   <ele>405.9499014513567</ele>
   <time>2021-06-04T02:01:29.000Z</time>
</trkpt>  
<trkpt lat="34.251347699783736" lon="108.89565907397235">
   <ele>405.70266461279243</ele>
   <time>2021-06-04T02:01:36.000Z</time>
</trkpt>  
<trkpt lat="34.251371861581106" lon="108.89568386478209">
   <ele>405.54361414257437</ele>
   <time>2021-06-04T02:01:43.000Z</time>
</trkpt>  
<trkpt lat="34.25133855288766" lon="108.89569762109318">
   <ele>405.33683722279966</ele>
   <time>2021-06-04T02:01:47.000Z</time>
</trkpt>  
<trkpt lat="34.2513116027396" lon="108.89567133356735">
   <ele>405.63030147366226</ele>
   <time>2021-06-04T02:01:52.000Z</time>
</trkpt>  
<trkpt lat="34.25131739954006" lon="108.89563637724173">
   <ele>405.90420790202916</ele>
   <time>2021-06-04T02:02:00.000Z</time>
</trkpt>  
<trkpt lat="34.25129085371994" lon="108.89562065729778">
   <ele>406.1591608254239</ele>
   <time>2021-06-04T02:02:11.000Z</time>
</trkpt>  
<trkpt lat="34.25131933115886" lon="108.89564498604588">
   <ele>406.1063581947237</ele>
   <time>2021-06-04T02:02:13.000Z</time>
</trkpt>  
<trkpt lat="34.251343427517014" lon="108.89566437073832">
   <ele>406.1021624645218</ele>
   <time>2021-06-04T02:02:16.000Z</time>
</trkpt>  
<trkpt lat="34.25140937394343" lon="108.89570345035935">
   <ele>405.84688347019255</ele>
   <time>2021-06-04T02:02:18.000Z</time>
</trkpt>  
<trkpt lat="34.25138714276304" lon="108.89568102501673">
   <ele>405.2634199578315</ele>
   <time>2021-06-04T02:02:22.000Z</time>
</trkpt>  
<trkpt lat="34.251417503013265" lon="108.89569579719985">
   <ele>405.30832146760076</ele>
   <time>2021-06-04T02:02:24.000Z</time>
</trkpt>  
<trkpt lat="34.251432308966336" lon="108.89572320906657">
   <ele>405.0514688966796</ele>
   <time>2021-06-04T02:02:32.000Z</time>
</trkpt>  
<trkpt lat="34.2515930779385" lon="108.8958007201318">
   <ele>405.18718116078526</ele>
   <time>2021-06-04T02:02:37.000Z</time>
</trkpt>  
<trkpt lat="34.251566190931534" lon="108.89577603417573">
   <ele>405.1945064300671</ele>
   <time>2021-06-04T02:02:49.000Z</time>
</trkpt>  
<trkpt lat="34.25153679887447" lon="108.89578540306718">
   <ele>405.4661030769348</ele>
   <time>2021-06-04T02:02:56.000Z</time>
</trkpt>  
<trkpt lat="34.251506037231046" lon="108.89581252830453">
   <ele>405.1957977404818</ele>
   <time>2021-06-04T02:02:58.000Z</time>
</trkpt>  
<trkpt lat="34.25157727080598" lon="108.89592737332207">
   <ele>405.14846038166434</ele>
   <time>2021-06-04T02:03:01.000Z</time>
</trkpt>  
<trkpt lat="34.25159428299483" lon="108.89595534731589">
   <ele>405.23963916953653</ele>
   <time>2021-06-04T02:03:02.000Z</time>
</trkpt>  
<trkpt lat="34.251549622589906" lon="108.8959001151181">
   <ele>405.2409323807806</ele>
   <time>2021-06-04T02:03:03.000Z</time>
</trkpt>  
<trkpt lat="34.251499593307386" lon="108.89584431238441">
   <ele>405.2182082636282</ele>
   <time>2021-06-04T02:03:05.000Z</time>
</trkpt>  
<trkpt lat="34.25146031274769" lon="108.89580657131388">
   <ele>405.42390616610646</ele>
   <time>2021-06-04T02:03:10.000Z</time>
</trkpt>  
<trkpt lat="34.251392481978485" lon="108.89577263677785">
   <ele>405.0992621006444</ele>
   <time>2021-06-04T02:03:12.000Z</time>
</trkpt>  
<trkpt lat="34.25149937234969" lon="108.89575711535163">
   <ele>404.9958131983876</ele>
   <time>2021-06-04T02:03:14.000Z</time>
</trkpt>  
<trkpt lat="34.251544709833766" lon="108.89571573404587">
   <ele>405.382183319889</ele>
   <time>2021-06-04T02:03:16.000Z</time>
</trkpt>  
<trkpt lat="34.25150977774099" lon="108.89578446029765">
   <ele>405.4295389484614</ele>
   <time>2021-06-04T02:03:17.000Z</time>
</trkpt>  
<trkpt lat="34.25138873827752" lon="108.89567142056681">
   <ele>405.0271011805162</ele>
   <time>2021-06-04T02:03:19.000Z</time>
</trkpt>  
<trkpt lat="34.25131841878182" lon="108.89561548220792">
   <ele>405.25918565597385</ele>
   <time>2021-06-04T02:03:21.000Z</time>
</trkpt>  
<trkpt lat="34.251288616026365" lon="108.8956050303355">
   <ele>405.8766735084355</ele>
   <time>2021-06-04T02:03:26.000Z</time>
</trkpt>  
<trkpt lat="34.251341247532146" lon="108.89562022718265">
   <ele>406.26941283233464</ele>
   <time>2021-06-04T02:03:31.000Z</time>
</trkpt>  
<trkpt lat="34.25137217883007" lon="108.8956399758557">
   <ele>405.9333872208372</ele>
   <time>2021-06-04T02:03:33.000Z</time>
</trkpt>  
<trkpt lat="34.25141452929814" lon="108.89568164241233">
   <ele>405.88249018229544</ele>
   <time>2021-06-04T02:03:36.000Z</time>
</trkpt>  
<trkpt lat="34.251373399031564" lon="108.89568881961937">
   <ele>405.52422197628766</ele>
   <time>2021-06-04T02:03:39.000Z</time>
</trkpt>  
<trkpt lat="34.25137235519605" lon="108.89565554861592">
   <ele>405.40130250621587</ele>
   <time>2021-06-04T02:03:51.000Z</time>
</trkpt>  
<trkpt lat="34.25137756707075" lon="108.89568907657319">
   <ele>405.40696900337934</ele>
   <time>2021-06-04T02:04:13.000Z</time>
</trkpt>  
<trkpt lat="34.25143579131282" lon="108.89573172252776">
   <ele>405.43205243721604</ele>
   <time>2021-06-04T02:04:36.000Z</time>
</trkpt>  
<trkpt lat="34.251473522354594" lon="108.89574406017772">
   <ele>405.3010143330321</ele>
   <time>2021-06-04T02:04:39.000Z</time>
</trkpt>  
<trkpt lat="34.25143997870965" lon="108.89571574151397">
   <ele>405.34812237974256</ele>
   <time>2021-06-04T02:04:46.000Z</time>
</trkpt>  
<trkpt lat="34.25141134441783" lon="108.89569180492487">
   <ele>405.0651302039623</ele>
   <time>2021-06-04T02:04:47.000Z</time>
</trkpt>  
<trkpt lat="34.25138282914038" lon="108.89567190784766">
   <ele>405.12770276144147</ele>
   <time>2021-06-04T02:04:48.000Z</time>
</trkpt>  
<trkpt lat="34.25135234443936" lon="108.89565270743387">
   <ele>405.3145322566852</ele>
   <time>2021-06-04T02:04:52.000Z</time>
</trkpt>  
<trkpt lat="34.2513780849326" lon="108.89566290727801">
   <ele>405.17335710208863</ele>
   <time>2021-06-04T02:04:56.000Z</time>
</trkpt>  
<trkpt lat="34.25135550185833" lon="108.89568197819155">
   <ele>405.50274254381657</ele>
   <time>2021-06-04T02:05:28.000Z</time>
</trkpt>  
<trkpt lat="34.251335517334645" lon="108.89565543033157">
   <ele>405.6842544488609</ele>
   <time>2021-06-04T02:06:07.000Z</time>
</trkpt>  
<trkpt lat="34.25130292918225" lon="108.89563759106444">
   <ele>405.82447288837284</ele>
   <time>2021-06-04T02:06:08.000Z</time>
</trkpt>  
<trkpt lat="34.251359223506746" lon="108.89565782157237">
   <ele>405.9374673329294</ele>
   <time>2021-06-04T02:06:22.000Z</time>
</trkpt>  
<trkpt lat="34.251398891562246" lon="108.89566764018146">
   <ele>405.6770066395402</ele>
   <time>2021-06-04T02:06:24.000Z</time>
</trkpt>  
<trkpt lat="34.25137382308105" lon="108.89564963752696">
   <ele>405.4885245375335</ele>
   <time>2021-06-04T02:06:25.000Z</time>
</trkpt>  
<trkpt lat="34.25133457417897" lon="108.89564966543328">
   <ele>405.2871389146894</ele>
   <time>2021-06-04T02:06:27.000Z</time>
</trkpt>  
<trkpt lat="34.25130749342723" lon="108.89565463573305">
   <ele>405.5234431345016</ele>
   <time>2021-06-04T02:06:31.000Z</time>
</trkpt>  
<trkpt lat="34.251411446467586" lon="108.89571582216196">
   <ele>406.11207087058574</ele>
   <time>2021-06-04T02:06:43.000Z</time>
</trkpt>  
<trkpt lat="34.251450689985724" lon="108.89575232505786">
   <ele>405.6412485325709</ele>
   <time>2021-06-04T02:06:44.000Z</time>
</trkpt>  
<trkpt lat="34.25147909447612" lon="108.89578224771098">
   <ele>405.4861707147211</ele>
   <time>2021-06-04T02:06:46.000Z</time>
</trkpt>  
<trkpt lat="34.25149967881946" lon="108.89581563285202">
   <ele>405.30136386305094</ele>
   <time>2021-06-04T02:06:47.000Z</time>
</trkpt>  
<trkpt lat="34.25154213999075" lon="108.8958583278926">
   <ele>405.4635602729395</ele>
   <time>2021-06-04T02:06:49.000Z</time>
</trkpt>  
<trkpt lat="34.25159395552252" lon="108.89585056356555">
   <ele>405.418744975701</ele>
   <time>2021-06-04T02:06:50.000Z</time>
</trkpt>  
<trkpt lat="34.25163667560211" lon="108.89581522540776">
   <ele>405.3748121801764</ele>
   <time>2021-06-04T02:06:53.000Z</time>
</trkpt>  
<trkpt lat="34.25175315433007" lon="108.89584085556214">
   <ele>405.2049151463434</ele>
   <time>2021-06-04T02:06:55.000Z</time>
</trkpt>  
<trkpt lat="34.251731945569894" lon="108.8957760710103">
   <ele>405.2088553542271</ele>
   <time>2021-06-04T02:06:57.000Z</time>
</trkpt>  
<trkpt lat="34.25170671460094" lon="108.895737116204">
   <ele>405.1639132751152</ele>
   <time>2021-06-04T02:06:58.000Z</time>
</trkpt>  
<trkpt lat="34.25167863644745" lon="108.89571405035994">
   <ele>405.186923738569</ele>
   <time>2021-06-04T02:06:59.000Z</time>
</trkpt>  
<trkpt lat="34.25165340202097" lon="108.89567543187434">
   <ele>405.5059676747769</ele>
   <time>2021-06-04T02:07:00.000Z</time>
</trkpt>  
<trkpt lat="34.25152421468882" lon="108.89570498561578">
   <ele>405.56830656249076</ele>
   <time>2021-06-04T02:07:02.000Z</time>
</trkpt>  
<trkpt lat="34.25148228068866" lon="108.8956755202137">
   <ele>405.38659857958555</ele>
   <time>2021-06-04T02:07:04.000Z</time>
</trkpt>  
<trkpt lat="34.251456105117676" lon="108.89565631373318">
   <ele>405.195435798727</ele>
   <time>2021-06-04T02:07:06.000Z</time>
</trkpt>  
<trkpt lat="34.25141871750212" lon="108.89565276113697">
   <ele>405.24159113224596</ele>
   <time>2021-06-04T02:07:11.000Z</time>
</trkpt>  
<trkpt lat="34.25138534384022" lon="108.89566162856421">
   <ele>405.27354186959565</ele>
   <time>2021-06-04T02:07:40.999Z</time>
</trkpt>  
<trkpt lat="34.25135299448196" lon="108.89566059021783">
   <ele>405.56653789430857</ele>
   <time>2021-06-04T02:07:41.999Z</time>
</trkpt>  
<trkpt lat="34.251312709636785" lon="108.89565717437922">
   <ele>405.67006642743945</ele>
   <time>2021-06-04T02:07:43.999Z</time>
</trkpt>  
<trkpt lat="34.25131148635672" lon="108.89568985984262">
   <ele>405.7920416817069</ele>
   <time>2021-06-04T02:07:46.999Z</time>
</trkpt>  
<trkpt lat="34.2513582901964" lon="108.89571057436775">
   <ele>405.8876035651192</ele>
   <time>2021-06-04T02:07:48.999Z</time>
</trkpt>  
<trkpt lat="34.25135455890408" lon="108.89567637339027">
   <ele>405.48273101914674</ele>
   <time>2021-06-04T02:07:52.999Z</time>
</trkpt>  
<trkpt lat="34.25139128948919" lon="108.89567441724138">
   <ele>405.66272073611617</ele>
   <time>2021-06-04T02:07:54.999Z</time>
</trkpt>  
<trkpt lat="34.25141064743514" lon="108.89570037232362">
   <ele>405.33304951060563</ele>
   <time>2021-06-04T02:08:00.999Z</time>
</trkpt>  
<trkpt lat="34.251406117045335" lon="108.89566574241842">
   <ele>405.2346492530778</ele>
   <time>2021-06-04T02:08:13.000Z</time>
</trkpt>  
<trkpt lat="34.251363497679705" lon="108.89564265797136">
   <ele>404.88149517122656</ele>
   <time>2021-06-04T02:08:15.000Z</time>
</trkpt>  
<trkpt lat="34.251333426822235" lon="108.89563062003016">
   <ele>405.48451150022447</ele>
   <time>2021-06-04T02:08:16.000Z</time>
</trkpt>  
<trkpt lat="34.25136382760533" lon="108.89564159803217">
   <ele>405.49083699751645</ele>
   <time>2021-06-04T02:08:23.000Z</time>
</trkpt>  
<trkpt lat="34.25132049576087" lon="108.89561096826502">
   <ele>405.6655503017828</ele>
   <time>2021-06-04T02:08:25.000Z</time>
</trkpt>  
<trkpt lat="34.25134669818796" lon="108.89562683681322">
   <ele>405.8783885538578</ele>
   <time>2021-06-04T02:08:27.000Z</time>
</trkpt>  
<trkpt lat="34.2513629820735" lon="108.89566138082967">
   <ele>405.7594460416585</ele>
   <time>2021-06-04T02:08:36.000Z</time>
</trkpt>  
<trkpt lat="34.25137764943102" lon="108.89568908102653">
   <ele>405.6255910312757</ele>
   <time>2021-06-04T02:08:38.000Z</time>
</trkpt>  
<trkpt lat="34.25135104504987" lon="108.8956678882236">
   <ele>405.4479085179046</ele>
   <time>2021-06-04T02:08:43.000Z</time>
</trkpt>  
<trkpt lat="34.2513212627974" lon="108.89566854918031">
   <ele>405.99769266787916</ele>
   <time>2021-06-04T02:09:15.000Z</time>
</trkpt>  
<trkpt lat="34.251293513012776" lon="108.89566581437614">
   <ele>406.0440698014572</ele>
   <time>2021-06-04T02:09:17.000Z</time>
</trkpt>  
<trkpt lat="34.25131937434404" lon="108.89567724085694">
   <ele>406.0258748419583</ele>
   <time>2021-06-04T02:09:26.999Z</time>
</trkpt>  
<trkpt lat="34.25129201995314" lon="108.89566813357727">
   <ele>405.84847372118384</ele>
   <time>2021-06-04T02:09:36.999Z</time>
</trkpt>  
<trkpt lat="34.2513212963068" lon="108.89568324796329">
   <ele>406.1487324004993</ele>
   <time>2021-06-04T02:09:49.999Z</time>
</trkpt>  
<trkpt lat="34.251342114977085" lon="108.8957120515092">
   <ele>406.10139671340585</ele>
   <time>2021-06-04T02:09:51.999Z</time>
</trkpt>  
<trkpt lat="34.251322944004635" lon="108.89568727035952">
   <ele>405.67672522272915</ele>
   <time>2021-06-04T02:10:03.999Z</time>
</trkpt>  
<trkpt lat="34.25135007672293" lon="108.89567631962295">
   <ele>406.14139590691775</ele>
   <time>2021-06-04T02:10:06.999Z</time>
</trkpt>  
<trkpt lat="34.251384496877165" lon="108.89567647450495">
   <ele>405.59112298861146</ele>
   <time>2021-06-04T02:10:13.999Z</time>
</trkpt>  
<trkpt lat="34.25141162317342" lon="108.89569260189771">
   <ele>405.2955229319632</ele>
   <time>2021-06-04T02:10:39.999Z</time>
</trkpt>  
<trkpt lat="34.25137816572594" lon="108.8956881984037">
   <ele>405.3607147624716</ele>
   <time>2021-06-04T02:10:54.999Z</time>
</trkpt>  
<trkpt lat="34.25135772328737" lon="108.89566104228035">
   <ele>405.310450412333</ele>
   <time>2021-06-04T02:10:55.999Z</time>
</trkpt>  
<trkpt lat="34.25139437387954" lon="108.89567809717691">
   <ele>404.955781808123</ele>
   <time>2021-06-04T02:11:10.000Z</time>
</trkpt>  
<trkpt lat="34.25141072541119" lon="108.89570702965308">
   <ele>405.21251955162734</ele>
   <time>2021-06-04T02:11:14.000Z</time>
</trkpt>  
<trkpt lat="34.2514433998467" lon="108.89573762602046">
   <ele>405.32795885950327</ele>
   <time>2021-06-04T02:11:16.000Z</time>
</trkpt>  
<trkpt lat="34.25146804367074" lon="108.89575963450149">
   <ele>405.21797024365515</ele>
   <time>2021-06-04T02:11:17.000Z</time>
</trkpt>  
<trkpt lat="34.25148865573896" lon="108.89578087394163">
   <ele>405.1631616614759</ele>
   <time>2021-06-04T02:11:23.000Z</time>
</trkpt>  
<trkpt lat="34.251469830927704" lon="108.89575139322505">
   <ele>405.164779368788</ele>
   <time>2021-06-04T02:11:28.999Z</time>
</trkpt>  
<trkpt lat="34.251443228184115" lon="108.89571399349822">
   <ele>405.12441216968</ele>
   <time>2021-06-04T02:11:29.999Z</time>
</trkpt>  
<trkpt lat="34.251414047185136" lon="108.89568370928711">
   <ele>405.5358222415671</ele>
   <time>2021-06-04T02:11:34.999Z</time>
</trkpt>  
<trkpt lat="34.25138723102227" lon="108.89566945837362">
   <ele>405.39501925650984</ele>
   <time>2021-06-04T02:11:37.999Z</time>
</trkpt>  
<trkpt lat="34.25135800474711" lon="108.89565455824024">
   <ele>405.26989347860217</ele>
   <time>2021-06-04T02:11:38.999Z</time>
</trkpt>  
<trkpt lat="34.251383626937155" lon="108.8956435926526">
   <ele>405.5623837709427</ele>
   <time>2021-06-04T02:11:48.999Z</time>
</trkpt>  
<trkpt lat="34.25141252191979" lon="108.89565991950532">
   <ele>405.3712953077629</ele>
   <time>2021-06-04T02:11:50.999Z</time>
</trkpt>  
<trkpt lat="34.25147802812981" lon="108.89570161830966">
   <ele>405.4433115730062</ele>
   <time>2021-06-04T02:11:53.999Z</time>
</trkpt>  
<trkpt lat="34.251436713569404" lon="108.89569090301664">
   <ele>405.1084445565939</ele>
   <time>2021-06-04T02:12:01.999Z</time>
</trkpt>  
<trkpt lat="34.251405025748745" lon="108.89567678485176">
   <ele>405.16837284341455</ele>
   <time>2021-06-04T02:12:04.999Z</time>
</trkpt>  
<trkpt lat="34.25144232181724" lon="108.89571557026238">
   <ele>405.2061768742278</ele>
   <time>2021-06-04T02:12:13.999Z</time>
</trkpt>  
<trkpt lat="34.25147862332689" lon="108.89574621168849">
   <ele>405.2061768742278</ele>
   <time>2021-06-04T02:12:14.999Z</time>
</trkpt>  
<trkpt lat="34.25151831971096" lon="108.89575877349645">
   <ele>405.2954800045118</ele>
   <time>2021-06-04T02:12:18.000Z</time>
</trkpt>  
<trkpt lat="34.25159435709098" lon="108.89581662968584">
   <ele>405.4385212752968</ele>
   <time>2021-06-04T02:12:20.000Z</time>
</trkpt>  
<trkpt lat="34.25161981179049" lon="108.89585394401382">
   <ele>405.37769889924675</ele>
   <time>2021-06-04T02:12:22.000Z</time>
</trkpt>  
<trkpt lat="34.25156270652664" lon="108.89583700046201">
   <ele>405.25609649531543</ele>
   <time>2021-06-04T02:12:25.000Z</time>
</trkpt>  
<trkpt lat="34.251534037987746" lon="108.8957760791854">
   <ele>405.01057725958526</ele>
   <time>2021-06-04T02:12:29.000Z</time>
</trkpt>  
<trkpt lat="34.25148557278798" lon="108.89572112393499">
   <ele>405.02634121943265</ele>
   <time>2021-06-04T02:12:30.000Z</time>
</trkpt>  
<trkpt lat="34.251569030558265" lon="108.89577787208093">
   <ele>405.2177843004465</ele>
   <time>2021-06-04T02:12:31.000Z</time>
</trkpt>  
<trkpt lat="34.25153714975304" lon="108.89576448368341">
   <ele>405.1840325612575</ele>
   <time>2021-06-04T02:12:33.000Z</time>
</trkpt>  
<trkpt lat="34.25147094522947" lon="108.8957215270419">
   <ele>405.5737222759053</ele>
   <time>2021-06-04T02:12:35.000Z</time>
</trkpt>  
<trkpt lat="34.25138750058607" lon="108.89570250443381">
   <ele>405.50746623426676</ele>
   <time>2021-06-04T02:12:37.000Z</time>
</trkpt>  
<trkpt lat="34.2513556065485" lon="108.8956910728223">
   <ele>405.43614993058145</ele>
   <time>2021-06-04T02:12:38.000Z</time>
</trkpt>  
<trkpt lat="34.25132853804617" lon="108.89565650192424">
   <ele>405.6240640897304</ele>
   <time>2021-06-04T02:12:40.000Z</time>
</trkpt>  
<trkpt lat="34.25130621106195" lon="108.89563718631624">
   <ele>406.0435665482655</ele>
   <time>2021-06-04T02:12:57.000Z</time>
</trkpt>  
<trkpt lat="34.25138255790481" lon="108.8956949577521">
   <ele>405.85318638104945</ele>
   <time>2021-06-04T02:13:12.000Z</time>
</trkpt>  
<trkpt lat="34.251358702834594" lon="108.89567115023426">
   <ele>405.49948399793357</ele>
   <time>2021-06-04T02:13:17.000Z</time>
</trkpt>  
<trkpt lat="34.251348334820264" lon="108.89563931654726">
   <ele>405.77086219843477</ele>
   <time>2021-06-04T02:13:30.000Z</time>
</trkpt>  
<trkpt lat="34.25137030445673" lon="108.89561995812444">
   <ele>405.42457424197346</ele>
   <time>2021-06-04T02:13:55.000Z</time>
</trkpt>  
<trkpt lat="34.25140190475263" lon="108.89562419510871">
   <ele>405.43028184305876</ele>
   <time>2021-06-04T02:13:59.000Z</time>
</trkpt>  
<trkpt lat="34.25144884360625" lon="108.89565436157439">
   <ele>405.2322326172143</ele>
   <time>2021-06-04T02:14:08.000Z</time>
</trkpt>  
<trkpt lat="34.25147617467937" lon="108.89568620589615">
   <ele>405.23938074335456</ele>
   <time>2021-06-04T02:14:09.000Z</time>
</trkpt>  
<trkpt lat="34.25144925002587" lon="108.89566878508849">
   <ele>405.1959708761424</ele>
   <time>2021-06-04T02:14:15.000Z</time>
</trkpt>  
<trkpt lat="34.25141688932564" lon="108.89569495632355">
   <ele>405.28184956870973</ele>
   <time>2021-06-04T02:14:18.000Z</time>
</trkpt>  
<trkpt lat="34.25137752848117" lon="108.89568590763766">
   <ele>405.0391475018114</ele>
   <time>2021-06-04T02:14:20.000Z</time>
</trkpt>  
<trkpt lat="34.25135704590031" lon="108.8956607555445">
   <ele>405.55628159828484</ele>
   <time>2021-06-04T02:15:52.000Z</time>
</trkpt>  
<trkpt lat="34.25130309833229" lon="108.895650177938">
   <ele>405.55628159828484</ele>
   <time>2021-06-04T02:15:54.000Z</time>
</trkpt>  
<trkpt lat="34.25132672003014" lon="108.89562716408169">
   <ele>405.79225815460086</ele>
   <time>2021-06-04T02:16:41.000Z</time>
</trkpt>  
<trkpt lat="34.251342700092124" lon="108.89565695728872">
   <ele>405.5506018977612</ele>
   <time>2021-06-04T02:16:51.000Z</time>
</trkpt>  
<trkpt lat="34.25132784163741" lon="108.89568497058009">
   <ele>405.6906587202102</ele>
   <time>2021-06-04T02:16:59.000Z</time>
</trkpt>  
<trkpt lat="34.25130520547958" lon="108.89565372847738">
   <ele>405.9512975439429</ele>
   <time>2021-06-04T02:17:06.000Z</time>
</trkpt>  
<trkpt lat="34.25129659503766" lon="108.89568713599782">
   <ele>405.9109678603709</ele>
   <time>2021-06-04T02:17:31.000Z</time>
</trkpt>  
<trkpt lat="34.251280785072254" lon="108.8957202596521">
   <ele>405.9324225578457</ele>
   <time>2021-06-04T02:17:35.000Z</time>
</trkpt>  
<trkpt lat="34.251269389251725" lon="108.89575274126396">
   <ele>405.90431568864733</ele>
   <time>2021-06-04T02:17:38.000Z</time>
</trkpt>  
<trkpt lat="34.25125254706669" lon="108.89577976126245">
   <ele>405.4803533544764</ele>
   <time>2021-06-04T02:17:41.000Z</time>
</trkpt>  
<trkpt lat="34.25123937531087" lon="108.89581266839525">
   <ele>406.1190270707011</ele>
   <time>2021-06-04T02:17:46.000Z</time>
</trkpt>  
<trkpt lat="34.25124044584455" lon="108.89584609446594">
   <ele>406.36025202460587</ele>
   <time>2021-06-04T02:18:04.000Z</time>
</trkpt>  
<trkpt lat="34.25126736359968" lon="108.89586348680002">
   <ele>406.35727554373443</ele>
   <time>2021-06-04T02:18:06.000Z</time>
</trkpt>  
<trkpt lat="34.25130979256573" lon="108.89586317345476">
   <ele>406.054393960163</ele>
   <time>2021-06-04T02:18:10.000Z</time>
</trkpt>  
<trkpt lat="34.251343642009715" lon="108.89585565325089">
   <ele>405.870114158839</ele>
   <time>2021-06-04T02:18:13.000Z</time>
</trkpt>  
<trkpt lat="34.251375207506484" lon="108.89584919003318">
   <ele>405.71833428461105</ele>
   <time>2021-06-04T02:18:16.000Z</time>
</trkpt>  
<trkpt lat="34.25140320912613" lon="108.89584730058283">
   <ele>405.49068569857627</ele>
   <time>2021-06-04T02:18:18.000Z</time>
</trkpt>  
<trkpt lat="34.25144101752645" lon="108.89584930072563">
   <ele>405.67415552120656</ele>
   <time>2021-06-04T02:18:22.000Z</time>
</trkpt>  
<trkpt lat="34.251471477972736" lon="108.89584126920091">
   <ele>405.2709855688736</ele>
   <time>2021-06-04T02:18:26.000Z</time>
</trkpt>  
<trkpt lat="34.25150233227072" lon="108.89581654258255">
   <ele>405.2882753526792</ele>
   <time>2021-06-04T02:18:29.000Z</time>
</trkpt>  
<trkpt lat="34.25152841736823" lon="108.8957948534056">
   <ele>405.0863280259073</ele>
   <time>2021-06-04T02:18:31.000Z</time>
</trkpt>  
<trkpt lat="34.25153726170183" lon="108.89576319565313">
   <ele>405.0243559256196</ele>
   <time>2021-06-04T02:18:34.000Z</time>
</trkpt>  
<trkpt lat="34.25153038477721" lon="108.89571985207046">
   <ele>405.19403810892254</ele>
   <time>2021-06-04T02:18:38.000Z</time>
</trkpt>  
<trkpt lat="34.2515288949483" lon="108.89568719602956">
   <ele>405.0324752777815</ele>
   <time>2021-06-04T02:18:41.000Z</time>
</trkpt>  
<trkpt lat="34.251536395779894" lon="108.89564879246399">
   <ele>405.47078636009246</ele>
   <time>2021-06-04T02:18:44.000Z</time>
</trkpt>  
<trkpt lat="34.251538821098045" lon="108.89560924001448">
   <ele>405.1469321893528</ele>
   <time>2021-06-04T02:18:47.000Z</time>
</trkpt>  
<trkpt lat="34.251536150460275" lon="108.89556537653789">
   <ele>405.1864449316636</ele>
   <time>2021-06-04T02:18:51.000Z</time>
</trkpt>  
<trkpt lat="34.25154624302008" lon="108.89552212018067">
   <ele>405.341050918214</ele>
   <time>2021-06-04T02:18:55.000Z</time>
</trkpt>  
<trkpt lat="34.251548144778745" lon="108.89548081480508">
   <ele>405.43249854817986</ele>
   <time>2021-06-04T02:18:58.000Z</time>
</trkpt>  
<trkpt lat="34.25156622438188" lon="108.8954441433707">
   <ele>405.17233994975686</ele>
   <time>2021-06-04T02:19:01.000Z</time>
</trkpt>  
<trkpt lat="34.25158470845807" lon="108.8954045872752">
   <ele>405.5441536894068</ele>
   <time>2021-06-04T02:19:03.000Z</time>
</trkpt>  
<trkpt lat="34.25159465457555" lon="108.89535929254173">
   <ele>405.13962704874575</ele>
   <time>2021-06-04T02:19:06.000Z</time>
</trkpt>  
<trkpt lat="34.251600752130216" lon="108.89531317658229">
   <ele>404.914591033943</ele>
   <time>2021-06-04T02:19:09.000Z</time>
</trkpt>  
<trkpt lat="34.25163485712581" lon="108.89529690074221">
   <ele>405.3649132261053</ele>
   <time>2021-06-04T02:19:12.000Z</time>
</trkpt>  
<trkpt lat="34.25165551471453" lon="108.89527159196508">
   <ele>405.23309770412743</ele>
   <time>2021-06-04T02:19:33.000Z</time>
</trkpt>  
<trkpt lat="34.25168105267039" lon="108.89524224633493">
   <ele>405.39369276631624</ele>
   <time>2021-06-04T02:19:37.000Z</time>
</trkpt>  
<trkpt lat="34.2517022009362" lon="108.89520753218162">
   <ele>405.0696026273072</ele>
   <time>2021-06-04T02:19:40.000Z</time>
</trkpt>  
<trkpt lat="34.25170749993183" lon="108.89515909577177">
   <ele>405.1598978592083</ele>
   <time>2021-06-04T02:19:43.000Z</time>
</trkpt>  
<trkpt lat="34.251714335502605" lon="108.89512719512283">
   <ele>405.17927896697074</ele>
   <time>2021-06-04T02:19:46.000Z</time>
</trkpt>  
<trkpt lat="34.251717516419255" lon="108.89517124007985">
   <ele>405.0604686671868</ele>
   <time>2021-06-04T02:19:54.000Z</time>
</trkpt>  
<trkpt lat="34.251714351825854" lon="108.8952086198249">
   <ele>405.03417455311865</ele>
   <time>2021-06-04T02:19:56.000Z</time>
</trkpt>  
<trkpt lat="34.25173712947598" lon="108.89522719538476">
   <ele>405.16610647179186</ele>
   <time>2021-06-04T02:20:49.000Z</time>
</trkpt>  
<trkpt lat="34.251767373445894" lon="108.8952065663914">
   <ele>405.2502314588055</ele>
   <time>2021-06-04T02:21:05.000Z</time>
</trkpt>  
<trkpt lat="34.25179106323494" lon="108.89517143160673">
   <ele>405.0411168811843</ele>
   <time>2021-06-04T02:21:07.000Z</time>
</trkpt>  
<trkpt lat="34.251826515190515" lon="108.89516683804683">
   <ele>404.55001834221184</ele>
   <time>2021-06-04T02:21:14.000Z</time>
</trkpt>  
<trkpt lat="34.251856158058764" lon="108.8951788218285">
   <ele>404.6915907263756</ele>
   <time>2021-06-04T02:21:18.000Z</time>
</trkpt>  
<trkpt lat="34.25188785853183" lon="108.89518886937708">
   <ele>404.4791895225644</ele>
   <time>2021-06-04T02:21:23.000Z</time>
</trkpt>  
<trkpt lat="34.25191601243918" lon="108.89519821595219">
   <ele>404.47469888255</ele>
   <time>2021-06-04T02:21:25.000Z</time>
</trkpt>  
<trkpt lat="34.25196176965207" lon="108.89520821672062">
   <ele>404.56367923878133</ele>
   <time>2021-06-04T02:21:30.000Z</time>
</trkpt>  
<trkpt lat="34.252002318044305" lon="108.89521122962746">
   <ele>404.34696211479604</ele>
   <time>2021-06-04T02:21:32.000Z</time>
</trkpt>  
<trkpt lat="34.252034140107305" lon="108.89518435782274">
   <ele>404.1772158415988</ele>
   <time>2021-06-04T02:21:34.000Z</time>
</trkpt>  
<trkpt lat="34.25202510223132" lon="108.895148573654">
   <ele>404.4929542057216</ele>
   <time>2021-06-04T02:21:39.000Z</time>
</trkpt>  
<trkpt lat="34.25200847813355" lon="108.8951222808483">
   <ele>404.33370630722493</ele>
   <time>2021-06-04T02:21:41.000Z</time>
</trkpt>  
<trkpt lat="34.252031641771886" lon="108.89510326473786">
   <ele>404.43066367320716</ele>
   <time>2021-06-04T02:21:50.000Z</time>
</trkpt>  
       </trkseg>
   </trk>
</gpx>
