# Supplementary material for: Exploring the influence of path environment factors on walking behavior in urban parks with configuration attribute control
Source: PLoS One. 2025 Jul 28;20(7):e0329278. doi: 10.1371/journal.pone.0329278 (PMC12303266; doi:10.1371/journal.pone.0329278)
Supplement: S2 File — (ZIP) [file pone.0329278.s002.zip › S2 File/Trajectory data/F195.gpx]

<?xml version="1.0" encoding="UTF-8"?>
<gpx xmlns:xsi="http://www.w3.org/2001/XMLSchema-instance" xmlns="http://www.topografix.com/GPX/1/1" xsi:schemaLocation="http://www.topografix.com/GPX/1/1 http://www.topografix.com/GPX/1/1/gpx.xsd" version="1.1" creator="foooooot.com">
<metadata>
         <copyright author="foooooot.com"> <license>foooooot.com</license></copyright>
         <time>1622744671.664818</time>
         <name>02</name>
</metadata>
<trk>
    <name>02</name>
    <type>trip#track</type>
    <src>手机客户端软件/六只脚iPhone版</src>
    <trkseg> 
<trkpt lat="34.25234530856957" lon="108.89506675378387">
   <ele>404.00078057934695</ele>
   <time>2021-06-04T02:24:32.282Z</time>
</trkpt>  
<trkpt lat="34.25229695808618" lon="108.89507318961174">
   <ele>404.2216081760815</ele>
   <time>2021-06-04T02:24:34.282Z</time>
</trkpt>  
<trkpt lat="34.25224904725646" lon="108.89505979470513">
   <ele>404.2026801027936</ele>
   <time>2021-06-04T02:24:36.282Z</time>
</trkpt>  
<trkpt lat="34.25222323756871" lon="108.89504475824383">
   <ele>404.19427917220145</ele>
   <time>2021-06-04T02:24:38.282Z</time>
</trkpt>  
<trkpt lat="34.25219471223054" lon="108.89502196823">
   <ele>404.1896136939035</ele>
   <time>2021-06-04T02:24:42.081Z</time>
</trkpt>  
<trkpt lat="34.25216563119809" lon="108.89500251587383">
   <ele>404.183181412518</ele>
   <time>2021-06-04T02:24:46.000Z</time>
</trkpt>  
<trkpt lat="34.252138004802696" lon="108.89498419091954">
   <ele>404.1807060642168</ele>
   <time>2021-06-04T02:24:50.000Z</time>
</trkpt>  
<trkpt lat="34.25211399669831" lon="108.8949652235079">
   <ele>404.17284023202956</ele>
   <time>2021-06-04T02:24:54.000Z</time>
</trkpt>  
<trkpt lat="34.25208531358729" lon="108.89494460167329">
   <ele>407.53295207675546</ele>
   <time>2021-06-04T02:24:59.000Z</time>
</trkpt>  
<trkpt lat="34.25205999261102" lon="108.89492715003378">
   <ele>404.0252814544365</ele>
   <time>2021-06-04T02:25:05.000Z</time>
</trkpt>  
<trkpt lat="34.25203220612501" lon="108.89491432413104">
   <ele>404.0940158702433</ele>
   <time>2021-06-04T02:25:10.000Z</time>
</trkpt>  
<trkpt lat="34.25200183273122" lon="108.89490378594277">
   <ele>404.60059310961515</ele>
   <time>2021-06-04T02:25:14.000Z</time>
</trkpt>  
<trkpt lat="34.251974029094384" lon="108.89489398541266">
   <ele>404.827051169239</ele>
   <time>2021-06-04T02:25:17.000Z</time>
</trkpt>  
<trkpt lat="34.25186877427588" lon="108.89485256082757">
   <ele>404.6020654765889</ele>
   <time>2021-06-04T02:25:19.000Z</time>
</trkpt>  
<trkpt lat="34.25183651123133" lon="108.89483950162023">
   <ele>404.53141019307077</ele>
   <time>2021-06-04T02:25:21.000Z</time>
</trkpt>  
<trkpt lat="34.25180985339051" lon="108.89482724687643">
   <ele>403.75955484900624</ele>
   <time>2021-06-04T02:25:25.000Z</time>
</trkpt>  
<trkpt lat="34.251782754595524" lon="108.89481863885929">
   <ele>404.80734320916235</ele>
   <time>2021-06-04T02:25:32.000Z</time>
</trkpt>  
<trkpt lat="34.251767552565546" lon="108.89478852825329">
   <ele>405.4062411459163</ele>
   <time>2021-06-04T02:25:38.000Z</time>
</trkpt>  
<trkpt lat="34.25176397320904" lon="108.89475251229965">
   <ele>405.0015250919387</ele>
   <time>2021-06-04T02:25:42.000Z</time>
</trkpt>  
<trkpt lat="34.25176646471443" lon="108.89471808744008">
   <ele>404.8998658573255</ele>
   <time>2021-06-04T02:25:48.000Z</time>
</trkpt>  
<trkpt lat="34.25177752168672" lon="108.89468517206885">
   <ele>404.5996165573597</ele>
   <time>2021-06-04T02:25:54.000Z</time>
</trkpt>  
<trkpt lat="34.25179128685385" lon="108.89464470225437">
   <ele>404.6649951664731</ele>
   <time>2021-06-04T02:25:56.000Z</time>
</trkpt>  
<trkpt lat="34.25180419392983" lon="108.89461230726235">
   <ele>404.8266148446128</ele>
   <time>2021-06-04T02:26:01.000Z</time>
</trkpt>  
<trkpt lat="34.25182161923872" lon="108.89458612283596">
   <ele>404.9626241289079</ele>
   <time>2021-06-04T02:26:10.000Z</time>
</trkpt>  
<trkpt lat="34.251831698276604" lon="108.89455483360557">
   <ele>404.9289870262146</ele>
   <time>2021-06-04T02:26:17.000Z</time>
</trkpt>  
<trkpt lat="34.251845570194945" lon="108.89452249188085">
   <ele>404.55072911735624</ele>
   <time>2021-06-04T02:26:22.000Z</time>
</trkpt>  
<trkpt lat="34.251846801666645" lon="108.89448440295806">
   <ele>404.50495072547346</ele>
   <time>2021-06-04T02:26:28.001Z</time>
</trkpt>  
<trkpt lat="34.251835268652336" lon="108.89444603180273">
   <ele>404.6661124965176</ele>
   <time>2021-06-04T02:26:34.001Z</time>
</trkpt>  
<trkpt lat="34.25181836851796" lon="108.89441351604525">
   <ele>404.8217402976006</ele>
   <time>2021-06-04T02:26:39.001Z</time>
</trkpt>  
<trkpt lat="34.25180316503773" lon="108.89438074894305">
   <ele>404.80531903076917</ele>
   <time>2021-06-04T02:26:40.001Z</time>
</trkpt>  
<trkpt lat="34.25178130773956" lon="108.8943494379594">
   <ele>404.8460759697482</ele>
   <time>2021-06-04T02:26:43.001Z</time>
</trkpt>  
<trkpt lat="34.25176351020411" lon="108.89432307432646">
   <ele>404.9300463628024</ele>
   <time>2021-06-04T02:26:48.000Z</time>
</trkpt>  
<trkpt lat="34.25173771736932" lon="108.89429596320717">
   <ele>404.89994474034756</ele>
   <time>2021-06-04T02:26:54.000Z</time>
</trkpt>  
<trkpt lat="34.251710394338716" lon="108.89426599229145">
   <ele>404.9612075993791</ele>
   <time>2021-06-04T02:26:58.000Z</time>
</trkpt>  
<trkpt lat="34.25168496239691" lon="108.89424074475035">
   <ele>405.0864041009918</ele>
   <time>2021-06-04T02:26:59.000Z</time>
</trkpt>  
<trkpt lat="34.25166367450879" lon="108.89421775538608">
   <ele>405.3220313023776</ele>
   <time>2021-06-04T02:27:01.000Z</time>
</trkpt>  
<trkpt lat="34.251644450337956" lon="108.89419244747766">
   <ele>405.04623763263226</ele>
   <time>2021-06-04T02:27:09.000Z</time>
</trkpt>  
<trkpt lat="34.2516509974555" lon="108.89416075431821">
   <ele>405.1560166850686</ele>
   <time>2021-06-04T02:28:06.000Z</time>
</trkpt>  
<trkpt lat="34.25162737725202" lon="108.89413581801526">
   <ele>405.2057777494192</ele>
   <time>2021-06-04T02:28:13.000Z</time>
</trkpt>  
<trkpt lat="34.25160907800036" lon="108.89410906960457">
   <ele>405.3145797038451</ele>
   <time>2021-06-04T02:28:21.000Z</time>
</trkpt>  
<trkpt lat="34.25158987571544" lon="108.89407998343535">
   <ele>405.5241650752723</ele>
   <time>2021-06-04T02:28:28.000Z</time>
</trkpt>  
<trkpt lat="34.251573915358705" lon="108.89404863136872">
   <ele>405.55304601974785</ele>
   <time>2021-06-04T02:28:34.000Z</time>
</trkpt>  
<trkpt lat="34.251564178989085" lon="108.89401762301686">
   <ele>405.43312545120716</ele>
   <time>2021-06-04T02:28:35.000Z</time>
</trkpt>  
<trkpt lat="34.25155804377558" lon="108.89398202745429">
   <ele>405.2053048219532</ele>
   <time>2021-06-04T02:28:39.000Z</time>
</trkpt>  
<trkpt lat="34.251548029784935" lon="108.89395139505078">
   <ele>405.29024369828403</ele>
   <time>2021-06-04T02:28:49.000Z</time>
</trkpt>  
<trkpt lat="34.25157610996258" lon="108.89394545652067">
   <ele>404.84159864299</ele>
   <time>2021-06-04T02:30:08.000Z</time>
</trkpt>  
<trkpt lat="34.25158451983707" lon="108.89390603245316">
   <ele>405.18744139093906</ele>
   <time>2021-06-04T02:30:13.000Z</time>
</trkpt>  
<trkpt lat="34.25158392639927" lon="108.89386708636049">
   <ele>405.3848711028695</ele>
   <time>2021-06-04T02:30:17.000Z</time>
</trkpt>  
<trkpt lat="34.251576875041465" lon="108.89383015900476">
   <ele>405.2620763219893</ele>
   <time>2021-06-04T02:30:21.000Z</time>
</trkpt>  
<trkpt lat="34.25156787407323" lon="108.8937937396415">
   <ele>405.1922496929765</ele>
   <time>2021-06-04T02:30:25.000Z</time>
</trkpt>  
<trkpt lat="34.25155904851074" lon="108.89374898673758">
   <ele>404.8584433235228</ele>
   <time>2021-06-04T02:30:27.000Z</time>
</trkpt>  
<trkpt lat="34.25157840724317" lon="108.89372103436664">
   <ele>404.9769393671304</ele>
   <time>2021-06-04T02:30:36.000Z</time>
</trkpt>  
<trkpt lat="34.251614079172576" lon="108.8937180289671">
   <ele>405.22193167638034</ele>
   <time>2021-06-04T02:30:41.000Z</time>
</trkpt>  
<trkpt lat="34.251645424275466" lon="108.89372271914011">
   <ele>404.9276923155412</ele>
   <time>2021-06-04T02:30:44.000Z</time>
</trkpt>  
<trkpt lat="34.25167479246806" lon="108.89372745048641">
   <ele>405.4120098743588</ele>
   <time>2021-06-04T02:30:47.000Z</time>
</trkpt>  
<trkpt lat="34.25171126269497" lon="108.89372838648953">
   <ele>405.4142492720857</ele>
   <time>2021-06-04T02:30:50.000Z</time>
</trkpt>  
<trkpt lat="34.25173977213345" lon="108.89372569681485">
   <ele>405.47682919725776</ele>
   <time>2021-06-04T02:30:52.000Z</time>
</trkpt>  
<trkpt lat="34.25177311350133" lon="108.8937293662661">
   <ele>406.1428886828944</ele>
   <time>2021-06-04T02:30:55.000Z</time>
</trkpt>  
<trkpt lat="34.251750958190144" lon="108.89370850195677">
   <ele>405.2580130258575</ele>
   <time>2021-06-04T02:31:14.000Z</time>
</trkpt>  
<trkpt lat="34.251710493245824" lon="108.89368841092558">
   <ele>405.33531998377293</ele>
   <time>2021-06-04T02:31:15.000Z</time>
</trkpt>  
<trkpt lat="34.25168060448623" lon="108.89367739529305">
   <ele>405.540242430754</ele>
   <time>2021-06-04T02:31:18.000Z</time>
</trkpt>  
<trkpt lat="34.25165266061374" lon="108.89367311958803">
   <ele>405.4227673448622</ele>
   <time>2021-06-04T02:31:21.000Z</time>
</trkpt>  
<trkpt lat="34.25162430107188" lon="108.8936570375561">
   <ele>405.35971917770803</ele>
   <time>2021-06-04T02:31:25.000Z</time>
</trkpt>  
<trkpt lat="34.25159840194664" lon="108.89364124187323">
   <ele>405.3720318628475</ele>
   <time>2021-06-04T02:31:28.000Z</time>
</trkpt>  
<trkpt lat="34.25157009948449" lon="108.89363055376008">
   <ele>405.47952391114086</ele>
   <time>2021-06-04T02:31:32.000Z</time>
</trkpt>  
<trkpt lat="34.25155178612077" lon="108.89360569953223">
   <ele>405.3245544657111</ele>
   <time>2021-06-04T02:31:38.000Z</time>
</trkpt>  
<trkpt lat="34.25155163756633" lon="108.89356982392185">
   <ele>405.5761470189318</ele>
   <time>2021-06-04T02:31:45.000Z</time>
</trkpt>  
<trkpt lat="34.25155822842149" lon="108.89353456693311">
   <ele>405.7599296262488</ele>
   <time>2021-06-04T02:31:50.000Z</time>
</trkpt>  
<trkpt lat="34.25156733589656" lon="108.89349856001625">
   <ele>405.68934012390673</ele>
   <time>2021-06-04T02:31:52.000Z</time>
</trkpt>  
<trkpt lat="34.25157029480148" lon="108.8934625016341">
   <ele>405.67143871914595</ele>
   <time>2021-06-04T02:31:55.000Z</time>
</trkpt>  
<trkpt lat="34.25156198448088" lon="108.89343021579452">
   <ele>406.1351537462324</ele>
   <time>2021-06-04T02:32:00.000Z</time>
</trkpt>  
<trkpt lat="34.251545736580745" lon="108.89339725765454">
   <ele>406.5795746995136</ele>
   <time>2021-06-04T02:32:04.000Z</time>
</trkpt>  
<trkpt lat="34.25152608958798" lon="108.89336845092663">
   <ele>406.10947604477406</ele>
   <time>2021-06-04T02:32:09.000Z</time>
</trkpt>  
<trkpt lat="34.2515042800235" lon="108.89334526094436">
   <ele>405.6306709283963</ele>
   <time>2021-06-04T02:32:12.000Z</time>
</trkpt>  
<trkpt lat="34.251480983072284" lon="108.89332130839526">
   <ele>406.2174917459488</ele>
   <time>2021-06-04T02:32:16.000Z</time>
</trkpt>  
<trkpt lat="34.25145972798179" lon="108.89329286449977">
   <ele>406.1321730436757</ele>
   <time>2021-06-04T02:32:21.000Z</time>
</trkpt>  
<trkpt lat="34.251453198687166" lon="108.89325787908048">
   <ele>406.3861705465242</ele>
   <time>2021-06-04T02:32:26.000Z</time>
</trkpt>  
<trkpt lat="34.2514410076718" lon="108.89322071984934">
   <ele>406.1376271462068</ele>
   <time>2021-06-04T02:32:29.000Z</time>
</trkpt>  
<trkpt lat="34.251437597316944" lon="108.89318522241388">
   <ele>406.3008811650798</ele>
   <time>2021-06-04T02:32:33.000Z</time>
</trkpt>  
<trkpt lat="34.2514344159678" lon="108.89314503242896">
   <ele>406.70796742476523</ele>
   <time>2021-06-04T02:32:35.000Z</time>
</trkpt>  
<trkpt lat="34.25142730926304" lon="108.89311056078657">
   <ele>406.7675685901195</ele>
   <time>2021-06-04T02:32:40.000Z</time>
</trkpt>  
<trkpt lat="34.25141732258968" lon="108.8930791873687">
   <ele>406.72946932166815</ele>
   <time>2021-06-04T02:32:44.000Z</time>
</trkpt>  
<trkpt lat="34.25141084610946" lon="108.89304355235107">
   <ele>406.8810401055962</ele>
   <time>2021-06-04T02:32:47.000Z</time>
</trkpt>  
<trkpt lat="34.2514091807524" lon="108.89300470291204">
   <ele>407.0077460622415</ele>
   <time>2021-06-04T02:32:51.001Z</time>
</trkpt>  
<trkpt lat="34.2514072965926" lon="108.8929652984181">
   <ele>407.02678306307644</ele>
   <time>2021-06-04T02:32:55.001Z</time>
</trkpt>  
<trkpt lat="34.25140501698812" lon="108.89292902887031">
   <ele>407.12194409873337</ele>
   <time>2021-06-04T02:32:56.001Z</time>
</trkpt>  
<trkpt lat="34.251393311673546" lon="108.89289493473345">
   <ele>407.27997627388686</ele>
   <time>2021-06-04T02:33:00.001Z</time>
</trkpt>  
<trkpt lat="34.251368267814485" lon="108.89287381839246">
   <ele>407.4543429929763</ele>
   <time>2021-06-04T02:33:05.000Z</time>
</trkpt>  
<trkpt lat="34.25134729364539" lon="108.89284903219614">
   <ele>407.38838186115026</ele>
   <time>2021-06-04T02:33:09.000Z</time>
</trkpt>  
<trkpt lat="34.25132893498728" lon="108.89282250186616">
   <ele>407.4233773779124</ele>
   <time>2021-06-04T02:33:13.000Z</time>
</trkpt>  
<trkpt lat="34.25131431267753" lon="108.89279195597761">
   <ele>407.3379081347957</ele>
   <time>2021-06-04T02:33:16.000Z</time>
</trkpt>  
<trkpt lat="34.251286344844324" lon="108.89277497709573">
   <ele>407.60552198812366</ele>
   <time>2021-06-04T02:33:20.000Z</time>
</trkpt>  
<trkpt lat="34.25125325352578" lon="108.89275991920015">
   <ele>407.7433677185327</ele>
   <time>2021-06-04T02:33:24.000Z</time>
</trkpt>  
<trkpt lat="34.251225233129986" lon="108.89274822905585">
   <ele>407.9094072030857</ele>
   <time>2021-06-04T02:33:28.000Z</time>
</trkpt>  
<trkpt lat="34.25119440701625" lon="108.89274204751199">
   <ele>407.8993784105405</ele>
   <time>2021-06-04T02:33:32.000Z</time>
</trkpt>  
<trkpt lat="34.25116606460409" lon="108.89274300470446">
   <ele>407.7462346646935</ele>
   <time>2021-06-04T02:33:36.000Z</time>
</trkpt>  
<trkpt lat="34.251158641387484" lon="108.89271136101748">
   <ele>407.8556048357859</ele>
   <time>2021-06-04T02:34:24.001Z</time>
</trkpt>  
<trkpt lat="34.251135133074015" lon="108.89273155041558">
   <ele>408.34154966659844</ele>
   <time>2021-06-04T02:35:36.000Z</time>
</trkpt>  
<trkpt lat="34.25112107994998" lon="108.89276291295162">
   <ele>408.50342056714</ele>
   <time>2021-06-04T02:35:38.000Z</time>
</trkpt>  
<trkpt lat="34.25111044311402" lon="108.89280270457918">
   <ele>408.1449647732079</ele>
   <time>2021-06-04T02:35:41.000Z</time>
</trkpt>  
<trkpt lat="34.25109903816904" lon="108.89284783664574">
   <ele>408.2349700499326</ele>
   <time>2021-06-04T02:35:44.000Z</time>
</trkpt>  
<trkpt lat="34.25108578686741" lon="108.89289084528141">
   <ele>407.9964638063684</ele>
   <time>2021-06-04T02:35:47.000Z</time>
</trkpt>  
<trkpt lat="34.25107459682932" lon="108.89292907969354">
   <ele>407.98799181729555</ele>
   <time>2021-06-04T02:35:50.000Z</time>
</trkpt>  
<trkpt lat="34.25106815991964" lon="108.89296782638033">
   <ele>407.8112002629787</ele>
   <time>2021-06-04T02:35:53.000Z</time>
</trkpt>  
<trkpt lat="34.25105505435207" lon="108.89301045916334">
   <ele>407.3325789337978</ele>
   <time>2021-06-04T02:35:56.000Z</time>
</trkpt>  
<trkpt lat="34.25104314128576" lon="108.8930433991212">
   <ele>407.31572858057916</ele>
   <time>2021-06-04T02:35:58.000Z</time>
</trkpt>  
<trkpt lat="34.25102550316172" lon="108.89308499064532">
   <ele>407.5383199090138</ele>
   <time>2021-06-04T02:36:01.000Z</time>
</trkpt>  
<trkpt lat="34.25101082184227" lon="108.89311931620679">
   <ele>407.0732233095914</ele>
   <time>2021-06-04T02:36:04.000Z</time>
</trkpt>  
<trkpt lat="34.25098655239082" lon="108.89314711420617">
   <ele>407.15923832077533</ele>
   <time>2021-06-04T02:36:08.000Z</time>
</trkpt>  
<trkpt lat="34.250965812565255" lon="108.89316900521571">
   <ele>407.2448867605999</ele>
   <time>2021-06-04T02:36:11.000Z</time>
</trkpt>  
<trkpt lat="34.250940356111116" lon="108.89318805921448">
   <ele>407.34939761366695</ele>
   <time>2021-06-04T02:36:14.000Z</time>
</trkpt>  
<trkpt lat="34.25091040463378" lon="108.89320904731558">
   <ele>407.369874692522</ele>
   <time>2021-06-04T02:36:17.000Z</time>
</trkpt>  
<trkpt lat="34.25087879627277" lon="108.89323268308912">
   <ele>407.0142999198288</ele>
   <time>2021-06-04T02:36:20.000Z</time>
</trkpt>  
<trkpt lat="34.25085341290103" lon="108.8932554882553">
   <ele>406.97194198705256</ele>
   <time>2021-06-04T02:36:23.000Z</time>
</trkpt>  
<trkpt lat="34.25082758495435" lon="108.89328633572592">
   <ele>406.75354070123285</ele>
   <time>2021-06-04T02:36:26.001Z</time>
</trkpt>  
<trkpt lat="34.25080643424183" lon="108.89332488819929">
   <ele>406.66683469805866</ele>
   <time>2021-06-04T02:36:29.001Z</time>
</trkpt>  
<trkpt lat="34.25079999051082" lon="108.89336417763036">
   <ele>406.5722171990201</ele>
   <time>2021-06-04T02:36:32.001Z</time>
</trkpt>  
<trkpt lat="34.25079232106012" lon="108.89339909809388">
   <ele>406.6735309967771</ele>
   <time>2021-06-04T02:36:35.001Z</time>
</trkpt>  
<trkpt lat="34.25077753468557" lon="108.89343016255499">
   <ele>405.89171946886927</ele>
   <time>2021-06-04T02:36:37.001Z</time>
</trkpt>  
<trkpt lat="34.25076313467406" lon="108.8934638357698">
   <ele>406.49521380942315</ele>
   <time>2021-06-04T02:36:40.001Z</time>
</trkpt>  
<trkpt lat="34.25075368966117" lon="108.89350151186076">
   <ele>407.0379950636998</ele>
   <time>2021-06-04T02:36:44.001Z</time>
</trkpt>  
<trkpt lat="34.250744406918706" lon="108.89354103030746">
   <ele>407.34689877089113</ele>
   <time>2021-06-04T02:36:47.001Z</time>
</trkpt>  
<trkpt lat="34.250734497457906" lon="108.89357872789343">
   <ele>406.6809381926432</ele>
   <time>2021-06-04T02:36:50.001Z</time>
</trkpt>  
<trkpt lat="34.25072700727028" lon="108.89362733087404">
   <ele>407.2302529765293</ele>
   <time>2021-06-04T02:36:53.001Z</time>
</trkpt>  
<trkpt lat="34.250726643525596" lon="108.89367167131356">
   <ele>406.8709652610123</ele>
   <time>2021-06-04T02:36:55.001Z</time>
</trkpt>  
<trkpt lat="34.2507249609684" lon="108.89370874907223">
   <ele>407.35534939263016</ele>
   <time>2021-06-04T02:36:58.001Z</time>
</trkpt>  
<trkpt lat="34.25071867684641" lon="108.8937446486307">
   <ele>407.1648910474032</ele>
   <time>2021-06-04T02:37:01.001Z</time>
</trkpt>  
<trkpt lat="34.25071185476542" lon="108.89377925543201">
   <ele>407.33557825163007</ele>
   <time>2021-06-04T02:37:03.001Z</time>
</trkpt>  
<trkpt lat="34.25070541420135" lon="108.89381226429839">
   <ele>407.4796673245728</ele>
   <time>2021-06-04T02:37:05.001Z</time>
</trkpt>  
<trkpt lat="34.25070060211939" lon="108.8938471893057">
   <ele>408.09651345107704</ele>
   <time>2021-06-04T02:37:09.001Z</time>
</trkpt>  
<trkpt lat="34.25068375591425" lon="108.89388542415233">
   <ele>406.6727885492146</ele>
   <time>2021-06-04T02:37:13.001Z</time>
</trkpt>  
<trkpt lat="34.25066553275822" lon="108.89391418248138">
   <ele>407.06441632285714</ele>
   <time>2021-06-04T02:37:15.000Z</time>
</trkpt>  
<trkpt lat="34.250648480874695" lon="108.89394725187664">
   <ele>406.90057031903416</ele>
   <time>2021-06-04T02:37:17.000Z</time>
</trkpt>  
<trkpt lat="34.25063020554482" lon="108.89398870903162">
   <ele>406.6336947027594</ele>
   <time>2021-06-04T02:37:20.000Z</time>
</trkpt>  
<trkpt lat="34.250616146638535" lon="108.89402308604406">
   <ele>406.83272925484926</ele>
   <time>2021-06-04T02:37:23.000Z</time>
</trkpt>  
<trkpt lat="34.250588996912285" lon="108.8940573084384">
   <ele>406.27098736260086</ele>
   <time>2021-06-04T02:37:26.000Z</time>
</trkpt>  
<trkpt lat="34.25056016080316" lon="108.89408093043747">
   <ele>406.35262676980346</ele>
   <time>2021-06-04T02:37:28.000Z</time>
</trkpt>  
<trkpt lat="34.25053615052877" lon="108.89409595118308">
   <ele>406.27264188602567</ele>
   <time>2021-06-04T02:37:31.000Z</time>
</trkpt>  
<trkpt lat="34.2505075056329" lon="108.89411297463033">
   <ele>406.61501735821366</ele>
   <time>2021-06-04T02:37:35.000Z</time>
</trkpt>  
<trkpt lat="34.2504811053903" lon="108.89412469181303">
   <ele>406.0611640345305</ele>
   <time>2021-06-04T02:37:39.000Z</time>
</trkpt>  
<trkpt lat="34.25045118743252" lon="108.89411516216217">
   <ele>406.1842146385461</ele>
   <time>2021-06-04T02:37:43.000Z</time>
</trkpt>  
<trkpt lat="34.25042457184526" lon="108.89412567208947">
   <ele>406.32311627361923</ele>
   <time>2021-06-04T02:37:46.000Z</time>
</trkpt>  
<trkpt lat="34.2504011246458" lon="108.89415021946242">
   <ele>405.7368409987539</ele>
   <time>2021-06-04T02:37:56.000Z</time>
</trkpt>  
<trkpt lat="34.25037561186783" lon="108.89417054783577">
   <ele>406.0553459431976</ele>
   <time>2021-06-04T02:38:01.000Z</time>
</trkpt>  
<trkpt lat="34.25034973904316" lon="108.89418911504563">
   <ele>406.02151428349316</ele>
   <time>2021-06-04T02:38:04.000Z</time>
</trkpt>  
<trkpt lat="34.25032488335273" lon="108.89420661704831">
   <ele>406.2406185939908</ele>
   <time>2021-06-04T02:38:08.000Z</time>
</trkpt>  
<trkpt lat="34.25030359421131" lon="108.89423901287238">
   <ele>406.1489558033645</ele>
   <time>2021-06-04T02:38:12.000Z</time>
</trkpt>  
<trkpt lat="34.25029140520063" lon="108.89427144763052">
   <ele>405.9945051688701</ele>
   <time>2021-06-04T02:38:14.000Z</time>
</trkpt>  
<trkpt lat="34.250262307192024" lon="108.89426160218633">
   <ele>406.06537092570215</ele>
   <time>2021-06-04T02:42:15.001Z</time>
</trkpt>  
<trkpt lat="34.25021266508399" lon="108.89425695675413">
   <ele>405.6418945984915</ele>
   <time>2021-06-04T02:42:17.001Z</time>
</trkpt>  
<trkpt lat="34.25024061239284" lon="108.89425611314705">
   <ele>406.05115524865687</ele>
   <time>2021-06-04T02:42:43.001Z</time>
</trkpt>  
<trkpt lat="34.250268133335595" lon="108.89426779464657">
   <ele>406.12247736379504</ele>
   <time>2021-06-04T02:42:47.001Z</time>
</trkpt>  
<trkpt lat="34.25028349054629" lon="108.8942951653355">
   <ele>405.49876970704645</ele>
   <time>2021-06-04T02:43:09.001Z</time>
</trkpt>  
<trkpt lat="34.25028405631412" lon="108.89432948962941">
   <ele>405.6156134130433</ele>
   <time>2021-06-04T02:43:11.001Z</time>
</trkpt>  
<trkpt lat="34.250302281553886" lon="108.89435610888341">
   <ele>405.43710478488356</ele>
   <time>2021-06-04T02:43:15.001Z</time>
</trkpt>  
<trkpt lat="34.25032605434692" lon="108.89438080162194">
   <ele>405.7130152359605</ele>
   <time>2021-06-04T02:43:19.001Z</time>
</trkpt>  
<trkpt lat="34.25034645821878" lon="108.89440980781941">
   <ele>405.1517010619864</ele>
   <time>2021-06-04T02:43:23.001Z</time>
</trkpt>  
<trkpt lat="34.250362425850916" lon="108.89444252642653">
   <ele>405.26475280337036</ele>
   <time>2021-06-04T02:43:26.001Z</time>
</trkpt>  
<trkpt lat="34.25036770423387" lon="108.89447507848415">
   <ele>405.53557460568845</ele>
   <time>2021-06-04T02:43:30.001Z</time>
</trkpt>  
<trkpt lat="34.25037887931868" lon="108.89450910352406">
   <ele>404.86419669073075</ele>
   <time>2021-06-04T02:43:35.001Z</time>
</trkpt>  
<trkpt lat="34.25040736442521" lon="108.89453208453735">
   <ele>405.197012912482</ele>
   <time>2021-06-04T02:43:38.001Z</time>
</trkpt>  
<trkpt lat="34.250435732243126" lon="108.89453591979013">
   <ele>405.5669026868418</ele>
   <time>2021-06-04T02:43:43.001Z</time>
</trkpt>  
<trkpt lat="34.250449686182634" lon="108.8945716795657">
   <ele>405.31882713735104</ele>
   <time>2021-06-04T02:43:58.000Z</time>
</trkpt>  
<trkpt lat="34.25046671599839" lon="108.8946064528126">
   <ele>405.5104555953294</ele>
   <time>2021-06-04T02:44:01.000Z</time>
</trkpt>  
<trkpt lat="34.25048752024642" lon="108.89462789125055">
   <ele>405.94732761289924</ele>
   <time>2021-06-04T02:44:03.000Z</time>
</trkpt>  
<trkpt lat="34.250509432387304" lon="108.89464792555667">
   <ele>405.8778678132221</ele>
   <time>2021-06-04T02:44:06.000Z</time>
</trkpt>  
<trkpt lat="34.25052585714085" lon="108.89467586532584">
   <ele>405.8162842905149</ele>
   <time>2021-06-04T02:44:09.000Z</time>
</trkpt>  
<trkpt lat="34.2505225039179" lon="108.89470983696906">
   <ele>406.04718003515154</ele>
   <time>2021-06-04T02:44:14.000Z</time>
</trkpt>  
<trkpt lat="34.25053290730802" lon="108.89474065953198">
   <ele>406.18570678215474</ele>
   <time>2021-06-04T02:44:21.000Z</time>
</trkpt>  
<trkpt lat="34.25052075192971" lon="108.89462458018978">
   <ele>406.2947202511132</ele>
   <time>2021-06-04T02:49:03.000Z</time>
</trkpt>  
<trkpt lat="34.2505079207149" lon="108.89465796582208">
   <ele>406.06286870036274</ele>
   <time>2021-06-04T02:55:37.000Z</time>
</trkpt>  
<trkpt lat="34.25049587676757" lon="108.89469093295735">
   <ele>406.24683032371104</ele>
   <time>2021-06-04T02:55:42.000Z</time>
</trkpt>  
<trkpt lat="34.25048245504517" lon="108.89472925245998">
   <ele>406.2647622572258</ele>
   <time>2021-06-04T02:55:45.000Z</time>
</trkpt>  
<trkpt lat="34.25048133007826" lon="108.89476989673504">
   <ele>405.8203544225544</ele>
   <time>2021-06-04T02:55:47.999Z</time>
</trkpt>  
<trkpt lat="34.25047441494742" lon="108.89480306731136">
   <ele>405.93152948934585</ele>
   <time>2021-06-04T02:55:50.999Z</time>
</trkpt>  
<trkpt lat="34.25046166847767" lon="108.89483414106698">
   <ele>405.6829615905881</ele>
   <time>2021-06-04T02:55:53.999Z</time>
</trkpt>  
<trkpt lat="34.25044598801412" lon="108.89486236404417">
   <ele>405.72204142436385</ele>
   <time>2021-06-04T02:55:57.000Z</time>
</trkpt>  
<trkpt lat="34.250434009283566" lon="108.89490052308336">
   <ele>405.67105210386217</ele>
   <time>2021-06-04T02:56:01.000Z</time>
</trkpt>  
<trkpt lat="34.2504231182005" lon="108.89493637711779">
   <ele>405.71740173362195</ele>
   <time>2021-06-04T02:56:04.000Z</time>
</trkpt>  
<trkpt lat="34.250413813543155" lon="108.89497660137263">
   <ele>405.6262828009203</ele>
   <time>2021-06-04T02:56:07.000Z</time>
</trkpt>  
<trkpt lat="34.25040548375878" lon="108.89501192423467">
   <ele>405.6909434646368</ele>
   <time>2021-06-04T02:56:10.000Z</time>
</trkpt>  
<trkpt lat="34.25040312459611" lon="108.89505107172445">
   <ele>406.2617722013965</ele>
   <time>2021-06-04T02:56:13.000Z</time>
</trkpt>  
<trkpt lat="34.250407715479206" lon="108.89509364768698">
   <ele>405.9163857838139</ele>
   <time>2021-06-04T02:56:16.000Z</time>
</trkpt>  
<trkpt lat="34.25040771690881" lon="108.89513685857793">
   <ele>406.0863190321252</ele>
   <time>2021-06-04T02:56:20.000Z</time>
</trkpt>  
<trkpt lat="34.250398157621284" lon="108.89517403871747">
   <ele>406.3359723733738</ele>
   <time>2021-06-04T02:56:23.000Z</time>
</trkpt>  
<trkpt lat="34.2503885058057" lon="108.89521268066943">
   <ele>406.4533983161673</ele>
   <time>2021-06-04T02:56:26.000Z</time>
</trkpt>  
<trkpt lat="34.25038237275596" lon="108.89524626987567">
   <ele>406.4200771963224</ele>
   <time>2021-06-04T02:56:28.000Z</time>
</trkpt>  
<trkpt lat="34.250378259588835" lon="108.89527982960088">
   <ele>406.13301061745733</ele>
   <time>2021-06-04T02:56:30.000Z</time>
</trkpt>  
<trkpt lat="34.25037337651516" lon="108.89531367968358">
   <ele>405.7746565118432</ele>
   <time>2021-06-04T02:56:32.000Z</time>
</trkpt>  
<trkpt lat="34.25036948046625" lon="108.89536094617294">
   <ele>406.2355287550017</ele>
   <time>2021-06-04T02:56:35.000Z</time>
</trkpt>  
<trkpt lat="34.25037034166372" lon="108.89539453068419">
   <ele>406.15220914874226</ele>
   <time>2021-06-04T02:56:38.000Z</time>
</trkpt>  
<trkpt lat="34.25039754014583" lon="108.89539691716503">
   <ele>406.6212351284921</ele>
   <time>2021-06-04T02:56:52.000Z</time>
</trkpt>  
<trkpt lat="34.25038954771566" lon="108.8954326427405">
   <ele>406.3374950438738</ele>
   <time>2021-06-04T02:57:01.000Z</time>
</trkpt>  
<trkpt lat="34.25037772232255" lon="108.89546343448663">
   <ele>405.985161697492</ele>
   <time>2021-06-04T02:57:05.000Z</time>
</trkpt>  
<trkpt lat="34.25036962337456" lon="108.8954955410249">
   <ele>406.3074503252283</ele>
   <time>2021-06-04T02:57:09.000Z</time>
</trkpt>  
<trkpt lat="34.25036515430035" lon="108.89553037096448">
   <ele>406.50524062570184</ele>
   <time>2021-06-04T02:57:13.000Z</time>
</trkpt>  
<trkpt lat="34.25036197742771" lon="108.89557127683486">
   <ele>406.4582350179553</ele>
   <time>2021-06-04T02:57:17.000Z</time>
</trkpt>  
<trkpt lat="34.250365914990816" lon="108.89561183824684">
   <ele>406.48457905836403</ele>
   <time>2021-06-04T02:57:21.000Z</time>
</trkpt>  
<trkpt lat="34.25037045424695" lon="108.89564554983876">
   <ele>406.11436041258276</ele>
   <time>2021-06-04T02:57:24.000Z</time>
</trkpt>  
<trkpt lat="34.25037107086157" lon="108.89568683472471">
   <ele>405.8581415973604</ele>
   <time>2021-06-04T02:57:28.000Z</time>
</trkpt>  
<trkpt lat="34.250368915183905" lon="108.89572396299256">
   <ele>406.19296863116324</ele>
   <time>2021-06-04T02:57:32.000Z</time>
</trkpt>  
<trkpt lat="34.250364398788626" lon="108.89576224204963">
   <ele>406.06571342702955</ele>
   <time>2021-06-04T02:57:36.000Z</time>
</trkpt>  
<trkpt lat="34.25035369261417" lon="108.89579379580574">
   <ele>406.1635780138895</ele>
   <time>2021-06-04T02:57:39.000Z</time>
</trkpt>  
<trkpt lat="34.25034461410057" lon="108.89583299762548">
   <ele>406.2554226331413</ele>
   <time>2021-06-04T02:57:44.000Z</time>
</trkpt>  
<trkpt lat="34.25034689251667" lon="108.89586902618096">
   <ele>406.2012451570481</ele>
   <time>2021-06-04T02:57:48.001Z</time>
</trkpt>  
<trkpt lat="34.2503575074575" lon="108.89590765031508">
   <ele>406.14890072122216</ele>
   <time>2021-06-04T02:57:52.001Z</time>
</trkpt>  
<trkpt lat="34.250365045547206" lon="108.89594069094031">
   <ele>406.328532746993</ele>
   <time>2021-06-04T02:57:54.998Z</time>
</trkpt>  
<trkpt lat="34.25037776834884" lon="108.89597140578503">
   <ele>406.0249826060608</ele>
   <time>2021-06-04T02:57:56.998Z</time>
</trkpt>  
<trkpt lat="34.25039133151955" lon="108.8960097428561">
   <ele>406.13407727889717</ele>
   <time>2021-06-04T02:57:58.998Z</time>
</trkpt>  
<trkpt lat="34.25041353430602" lon="108.89603711381703">
   <ele>406.33143247757107</ele>
   <time>2021-06-04T02:58:04.999Z</time>
</trkpt>  
<trkpt lat="34.25043436473262" lon="108.89606345530993">
   <ele>406.0572622055188</ele>
   <time>2021-06-04T02:58:08.999Z</time>
</trkpt>  
<trkpt lat="34.250461705721236" lon="108.89607204573126">
   <ele>406.1766274087131</ele>
   <time>2021-06-04T02:58:11.999Z</time>
</trkpt>  
<trkpt lat="34.250496404293905" lon="108.89607769782862">
   <ele>405.97693178616464</ele>
   <time>2021-06-04T02:58:15.999Z</time>
</trkpt>  
<trkpt lat="34.2505269248397" lon="108.89608863380803">
   <ele>405.6278052274138</ele>
   <time>2021-06-04T02:58:20.999Z</time>
</trkpt>  
<trkpt lat="34.25055143656674" lon="108.89610402889186">
   <ele>405.82663877960294</ele>
   <time>2021-06-04T02:58:24.999Z</time>
</trkpt>  
<trkpt lat="34.25074016528508" lon="108.89604461402963">
   <ele>406.22620726004243</ele>
   <time>2021-06-04T02:59:07.999Z</time>
</trkpt>  
<trkpt lat="34.25076695843301" lon="108.89603669319764">
   <ele>406.3274945775047</ele>
   <time>2021-06-04T02:59:13.999Z</time>
</trkpt>  
<trkpt lat="34.250796006162965" lon="108.89602912257308">
   <ele>406.45599665213376</ele>
   <time>2021-06-04T02:59:24.999Z</time>
</trkpt>  
<trkpt lat="34.250824047761206" lon="108.89602470119158">
   <ele>406.60240450967103</ele>
   <time>2021-06-04T02:59:31.999Z</time>
</trkpt>  
<trkpt lat="34.25085443506771" lon="108.89601595007449">
   <ele>406.77908629830927</ele>
   <time>2021-06-04T02:59:38.000Z</time>
</trkpt>  
<trkpt lat="34.2508815089197" lon="108.8960046360678">
   <ele>406.92487264052033</ele>
   <time>2021-06-04T02:59:42.000Z</time>
</trkpt>  
<trkpt lat="34.2509097432517" lon="108.89598969908411">
   <ele>407.12980573251843</ele>
   <time>2021-06-04T02:59:46.000Z</time>
</trkpt>  
<trkpt lat="34.25093865581874" lon="108.89597342485061">
   <ele>407.2371643446386</ele>
   <time>2021-06-04T02:59:50.000Z</time>
</trkpt>  
<trkpt lat="34.25096580362126" lon="108.89595393883114">
   <ele>406.924838793464</ele>
   <time>2021-06-04T02:59:54.000Z</time>
</trkpt>  
<trkpt lat="34.250993259376884" lon="108.89593330161158">
   <ele>407.46771803032607</ele>
   <time>2021-06-04T02:59:58.000Z</time>
</trkpt>  
<trkpt lat="34.2510174801348" lon="108.89591771438204">
   <ele>407.3105965582654</ele>
   <time>2021-06-04T03:00:01.000Z</time>
</trkpt>  
<trkpt lat="34.25104404900229" lon="108.89590185090336">
   <ele>407.33602020330727</ele>
   <time>2021-06-04T03:00:04.000Z</time>
</trkpt>  
<trkpt lat="34.25107438248915" lon="108.89588718084212">
   <ele>407.0161783080548</ele>
   <time>2021-06-04T03:00:07.000Z</time>
</trkpt>  
<trkpt lat="34.25110629085514" lon="108.89587413380873">
   <ele>406.56930659525096</ele>
   <time>2021-06-04T03:00:10.000Z</time>
</trkpt>  
<trkpt lat="34.25113634327289" lon="108.89586422235985">
   <ele>406.3575659263879</ele>
   <time>2021-06-04T03:00:13.000Z</time>
</trkpt>  
<trkpt lat="34.251166476094006" lon="108.89585755013488">
   <ele>406.26949932798743</ele>
   <time>2021-06-04T03:00:16.000Z</time>
</trkpt>  
<trkpt lat="34.251203678879946" lon="108.89585282230007">
   <ele>405.97547992412</ele>
   <time>2021-06-04T03:00:19.000Z</time>
</trkpt>  
<trkpt lat="34.25124029105408" lon="108.89585035667376">
   <ele>405.92569278366864</ele>
   <time>2021-06-04T03:00:22.000Z</time>
</trkpt>  
<trkpt lat="34.25126746757985" lon="108.89585030022127">
   <ele>405.61873217951506</ele>
   <time>2021-06-04T03:00:24.000Z</time>
</trkpt>  
<trkpt lat="34.251305704708734" lon="108.89585009572976">
   <ele>405.69544058293104</ele>
   <time>2021-06-04T03:00:27.000Z</time>
</trkpt>  
<trkpt lat="34.251342119576165" lon="108.8958461216803">
   <ele>405.47461194265634</ele>
   <time>2021-06-04T03:00:30.000Z</time>
</trkpt>  
<trkpt lat="34.25137418709925" lon="108.89583641850241">
   <ele>405.31005750223994</ele>
   <time>2021-06-04T03:00:33.000Z</time>
</trkpt>  
<trkpt lat="34.25140451959259" lon="108.89582480922225">
   <ele>405.3476257491857</ele>
   <time>2021-06-04T03:00:36.000Z</time>
</trkpt>  
<trkpt lat="34.25143102720269" lon="108.89581199916394">
   <ele>405.1864029066637</ele>
   <time>2021-06-04T03:00:39.000Z</time>
</trkpt>  
<trkpt lat="34.25146812422907" lon="108.89579175423995">
   <ele>405.5015265494585</ele>
   <time>2021-06-04T03:00:43.000Z</time>
</trkpt>  
<trkpt lat="34.25149447656544" lon="108.89578032718535">
   <ele>405.6481362367049</ele>
   <time>2021-06-04T03:00:44.000Z</time>
</trkpt>  
<trkpt lat="34.25151228392032" lon="108.89580618577483">
   <ele>405.11805205699056</ele>
   <time>2021-06-04T03:00:54.000Z</time>
</trkpt>  
<trkpt lat="34.25151093476179" lon="108.89584563037062">
   <ele>405.13836256600916</ele>
   <time>2021-06-04T03:00:59.001Z</time>
</trkpt>  
<trkpt lat="34.251510641499685" lon="108.89588540897935">
   <ele>404.8857158077881</ele>
   <time>2021-06-04T03:01:03.001Z</time>
</trkpt>  
<trkpt lat="34.251504887792514" lon="108.89593710392853">
   <ele>405.29849450010806</ele>
   <time>2021-06-04T03:01:06.999Z</time>
</trkpt>  
<trkpt lat="34.25150360888748" lon="108.89598067308312">
   <ele>404.6448891730979</ele>
   <time>2021-06-04T03:01:07.999Z</time>
</trkpt>  
<trkpt lat="34.25149588006353" lon="108.89601213767968">
   <ele>405.04425318725407</ele>
   <time>2021-06-04T03:01:19.000Z</time>
</trkpt>  
<trkpt lat="34.251469047821516" lon="108.89600854414692">
   <ele>404.8687902921811</ele>
   <time>2021-06-04T03:06:19.002Z</time>
</trkpt>  
<trkpt lat="34.25145711510057" lon="108.89604952871346">
   <ele>404.8687902921811</ele>
   <time>2021-06-04T03:06:21.002Z</time>
</trkpt>  
<trkpt lat="34.25147661669301" lon="108.89602261696541">
   <ele>405.4082126682624</ele>
   <time>2021-06-04T03:07:27.002Z</time>
</trkpt>  
<trkpt lat="34.251529746969034" lon="108.89587560387332">
   <ele>405.30128390993923</ele>
   <time>2021-06-04T03:07:29.002Z</time>
</trkpt>  
<trkpt lat="34.25153430156482" lon="108.89583875169811">
   <ele>405.2970691146329</ele>
   <time>2021-06-04T03:07:33.002Z</time>
</trkpt>  
<trkpt lat="34.25153632156448" lon="108.89579695579458">
   <ele>405.2800684887916</ele>
   <time>2021-06-04T03:07:36.002Z</time>
</trkpt>  
<trkpt lat="34.251532704238805" lon="108.89576407991177">
   <ele>405.0492182010785</ele>
   <time>2021-06-04T03:07:40.001Z</time>
</trkpt>  
<trkpt lat="34.251524914922385" lon="108.89572142356234">
   <ele>405.2790221888572</ele>
   <time>2021-06-04T03:07:43.001Z</time>
</trkpt>  
<trkpt lat="34.251518979120625" lon="108.89568132308395">
   <ele>405.07459434866905</ele>
   <time>2021-06-04T03:07:46.001Z</time>
</trkpt>  
<trkpt lat="34.25152201419773" lon="108.89564622419839">
   <ele>405.2751333490014</ele>
   <time>2021-06-04T03:07:50.001Z</time>
</trkpt>  
<trkpt lat="34.251537998639094" lon="108.89561170730825">
   <ele>405.31419914215803</ele>
   <time>2021-06-04T03:07:54.001Z</time>
</trkpt>  
<trkpt lat="34.2515492590329" lon="108.89557318108832">
   <ele>405.2339154910296</ele>
   <time>2021-06-04T03:07:57.001Z</time>
</trkpt>  
<trkpt lat="34.251556176290265" lon="108.89553495850018">
   <ele>405.17471777834</ele>
   <time>2021-06-04T03:08:00.001Z</time>
</trkpt>  
<trkpt lat="34.251564062778684" lon="108.89549740951138">
   <ele>405.06716137658805</ele>
   <time>2021-06-04T03:08:02.001Z</time>
</trkpt>  
<trkpt lat="34.25157203556092" lon="108.89546440719008">
   <ele>405.44408250041306</ele>
   <time>2021-06-04T03:08:04.001Z</time>
</trkpt>  
<trkpt lat="34.25158324926221" lon="108.89542605982662">
   <ele>405.3736103596166</ele>
   <time>2021-06-04T03:08:07.001Z</time>
</trkpt>  
<trkpt lat="34.25159386246759" lon="108.89538932785284">
   <ele>405.3628853363916</ele>
   <time>2021-06-04T03:08:10.001Z</time>
</trkpt>  
<trkpt lat="34.25160807027332" lon="108.8953563261047">
   <ele>405.38553266692907</ele>
   <time>2021-06-04T03:08:13.001Z</time>
</trkpt>  
<trkpt lat="34.251623738076034" lon="108.89532717120504">
   <ele>405.25336341839284</ele>
   <time>2021-06-04T03:08:15.001Z</time>
</trkpt>  
<trkpt lat="34.251614860425065" lon="108.89535972157184">
   <ele>405.04470610432327</ele>
   <time>2021-06-04T03:08:26.001Z</time>
</trkpt>  
<trkpt lat="34.251592522445854" lon="108.89538486088033">
   <ele>405.028722576797</ele>
   <time>2021-06-04T03:08:28.002Z</time>
</trkpt>  
<trkpt lat="34.251581070824386" lon="108.89542041320581">
   <ele>405.10803760774434</ele>
   <time>2021-06-04T03:08:33.002Z</time>
</trkpt>  
<trkpt lat="34.25157776974461" lon="108.8954579149612">
   <ele>405.13285806402564</ele>
   <time>2021-06-04T03:08:37.002Z</time>
</trkpt>  
       </trkseg>
   </trk>
</gpx>
