# Supplementary material for: Exploring the influence of path environment factors on walking behavior in urban parks with configuration attribute control
Source: PLoS One. 2025 Jul 28;20(7):e0329278. doi: 10.1371/journal.pone.0329278 (PMC12303266; doi:10.1371/journal.pone.0329278)
Supplement: S2 File — (ZIP) [file pone.0329278.s002.zip › S2 File/Trajectory data/F196.gpx]

<?xml version="1.0" encoding="UTF-8"?>
<gpx xmlns:xsi="http://www.w3.org/2001/XMLSchema-instance" xmlns="http://www.topografix.com/GPX/1/1" xsi:schemaLocation="http://www.topografix.com/GPX/1/1 http://www.topografix.com/GPX/1/1/gpx.xsd" version="1.1" creator="foooooot.com">
<metadata>
         <copyright author="foooooot.com"> <license>foooooot.com</license></copyright>
         <time>1622744713.798275</time>
         <name>02</name>
</metadata>
<trk>
    <name>02</name>
    <type>trip#track</type>
    <src>手机客户端软件/六只脚iPhone版</src>
    <trkseg> 
<trkpt lat="34.25028332046629" lon="108.89436375359901">
   <ele>413.54493713378906</ele>
   <time>2021-06-04T02:25:14.000Z</time>
</trkpt>  
<trkpt lat="34.25043657730766" lon="108.89434653469017">
   <ele>400.18983473442495</ele>
   <time>2021-06-04T02:25:38.000Z</time>
</trkpt>  
<trkpt lat="34.25047655403602" lon="108.89428943167104">
   <ele>405.41621285304427</ele>
   <time>2021-06-04T02:25:47.000Z</time>
</trkpt>  
<trkpt lat="34.25049356785941" lon="108.89425916804929">
   <ele>405.4629596462473</ele>
   <time>2021-06-04T02:25:51.000Z</time>
</trkpt>  
<trkpt lat="34.25051423423907" lon="108.8942269067012">
   <ele>405.6787349889055</ele>
   <time>2021-06-04T02:25:55.000Z</time>
</trkpt>  
<trkpt lat="34.250528616279816" lon="108.89419889471853">
   <ele>405.96173138637096</ele>
   <time>2021-06-04T02:25:58.000Z</time>
</trkpt>  
<trkpt lat="34.250542863704716" lon="108.89417089391273">
   <ele>406.05778578761965</ele>
   <time>2021-06-04T02:26:01.000Z</time>
</trkpt>  
<trkpt lat="34.25055595350546" lon="108.89414225706703">
   <ele>405.9897576002404</ele>
   <time>2021-06-04T02:26:04.000Z</time>
</trkpt>  
<trkpt lat="34.25056869682214" lon="108.89410517728258">
   <ele>406.0937179084867</ele>
   <time>2021-06-04T02:26:08.000Z</time>
</trkpt>  
<trkpt lat="34.250579037893644" lon="108.89407092015833">
   <ele>406.5250887712464</ele>
   <time>2021-06-04T02:26:12.000Z</time>
</trkpt>  
<trkpt lat="34.25059239284635" lon="108.89403780502842">
   <ele>406.85372014995664</ele>
   <time>2021-06-04T02:26:16.000Z</time>
</trkpt>  
<trkpt lat="34.25060395010084" lon="108.8940049190324">
   <ele>406.41420362424105</ele>
   <time>2021-06-04T02:26:20.000Z</time>
</trkpt>  
<trkpt lat="34.25061284079064" lon="108.89396692681115">
   <ele>406.75805503409356</ele>
   <time>2021-06-04T02:26:24.000Z</time>
</trkpt>  
<trkpt lat="34.25062324329946" lon="108.89393022546314">
   <ele>406.6696042837575</ele>
   <time>2021-06-04T02:26:27.000Z</time>
</trkpt>  
<trkpt lat="34.250633348373164" lon="108.8938947426733">
   <ele>406.8140492923558</ele>
   <time>2021-06-04T02:26:30.000Z</time>
</trkpt>  
<trkpt lat="34.25064116975101" lon="108.89385777540062">
   <ele>406.4999745050445</ele>
   <time>2021-06-04T02:26:33.000Z</time>
</trkpt>  
<trkpt lat="34.25064750779495" lon="108.89382593378758">
   <ele>406.9105427656323</ele>
   <time>2021-06-04T02:26:37.000Z</time>
</trkpt>  
<trkpt lat="34.25065405582615" lon="108.89379034790804">
   <ele>406.7358564892784</ele>
   <time>2021-06-04T02:26:39.000Z</time>
</trkpt>  
<trkpt lat="34.25066337978935" lon="108.89375799919563">
   <ele>406.77404039539397</ele>
   <time>2021-06-04T02:26:48.000Z</time>
</trkpt>  
<trkpt lat="34.25067306015945" lon="108.89372545718872">
   <ele>407.0747998887673</ele>
   <time>2021-06-04T02:26:56.000Z</time>
</trkpt>  
<trkpt lat="34.25068133989075" lon="108.89369338841178">
   <ele>407.13078629784286</ele>
   <time>2021-06-04T02:27:02.000Z</time>
</trkpt>  
<trkpt lat="34.25069312686165" lon="108.89366265267944">
   <ele>406.70954539533705</ele>
   <time>2021-06-04T02:27:06.000Z</time>
</trkpt>  
<trkpt lat="34.25070899083241" lon="108.89363182761235">
   <ele>406.8784240167588</ele>
   <time>2021-06-04T02:27:10.000Z</time>
</trkpt>  
<trkpt lat="34.25072372717837" lon="108.89360015709927">
   <ele>406.9883155254647</ele>
   <time>2021-06-04T02:27:13.000Z</time>
</trkpt>  
<trkpt lat="34.25073550730502" lon="108.89356610739821">
   <ele>405.98770532384515</ele>
   <time>2021-06-04T02:27:16.000Z</time>
</trkpt>  
<trkpt lat="34.250744779266356" lon="108.89353454600018">
   <ele>406.058081603609</ele>
   <time>2021-06-04T02:27:19.000Z</time>
</trkpt>  
<trkpt lat="34.25075312418583" lon="108.89349858937143">
   <ele>405.9179646857083</ele>
   <time>2021-06-04T02:27:23.000Z</time>
</trkpt>  
<trkpt lat="34.25076122759639" lon="108.89346605676552">
   <ele>406.29098370391876</ele>
   <time>2021-06-04T02:27:27.000Z</time>
</trkpt>  
<trkpt lat="34.2507694955308" lon="108.89343201069165">
   <ele>405.11736615002155</ele>
   <time>2021-06-04T02:27:32.000Z</time>
</trkpt>  
<trkpt lat="34.250773178220946" lon="108.89339696461697">
   <ele>405.17136481497437</ele>
   <time>2021-06-04T02:27:37.000Z</time>
</trkpt>  
<trkpt lat="34.25077809216828" lon="108.89335823955184">
   <ele>405.8057611035183</ele>
   <time>2021-06-04T02:27:39.000Z</time>
</trkpt>  
<trkpt lat="34.25078065548417" lon="108.89331519068021">
   <ele>406.1512407725677</ele>
   <time>2021-06-04T02:27:40.000Z</time>
</trkpt>  
<trkpt lat="34.25078354425847" lon="108.89328258138627">
   <ele>406.22433883324265</ele>
   <time>2021-06-04T02:27:44.000Z</time>
</trkpt>  
<trkpt lat="34.25077941453285" lon="108.89324734537169">
   <ele>406.4432480847463</ele>
   <time>2021-06-04T02:27:51.000Z</time>
</trkpt>  
<trkpt lat="34.250776905865735" lon="108.89321169813982">
   <ele>406.55890655796975</ele>
   <time>2021-06-04T02:27:55.000Z</time>
</trkpt>  
<trkpt lat="34.250774386076884" lon="108.89317864156952">
   <ele>406.8596339514479</ele>
   <time>2021-06-04T02:27:59.000Z</time>
</trkpt>  
<trkpt lat="34.25077151773702" lon="108.89314574728228">
   <ele>406.6620903844014</ele>
   <time>2021-06-04T02:28:04.000Z</time>
</trkpt>  
<trkpt lat="34.250764090839304" lon="108.89311202458985">
   <ele>406.57712361961603</ele>
   <time>2021-06-04T02:28:09.000Z</time>
</trkpt>  
<trkpt lat="34.250757057722396" lon="108.89307630876868">
   <ele>407.4303597928956</ele>
   <time>2021-06-04T02:28:14.000Z</time>
</trkpt>  
<trkpt lat="34.25075194299346" lon="108.89304215525213">
   <ele>407.54169981740415</ele>
   <time>2021-06-04T02:28:18.000Z</time>
</trkpt>  
<trkpt lat="34.25074753676831" lon="108.89300685137961">
   <ele>407.72314345743507</ele>
   <time>2021-06-04T02:28:22.000Z</time>
</trkpt>  
<trkpt lat="34.250740109905514" lon="108.89297001555082">
   <ele>408.11404650565237</ele>
   <time>2021-06-04T02:28:26.000Z</time>
</trkpt>  
<trkpt lat="34.25073391758927" lon="108.89293279374368">
   <ele>408.1390457171947</ele>
   <time>2021-06-04T02:28:30.000Z</time>
</trkpt>  
<trkpt lat="34.25073091167038" lon="108.89289421793197">
   <ele>407.9955490771681</ele>
   <time>2021-06-04T02:28:34.000Z</time>
</trkpt>  
<trkpt lat="34.250725267984734" lon="108.89286004321652">
   <ele>407.8446421418339</ele>
   <time>2021-06-04T02:28:38.000Z</time>
</trkpt>  
<trkpt lat="34.25071423088885" lon="108.89282753877247">
   <ele>408.54405358992517</ele>
   <time>2021-06-04T02:28:40.000Z</time>
</trkpt>  
<trkpt lat="34.250704500394" lon="108.89279413851881">
   <ele>408.80850495491177</ele>
   <time>2021-06-04T02:28:43.000Z</time>
</trkpt>  
<trkpt lat="34.250696512139136" lon="108.8927603509672">
   <ele>409.1330148698762</ele>
   <time>2021-06-04T02:28:47.000Z</time>
</trkpt>  
<trkpt lat="34.25069072766137" lon="108.89272357118553">
   <ele>408.58180472720414</ele>
   <time>2021-06-04T02:28:52.000Z</time>
</trkpt>  
<trkpt lat="34.25068557451726" lon="108.8926894510388">
   <ele>408.9196138661355</ele>
   <time>2021-06-04T02:28:56.000Z</time>
</trkpt>  
<trkpt lat="34.25068155213919" lon="108.8926565951196">
   <ele>408.1386492662132</ele>
   <time>2021-06-04T02:29:00.000Z</time>
</trkpt>  
<trkpt lat="34.25067702569369" lon="108.89262262661269">
   <ele>408.5551523482427</ele>
   <time>2021-06-04T02:29:04.000Z</time>
</trkpt>  
<trkpt lat="34.25067097030183" lon="108.89258908071056">
   <ele>407.76088987570256</ele>
   <time>2021-06-04T02:29:08.000Z</time>
</trkpt>  
<trkpt lat="34.25066274560407" lon="108.89254846010888">
   <ele>407.60677391663194</ele>
   <time>2021-06-04T02:29:13.000Z</time>
</trkpt>  
<trkpt lat="34.25065590307009" lon="108.89251004088287">
   <ele>406.8952988637611</ele>
   <time>2021-06-04T02:29:17.000Z</time>
</trkpt>  
<trkpt lat="34.25064362031179" lon="108.89247467992932">
   <ele>406.53557264246047</ele>
   <time>2021-06-04T02:29:21.000Z</time>
</trkpt>  
<trkpt lat="34.25062882880451" lon="108.89244591606298">
   <ele>406.86115808039904</ele>
   <time>2021-06-04T02:29:24.000Z</time>
</trkpt>  
<trkpt lat="34.25061076334278" lon="108.89241332263721">
   <ele>406.93952018395066</ele>
   <time>2021-06-04T02:29:27.000Z</time>
</trkpt>  
<trkpt lat="34.25059626103176" lon="108.89238331524021">
   <ele>407.482843965292</ele>
   <time>2021-06-04T02:29:30.000Z</time>
</trkpt>  
<trkpt lat="34.25058515413984" lon="108.89234146711452">
   <ele>407.20954072941095</ele>
   <time>2021-06-04T02:29:33.000Z</time>
</trkpt>  
<trkpt lat="34.250581274553554" lon="108.89230761087782">
   <ele>407.5629720482975</ele>
   <time>2021-06-04T02:29:36.000Z</time>
</trkpt>  
<trkpt lat="34.25057772803691" lon="108.8922687736413">
   <ele>407.4417814537883</ele>
   <time>2021-06-04T02:29:40.000Z</time>
</trkpt>  
<trkpt lat="34.250578533707255" lon="108.89223272595572">
   <ele>407.4765617242083</ele>
   <time>2021-06-04T02:29:44.000Z</time>
</trkpt>  
<trkpt lat="34.250579758250026" lon="108.89219828662824">
   <ele>407.5718747638166</ele>
   <time>2021-06-04T02:29:48.000Z</time>
</trkpt>  
<trkpt lat="34.25057933660515" lon="108.89216229962086">
   <ele>407.61929786764085</ele>
   <time>2021-06-04T02:29:52.000Z</time>
</trkpt>  
<trkpt lat="34.250572623232244" lon="108.89212426401632">
   <ele>407.84260585252196</ele>
   <time>2021-06-04T02:29:56.000Z</time>
</trkpt>  
<trkpt lat="34.2505635936279" lon="108.89208526378391">
   <ele>407.9242165470496</ele>
   <time>2021-06-04T02:30:00.000Z</time>
</trkpt>  
<trkpt lat="34.25056010996828" lon="108.8920485110653">
   <ele>407.5489548165351</ele>
   <time>2021-06-04T02:30:04.000Z</time>
</trkpt>  
<trkpt lat="34.2505551541702" lon="108.89201133971471">
   <ele>407.85699733532965</ele>
   <time>2021-06-04T02:30:08.000Z</time>
</trkpt>  
<trkpt lat="34.25055286430922" lon="108.89197440068983">
   <ele>407.55547383986413</ele>
   <time>2021-06-04T02:30:12.000Z</time>
</trkpt>  
<trkpt lat="34.25055344363699" lon="108.89193525433018">
   <ele>408.60582252498716</ele>
   <time>2021-06-04T02:30:16.000Z</time>
</trkpt>  
<trkpt lat="34.250551200711264" lon="108.89189278813237">
   <ele>407.9213211564347</ele>
   <time>2021-06-04T02:30:20.000Z</time>
</trkpt>  
<trkpt lat="34.250548442726654" lon="108.89185267258699">
   <ele>408.0529857343063</ele>
   <time>2021-06-04T02:30:24.000Z</time>
</trkpt>  
<trkpt lat="34.25054550560983" lon="108.89180988593245">
   <ele>407.98328525573015</ele>
   <time>2021-06-04T02:30:28.000Z</time>
</trkpt>  
<trkpt lat="34.250543993137974" lon="108.89177635528259">
   <ele>407.8130913535133</ele>
   <time>2021-06-04T02:30:31.000Z</time>
</trkpt>  
<trkpt lat="34.25052843901593" lon="108.8917386518208">
   <ele>407.48384732566774</ele>
   <time>2021-06-04T02:30:35.000Z</time>
</trkpt>  
<trkpt lat="34.250508918904146" lon="108.8917096573799">
   <ele>407.8529890207574</ele>
   <time>2021-06-04T02:30:38.000Z</time>
</trkpt>  
<trkpt lat="34.25049025556983" lon="108.89168464891624">
   <ele>407.6193383000791</ele>
   <time>2021-06-04T02:30:40.000Z</time>
</trkpt>  
<trkpt lat="34.250484128714845" lon="108.8916501095789">
   <ele>407.0446971580386</ele>
   <time>2021-06-04T02:31:12.000Z</time>
</trkpt>  
<trkpt lat="34.25048243171334" lon="108.89161360552556">
   <ele>406.6116250809282</ele>
   <time>2021-06-04T02:31:16.000Z</time>
</trkpt>  
<trkpt lat="34.25047365501565" lon="108.89157182524592">
   <ele>407.0954263648018</ele>
   <time>2021-06-04T02:31:20.000Z</time>
</trkpt>  
<trkpt lat="34.25046652927565" lon="108.89153710496198">
   <ele>407.3855676315725</ele>
   <time>2021-06-04T02:31:23.000Z</time>
</trkpt>  
<trkpt lat="34.25045853039319" lon="108.89150120503693">
   <ele>407.8357550390065</ele>
   <time>2021-06-04T02:31:26.000Z</time>
</trkpt>  
<trkpt lat="34.25044766971974" lon="108.89146345061482">
   <ele>407.9150928296149</ele>
   <time>2021-06-04T02:31:29.000Z</time>
</trkpt>  
<trkpt lat="34.250436253535106" lon="108.8914269237869">
   <ele>407.65817091893405</ele>
   <time>2021-06-04T02:31:32.000Z</time>
</trkpt>  
<trkpt lat="34.25042349847465" lon="108.89139318735053">
   <ele>407.5449098199606</ele>
   <time>2021-06-04T02:31:35.000Z</time>
</trkpt>  
<trkpt lat="34.25040834402196" lon="108.8913581087815">
   <ele>407.87833391316235</ele>
   <time>2021-06-04T02:31:38.000Z</time>
</trkpt>  
<trkpt lat="34.25039168699337" lon="108.89132669434098">
   <ele>407.72481331508607</ele>
   <time>2021-06-04T02:31:41.000Z</time>
</trkpt>  
<trkpt lat="34.25037912509146" lon="108.89129496826737">
   <ele>408.5232653301209</ele>
   <time>2021-06-04T02:31:44.000Z</time>
</trkpt>  
<trkpt lat="34.25036145276055" lon="108.89126448228593">
   <ele>408.5502895321697</ele>
   <time>2021-06-04T02:31:47.000Z</time>
</trkpt>  
<trkpt lat="34.25034536109863" lon="108.8912365325512">
   <ele>408.70070037804544</ele>
   <time>2021-06-04T02:31:50.000Z</time>
</trkpt>  
<trkpt lat="34.25032676811441" lon="108.89120710190157">
   <ele>407.9882569955662</ele>
   <time>2021-06-04T02:31:54.000Z</time>
</trkpt>  
<trkpt lat="34.25030888673416" lon="108.89117926460213">
   <ele>408.10323274321854</ele>
   <time>2021-06-04T02:31:57.000Z</time>
</trkpt>  
<trkpt lat="34.25029087697581" lon="108.89115319324071">
   <ele>407.24556028004736</ele>
   <time>2021-06-04T02:32:00.000Z</time>
</trkpt>  
<trkpt lat="34.250264643262945" lon="108.89112054490518">
   <ele>407.8177054487169</ele>
   <time>2021-06-04T02:32:04.000Z</time>
</trkpt>  
<trkpt lat="34.25024420862329" lon="108.89109855032417">
   <ele>407.88021943345666</ele>
   <time>2021-06-04T02:32:06.000Z</time>
</trkpt>  
<trkpt lat="34.250226431075234" lon="108.8910738877026">
   <ele>408.3163959113881</ele>
   <time>2021-06-04T02:32:09.000Z</time>
</trkpt>  
<trkpt lat="34.250205176519984" lon="108.89104846348958">
   <ele>407.83689063508064</ele>
   <time>2021-06-04T02:32:12.000Z</time>
</trkpt>  
<trkpt lat="34.25018630790889" lon="108.89101728131288">
   <ele>407.8970759548247</ele>
   <time>2021-06-04T02:32:15.000Z</time>
</trkpt>  
<trkpt lat="34.25016338329643" lon="108.89098479342852">
   <ele>407.44290567189455</ele>
   <time>2021-06-04T02:32:19.000Z</time>
</trkpt>  
<trkpt lat="34.250137615667384" lon="108.89095996235068">
   <ele>407.3086542794481</ele>
   <time>2021-06-04T02:32:22.000Z</time>
</trkpt>  
<trkpt lat="34.25010674233079" lon="108.89093411877904">
   <ele>407.5492497943342</ele>
   <time>2021-06-04T02:32:25.000Z</time>
</trkpt>  
<trkpt lat="34.250079674299286" lon="108.89091084688408">
   <ele>407.4683617176488</ele>
   <time>2021-06-04T02:32:28.000Z</time>
</trkpt>  
<trkpt lat="34.25005626128225" lon="108.89088615814302">
   <ele>408.21613120287657</ele>
   <time>2021-06-04T02:32:31.000Z</time>
</trkpt>  
<trkpt lat="34.25002941372995" lon="108.89086103456195">
   <ele>408.25959542393684</ele>
   <time>2021-06-04T02:32:34.000Z</time>
</trkpt>  
<trkpt lat="34.2500074153231" lon="108.89083967094956">
   <ele>408.2988187111914</ele>
   <time>2021-06-04T02:32:37.000Z</time>
</trkpt>  
<trkpt lat="34.249981785012544" lon="108.8908192555496">
   <ele>408.01063620112836</ele>
   <time>2021-06-04T02:32:40.000Z</time>
</trkpt>  
<trkpt lat="34.24995496259135" lon="108.8907982282505">
   <ele>407.9963124934584</ele>
   <time>2021-06-04T02:32:44.000Z</time>
</trkpt>  
<trkpt lat="34.24992016191529" lon="108.8907829629758">
   <ele>407.70101670268923</ele>
   <time>2021-06-04T02:32:48.000Z</time>
</trkpt>  
<trkpt lat="34.24989031872796" lon="108.89077137617586">
   <ele>407.41603687778115</ele>
   <time>2021-06-04T02:32:51.000Z</time>
</trkpt>  
<trkpt lat="34.249862531674715" lon="108.89075912700194">
   <ele>407.22959322854877</ele>
   <time>2021-06-04T02:32:55.000Z</time>
</trkpt>  
<trkpt lat="34.24983257667797" lon="108.89074654539051">
   <ele>407.00181847810745</ele>
   <time>2021-06-04T02:32:58.000Z</time>
</trkpt>  
<trkpt lat="34.24980016084649" lon="108.89073543056779">
   <ele>407.49913112912327</ele>
   <time>2021-06-04T02:33:01.000Z</time>
</trkpt>  
<trkpt lat="34.24976882747441" lon="108.89072556827972">
   <ele>407.7381962239742</ele>
   <time>2021-06-04T02:33:04.000Z</time>
</trkpt>  
<trkpt lat="34.24973557685324" lon="108.89071344068043">
   <ele>407.5123731121421</ele>
   <time>2021-06-04T02:33:07.000Z</time>
</trkpt>  
<trkpt lat="34.24970421460423" lon="108.89071096218304">
   <ele>407.44144426472485</ele>
   <time>2021-06-04T02:33:10.000Z</time>
</trkpt>  
<trkpt lat="34.24966995411065" lon="108.89070526616156">
   <ele>407.2789917169139</ele>
   <time>2021-06-04T02:33:13.000Z</time>
</trkpt>  
<trkpt lat="34.24963621810168" lon="108.89070184781076">
   <ele>407.4921614052728</ele>
   <time>2021-06-04T02:33:16.000Z</time>
</trkpt>  
<trkpt lat="34.24960447354349" lon="108.89070307638895">
   <ele>407.556440516375</ele>
   <time>2021-06-04T02:33:19.000Z</time>
</trkpt>  
<trkpt lat="34.249575110192566" lon="108.89070979462112">
   <ele>407.6993246236816</ele>
   <time>2021-06-04T02:33:22.000Z</time>
</trkpt>  
<trkpt lat="34.24954521707735" lon="108.89071289780084">
   <ele>407.3456125864759</ele>
   <time>2021-06-04T02:33:25.000Z</time>
</trkpt>  
<trkpt lat="34.249514912399796" lon="108.89071400375455">
   <ele>407.1437259139493</ele>
   <time>2021-06-04T02:33:28.000Z</time>
</trkpt>  
<trkpt lat="34.2494864950067" lon="108.8907115454926">
   <ele>407.143636662513</ele>
   <time>2021-06-04T02:33:31.000Z</time>
</trkpt>  
<trkpt lat="34.24945636872366" lon="108.89070936966073">
   <ele>407.2833318039775</ele>
   <time>2021-06-04T02:33:34.000Z</time>
</trkpt>  
<trkpt lat="34.249424705888146" lon="108.8907117143868">
   <ele>407.3353479914367</ele>
   <time>2021-06-04T02:33:37.000Z</time>
</trkpt>  
<trkpt lat="34.24939116170441" lon="108.89071589034253">
   <ele>407.0622357092798</ele>
   <time>2021-06-04T02:33:40.000Z</time>
</trkpt>  
<trkpt lat="34.249355390950704" lon="108.89071897574131">
   <ele>407.0064590582624</ele>
   <time>2021-06-04T02:33:43.000Z</time>
</trkpt>  
<trkpt lat="34.24932032432391" lon="108.89072162036811">
   <ele>407.2614697543904</ele>
   <time>2021-06-04T02:33:46.000Z</time>
</trkpt>  
<trkpt lat="34.249285629166145" lon="108.89072718609631">
   <ele>406.87351010367274</ele>
   <time>2021-06-04T02:33:49.000Z</time>
</trkpt>  
<trkpt lat="34.24926377600318" lon="108.89075162139069">
   <ele>406.9301511477679</ele>
   <time>2021-06-04T02:33:52.000Z</time>
</trkpt>  
<trkpt lat="34.24925437073253" lon="108.89078270049055">
   <ele>406.5199339520186</ele>
   <time>2021-06-04T02:33:55.000Z</time>
</trkpt>  
<trkpt lat="34.24925089170654" lon="108.89082415050918">
   <ele>407.20838065166026</ele>
   <time>2021-06-04T02:33:59.000Z</time>
</trkpt>  
<trkpt lat="34.24925203809441" lon="108.89086981672337">
   <ele>407.1107514956966</ele>
   <time>2021-06-04T02:34:02.000Z</time>
</trkpt>  
<trkpt lat="34.24925793251796" lon="108.89090663994979">
   <ele>406.66104999464005</ele>
   <time>2021-06-04T02:34:05.000Z</time>
</trkpt>  
<trkpt lat="34.24927183344301" lon="108.89094521555408">
   <ele>406.1520178951323</ele>
   <time>2021-06-04T02:34:08.000Z</time>
</trkpt>  
<trkpt lat="34.249287773586" lon="108.8909802803364">
   <ele>406.05692124646157</ele>
   <time>2021-06-04T02:34:11.000Z</time>
</trkpt>  
<trkpt lat="34.24930295628394" lon="108.89101848634263">
   <ele>406.3444436546415</ele>
   <time>2021-06-04T02:34:14.000Z</time>
</trkpt>  
<trkpt lat="34.249306463239314" lon="108.89105902556224">
   <ele>406.3568029049784</ele>
   <time>2021-06-04T02:34:18.000Z</time>
</trkpt>  
<trkpt lat="34.249281588875924" lon="108.89107964813904">
   <ele>406.0576434629038</ele>
   <time>2021-06-04T02:34:23.000Z</time>
</trkpt>  
<trkpt lat="34.24924982294031" lon="108.89108095965824">
   <ele>406.10995153337717</ele>
   <time>2021-06-04T02:34:27.000Z</time>
</trkpt>  
<trkpt lat="34.24921898586528" lon="108.89107654026648">
   <ele>406.3569538546726</ele>
   <time>2021-06-04T02:34:30.000Z</time>
</trkpt>  
<trkpt lat="34.24918552779132" lon="108.89107669711517">
   <ele>406.43942292407155</ele>
   <time>2021-06-04T02:34:33.000Z</time>
</trkpt>  
<trkpt lat="34.24915594343991" lon="108.89108135760851">
   <ele>406.1394367897883</ele>
   <time>2021-06-04T02:34:36.000Z</time>
</trkpt>  
<trkpt lat="34.24912081328933" lon="108.89108105001802">
   <ele>406.57967081293464</ele>
   <time>2021-06-04T02:34:39.000Z</time>
</trkpt>  
<trkpt lat="34.24908754747744" lon="108.89108187075057">
   <ele>406.9952438948676</ele>
   <time>2021-06-04T02:34:41.000Z</time>
</trkpt>  
<trkpt lat="34.24905799248195" lon="108.89108539927018">
   <ele>406.66051450558007</ele>
   <time>2021-06-04T02:34:43.000Z</time>
</trkpt>  
<trkpt lat="34.24902200875517" lon="108.89109687061007">
   <ele>406.75743855908513</ele>
   <time>2021-06-04T02:34:46.000Z</time>
</trkpt>  
<trkpt lat="34.24899299494377" lon="108.89111369967746">
   <ele>407.0328840240836</ele>
   <time>2021-06-04T02:34:49.000Z</time>
</trkpt>  
<trkpt lat="34.24896399998022" lon="108.89113952465067">
   <ele>406.742237678729</ele>
   <time>2021-06-04T02:34:52.000Z</time>
</trkpt>  
<trkpt lat="34.2489415002907" lon="108.89116621141817">
   <ele>406.6437557321042</ele>
   <time>2021-06-04T02:34:55.000Z</time>
</trkpt>  
<trkpt lat="34.24892515882103" lon="108.89119390273646">
   <ele>406.2739034323022</ele>
   <time>2021-06-04T02:34:58.000Z</time>
</trkpt>  
<trkpt lat="34.24891240441614" lon="108.89122509350668">
   <ele>406.238388040103</ele>
   <time>2021-06-04T02:35:01.000Z</time>
</trkpt>  
<trkpt lat="34.24889899120587" lon="108.89125838013207">
   <ele>405.76419545244426</ele>
   <time>2021-06-04T02:35:04.000Z</time>
</trkpt>  
<trkpt lat="34.24888206735934" lon="108.89129160684917">
   <ele>405.68215457722545</ele>
   <time>2021-06-04T02:35:07.000Z</time>
</trkpt>  
<trkpt lat="34.24886769932756" lon="108.89132155869669">
   <ele>405.996605954133</ele>
   <time>2021-06-04T02:35:10.000Z</time>
</trkpt>  
<trkpt lat="34.248851895892905" lon="108.89135644445629">
   <ele>405.2679201681167</ele>
   <time>2021-06-04T02:35:13.000Z</time>
</trkpt>  
<trkpt lat="34.248833444761026" lon="108.89138874404742">
   <ele>405.7229236140847</ele>
   <time>2021-06-04T02:35:16.000Z</time>
</trkpt>  
<trkpt lat="34.248818441106046" lon="108.8914192612868">
   <ele>405.334960160777</ele>
   <time>2021-06-04T02:35:19.000Z</time>
</trkpt>  
<trkpt lat="34.248807047567595" lon="108.8914563882013">
   <ele>405.4946784749627</ele>
   <time>2021-06-04T02:35:22.000Z</time>
</trkpt>  
<trkpt lat="34.24879767084509" lon="108.89149384641149">
   <ele>405.90664817299694</ele>
   <time>2021-06-04T02:35:25.000Z</time>
</trkpt>  
<trkpt lat="34.24878889785962" lon="108.89153752052944">
   <ele>405.93250402994454</ele>
   <time>2021-06-04T02:35:28.000Z</time>
</trkpt>  
<trkpt lat="34.24878353237166" lon="108.89158124333116">
   <ele>405.47800699062645</ele>
   <time>2021-06-04T02:35:31.000Z</time>
</trkpt>  
<trkpt lat="34.24878062101055" lon="108.89162119939022">
   <ele>406.21320633683354</ele>
   <time>2021-06-04T02:35:34.000Z</time>
</trkpt>  
<trkpt lat="34.24877811461477" lon="108.89165477676924">
   <ele>405.686302697286</ele>
   <time>2021-06-04T02:35:37.000Z</time>
</trkpt>  
<trkpt lat="34.24877594980211" lon="108.89169494594726">
   <ele>405.76796716451645</ele>
   <time>2021-06-04T02:35:41.000Z</time>
</trkpt>  
<trkpt lat="34.24877319874906" lon="108.89173998647988">
   <ele>405.270220246166</ele>
   <time>2021-06-04T02:35:45.000Z</time>
</trkpt>  
<trkpt lat="34.248771432397405" lon="108.89177471222784">
   <ele>404.8053571097553</ele>
   <time>2021-06-04T02:35:48.000Z</time>
</trkpt>  
<trkpt lat="34.24875262621297" lon="108.89180036687009">
   <ele>405.42478656582534</ele>
   <time>2021-06-04T02:35:54.000Z</time>
</trkpt>  
<trkpt lat="34.248730643594236" lon="108.89182663405157">
   <ele>405.41212096624076</ele>
   <time>2021-06-04T02:35:57.000Z</time>
</trkpt>  
<trkpt lat="34.248725101097286" lon="108.89186999450394">
   <ele>405.59404464811087</ele>
   <time>2021-06-04T02:36:01.000Z</time>
</trkpt>  
<trkpt lat="34.248732337183114" lon="108.89191078938605">
   <ele>405.7455163830891</ele>
   <time>2021-06-04T02:36:03.000Z</time>
</trkpt>  
<trkpt lat="34.248736991440616" lon="108.89195166012435">
   <ele>404.7212888840586</ele>
   <time>2021-06-04T02:36:07.000Z</time>
</trkpt>  
<trkpt lat="34.24873803524231" lon="108.89198671518976">
   <ele>405.67487179208547</ele>
   <time>2021-06-04T02:36:10.000Z</time>
</trkpt>  
<trkpt lat="34.24873667146521" lon="108.89202469221847">
   <ele>405.68361924402416</ele>
   <time>2021-06-04T02:36:13.000Z</time>
</trkpt>  
<trkpt lat="34.24873564529904" lon="108.89206118165328">
   <ele>405.97778060566634</ele>
   <time>2021-06-04T02:36:16.000Z</time>
</trkpt>  
<trkpt lat="34.248744251085355" lon="108.89210767800783">
   <ele>405.63545590173453</ele>
   <time>2021-06-04T02:36:19.000Z</time>
</trkpt>  
<trkpt lat="34.24875444081196" lon="108.89214438096782">
   <ele>406.47506589535624</ele>
   <time>2021-06-04T02:36:22.000Z</time>
</trkpt>  
<trkpt lat="34.24876347314588" lon="108.89218159141237">
   <ele>405.39341621659696</ele>
   <time>2021-06-04T02:36:25.000Z</time>
</trkpt>  
<trkpt lat="34.248769582619076" lon="108.89221912910287">
   <ele>405.3973221331835</ele>
   <time>2021-06-04T02:36:28.000Z</time>
</trkpt>  
<trkpt lat="34.24877560239298" lon="108.8922549214415">
   <ele>405.94919699896127</ele>
   <time>2021-06-04T02:36:31.000Z</time>
</trkpt>  
<trkpt lat="34.248779370628284" lon="108.89229638703071">
   <ele>406.4939870769158</ele>
   <time>2021-06-04T02:36:35.000Z</time>
</trkpt>  
<trkpt lat="34.248778346115834" lon="108.89233173181265">
   <ele>406.2268477100879</ele>
   <time>2021-06-04T02:36:38.000Z</time>
</trkpt>  
<trkpt lat="34.24877107797119" lon="108.89237194113686">
   <ele>406.6000655880198</ele>
   <time>2021-06-04T02:36:42.000Z</time>
</trkpt>  
<trkpt lat="34.248766694152266" lon="108.89241368818647">
   <ele>406.6575627774</ele>
   <time>2021-06-04T02:36:46.000Z</time>
</trkpt>  
<trkpt lat="34.24876855852822" lon="108.89246055844526">
   <ele>406.66189752239734</ele>
   <time>2021-06-04T02:36:49.000Z</time>
</trkpt>  
<trkpt lat="34.24877140526933" lon="108.8924946830869">
   <ele>406.15872516296804</ele>
   <time>2021-06-04T02:36:51.000Z</time>
</trkpt>  
<trkpt lat="34.2487824731931" lon="108.89253822673867">
   <ele>406.65872536227107</ele>
   <time>2021-06-04T02:36:53.000Z</time>
</trkpt>  
<trkpt lat="34.24878401718188" lon="108.89257816187741">
   <ele>406.7422834215686</ele>
   <time>2021-06-04T02:36:56.000Z</time>
</trkpt>  
<trkpt lat="34.24878318121444" lon="108.892618087644">
   <ele>406.9352378891781</ele>
   <time>2021-06-04T02:36:59.000Z</time>
</trkpt>  
<trkpt lat="34.24878168596199" lon="108.89265457787855">
   <ele>406.9401990920305</ele>
   <time>2021-06-04T02:37:02.000Z</time>
</trkpt>  
<trkpt lat="34.248782191180055" lon="108.89268982307783">
   <ele>405.8755930205807</ele>
   <time>2021-06-04T02:37:05.000Z</time>
</trkpt>  
<trkpt lat="34.24878887297958" lon="108.89272859226918">
   <ele>406.622345559299</ele>
   <time>2021-06-04T02:37:08.000Z</time>
</trkpt>  
<trkpt lat="34.24879779580475" lon="108.89276799862301">
   <ele>406.7565672872588</ele>
   <time>2021-06-04T02:37:11.000Z</time>
</trkpt>  
<trkpt lat="34.24881101361754" lon="108.89281050289324">
   <ele>406.49033818766475</ele>
   <time>2021-06-04T02:37:14.000Z</time>
</trkpt>  
<trkpt lat="34.24881590696545" lon="108.89285382797462">
   <ele>406.6289029410109</ele>
   <time>2021-06-04T02:37:17.000Z</time>
</trkpt>  
<trkpt lat="34.24881109183721" lon="108.89288770938785">
   <ele>406.48443063907325</ele>
   <time>2021-06-04T02:37:20.000Z</time>
</trkpt>  
<trkpt lat="34.24882346854916" lon="108.89292707636352">
   <ele>407.3894083527848</ele>
   <time>2021-06-04T02:37:24.000Z</time>
</trkpt>  
<trkpt lat="34.248838089588645" lon="108.89295630364502">
   <ele>406.8089200248942</ele>
   <time>2021-06-04T02:37:26.000Z</time>
</trkpt>  
<trkpt lat="34.24884691042568" lon="108.8929968034081">
   <ele>407.188666340895</ele>
   <time>2021-06-04T02:37:29.000Z</time>
</trkpt>  
<trkpt lat="34.24883936307351" lon="108.89303886745546">
   <ele>406.53277859278023</ele>
   <time>2021-06-04T02:37:33.000Z</time>
</trkpt>  
<trkpt lat="34.248838427886874" lon="108.89307997982878">
   <ele>407.74184049014</ele>
   <time>2021-06-04T02:37:36.000Z</time>
</trkpt>  
<trkpt lat="34.24884129359141" lon="108.89312101648413">
   <ele>407.7319432273507</ele>
   <time>2021-06-04T02:37:39.000Z</time>
</trkpt>  
<trkpt lat="34.24883707891551" lon="108.89316399103531">
   <ele>407.5492668999359</ele>
   <time>2021-06-04T02:37:42.000Z</time>
</trkpt>  
<trkpt lat="34.248830793424716" lon="108.89320417389767">
   <ele>407.9887116290629</ele>
   <time>2021-06-04T02:37:45.000Z</time>
</trkpt>  
<trkpt lat="34.248815928475246" lon="108.89324194069836">
   <ele>408.64084700588137</ele>
   <time>2021-06-04T02:37:48.000Z</time>
</trkpt>  
<trkpt lat="34.24880837024289" lon="108.89328033458193">
   <ele>408.53205720800906</ele>
   <time>2021-06-04T02:37:51.000Z</time>
</trkpt>  
<trkpt lat="34.24879619153494" lon="108.89331472938005">
   <ele>408.521167146042</ele>
   <time>2021-06-04T02:37:54.000Z</time>
</trkpt>  
<trkpt lat="34.248774638456865" lon="108.89335061967644">
   <ele>408.24407795630395</ele>
   <time>2021-06-04T02:37:58.000Z</time>
</trkpt>  
<trkpt lat="34.24874876959999" lon="108.89338323666655">
   <ele>407.6178052658215</ele>
   <time>2021-06-04T02:38:01.000Z</time>
</trkpt>  
<trkpt lat="34.24871857150992" lon="108.89341372193824">
   <ele>408.42903264425695</ele>
   <time>2021-06-04T02:38:04.000Z</time>
</trkpt>  
<trkpt lat="34.248694077934026" lon="108.8934403054408">
   <ele>408.2267378671095</ele>
   <time>2021-06-04T02:38:07.000Z</time>
</trkpt>  
<trkpt lat="34.248675383700416" lon="108.89346394182962">
   <ele>407.86439548712224</ele>
   <time>2021-06-04T02:38:10.000Z</time>
</trkpt>  
<trkpt lat="34.24865635194593" lon="108.89349199127699">
   <ele>408.05865699239075</ele>
   <time>2021-06-04T02:38:13.000Z</time>
</trkpt>  
<trkpt lat="34.24863657650057" lon="108.89351525346218">
   <ele>408.1630306933075</ele>
   <time>2021-06-04T02:38:15.000Z</time>
</trkpt>  
<trkpt lat="34.2486139140196" lon="108.89353745754006">
   <ele>408.00757732987404</ele>
   <time>2021-06-04T02:38:17.000Z</time>
</trkpt>  
<trkpt lat="34.24858871473221" lon="108.89356686997486">
   <ele>407.65197532530874</ele>
   <time>2021-06-04T02:38:20.000Z</time>
</trkpt>  
<trkpt lat="34.248567290846424" lon="108.89358754157631">
   <ele>407.70819159504026</ele>
   <time>2021-06-04T02:38:23.000Z</time>
</trkpt>  
<trkpt lat="34.24854461631462" lon="108.8936151495881">
   <ele>407.89617457054555</ele>
   <time>2021-06-04T02:38:26.000Z</time>
</trkpt>  
<trkpt lat="34.24851889781159" lon="108.89364000497993">
   <ele>408.03356859460473</ele>
   <time>2021-06-04T02:38:29.000Z</time>
</trkpt>  
<trkpt lat="34.24849724202866" lon="108.8936703327125">
   <ele>408.2767130564898</ele>
   <time>2021-06-04T02:38:32.000Z</time>
</trkpt>  
<trkpt lat="34.24847572235616" lon="108.89370488809087">
   <ele>408.6859908280894</ele>
   <time>2021-06-04T02:38:35.000Z</time>
</trkpt>  
<trkpt lat="34.24845355471214" lon="108.89373520255982">
   <ele>408.3963320897892</ele>
   <time>2021-06-04T02:38:38.000Z</time>
</trkpt>  
<trkpt lat="34.248437348959854" lon="108.89376887599182">
   <ele>408.56299816817045</ele>
   <time>2021-06-04T02:38:41.000Z</time>
</trkpt>  
<trkpt lat="34.248425048900025" lon="108.8938083236053">
   <ele>408.4929995862767</ele>
   <time>2021-06-04T02:38:44.000Z</time>
</trkpt>  
<trkpt lat="34.24841441068182" lon="108.89384199791273">
   <ele>408.1127097103745</ele>
   <time>2021-06-04T02:38:46.000Z</time>
</trkpt>  
<trkpt lat="34.2484056544577" lon="108.89387303413302">
   <ele>408.15637623984367</ele>
   <time>2021-06-04T02:38:48.000Z</time>
</trkpt>  
<trkpt lat="34.24839796594195" lon="108.8939077936889">
   <ele>409.4154120646417</ele>
   <time>2021-06-04T02:38:50.000Z</time>
</trkpt>  
<trkpt lat="34.24838646105061" lon="108.89395863624425">
   <ele>407.28491782583296</ele>
   <time>2021-06-04T02:38:53.000Z</time>
</trkpt>  
<trkpt lat="34.2483811782204" lon="108.89399988254178">
   <ele>408.48706195876</ele>
   <time>2021-06-04T02:38:56.000Z</time>
</trkpt>  
<trkpt lat="34.248376737799305" lon="108.89403416992063">
   <ele>409.2091282652691</ele>
   <time>2021-06-04T02:38:59.000Z</time>
</trkpt>  
<trkpt lat="34.24837152380789" lon="108.89406818450463">
   <ele>409.3658682387322</ele>
   <time>2021-06-04T02:39:02.000Z</time>
</trkpt>  
<trkpt lat="34.248365702142294" lon="108.89410466907563">
   <ele>409.1776983104646</ele>
   <time>2021-06-04T02:39:05.000Z</time>
</trkpt>  
<trkpt lat="34.24835446251431" lon="108.89414857110854">
   <ele>408.9859550129622</ele>
   <time>2021-06-04T02:39:09.000Z</time>
</trkpt>  
<trkpt lat="34.24833650501727" lon="108.89418563759695">
   <ele>409.74543250724673</ele>
   <time>2021-06-04T02:39:12.000Z</time>
</trkpt>  
<trkpt lat="34.24831637009225" lon="108.89423247587669">
   <ele>408.91718742996454</ele>
   <time>2021-06-04T02:39:15.000Z</time>
</trkpt>  
<trkpt lat="34.248302552304224" lon="108.89426661828222">
   <ele>408.89163685776293</ele>
   <time>2021-06-04T02:39:17.000Z</time>
</trkpt>  
<trkpt lat="34.24828459637426" lon="108.89429232806386">
   <ele>408.4673855928704</ele>
   <time>2021-06-04T02:39:20.000Z</time>
</trkpt>  
<trkpt lat="34.24825924826397" lon="108.89431877839704">
   <ele>407.9028230626136</ele>
   <time>2021-06-04T02:39:23.000Z</time>
</trkpt>  
<trkpt lat="34.2482293839794" lon="108.89434252538223">
   <ele>407.67013798840344</ele>
   <time>2021-06-04T02:39:26.000Z</time>
</trkpt>  
<trkpt lat="34.248200269124055" lon="108.8943628538146">
   <ele>407.3251894749701</ele>
   <time>2021-06-04T02:39:29.000Z</time>
</trkpt>  
<trkpt lat="34.24817066573747" lon="108.89438114643556">
   <ele>407.0282522859052</ele>
   <time>2021-06-04T02:39:32.000Z</time>
</trkpt>  
<trkpt lat="34.2481427155381" lon="108.8944011865937">
   <ele>407.40494712162763</ele>
   <time>2021-06-04T02:39:35.000Z</time>
</trkpt>  
<trkpt lat="34.24810969459556" lon="108.89442790802404">
   <ele>407.3430844321847</ele>
   <time>2021-06-04T02:39:38.000Z</time>
</trkpt>  
<trkpt lat="34.248083264000144" lon="108.89444132287946">
   <ele>407.5050811842084</ele>
   <time>2021-06-04T02:39:40.000Z</time>
</trkpt>  
<trkpt lat="34.24804670275078" lon="108.89446071494271">
   <ele>407.46700331009924</ele>
   <time>2021-06-04T02:39:43.000Z</time>
</trkpt>  
<trkpt lat="34.24803931518763" lon="108.89450768396162">
   <ele>407.9356062449515</ele>
   <time>2021-06-04T02:40:14.000Z</time>
</trkpt>  
<trkpt lat="34.24803161384089" lon="108.8945396631468">
   <ele>406.80735908448696</ele>
   <time>2021-06-04T02:40:16.000Z</time>
</trkpt>  
<trkpt lat="34.2480280359899" lon="108.89457644622833">
   <ele>407.1560032963753</ele>
   <time>2021-06-04T02:40:19.000Z</time>
</trkpt>  
<trkpt lat="34.2480232245293" lon="108.89461077936473">
   <ele>407.46467135008425</ele>
   <time>2021-06-04T02:40:21.000Z</time>
</trkpt>  
<trkpt lat="34.248014719799315" lon="108.89465374431103">
   <ele>406.9143025968224</ele>
   <time>2021-06-04T02:40:24.000Z</time>
</trkpt>  
<trkpt lat="34.248008804962694" lon="108.89469679746382">
   <ele>406.6620554467663</ele>
   <time>2021-06-04T02:40:27.000Z</time>
</trkpt>  
<trkpt lat="34.24801788772396" lon="108.8947395754874">
   <ele>406.5995836732909</ele>
   <time>2021-06-04T02:40:30.000Z</time>
</trkpt>  
<trkpt lat="34.248031305779385" lon="108.89477579957243">
   <ele>406.83411189634353</ele>
   <time>2021-06-04T02:40:33.000Z</time>
</trkpt>  
<trkpt lat="34.2480477163695" lon="108.89481261986742">
   <ele>408.23740921821445</ele>
   <time>2021-06-04T02:40:36.000Z</time>
</trkpt>  
<trkpt lat="34.24805863629006" lon="108.89484302010084">
   <ele>407.0221508583054</ele>
   <time>2021-06-04T02:40:38.000Z</time>
</trkpt>  
<trkpt lat="34.24807759255583" lon="108.89488095991484">
   <ele>406.5945506999269</ele>
   <time>2021-06-04T02:40:41.000Z</time>
</trkpt>  
<trkpt lat="34.24810386289277" lon="108.89491121693291">
   <ele>407.1350090075284</ele>
   <time>2021-06-04T02:40:43.000Z</time>
</trkpt>  
<trkpt lat="34.24813131560463" lon="108.89492820861672">
   <ele>406.91826456133276</ele>
   <time>2021-06-04T02:40:45.000Z</time>
</trkpt>  
<trkpt lat="34.248156601281366" lon="108.89494195665574">
   <ele>407.29086624551564</ele>
   <time>2021-06-04T02:40:47.000Z</time>
</trkpt>  
<trkpt lat="34.248193486943435" lon="108.89495537249357">
   <ele>407.2499211328104</ele>
   <time>2021-06-04T02:40:50.000Z</time>
</trkpt>  
<trkpt lat="34.248233466200844" lon="108.89495534849145">
   <ele>407.169421505183</ele>
   <time>2021-06-04T02:40:53.000Z</time>
</trkpt>  
<trkpt lat="34.24826950169986" lon="108.89495844862392">
   <ele>407.26400272734463</ele>
   <time>2021-06-04T02:40:56.000Z</time>
</trkpt>  
<trkpt lat="34.2482984802679" lon="108.89496443145923">
   <ele>407.0033551361412</ele>
   <time>2021-06-04T02:40:59.000Z</time>
</trkpt>  
<trkpt lat="34.24833086628814" lon="108.894968749621">
   <ele>407.2783751124516</ele>
   <time>2021-06-04T02:41:02.000Z</time>
</trkpt>  
<trkpt lat="34.24836958356432" lon="108.89496742606345">
   <ele>407.1987966252491</ele>
   <time>2021-06-04T02:41:05.000Z</time>
</trkpt>  
<trkpt lat="34.24840229986574" lon="108.8949670836414">
   <ele>406.86766433995217</ele>
   <time>2021-06-04T02:41:08.000Z</time>
</trkpt>  
<trkpt lat="34.24842980446228" lon="108.8949631755372">
   <ele>407.3582375254482</ele>
   <time>2021-06-04T02:41:11.000Z</time>
</trkpt>  
<trkpt lat="34.248463121859814" lon="108.89496205683507">
   <ele>406.8653105972335</ele>
   <time>2021-06-04T02:41:14.000Z</time>
</trkpt>  
<trkpt lat="34.24849440450195" lon="108.89496948446335">
   <ele>406.74397844076157</ele>
   <time>2021-06-04T02:41:17.000Z</time>
</trkpt>  
<trkpt lat="34.24853259467511" lon="108.8949810144208">
   <ele>406.6390409367159</ele>
   <time>2021-06-04T02:41:20.000Z</time>
</trkpt>  
<trkpt lat="34.24857414449012" lon="108.89498484921683">
   <ele>407.820180892013</ele>
   <time>2021-06-04T02:41:23.000Z</time>
</trkpt>  
<trkpt lat="34.248606068152334" lon="108.89498813980825">
   <ele>406.93419794365764</ele>
   <time>2021-06-04T02:41:26.000Z</time>
</trkpt>  
<trkpt lat="34.248643931995204" lon="108.89499981623369">
   <ele>407.7081941822544</ele>
   <time>2021-06-04T02:41:29.000Z</time>
</trkpt>  
<trkpt lat="34.24867489633073" lon="108.89500650349471">
   <ele>406.3781616091728</ele>
   <time>2021-06-04T02:41:31.000Z</time>
</trkpt>  
<trkpt lat="34.24870189178902" lon="108.89501082127549">
   <ele>407.0652185091749</ele>
   <time>2021-06-04T02:41:34.000Z</time>
</trkpt>  
<trkpt lat="34.2487301285313" lon="108.89500961044534">
   <ele>406.38675327878445</ele>
   <time>2021-06-04T02:41:36.000Z</time>
</trkpt>  
<trkpt lat="34.248762515460825" lon="108.89500381510271">
   <ele>406.46859090961516</ele>
   <time>2021-06-04T02:41:38.000Z</time>
</trkpt>  
<trkpt lat="34.24879189874457" lon="108.89499629458761">
   <ele>406.61880040261894</ele>
   <time>2021-06-04T02:41:40.000Z</time>
</trkpt>  
<trkpt lat="34.248826967508855" lon="108.89498326778622">
   <ele>405.4937223447487</ele>
   <time>2021-06-04T02:41:43.000Z</time>
</trkpt>  
<trkpt lat="34.248853582557835" lon="108.89497285271375">
   <ele>406.20060190651566</ele>
   <time>2021-06-04T02:41:46.000Z</time>
</trkpt>  
<trkpt lat="34.24888268282162" lon="108.89496673874505">
   <ele>406.21735728438944</ele>
   <time>2021-06-04T02:41:48.000Z</time>
</trkpt>  
<trkpt lat="34.24891797900313" lon="108.89495789723138">
   <ele>406.3453650865704</ele>
   <time>2021-06-04T02:41:51.000Z</time>
</trkpt>  
<trkpt lat="34.24895733875069" lon="108.8949557345725">
   <ele>405.5581214046106</ele>
   <time>2021-06-04T02:41:54.000Z</time>
</trkpt>  
<trkpt lat="34.248995207032905" lon="108.89495022490742">
   <ele>405.09986264724284</ele>
   <time>2021-06-04T02:41:57.000Z</time>
</trkpt>  
<trkpt lat="34.24903000248812" lon="108.89494385164718">
   <ele>405.9291470423341</ele>
   <time>2021-06-04T02:42:00.000Z</time>
</trkpt>  
<trkpt lat="34.24907000386623" lon="108.89494146425807">
   <ele>405.83555044885725</ele>
   <time>2021-06-04T02:42:03.000Z</time>
</trkpt>  
<trkpt lat="34.249107377797664" lon="108.89494558751656">
   <ele>405.58742662519217</ele>
   <time>2021-06-04T02:42:06.000Z</time>
</trkpt>  
<trkpt lat="34.249138885856595" lon="108.89495156379559">
   <ele>405.09577348828316</ele>
   <time>2021-06-04T02:42:09.000Z</time>
</trkpt>  
<trkpt lat="34.24917183942864" lon="108.89495611676526">
   <ele>404.86730939522386</ele>
   <time>2021-06-04T02:42:12.000Z</time>
</trkpt>  
<trkpt lat="34.249207619052335" lon="108.89495439923557">
   <ele>405.1532109603286</ele>
   <time>2021-06-04T02:42:16.000Z</time>
</trkpt>  
<trkpt lat="34.24923576846325" lon="108.89496388884012">
   <ele>405.5000447500497</ele>
   <time>2021-06-04T02:42:20.000Z</time>
</trkpt>  
<trkpt lat="34.24926346576097" lon="108.8949657300216">
   <ele>405.5569689143449</ele>
   <time>2021-06-04T02:42:28.000Z</time>
</trkpt>  
<trkpt lat="34.24929254123742" lon="108.8949529068661">
   <ele>405.09787212125957</ele>
   <time>2021-06-04T02:42:32.000Z</time>
</trkpt>  
<trkpt lat="34.24930691527913" lon="108.89492338512036">
   <ele>404.94684658478945</ele>
   <time>2021-06-04T02:42:46.000Z</time>
</trkpt>  
<trkpt lat="34.249341667607375" lon="108.89492068196843">
   <ele>405.2717909310013</ele>
   <time>2021-06-04T02:42:51.000Z</time>
</trkpt>  
<trkpt lat="34.24937323649425" lon="108.89491233935232">
   <ele>405.3462828369811</ele>
   <time>2021-06-04T02:42:55.000Z</time>
</trkpt>  
<trkpt lat="34.24940162958125" lon="108.89491213756538">
   <ele>405.00969790294766</ele>
   <time>2021-06-04T02:43:00.000Z</time>
</trkpt>  
<trkpt lat="34.249428725668345" lon="108.8949051509787">
   <ele>404.5384358856827</ele>
   <time>2021-06-04T02:43:04.000Z</time>
</trkpt>  
<trkpt lat="34.249456136249634" lon="108.89489494009092">
   <ele>405.4406845867634</ele>
   <time>2021-06-04T02:43:08.000Z</time>
</trkpt>  
<trkpt lat="34.24949212614555" lon="108.89489212313553">
   <ele>405.54542677197605</ele>
   <time>2021-06-04T02:43:12.000Z</time>
</trkpt>  
<trkpt lat="34.24951999169515" lon="108.89488785051728">
   <ele>405.4830658873543</ele>
   <time>2021-06-04T02:43:15.000Z</time>
</trkpt>  
<trkpt lat="34.24955199372846" lon="108.89487719901183">
   <ele>405.3727580867708</ele>
   <time>2021-06-04T02:43:21.000Z</time>
</trkpt>  
<trkpt lat="34.24957689991353" lon="108.89486102022501">
   <ele>405.36095365323126</ele>
   <time>2021-06-04T02:43:26.000Z</time>
</trkpt>  
<trkpt lat="34.24954886168902" lon="108.89488593967924">
   <ele>405.3049937961623</ele>
   <time>2021-06-04T02:43:32.000Z</time>
</trkpt>  
<trkpt lat="34.24952144345752" lon="108.89490255702897">
   <ele>405.6642941897735</ele>
   <time>2021-06-04T02:43:35.000Z</time>
</trkpt>  
<trkpt lat="34.24948923695315" lon="108.89491716679953">
   <ele>406.01784075424075</ele>
   <time>2021-06-04T02:43:39.000Z</time>
</trkpt>  
<trkpt lat="34.24945993718852" lon="108.89493052555555">
   <ele>405.7142320089042</ele>
   <time>2021-06-04T02:43:42.000Z</time>
</trkpt>  
<trkpt lat="34.249425727327086" lon="108.89494383452542">
   <ele>404.7890845993534</ele>
   <time>2021-06-04T02:43:46.000Z</time>
</trkpt>  
<trkpt lat="34.249399566399035" lon="108.89495565192021">
   <ele>405.6053786762059</ele>
   <time>2021-06-04T02:43:48.000Z</time>
</trkpt>  
<trkpt lat="34.249371733605585" lon="108.8949528557096">
   <ele>405.6663801288232</ele>
   <time>2021-06-04T02:43:51.000Z</time>
</trkpt>  
<trkpt lat="34.249344738347546" lon="108.89495563644557">
   <ele>405.99128706753254</ele>
   <time>2021-06-04T02:43:55.000Z</time>
</trkpt>  
<trkpt lat="34.249315896671895" lon="108.89496057609331">
   <ele>405.90771587286144</ele>
   <time>2021-06-04T02:43:59.000Z</time>
</trkpt>  
<trkpt lat="34.24927909834655" lon="108.89496011874034">
   <ele>405.9386843619868</ele>
   <time>2021-06-04T02:44:03.000Z</time>
</trkpt>  
<trkpt lat="34.24924894275295" lon="108.89495984043725">
   <ele>406.00545262824744</ele>
   <time>2021-06-04T02:44:06.000Z</time>
</trkpt>  
<trkpt lat="34.249214404086565" lon="108.89495988521911">
   <ele>405.9540802203119</ele>
   <time>2021-06-04T02:44:09.000Z</time>
</trkpt>  
<trkpt lat="34.24918820699697" lon="108.89496993765862">
   <ele>406.4047457613051</ele>
   <time>2021-06-04T02:44:19.000Z</time>
</trkpt>  
<trkpt lat="34.249231103814694" lon="108.89497168284895">
   <ele>404.9719612086192</ele>
   <time>2021-06-04T02:44:23.000Z</time>
</trkpt>  
<trkpt lat="34.24925895049381" lon="108.89496289464134">
   <ele>405.790282541886</ele>
   <time>2021-06-04T02:44:25.000Z</time>
</trkpt>  
<trkpt lat="34.249295706358346" lon="108.89495231250237">
   <ele>405.41486254986376</ele>
   <time>2021-06-04T02:44:28.000Z</time>
</trkpt>  
<trkpt lat="34.24932950754109" lon="108.8949473583433">
   <ele>405.22600949089974</ele>
   <time>2021-06-04T02:44:31.000Z</time>
</trkpt>  
<trkpt lat="34.24936451676029" lon="108.89493960965582">
   <ele>405.6598219415173</ele>
   <time>2021-06-04T02:44:35.000Z</time>
</trkpt>  
<trkpt lat="34.24940092201474" lon="108.89492929410872">
   <ele>405.2733082808554</ele>
   <time>2021-06-04T02:44:38.000Z</time>
</trkpt>  
<trkpt lat="34.24942930248932" lon="108.89491383909089">
   <ele>404.8567840596661</ele>
   <time>2021-06-04T02:44:41.000Z</time>
</trkpt>  
<trkpt lat="34.249458946164395" lon="108.89490205272772">
   <ele>405.4523692019284</ele>
   <time>2021-06-04T02:44:44.000Z</time>
</trkpt>  
<trkpt lat="34.24949040839351" lon="108.89489646049886">
   <ele>405.0665069948882</ele>
   <time>2021-06-04T02:44:47.000Z</time>
</trkpt>  
<trkpt lat="34.24952122250351" lon="108.89488711997815">
   <ele>405.8259560773149</ele>
   <time>2021-06-04T02:44:49.000Z</time>
</trkpt>  
<trkpt lat="34.24955731334834" lon="108.89487661146386">
   <ele>405.2643148833886</ele>
   <time>2021-06-04T02:44:52.000Z</time>
</trkpt>  
<trkpt lat="34.2495895833035" lon="108.89486533830126">
   <ele>404.75382167845964</ele>
   <time>2021-06-04T02:44:55.000Z</time>
</trkpt>  
<trkpt lat="34.249614678672444" lon="108.89484744148764">
   <ele>404.87448579259217</ele>
   <time>2021-06-04T02:44:58.000Z</time>
</trkpt>  
<trkpt lat="34.249643377772315" lon="108.89482212257995">
   <ele>404.49421668611467</ele>
   <time>2021-06-04T02:45:01.000Z</time>
</trkpt>  
<trkpt lat="34.24966860013867" lon="108.89480328437168">
   <ele>404.4501773864031</ele>
   <time>2021-06-04T02:45:04.000Z</time>
</trkpt>  
<trkpt lat="34.249702480842586" lon="108.89478304786303">
   <ele>404.6142970509827</ele>
   <time>2021-06-04T02:45:07.000Z</time>
</trkpt>  
<trkpt lat="34.24973837245812" lon="108.89477153603598">
   <ele>404.34395459946245</ele>
   <time>2021-06-04T02:45:11.000Z</time>
</trkpt>  
<trkpt lat="34.24976792684229" lon="108.89475613789025">
   <ele>404.3515002336353</ele>
   <time>2021-06-04T02:45:14.000Z</time>
</trkpt>  
<trkpt lat="34.24979508960246" lon="108.89476312408591">
   <ele>404.1059258878231</ele>
   <time>2021-06-04T02:45:17.000Z</time>
</trkpt>  
<trkpt lat="34.24982054312501" lon="108.8947791542458">
   <ele>404.1304198941216</ele>
   <time>2021-06-04T02:45:20.000Z</time>
</trkpt>  
<trkpt lat="34.249847838246545" lon="108.89478817406973">
   <ele>404.4723783554509</ele>
   <time>2021-06-04T02:45:24.000Z</time>
</trkpt>  
<trkpt lat="34.24988228539328" lon="108.89479821946895">
   <ele>405.40081116650254</ele>
   <time>2021-06-04T02:45:27.000Z</time>
</trkpt>  
<trkpt lat="34.24991132119457" lon="108.89481137799368">
   <ele>405.0748445102945</ele>
   <time>2021-06-04T02:45:30.000Z</time>
</trkpt>  
<trkpt lat="34.249948839034005" lon="108.89481849810868">
   <ele>405.57019248697907</ele>
   <time>2021-06-04T02:45:33.000Z</time>
</trkpt>  
<trkpt lat="34.24998096726453" lon="108.8948228025684">
   <ele>404.9773662360385</ele>
   <time>2021-06-04T02:45:36.000Z</time>
</trkpt>  
<trkpt lat="34.250007370515654" lon="108.89484061611256">
   <ele>404.9597112266347</ele>
   <time>2021-06-04T02:45:39.000Z</time>
</trkpt>  
<trkpt lat="34.250029312766195" lon="108.89487386758941">
   <ele>404.7516611814499</ele>
   <time>2021-06-04T02:45:42.000Z</time>
</trkpt>  
<trkpt lat="34.25004552000724" lon="108.89490716626752">
   <ele>404.93526811432093</ele>
   <time>2021-06-04T02:45:45.000Z</time>
</trkpt>  
<trkpt lat="34.25006346693016" lon="108.89494447099331">
   <ele>405.24487069249153</ele>
   <time>2021-06-04T02:45:48.000Z</time>
</trkpt>  
<trkpt lat="34.2500722646977" lon="108.89498462057306">
   <ele>404.86502164322883</ele>
   <time>2021-06-04T02:45:51.000Z</time>
</trkpt>  
<trkpt lat="34.25006950959" lon="108.89502210316306">
   <ele>405.47270731441677</ele>
   <time>2021-06-04T02:45:54.000Z</time>
</trkpt>  
<trkpt lat="34.25005571133188" lon="108.89506286900799">
   <ele>404.73738879617304</ele>
   <time>2021-06-04T02:45:57.000Z</time>
</trkpt>  
<trkpt lat="34.250046996022604" lon="108.89510344182503">
   <ele>404.76073262747377</ele>
   <time>2021-06-04T02:46:00.000Z</time>
</trkpt>  
<trkpt lat="34.25004291871007" lon="108.895139221048">
   <ele>404.9621431659907</ele>
   <time>2021-06-04T02:46:03.000Z</time>
</trkpt>  
<trkpt lat="34.250047839452535" lon="108.89517252791751">
   <ele>404.5652634408325</ele>
   <time>2021-06-04T02:46:06.000Z</time>
</trkpt>  
<trkpt lat="34.25005356402261" lon="108.89520620610232">
   <ele>404.53472298942506</ele>
   <time>2021-06-04T02:46:09.000Z</time>
</trkpt>  
<trkpt lat="34.250060194254466" lon="108.89523976144842">
   <ele>404.88987084664404</ele>
   <time>2021-06-04T02:46:12.000Z</time>
</trkpt>  
<trkpt lat="34.25006498585653" lon="108.89528392874239">
   <ele>405.24889641068876</ele>
   <time>2021-06-04T02:46:15.000Z</time>
</trkpt>  
<trkpt lat="34.25006640623139" lon="108.89532769076104">
   <ele>405.69239262584597</ele>
   <time>2021-06-04T02:46:18.000Z</time>
</trkpt>  
<trkpt lat="34.25006551540742" lon="108.89536693589883">
   <ele>405.9696101564914</ele>
   <time>2021-06-04T02:46:21.000Z</time>
</trkpt>  
<trkpt lat="34.250071597640904" lon="108.89539908037467">
   <ele>406.0923373447731</ele>
   <time>2021-06-04T02:46:24.000Z</time>
</trkpt>  
<trkpt lat="34.25007835204842" lon="108.89544303214451">
   <ele>405.6523477844894</ele>
   <time>2021-06-04T02:46:27.000Z</time>
</trkpt>  
<trkpt lat="34.25008525760593" lon="108.89547888709552">
   <ele>406.0442108688876</ele>
   <time>2021-06-04T02:46:30.000Z</time>
</trkpt>  
<trkpt lat="34.25008502535099" lon="108.89552169271781">
   <ele>405.515937413089</ele>
   <time>2021-06-04T02:46:33.000Z</time>
</trkpt>  
<trkpt lat="34.250087398068196" lon="108.89555995955578">
   <ele>404.9203359046951</ele>
   <time>2021-06-04T02:46:36.000Z</time>
</trkpt>  
<trkpt lat="34.250086601401144" lon="108.89559743999526">
   <ele>405.31095711607486</ele>
   <time>2021-06-04T02:46:39.000Z</time>
</trkpt>  
<trkpt lat="34.25009022487601" lon="108.89563313410939">
   <ele>404.5048111975193</ele>
   <time>2021-06-04T02:46:42.000Z</time>
</trkpt>  
<trkpt lat="34.250109416449746" lon="108.89566982478819">
   <ele>404.68634300865233</ele>
   <time>2021-06-04T02:46:46.000Z</time>
</trkpt>  
<trkpt lat="34.2501329709215" lon="108.89570188536462">
   <ele>405.38215919118375</ele>
   <time>2021-06-04T02:46:49.000Z</time>
</trkpt>  
<trkpt lat="34.25015741565946" lon="108.89573391832678">
   <ele>405.68201053887606</ele>
   <time>2021-06-04T02:46:52.000Z</time>
</trkpt>  
<trkpt lat="34.250176066243" lon="108.89576653575342">
   <ele>404.96970528457314</ele>
   <time>2021-06-04T02:46:55.000Z</time>
</trkpt>  
<trkpt lat="34.25019653268256" lon="108.89579792148764">
   <ele>405.13941868953407</ele>
   <time>2021-06-04T02:46:58.000Z</time>
</trkpt>  
<trkpt lat="34.25021662816299" lon="108.89583905235293">
   <ele>405.1899725506082</ele>
   <time>2021-06-04T02:47:01.000Z</time>
</trkpt>  
<trkpt lat="34.250241483139426" lon="108.89586703850925">
   <ele>405.8778909407556</ele>
   <time>2021-06-04T02:47:04.000Z</time>
</trkpt>  
<trkpt lat="34.25027134867391" lon="108.89587602742989">
   <ele>406.01569392345846</ele>
   <time>2021-06-04T02:47:07.000Z</time>
</trkpt>  
<trkpt lat="34.25029703051861" lon="108.89586539938479">
   <ele>405.7400217372924</ele>
   <time>2021-06-04T02:47:11.000Z</time>
</trkpt>  
<trkpt lat="34.25031082537687" lon="108.89583607921233">
   <ele>405.83399780653417</ele>
   <time>2021-06-04T02:47:14.000Z</time>
</trkpt>  
<trkpt lat="34.25031122934408" lon="108.89579303675188">
   <ele>405.76322680246085</ele>
   <time>2021-06-04T02:47:17.000Z</time>
</trkpt>  
<trkpt lat="34.25032207981521" lon="108.89575148047281">
   <ele>405.2204070035368</ele>
   <time>2021-06-04T02:47:20.000Z</time>
</trkpt>  
<trkpt lat="34.25032896524339" lon="108.8957083598899">
   <ele>405.3156806854531</ele>
   <time>2021-06-04T02:47:23.000Z</time>
</trkpt>  
<trkpt lat="34.25033158127431" lon="108.89567046065446">
   <ele>404.6708010742441</ele>
   <time>2021-06-04T02:47:26.000Z</time>
</trkpt>  
<trkpt lat="34.25034264998682" lon="108.89563327614681">
   <ele>405.54539219103754</ele>
   <time>2021-06-04T02:47:29.000Z</time>
</trkpt>  
<trkpt lat="34.25034330380789" lon="108.89559058356068">
   <ele>405.31668264605105</ele>
   <time>2021-06-04T02:47:32.000Z</time>
</trkpt>  
<trkpt lat="34.250341665719326" lon="108.89554323018434">
   <ele>404.4982853764668</ele>
   <time>2021-06-04T02:47:35.000Z</time>
</trkpt>  
<trkpt lat="34.25034943057851" lon="108.89550652652785">
   <ele>404.82984759658575</ele>
   <time>2021-06-04T02:47:38.000Z</time>
</trkpt>  
<trkpt lat="34.250353080653774" lon="108.89546290278341">
   <ele>405.14828324876726</ele>
   <time>2021-06-04T02:47:41.000Z</time>
</trkpt>  
<trkpt lat="34.25035544774347" lon="108.89541702181711">
   <ele>405.8149237604812</ele>
   <time>2021-06-04T02:47:44.000Z</time>
</trkpt>  
<trkpt lat="34.250354110230084" lon="108.89537784234912">
   <ele>405.337882110849</ele>
   <time>2021-06-04T02:47:47.000Z</time>
</trkpt>  
<trkpt lat="34.25036370958532" lon="108.8953424103754">
   <ele>405.60217254422605</ele>
   <time>2021-06-04T02:47:50.000Z</time>
</trkpt>  
<trkpt lat="34.250366072179276" lon="108.8953023289285">
   <ele>405.7034873533994</ele>
   <time>2021-06-04T02:47:54.000Z</time>
</trkpt>  
<trkpt lat="34.25036946531225" lon="108.8952659218054">
   <ele>405.7529793549329</ele>
   <time>2021-06-04T02:47:56.000Z</time>
</trkpt>  
<trkpt lat="34.25037249251211" lon="108.89523208935549">
   <ele>405.17448136676103</ele>
   <time>2021-06-04T02:47:58.000Z</time>
</trkpt>  
<trkpt lat="34.250377487231454" lon="108.89519979490885">
   <ele>405.9453433798626</ele>
   <time>2021-06-04T02:48:00.000Z</time>
</trkpt>  
<trkpt lat="34.250387959641685" lon="108.89516166592836">
   <ele>405.169885401614</ele>
   <time>2021-06-04T02:48:04.000Z</time>
</trkpt>  
<trkpt lat="34.25039567620551" lon="108.89512957142408">
   <ele>404.88737826328725</ele>
   <time>2021-06-04T02:48:08.000Z</time>
</trkpt>  
<trkpt lat="34.25039519731516" lon="108.89509635830154">
   <ele>405.58097241073847</ele>
   <time>2021-06-04T02:48:24.000Z</time>
</trkpt>  
<trkpt lat="34.25041730104345" lon="108.89507357953609">
   <ele>405.96659807953984</ele>
   <time>2021-06-04T02:48:47.000Z</time>
</trkpt>  
<trkpt lat="34.25045108444685" lon="108.89508075945211">
   <ele>405.7261443696916</ele>
   <time>2021-06-04T02:48:50.000Z</time>
</trkpt>  
<trkpt lat="34.25048091079345" lon="108.89508666562017">
   <ele>405.6284704208374</ele>
   <time>2021-06-04T02:48:53.000Z</time>
</trkpt>  
<trkpt lat="34.25051913052644" lon="108.89509023160427">
   <ele>406.12876958213747</ele>
   <time>2021-06-04T02:48:56.000Z</time>
</trkpt>  
<trkpt lat="34.25056518412162" lon="108.89505615459278">
   <ele>406.7663243394345</ele>
   <time>2021-06-04T02:50:32.000Z</time>
</trkpt>  
<trkpt lat="34.250579514849285" lon="108.89508995073678">
   <ele>406.4493495915085</ele>
   <time>2021-06-04T02:50:33.000Z</time>
</trkpt>  
<trkpt lat="34.250579209143645" lon="108.89512536646333">
   <ele>406.6007828377187</ele>
   <time>2021-06-04T02:50:36.000Z</time>
</trkpt>  
<trkpt lat="34.25054321570752" lon="108.89513427245014">
   <ele>406.5575390635058</ele>
   <time>2021-06-04T02:50:41.023Z</time>
</trkpt>  
<trkpt lat="34.250519185516836" lon="108.89518358125967">
   <ele>406.6715885195881</ele>
   <time>2021-06-04T02:50:50.019Z</time>
</trkpt>  
<trkpt lat="34.25042819124665" lon="108.89502813328025">
   <ele>406.87497086822987</ele>
   <time>2021-06-04T02:50:52.000Z</time>
</trkpt>  
<trkpt lat="34.250405287258964" lon="108.89500613713535">
   <ele>405.8664424633607</ele>
   <time>2021-06-04T02:50:54.000Z</time>
</trkpt>  
<trkpt lat="34.25043372978256" lon="108.89503979908409">
   <ele>406.16759230941534</ele>
   <time>2021-06-04T02:50:56.000Z</time>
</trkpt>  
<trkpt lat="34.25042736038148" lon="108.89507288868863">
   <ele>404.95534392260015</ele>
   <time>2021-06-04T02:51:06.000Z</time>
</trkpt>  
<trkpt lat="34.25039874384006" lon="108.89507678883781">
   <ele>405.2557479618117</ele>
   <time>2021-06-04T02:51:10.000Z</time>
</trkpt>  
<trkpt lat="34.25038384998868" lon="108.8950454052549">
   <ele>404.6802661539987</ele>
   <time>2021-06-04T02:51:14.000Z</time>
</trkpt>  
<trkpt lat="34.250396364587104" lon="108.89500744603043">
   <ele>405.04142725560814</ele>
   <time>2021-06-04T02:51:18.000Z</time>
</trkpt>  
<trkpt lat="34.25040560253079" lon="108.89496347313386">
   <ele>404.939984225668</ele>
   <time>2021-06-04T02:51:20.000Z</time>
</trkpt>  
<trkpt lat="34.25041840189514" lon="108.89493441221173">
   <ele>405.1716912770644</ele>
   <time>2021-06-04T02:51:27.000Z</time>
</trkpt>  
<trkpt lat="34.250426166957546" lon="108.89490195056389">
   <ele>404.94567582104355</ele>
   <time>2021-06-04T02:51:34.000Z</time>
</trkpt>  
<trkpt lat="34.25043916763857" lon="108.8948709153956">
   <ele>404.95111622847617</ele>
   <time>2021-06-04T02:51:39.000Z</time>
</trkpt>  
<trkpt lat="34.25044759527948" lon="108.8948360887381">
   <ele>404.4711165372282</ele>
   <time>2021-06-04T02:51:42.000Z</time>
</trkpt>  
<trkpt lat="34.250451261560784" lon="108.8948010935332">
   <ele>404.80973760876805</ele>
   <time>2021-06-04T02:51:45.000Z</time>
</trkpt>  
<trkpt lat="34.25045330104089" lon="108.89476580525455">
   <ele>404.37360564339906</ele>
   <time>2021-06-04T02:51:49.000Z</time>
</trkpt>  
<trkpt lat="34.250456397330744" lon="108.894725814912">
   <ele>404.7179714916274</ele>
   <time>2021-06-04T02:51:54.000Z</time>
</trkpt>  
<trkpt lat="34.2504764684339" lon="108.89469788188664">
   <ele>405.2508039465174</ele>
   <time>2021-06-04T02:52:02.000Z</time>
</trkpt>  
<trkpt lat="34.25049937814245" lon="108.89466966859369">
   <ele>405.3622214673087</ele>
   <time>2021-06-04T02:52:06.000Z</time>
</trkpt>  
<trkpt lat="34.25050593206698" lon="108.89463604432373">
   <ele>405.7832301435992</ele>
   <time>2021-06-04T02:52:10.000Z</time>
</trkpt>  
<trkpt lat="34.2505129903861" lon="108.89460397852014">
   <ele>404.90941226575524</ele>
   <time>2021-06-04T02:52:27.000Z</time>
</trkpt>  
<trkpt lat="34.25048937497543" lon="108.89458573721502">
   <ele>404.7285769507289</ele>
   <time>2021-06-04T02:54:41.000Z</time>
</trkpt>  
<trkpt lat="34.25049163227792" lon="108.89454944364701">
   <ele>404.78322206810117</ele>
   <time>2021-06-04T02:54:44.000Z</time>
</trkpt>  
<trkpt lat="34.25046944143474" lon="108.89452964839938">
   <ele>404.6170071680099</ele>
   <time>2021-06-04T02:55:00.000Z</time>
</trkpt>  
<trkpt lat="34.25045380552968" lon="108.89450008659217">
   <ele>405.12353791855276</ele>
   <time>2021-06-04T02:55:38.000Z</time>
</trkpt>  
<trkpt lat="34.2504646742507" lon="108.89446210419322">
   <ele>404.96458699554205</ele>
   <time>2021-06-04T02:55:42.000Z</time>
</trkpt>  
<trkpt lat="34.250479176874805" lon="108.89442393337657">
   <ele>405.30832946673036</ele>
   <time>2021-06-04T02:55:45.000Z</time>
</trkpt>  
<trkpt lat="34.25048988193356" lon="108.89439069445723">
   <ele>405.1173199331388</ele>
   <time>2021-06-04T02:55:48.000Z</time>
</trkpt>  
<trkpt lat="34.250497710282076" lon="108.89435569829185">
   <ele>405.09997971821576</ele>
   <time>2021-06-04T02:55:51.000Z</time>
</trkpt>  
<trkpt lat="34.25050692342479" lon="108.89432032569013">
   <ele>404.2111106514931</ele>
   <time>2021-06-04T02:55:55.000Z</time>
</trkpt>  
<trkpt lat="34.250519251327816" lon="108.89428926457195">
   <ele>405.1002798387781</ele>
   <time>2021-06-04T02:55:58.000Z</time>
</trkpt>  
<trkpt lat="34.25052505419333" lon="108.89425330008737">
   <ele>404.82626330293715</ele>
   <time>2021-06-04T02:56:01.000Z</time>
</trkpt>  
<trkpt lat="34.25054291764082" lon="108.89422094305677">
   <ele>404.9305504625663</ele>
   <time>2021-06-04T02:56:05.000Z</time>
</trkpt>  
<trkpt lat="34.25055492191576" lon="108.89418973738645">
   <ele>405.3206299180165</ele>
   <time>2021-06-04T02:56:12.000Z</time>
</trkpt>  
<trkpt lat="34.25057400213137" lon="108.8941589407141">
   <ele>405.28159616328776</ele>
   <time>2021-06-04T02:56:16.000Z</time>
</trkpt>  
<trkpt lat="34.25060051168405" lon="108.89414482224429">
   <ele>405.23165758978575</ele>
   <time>2021-06-04T02:56:21.000Z</time>
</trkpt>  
<trkpt lat="34.250626980095625" lon="108.89416558941245">
   <ele>405.5495422203094</ele>
   <time>2021-06-04T02:56:24.000Z</time>
</trkpt>  
<trkpt lat="34.25065763704704" lon="108.89419494989272">
   <ele>405.4037938108668</ele>
   <time>2021-06-04T02:56:28.000Z</time>
</trkpt>  
<trkpt lat="34.25068169950021" lon="108.89421625505685">
   <ele>405.2637998331338</ele>
   <time>2021-06-04T02:56:31.000Z</time>
</trkpt>  
<trkpt lat="34.25070358662694" lon="108.89424790153878">
   <ele>405.36023482028395</ele>
   <time>2021-06-04T02:56:34.000Z</time>
</trkpt>  
<trkpt lat="34.25072949911932" lon="108.89426935394215">
   <ele>405.58202347997576</ele>
   <time>2021-06-04T02:56:37.000Z</time>
</trkpt>  
<trkpt lat="34.25076280126076" lon="108.89428264824143">
   <ele>405.87550652679056</ele>
   <time>2021-06-04T02:56:41.000Z</time>
</trkpt>  
<trkpt lat="34.25079356934412" lon="108.89428895319502">
   <ele>406.0567665277049</ele>
   <time>2021-06-04T02:56:45.000Z</time>
</trkpt>  
<trkpt lat="34.250829836347535" lon="108.89429643988363">
   <ele>406.4339132551104</ele>
   <time>2021-06-04T02:56:49.000Z</time>
</trkpt>  
<trkpt lat="34.25085674046253" lon="108.89430467019574">
   <ele>406.0205175187439</ele>
   <time>2021-06-04T02:56:53.000Z</time>
</trkpt>  
<trkpt lat="34.2508833330622" lon="108.89432737997316">
   <ele>405.8650504145771</ele>
   <time>2021-06-04T02:56:59.000Z</time>
</trkpt>  
<trkpt lat="34.25091323105461" lon="108.89434000312927">
   <ele>405.77390831615776</ele>
   <time>2021-06-04T02:57:02.000Z</time>
</trkpt>  
<trkpt lat="34.25094097333883" lon="108.89433747591508">
   <ele>405.8833724157885</ele>
   <time>2021-06-04T02:57:05.000Z</time>
</trkpt>  
<trkpt lat="34.25097065992081" lon="108.89431380448742">
   <ele>405.5567783629522</ele>
   <time>2021-06-04T02:57:09.000Z</time>
</trkpt>  
<trkpt lat="34.25099217980763" lon="108.89429165480472">
   <ele>406.32460424490273</ele>
   <time>2021-06-04T02:57:12.000Z</time>
</trkpt>  
<trkpt lat="34.25101740024038" lon="108.89426919972674">
   <ele>406.52650848869234</ele>
   <time>2021-06-04T02:57:15.000Z</time>
</trkpt>  
<trkpt lat="34.251040866846004" lon="108.89424581962486">
   <ele>406.861297627911</ele>
   <time>2021-06-04T02:57:20.000Z</time>
</trkpt>  
<trkpt lat="34.251060033239966" lon="108.8942194685912">
   <ele>406.32656345237046</ele>
   <time>2021-06-04T02:57:29.000Z</time>
</trkpt>  
<trkpt lat="34.25105691924534" lon="108.89418609227907">
   <ele>406.45432031992823</ele>
   <time>2021-06-04T02:57:48.000Z</time>
</trkpt>  
<trkpt lat="34.2510864531767" lon="108.89420403535097">
   <ele>405.23537463042885</ele>
   <time>2021-06-04T02:58:08.000Z</time>
</trkpt>  
<trkpt lat="34.25110425018246" lon="108.89422971932395">
   <ele>405.9781257295981</ele>
   <time>2021-06-04T02:58:11.000Z</time>
</trkpt>  
<trkpt lat="34.25112440542909" lon="108.89425274619177">
   <ele>405.5982066942379</ele>
   <time>2021-06-04T02:58:20.000Z</time>
</trkpt>  
<trkpt lat="34.251121957462935" lon="108.89421836345703">
   <ele>406.43470414727926</ele>
   <time>2021-06-04T03:01:33.000Z</time>
</trkpt>  
<trkpt lat="34.25111557258088" lon="108.89418472959447">
   <ele>406.52415714692324</ele>
   <time>2021-06-04T03:01:38.000Z</time>
</trkpt>  
<trkpt lat="34.251136278889625" lon="108.89416198912907">
   <ele>406.2853886289522</ele>
   <time>2021-06-04T03:01:42.000Z</time>
</trkpt>  
<trkpt lat="34.251167018721056" lon="108.89415620406393">
   <ele>405.97281860373914</ele>
   <time>2021-06-04T03:01:47.000Z</time>
</trkpt>  
<trkpt lat="34.25119435098483" lon="108.89415580352671">
   <ele>405.8662396641448</ele>
   <time>2021-06-04T03:01:51.000Z</time>
</trkpt>  
<trkpt lat="34.25122210699527" lon="108.8941480691705">
   <ele>406.0407277569175</ele>
   <time>2021-06-04T03:01:55.000Z</time>
</trkpt>  
<trkpt lat="34.25124846897307" lon="108.89413883251073">
   <ele>406.1553376214579</ele>
   <time>2021-06-04T03:01:58.000Z</time>
</trkpt>  
<trkpt lat="34.25127934517329" lon="108.89413368269432">
   <ele>406.27035287115723</ele>
   <time>2021-06-04T03:02:02.000Z</time>
</trkpt>  
<trkpt lat="34.25130676136528" lon="108.89412170534797">
   <ele>405.5448855655268</ele>
   <time>2021-06-04T03:02:06.000Z</time>
</trkpt>  
<trkpt lat="34.25133818441878" lon="108.89411645086687">
   <ele>406.3918179301545</ele>
   <time>2021-06-04T03:02:10.000Z</time>
</trkpt>  
<trkpt lat="34.25137412597481" lon="108.89411161454885">
   <ele>405.8550248807296</ele>
   <time>2021-06-04T03:02:14.000Z</time>
</trkpt>  
<trkpt lat="34.25140159517862" lon="108.89410054348055">
   <ele>405.09863832220435</ele>
   <time>2021-06-04T03:02:18.000Z</time>
</trkpt>  
<trkpt lat="34.251445452920514" lon="108.89408577999778">
   <ele>405.00705005507916</ele>
   <time>2021-06-04T03:02:22.000Z</time>
</trkpt>  
<trkpt lat="34.251475913999336" lon="108.89408457265031">
   <ele>404.9638413162902</ele>
   <time>2021-06-04T03:02:26.000Z</time>
</trkpt>  
<trkpt lat="34.25150462300359" lon="108.89409992975469">
   <ele>404.67715157102793</ele>
   <time>2021-06-04T03:02:30.000Z</time>
</trkpt>  
<trkpt lat="34.251530849768535" lon="108.89412651853469">
   <ele>404.4382805963978</ele>
   <time>2021-06-04T03:02:34.000Z</time>
</trkpt>  
<trkpt lat="34.251556685499004" lon="108.89415053884356">
   <ele>405.0142389405519</ele>
   <time>2021-06-04T03:02:38.000Z</time>
</trkpt>  
<trkpt lat="34.251577259310636" lon="108.89418692487847">
   <ele>404.1964628919959</ele>
   <time>2021-06-04T03:02:41.000Z</time>
</trkpt>  
<trkpt lat="34.251603342721424" lon="108.89421253707985">
   <ele>404.71106113679707</ele>
   <time>2021-06-04T03:02:45.000Z</time>
</trkpt>  
<trkpt lat="34.25162951575185" lon="108.89423543970108">
   <ele>404.24335368629545</ele>
   <time>2021-06-04T03:02:49.000Z</time>
</trkpt>  
<trkpt lat="34.25164979979541" lon="108.89425812127939">
   <ele>404.23182404227555</ele>
   <time>2021-06-04T03:02:52.000Z</time>
</trkpt>  
<trkpt lat="34.251672071433354" lon="108.8942848648167">
   <ele>404.44290031772107</ele>
   <time>2021-06-04T03:02:56.000Z</time>
</trkpt>  
<trkpt lat="34.251695729320424" lon="108.89430336960991">
   <ele>404.5029488382861</ele>
   <time>2021-06-04T03:02:59.000Z</time>
</trkpt>  
<trkpt lat="34.25172383421192" lon="108.89432633854419">
   <ele>403.63105465471745</ele>
   <time>2021-06-04T03:03:03.000Z</time>
</trkpt>  
<trkpt lat="34.251747622467946" lon="108.8943427678034">
   <ele>403.9684839490801</ele>
   <time>2021-06-04T03:03:06.000Z</time>
</trkpt>  
<trkpt lat="34.25176982035252" lon="108.89436234846671">
   <ele>403.4484030138701</ele>
   <time>2021-06-04T03:03:09.000Z</time>
</trkpt>  
<trkpt lat="34.25178595918174" lon="108.89439293311969">
   <ele>403.7100637368858</ele>
   <time>2021-06-04T03:03:12.000Z</time>
</trkpt>  
<trkpt lat="34.25179776169648" lon="108.89443023615708">
   <ele>403.43797853495926</ele>
   <time>2021-06-04T03:03:15.000Z</time>
</trkpt>  
<trkpt lat="34.251796589997944" lon="108.89446666750477">
   <ele>404.00229217112064</ele>
   <time>2021-06-04T03:03:20.000Z</time>
</trkpt>  
<trkpt lat="34.2517872258063" lon="108.89450485272172">
   <ele>404.24233083147556</ele>
   <time>2021-06-04T03:03:24.000Z</time>
</trkpt>  
<trkpt lat="34.25177879481343" lon="108.89453725836843">
   <ele>404.2857471043244</ele>
   <time>2021-06-04T03:03:27.000Z</time>
</trkpt>  
<trkpt lat="34.25177151911386" lon="108.8945728938948">
   <ele>403.8559714881703</ele>
   <time>2021-06-04T03:03:31.000Z</time>
</trkpt>  
<trkpt lat="34.25176123418148" lon="108.89460605330348">
   <ele>404.6327537568286</ele>
   <time>2021-06-04T03:03:34.000Z</time>
</trkpt>  
<trkpt lat="34.251747431293154" lon="108.8946455177541">
   <ele>404.60823647212237</ele>
   <time>2021-06-04T03:03:37.000Z</time>
</trkpt>  
<trkpt lat="34.25173977735934" lon="108.8946846977479">
   <ele>404.7529639219865</ele>
   <time>2021-06-04T03:03:41.000Z</time>
</trkpt>  
<trkpt lat="34.251732939069484" lon="108.89471848642174">
   <ele>404.86808742117137</ele>
   <time>2021-06-04T03:03:45.000Z</time>
</trkpt>  
<trkpt lat="34.25172704220664" lon="108.89475312670409">
   <ele>404.36563946679235</ele>
   <time>2021-06-04T03:03:48.000Z</time>
</trkpt>  
<trkpt lat="34.251717408284975" lon="108.89478423577464">
   <ele>404.3157248310745</ele>
   <time>2021-06-04T03:03:52.000Z</time>
</trkpt>  
<trkpt lat="34.25173548485659" lon="108.89480878942004">
   <ele>404.5327164493501</ele>
   <time>2021-06-04T03:04:02.000Z</time>
</trkpt>  
       </trkseg>
   </trk>
</gpx>
