# Supplementary material for: Exploring the influence of path environment factors on walking behavior in urban parks with configuration attribute control
Source: PLoS One. 2025 Jul 28;20(7):e0329278. doi: 10.1371/journal.pone.0329278 (PMC12303266; doi:10.1371/journal.pone.0329278)
Supplement: S2 File — (ZIP) [file pone.0329278.s002.zip › S2 File/Trajectory data/F197.gpx]

<?xml version="1.0" encoding="UTF-8"?>
<gpx xmlns:xsi="http://www.w3.org/2001/XMLSchema-instance" xmlns="http://www.topografix.com/GPX/1/1" xsi:schemaLocation="http://www.topografix.com/GPX/1/1 http://www.topografix.com/GPX/1/1/gpx.xsd" version="1.1" creator="foooooot.com">
<metadata>
         <copyright author="foooooot.com"> <license>foooooot.com</license></copyright>
         <time>1622743341.884979</time>
         <name>01</name>
</metadata>
<trk>
    <name>01</name>
    <type>trip#track</type>
    <src>手机客户端软件/六只脚iPhone版</src>
    <trkseg> 
<trkpt lat="34.251995931601456" lon="108.89491175736146">
   <ele>404.6200890643522</ele>
   <time>2021-06-04T02:02:22.000Z</time>
</trkpt>  
<trkpt lat="34.25196821753059" lon="108.8948978085427">
   <ele>404.13002501800656</ele>
   <time>2021-06-04T02:02:29.000Z</time>
</trkpt>  
<trkpt lat="34.25194425057627" lon="108.8948799442813">
   <ele>404.9656809680164</ele>
   <time>2021-06-04T02:02:35.000Z</time>
</trkpt>  
<trkpt lat="34.2519138994798" lon="108.89486786319087">
   <ele>404.9021804789081</ele>
   <time>2021-06-04T02:02:41.000Z</time>
</trkpt>  
<trkpt lat="34.251887805577645" lon="108.89485953343986">
   <ele>404.42625398375094</ele>
   <time>2021-06-04T02:02:46.000Z</time>
</trkpt>  
<trkpt lat="34.25185622528857" lon="108.89485224714659">
   <ele>405.062058808282</ele>
   <time>2021-06-04T02:02:52.000Z</time>
</trkpt>  
<trkpt lat="34.251829824772194" lon="108.89484190609475">
   <ele>404.8105857698247</ele>
   <time>2021-06-04T02:02:57.000Z</time>
</trkpt>  
<trkpt lat="34.25180145817957" lon="108.89482490114189">
   <ele>404.72188679128885</ele>
   <time>2021-06-04T02:03:02.000Z</time>
</trkpt>  
<trkpt lat="34.25177658319614" lon="108.89480958757883">
   <ele>404.7295053862035</ele>
   <time>2021-06-04T02:03:03.000Z</time>
</trkpt>  
<trkpt lat="34.25175158509128" lon="108.89479028070498">
   <ele>404.7336254334077</ele>
   <time>2021-06-04T02:03:05.000Z</time>
</trkpt>  
<trkpt lat="34.25172811025848" lon="108.89477038932898">
   <ele>404.93290179781616</ele>
   <time>2021-06-04T02:03:09.000Z</time>
</trkpt>  
<trkpt lat="34.25170712124062" lon="108.89474512861042">
   <ele>404.9147146092728</ele>
   <time>2021-06-04T02:03:17.000Z</time>
</trkpt>  
<trkpt lat="34.2517034595582" lon="108.89477791813827">
   <ele>404.5979742119089</ele>
   <time>2021-06-04T02:04:15.000Z</time>
</trkpt>  
<trkpt lat="34.25170377301549" lon="108.89481310574344">
   <ele>404.75998347904533</ele>
   <time>2021-06-04T02:04:20.000Z</time>
</trkpt>  
<trkpt lat="34.25168081831652" lon="108.89483670814656">
   <ele>402.90753998514265</ele>
   <time>2021-06-04T02:04:40.000Z</time>
</trkpt>  
<trkpt lat="34.25169573844348" lon="108.89480827321827">
   <ele>404.50096750911325</ele>
   <time>2021-06-04T02:05:19.000Z</time>
</trkpt>  
<trkpt lat="34.25170368441951" lon="108.89477416459292">
   <ele>404.47991356346756</ele>
   <time>2021-06-04T02:05:21.000Z</time>
</trkpt>  
<trkpt lat="34.251711425348624" lon="108.89474023507982">
   <ele>405.08906503673643</ele>
   <time>2021-06-04T02:05:23.000Z</time>
</trkpt>  
<trkpt lat="34.251722863488894" lon="108.89471044041052">
   <ele>405.0643308805302</ele>
   <time>2021-06-04T02:05:25.000Z</time>
</trkpt>  
<trkpt lat="34.25173806270141" lon="108.89467306948256">
   <ele>404.5965268192813</ele>
   <time>2021-06-04T02:05:28.000Z</time>
</trkpt>  
<trkpt lat="34.251750487770835" lon="108.89463498121506">
   <ele>404.38430928904563</ele>
   <time>2021-06-04T02:05:31.000Z</time>
</trkpt>  
<trkpt lat="34.251759120284774" lon="108.89459353387286">
   <ele>403.4110580701381</ele>
   <time>2021-06-04T02:05:34.000Z</time>
</trkpt>  
<trkpt lat="34.25176687891098" lon="108.89456004787007">
   <ele>404.29434363450855</ele>
   <time>2021-06-04T02:05:37.000Z</time>
</trkpt>  
<trkpt lat="34.25177551329478" lon="108.89451985554918">
   <ele>404.6860557105392</ele>
   <time>2021-06-04T02:05:41.000Z</time>
</trkpt>  
<trkpt lat="34.25177931915563" lon="108.89448691903637">
   <ele>404.51161800324917</ele>
   <time>2021-06-04T02:05:44.000Z</time>
</trkpt>  
<trkpt lat="34.25178209036113" lon="108.89444909087972">
   <ele>404.5226820362732</ele>
   <time>2021-06-04T02:05:49.000Z</time>
</trkpt>  
<trkpt lat="34.25177498466997" lon="108.89441449665722">
   <ele>404.2747303592041</ele>
   <time>2021-06-04T02:05:54.000Z</time>
</trkpt>  
<trkpt lat="34.251765420670935" lon="108.89438362751754">
   <ele>404.5238863006234</ele>
   <time>2021-06-04T02:05:58.000Z</time>
</trkpt>  
<trkpt lat="34.25175155453172" lon="108.89434851789095">
   <ele>404.5663162032142</ele>
   <time>2021-06-04T02:06:02.000Z</time>
</trkpt>  
<trkpt lat="34.25173499636126" lon="108.89431215921414">
   <ele>404.81646953709424</ele>
   <time>2021-06-04T02:06:06.000Z</time>
</trkpt>  
<trkpt lat="34.25171822567961" lon="108.89427585442012">
   <ele>405.2084048194811</ele>
   <time>2021-06-04T02:06:10.000Z</time>
</trkpt>  
<trkpt lat="34.25170158855297" lon="108.8942471935618">
   <ele>405.1185887940228</ele>
   <time>2021-06-04T02:06:13.000Z</time>
</trkpt>  
<trkpt lat="34.25168648931471" lon="108.89421571018678">
   <ele>405.3364982744679</ele>
   <time>2021-06-04T02:06:16.000Z</time>
</trkpt>  
<trkpt lat="34.25166967325693" lon="108.89418294505663">
   <ele>405.32479668501765</ele>
   <time>2021-06-04T02:06:19.000Z</time>
</trkpt>  
<trkpt lat="34.251655775423096" lon="108.8941536130745">
   <ele>405.66994878463447</ele>
   <time>2021-06-04T02:06:22.000Z</time>
</trkpt>  
<trkpt lat="34.25163206337468" lon="108.89412340026266">
   <ele>404.8208392057568</ele>
   <time>2021-06-04T02:06:25.000Z</time>
</trkpt>  
<trkpt lat="34.251618152276045" lon="108.89408708441385">
   <ele>404.48996351938695</ele>
   <time>2021-06-04T02:06:28.000Z</time>
</trkpt>  
<trkpt lat="34.25160463573952" lon="108.89405452989695">
   <ele>404.89792865421623</ele>
   <time>2021-06-04T02:06:32.000Z</time>
</trkpt>  
<trkpt lat="34.2515816089564" lon="108.89402451828424">
   <ele>404.311977465637</ele>
   <time>2021-06-04T02:06:36.000Z</time>
</trkpt>  
<trkpt lat="34.251564719180905" lon="108.89399524638124">
   <ele>403.98959245625883</ele>
   <time>2021-06-04T02:06:39.000Z</time>
</trkpt>  
<trkpt lat="34.25155325782374" lon="108.89395330436447">
   <ele>404.4609416713938</ele>
   <time>2021-06-04T02:06:43.000Z</time>
</trkpt>  
<trkpt lat="34.251545891818324" lon="108.89391275525318">
   <ele>404.6824154770002</ele>
   <time>2021-06-04T02:06:46.000Z</time>
</trkpt>  
<trkpt lat="34.25154122515037" lon="108.89387852912422">
   <ele>404.8780378578231</ele>
   <time>2021-06-04T02:06:49.000Z</time>
</trkpt>  
<trkpt lat="34.251537873544635" lon="108.89384050797989">
   <ele>404.8916667215526</ele>
   <time>2021-06-04T02:06:52.000Z</time>
</trkpt>  
<trkpt lat="34.25153272131738" lon="108.89380682669021">
   <ele>404.8503945916891</ele>
   <time>2021-06-04T02:06:55.000Z</time>
</trkpt>  
<trkpt lat="34.25153362024619" lon="108.8937654944285">
   <ele>403.8686677943915</ele>
   <time>2021-06-04T02:06:59.000Z</time>
</trkpt>  
<trkpt lat="34.25153141848528" lon="108.89373240895388">
   <ele>404.16579887084663</ele>
   <time>2021-06-04T02:07:02.000Z</time>
</trkpt>  
<trkpt lat="34.2515271174875" lon="108.8936891650334">
   <ele>403.54730552528054</ele>
   <time>2021-06-04T02:07:05.000Z</time>
</trkpt>  
<trkpt lat="34.251515994405544" lon="108.89364045668411">
   <ele>404.5823160689324</ele>
   <time>2021-06-04T02:07:08.000Z</time>
</trkpt>  
<trkpt lat="34.25151037352089" lon="108.8936053238695">
   <ele>404.5081251868978</ele>
   <time>2021-06-04T02:07:10.000Z</time>
</trkpt>  
<trkpt lat="34.25150930156942" lon="108.89356138098316">
   <ele>404.39991769194603</ele>
   <time>2021-06-04T02:07:13.000Z</time>
</trkpt>  
<trkpt lat="34.251508691432406" lon="108.89352514411264">
   <ele>404.6682828068733</ele>
   <time>2021-06-04T02:07:16.000Z</time>
</trkpt>  
<trkpt lat="34.251506146155315" lon="108.89348085892927">
   <ele>404.66387470345944</ele>
   <time>2021-06-04T02:07:19.000Z</time>
</trkpt>  
<trkpt lat="34.25149461121471" lon="108.89343578758064">
   <ele>405.2574112312868</ele>
   <time>2021-06-04T02:07:22.000Z</time>
</trkpt>  
<trkpt lat="34.25148255968891" lon="108.8934011857532">
   <ele>405.88408788945526</ele>
   <time>2021-06-04T02:07:24.000Z</time>
</trkpt>  
<trkpt lat="34.25146801946194" lon="108.89336679354243">
   <ele>405.7243678011</ele>
   <time>2021-06-04T02:07:26.000Z</time>
</trkpt>  
<trkpt lat="34.2514567551745" lon="108.89333584096042">
   <ele>406.0206164084375</ele>
   <time>2021-06-04T02:07:28.000Z</time>
</trkpt>  
<trkpt lat="34.251442650405906" lon="108.89329414233752">
   <ele>406.07619842421263</ele>
   <time>2021-06-04T02:07:31.000Z</time>
</trkpt>  
<trkpt lat="34.251433263667955" lon="108.89325292553046">
   <ele>406.2073007551953</ele>
   <time>2021-06-04T02:07:34.000Z</time>
</trkpt>  
<trkpt lat="34.25142986854279" lon="108.8932164417636">
   <ele>406.4813204491511</ele>
   <time>2021-06-04T02:07:37.000Z</time>
</trkpt>  
<trkpt lat="34.25142572530297" lon="108.89317207579812">
   <ele>406.4203872298822</ele>
   <time>2021-06-04T02:07:40.000Z</time>
</trkpt>  
<trkpt lat="34.25142499770951" lon="108.8931369854279">
   <ele>406.51235268451273</ele>
   <time>2021-06-04T02:07:43.000Z</time>
</trkpt>  
<trkpt lat="34.25142522448126" lon="108.89309586820812">
   <ele>406.4051607064903</ele>
   <time>2021-06-04T02:07:46.000Z</time>
</trkpt>  
<trkpt lat="34.2514235642093" lon="108.89305326468744">
   <ele>406.8813248081133</ele>
   <time>2021-06-04T02:07:49.000Z</time>
</trkpt>  
<trkpt lat="34.251420397459256" lon="108.89300377838225">
   <ele>406.45816869381815</ele>
   <time>2021-06-04T02:07:52.000Z</time>
</trkpt>  
<trkpt lat="34.25141159420326" lon="108.89295918634137">
   <ele>406.8014747882262</ele>
   <time>2021-06-04T02:07:55.000Z</time>
</trkpt>  
<trkpt lat="34.251395739724906" lon="108.89292122361547">
   <ele>407.57574178557843</ele>
   <time>2021-06-04T02:07:58.000Z</time>
</trkpt>  
<trkpt lat="34.251375892678666" lon="108.89288729424568">
   <ele>406.8326391717419</ele>
   <time>2021-06-04T02:08:01.000Z</time>
</trkpt>  
<trkpt lat="34.2513558719877" lon="108.89285545946984">
   <ele>406.913122930564</ele>
   <time>2021-06-04T02:08:04.000Z</time>
</trkpt>  
<trkpt lat="34.2513320883266" lon="108.89282594145108">
   <ele>406.7105073388666</ele>
   <time>2021-06-04T02:08:07.000Z</time>
</trkpt>  
<trkpt lat="34.251305880700265" lon="108.89279805484841">
   <ele>406.69732971303165</ele>
   <time>2021-06-04T02:08:10.000Z</time>
</trkpt>  
<trkpt lat="34.25127699037089" lon="108.89277036723541">
   <ele>406.8205084130168</ele>
   <time>2021-06-04T02:08:13.000Z</time>
</trkpt>  
<trkpt lat="34.25124763036112" lon="108.89274641139349">
   <ele>406.90994934830815</ele>
   <time>2021-06-04T02:08:16.000Z</time>
</trkpt>  
<trkpt lat="34.251216796126855" lon="108.89271961876042">
   <ele>406.8689357684925</ele>
   <time>2021-06-04T02:08:19.000Z</time>
</trkpt>  
<trkpt lat="34.251193375023426" lon="108.89269774108244">
   <ele>407.4073113333434</ele>
   <time>2021-06-04T02:08:22.000Z</time>
</trkpt>  
<trkpt lat="34.25117256827412" lon="108.89266447742637">
   <ele>407.03524001315236</ele>
   <time>2021-06-04T02:08:25.000Z</time>
</trkpt>  
<trkpt lat="34.25116029008455" lon="108.89262633637775">
   <ele>407.5855511883274</ele>
   <time>2021-06-04T02:08:28.000Z</time>
</trkpt>  
<trkpt lat="34.251160331115805" lon="108.89259262545755">
   <ele>407.5954044237733</ele>
   <time>2021-06-04T02:08:31.000Z</time>
</trkpt>  
<trkpt lat="34.25116644427814" lon="108.89255413934858">
   <ele>407.65284065157175</ele>
   <time>2021-06-04T02:08:34.000Z</time>
</trkpt>  
<trkpt lat="34.25117268938102" lon="108.89251346726061">
   <ele>407.89054178539664</ele>
   <time>2021-06-04T02:08:37.000Z</time>
</trkpt>  
<trkpt lat="34.25117182759594" lon="108.8924706370376">
   <ele>408.0847914200276</ele>
   <time>2021-06-04T02:08:40.000Z</time>
</trkpt>  
<trkpt lat="34.251175898903334" lon="108.89242761856771">
   <ele>407.57201064936817</ele>
   <time>2021-06-04T02:08:44.000Z</time>
</trkpt>  
<trkpt lat="34.25117888714899" lon="108.89237999251492">
   <ele>407.5202870639041</ele>
   <time>2021-06-04T02:08:47.000Z</time>
</trkpt>  
<trkpt lat="34.25118242618406" lon="108.89233767564848">
   <ele>408.1156963063404</ele>
   <time>2021-06-04T02:08:50.000Z</time>
</trkpt>  
<trkpt lat="34.2511833695325" lon="108.89229862084204">
   <ele>408.19465031381696</ele>
   <time>2021-06-04T02:08:53.000Z</time>
</trkpt>  
<trkpt lat="34.25117951290339" lon="108.89226620036096">
   <ele>407.8867005240172</ele>
   <time>2021-06-04T02:08:56.000Z</time>
</trkpt>  
<trkpt lat="34.251173720869275" lon="108.8922235733654">
   <ele>408.33327885344625</ele>
   <time>2021-06-04T02:08:59.000Z</time>
</trkpt>  
<trkpt lat="34.25116725202643" lon="108.8921785871145">
   <ele>407.35394370928407</ele>
   <time>2021-06-04T02:09:02.000Z</time>
</trkpt>  
<trkpt lat="34.25116144317505" lon="108.89213420657968">
   <ele>407.29021686315536</ele>
   <time>2021-06-04T02:09:05.000Z</time>
</trkpt>  
<trkpt lat="34.25115172595823" lon="108.89209040009058">
   <ele>408.1061352258548</ele>
   <time>2021-06-04T02:09:08.000Z</time>
</trkpt>  
<trkpt lat="34.251136249605025" lon="108.89205004682918">
   <ele>407.82299050316215</ele>
   <time>2021-06-04T02:09:11.000Z</time>
</trkpt>  
<trkpt lat="34.25112363208618" lon="108.89201332599794">
   <ele>407.84116381034255</ele>
   <time>2021-06-04T02:09:14.000Z</time>
</trkpt>  
<trkpt lat="34.25111043060826" lon="108.89198443626422">
   <ele>408.20254020858556</ele>
   <time>2021-06-04T02:09:16.000Z</time>
</trkpt>  
<trkpt lat="34.25109087339648" lon="108.89194719465355">
   <ele>407.73565006814897</ele>
   <time>2021-06-04T02:09:19.000Z</time>
</trkpt>  
<trkpt lat="34.251070532616545" lon="108.89191787855358">
   <ele>408.807686181739</ele>
   <time>2021-06-04T02:09:22.000Z</time>
</trkpt>  
<trkpt lat="34.25104567574079" lon="108.89189282522428">
   <ele>407.94143237825483</ele>
   <time>2021-06-04T02:09:26.000Z</time>
</trkpt>  
<trkpt lat="34.25102237456431" lon="108.89186211884099">
   <ele>408.9849208528176</ele>
   <time>2021-06-04T02:09:30.000Z</time>
</trkpt>  
<trkpt lat="34.251000947258404" lon="108.89183431192997">
   <ele>408.8800267940387</ele>
   <time>2021-06-04T02:09:33.000Z</time>
</trkpt>  
<trkpt lat="34.25097975427874" lon="108.89180906558914">
   <ele>408.6596072083339</ele>
   <time>2021-06-04T02:09:36.000Z</time>
</trkpt>  
<trkpt lat="34.250954450121434" lon="108.89178312293267">
   <ele>408.17057109437883</ele>
   <time>2021-06-04T02:09:40.000Z</time>
</trkpt>  
<trkpt lat="34.250928070670724" lon="108.89175666751476">
   <ele>408.80059737712145</ele>
   <time>2021-06-04T02:09:43.000Z</time>
</trkpt>  
<trkpt lat="34.25090193705961" lon="108.8917318821892">
   <ele>408.46753305289894</ele>
   <time>2021-06-04T02:09:46.000Z</time>
</trkpt>  
<trkpt lat="34.250872182810895" lon="108.89170145740457">
   <ele>407.9890140770003</ele>
   <time>2021-06-04T02:09:49.000Z</time>
</trkpt>  
<trkpt lat="34.25084985324871" lon="108.89167841208035">
   <ele>408.19245856348425</ele>
   <time>2021-06-04T02:09:51.000Z</time>
</trkpt>  
<trkpt lat="34.250824222019844" lon="108.89164964576423">
   <ele>407.96404062211514</ele>
   <time>2021-06-04T02:09:54.000Z</time>
</trkpt>  
<trkpt lat="34.25079847284105" lon="108.8916209701105">
   <ele>407.4285880308598</ele>
   <time>2021-06-04T02:09:57.000Z</time>
</trkpt>  
<trkpt lat="34.25077037122614" lon="108.8915919835045">
   <ele>407.8847113503143</ele>
   <time>2021-06-04T02:10:00.000Z</time>
</trkpt>  
<trkpt lat="34.25074807518156" lon="108.89156981436385">
   <ele>408.1183728436008</ele>
   <time>2021-06-04T02:10:02.000Z</time>
</trkpt>  
<trkpt lat="34.250726891030624" lon="108.89154821026756">
   <ele>407.29937147255987</ele>
   <time>2021-06-04T02:10:05.000Z</time>
</trkpt>  
<trkpt lat="34.25069903773648" lon="108.8915267721785">
   <ele>406.8736094580963</ele>
   <time>2021-06-04T02:10:08.000Z</time>
</trkpt>  
<trkpt lat="34.25067095217933" lon="108.89150315429171">
   <ele>407.29800026491284</ele>
   <time>2021-06-04T02:10:11.000Z</time>
</trkpt>  
<trkpt lat="34.250643489069276" lon="108.89148056722154">
   <ele>407.6438961979002</ele>
   <time>2021-06-04T02:10:14.000Z</time>
</trkpt>  
<trkpt lat="34.25061718233407" lon="108.8914621336403">
   <ele>407.74709896557033</ele>
   <time>2021-06-04T02:10:17.000Z</time>
</trkpt>  
<trkpt lat="34.25058701332142" lon="108.89144602550319">
   <ele>408.0007510809228</ele>
   <time>2021-06-04T02:10:20.000Z</time>
</trkpt>  
<trkpt lat="34.250550247667206" lon="108.89142968736105">
   <ele>408.3792839627713</ele>
   <time>2021-06-04T02:10:23.000Z</time>
</trkpt>  
<trkpt lat="34.2505204206836" lon="108.89141364118586">
   <ele>408.059898449108</ele>
   <time>2021-06-04T02:10:25.000Z</time>
</trkpt>  
<trkpt lat="34.25049496986434" lon="108.89139897569767">
   <ele>407.7399371219799</ele>
   <time>2021-06-04T02:10:28.000Z</time>
</trkpt>  
<trkpt lat="34.250468461740596" lon="108.89141659469291">
   <ele>407.41533478628844</ele>
   <time>2021-06-04T02:10:33.000Z</time>
</trkpt>  
<trkpt lat="34.250475942381804" lon="108.89145815779169">
   <ele>407.184240792878</ele>
   <time>2021-06-04T02:10:37.000Z</time>
</trkpt>  
<trkpt lat="34.250488867867894" lon="108.89149812539986">
   <ele>406.6661945320666</ele>
   <time>2021-06-04T02:10:41.000Z</time>
</trkpt>  
<trkpt lat="34.25049628267668" lon="108.89153476553669">
   <ele>407.26903696078807</ele>
   <time>2021-06-04T02:10:44.000Z</time>
</trkpt>  
<trkpt lat="34.25050028492148" lon="108.8915756179052">
   <ele>407.4803758924827</ele>
   <time>2021-06-04T02:10:48.000Z</time>
</trkpt>  
<trkpt lat="34.25050167467724" lon="108.89162068476918">
   <ele>407.38127017207444</ele>
   <time>2021-06-04T02:10:51.000Z</time>
</trkpt>  
<trkpt lat="34.25050687435754" lon="108.89166456771667">
   <ele>407.69037985708565</ele>
   <time>2021-06-04T02:10:54.000Z</time>
</trkpt>  
<trkpt lat="34.25051492425039" lon="108.89170599090511">
   <ele>407.5109932050109</ele>
   <time>2021-06-04T02:10:57.000Z</time>
</trkpt>  
<trkpt lat="34.25052008449667" lon="108.89173963113696">
   <ele>407.4133101142943</ele>
   <time>2021-06-04T02:11:00.000Z</time>
</trkpt>  
<trkpt lat="34.250516918949174" lon="108.89177485473735">
   <ele>407.0985507592559</ele>
   <time>2021-06-04T02:11:03.000Z</time>
</trkpt>  
<trkpt lat="34.25051853112074" lon="108.89180927209655">
   <ele>407.31137287430465</ele>
   <time>2021-06-04T02:11:06.000Z</time>
</trkpt>  
<trkpt lat="34.250515443822614" lon="108.89185082319209">
   <ele>407.4401559839025</ele>
   <time>2021-06-04T02:11:10.000Z</time>
</trkpt>  
<trkpt lat="34.25051242606832" lon="108.89188950155474">
   <ele>407.082850785926</ele>
   <time>2021-06-04T02:11:14.000Z</time>
</trkpt>  
<trkpt lat="34.25051205733954" lon="108.89193060792994">
   <ele>407.6711355820298</ele>
   <time>2021-06-04T02:11:18.000Z</time>
</trkpt>  
<trkpt lat="34.25051374599648" lon="108.89196618134777">
   <ele>407.23539840988815</ele>
   <time>2021-06-04T02:11:21.000Z</time>
</trkpt>  
<trkpt lat="34.25051573281264" lon="108.89200473324301">
   <ele>407.380012832582</ele>
   <time>2021-06-04T02:11:24.000Z</time>
</trkpt>  
<trkpt lat="34.25051919494757" lon="108.89204472425405">
   <ele>406.8008437966928</ele>
   <time>2021-06-04T02:11:27.000Z</time>
</trkpt>  
<trkpt lat="34.2505254208521" lon="108.8920806815253">
   <ele>406.9150312952697</ele>
   <time>2021-06-04T02:11:30.000Z</time>
</trkpt>  
<trkpt lat="34.25053724209051" lon="108.89212107750686">
   <ele>407.50409233476967</ele>
   <time>2021-06-04T02:11:33.000Z</time>
</trkpt>  
<trkpt lat="34.250544624740066" lon="108.89216907421758">
   <ele>408.1779923308641</ele>
   <time>2021-06-04T02:11:36.000Z</time>
</trkpt>  
<trkpt lat="34.2505519524586" lon="108.89220925664557">
   <ele>406.6887461207807</ele>
   <time>2021-06-04T02:11:39.000Z</time>
</trkpt>  
<trkpt lat="34.25055750809586" lon="108.89224902467049">
   <ele>406.9815324405208</ele>
   <time>2021-06-04T02:11:43.000Z</time>
</trkpt>  
<trkpt lat="34.25056772314137" lon="108.89228355809605">
   <ele>406.8494093352929</ele>
   <time>2021-06-04T02:11:46.000Z</time>
</trkpt>  
<trkpt lat="34.25057809299537" lon="108.89231580042906">
   <ele>406.51836934685707</ele>
   <time>2021-06-04T02:11:49.000Z</time>
</trkpt>  
<trkpt lat="34.250588024045946" lon="108.89234762123608">
   <ele>407.22762557771057</ele>
   <time>2021-06-04T02:11:52.000Z</time>
</trkpt>  
<trkpt lat="34.25060263031528" lon="108.89238176228814">
   <ele>407.1361705539748</ele>
   <time>2021-06-04T02:11:55.000Z</time>
</trkpt>  
<trkpt lat="34.25061916110204" lon="108.89241297685608">
   <ele>407.3262080522254</ele>
   <time>2021-06-04T02:11:58.000Z</time>
</trkpt>  
<trkpt lat="34.25063289238131" lon="108.8924446807314">
   <ele>406.87317034229636</ele>
   <time>2021-06-04T02:12:01.000Z</time>
</trkpt>  
<trkpt lat="34.25064352073288" lon="108.89247649831285">
   <ele>407.2378721088171</ele>
   <time>2021-06-04T02:12:04.000Z</time>
</trkpt>  
<trkpt lat="34.25065701825539" lon="108.89250817984751">
   <ele>407.55570842232555</ele>
   <time>2021-06-04T02:12:07.000Z</time>
</trkpt>  
<trkpt lat="34.25066768052946" lon="108.89254090966128">
   <ele>407.3057770701125</ele>
   <time>2021-06-04T02:12:10.000Z</time>
</trkpt>  
<trkpt lat="34.25067475422645" lon="108.89257551296612">
   <ele>407.41034439299256</ele>
   <time>2021-06-04T02:12:13.000Z</time>
</trkpt>  
<trkpt lat="34.25068412943269" lon="108.89260853203636">
   <ele>407.7304270500317</ele>
   <time>2021-06-04T02:12:16.000Z</time>
</trkpt>  
<trkpt lat="34.25069013461747" lon="108.8926462370017">
   <ele>408.2200138475746</ele>
   <time>2021-06-04T02:12:20.000Z</time>
</trkpt>  
<trkpt lat="34.25069661443143" lon="108.89268606223933">
   <ele>408.19599240645766</ele>
   <time>2021-06-04T02:12:24.000Z</time>
</trkpt>  
<trkpt lat="34.2507031618221" lon="108.89272101712311">
   <ele>408.3252681894228</ele>
   <time>2021-06-04T02:12:27.000Z</time>
</trkpt>  
<trkpt lat="34.25070587085362" lon="108.89276089213476">
   <ele>407.97524562943727</ele>
   <time>2021-06-04T02:12:31.000Z</time>
</trkpt>  
<trkpt lat="34.250709272595294" lon="108.89280383169728">
   <ele>408.0040514720604</ele>
   <time>2021-06-04T02:12:35.000Z</time>
</trkpt>  
<trkpt lat="34.25071599180454" lon="108.89284574493337">
   <ele>408.14548658113927</ele>
   <time>2021-06-04T02:12:39.000Z</time>
</trkpt>  
<trkpt lat="34.25072107478244" lon="108.89288513434244">
   <ele>407.8588384417817</ele>
   <time>2021-06-04T02:12:43.000Z</time>
</trkpt>  
<trkpt lat="34.2507278418923" lon="108.89291756427326">
   <ele>407.7941878018901</ele>
   <time>2021-06-04T02:12:46.000Z</time>
</trkpt>  
<trkpt lat="34.25073635139606" lon="108.8929558073024">
   <ele>407.39255963265896</ele>
   <time>2021-06-04T02:12:49.000Z</time>
</trkpt>  
<trkpt lat="34.25074013872618" lon="108.89299361796043">
   <ele>406.92625181004405</ele>
   <time>2021-06-04T02:12:52.000Z</time>
</trkpt>  
<trkpt lat="34.25074713786971" lon="108.89303374394149">
   <ele>407.5859493082389</ele>
   <time>2021-06-04T02:12:55.000Z</time>
</trkpt>  
<trkpt lat="34.2507555729927" lon="108.8930693405374">
   <ele>406.95035807974637</ele>
   <time>2021-06-04T02:12:58.000Z</time>
</trkpt>  
<trkpt lat="34.25075740752931" lon="108.89311072426898">
   <ele>407.2294116988778</ele>
   <time>2021-06-04T02:13:01.000Z</time>
</trkpt>  
<trkpt lat="34.25075565327458" lon="108.89315090217461">
   <ele>406.36474870238453</ele>
   <time>2021-06-04T02:13:04.000Z</time>
</trkpt>  
<trkpt lat="34.250755666985214" lon="108.89319304160117">
   <ele>405.9676789501682</ele>
   <time>2021-06-04T02:13:07.000Z</time>
</trkpt>  
<trkpt lat="34.250758955818874" lon="108.89322820696856">
   <ele>406.2090915488079</ele>
   <time>2021-06-04T02:13:10.000Z</time>
</trkpt>  
<trkpt lat="34.25075957752428" lon="108.8932659509438">
   <ele>405.5542052295059</ele>
   <time>2021-06-04T02:13:13.000Z</time>
</trkpt>  
<trkpt lat="34.25076022593659" lon="108.89330104102778">
   <ele>405.423941555433</ele>
   <time>2021-06-04T02:13:16.000Z</time>
</trkpt>  
<trkpt lat="34.250756078755295" lon="108.89333573812365">
   <ele>405.24074156954885</ele>
   <time>2021-06-04T02:13:19.000Z</time>
</trkpt>  
<trkpt lat="34.25075502534299" lon="108.89337507706833">
   <ele>405.73323840554804</ele>
   <time>2021-06-04T02:13:22.000Z</time>
</trkpt>  
<trkpt lat="34.25075336953136" lon="108.89341293350033">
   <ele>405.8993987860158</ele>
   <time>2021-06-04T02:13:25.000Z</time>
</trkpt>  
<trkpt lat="34.250751294187104" lon="108.89345428187997">
   <ele>406.0677931495011</ele>
   <time>2021-06-04T02:13:29.000Z</time>
</trkpt>  
<trkpt lat="34.250747213820674" lon="108.89348769831244">
   <ele>406.6205221209675</ele>
   <time>2021-06-04T02:13:32.000Z</time>
</trkpt>  
<trkpt lat="34.250739588845256" lon="108.8935208082482">
   <ele>407.00777375046164</ele>
   <time>2021-06-04T02:13:35.000Z</time>
</trkpt>  
<trkpt lat="34.25073089260734" lon="108.89355921766254">
   <ele>407.11963058728725</ele>
   <time>2021-06-04T02:13:39.000Z</time>
</trkpt>  
<trkpt lat="34.25072547826587" lon="108.89360131646036">
   <ele>406.88059202209115</ele>
   <time>2021-06-04T02:13:43.000Z</time>
</trkpt>  
<trkpt lat="34.25071556298652" lon="108.89364554046023">
   <ele>406.628096149303</ele>
   <time>2021-06-04T02:13:46.000Z</time>
</trkpt>  
<trkpt lat="34.250705537020806" lon="108.89368257181481">
   <ele>407.10517775453627</ele>
   <time>2021-06-04T02:13:49.000Z</time>
</trkpt>  
<trkpt lat="34.25069208156951" lon="108.89371526716525">
   <ele>406.700274172239</ele>
   <time>2021-06-04T02:13:52.000Z</time>
</trkpt>  
<trkpt lat="34.250676086288564" lon="108.89374790819733">
   <ele>407.13538895826787</ele>
   <time>2021-06-04T02:13:55.000Z</time>
</trkpt>  
<trkpt lat="34.25066271922922" lon="108.89378167897316">
   <ele>407.029186245054</ele>
   <time>2021-06-04T02:13:58.000Z</time>
</trkpt>  
<trkpt lat="34.25065036398705" lon="108.89381173542189">
   <ele>407.041234459728</ele>
   <time>2021-06-04T02:14:01.000Z</time>
</trkpt>  
<trkpt lat="34.25063416167939" lon="108.89384805820619">
   <ele>406.9548898683861</ele>
   <time>2021-06-04T02:14:04.000Z</time>
</trkpt>  
<trkpt lat="34.250622120503884" lon="108.893881819439">
   <ele>406.6278421515599</ele>
   <time>2021-06-04T02:14:07.000Z</time>
</trkpt>  
<trkpt lat="34.25061763573674" lon="108.89391888189971">
   <ele>405.8908625934273</ele>
   <time>2021-06-04T02:14:10.000Z</time>
</trkpt>  
<trkpt lat="34.25060561482989" lon="108.89395857288554">
   <ele>405.70624919235706</ele>
   <time>2021-06-04T02:14:13.000Z</time>
</trkpt>  
<trkpt lat="34.2505941144761" lon="108.89399210090804">
   <ele>406.2987469257787</ele>
   <time>2021-06-04T02:14:16.000Z</time>
</trkpt>  
<trkpt lat="34.25058272183413" lon="108.89402766945807">
   <ele>405.7389099234715</ele>
   <time>2021-06-04T02:14:20.000Z</time>
</trkpt>  
<trkpt lat="34.25056757304403" lon="108.8940643423248">
   <ele>406.39997996762395</ele>
   <time>2021-06-04T02:14:24.000Z</time>
</trkpt>  
<trkpt lat="34.25054920399857" lon="108.89410925750848">
   <ele>405.79916335176677</ele>
   <time>2021-06-04T02:14:27.000Z</time>
</trkpt>  
<trkpt lat="34.25053859218847" lon="108.89414754203719">
   <ele>404.6716726915911</ele>
   <time>2021-06-04T02:14:29.000Z</time>
</trkpt>  
<trkpt lat="34.25053280967998" lon="108.89418051267165">
   <ele>405.4342352049425</ele>
   <time>2021-06-04T02:14:32.000Z</time>
</trkpt>  
<trkpt lat="34.25053597239241" lon="108.89421342911078">
   <ele>405.8224364332855</ele>
   <time>2021-06-04T02:14:35.000Z</time>
</trkpt>  
<trkpt lat="34.25053461917765" lon="108.89424878106907">
   <ele>405.62396811135113</ele>
   <time>2021-06-04T02:14:38.000Z</time>
</trkpt>  
<trkpt lat="34.25053515443811" lon="108.89428294102372">
   <ele>405.4725031964481</ele>
   <time>2021-06-04T02:14:41.000Z</time>
</trkpt>  
<trkpt lat="34.25052970091283" lon="108.89431690336791">
   <ele>405.82448750548065</ele>
   <time>2021-06-04T02:14:44.000Z</time>
</trkpt>  
<trkpt lat="34.25051284997981" lon="108.89435554716731">
   <ele>405.62263906002045</ele>
   <time>2021-06-04T02:14:47.000Z</time>
</trkpt>  
<trkpt lat="34.25049341726321" lon="108.89438637177932">
   <ele>404.52618366573006</ele>
   <time>2021-06-04T02:14:50.000Z</time>
</trkpt>  
<trkpt lat="34.250473413215026" lon="108.89441647621507">
   <ele>404.5787672549486</ele>
   <time>2021-06-04T02:14:54.000Z</time>
</trkpt>  
<trkpt lat="34.25045238721366" lon="108.89443795745095">
   <ele>405.3191577224061</ele>
   <time>2021-06-04T02:14:57.000Z</time>
</trkpt>  
<trkpt lat="34.25043393695427" lon="108.89446543302788">
   <ele>404.7646160386503</ele>
   <time>2021-06-04T02:15:00.000Z</time>
</trkpt>  
<trkpt lat="34.25041215893026" lon="108.89450088382884">
   <ele>404.8123680828139</ele>
   <time>2021-06-04T02:15:04.000Z</time>
</trkpt>  
<trkpt lat="34.250394484005106" lon="108.89453332836645">
   <ele>404.68857768550515</ele>
   <time>2021-06-04T02:15:07.000Z</time>
</trkpt>  
<trkpt lat="34.25037651353368" lon="108.89456780279994">
   <ele>404.68724711518735</ele>
   <time>2021-06-04T02:15:10.000Z</time>
</trkpt>  
<trkpt lat="34.25036111075421" lon="108.8946001550417">
   <ele>404.8040570979938</ele>
   <time>2021-06-04T02:15:13.000Z</time>
</trkpt>  
<trkpt lat="34.25033719342727" lon="108.89463173321593">
   <ele>404.83223238866776</ele>
   <time>2021-06-04T02:15:17.000Z</time>
</trkpt>  
<trkpt lat="34.25031789540143" lon="108.89465584292894">
   <ele>405.2605461580679</ele>
   <time>2021-06-04T02:15:20.000Z</time>
</trkpt>  
<trkpt lat="34.25029693113185" lon="108.89468000197616">
   <ele>405.0985572086647</ele>
   <time>2021-06-04T02:15:23.000Z</time>
</trkpt>  
<trkpt lat="34.250275592793095" lon="108.89470677738781">
   <ele>405.21234612632543</ele>
   <time>2021-06-04T02:15:26.000Z</time>
</trkpt>  
<trkpt lat="34.25025571947569" lon="108.89473106712734">
   <ele>405.0831794803962</ele>
   <time>2021-06-04T02:15:29.000Z</time>
</trkpt>  
<trkpt lat="34.25023574446969" lon="108.8947544653883">
   <ele>405.4030025973916</ele>
   <time>2021-06-04T02:15:32.000Z</time>
</trkpt>  
<trkpt lat="34.250215881627064" lon="108.89478272428275">
   <ele>405.0982903409749</ele>
   <time>2021-06-04T02:15:35.000Z</time>
</trkpt>  
<trkpt lat="34.25019146340693" lon="108.89481309564337">
   <ele>404.31990693788975</ele>
   <time>2021-06-04T02:15:38.000Z</time>
</trkpt>  
<trkpt lat="34.25016592984015" lon="108.89484589083801">
   <ele>404.7576917055994</ele>
   <time>2021-06-04T02:15:41.000Z</time>
</trkpt>  
<trkpt lat="34.250149238312645" lon="108.89487326225034">
   <ele>404.53978006821126</ele>
   <time>2021-06-04T02:15:43.000Z</time>
</trkpt>  
<trkpt lat="34.25012976590872" lon="108.89489954337793">
   <ele>404.8812135932967</ele>
   <time>2021-06-04T02:15:46.000Z</time>
</trkpt>  
<trkpt lat="34.250108830927054" lon="108.89492412898224">
   <ele>404.79901227075607</ele>
   <time>2021-06-04T02:15:49.000Z</time>
</trkpt>  
<trkpt lat="34.25008593776073" lon="108.89494876699726">
   <ele>404.6362612489611</ele>
   <time>2021-06-04T02:15:52.000Z</time>
</trkpt>  
<trkpt lat="34.25006995450669" lon="108.89498606449447">
   <ele>404.690206522122</ele>
   <time>2021-06-04T02:15:56.000Z</time>
</trkpt>  
<trkpt lat="34.25004994345563" lon="108.89502005163179">
   <ele>404.5482021663338</ele>
   <time>2021-06-04T02:16:00.000Z</time>
</trkpt>  
<trkpt lat="34.25003824883075" lon="108.89505733447486">
   <ele>405.2045484241098</ele>
   <time>2021-06-04T02:16:03.000Z</time>
</trkpt>  
<trkpt lat="34.25003018648308" lon="108.8950975862684">
   <ele>405.19603271223605</ele>
   <time>2021-06-04T02:16:06.000Z</time>
</trkpt>  
<trkpt lat="34.25002626594157" lon="108.89513519321824">
   <ele>405.4464141558856</ele>
   <time>2021-06-04T02:16:09.000Z</time>
</trkpt>  
<trkpt lat="34.25002583728372" lon="108.89517341201694">
   <ele>406.08225296717137</ele>
   <time>2021-06-04T02:16:12.000Z</time>
</trkpt>  
<trkpt lat="34.250026891146774" lon="108.89521376690679">
   <ele>406.1629101410508</ele>
   <time>2021-06-04T02:16:15.000Z</time>
</trkpt>  
<trkpt lat="34.250028799082784" lon="108.89525025627424">
   <ele>406.2509200721979</ele>
   <time>2021-06-04T02:16:18.000Z</time>
</trkpt>  
<trkpt lat="34.25002573861025" lon="108.8952961183071">
   <ele>405.65463057905436</ele>
   <time>2021-06-04T02:16:21.000Z</time>
</trkpt>  
<trkpt lat="34.250023298426676" lon="108.8953332728167">
   <ele>406.2239783173427</ele>
   <time>2021-06-04T02:16:24.000Z</time>
</trkpt>  
<trkpt lat="34.250024666803796" lon="108.89537505524127">
   <ele>405.3743949756026</ele>
   <time>2021-06-04T02:16:27.000Z</time>
</trkpt>  
<trkpt lat="34.25003442543839" lon="108.89541321875164">
   <ele>405.51484360266477</ele>
   <time>2021-06-04T02:16:30.000Z</time>
</trkpt>  
<trkpt lat="34.250044374715586" lon="108.89545374805569">
   <ele>405.9322964409366</ele>
   <time>2021-06-04T02:16:33.000Z</time>
</trkpt>  
<trkpt lat="34.25005264288295" lon="108.89549389390527">
   <ele>405.9995500734076</ele>
   <time>2021-06-04T02:16:36.000Z</time>
</trkpt>  
<trkpt lat="34.25006086289247" lon="108.89553195947252">
   <ele>405.8508388735354</ele>
   <time>2021-06-04T02:16:39.000Z</time>
</trkpt>  
<trkpt lat="34.25006630324165" lon="108.89556434110291">
   <ele>405.8879127977416</ele>
   <time>2021-06-04T02:16:41.000Z</time>
</trkpt>  
<trkpt lat="34.250063276242976" lon="108.89560097328024">
   <ele>406.0328378761187</ele>
   <time>2021-06-04T02:16:44.000Z</time>
</trkpt>  
<trkpt lat="34.2500387852335" lon="108.89562163652714">
   <ele>406.03712987340987</ele>
   <time>2021-06-04T02:16:48.000Z</time>
</trkpt>  
<trkpt lat="34.25000682669952" lon="108.89561748414145">
   <ele>406.3443826828152</ele>
   <time>2021-06-04T02:16:52.000Z</time>
</trkpt>  
<trkpt lat="34.249976188425606" lon="108.89561335277591">
   <ele>406.2201046338305</ele>
   <time>2021-06-04T02:16:55.000Z</time>
</trkpt>  
<trkpt lat="34.24994850921945" lon="108.89561530716391">
   <ele>406.36279593314976</ele>
   <time>2021-06-04T02:16:58.000Z</time>
</trkpt>  
<trkpt lat="34.2499187926537" lon="108.89561290374412">
   <ele>406.5065989634022</ele>
   <time>2021-06-04T02:17:01.000Z</time>
</trkpt>  
<trkpt lat="34.24988967100165" lon="108.89560818756767">
   <ele>405.81952863559127</ele>
   <time>2021-06-04T02:17:04.000Z</time>
</trkpt>  
<trkpt lat="34.249860527439445" lon="108.89560491754717">
   <ele>404.9461929798126</ele>
   <time>2021-06-04T02:17:07.000Z</time>
</trkpt>  
<trkpt lat="34.249831448988004" lon="108.89560962046404">
   <ele>406.3073246134445</ele>
   <time>2021-06-04T02:17:10.000Z</time>
</trkpt>  
<trkpt lat="34.24982711358043" lon="108.89565054102064">
   <ele>406.263170985505</ele>
   <time>2021-06-04T02:17:14.000Z</time>
</trkpt>  
<trkpt lat="34.24983244349436" lon="108.89569174541704">
   <ele>406.81740975752473</ele>
   <time>2021-06-04T02:17:18.000Z</time>
</trkpt>  
<trkpt lat="34.24983409238343" lon="108.89572824500894">
   <ele>407.02489203680307</ele>
   <time>2021-06-04T02:17:21.000Z</time>
</trkpt>  
<trkpt lat="34.24984048502071" lon="108.89576824748859">
   <ele>406.7568404544145</ele>
   <time>2021-06-04T02:17:24.000Z</time>
</trkpt>  
<trkpt lat="34.24985117892546" lon="108.89580843755321">
   <ele>407.0131229124963</ele>
   <time>2021-06-04T02:17:27.000Z</time>
</trkpt>  
<trkpt lat="34.24985598295583" lon="108.89584770552068">
   <ele>406.91389002650976</ele>
   <time>2021-06-04T02:17:30.000Z</time>
</trkpt>  
<trkpt lat="34.2498586421159" lon="108.89588813854107">
   <ele>406.5482237925753</ele>
   <time>2021-06-04T02:17:34.000Z</time>
</trkpt>  
<trkpt lat="34.24985068942357" lon="108.89592786145658">
   <ele>406.2789832772687</ele>
   <time>2021-06-04T02:17:37.000Z</time>
</trkpt>  
<trkpt lat="34.249839861172916" lon="108.89595930570854">
   <ele>406.25044100079685</ele>
   <time>2021-06-04T02:17:39.000Z</time>
</trkpt>  
<trkpt lat="34.24983082466295" lon="108.89599693923329">
   <ele>406.5563585907221</ele>
   <time>2021-06-04T02:17:42.000Z</time>
</trkpt>  
<trkpt lat="34.24982312333135" lon="108.89604009508842">
   <ele>405.9861499937251</ele>
   <time>2021-06-04T02:17:45.000Z</time>
</trkpt>  
<trkpt lat="34.249816031847644" lon="108.89607534861265">
   <ele>406.28199687507004</ele>
   <time>2021-06-04T02:17:48.000Z</time>
</trkpt>  
<trkpt lat="34.24980520030604" lon="108.89611477803516">
   <ele>406.33109152689576</ele>
   <time>2021-06-04T02:17:51.000Z</time>
</trkpt>  
<trkpt lat="34.24980132614186" lon="108.89614998110562">
   <ele>405.6516807563603</ele>
   <time>2021-06-04T02:17:54.000Z</time>
</trkpt>  
<trkpt lat="34.24979658633431" lon="108.89618269475166">
   <ele>405.546761396341</ele>
   <time>2021-06-04T02:17:57.000Z</time>
</trkpt>  
<trkpt lat="34.24978195344217" lon="108.89622949817333">
   <ele>405.3189684180543</ele>
   <time>2021-06-04T02:17:59.000Z</time>
</trkpt>  
<trkpt lat="34.24974898794718" lon="108.89625404482913">
   <ele>406.28974622953683</ele>
   <time>2021-06-04T02:18:01.000Z</time>
</trkpt>  
<trkpt lat="34.24972183321717" lon="108.89625869182268">
   <ele>406.87188914138824</ele>
   <time>2021-06-04T02:18:11.000Z</time>
</trkpt>  
<trkpt lat="34.24974357821682" lon="108.89628104577986">
   <ele>405.84438341949135</ele>
   <time>2021-06-04T02:19:40.000Z</time>
</trkpt>  
       </trkseg>
   </trk>
</gpx>
