# Supplementary material for: Exploring the influence of path environment factors on walking behavior in urban parks with configuration attribute control
Source: PLoS One. 2025 Jul 28;20(7):e0329278. doi: 10.1371/journal.pone.0329278 (PMC12303266; doi:10.1371/journal.pone.0329278)
Supplement: S2 File — (ZIP) [file pone.0329278.s002.zip › S2 File/Trajectory data/F198.gpx]

<?xml version="1.0" encoding="UTF-8"?><gpx xsi:schemaLocation="http://www.topografix.com/GPX/1/0 http://www.topografix.com/GPX/1/0/gpx.xsd" xmlns="http://www.topografix.com/GPX/1/0" xmlns:xsi="http://www.w3.org/2001/XMLSchema-instance" creator="SixFoot - http://www.foooooot.com/" version="1.0"><trk><trkseg><trkpt lon="108.89067658721896" lat="34.24937237221604"><ele>364.3808796470985</ele><time>2021-06-04T01:05:44Z</time><speed>0.1478613239169874</speed></trkpt><trkpt lon="108.89075" lat="34.249495"><ele>368.204643</ele><time>2021-06-04T01:05:53Z</time><speed>0.4704190124618481</speed></trkpt><trkpt lon="108.890743" lat="34.249596"><ele>365.230259</ele><time>2021-06-04T01:06:22Z</time><speed>0.6341660167996623</speed></trkpt><trkpt lon="108.890726" lat="34.249692"><ele>364.875299</ele><time>2021-06-04T01:06:36Z</time><speed>0.37162000984456833</speed></trkpt><trkpt lon="108.890698" lat="34.249784"><ele>377.513368</ele><time>2021-06-04T01:06:51Z</time><speed>0.6336020167847214</speed></trkpt><trkpt lon="108.890716" lat="34.249894"><ele>378.640827</ele><time>2021-06-04T01:07:03Z</time><speed>0.4394030116402046</speed></trkpt><trkpt lon="108.890803" lat="34.24996"><ele>379.518245</ele><time>2021-06-04T01:07:15Z</time><speed>0.5320070140933729</speed></trkpt><trkpt lon="108.890863" lat="34.250045"><ele>381.055048</ele><time>2021-06-04T01:07:27Z</time><speed>0.6962600184445916</speed></trkpt><trkpt lon="108.890965" lat="34.250103"><ele>379.605895</ele><time>2021-06-04T01:07:39Z</time><speed>0.7192440190534597</speed></trkpt><trkpt lon="108.891083" lat="34.250101"><ele>379.063366</ele><time>2021-06-04T01:07:47Z</time><speed>0.6984960185038254</speed></trkpt><trkpt lon="108.8912" lat="34.250084"><ele>377.471798</ele><time>2021-06-04T01:07:59Z</time><speed>0.839311022234149</speed></trkpt><trkpt lon="108.891294" lat="34.250151"><ele>377.777936</ele><time>2021-06-04T01:08:14Z</time><speed>0.8544150226342685</speed></trkpt><trkpt lon="108.891412" lat="34.25018"><ele>377.080498</ele><time>2021-06-04T01:08:26Z</time><speed>0.8167330216360363</speed></trkpt><trkpt lon="108.891531" lat="34.250149"><ele>366.456237</ele><time>2021-06-04T01:08:38Z</time><speed>0.6885150182394192</speed></trkpt><trkpt lon="108.891622" lat="34.25021"><ele>365.85577</ele><time>2021-06-04T01:09:37Z</time><speed>0.1682530044571825</speed></trkpt><trkpt lon="108.891701" lat="34.250276"><ele>375.443363</ele><time>2021-06-04T01:28:37Z</time><speed>0.7530150199480856</speed></trkpt><trkpt lon="108.89181" lat="34.250269"><ele>373.269947</ele><time>2021-06-04T01:28:52Z</time><speed>0.3415430090477999</speed></trkpt><trkpt lon="108.891921" lat="34.250227"><ele>370.915293</ele><time>2021-06-04T01:29:04Z</time><speed>0.767400020329158</speed></trkpt><trkpt lon="108.892024" lat="34.250183"><ele>369.918293</ele><time>2021-06-04T01:29:18Z</time><speed>0.6056060160430806</speed></trkpt><trkpt lon="108.892129" lat="34.250149"><ele>367.576281</ele><time>2021-06-04T01:29:32Z</time><speed>0.747292019796478</speed></trkpt><trkpt lon="108.892158" lat="34.250241"><ele>367.105273</ele><time>2021-06-04T01:29:48Z</time><speed>0.8485760224795877</speed></trkpt><trkpt lon="108.892275" lat="34.25027"><ele>366.293857</ele><time>2021-06-04T01:30:00Z</time><speed>0.6856920181646352</speed></trkpt><trkpt lon="108.892375" lat="34.25032"><ele>364.567908</ele><time>2021-06-04T01:30:16Z</time><speed>0.6043940160109735</speed></trkpt><trkpt lon="108.892447" lat="34.250396"><ele>366.620464</ele><time>2021-06-04T01:30:29Z</time><speed>0.6501410172228553</speed></trkpt><trkpt lon="108.892552" lat="34.250437"><ele>367.251463</ele><time>2021-06-04T01:30:44Z</time><speed>0.805373021335099</speed></trkpt><trkpt lon="108.892663" lat="34.250475"><ele>366.759683</ele><time>2021-06-04T01:30:57Z</time><speed>0.6695070177358791</speed></trkpt><trkpt lon="108.892789" lat="34.250517"><ele>369.440047</ele><time>2021-06-04T01:31:15Z</time><speed>0.6463380171221101</speed></trkpt><trkpt lon="108.892901" lat="34.250544"><ele>369.60832</ele><time>2021-06-04T01:31:26Z</time><speed>0.760395020143589</speed></trkpt><trkpt lon="108.893023" lat="34.250585"><ele>372.926129</ele><time>2021-06-04T01:31:46Z</time><speed>0.8144710215761137</speed></trkpt><trkpt lon="108.893132" lat="34.250595"><ele>371.581844</ele><time>2021-06-04T01:31:58Z</time><speed>0.3105760082274545</speed></trkpt><trkpt lon="108.893251" lat="34.250577"><ele>369.836141</ele><time>2021-06-04T01:32:11Z</time><speed>0.5491040145462889</speed></trkpt><trkpt lon="108.893375" lat="34.250551"><ele>372.683951</ele><time>2021-06-04T01:32:24Z</time><speed>1.4497970384065055</speed></trkpt><trkpt lon="108.893471" lat="34.250503"><ele>379.537622</ele><time>2021-06-04T01:32:40Z</time><speed>0.800745021212499</speed></trkpt><trkpt lon="108.893588" lat="34.250472"><ele>377.180307</ele><time>2021-06-04T01:32:50Z</time><speed>0.6847140181387271</speed></trkpt><trkpt lon="108.893681" lat="34.250416"><ele>376.554328</ele><time>2021-06-04T01:33:00Z</time><speed>0.6658820176398493</speed></trkpt><trkpt lon="108.893785" lat="34.25039"><ele>376.442397</ele><time>2021-06-04T01:33:08Z</time><speed>0.6971710184687249</speed></trkpt><trkpt lon="108.89388" lat="34.250345"><ele>377.35255</ele><time>2021-06-04T01:33:18Z</time><speed>0.8323820220505932</speed></trkpt><trkpt lon="108.893992" lat="34.250358"><ele>376.960763</ele><time>2021-06-04T01:33:28Z</time><speed>0.9658100255852281</speed></trkpt><trkpt lon="108.894085" lat="34.250405"><ele>375.695689</ele><time>2021-06-04T01:33:38Z</time><speed>1.2215180323591772</speed></trkpt><trkpt lon="108.894181" lat="34.250451"><ele>376.079579</ele><time>2021-06-04T01:33:48Z</time><speed>0.48525601285489434</speed></trkpt><trkpt lon="108.894301" lat="34.250449"><ele>374.751628</ele><time>2021-06-04T01:34:03Z</time><speed>0.7321730193959612</speed></trkpt><trkpt lon="108.894415" lat="34.250416"><ele>374.210282</ele><time>2021-06-04T01:34:18Z</time><speed>0.855801022670985</speed></trkpt><trkpt lon="108.894523" lat="34.250401"><ele>370.089608</ele><time>2021-06-04T01:34:28Z</time><speed>0.7901810209326485</speed></trkpt><trkpt lon="108.89464" lat="34.250391"><ele>374.888692</ele><time>2021-06-04T01:34:42Z</time><speed>0.605733016046445</speed></trkpt><trkpt lon="108.894758" lat="34.250425"><ele>375.082333</ele><time>2021-06-04T01:34:56Z</time><speed>0.7153740189509397</speed></trkpt><trkpt lon="108.894881" lat="34.250426"><ele>374.257043</ele><time>2021-06-04T01:35:08Z</time><speed>0.898082023791049</speed></trkpt><trkpt lon="108.894993" lat="34.250384"><ele>372.972468</ele><time>2021-06-04T01:35:21Z</time><speed>0.5898120156246826</speed></trkpt><trkpt lon="108.895094" lat="34.250345"><ele>370.454369</ele><time>2021-06-04T01:35:36Z</time><speed>0.38428701018012923</speed></trkpt><trkpt lon="108.895198" lat="34.250303"><ele>371.347048</ele><time>2021-06-04T01:38:52Z</time><speed>0.8324300220518648</speed></trkpt><trkpt lon="108.895309" lat="34.250286"><ele>369.8873</ele><time>2021-06-04T01:39:00Z</time><speed>0.6192130164035431</speed></trkpt><trkpt lon="108.895424" lat="34.250316"><ele>368.169227</ele><time>2021-06-04T01:46:47Z</time><speed>1.6652770441147762</speed></trkpt><trkpt lon="108.895536" lat="34.250296"><ele>364.827407</ele><time>2021-06-04T01:46:57Z</time><speed>0.921129024401586</speed></trkpt><trkpt lon="108.895656" lat="34.250306"><ele>363.13464</ele><time>2021-06-04T01:47:10Z</time><speed>1.3497550357562977</speed></trkpt><trkpt lon="108.895758" lat="34.250274"><ele>367.649988</ele><time>2021-06-04T01:47:19Z</time><speed>0.6055320160411203</speed></trkpt><trkpt lon="108.895867" lat="34.250249"><ele>367.654025</ele><time>2021-06-04T01:47:35Z</time><speed>0.8505860225328346</speed></trkpt><trkpt lon="108.89594" lat="34.250324"><ele>362.779432</ele><time>2021-06-04T01:47:46Z</time><speed>0.6527590172922086</speed></trkpt><trkpt lon="108.896082" lat="34.25031"><ele>365.719802</ele><time>2021-06-04T01:47:57Z</time><speed>0.9895500262141235</speed></trkpt><trkpt lon="108.896135" lat="34.250227"><ele>370.467466</ele><time>2021-06-04T01:48:25Z</time><speed>0.47956001270400184</speed></trkpt><trkpt lon="108.89611" lat="34.250122"><ele>367.345205</ele><time>2021-06-04T01:48:36Z</time><speed>0.37081000982311063</speed></trkpt><trkpt lon="108.89605" lat="34.250033"><ele>361.041118</ele><time>2021-06-04T01:48:49Z</time><speed>0.4363880115603344</speed></trkpt><trkpt lon="108.895999" lat="34.249945"><ele>362.582159</ele><time>2021-06-04T01:48:59Z</time><speed>0.9019000238921914</speed></trkpt><trkpt lon="108.89591" lat="34.249888"><ele>364.224946</ele><time>2021-06-04T01:49:23Z</time><speed>0.9787790259287894</speed></trkpt><trkpt lon="108.895952" lat="34.249791"><ele>360.066323</ele><time>2021-06-04T01:49:36Z</time><speed>0.4297920113856001</speed></trkpt><trkpt lon="108.895979" lat="34.2497"><ele>358.584823</ele><time>2021-06-04T01:49:46Z</time><speed>0.7759200205548611</speed></trkpt><trkpt lon="108.896002" lat="34.249611"><ele>354.47904</ele><time>2021-06-04T01:50:00Z</time><speed>0.4459350118132436</speed></trkpt><trkpt lon="108.895994" lat="34.249474"><ele>356.311306</ele><time>2021-06-04T01:50:11Z</time><speed>0.7866740208397447</speed></trkpt><trkpt lon="108.896001" lat="34.249368"><ele>354.419336</ele><time>2021-06-04T01:50:25Z</time><speed>0.2882340076355936</speed></trkpt><trkpt lon="108.896053" lat="34.249275"><ele>352.545514</ele><time>2021-06-04T01:50:49Z</time><speed>0.16236100430109776</speed></trkpt><trkpt lon="108.896029" lat="34.249187"><ele>360.194631</ele><time>2021-06-04T01:54:20Z</time><speed>0.17801500471578718</speed></trkpt><trkpt lon="108.895919" lat="34.249208"><ele>370.045052</ele><time>2021-06-04T01:58:10Z</time><speed>0.22750800602690394</speed></trkpt><trkpt lon="108.895879" lat="34.249311"><ele>364.374702</ele><time>2021-06-04T01:58:18Z</time><speed>0.30212200800350003</speed></trkpt><trkpt lon="108.895811" lat="34.249394"><ele>358.338309</ele><time>2021-06-04T01:58:27Z</time><speed>0.7519420199196609</speed></trkpt><trkpt lon="108.895859" lat="34.249482"><ele>354.349169</ele><time>2021-06-04T01:58:44Z</time><speed>0.3801900100715958</speed></trkpt><trkpt lon="108.895884" lat="34.249588"><ele>349.978401</ele><time>2021-06-04T01:58:54Z</time><speed>0.47145001248916024</speed></trkpt><trkpt lon="108.895897" lat="34.249742"><ele>345.605033</ele><time>2021-06-04T01:58:58Z</time><speed>0.2961810078461173</speed></trkpt><trkpt lon="108.89579" lat="34.249794"><ele>355.519594</ele><time>2021-06-04T01:59:13Z</time><speed>0.8477590224579447</speed></trkpt><trkpt lon="108.895652" lat="34.249754"><ele>380.931254</ele><time>2021-06-04T01:59:33Z</time><speed>0.683777018113905</speed></trkpt><trkpt lon="108.895596" lat="34.249852"><ele>382.824071</ele><time>2021-06-04T01:59:45Z</time><speed>1.1486140304278807</speed></trkpt><trkpt lon="108.895604" lat="34.249946"><ele>383.36229</ele><time>2021-06-04T01:59:54Z</time><speed>0.7484000198258298</speed></trkpt><trkpt lon="108.895659" lat="34.250035"><ele>381.940332</ele><time>2021-06-04T02:00:04Z</time><speed>0.8830510233928633</speed></trkpt><trkpt lon="108.895735" lat="34.250101"><ele>380.032174</ele><time>2021-06-04T02:00:16Z</time><speed>0.60187301594419</speed></trkpt><trkpt lon="108.895847" lat="34.250163"><ele>377.883054</ele><time>2021-06-04T02:00:27Z</time><speed>1.1577850306708293</speed></trkpt><trkpt lon="108.895895" lat="34.25026"><ele>379.874278</ele><time>2021-06-04T02:00:40Z</time><speed>0.9823720260239714</speed></trkpt><trkpt lon="108.895978" lat="34.250334"><ele>376.193819</ele><time>2021-06-04T02:00:55Z</time><speed>0.7304580193505293</speed></trkpt><trkpt lon="108.895974" lat="34.250431"><ele>378.338358</ele><time>2021-06-04T02:01:05Z</time><speed>0.572068015154627</speed></trkpt><trkpt lon="108.89602" lat="34.250515"><ele>373.934909</ele><time>2021-06-04T02:01:14Z</time><speed>0.4367910115710103</speed></trkpt><trkpt lon="108.895974" lat="34.250623"><ele>373.57432</ele><time>2021-06-04T02:01:27Z</time><speed>0.7390830195790137</speed></trkpt><trkpt lon="108.89598" lat="34.250725"><ele>369.950553</ele><time>2021-06-04T02:01:39Z</time><speed>0.8640410228892703</speed></trkpt><trkpt lon="108.896016" lat="34.250852"><ele>361.727817</ele><time>2021-06-04T02:01:51Z</time><speed>0.7459400197606623</speed></trkpt><trkpt lon="108.895938" lat="34.250923"><ele>370.829752</ele><time>2021-06-04T02:02:03Z</time><speed>0.7477170198077365</speed></trkpt><trkpt lon="108.895876" lat="34.250997"><ele>371.520717</ele><time>2021-06-04T02:02:14Z</time><speed>0.6178800163682306</speed></trkpt><trkpt lon="108.895827" lat="34.25108"><ele>370.903137</ele><time>2021-06-04T02:02:22Z</time><speed>0.6147800162861086</speed></trkpt><trkpt lon="108.895807" lat="34.25117"><ele>365.268179</ele><time>2021-06-04T02:02:36Z</time><speed>0.8782680232661572</speed></trkpt><trkpt lon="108.895796" lat="34.251261"><ele>373.377852</ele><time>2021-06-04T02:02:47Z</time><speed>0.7217060191186804</speed></trkpt><trkpt lon="108.895752" lat="34.251346"><ele>376.820279</ele><time>2021-06-04T02:03:02Z</time><speed>0.8503700225271125</speed></trkpt><trkpt lon="108.895688" lat="34.251424"><ele>376.822742</ele><time>2021-06-04T02:03:16Z</time><speed>0.7400550196047629</speed></trkpt><trkpt lon="108.895563" lat="34.251439"><ele>377.08358</ele><time>2021-06-04T02:03:30Z</time><speed>0.509058013485432</speed></trkpt><trkpt lon="108.895461" lat="34.251469"><ele>377.29523</ele><time>2021-06-04T02:03:41Z</time><speed>0.8708940230708128</speed></trkpt><trkpt lon="108.895344" lat="34.251503"><ele>377.342387</ele><time>2021-06-04T02:03:52Z</time><speed>0.8807040233306892</speed></trkpt><trkpt lon="108.895235" lat="34.251547"><ele>375.636469</ele><time>2021-06-04T02:04:04Z</time><speed>0.6673090176776519</speed></trkpt><trkpt lon="108.895152" lat="34.251623"><ele>375.195276</ele><time>2021-06-04T02:04:16Z</time><speed>0.810911021481806</speed></trkpt><trkpt lon="108.895033" lat="34.251645"><ele>374.908747</ele><time>2021-06-04T02:04:32Z</time><speed>0.7022300186027426</speed></trkpt><trkpt lon="108.894916" lat="34.251636"><ele>372.908499</ele><time>2021-06-04T02:04:44Z</time><speed>0.8127130215295427</speed></trkpt><trkpt lon="108.894797" lat="34.251639"><ele>371.711256</ele><time>2021-06-04T02:04:56Z</time><speed>0.6092940161407793</speed></trkpt><trkpt lon="108.894697" lat="34.251675"><ele>370.450046</ele><time>2021-06-04T02:05:06Z</time><speed>0.6534720173110968</speed></trkpt><trkpt lon="108.894581" lat="34.251712"><ele>373.453616</ele><time>2021-06-04T02:05:18Z</time><speed>0.8261840218864024</speed></trkpt><trkpt lon="108.894442" lat="34.251716"><ele>375.929559</ele><time>2021-06-04T02:05:31Z</time><speed>0.7614020201702654</speed></trkpt><trkpt lon="108.894342" lat="34.251662"><ele>379.024518</ele><time>2021-06-04T02:05:46Z</time><speed>0.6260900165857214</speed></trkpt><trkpt lon="108.894235" lat="34.251595"><ele>380.433068</ele><time>2021-06-04T02:06:02Z</time><speed>0.7311590193690993</speed></trkpt><trkpt lon="108.894143" lat="34.251528"><ele>378.730733</ele><time>2021-06-04T02:06:12Z</time><speed>0.5818240154130728</speed></trkpt><trkpt lon="108.894077" lat="34.251448"><ele>377.701185</ele><time>2021-06-04T02:06:25Z</time><speed>1.013889026858887</speed></trkpt><trkpt lon="108.894083" lat="34.251345"><ele>379.211548</ele><time>2021-06-04T02:06:40Z</time><speed>0.9694670256821056</speed></trkpt><trkpt lon="108.894108" lat="34.251245"><ele>380.508552</ele><time>2021-06-04T02:06:50Z</time><speed>0.7578710200767257</speed></trkpt><trkpt lon="108.894148" lat="34.251153"><ele>379.286356</ele><time>2021-06-04T02:07:02Z</time><speed>0.714452018926515</speed></trkpt><trkpt lon="108.894187" lat="34.251059"><ele>377.782019</ele><time>2021-06-04T02:07:16Z</time><speed>0.7551140200036901</speed></trkpt><trkpt lon="108.894248" lat="34.250965"><ele>383.204454</ele><time>2021-06-04T02:07:30Z</time><speed>0.8039910212984887</speed></trkpt><trkpt lon="108.89433" lat="34.250891"><ele>382.367445</ele><time>2021-06-04T02:07:38Z</time><speed>0.7936410210243073</speed></trkpt><trkpt lon="108.894354" lat="34.250787"><ele>381.966995</ele><time>2021-06-04T02:07:52Z</time><speed>0.5753060152404047</speed></trkpt><trkpt lon="108.894326" lat="34.250682"><ele>380.523135</ele><time>2021-06-04T02:08:06Z</time><speed>0.6024380159591574</speed></trkpt><trkpt lon="108.894249" lat="34.250616"><ele>378.130696</ele><time>2021-06-04T02:08:18Z</time><speed>0.7883300208836138</speed></trkpt><trkpt lon="108.894194" lat="34.25053"><ele>378.263001</ele><time>2021-06-04T02:08:28Z</time><speed>1.097276029067888</speed></trkpt><trkpt lon="108.894173" lat="34.250432"><ele>378.55473</ele><time>2021-06-04T02:08:46Z</time><speed>0.6122980162203582</speed></trkpt><trkpt lon="108.894064" lat="34.250405"><ele>375.054419</ele><time>2021-06-04T02:26:42Z</time><speed>0.9657700255841686</speed></trkpt><trkpt lon="108.893981" lat="34.250346"><ele>374.666418</ele><time>2021-06-04T02:26:54Z</time><speed>0.7162820189749934</speed></trkpt><trkpt lon="108.893901" lat="34.250279"><ele>374.77587</ele><time>2021-06-04T02:27:08Z</time><speed>1.0670170282662983</speed></trkpt><trkpt lon="108.893785" lat="34.250237"><ele>370.537159</ele><time>2021-06-04T02:27:18Z</time><speed>0.9829180260384355</speed></trkpt><trkpt lon="108.893713" lat="34.250162"><ele>370.836558</ele><time>2021-06-04T02:27:30Z</time><speed>0.7189650190460686</speed></trkpt><trkpt lon="108.893622" lat="34.250113"><ele>371.629966</ele><time>2021-06-04T02:27:46Z</time><speed>0.5465870144796111</speed></trkpt><trkpt lon="108.893546" lat="34.250037"><ele>370.118053</ele><time>2021-06-04T02:28:06Z</time><speed>0.8204450217343707</speed></trkpt><trkpt lon="108.893415" lat="34.249994"><ele>371.887102</ele><time>2021-06-04T02:28:26Z</time><speed>1.0399520275493206</speed></trkpt><trkpt lon="108.893299" lat="34.250015"><ele>372.981437</ele><time>2021-06-04T02:28:36Z</time><speed>0.5845450154851547</speed></trkpt><trkpt lon="108.893206" lat="34.250068"><ele>373.91461</ele><time>2021-06-04T02:28:46Z</time><speed>0.5841330154742405</speed></trkpt><trkpt lon="108.893108" lat="34.250118"><ele>374.270317</ele><time>2021-06-04T02:28:56Z</time><speed>0.6888540182483995</speed></trkpt><trkpt lon="108.892998" lat="34.250097"><ele>375.32377</ele><time>2021-06-04T02:29:08Z</time><speed>0.7968430211091313</speed></trkpt><trkpt lon="108.892875" lat="34.250101"><ele>373.727449</ele><time>2021-06-04T02:29:18Z</time><speed>0.917092024294642</speed></trkpt><trkpt lon="108.892832" lat="34.25001"><ele>374.362597</ele><time>2021-06-04T02:29:42Z</time><speed>0.690922018303183</speed></trkpt><trkpt lon="108.892745" lat="34.249949"><ele>376.682666</ele><time>2021-06-04T02:30:00Z</time><speed>1.1074940293385724</speed></trkpt><trkpt lon="108.892663" lat="34.249845"><ele>377.34773</ele><time>2021-06-04T02:30:21Z</time><speed>0.6749510178800958</speed></trkpt><trkpt lon="108.892644" lat="34.249743"><ele>378.769295</ele><time>2021-06-04T02:30:29Z</time><speed>1.2371070327721445</speed></trkpt><trkpt lon="108.892526" lat="34.249739"><ele>380.320996</ele><time>2021-06-04T02:31:00Z</time><speed>0.6288720166594192</speed></trkpt><trkpt lon="108.892446" lat="34.249809"><ele>380.78573</ele><time>2021-06-04T02:31:14Z</time><speed>0.6264330165948078</speed></trkpt><trkpt lon="108.892384" lat="34.249886"><ele>378.604131</ele><time>2021-06-04T02:31:22Z</time><speed>0.7403220196118361</speed></trkpt><trkpt lon="108.892323" lat="34.249997"><ele>379.134207</ele><time>2021-06-04T02:31:35Z</time><speed>0.4036640106934445</speed></trkpt><trkpt lon="108.892216" lat="34.250022"><ele>376.438487</ele><time>2021-06-04T02:31:48Z</time><speed>0.6457560171066925</speed></trkpt><trkpt lon="108.892103" lat="34.250072"><ele>376.477465</ele><time>2021-06-04T02:32:02Z</time><speed>0.7721210204542218</speed></trkpt><trkpt lon="108.891997" lat="34.25013"><ele>377.746177</ele><time>2021-06-04T02:32:14Z</time><speed>0.7858070208167771</speed></trkpt><trkpt lon="108.891891" lat="34.25018"><ele>378.70643</ele><time>2021-06-04T02:32:24Z</time><speed>0.8223490217848095</speed></trkpt><trkpt lon="108.891778" lat="34.250225"><ele>377.67013</ele><time>2021-06-04T02:32:34Z</time><speed>0.7544650199864976</speed></trkpt><trkpt lon="108.891662" lat="34.250219"><ele>377.74667</ele><time>2021-06-04T02:32:46Z</time><speed>0.932499024702788</speed></trkpt><trkpt lon="108.891566" lat="34.250172"><ele>378.492283</ele><time>2021-06-04T02:32:56Z</time><speed>0.5055040133912831</speed></trkpt><trkpt lon="108.891447" lat="34.250175"><ele>378.498815</ele><time>2021-06-04T02:33:08Z</time><speed>0.693629018374894</speed></trkpt><trkpt lon="108.891345" lat="34.250137"><ele>378.72051</ele><time>2021-06-04T02:33:20Z</time><speed>0.8578130227242847</speed></trkpt><trkpt lon="108.891243" lat="34.250074"><ele>378.632262</ele><time>2021-06-04T02:33:32Z</time><speed>1.020334027029621</speed></trkpt><trkpt lon="108.891118" lat="34.250071"><ele>377.473572</ele><time>2021-06-04T02:33:42Z</time><speed>0.8249540218538184</speed></trkpt><trkpt lon="108.891008" lat="34.250098"><ele>375.919706</ele><time>2021-06-04T02:33:52Z</time><speed>0.8893430235595444</speed></trkpt><trkpt lon="108.890914" lat="34.250034"><ele>375.653001</ele><time>2021-06-04T02:34:02Z</time><speed>0.5405160143187845</speed></trkpt><trkpt lon="108.890861" lat="34.249942"><ele>376.349217</ele><time>2021-06-04T02:34:12Z</time><speed>0.9087380240733366</speed></trkpt><trkpt lon="108.890804" lat="34.249865"><ele>378.142419</ele><time>2021-06-04T02:34:24Z</time><speed>1.0132320268414823</speed></trkpt><trkpt lon="108.890779" lat="34.249766"><ele>377.359373</ele><time>2021-06-04T02:34:34Z</time><speed>0.8305330220016114</speed></trkpt><trkpt lon="108.890747" lat="34.249667"><ele>376.536938</ele><time>2021-06-04T02:34:44Z</time><speed>1.249665033104818</speed></trkpt><trkpt lon="108.890712" lat="34.249572"><ele>379.176957</ele><time>2021-06-04T02:34:58Z</time><speed>0.9361150247985794</speed></trkpt><trkpt lon="108.890637" lat="34.249491"><ele>379.319486</ele><time>2021-06-04T02:35:06Z</time><speed>0.9439900250071956</speed></trkpt><trkpt lon="108.890569" lat="34.249417"><ele>381.075238</ele><time>2021-06-04T02:35:20Z</time><speed>0.12906200341897553</speed></trkpt></trkseg></trk></gpx>
