# Supplementary material for: Exploring the influence of path environment factors on walking behavior in urban parks with configuration attribute control
Source: PLoS One. 2025 Jul 28;20(7):e0329278. doi: 10.1371/journal.pone.0329278 (PMC12303266; doi:10.1371/journal.pone.0329278)
Supplement: S2 File — (ZIP) [file pone.0329278.s002.zip › S2 File/Trajectory data/F199.gpx]

<?xml version="1.0" encoding="UTF-8"?><gpx xsi:schemaLocation="http://www.topografix.com/GPX/1/0 http://www.topografix.com/GPX/1/0/gpx.xsd" xmlns="http://www.topografix.com/GPX/1/0" xmlns:xsi="http://www.w3.org/2001/XMLSchema-instance" creator="SixFoot - http://www.foooooot.com/" version="1.0"><trk><trkseg><trkpt lon="108.89078933701529" lat="34.24939875367619"><ele>374.8295633587986</ele><time>2021-06-04T02:36:41Z</time><speed>0.21280327563736162</speed></trkpt><trkpt lon="108.8908" lat="34.249518"><ele>381.281909</ele><time>2021-06-04T02:36:45Z</time><speed>0.23212900614931864</speed></trkpt><trkpt lon="108.890696" lat="34.249464"><ele>382.904114</ele><time>2021-06-04T02:37:09Z</time><speed>0.4524040119846135</speed></trkpt><trkpt lon="108.890653" lat="34.249547"><ele>377.063835</ele><time>2021-06-04T02:38:11Z</time><speed>0.19874700526499764</speed></trkpt><trkpt lon="108.890632" lat="34.24944"><ele>382.517661</ele><time>2021-06-04T02:38:41Z</time><speed>1.092304028936175</speed></trkpt><trkpt lon="108.890665" lat="34.249351"><ele>381.94781</ele><time>2021-06-04T02:38:51Z</time><speed>1.1619980307824356</speed></trkpt><trkpt lon="108.890717" lat="34.24927"><ele>380.985241</ele><time>2021-06-04T02:39:02Z</time><speed>1.552893041137617</speed></trkpt><trkpt lon="108.890727" lat="34.249179"><ele>379.317659</ele><time>2021-06-04T02:39:10Z</time><speed>0.8268890219050784</speed></trkpt><trkpt lon="108.89076" lat="34.249086"><ele>379.005969</ele><time>2021-06-04T02:39:22Z</time><speed>0.857337022711675</speed></trkpt><trkpt lon="108.890774" lat="34.248982"><ele>376.890188</ele><time>2021-06-04T02:39:32Z</time><speed>1.0091600267336112</speed></trkpt><trkpt lon="108.890848" lat="34.24889"><ele>376.754711</ele><time>2021-06-04T02:39:44Z</time><speed>1.0991030291162869</speed></trkpt><trkpt lon="108.890937" lat="34.248825"><ele>378.607827</ele><time>2021-06-04T02:39:54Z</time><speed>0.7315270193788481</speed></trkpt><trkpt lon="108.89106" lat="34.24878"><ele>377.226068</ele><time>2021-06-04T02:40:04Z</time><speed>0.7412250196357574</speed></trkpt><trkpt lon="108.891169" lat="34.248728"><ele>373.770133</ele><time>2021-06-04T02:40:16Z</time><speed>1.0951940290127338</speed></trkpt><trkpt lon="108.891261" lat="34.248677"><ele>372.105458</ele><time>2021-06-04T02:40:28Z</time><speed>0.6938950183819406</speed></trkpt><trkpt lon="108.891382" lat="34.248634"><ele>379.329371</ele><time>2021-06-04T02:41:23Z</time><speed>0.8043760213086876</speed></trkpt><trkpt lon="108.891503" lat="34.248644"><ele>378.976753</ele><time>2021-06-04T02:41:36Z</time><speed>0.6853110181545422</speed></trkpt><trkpt lon="108.891634" lat="34.248636"><ele>378.776273</ele><time>2021-06-04T02:41:48Z</time><speed>0.8664580229532989</speed></trkpt><trkpt lon="108.891743" lat="34.248651"><ele>379.448544</ele><time>2021-06-04T02:41:58Z</time><speed>0.5968520158111789</speed></trkpt><trkpt lon="108.891855" lat="34.248678"><ele>374.36364</ele><time>2021-06-04T02:42:12Z</time><speed>0.6282620166432598</speed></trkpt><trkpt lon="108.891978" lat="34.248712"><ele>373.990439</ele><time>2021-06-04T02:42:40Z</time><speed>0.9456220250504289</speed></trkpt><trkpt lon="108.892098" lat="34.248731"><ele>375.355936</ele><time>2021-06-04T02:42:54Z</time><speed>0.6965370184519296</speed></trkpt><trkpt lon="108.892214" lat="34.248738"><ele>374.24351</ele><time>2021-06-04T02:43:06Z</time><speed>0.8259930218813426</speed></trkpt><trkpt lon="108.892333" lat="34.248764"><ele>374.821084</ele><time>2021-06-04T02:43:18Z</time><speed>0.8867210234900851</speed></trkpt><trkpt lon="108.892456" lat="34.248763"><ele>373.09259</ele><time>2021-06-04T02:43:35Z</time><speed>0.4472790118488474</speed></trkpt><trkpt lon="108.892565" lat="34.248757"><ele>372.461722</ele><time>2021-06-04T02:43:46Z</time><speed>0.9230550244526076</speed></trkpt><trkpt lon="108.892711" lat="34.248773"><ele>370.144864</ele><time>2021-06-04T02:43:58Z</time><speed>0.7903980209383971</speed></trkpt><trkpt lon="108.892826" lat="34.248812"><ele>370.210662</ele><time>2021-06-04T02:44:20Z</time><speed>0.7239710191786825</speed></trkpt><trkpt lon="108.892939" lat="34.248808"><ele>369.999695</ele><time>2021-06-04T02:44:32Z</time><speed>1.117435029601919</speed></trkpt><trkpt lon="108.893056" lat="34.24882"><ele>370.425273</ele><time>2021-06-04T02:44:46Z</time><speed>1.0163850269250083</speed></trkpt><trkpt lon="108.893173" lat="34.248816"><ele>371.1234</ele><time>2021-06-04T02:44:58Z</time><speed>0.9242590244845027</speed></trkpt><trkpt lon="108.89329" lat="34.248805"><ele>370.032169</ele><time>2021-06-04T02:45:10Z</time><speed>0.5309940140665376</speed></trkpt><trkpt lon="108.89339" lat="34.248747"><ele>372.150881</ele><time>2021-06-04T02:45:23Z</time><speed>0.6512570172524192</speed></trkpt><trkpt lon="108.893456" lat="34.24867"><ele>372.960843</ele><time>2021-06-04T02:45:34Z</time><speed>0.7475480198032596</speed></trkpt><trkpt lon="108.893546" lat="34.248594"><ele>371.506564</ele><time>2021-06-04T02:45:53Z</time><speed>0.6831440180971362</speed></trkpt><trkpt lon="108.89362" lat="34.248527"><ele>370.753298</ele><time>2021-06-04T02:46:05Z</time><speed>1.5057060398875883</speed></trkpt><trkpt lon="108.893703" lat="34.248466"><ele>373.273425</ele><time>2021-06-04T02:46:14Z</time><speed>0.8710700230754753</speed></trkpt><trkpt lon="108.893816" lat="34.24842"><ele>373.521528</ele><time>2021-06-04T02:46:28Z</time><speed>0.8936570236738265</speed></trkpt><trkpt lon="108.893911" lat="34.248363"><ele>372.545461</ele><time>2021-06-04T02:46:38Z</time><speed>0.6951120184141799</speed></trkpt><trkpt lon="108.894017" lat="34.248338"><ele>372.6772</ele><time>2021-06-04T02:46:47Z</time><speed>0.6421080170100535</speed></trkpt><trkpt lon="108.89413" lat="34.248334"><ele>369.149903</ele><time>2021-06-04T02:47:57Z</time><speed>0.17654200467676598</speed></trkpt><trkpt lon="108.894247" lat="34.248304"><ele>371.153206</ele><time>2021-06-04T02:58:30Z</time><speed>0.5344240141574016</speed></trkpt><trkpt lon="108.894352" lat="34.248272"><ele>373.611331</ele><time>2021-06-04T03:06:07Z</time><speed>0.5523830146331526</speed></trkpt><trkpt lon="108.894257" lat="34.248335"><ele>369.698167</ele><time>2021-06-04T03:18:36Z</time><speed>0.7819400207143365</speed></trkpt><trkpt lon="108.894345" lat="34.248277"><ele>370.15988</ele><time>2021-06-04T03:22:49Z</time><speed>0.41634801102945573</speed></trkpt><trkpt lon="108.894379" lat="34.248184"><ele>368.610318</ele><time>2021-06-04T03:23:04Z</time><speed>0.5872860155577663</speed></trkpt><trkpt lon="108.894473" lat="34.24811"><ele>366.374349</ele><time>2021-06-04T03:23:18Z</time><speed>0.8742400231594516</speed></trkpt><trkpt lon="108.894541" lat="34.248039"><ele>367.639688</ele><time>2021-06-04T03:23:29Z</time><speed>0.8246830218466394</speed></trkpt><trkpt lon="108.894648" lat="34.248016"><ele>368.200798</ele><time>2021-06-04T03:23:40Z</time><speed>0.8742200231589218</speed></trkpt><trkpt lon="108.894762" lat="34.247991"><ele>366.527883</ele><time>2021-06-04T03:23:50Z</time><speed>1.2570670333009037</speed></trkpt><trkpt lon="108.89487" lat="34.248029"><ele>367.116354</ele><time>2021-06-04T03:24:02Z</time><speed>0.7497280198610099</speed></trkpt><trkpt lon="108.894936" lat="34.248109"><ele>367.357366</ele><time>2021-06-04T03:24:12Z</time><speed>0.8688410230164268</speed></trkpt><trkpt lon="108.894982" lat="34.248199"><ele>369.316253</ele><time>2021-06-04T03:24:24Z</time><speed>0.8916270236200498</speed></trkpt><trkpt lon="108.894959" lat="34.248294"><ele>373.364384</ele><time>2021-06-04T03:24:38Z</time><speed>0.8318270220358908</speed></trkpt><trkpt lon="108.894971" lat="34.248391"><ele>375.838691</ele><time>2021-06-04T03:24:48Z</time><speed>0.6726590178193786</speed></trkpt><trkpt lon="108.894977" lat="34.248487"><ele>376.527036</ele><time>2021-06-04T03:25:00Z</time><speed>0.8751670231840087</speed></trkpt><trkpt lon="108.894999" lat="34.248592"><ele>378.281871</ele><time>2021-06-04T03:25:12Z</time><speed>0.7300080193386083</speed></trkpt><trkpt lon="108.894988" lat="34.248691"><ele>378.931972</ele><time>2021-06-04T03:25:24Z</time><speed>0.7516310199114222</speed></trkpt><trkpt lon="108.894978" lat="34.248786"><ele>377.976418</ele><time>2021-06-04T03:25:38Z</time><speed>0.7420420196574005</speed></trkpt><trkpt lon="108.894948" lat="34.248874"><ele>376.443891</ele><time>2021-06-04T03:25:48Z</time><speed>0.9206400243886318</speed></trkpt><trkpt lon="108.894935" lat="34.248964"><ele>375.462743</ele><time>2021-06-04T03:25:58Z</time><speed>0.9498360251620618</speed></trkpt><trkpt lon="108.894929" lat="34.249057"><ele>375.887739</ele><time>2021-06-04T03:26:06Z</time><speed>0.9335830247315043</speed></trkpt><trkpt lon="108.894944" lat="34.24915"><ele>376.75377</ele><time>2021-06-04T03:26:20Z</time><speed>0.8765400232203807</speed></trkpt><trkpt lon="108.894952" lat="34.249263"><ele>375.837615</ele><time>2021-06-04T03:27:05Z</time><speed>0.8867100234897938</speed></trkpt><trkpt lon="108.89496" lat="34.249358"><ele>374.772</ele><time>2021-06-04T03:27:18Z</time><speed>0.8294530219730012</speed></trkpt><trkpt lon="108.894921" lat="34.249455"><ele>374.513338</ele><time>2021-06-04T03:27:30Z</time><speed>0.6055850160425245</speed></trkpt><trkpt lon="108.894871" lat="34.24955"><ele>374.881273</ele><time>2021-06-04T03:27:44Z</time><speed>0.596396015799099</speed></trkpt><trkpt lon="108.894792" lat="34.249634"><ele>375.80965</ele><time>2021-06-04T03:27:56Z</time><speed>0.8981410237926118</speed></trkpt><trkpt lon="108.894769" lat="34.249728"><ele>374.800574</ele><time>2021-06-04T03:28:06Z</time><speed>0.7679080203426155</speed></trkpt><trkpt lon="108.894783" lat="34.249822"><ele>374.654251</ele><time>2021-06-04T03:28:16Z</time><speed>0.8263180218899521</speed></trkpt><trkpt lon="108.894815" lat="34.249911"><ele>375.123867</ele><time>2021-06-04T03:28:28Z</time><speed>0.8038170212938791</speed></trkpt><trkpt lon="108.894875" lat="34.249994"><ele>376.755718</ele><time>2021-06-04T03:28:42Z</time><speed>0.8184590216817597</speed></trkpt><trkpt lon="108.894954" lat="34.250071"><ele>375.339654</ele><time>2021-06-04T03:28:53Z</time><speed>0.9327570247096227</speed></trkpt><trkpt lon="108.89492" lat="34.250172"><ele>373.245423</ele><time>2021-06-04T03:29:04Z</time><speed>0.9527210252384882</speed></trkpt><trkpt lon="108.894812" lat="34.250216"><ele>372.797022</ele><time>2021-06-04T03:29:16Z</time><speed>0.837665022190545</speed></trkpt><trkpt lon="108.894734" lat="34.25028"><ele>371.806853</ele><time>2021-06-04T03:29:30Z</time><speed>0.788628020891508</speed></trkpt><trkpt lon="108.894691" lat="34.250377"><ele>371.769582</ele><time>2021-06-04T03:29:40Z</time><speed>0.8202060217280394</speed></trkpt><trkpt lon="108.894695" lat="34.250477"><ele>372.499623</ele><time>2021-06-04T03:40:39Z</time><speed>0.14542800385252647</speed></trkpt><trkpt lon="108.894622" lat="34.250392"><ele>367.485314</ele><time>2021-06-04T03:45:07Z</time><speed>1.0220070270739405</speed></trkpt><trkpt lon="108.894514" lat="34.250408"><ele>369.64485</ele><time>2021-06-04T03:45:17Z</time><speed>0.6788310179828807</speed></trkpt><trkpt lon="108.894419" lat="34.250454"><ele>371.43865</ele><time>2021-06-04T03:45:27Z</time><speed>0.869204023026043</speed></trkpt><trkpt lon="108.894338" lat="34.250526"><ele>370.356337</ele><time>2021-06-04T03:45:37Z</time><speed>0.7906460209449668</speed></trkpt><trkpt lon="108.894245" lat="34.250585"><ele>368.662652</ele><time>2021-06-04T03:45:49Z</time><speed>0.7860930208243535</speed></trkpt><trkpt lon="108.894121" lat="34.250618"><ele>369.771331</ele><time>2021-06-04T03:45:59Z</time><speed>1.0532280279010147</speed></trkpt><trkpt lon="108.894004" lat="34.250638"><ele>369.931693</ele><time>2021-06-04T03:46:09Z</time><speed>0.730266019345443</speed></trkpt><trkpt lon="108.89388" lat="34.25067"><ele>371.252404</ele><time>2021-06-04T03:46:19Z</time><speed>0.9970030264115606</speed></trkpt><trkpt lon="108.893756" lat="34.250691"><ele>371.881365</ele><time>2021-06-04T03:46:30Z</time><speed>0.6899230182767183</speed></trkpt><trkpt lon="108.893647" lat="34.250736"><ele>373.295609</ele><time>2021-06-04T03:46:42Z</time><speed>0.6680950176984739</speed></trkpt><trkpt lon="108.893528" lat="34.250737"><ele>368.315018</ele><time>2021-06-04T03:46:51Z</time><speed>0.7770970205860409</speed></trkpt><trkpt lon="108.893417" lat="34.250767"><ele>367.55629</ele><time>2021-06-04T03:47:09Z</time><speed>0.8057930213462252</speed></trkpt><trkpt lon="108.893302" lat="34.250791"><ele>365.496712</ele><time>2021-06-04T03:47:21Z</time><speed>0.9163760242756744</speed></trkpt><trkpt lon="108.893173" lat="34.250774"><ele>366.525753</ele><time>2021-06-04T03:47:29Z</time><speed>1.0185370269820169</speed></trkpt><trkpt lon="108.893045" lat="34.250775"><ele>365.457087</ele><time>2021-06-04T03:47:41Z</time><speed>0.6923670183414623</speed></trkpt><trkpt lon="108.892921" lat="34.250746"><ele>365.263108</ele><time>2021-06-04T03:47:51Z</time><speed>1.222555032386648</speed></trkpt><trkpt lon="108.892798" lat="34.25076"><ele>364.111055</ele><time>2021-06-04T03:47:59Z</time><speed>0.9629730255100734</speed></trkpt><trkpt lon="108.892677" lat="34.250731"><ele>362.550088</ele><time>2021-06-04T03:48:07Z</time><speed>0.9911150262555818</speed></trkpt><trkpt lon="108.892572" lat="34.250705"><ele>362.284265</ele><time>2021-06-04T03:48:15Z</time><speed>0.8507670225376295</speed></trkpt><trkpt lon="108.892482" lat="34.250626"><ele>363.438015</ele><time>2021-06-04T03:48:27Z</time><speed>1.019652027011554</speed></trkpt><trkpt lon="108.892369" lat="34.250564"><ele>372.547246</ele><time>2021-06-04T03:48:37Z</time><speed>0.943390024991301</speed></trkpt><trkpt lon="108.892231" lat="34.250547"><ele>372.445892</ele><time>2021-06-04T03:48:47Z</time><speed>1.057533028015058</speed></trkpt><trkpt lon="108.892087" lat="34.250544"><ele>366.052317</ele><time>2021-06-04T03:48:55Z</time><speed>0.8913200236119171</speed></trkpt><trkpt lon="108.891974" lat="34.250543"><ele>360.284675</ele><time>2021-06-04T03:49:07Z</time><speed>0.8001770211974522</speed></trkpt><trkpt lon="108.89185" lat="34.250534"><ele>361.964842</ele><time>2021-06-04T03:49:15Z</time><speed>1.2873580341033415</speed></trkpt><trkpt lon="108.891725" lat="34.250519"><ele>363.477942</ele><time>2021-06-04T03:49:25Z</time><speed>1.2686700336082783</speed></trkpt><trkpt lon="108.891615" lat="34.250482"><ele>361.759743</ele><time>2021-06-04T03:49:37Z</time><speed>1.0586930280457876</speed></trkpt><trkpt lon="108.891458" lat="34.250452"><ele>362.868606</ele><time>2021-06-04T03:49:47Z</time><speed>1.2692960336248618</speed></trkpt><trkpt lon="108.89134" lat="34.250436"><ele>365.849631</ele><time>2021-06-04T03:49:57Z</time><speed>1.2745640337644162</speed></trkpt><trkpt lon="108.891241" lat="34.250378"><ele>366.909869</ele><time>2021-06-04T03:50:07Z</time><speed>0.9732530257824005</speed></trkpt><trkpt lon="108.891196" lat="34.25029"><ele>368.782496</ele><time>2021-06-04T03:50:13Z</time><speed>1.079763028603952</speed></trkpt><trkpt lon="108.891108" lat="34.250217"><ele>372.839369</ele><time>2021-06-04T03:50:23Z</time><speed>1.1227200297419238</speed></trkpt><trkpt lon="108.891003" lat="34.250159"><ele>378.00259</ele><time>2021-06-04T03:50:31Z</time><speed>0.8816640233561205</speed></trkpt><trkpt lon="108.890901" lat="34.250101"><ele>379.730928</ele><time>2021-06-04T03:50:45Z</time><speed>0.98109002599001</speed></trkpt><trkpt lon="108.890862" lat="34.250005"><ele>381.017787</ele><time>2021-06-04T03:50:52Z</time><speed>0.7200070190736721</speed></trkpt><trkpt lon="108.890783" lat="34.249931"><ele>380.72358</ele><time>2021-06-04T03:51:03Z</time><speed>0.6164430163301631</speed></trkpt><trkpt lon="108.890749" lat="34.249844"><ele>379.776613</ele><time>2021-06-04T03:51:09Z</time><speed>1.4056480372369564</speed></trkpt><trkpt lon="108.890748" lat="34.249751"><ele>376.512864</ele><time>2021-06-04T03:51:15Z</time><speed>1.0465640277244788</speed></trkpt><trkpt lon="108.890787" lat="34.249658"><ele>373.408581</ele><time>2021-06-04T03:51:25Z</time><speed>0.9413920249383722</speed></trkpt><trkpt lon="108.890777" lat="34.249557"><ele>371.808675</ele><time>2021-06-04T03:51:32Z</time><speed>1.2889430341453296</speed></trkpt><trkpt lon="108.890702" lat="34.249485"><ele>370.363847</ele><time>2021-06-04T03:51:41Z</time><speed>0.9438920250045995</speed></trkpt></trkseg></trk></gpx>
