# Supplementary material for: Exploring the influence of path environment factors on walking behavior in urban parks with configuration attribute control
Source: PLoS One. 2025 Jul 28;20(7):e0329278. doi: 10.1371/journal.pone.0329278 (PMC12303266; doi:10.1371/journal.pone.0329278)
Supplement: S2 File — (ZIP) [file pone.0329278.s002.zip › S2 File/Trajectory data/F2.gpx]

<?xml version="1.0" encoding="UTF-8"?><gpx xsi:schemaLocation="http://www.topografix.com/GPX/1/0 http://www.topografix.com/GPX/1/0/gpx.xsd" xmlns="http://www.topografix.com/GPX/1/0" xmlns:xsi="http://www.w3.org/2001/XMLSchema-instance" creator="SixFoot - http://www.foooooot.com/" version="1.0"><trk><trkseg><trkpt lon="108.89601381272384" lat="34.24897683901696"><ele>343.11684021819383</ele><time>2021-06-04T01:37:56Z</time><speed>0.4351974129676819</speed></trkpt><trkpt lon="108.89599760937908" lat="34.24906656345078"><ele>358.3472843125554</ele><time>2021-06-04T01:38:17Z</time><speed>0.8955228328704834</speed></trkpt><trkpt lon="108.89597714609053" lat="34.249180541680474"><ele>358.62628959173645</ele><time>2021-06-04T01:38:25Z</time><speed>1.07150399684906</speed></trkpt><trkpt lon="108.89594064691403" lat="34.249273858364134"><ele>352.7130017406047</ele><time>2021-06-04T01:38:46Z</time><speed>0.6131548881530762</speed></trkpt><trkpt lon="108.89594778171576" lat="34.249371243498885"><ele>353.49059853086317</ele><time>2021-06-04T01:39:05Z</time><speed>0.35113880038261414</speed></trkpt><trkpt lon="108.89589122961814" lat="34.24947099515057"><ele>350.7122839190407</ele><time>2021-06-04T01:39:37Z</time><speed>0.5785337686538696</speed></trkpt><trkpt lon="108.89583961649375" lat="34.24956246961665"><ele>352.56136545274893</ele><time>2021-06-04T01:39:47Z</time><speed>0.6667098999023438</speed></trkpt><trkpt lon="108.89572697711966" lat="34.24957821758447"><ele>356.83647712508434</ele><time>2021-06-04T01:40:00Z</time><speed>0.42926645278930664</speed></trkpt><trkpt lon="108.89566421973078" lat="34.24965716435372"><ele>365.7078757157027</ele><time>2021-06-04T01:43:17Z</time><speed>0.7946956157684326</speed></trkpt><trkpt lon="108.89560253770267" lat="34.2497448199377"><ele>366.4325106465852</ele><time>2021-06-04T01:43:27Z</time><speed>0.8625468611717224</speed></trkpt><trkpt lon="108.89557441713814" lat="34.24984345098181"><ele>368.42686702565027</ele><time>2021-06-04T01:43:41Z</time><speed>0.6662973165512085</speed></trkpt><trkpt lon="108.89559211005263" lat="34.24994625093272"><ele>369.4281353193388</ele><time>2021-06-04T01:44:09Z</time><speed>0.7915286421775818</speed></trkpt><trkpt lon="108.89564304816216" lat="34.25003466316223"><ele>369.66272819151874</ele><time>2021-06-04T01:44:21Z</time><speed>0.7718613743782043</speed></trkpt><trkpt lon="108.89573055691531" lat="34.25010814068324"><ele>367.6504781493271</ele><time>2021-06-04T01:44:32Z</time><speed>0.6966132521629333</speed></trkpt><trkpt lon="108.89582691545367" lat="34.25017014664429"><ele>364.6823190734267</ele><time>2021-06-04T01:44:50Z</time><speed>0.6075730919837952</speed></trkpt><trkpt lon="108.89588179052883" lat="34.25025297040973"><ele>365.11000940198727</ele><time>2021-06-04T01:45:05Z</time><speed>0.5340732336044312</speed></trkpt><trkpt lon="108.89593055176003" lat="34.25033976231712"><ele>363.67104416068423</ele><time>2021-06-04T01:45:19Z</time><speed>0.722448468208313</speed></trkpt><trkpt lon="108.89581218868291" lat="34.25032001427685"><ele>366.5232860434672</ele><time>2021-06-04T01:46:35Z</time><speed>0.4151410162448883</speed></trkpt><trkpt lon="108.89569241016626" lat="34.250347643655346"><ele>367.6794811557593</ele><time>2021-06-04T01:46:54Z</time><speed>0.7630506753921509</speed></trkpt><trkpt lon="108.89556233562143" lat="34.25034450564539"><ele>368.57248953116795</ele><time>2021-06-04T01:47:08Z</time><speed>0.5940454006195068</speed></trkpt><trkpt lon="108.8954487833475" lat="34.2503488564174"><ele>369.4020063980088</ele><time>2021-06-04T01:47:20Z</time><speed>0.9648565053939819</speed></trkpt><trkpt lon="108.89533005214973" lat="34.25036515288789"><ele>369.11452288194454</ele><time>2021-06-04T01:47:32Z</time><speed>0.6571694612503052</speed></trkpt><trkpt lon="108.89520860310664" lat="34.25038880565356"><ele>368.4302775376276</ele><time>2021-06-04T01:47:42Z</time><speed>0.9509437084197998</speed></trkpt><trkpt lon="108.89509821023043" lat="34.25041249735211"><ele>368.89417801167895</ele><time>2021-06-04T01:47:50Z</time><speed>0.9057828783988953</speed></trkpt><trkpt lon="108.8949843950681" lat="34.250425481988884"><ele>367.66931068995956</ele><time>2021-06-04T01:48:02Z</time><speed>0.9901175498962402</speed></trkpt><trkpt lon="108.89485687240172" lat="34.250445946532174"><ele>368.01009885639473</ele><time>2021-06-04T01:48:12Z</time><speed>0.998380184173584</speed></trkpt><trkpt lon="108.89474937981129" lat="34.2504236817439"><ele>367.0223751695541</ele><time>2021-06-04T01:50:48Z</time><speed>0.09594497084617615</speed></trkpt><trkpt lon="108.89486231960238" lat="34.2504335329056"><ele>369.23796210818904</ele><time>2021-06-04T01:51:30Z</time><speed>0.18535804748535156</speed></trkpt><trkpt lon="108.89475045781619" lat="34.25043448742007"><ele>366.0560982735725</ele><time>2021-06-04T01:58:20Z</time><speed>0.42098456621170044</speed></trkpt><trkpt lon="108.89465564605959" lat="34.2503810848839"><ele>367.0991769630919</ele><time>2021-06-04T01:58:28Z</time><speed>0.6358842253684998</speed></trkpt><trkpt lon="108.89454218404177" lat="34.250369364093096"><ele>373.535327872399</ele><time>2021-06-04T01:58:42Z</time><speed>0.6071747541427612</speed></trkpt><trkpt lon="108.89442924508771" lat="34.250333752082625"><ele>371.85464317406826</ele><time>2021-06-04T01:59:02Z</time><speed>0.5870148539543152</speed></trkpt><trkpt lon="108.89433104500361" lat="34.25027823050377"><ele>371.3943466845728</ele><time>2021-06-04T01:59:16Z</time><speed>0.548851728439331</speed></trkpt><trkpt lon="108.89421644026436" lat="34.25026075711202"><ele>369.2754175677744</ele><time>2021-06-04T01:59:36Z</time><speed>0.566197395324707</speed></trkpt><trkpt lon="108.89409482546742" lat="34.25025457240525"><ele>368.590988008217</ele><time>2021-06-04T01:59:56Z</time><speed>0.737079381942749</speed></trkpt><trkpt lon="108.89399342723902" lat="34.2502162392986"><ele>367.7930401318904</ele><time>2021-06-04T02:00:12Z</time><speed>0.5141083598136902</speed></trkpt><trkpt lon="108.89388236899285" lat="34.25020559499666"><ele>368.14732607701166</ele><time>2021-06-04T02:00:28Z</time><speed>0.31617629528045654</speed></trkpt><trkpt lon="108.89376422590831" lat="34.250222628195814"><ele>369.59957890460174</ele><time>2021-06-04T02:00:42Z</time><speed>0.8228943943977356</speed></trkpt><trkpt lon="108.89387140381184" lat="34.2501945423744"><ele>368.60915490929364</ele><time>2021-06-04T02:01:18Z</time><speed>0.6358755826950073</speed></trkpt><trkpt lon="108.8939934772714" lat="34.25020035740481"><ele>369.1170825229164</ele><time>2021-06-04T02:01:32Z</time><speed>1.0623364448547363</speed></trkpt><trkpt lon="108.89412385947493" lat="34.25022255409275"><ele>368.650900134136</ele><time>2021-06-04T02:01:44Z</time><speed>1.007731556892395</speed></trkpt><trkpt lon="108.89423388704967" lat="34.250181867737396"><ele>367.7286325837944</ele><time>2021-06-04T02:01:56Z</time><speed>0.5993669033050537</speed></trkpt><trkpt lon="108.89432241838553" lat="34.25011696728014"><ele>367.5231446090367</ele><time>2021-06-04T02:02:06Z</time><speed>1.0004643201828003</speed></trkpt><trkpt lon="108.89437741284756" lat="34.25001583514064"><ele>366.72395381420955</ele><time>2021-06-04T02:02:20Z</time><speed>1.1581670045852661</speed></trkpt><trkpt lon="108.89438116784522" lat="34.24991792224992"><ele>366.7419501604137</ele><time>2021-06-04T02:02:28Z</time><speed>0.7503776550292969</speed></trkpt><trkpt lon="108.89439822651474" lat="34.249811359359306"><ele>366.9071593146604</ele><time>2021-06-04T02:02:38Z</time><speed>0.9230743646621704</speed></trkpt><trkpt lon="108.8944551915801" lat="34.24971797551545"><ele>367.55376482961714</ele><time>2021-06-04T02:02:50Z</time><speed>0.5877098441123962</speed></trkpt><trkpt lon="108.89450288354327" lat="34.249635343101446"><ele>367.4231140165328</ele><time>2021-06-04T02:03:00Z</time><speed>0.49273964762687683</speed></trkpt><trkpt lon="108.89458312230838" lat="34.24956489426092"><ele>368.1903813028025</ele><time>2021-06-04T02:03:12Z</time><speed>0.7685802578926086</speed></trkpt><trkpt lon="108.89466866329609" lat="34.249503486393"><ele>367.55688243509667</ele><time>2021-06-04T02:03:26Z</time><speed>0.6602540016174316</speed></trkpt><trkpt lon="108.89475170394981" lat="34.24944016034453"><ele>365.95724755278064</ele><time>2021-06-04T02:03:36Z</time><speed>0.7846046686172485</speed></trkpt><trkpt lon="108.89479913758181" lat="34.24935728222091"><ele>367.0810973781523</ele><time>2021-06-04T02:03:46Z</time><speed>0.7403936982154846</speed></trkpt><trkpt lon="108.89481578420904" lat="34.24926753078022"><ele>367.6013636811886</ele><time>2021-06-04T02:03:56Z</time><speed>0.7936331629753113</speed></trkpt><trkpt lon="108.89483011063983" lat="34.24916315954967"><ele>367.2667909242073</ele><time>2021-06-04T02:04:08Z</time><speed>0.82639479637146</speed></trkpt><trkpt lon="108.89479494008079" lat="34.249069444072354"><ele>367.24994728074756</ele><time>2021-06-04T02:04:20Z</time><speed>0.6565451622009277</speed></trkpt><trkpt lon="108.89473856288" lat="34.24899038051059"><ele>368.34431701912746</ele><time>2021-06-04T02:05:30Z</time><speed>0.6170880794525146</speed></trkpt><trkpt lon="108.89463703434771" lat="34.24895024304405"><ele>369.04383357409995</ele><time>2021-06-04T02:06:54Z</time><speed>0.7704163193702698</speed></trkpt><trkpt lon="108.89451248332763" lat="34.24894927486392"><ele>369.65307564787435</ele><time>2021-06-04T02:08:32Z</time><speed>0.19998107850551605</speed></trkpt><trkpt lon="108.89443714134873" lat="34.24903792077163"><ele>369.48249162862277</ele><time>2021-06-04T02:09:16Z</time><speed>1.0122274160385132</speed></trkpt><trkpt lon="108.89435580883514" lat="34.24910168917874"><ele>369.4446735262899</ele><time>2021-06-04T02:09:26Z</time><speed>0.8461728096008301</speed></trkpt><trkpt lon="108.89427816258194" lat="34.249167122007165"><ele>368.58897755392286</ele><time>2021-06-04T02:09:38Z</time><speed>0.9425293207168579</speed></trkpt><trkpt lon="108.8942448359031" lat="34.24927674191404"><ele>367.55540326036135</ele><time>2021-06-04T02:10:08Z</time><speed>1.041867971420288</speed></trkpt><trkpt lon="108.89422279167745" lat="34.24936679352702"><ele>367.3214394058405</ele><time>2021-06-04T02:10:18Z</time><speed>0.6873748898506165</speed></trkpt><trkpt lon="108.8941499049892" lat="34.24943611809098"><ele>366.92090340177333</ele><time>2021-06-04T02:11:02Z</time><speed>0.06885071098804474</speed></trkpt><trkpt lon="108.89411625379529" lat="34.24952202407422"><ele>363.95828594330794</ele><time>2021-06-04T02:21:06Z</time><speed>0.12641093134880066</speed></trkpt><trkpt lon="108.8940775776801" lat="34.24943484235038"><ele>362.4934470659442</ele><time>2021-06-04T02:22:38Z</time><speed>0.4722524881362915</speed></trkpt><trkpt lon="108.89377049931717" lat="34.24945133283126"><ele>363.4190748389471</ele><time>2021-06-04T02:22:52Z</time><speed>0.9430951476097107</speed></trkpt><trkpt lon="108.89369781360492" lat="34.249518927727955"><ele>364.8922477400729</ele><time>2021-06-04T02:23:00Z</time><speed>1.5787209272384644</speed></trkpt><trkpt lon="108.89363600129658" lat="34.24944456600173"><ele>365.92894450243</ele><time>2021-06-04T02:23:10Z</time><speed>0.9833855032920837</speed></trkpt><trkpt lon="108.89377451753032" lat="34.24940254919686"><ele>366.2228365538367</ele><time>2021-06-04T02:24:04Z</time><speed>1.6724392175674438</speed></trkpt><trkpt lon="108.89388348832844" lat="34.24940980876731"><ele>366.18279817318796</ele><time>2021-06-04T02:24:10Z</time><speed>1.3764994144439697</speed></trkpt><trkpt lon="108.89401784563765" lat="34.24944211295935"><ele>366.3383671207071</ele><time>2021-06-04T02:24:18Z</time><speed>1.2387055158615112</speed></trkpt><trkpt lon="108.89414602658324" lat="34.24941002042923"><ele>366.8095035349503</ele><time>2021-06-04T02:24:26Z</time><speed>1.255525827407837</speed></trkpt><trkpt lon="108.8942158076455" lat="34.249316066127605"><ele>367.31978289645065</ele><time>2021-06-04T02:24:34Z</time><speed>1.3234673738479614</speed></trkpt><trkpt lon="108.89423800332516" lat="34.24921480231729"><ele>367.8304520800707</ele><time>2021-06-04T02:24:40Z</time><speed>2.0636179447174072</speed></trkpt><trkpt lon="108.89433326231574" lat="34.249143005366996"><ele>368.1423766280841</ele><time>2021-06-04T02:24:48Z</time><speed>0.8764798045158386</speed></trkpt><trkpt lon="108.89442459338257" lat="34.24907364829072"><ele>369.12330541335217</ele><time>2021-06-04T02:24:56Z</time><speed>1.2662774324417114</speed></trkpt><trkpt lon="108.89451390693307" lat="34.248993250345286"><ele>369.0405393499639</ele><time>2021-06-04T02:25:06Z</time><speed>1.2038277387619019</speed></trkpt><trkpt lon="108.8946201819864" lat="34.24894763580001"><ele>368.0170417448745</ele><time>2021-06-04T02:25:14Z</time><speed>1.4654407501220703</speed></trkpt><trkpt lon="108.89472997521396" lat="34.24892431275341"><ele>367.7804445940768</ele><time>2021-06-04T02:25:20Z</time><speed>2.2532100677490234</speed></trkpt><trkpt lon="108.89485294496232" lat="34.248911271634036"><ele>367.6886447618894</ele><time>2021-06-04T02:25:26Z</time><speed>1.1757900714874268</speed></trkpt><trkpt lon="108.89496088911734" lat="34.248862410156626"><ele>368.34618441191225</ele><time>2021-06-04T02:25:36Z</time><speed>1.562719702720642</speed></trkpt><trkpt lon="108.89498026541312" lat="34.24875939852796"><ele>367.8128066226742</ele><time>2021-06-04T02:25:44Z</time><speed>1.0651249885559082</speed></trkpt><trkpt lon="108.89501386475858" lat="34.248657124150135"><ele>367.06096794013143</ele><time>2021-06-04T02:26:06Z</time><speed>1.5376938581466675</speed></trkpt><trkpt lon="108.89500179113232" lat="34.24855954113999"><ele>367.5562662221216</ele><time>2021-06-04T02:26:12Z</time><speed>1.2816331386566162</speed></trkpt><trkpt lon="108.89497834789638" lat="34.248447149471545"><ele>367.62196566839697</ele><time>2021-06-04T02:26:20Z</time><speed>1.2782471179962158</speed></trkpt><trkpt lon="108.8949749748542" lat="34.24833945546503"><ele>368.2461443329293</ele><time>2021-06-04T02:26:28Z</time><speed>1.2871564626693726</speed></trkpt><trkpt lon="108.89495656359745" lat="34.24822189477007"><ele>367.6933414798858</ele><time>2021-06-04T02:26:36Z</time><speed>1.2268004417419434</speed></trkpt><trkpt lon="108.89492263279797" lat="34.24813524844454"><ele>368.6831284292939</ele><time>2021-06-04T02:26:42Z</time><speed>1.3046103715896606</speed></trkpt><trkpt lon="108.89486008754696" lat="34.248052301618515"><ele>369.75545665030467</ele><time>2021-06-04T02:26:50Z</time><speed>1.1210620403289795</speed></trkpt><trkpt lon="108.89475900968168" lat="34.24800742397633"><ele>370.3332733498039</ele><time>2021-06-04T02:26:58Z</time><speed>0.9379411339759827</speed></trkpt><trkpt lon="108.89475318739818" lat="34.24790756602084"><ele>370.6260295731613</ele><time>2021-06-04T02:27:06Z</time><speed>1.4571688175201416</speed></trkpt><trkpt lon="108.89478470439954" lat="34.24781419736946"><ele>370.5844047093207</ele><time>2021-06-04T02:27:16Z</time><speed>1.116531491279602</speed></trkpt><trkpt lon="108.89470651614106" lat="34.247725175599776"><ele>371.45348159476174</ele><time>2021-06-04T02:27:26Z</time><speed>1.250671148300171</speed></trkpt><trkpt lon="108.89467447375296" lat="34.24762017897759"><ele>370.74453192541233</ele><time>2021-06-04T02:27:34Z</time><speed>1.2430521249771118</speed></trkpt><trkpt lon="108.89463693143425" lat="34.24751647472689"><ele>371.0325691456544</ele><time>2021-06-04T02:27:42Z</time><speed>1.2125191688537598</speed></trkpt><trkpt lon="108.89462761632268" lat="34.247405683170335"><ele>371.90706124109266</ele><time>2021-06-04T02:27:50Z</time><speed>1.2586523294448853</speed></trkpt><trkpt lon="108.89465960224875" lat="34.24729720022352"><ele>371.52022588450865</ele><time>2021-06-04T02:27:58Z</time><speed>1.3197507858276367</speed></trkpt><trkpt lon="108.89469587474993" lat="34.24720407152857"><ele>371.6906938700016</ele><time>2021-06-04T02:28:04Z</time><speed>1.336950659751892</speed></trkpt><trkpt lon="108.89476531424593" lat="34.247107687980176"><ele>371.5175075975184</ele><time>2021-06-04T02:28:12Z</time><speed>1.5660653114318848</speed></trkpt><trkpt lon="108.89483246143928" lat="34.24700480241189"><ele>371.19614993380304</ele><time>2021-06-04T02:28:20Z</time><speed>1.595253348350525</speed></trkpt><trkpt lon="108.89491340778953" lat="34.24691512913113"><ele>372.2388075553248</ele><time>2021-06-04T02:28:28Z</time><speed>1.4551942348480225</speed></trkpt><trkpt lon="108.89503135098629" lat="34.24689125571048"><ele>372.89247382321645</ele><time>2021-06-04T02:28:36Z</time><speed>1.410408854484558</speed></trkpt><trkpt lon="108.89513512973556" lat="34.246858082020395"><ele>372.5152456093749</ele><time>2021-06-04T02:28:44Z</time><speed>1.226584553718567</speed></trkpt><trkpt lon="108.8952193153414" lat="34.246798277355076"><ele>373.1944311135357</ele><time>2021-06-04T02:29:06Z</time><speed>1.2246661186218262</speed></trkpt><trkpt lon="108.89516617106857" lat="34.24668947174137"><ele>373.64840553742414</ele><time>2021-06-04T02:29:14Z</time><speed>1.6438945531845093</speed></trkpt><trkpt lon="108.89510911342414" lat="34.24659588668646"><ele>373.6215723335586</ele><time>2021-06-04T02:29:22Z</time><speed>1.646514654159546</speed></trkpt><trkpt lon="108.89503457555548" lat="34.246505578051014"><ele>373.1506518117336</ele><time>2021-06-04T02:29:30Z</time><speed>1.3051782846450806</speed></trkpt><trkpt lon="108.89497172889395" lat="34.24641377545648"><ele>373.31964934373013</ele><time>2021-06-04T02:29:38Z</time><speed>1.3880815505981445</speed></trkpt><trkpt lon="108.89493625770211" lat="34.246325907995825"><ele>372.88868315860026</ele><time>2021-06-04T02:29:44Z</time><speed>1.5168373584747314</speed></trkpt><trkpt lon="108.89488040718362" lat="34.24624075848114"><ele>372.76715921430804</ele><time>2021-06-04T02:29:52Z</time><speed>0.9607583284378052</speed></trkpt></trkseg></trk></gpx>
