# Supplementary material for: Exploring the influence of path environment factors on walking behavior in urban parks with configuration attribute control
Source: PLoS One. 2025 Jul 28;20(7):e0329278. doi: 10.1371/journal.pone.0329278 (PMC12303266; doi:10.1371/journal.pone.0329278)
Supplement: S2 File — (ZIP) [file pone.0329278.s002.zip › S2 File/Trajectory data/F20.gpx]

<?xml version="1.0" encoding="UTF-8"?>
<gpx xmlns:xsi="http://www.w3.org/2001/XMLSchema-instance" xmlns="http://www.topografix.com/GPX/1/1" xsi:schemaLocation="http://www.topografix.com/GPX/1/1 http://www.topografix.com/GPX/1/1/gpx.xsd" version="1.1" creator="foooooot.com">
<metadata>
         <copyright author="foooooot.com"> <license>foooooot.com</license></copyright>
         <time>1622744981.0227299</time>
         <name>唱歌</name>
</metadata>
<trk>
    <name>唱歌</name>
    <type>trip#track</type>
    <src>手机客户端软件/六只脚iPhone版</src>
    <trkseg> 
<trkpt lat="34.24607680948261" lon="108.89462612826345">
   <ele>408.43047297745943</ele>
   <time>2021-06-04T02:29:42.000Z</time>
</trkpt>  
<trkpt lat="34.24607545516418" lon="108.89465909846827">
   <ele>409.0219188304618</ele>
   <time>2021-06-04T02:29:53.000Z</time>
</trkpt>  
<trkpt lat="34.24609502988528" lon="108.89468894219183">
   <ele>408.9849783210084</ele>
   <time>2021-06-04T02:29:59.000Z</time>
</trkpt>  
<trkpt lat="34.246122111900945" lon="108.89472717358682">
   <ele>408.6962748179212</ele>
   <time>2021-06-04T02:30:01.000Z</time>
</trkpt>  
<trkpt lat="34.24610734146742" lon="108.89476045095007">
   <ele>408.847100158222</ele>
   <time>2021-06-04T02:30:13.000Z</time>
</trkpt>  
<trkpt lat="34.24607161553097" lon="108.89477538446535">
   <ele>408.6727397926152</ele>
   <time>2021-06-04T02:30:16.000Z</time>
</trkpt>  
<trkpt lat="34.246033616421485" lon="108.89479065431325">
   <ele>408.54786261264235</ele>
   <time>2021-06-04T02:30:19.000Z</time>
</trkpt>  
<trkpt lat="34.2459974244287" lon="108.89481023824963">
   <ele>408.13505360204726</ele>
   <time>2021-06-04T02:30:22.000Z</time>
</trkpt>  
<trkpt lat="34.24596969769772" lon="108.89483087084182">
   <ele>408.3925069021061</ele>
   <time>2021-06-04T02:30:25.000Z</time>
</trkpt>  
<trkpt lat="34.245945101022" lon="108.89485604767474">
   <ele>408.99553029518574</ele>
   <time>2021-06-04T02:30:28.000Z</time>
</trkpt>  
<trkpt lat="34.24592310455509" lon="108.89489053261345">
   <ele>408.17356127128005</ele>
   <time>2021-06-04T02:30:31.000Z</time>
</trkpt>  
<trkpt lat="34.24590412513288" lon="108.89491893614068">
   <ele>408.1345781357959</ele>
   <time>2021-06-04T02:30:34.000Z</time>
</trkpt>  
<trkpt lat="34.24588477038236" lon="108.8949473672332">
   <ele>407.880088750273</ele>
   <time>2021-06-04T02:30:37.000Z</time>
</trkpt>  
<trkpt lat="34.245861485032755" lon="108.89497735781802">
   <ele>408.02731621358544</ele>
   <time>2021-06-04T02:30:40.000Z</time>
</trkpt>  
<trkpt lat="34.24583882573885" lon="108.89501073499686">
   <ele>408.0309036290273</ele>
   <time>2021-06-04T02:30:43.000Z</time>
</trkpt>  
<trkpt lat="34.245818397172165" lon="108.89505315589923">
   <ele>408.1163942301646</ele>
   <time>2021-06-04T02:30:46.000Z</time>
</trkpt>  
<trkpt lat="34.24580167109358" lon="108.89509117096938">
   <ele>407.89359221979976</ele>
   <time>2021-06-04T02:30:48.000Z</time>
</trkpt>  
<trkpt lat="34.245786613189836" lon="108.89512766810182">
   <ele>407.7011612970382</ele>
   <time>2021-06-04T02:30:50.000Z</time>
</trkpt>  
<trkpt lat="34.24573623265481" lon="108.89525485026678">
   <ele>408.1476007960737</ele>
   <time>2021-06-04T02:30:52.000Z</time>
</trkpt>  
<trkpt lat="34.24573170252826" lon="108.89528817326244">
   <ele>408.3016904676333</ele>
   <time>2021-06-04T02:30:54.000Z</time>
</trkpt>  
<trkpt lat="34.24573018576969" lon="108.89532134811118">
   <ele>408.26968277804554</ele>
   <time>2021-06-04T02:30:57.000Z</time>
</trkpt>  
<trkpt lat="34.245737697528575" lon="108.89535658497454">
   <ele>408.39678687416017</ele>
   <time>2021-06-04T02:31:00.000Z</time>
</trkpt>  
<trkpt lat="34.2457458273081" lon="108.8954004091298">
   <ele>408.2302489755675</ele>
   <time>2021-06-04T02:31:03.000Z</time>
</trkpt>  
<trkpt lat="34.245752097551375" lon="108.89543303781339">
   <ele>409.13111704587936</ele>
   <time>2021-06-04T02:31:05.000Z</time>
</trkpt>  
<trkpt lat="34.245758808278204" lon="108.89546607543723">
   <ele>408.75724943820387</ele>
   <time>2021-06-04T02:31:07.000Z</time>
</trkpt>  
<trkpt lat="34.245765388061486" lon="108.89550200924894">
   <ele>408.18102688435465</ele>
   <time>2021-06-04T02:31:10.000Z</time>
</trkpt>  
<trkpt lat="34.245767099093364" lon="108.89554345437037">
   <ele>408.1168743232265</ele>
   <time>2021-06-04T02:31:13.000Z</time>
</trkpt>  
<trkpt lat="34.24576733326921" lon="108.89558372053524">
   <ele>408.32756838947535</ele>
   <time>2021-06-04T02:31:16.000Z</time>
</trkpt>  
<trkpt lat="34.245771816364055" lon="108.89562566251652">
   <ele>408.3565973350778</ele>
   <time>2021-06-04T02:31:19.000Z</time>
</trkpt>  
<trkpt lat="34.245781282543405" lon="108.8956698527166">
   <ele>408.0386441247538</ele>
   <time>2021-06-04T02:31:22.000Z</time>
</trkpt>  
<trkpt lat="34.245796498756505" lon="108.89571526580296">
   <ele>408.0259936610237</ele>
   <time>2021-06-04T02:31:25.000Z</time>
</trkpt>  
<trkpt lat="34.24581398562658" lon="108.8957576128596">
   <ele>407.9165395796299</ele>
   <time>2021-06-04T02:31:28.000Z</time>
</trkpt>  
<trkpt lat="34.24583794835162" lon="108.89579953536153">
   <ele>408.13165279570967</ele>
   <time>2021-06-04T02:31:31.000Z</time>
</trkpt>  
<trkpt lat="34.245855186854754" lon="108.89583132118146">
   <ele>408.5260270666331</ele>
   <time>2021-06-04T02:31:33.000Z</time>
</trkpt>  
<trkpt lat="34.24587246657164" lon="108.89586929212598">
   <ele>408.2303080242127</ele>
   <time>2021-06-04T02:31:35.000Z</time>
</trkpt>  
<trkpt lat="34.245891791374596" lon="108.89590552652335">
   <ele>408.00936612673104</ele>
   <time>2021-06-04T02:31:37.000Z</time>
</trkpt>  
<trkpt lat="34.245909969082184" lon="108.89593487250066">
   <ele>408.32863349094987</ele>
   <time>2021-06-04T02:31:39.000Z</time>
</trkpt>  
<trkpt lat="34.24593075880204" lon="108.89596074212949">
   <ele>408.2690491396934</ele>
   <time>2021-06-04T02:31:41.000Z</time>
</trkpt>  
<trkpt lat="34.245956095570484" lon="108.89599376164118">
   <ele>408.00394835788757</ele>
   <time>2021-06-04T02:31:44.000Z</time>
</trkpt>  
<trkpt lat="34.24598443020181" lon="108.89601732849161">
   <ele>407.99952022265643</ele>
   <time>2021-06-04T02:31:47.000Z</time>
</trkpt>  
<trkpt lat="34.246027647321085" lon="108.89603502569108">
   <ele>407.9237909000367</ele>
   <time>2021-06-04T02:31:50.000Z</time>
</trkpt>  
<trkpt lat="34.24605935014472" lon="108.89604359507143">
   <ele>407.9998211283237</ele>
   <time>2021-06-04T02:31:52.000Z</time>
</trkpt>  
<trkpt lat="34.24608968730796" lon="108.89605118232866">
   <ele>408.0749764861539</ele>
   <time>2021-06-04T02:31:54.000Z</time>
</trkpt>  
<trkpt lat="34.24611812658165" lon="108.89605834587502">
   <ele>408.4140825662762</ele>
   <time>2021-06-04T02:31:56.000Z</time>
</trkpt>  
<trkpt lat="34.24614495394421" lon="108.89607072347223">
   <ele>408.2115135677159</ele>
   <time>2021-06-04T02:31:58.000Z</time>
</trkpt>  
<trkpt lat="34.24617232894176" lon="108.89608369757548">
   <ele>407.76067446544766</ele>
   <time>2021-06-04T02:32:00.000Z</time>
</trkpt>  
<trkpt lat="34.24620172885052" lon="108.89609141962616">
   <ele>407.6470461105928</ele>
   <time>2021-06-04T02:32:02.000Z</time>
</trkpt>  
<trkpt lat="34.24623020868031" lon="108.89609574145567">
   <ele>408.27443605288863</ele>
   <time>2021-06-04T02:32:04.000Z</time>
</trkpt>  
<trkpt lat="34.24626466130801" lon="108.8960970763688">
   <ele>407.9739971375093</ele>
   <time>2021-06-04T02:32:07.000Z</time>
</trkpt>  
<trkpt lat="34.24629563151034" lon="108.89609712728442">
   <ele>407.5546694910154</ele>
   <time>2021-06-04T02:32:09.000Z</time>
</trkpt>  
<trkpt lat="34.24632709787685" lon="108.89609806745628">
   <ele>407.7684238264337</ele>
   <time>2021-06-04T02:32:11.000Z</time>
</trkpt>  
<trkpt lat="34.24635566817312" lon="108.89609964445637">
   <ele>407.2476748889312</ele>
   <time>2021-06-04T02:32:13.000Z</time>
</trkpt>  
<trkpt lat="34.24639878426094" lon="108.8961018784467">
   <ele>407.51543237734586</ele>
   <time>2021-06-04T02:32:16.000Z</time>
</trkpt>  
<trkpt lat="34.246431284089994" lon="108.896104540771">
   <ele>407.4349210904911</ele>
   <time>2021-06-04T02:32:18.000Z</time>
</trkpt>  
<trkpt lat="34.24645850582456" lon="108.89611323597144">
   <ele>407.47502029966563</ele>
   <time>2021-06-04T02:32:22.000Z</time>
</trkpt>  
<trkpt lat="34.24648829859065" lon="108.89612488099569">
   <ele>407.3878529528156</ele>
   <time>2021-06-04T02:32:26.000Z</time>
</trkpt>  
<trkpt lat="34.24652004978624" lon="108.89614468996618">
   <ele>407.39735988806933</ele>
   <time>2021-06-04T02:32:29.000Z</time>
</trkpt>  
<trkpt lat="34.2465476510646" lon="108.89615892864252">
   <ele>407.27905593439937</ele>
   <time>2021-06-04T02:32:31.000Z</time>
</trkpt>  
<trkpt lat="34.24657624920839" lon="108.89617895773283">
   <ele>406.7151285195723</ele>
   <time>2021-06-04T02:32:34.000Z</time>
</trkpt>  
<trkpt lat="34.24660248578562" lon="108.89619672661735">
   <ele>407.1521224984899</ele>
   <time>2021-06-04T02:32:37.000Z</time>
</trkpt>  
<trkpt lat="34.24663219264341" lon="108.89620595821499">
   <ele>407.0167728336528</ele>
   <time>2021-06-04T02:32:40.000Z</time>
</trkpt>  
<trkpt lat="34.246674751817366" lon="108.8962051990269">
   <ele>407.98273545876145</ele>
   <time>2021-06-04T02:32:43.000Z</time>
</trkpt>  
<trkpt lat="34.24670640858677" lon="108.89620388863476">
   <ele>407.9187396131456</ele>
   <time>2021-06-04T02:32:45.000Z</time>
</trkpt>  
<trkpt lat="34.24673503003786" lon="108.89620402443042">
   <ele>407.7245446173474</ele>
   <time>2021-06-04T02:32:47.000Z</time>
</trkpt>  
<trkpt lat="34.246767062543285" lon="108.89620259351489">
   <ele>407.8913616500795</ele>
   <time>2021-06-04T02:32:49.000Z</time>
</trkpt>  
<trkpt lat="34.24680113945734" lon="108.89620390954795">
   <ele>407.9237565584481</ele>
   <time>2021-06-04T02:32:51.000Z</time>
</trkpt>  
<trkpt lat="34.246833964128754" lon="108.89621048815368">
   <ele>407.4901099614799</ele>
   <time>2021-06-04T02:32:53.000Z</time>
</trkpt>  
<trkpt lat="34.24686398819114" lon="108.89622114410983">
   <ele>407.50980960577726</ele>
   <time>2021-06-04T02:32:55.000Z</time>
</trkpt>  
<trkpt lat="34.246892709245905" lon="108.89623092141642">
   <ele>407.8938178550452</ele>
   <time>2021-06-04T02:32:57.000Z</time>
</trkpt>  
<trkpt lat="34.246919146028915" lon="108.89624198944718">
   <ele>408.2047766884789</ele>
   <time>2021-06-04T02:32:59.000Z</time>
</trkpt>  
<trkpt lat="34.246947016601986" lon="108.89624557572283">
   <ele>407.68219933472574</ele>
   <time>2021-06-04T02:33:01.000Z</time>
</trkpt>  
<trkpt lat="34.246974480526674" lon="108.89624721680383">
   <ele>407.6526914946735</ele>
   <time>2021-06-04T02:33:03.000Z</time>
</trkpt>  
<trkpt lat="34.247001551118444" lon="108.8962533344857">
   <ele>407.4792821938172</ele>
   <time>2021-06-04T02:33:05.000Z</time>
</trkpt>  
<trkpt lat="34.247030054890466" lon="108.89625838572246">
   <ele>407.57992801629007</ele>
   <time>2021-06-04T02:33:07.000Z</time>
</trkpt>  
<trkpt lat="34.24705706256577" lon="108.89626431740162">
   <ele>406.8151603974402</ele>
   <time>2021-06-04T02:33:09.000Z</time>
</trkpt>  
<trkpt lat="34.24708782860403" lon="108.89625910731401">
   <ele>406.77687940280885</ele>
   <time>2021-06-04T02:33:12.000Z</time>
</trkpt>  
<trkpt lat="34.24711914286678" lon="108.8962548323393">
   <ele>406.5990335950628</ele>
   <time>2021-06-04T02:33:15.000Z</time>
</trkpt>  
<trkpt lat="34.247146858622024" lon="108.89625143445544">
   <ele>407.02062979806215</ele>
   <time>2021-06-04T02:33:17.000Z</time>
</trkpt>  
<trkpt lat="34.2471868907639" lon="108.89625063670248">
   <ele>406.48822892736644</ele>
   <time>2021-06-04T02:33:20.000Z</time>
</trkpt>  
<trkpt lat="34.24721439557223" lon="108.89625009834175">
   <ele>406.17576435301453</ele>
   <time>2021-06-04T02:33:22.000Z</time>
</trkpt>  
<trkpt lat="34.2472414638988" lon="108.89624809316742">
   <ele>406.3233519895002</ele>
   <time>2021-06-04T02:33:24.000Z</time>
</trkpt>  
<trkpt lat="34.24727008701373" lon="108.89625080050277">
   <ele>406.45329092256725</ele>
   <time>2021-06-04T02:33:26.000Z</time>
</trkpt>  
<trkpt lat="34.24729724286222" lon="108.89625892830603">
   <ele>406.8832799931988</ele>
   <time>2021-06-04T02:33:28.000Z</time>
</trkpt>  
<trkpt lat="34.24733528377895" lon="108.89626954226223">
   <ele>406.487761547789</ele>
   <time>2021-06-04T02:33:31.000Z</time>
</trkpt>  
<trkpt lat="34.247364461864315" lon="108.896273159432">
   <ele>406.65790141001344</ele>
   <time>2021-06-04T02:33:33.000Z</time>
</trkpt>  
<trkpt lat="34.247395786087" lon="108.89627309345403">
   <ele>406.2674482408911</ele>
   <time>2021-06-04T02:33:35.000Z</time>
</trkpt>  
<trkpt lat="34.24742667565568" lon="108.89627235890285">
   <ele>406.52704894542694</ele>
   <time>2021-06-04T02:33:37.000Z</time>
</trkpt>  
<trkpt lat="34.24745866861741" lon="108.89627337547061">
   <ele>406.76538877375424</ele>
   <time>2021-06-04T02:33:39.000Z</time>
</trkpt>  
<trkpt lat="34.24749087629155" lon="108.89627724820775">
   <ele>406.46812948584557</ele>
   <time>2021-06-04T02:33:41.000Z</time>
</trkpt>  
<trkpt lat="34.2475220345012" lon="108.896275987139">
   <ele>405.90359763335437</ele>
   <time>2021-06-04T02:33:43.000Z</time>
</trkpt>  
<trkpt lat="34.24755408151343" lon="108.89627396030733">
   <ele>405.8783685658127</ele>
   <time>2021-06-04T02:33:45.000Z</time>
</trkpt>  
<trkpt lat="34.247584451146835" lon="108.89626883731654">
   <ele>406.58762612659484</ele>
   <time>2021-06-04T02:33:47.000Z</time>
</trkpt>  
<trkpt lat="34.247613431822124" lon="108.89626185196931">
   <ele>406.3728441167623</ele>
   <time>2021-06-04T02:33:49.000Z</time>
</trkpt>  
<trkpt lat="34.24764323915844" lon="108.89625302061084">
   <ele>406.504502274096</ele>
   <time>2021-06-04T02:33:51.000Z</time>
</trkpt>  
<trkpt lat="34.247670181005695" lon="108.89624728997525">
   <ele>406.3136093430221</ele>
   <time>2021-06-04T02:33:53.000Z</time>
</trkpt>  
<trkpt lat="34.247697666271826" lon="108.89624357863995">
   <ele>406.10702961776406</ele>
   <time>2021-06-04T02:33:55.000Z</time>
</trkpt>  
<trkpt lat="34.24772671880295" lon="108.89624401412001">
   <ele>406.04087864793837</ele>
   <time>2021-06-04T02:33:57.000Z</time>
</trkpt>  
<trkpt lat="34.24775368104041" lon="108.896242748124">
   <ele>406.30224713217467</ele>
   <time>2021-06-04T02:33:59.000Z</time>
</trkpt>  
<trkpt lat="34.24778248413337" lon="108.8962417318698">
   <ele>406.31523324828595</ele>
   <time>2021-06-04T02:34:01.000Z</time>
</trkpt>  
<trkpt lat="34.24782031588313" lon="108.89623798561212">
   <ele>406.5024897316471</ele>
   <time>2021-06-04T02:34:04.000Z</time>
</trkpt>  
<trkpt lat="34.247849006446486" lon="108.89623459973667">
   <ele>405.89417732227594</ele>
   <time>2021-06-04T02:34:06.000Z</time>
</trkpt>  
<trkpt lat="34.24787868587628" lon="108.89623103210245">
   <ele>406.16108307801187</ele>
   <time>2021-06-04T02:34:08.000Z</time>
</trkpt>  
<trkpt lat="34.247907305828626" lon="108.89622646560859">
   <ele>406.33469823375344</ele>
   <time>2021-06-04T02:34:10.000Z</time>
</trkpt>  
<trkpt lat="34.24793551132857" lon="108.89622603514914">
   <ele>406.29670802503824</ele>
   <time>2021-06-04T02:34:12.000Z</time>
</trkpt>  
<trkpt lat="34.247963763559156" lon="108.89622762077042">
   <ele>406.1537466198206</ele>
   <time>2021-06-04T02:34:14.000Z</time>
</trkpt>  
<trkpt lat="34.24800221931563" lon="108.89623613722614">
   <ele>406.64728831034154</ele>
   <time>2021-06-04T02:34:17.000Z</time>
</trkpt>  
<trkpt lat="34.248032543909225" lon="108.89624489438985">
   <ele>406.2746079126373</ele>
   <time>2021-06-04T02:34:20.000Z</time>
</trkpt>  
<trkpt lat="34.2480585316453" lon="108.89625686525127">
   <ele>406.1985347531736</ele>
   <time>2021-06-04T02:34:22.000Z</time>
</trkpt>  
<trkpt lat="34.2480876200595" lon="108.89627967737665">
   <ele>406.54402197431773</ele>
   <time>2021-06-04T02:34:25.000Z</time>
</trkpt>  
<trkpt lat="34.24811080045785" lon="108.89630169415997">
   <ele>406.55802568327636</ele>
   <time>2021-06-04T02:34:27.000Z</time>
</trkpt>  
<trkpt lat="34.24814244912178" lon="108.89632128494961">
   <ele>406.2398547139019</ele>
   <time>2021-06-04T02:34:29.000Z</time>
</trkpt>  
<trkpt lat="34.24817605931121" lon="108.8963375721161">
   <ele>405.9358938578516</ele>
   <time>2021-06-04T02:34:31.000Z</time>
</trkpt>  
<trkpt lat="34.248209358781864" lon="108.89635083401899">
   <ele>406.547483981587</ele>
   <time>2021-06-04T02:34:33.000Z</time>
</trkpt>  
<trkpt lat="34.24823807245698" lon="108.89636010744447">
   <ele>406.5097218891606</ele>
   <time>2021-06-04T02:34:35.000Z</time>
</trkpt>  
<trkpt lat="34.24826737174842" lon="108.89636879048781">
   <ele>406.5456853117794</ele>
   <time>2021-06-04T02:34:37.000Z</time>
</trkpt>  
<trkpt lat="34.24830279686519" lon="108.89637047793241">
   <ele>405.7816324485466</ele>
   <time>2021-06-04T02:34:40.000Z</time>
</trkpt>  
<trkpt lat="34.24833333958446" lon="108.89637061344555">
   <ele>406.5237394031137</ele>
   <time>2021-06-04T02:34:44.000Z</time>
</trkpt>  
<trkpt lat="34.248360776804766" lon="108.89636783723118">
   <ele>406.10553315933794</ele>
   <time>2021-06-04T02:34:48.000Z</time>
</trkpt>  
<trkpt lat="34.24840184164174" lon="108.89635728564572">
   <ele>406.3778039999306</ele>
   <time>2021-06-04T02:34:51.000Z</time>
</trkpt>  
<trkpt lat="34.24842947668597" lon="108.89634566522187">
   <ele>406.11994152516127</ele>
   <time>2021-06-04T02:34:53.000Z</time>
</trkpt>  
<trkpt lat="34.24845995293618" lon="108.89632680651889">
   <ele>405.7175756683573</ele>
   <time>2021-06-04T02:34:56.000Z</time>
</trkpt>  
<trkpt lat="34.24848430840257" lon="108.89630458673284">
   <ele>406.4443807937205</ele>
   <time>2021-06-04T02:34:59.000Z</time>
</trkpt>  
<trkpt lat="34.248511844506744" lon="108.8962821519618">
   <ele>406.45784795936197</ele>
   <time>2021-06-04T02:35:02.000Z</time>
</trkpt>  
<trkpt lat="34.24853536399207" lon="108.8962608068621">
   <ele>406.33779104985297</ele>
   <time>2021-06-04T02:35:04.000Z</time>
</trkpt>  
<trkpt lat="34.24856316944967" lon="108.89623410733068">
   <ele>406.4892251258716</ele>
   <time>2021-06-04T02:35:06.000Z</time>
</trkpt>  
<trkpt lat="34.248590488012624" lon="108.89621313228108">
   <ele>406.86097237002105</ele>
   <time>2021-06-04T02:35:08.000Z</time>
</trkpt>  
<trkpt lat="34.24861897840956" lon="108.89619546202832">
   <ele>407.0387230589986</ele>
   <time>2021-06-04T02:35:10.000Z</time>
</trkpt>  
<trkpt lat="34.248644260338025" lon="108.89618366663822">
   <ele>407.02569611370564</ele>
   <time>2021-06-04T02:35:12.000Z</time>
</trkpt>  
<trkpt lat="34.248672553590914" lon="108.89617367682969">
   <ele>407.1464527659118</ele>
   <time>2021-06-04T02:35:15.000Z</time>
</trkpt>  
<trkpt lat="34.24870669543933" lon="108.8961654689423">
   <ele>406.9892722554505</ele>
   <time>2021-06-04T02:35:19.000Z</time>
</trkpt>  
<trkpt lat="34.24873940766541" lon="108.8961575519823">
   <ele>406.6440279148519</ele>
   <time>2021-06-04T02:35:23.000Z</time>
</trkpt>  
<trkpt lat="34.24876571330934" lon="108.89614468187777">
   <ele>407.3169336738065</ele>
   <time>2021-06-04T02:35:26.000Z</time>
</trkpt>  
<trkpt lat="34.24879404209827" lon="108.89614053945064">
   <ele>407.65273159369826</ele>
   <time>2021-06-04T02:35:30.000Z</time>
</trkpt>  
<trkpt lat="34.24881137586873" lon="108.8961122927785">
   <ele>407.2316209934652</ele>
   <time>2021-06-04T02:35:36.000Z</time>
</trkpt>  
<trkpt lat="34.24884970511088" lon="108.89608076087428">
   <ele>406.9427739372477</ele>
   <time>2021-06-04T02:35:39.000Z</time>
</trkpt>  
<trkpt lat="34.24888309141663" lon="108.89604600866667">
   <ele>407.08295193035156</ele>
   <time>2021-06-04T02:35:41.000Z</time>
</trkpt>  
<trkpt lat="34.24890634715579" lon="108.89601584617463">
   <ele>406.6267146440223</ele>
   <time>2021-06-04T02:35:43.000Z</time>
</trkpt>  
<trkpt lat="34.24893217271616" lon="108.895981612505">
   <ele>406.48040724918246</ele>
   <time>2021-06-04T02:35:45.000Z</time>
</trkpt>  
<trkpt lat="34.24896035541601" lon="108.89594406914928">
   <ele>407.23468828573823</ele>
   <time>2021-06-04T02:35:47.000Z</time>
</trkpt>  
<trkpt lat="34.24898360722246" lon="108.89591548989394">
   <ele>406.8720424165949</ele>
   <time>2021-06-04T02:35:49.000Z</time>
</trkpt>  
<trkpt lat="34.249004203490536" lon="108.89589083952664">
   <ele>406.9359843833372</ele>
   <time>2021-06-04T02:35:51.000Z</time>
</trkpt>  
<trkpt lat="34.249026410885115" lon="108.8958610651465">
   <ele>407.1697236960754</ele>
   <time>2021-06-04T02:35:54.000Z</time>
</trkpt>  
<trkpt lat="34.24904064325614" lon="108.89583153637753">
   <ele>407.24844705313444</ele>
   <time>2021-06-04T02:35:58.000Z</time>
</trkpt>  
<trkpt lat="34.24905204478671" lon="108.8957937489433">
   <ele>407.1978954570368</ele>
   <time>2021-06-04T02:36:02.000Z</time>
</trkpt>  
<trkpt lat="34.24906431609557" lon="108.89575621952376">
   <ele>406.45692222286016</ele>
   <time>2021-06-04T02:36:05.000Z</time>
</trkpt>  
<trkpt lat="34.249086765541236" lon="108.89572293130404">
   <ele>406.8080435404554</ele>
   <time>2021-06-04T02:36:07.000Z</time>
</trkpt>  
<trkpt lat="34.24911220614762" lon="108.89571090609756">
   <ele>406.8894416205585</ele>
   <time>2021-06-04T02:36:12.000Z</time>
</trkpt>  
<trkpt lat="34.24910136958631" lon="108.89567791302528">
   <ele>406.8064720109105</ele>
   <time>2021-06-04T02:36:20.000Z</time>
</trkpt>  
<trkpt lat="34.249061651339595" lon="108.8956468958526">
   <ele>406.8313036346808</ele>
   <time>2021-06-04T02:36:22.000Z</time>
</trkpt>  
<trkpt lat="34.24901186050056" lon="108.89564197572098">
   <ele>406.7343121152371</ele>
   <time>2021-06-04T02:36:25.000Z</time>
</trkpt>  
<trkpt lat="34.24894337504311" lon="108.89561581383863">
   <ele>407.0126497782767</ele>
   <time>2021-06-04T02:36:27.000Z</time>
</trkpt>  
<trkpt lat="34.24896819084033" lon="108.89558933590884">
   <ele>406.7209444232285</ele>
   <time>2021-06-04T02:36:32.000Z</time>
</trkpt>  
<trkpt lat="34.249026504998675" lon="108.8955793101276">
   <ele>406.79443614929914</ele>
   <time>2021-06-04T02:36:34.000Z</time>
</trkpt>  
<trkpt lat="34.24905335812875" lon="108.8955971134655">
   <ele>406.8874998576939</ele>
   <time>2021-06-04T02:36:37.000Z</time>
</trkpt>  
<trkpt lat="34.249074774158494" lon="108.89561971344554">
   <ele>407.08304668590426</ele>
   <time>2021-06-04T02:36:41.000Z</time>
</trkpt>  
<trkpt lat="34.24913006845412" lon="108.89563458091123">
   <ele>407.41407160367817</ele>
   <time>2021-06-04T02:36:43.000Z</time>
</trkpt>  
<trkpt lat="34.24917285973901" lon="108.89564244782267">
   <ele>407.1479058349505</ele>
   <time>2021-06-04T02:36:45.000Z</time>
</trkpt>  
<trkpt lat="34.249201637212934" lon="108.89565446948997">
   <ele>407.0709684304893</ele>
   <time>2021-06-04T02:36:47.000Z</time>
</trkpt>  
<trkpt lat="34.249179491717456" lon="108.89567598418675">
   <ele>407.23216425813735</ele>
   <time>2021-06-04T02:37:04.000Z</time>
</trkpt>  
<trkpt lat="34.249145998859035" lon="108.89567626423548">
   <ele>407.0216038832441</ele>
   <time>2021-06-04T02:37:07.000Z</time>
</trkpt>  
<trkpt lat="34.249117945976224" lon="108.89567357307577">
   <ele>406.9901635693386</ele>
   <time>2021-06-04T02:37:09.000Z</time>
</trkpt>  
<trkpt lat="34.24914242786915" lon="108.8956558566333">
   <ele>407.31876475084573</ele>
   <time>2021-06-04T02:37:25.000Z</time>
</trkpt>  
<trkpt lat="34.249169436043545" lon="108.89565948864819">
   <ele>407.12255375273526</ele>
   <time>2021-06-04T02:37:29.000Z</time>
</trkpt>  
<trkpt lat="34.24918142579531" lon="108.89569226045508">
   <ele>406.94475748203695</ele>
   <time>2021-06-04T02:37:51.000Z</time>
</trkpt>  
<trkpt lat="34.24921615991072" lon="108.895736759573">
   <ele>407.05515213217586</ele>
   <time>2021-06-04T02:37:53.000Z</time>
</trkpt>  
<trkpt lat="34.24919115825894" lon="108.89572098670598">
   <ele>406.9550453685224</ele>
   <time>2021-06-04T02:38:26.000Z</time>
</trkpt>  
<trkpt lat="34.24916839750929" lon="108.89568480052296">
   <ele>407.26466453820467</ele>
   <time>2021-06-04T02:38:28.000Z</time>
</trkpt>  
<trkpt lat="34.24914141602683" lon="108.8956881518945">
   <ele>407.0612823003903</ele>
   <time>2021-06-04T02:40:02.000Z</time>
</trkpt>  
<trkpt lat="34.24909883426446" lon="108.89565822926114">
   <ele>407.0612823003903</ele>
   <time>2021-06-04T02:40:04.000Z</time>
</trkpt>  
<trkpt lat="34.24909202195576" lon="108.89569202908505">
   <ele>407.11412798054516</ele>
   <time>2021-06-04T02:40:28.000Z</time>
</trkpt>  
<trkpt lat="34.24914165400192" lon="108.89577195344982">
   <ele>407.217172880657</ele>
   <time>2021-06-04T02:40:30.000Z</time>
</trkpt>  
<trkpt lat="34.249158292505754" lon="108.89580722684579">
   <ele>407.22611247189343</ele>
   <time>2021-06-04T02:40:32.000Z</time>
</trkpt>  
<trkpt lat="34.24913779179219" lon="108.8957844683733">
   <ele>407.0129977557808</ele>
   <time>2021-06-04T02:40:48.000Z</time>
</trkpt>  
<trkpt lat="34.2491350236083" lon="108.89574956877033">
   <ele>406.9932515081018</ele>
   <time>2021-06-04T02:40:53.000Z</time>
</trkpt>  
<trkpt lat="34.24915989587905" lon="108.89573404800643">
   <ele>407.10136981122196</ele>
   <time>2021-06-04T02:40:57.000Z</time>
</trkpt>  
<trkpt lat="34.249183370042786" lon="108.89570971485291">
   <ele>407.3028234653175</ele>
   <time>2021-06-04T02:41:01.000Z</time>
</trkpt>  
<trkpt lat="34.24920977741289" lon="108.89572003309347">
   <ele>407.0370988827199</ele>
   <time>2021-06-04T02:41:05.000Z</time>
</trkpt>  
<trkpt lat="34.24924202098246" lon="108.89574252623862">
   <ele>407.4761446174234</ele>
   <time>2021-06-04T02:41:08.000Z</time>
</trkpt>  
<trkpt lat="34.24927300307671" lon="108.89574633496069">
   <ele>407.40229885745794</ele>
   <time>2021-06-04T02:41:11.000Z</time>
</trkpt>  
<trkpt lat="34.249299947641084" lon="108.89571629994826">
   <ele>406.88812311924994</ele>
   <time>2021-06-04T02:41:14.000Z</time>
</trkpt>  
<trkpt lat="34.24931140586402" lon="108.89567844033495">
   <ele>406.4120477521792</ele>
   <time>2021-06-04T02:41:17.000Z</time>
</trkpt>  
<trkpt lat="34.249330135571164" lon="108.89564465570561">
   <ele>406.9106522994116</ele>
   <time>2021-06-04T02:41:19.000Z</time>
</trkpt>  
<trkpt lat="34.24936093954559" lon="108.89564905570545">
   <ele>408.0157437119633</ele>
   <time>2021-06-04T02:41:25.000Z</time>
</trkpt>  
<trkpt lat="34.24939116390127" lon="108.89566426090863">
   <ele>407.43520870245993</ele>
   <time>2021-06-04T02:41:30.000Z</time>
</trkpt>  
<trkpt lat="34.24941920887378" lon="108.89565744093383">
   <ele>406.8007037034258</ele>
   <time>2021-06-04T02:41:36.000Z</time>
</trkpt>  
<trkpt lat="34.24945418348902" lon="108.89564580643744">
   <ele>406.8118988024071</ele>
   <time>2021-06-04T02:41:40.000Z</time>
</trkpt>  
<trkpt lat="34.24948421223597" lon="108.89563718608004">
   <ele>407.0796947795898</ele>
   <time>2021-06-04T02:41:43.000Z</time>
</trkpt>  
<trkpt lat="34.2495225821266" lon="108.89563949137874">
   <ele>407.2331665838137</ele>
   <time>2021-06-04T02:41:46.000Z</time>
</trkpt>  
<trkpt lat="34.249562265912125" lon="108.89564363826999">
   <ele>406.19654656387866</ele>
   <time>2021-06-04T02:41:49.000Z</time>
</trkpt>  
<trkpt lat="34.24959897075252" lon="108.89563996909833">
   <ele>406.6525425724685</ele>
   <time>2021-06-04T02:41:52.000Z</time>
</trkpt>  
<trkpt lat="34.24962715433012" lon="108.89563692139066">
   <ele>407.02148911356926</ele>
   <time>2021-06-04T02:41:54.000Z</time>
</trkpt>  
<trkpt lat="34.24965632931883" lon="108.89563091250649">
   <ele>406.91201329417527</ele>
   <time>2021-06-04T02:41:57.000Z</time>
</trkpt>  
<trkpt lat="34.24970014574321" lon="108.89561938306687">
   <ele>406.5507279615849</ele>
   <time>2021-06-04T02:42:01.000Z</time>
</trkpt>  
<trkpt lat="34.24974378911879" lon="108.8956132218989">
   <ele>407.0495860306546</ele>
   <time>2021-06-04T02:42:03.000Z</time>
</trkpt>  
<trkpt lat="34.24978040224581" lon="108.8956044569993">
   <ele>406.5864708395675</ele>
   <time>2021-06-04T02:42:05.000Z</time>
</trkpt>  
<trkpt lat="34.24980905411109" lon="108.89560614739798">
   <ele>406.4064181447029</ele>
   <time>2021-06-04T02:42:08.000Z</time>
</trkpt>  
<trkpt lat="34.24984377489158" lon="108.89561256432012">
   <ele>406.54806822165847</ele>
   <time>2021-06-04T02:42:11.000Z</time>
</trkpt>  
<trkpt lat="34.249878081462555" lon="108.8956205701034">
   <ele>406.5785412285477</ele>
   <time>2021-06-04T02:42:14.000Z</time>
</trkpt>  
<trkpt lat="34.249919139853795" lon="108.89562410380329">
   <ele>406.54252049326897</ele>
   <time>2021-06-04T02:42:17.000Z</time>
</trkpt>  
<trkpt lat="34.24994871982849" lon="108.89563138956845">
   <ele>406.2809815555811</ele>
   <time>2021-06-04T02:42:19.000Z</time>
</trkpt>  
<trkpt lat="34.2499823642634" lon="108.89563832723529">
   <ele>406.0919174226001</ele>
   <time>2021-06-04T02:42:22.000Z</time>
</trkpt>  
<trkpt lat="34.25001964552936" lon="108.89562891976584">
   <ele>406.24290910270065</ele>
   <time>2021-06-04T02:42:26.000Z</time>
</trkpt>  
<trkpt lat="34.25003887215937" lon="108.8955968029597">
   <ele>406.28018049616367</ele>
   <time>2021-06-04T02:42:29.000Z</time>
</trkpt>  
<trkpt lat="34.250045343785224" lon="108.89556468498087">
   <ele>406.4705232884735</ele>
   <time>2021-06-04T02:42:31.000Z</time>
</trkpt>  
<trkpt lat="34.2500484409785" lon="108.8955314644522">
   <ele>406.1506089242175</ele>
   <time>2021-06-04T02:42:35.000Z</time>
</trkpt>  
<trkpt lat="34.25004264925117" lon="108.8954937618266">
   <ele>406.11972562316805</ele>
   <time>2021-06-04T02:42:38.000Z</time>
</trkpt>  
<trkpt lat="34.2500362579157" lon="108.8954605362328">
   <ele>406.0895827813074</ele>
   <time>2021-06-04T02:42:40.000Z</time>
</trkpt>  
<trkpt lat="34.25002760140217" lon="108.89542422801942">
   <ele>406.1379015734419</ele>
   <time>2021-06-04T02:42:42.000Z</time>
</trkpt>  
<trkpt lat="34.25001946005431" lon="108.89539086068146">
   <ele>406.15766783151776</ele>
   <time>2021-06-04T02:42:44.000Z</time>
</trkpt>  
<trkpt lat="34.250013570703935" lon="108.89535622045834">
   <ele>405.9511722391471</ele>
   <time>2021-06-04T02:42:46.000Z</time>
</trkpt>  
<trkpt lat="34.250005900474136" lon="108.89531437462936">
   <ele>406.2366253435612</ele>
   <time>2021-06-04T02:42:49.000Z</time>
</trkpt>  
<trkpt lat="34.250005929487685" lon="108.89527003506583">
   <ele>405.95242575835437</ele>
   <time>2021-06-04T02:42:52.000Z</time>
</trkpt>  
<trkpt lat="34.25001063812714" lon="108.89522871661903">
   <ele>405.9007587051019</ele>
   <time>2021-06-04T02:42:54.000Z</time>
</trkpt>  
<trkpt lat="34.25001154827013" lon="108.89518581394408">
   <ele>406.0632934598252</ele>
   <time>2021-06-04T02:42:56.000Z</time>
</trkpt>  
<trkpt lat="34.25001804255361" lon="108.89514626040369">
   <ele>406.20500080194324</ele>
   <time>2021-06-04T02:42:58.000Z</time>
</trkpt>  
<trkpt lat="34.25002906308672" lon="108.89511107015234">
   <ele>406.45813088770956</ele>
   <time>2021-06-04T02:43:00.000Z</time>
</trkpt>  
<trkpt lat="34.250036431032534" lon="108.89507853480917">
   <ele>406.4012646889314</ele>
   <time>2021-06-04T02:43:02.000Z</time>
</trkpt>  
<trkpt lat="34.25004764410712" lon="108.89504623366729">
   <ele>405.5731148822233</ele>
   <time>2021-06-04T02:43:04.000Z</time>
</trkpt>  
<trkpt lat="34.250059236402876" lon="108.89500722934005">
   <ele>406.0468194941059</ele>
   <time>2021-06-04T02:43:06.000Z</time>
</trkpt>  
<trkpt lat="34.25006378971125" lon="108.89497164403396">
   <ele>406.41777777299285</ele>
   <time>2021-06-04T02:43:08.000Z</time>
</trkpt>  
<trkpt lat="34.25005507513257" lon="108.89493368421648">
   <ele>407.14096885733306</ele>
   <time>2021-06-04T02:43:10.000Z</time>
</trkpt>  
<trkpt lat="34.25004040708378" lon="108.89489973760794">
   <ele>406.4971656091511</ele>
   <time>2021-06-04T02:43:12.000Z</time>
</trkpt>  
<trkpt lat="34.25001833929915" lon="108.89486804047972">
   <ele>406.4025767100975</ele>
   <time>2021-06-04T02:43:14.000Z</time>
</trkpt>  
<trkpt lat="34.24999800749836" lon="108.89484543620037">
   <ele>406.4717480279505</ele>
   <time>2021-06-04T02:43:16.000Z</time>
</trkpt>  
<trkpt lat="34.24996431114953" lon="108.8948280138711">
   <ele>406.3502153446898</ele>
   <time>2021-06-04T02:43:19.000Z</time>
</trkpt>  
<trkpt lat="34.249930725597814" lon="108.89481881084926">
   <ele>406.10232153814286</ele>
   <time>2021-06-04T02:43:22.000Z</time>
</trkpt>  
<trkpt lat="34.24990223964302" lon="108.89480968662978">
   <ele>406.16587124206126</ele>
   <time>2021-06-04T02:43:25.000Z</time>
</trkpt>  
<trkpt lat="34.249931768206864" lon="108.89482462116531">
   <ele>406.02071671094745</ele>
   <time>2021-06-04T02:43:33.000Z</time>
</trkpt>  
<trkpt lat="34.249965177097486" lon="108.89484261787644">
   <ele>405.6476861955598</ele>
   <time>2021-06-04T02:43:36.000Z</time>
</trkpt>  
<trkpt lat="34.249993835010784" lon="108.89486272438178">
   <ele>406.09178238082677</ele>
   <time>2021-06-04T02:43:38.000Z</time>
</trkpt>  
<trkpt lat="34.25002320287161" lon="108.89487023581265">
   <ele>405.0084939384833</ele>
   <time>2021-06-04T02:43:42.000Z</time>
</trkpt>  
<trkpt lat="34.250055292397754" lon="108.89487017839964">
   <ele>405.7789335278794</ele>
   <time>2021-06-04T02:43:46.000Z</time>
</trkpt>  
<trkpt lat="34.25009609609057" lon="108.89484926552426">
   <ele>405.4274732293561</ele>
   <time>2021-06-04T02:43:50.000Z</time>
</trkpt>  
<trkpt lat="34.25012138533253" lon="108.89482577196965">
   <ele>405.60869243275374</ele>
   <time>2021-06-04T02:43:51.000Z</time>
</trkpt>  
<trkpt lat="34.250116789021455" lon="108.8948580489691">
   <ele>405.6368064209819</ele>
   <time>2021-06-04T02:44:16.000Z</time>
</trkpt>  
<trkpt lat="34.25012576252865" lon="108.89488988185089">
   <ele>405.3452583225444</ele>
   <time>2021-06-04T02:44:18.000Z</time>
</trkpt>  
<trkpt lat="34.2501060795437" lon="108.89491297108366">
   <ele>405.5321355732158</ele>
   <time>2021-06-04T02:44:38.000Z</time>
</trkpt>  
<trkpt lat="34.2501131719803" lon="108.8948805792885">
   <ele>405.5857348004356</ele>
   <time>2021-06-04T02:44:47.000Z</time>
</trkpt>  
<trkpt lat="34.250089836063296" lon="108.89485341967777">
   <ele>405.5499621350318</ele>
   <time>2021-06-04T02:44:49.000Z</time>
</trkpt>  
<trkpt lat="34.25007511574045" lon="108.89481856521599">
   <ele>405.55545649211854</ele>
   <time>2021-06-04T02:44:52.000Z</time>
</trkpt>  
<trkpt lat="34.250059065825674" lon="108.89479110572603">
   <ele>405.4465189278126</ele>
   <time>2021-06-04T02:44:55.000Z</time>
</trkpt>  
<trkpt lat="34.250032319983895" lon="108.89478332397705">
   <ele>405.40738192759454</ele>
   <time>2021-06-04T02:45:04.000Z</time>
</trkpt>  
<trkpt lat="34.2500340916779" lon="108.89481650347412">
   <ele>405.7392495069653</ele>
   <time>2021-06-04T02:45:24.000Z</time>
</trkpt>  
<trkpt lat="34.25005357521482" lon="108.89484021750438">
   <ele>405.4995670830831</ele>
   <time>2021-06-04T02:45:28.000Z</time>
</trkpt>  
<trkpt lat="34.25006950673801" lon="108.89486852297858">
   <ele>405.84912354219705</ele>
   <time>2021-06-04T02:45:57.000Z</time>
</trkpt>  
<trkpt lat="34.25008124402835" lon="108.8949016331737">
   <ele>405.75168418046087</ele>
   <time>2021-06-04T02:45:59.000Z</time>
</trkpt>  
<trkpt lat="34.25010911786956" lon="108.89488565912762">
   <ele>405.6396463662386</ele>
   <time>2021-06-04T02:47:45.000Z</time>
</trkpt>  
<trkpt lat="34.250134762947326" lon="108.89487200103952">
   <ele>405.4973800992593</ele>
   <time>2021-06-04T02:47:49.000Z</time>
</trkpt>  
<trkpt lat="34.250132491864804" lon="108.89490470341086">
   <ele>405.5563817191869</ele>
   <time>2021-06-04T02:48:03.000Z</time>
</trkpt>  
<trkpt lat="34.250086042531876" lon="108.89492765045361">
   <ele>405.4673924157396</ele>
   <time>2021-06-04T02:48:05.000Z</time>
</trkpt>  
<trkpt lat="34.25006216002312" lon="108.8949486680279">
   <ele>405.86400109436363</ele>
   <time>2021-06-04T02:48:11.000Z</time>
</trkpt>  
<trkpt lat="34.25003663681961" lon="108.89496153353643">
   <ele>405.71285655349493</ele>
   <time>2021-06-04T02:48:13.000Z</time>
</trkpt>  
<trkpt lat="34.25003157325515" lon="108.89492826602536">
   <ele>405.7655507819727</ele>
   <time>2021-06-04T02:48:35.000Z</time>
</trkpt>  
<trkpt lat="34.2500598549442" lon="108.89491116385953">
   <ele>406.1051879506558</ele>
   <time>2021-06-04T02:48:42.000Z</time>
</trkpt>  
<trkpt lat="34.25009026567773" lon="108.89491125705908">
   <ele>405.903198806569</ele>
   <time>2021-06-04T02:48:45.000Z</time>
</trkpt>  
<trkpt lat="34.250118651222394" lon="108.89491817319448">
   <ele>405.8511221418157</ele>
   <time>2021-06-04T02:48:52.000Z</time>
</trkpt>  
<trkpt lat="34.25013270710656" lon="108.89489031110661">
   <ele>405.56081915460527</ele>
   <time>2021-06-04T02:49:03.000Z</time>
</trkpt>  
<trkpt lat="34.250132268995735" lon="108.89492342758044">
   <ele>405.594564977102</ele>
   <time>2021-06-04T02:49:46.000Z</time>
</trkpt>  
<trkpt lat="34.25015832147194" lon="108.89491382624054">
   <ele>405.4852565685287</ele>
   <time>2021-06-04T02:50:19.000Z</time>
</trkpt>  
<trkpt lat="34.25013331012206" lon="108.89492834638227">
   <ele>405.6250694664195</ele>
   <time>2021-06-04T02:50:54.000Z</time>
</trkpt>  
<trkpt lat="34.25010824342148" lon="108.89494777124114">
   <ele>405.85328236222267</ele>
   <time>2021-06-04T02:50:55.000Z</time>
</trkpt>  
<trkpt lat="34.2501128189345" lon="108.89491462789327">
   <ele>405.9729364262894</ele>
   <time>2021-06-04T02:51:22.000Z</time>
</trkpt>  
<trkpt lat="34.25012300676577" lon="108.8948829558066">
   <ele>405.49599841888994</ele>
   <time>2021-06-04T02:51:40.000Z</time>
</trkpt>  
<trkpt lat="34.25011187555209" lon="108.89485302751362">
   <ele>405.3213356770575</ele>
   <time>2021-06-04T02:51:51.000Z</time>
</trkpt>  
<trkpt lat="34.25011240943583" lon="108.89488881456187">
   <ele>405.5251483935863</ele>
   <time>2021-06-04T02:52:06.000Z</time>
</trkpt>  
<trkpt lat="34.25009330717678" lon="108.89491247217912">
   <ele>405.79229801055044</ele>
   <time>2021-06-04T02:53:26.000Z</time>
</trkpt>  
<trkpt lat="34.25009731248536" lon="108.89495074666296">
   <ele>405.79229801055044</ele>
   <time>2021-06-04T02:53:28.000Z</time>
</trkpt>  
<trkpt lat="34.25009291435571" lon="108.89491847232044">
   <ele>405.5421439288184</ele>
   <time>2021-06-04T02:53:58.000Z</time>
</trkpt>  
<trkpt lat="34.25008529626385" lon="108.89484032916084">
   <ele>405.5840103831142</ele>
   <time>2021-06-04T02:54:00.000Z</time>
</trkpt>  
<trkpt lat="34.25006397001131" lon="108.89486064496678">
   <ele>405.7486218009144</ele>
   <time>2021-06-04T02:54:54.000Z</time>
</trkpt>  
<trkpt lat="34.25006897220698" lon="108.89489278299028">
   <ele>405.8970330283046</ele>
   <time>2021-06-04T02:55:55.000Z</time>
</trkpt>  
<trkpt lat="34.25004126789998" lon="108.89491268650202">
   <ele>406.09245724603534</ele>
   <time>2021-06-04T02:56:09.000Z</time>
</trkpt>  
<trkpt lat="34.25000363613351" lon="108.89490247187196">
   <ele>405.90225740801543</ele>
   <time>2021-06-04T02:56:11.000Z</time>
</trkpt>  
<trkpt lat="34.24996968843971" lon="108.89488963830681">
   <ele>406.9262805990875</ele>
   <time>2021-06-04T02:56:13.000Z</time>
</trkpt>  
<trkpt lat="34.249927106029745" lon="108.89487961682835">
   <ele>405.66167050320655</ele>
   <time>2021-06-04T02:56:16.000Z</time>
</trkpt>  
<trkpt lat="34.249957057076045" lon="108.89487398250208">
   <ele>406.02579358406365</ele>
   <time>2021-06-04T02:56:22.000Z</time>
</trkpt>  
<trkpt lat="34.249995893358545" lon="108.8948846748722">
   <ele>406.0433485629037</ele>
   <time>2021-06-04T02:56:26.000Z</time>
</trkpt>  
<trkpt lat="34.25002118906474" lon="108.8949187943049">
   <ele>405.942922106944</ele>
   <time>2021-06-04T02:56:29.000Z</time>
</trkpt>  
<trkpt lat="34.25003664178547" lon="108.89494694721093">
   <ele>405.84370774403214</ele>
   <time>2021-06-04T02:56:32.000Z</time>
</trkpt>  
<trkpt lat="34.250053484830104" lon="108.89498739429628">
   <ele>405.48672480136156</ele>
   <time>2021-06-04T02:56:35.000Z</time>
</trkpt>  
<trkpt lat="34.25005305103554" lon="108.8950232441578">
   <ele>405.8427906446159</ele>
   <time>2021-06-04T02:56:38.000Z</time>
</trkpt>  
<trkpt lat="34.25005088420841" lon="108.89506610410969">
   <ele>405.9485605256632</ele>
   <time>2021-06-04T02:56:42.000Z</time>
</trkpt>  
<trkpt lat="34.25005462858036" lon="108.89510953846482">
   <ele>406.3584842029959</ele>
   <time>2021-06-04T02:56:46.000Z</time>
</trkpt>  
<trkpt lat="34.25005097663945" lon="108.89514459955934">
   <ele>406.18425587471575</ele>
   <time>2021-06-04T02:56:48.000Z</time>
</trkpt>  
<trkpt lat="34.2500476653592" lon="108.89518397793842">
   <ele>406.1283416803926</ele>
   <time>2021-06-04T02:56:50.000Z</time>
</trkpt>  
<trkpt lat="34.25005341686274" lon="108.89522825172186">
   <ele>405.7968079028651</ele>
   <time>2021-06-04T02:56:54.000Z</time>
</trkpt>  
<trkpt lat="34.25005330601214" lon="108.89526414628203">
   <ele>406.09792898688465</ele>
   <time>2021-06-04T02:56:56.000Z</time>
</trkpt>  
<trkpt lat="34.250060552468376" lon="108.8953085871628">
   <ele>406.2925007995218</ele>
   <time>2021-06-04T02:56:59.000Z</time>
</trkpt>  
<trkpt lat="34.2500535740683" lon="108.89534635716835">
   <ele>406.4500675043091</ele>
   <time>2021-06-04T02:57:01.000Z</time>
</trkpt>  
<trkpt lat="34.25004818758244" lon="108.89538406547922">
   <ele>406.827300558798</ele>
   <time>2021-06-04T02:57:03.000Z</time>
</trkpt>  
<trkpt lat="34.250058050208274" lon="108.89542499829687">
   <ele>406.5083372667432</ele>
   <time>2021-06-04T02:57:06.000Z</time>
</trkpt>  
<trkpt lat="34.25006675102429" lon="108.89547546712642">
   <ele>405.7020958950743</ele>
   <time>2021-06-04T02:57:09.000Z</time>
</trkpt>  
<trkpt lat="34.250068129016526" lon="108.8955148597953">
   <ele>405.8751812502742</ele>
   <time>2021-06-04T02:57:11.000Z</time>
</trkpt>  
<trkpt lat="34.250070870268544" lon="108.89555653652229">
   <ele>406.0010136887431</ele>
   <time>2021-06-04T02:57:13.000Z</time>
</trkpt>  
<trkpt lat="34.25006195098692" lon="108.89558838968021">
   <ele>406.19247037079185</ele>
   <time>2021-06-04T02:57:15.000Z</time>
</trkpt>  
<trkpt lat="34.25003494144092" lon="108.8956032030612">
   <ele>406.6396403433755</ele>
   <time>2021-06-04T02:57:19.000Z</time>
</trkpt>  
<trkpt lat="34.25000741254332" lon="108.89560133666419">
   <ele>406.27389129437506</ele>
   <time>2021-06-04T02:57:22.000Z</time>
</trkpt>  
<trkpt lat="34.24997714691033" lon="108.89560378652945">
   <ele>406.2663321653381</ele>
   <time>2021-06-04T02:57:24.000Z</time>
</trkpt>  
<trkpt lat="34.249942191559555" lon="108.89560199929677">
   <ele>406.83123815525323</ele>
   <time>2021-06-04T02:57:26.000Z</time>
</trkpt>  
<trkpt lat="34.24990748444748" lon="108.8956029830449">
   <ele>406.5991826625541</ele>
   <time>2021-06-04T02:57:28.000Z</time>
</trkpt>  
<trkpt lat="34.24987601799012" lon="108.89560480661412">
   <ele>406.91365769598633</ele>
   <time>2021-06-04T02:57:30.000Z</time>
</trkpt>  
<trkpt lat="34.249844962922964" lon="108.89560719340446">
   <ele>407.5941798854619</ele>
   <time>2021-06-04T02:57:32.000Z</time>
</trkpt>  
<trkpt lat="34.24982791513876" lon="108.89564207196938">
   <ele>407.04926256183535</ele>
   <time>2021-06-04T02:57:35.000Z</time>
</trkpt>  
<trkpt lat="34.24983267130534" lon="108.89568532593394">
   <ele>406.7438893551007</ele>
   <time>2021-06-04T02:57:38.000Z</time>
</trkpt>  
<trkpt lat="34.24982775713622" lon="108.89572579590207">
   <ele>407.1445035133511</ele>
   <time>2021-06-04T02:57:41.000Z</time>
</trkpt>  
<trkpt lat="34.24983106646867" lon="108.8957664822012">
   <ele>406.7869081655517</ele>
   <time>2021-06-04T02:57:44.000Z</time>
</trkpt>  
<trkpt lat="34.249837761810774" lon="108.89581027996569">
   <ele>407.32106356695294</ele>
   <time>2021-06-04T02:57:47.000Z</time>
</trkpt>  
<trkpt lat="34.249813701846385" lon="108.89583447253902">
   <ele>406.7695394260809</ele>
   <time>2021-06-04T02:57:52.000Z</time>
</trkpt>  
<trkpt lat="34.249784995078905" lon="108.8958342189915">
   <ele>407.38790957722813</ele>
   <time>2021-06-04T02:57:55.000Z</time>
</trkpt>  
<trkpt lat="34.24974983240611" lon="108.89584801468979">
   <ele>407.07998503465205</ele>
   <time>2021-06-04T02:57:59.000Z</time>
</trkpt>  
<trkpt lat="34.24971853653045" lon="108.89584896923202">
   <ele>406.71297248918563</ele>
   <time>2021-06-04T02:58:02.000Z</time>
</trkpt>  
<trkpt lat="34.24968498187696" lon="108.89585168187888">
   <ele>406.87633267696947</ele>
   <time>2021-06-04T02:58:06.000Z</time>
</trkpt>  
<trkpt lat="34.2496535038236" lon="108.89585397851339">
   <ele>407.0039711454883</ele>
   <time>2021-06-04T02:58:09.000Z</time>
</trkpt>  
<trkpt lat="34.24962808648358" lon="108.89584187669773">
   <ele>407.1950421165675</ele>
   <time>2021-06-04T02:58:12.000Z</time>
</trkpt>  
<trkpt lat="34.24960540657006" lon="108.89582367137912">
   <ele>407.09176754020154</ele>
   <time>2021-06-04T02:58:15.000Z</time>
</trkpt>  
<trkpt lat="34.249566536181625" lon="108.89583322590194">
   <ele>406.96317835804075</ele>
   <time>2021-06-04T02:58:16.000Z</time>
</trkpt>  
<trkpt lat="34.24953593070058" lon="108.89582252140319">
   <ele>406.8545198570937</ele>
   <time>2021-06-04T02:58:19.000Z</time>
</trkpt>  
<trkpt lat="34.24949901982041" lon="108.89582442785667">
   <ele>406.89623104408383</ele>
   <time>2021-06-04T02:58:22.000Z</time>
</trkpt>  
<trkpt lat="34.249469090294916" lon="108.89583353036181">
   <ele>407.0844022333622</ele>
   <time>2021-06-04T02:58:25.000Z</time>
</trkpt>  
<trkpt lat="34.24943905475673" lon="108.89584889202042">
   <ele>407.41443790029734</ele>
   <time>2021-06-04T02:58:28.000Z</time>
</trkpt>  
<trkpt lat="34.24940488412295" lon="108.89585913896643">
   <ele>407.5180522343144</ele>
   <time>2021-06-04T02:58:30.000Z</time>
</trkpt>  
<trkpt lat="34.24938893953782" lon="108.89588835845554">
   <ele>407.0639114230871</ele>
   <time>2021-06-04T02:58:33.000Z</time>
</trkpt>  
<trkpt lat="34.24936778984921" lon="108.89591927071646">
   <ele>407.0475658522919</ele>
   <time>2021-06-04T02:58:36.000Z</time>
</trkpt>  
<trkpt lat="34.249327285748336" lon="108.8959424896655">
   <ele>407.35884940624237</ele>
   <time>2021-06-04T02:58:41.000Z</time>
</trkpt>  
<trkpt lat="34.249295284833494" lon="108.89596294564014">
   <ele>407.13357015978545</ele>
   <time>2021-06-04T02:58:43.000Z</time>
</trkpt>  
<trkpt lat="34.249264336063625" lon="108.8959674542694">
   <ele>407.39178946614265</ele>
   <time>2021-06-04T02:58:47.000Z</time>
</trkpt>  
<trkpt lat="34.24923614036192" lon="108.89596552820383">
   <ele>406.93399446550757</ele>
   <time>2021-06-04T02:58:49.000Z</time>
</trkpt>  
<trkpt lat="34.24919024986578" lon="108.89595275065139">
   <ele>406.7738275155425</ele>
   <time>2021-06-04T02:58:53.000Z</time>
</trkpt>  
<trkpt lat="34.249148737393064" lon="108.89594726818005">
   <ele>406.8643936654553</ele>
   <time>2021-06-04T02:58:55.000Z</time>
</trkpt>  
<trkpt lat="34.24909993619097" lon="108.89594539866538">
   <ele>406.97469274979085</ele>
   <time>2021-06-04T02:58:57.000Z</time>
</trkpt>  
<trkpt lat="34.24905783933913" lon="108.89593677094467">
   <ele>407.07277544401586</ele>
   <time>2021-06-04T02:58:59.000Z</time>
</trkpt>  
<trkpt lat="34.249021984260345" lon="108.89593947113907">
   <ele>406.93621852248907</ele>
   <time>2021-06-04T02:59:01.000Z</time>
</trkpt>  
<trkpt lat="34.24899456426832" lon="108.89597162392569">
   <ele>406.845809943974</ele>
   <time>2021-06-04T02:59:05.000Z</time>
</trkpt>  
<trkpt lat="34.24896696526507" lon="108.89600474502947">
   <ele>406.9104058407247</ele>
   <time>2021-06-04T02:59:07.000Z</time>
</trkpt>  
<trkpt lat="34.24894457713706" lon="108.89604066611392">
   <ele>406.94657822325826</ele>
   <time>2021-06-04T02:59:09.000Z</time>
</trkpt>  
<trkpt lat="34.24892497719485" lon="108.89608330320698">
   <ele>407.1377157587558</ele>
   <time>2021-06-04T02:59:11.000Z</time>
</trkpt>  
<trkpt lat="34.24890220706982" lon="108.89612014940496">
   <ele>406.6449771532789</ele>
   <time>2021-06-04T02:59:14.000Z</time>
</trkpt>  
<trkpt lat="34.2488807682783" lon="108.89617356803193">
   <ele>406.94338653143495</ele>
   <time>2021-06-04T02:59:17.000Z</time>
</trkpt>  
<trkpt lat="34.24887431477392" lon="108.89621250832693">
   <ele>407.1371958432719</ele>
   <time>2021-06-04T02:59:21.000Z</time>
</trkpt>  
       </trkseg>
   </trk>
</gpx>
