# Supplementary material for: Exploring the influence of path environment factors on walking behavior in urban parks with configuration attribute control
Source: PLoS One. 2025 Jul 28;20(7):e0329278. doi: 10.1371/journal.pone.0329278 (PMC12303266; doi:10.1371/journal.pone.0329278)
Supplement: S2 File — (ZIP) [file pone.0329278.s002.zip › S2 File/Trajectory data/F200.gpx]

<?xml version="1.0" encoding="UTF-8"?><gpx xsi:schemaLocation="http://www.topografix.com/GPX/1/0 http://www.topografix.com/GPX/1/0/gpx.xsd" xmlns="http://www.topografix.com/GPX/1/0" xmlns:xsi="http://www.w3.org/2001/XMLSchema-instance" creator="SixFoot - http://www.foooooot.com/" version="1.0"><trk><trkseg><trkpt lon="108.89458333333332" lat="34.25185333333333"><ele>396.7</ele><time>2021-06-04T00:08:56Z</time><speed>0.0</speed></trkpt><trkpt lon="108.89447166666666" lat="34.251828333333336"><ele>394.0</ele><time>2021-06-04T00:10:26Z</time><speed>0.9012786149978638</speed></trkpt><trkpt lon="108.89434833333334" lat="34.25183333333334"><ele>394.7</ele><time>2021-06-04T00:10:35Z</time><speed>1.1545219421386719</speed></trkpt><trkpt lon="108.89428333333332" lat="34.25190666666666"><ele>395.5</ele><time>2021-06-04T00:10:57Z</time><speed>0.6619327664375305</speed></trkpt><trkpt lon="108.89416333333332" lat="34.25197333333333"><ele>395.1</ele><time>2021-06-04T00:11:08Z</time><speed>0.9465741515159607</speed></trkpt><trkpt lon="108.89404666666665" lat="34.25198833333333"><ele>395.5</ele><time>2021-06-04T00:11:21Z</time><speed>1.8236608505249023</speed></trkpt><trkpt lon="108.89392666666666" lat="34.25203833333333"><ele>395.8</ele><time>2021-06-04T00:11:31Z</time><speed>1.0613572597503662</speed></trkpt><trkpt lon="108.89381999999999" lat="34.25205666666667"><ele>395.1</ele><time>2021-06-04T00:11:40Z</time><speed>0.939882755279541</speed></trkpt><trkpt lon="108.89373500000002" lat="34.25199"><ele>392.9</ele><time>2021-06-04T00:11:53Z</time><speed>0.7499502897262573</speed></trkpt><trkpt lon="108.89368833333334" lat="34.251891666666666"><ele>392.0</ele><time>2021-06-04T00:12:03Z</time><speed>0.9259852766990662</speed></trkpt><trkpt lon="108.89365666666666" lat="34.251783333333336"><ele>391.8</ele><time>2021-06-04T00:12:13Z</time><speed>1.060842514038086</speed></trkpt><trkpt lon="108.89363999999999" lat="34.25168"><ele>392.2</ele><time>2021-06-04T00:12:23Z</time><speed>1.15194833278656</speed></trkpt><trkpt lon="108.893665" lat="34.25159166666666"><ele>393.0</ele><time>2021-06-04T00:12:34Z</time><speed>0.9331913590431213</speed></trkpt><trkpt lon="108.89355166666668" lat="34.251549999999995"><ele>397.9</ele><time>2021-06-04T00:13:03Z</time><speed>0.5502380728721619</speed></trkpt><trkpt lon="108.893445" lat="34.251576666666665"><ele>397.8</ele><time>2021-06-04T00:13:13Z</time><speed>0.7468619346618652</speed></trkpt><trkpt lon="108.89333666666668" lat="34.251515000000005"><ele>397.0</ele><time>2021-06-04T00:13:21Z</time><speed>0.976942777633667</speed></trkpt><trkpt lon="108.89320166666667" lat="34.251486666666665"><ele>396.8</ele><time>2021-06-04T00:13:32Z</time><speed>0.9862077832221985</speed></trkpt><trkpt lon="108.89310333333333" lat="34.251446666666666"><ele>395.2</ele><time>2021-06-04T00:13:44Z</time><speed>0.6099458336830139</speed></trkpt><trkpt lon="108.89297166666665" lat="34.251435"><ele>394.1</ele><time>2021-06-04T00:13:51Z</time><speed>0.805025577545166</speed></trkpt><trkpt lon="108.89283666666667" lat="34.251416666666664"><ele>394.6</ele><time>2021-06-04T00:14:03Z</time><speed>0.978486955165863</speed></trkpt><trkpt lon="108.89276166666666" lat="34.251326666666664"><ele>394.5</ele><time>2021-06-04T00:14:11Z</time><speed>1.1514335870742798</speed></trkpt><trkpt lon="108.89270499999999" lat="34.251248333333336"><ele>395.6</ele><time>2021-06-04T00:14:21Z</time><speed>1.2482013702392578</speed></trkpt><trkpt lon="108.892605" lat="34.251178333333336"><ele>398.3</ele><time>2021-06-04T00:14:37Z</time><speed>0.5589883327484131</speed></trkpt><trkpt lon="108.89249666666667" lat="34.25119333333334"><ele>399.6</ele><time>2021-06-04T00:14:53Z</time><speed>0.48332417011260986</speed></trkpt><trkpt lon="108.89241333333332" lat="34.251255"><ele>400.2</ele><time>2021-06-04T00:15:23Z</time><speed>0.4128072261810303</speed></trkpt><trkpt lon="108.89246166666665" lat="34.25116833333333"><ele>394.6</ele><time>2021-06-04T00:18:02Z</time><speed>0.4946480691432953</speed></trkpt><trkpt lon="108.89235333333333" lat="34.25120166666667"><ele>396.7</ele><time>2021-06-04T00:21:51Z</time><speed>0.7000222206115723</speed></trkpt><trkpt lon="108.89223833333332" lat="34.25118333333333"><ele>397.1</ele><time>2021-06-04T00:22:37Z</time><speed>0.5872980356216431</speed></trkpt><trkpt lon="108.89212166666667" lat="34.251205"><ele>398.2</ele><time>2021-06-04T00:22:47Z</time><speed>1.20856773853302</speed></trkpt><trkpt lon="108.89203" lat="34.25114833333334"><ele>399.7</ele><time>2021-06-04T00:23:01Z</time><speed>0.6593591570854187</speed></trkpt><trkpt lon="108.89192" lat="34.251128333333334"><ele>403.5</ele><time>2021-06-04T00:23:15Z</time><speed>0.6444322466850281</speed></trkpt><trkpt lon="108.89183333333334" lat="34.251065000000004"><ele>405.8</ele><time>2021-06-04T00:23:25Z</time><speed>0.9007638692855835</speed></trkpt><trkpt lon="108.89174999999999" lat="34.250994999999996"><ele>407.6</ele><time>2021-06-04T00:23:37Z</time><speed>0.7170080542564392</speed></trkpt><trkpt lon="108.89168333333333" lat="34.25091"><ele>407.9</ele><time>2021-06-04T00:23:45Z</time><speed>0.805025577545166</speed></trkpt><trkpt lon="108.891615" lat="34.250838333333334"><ele>408.9</ele><time>2021-06-04T00:23:53Z</time><speed>1.0026788711547852</speed></trkpt><trkpt lon="108.89154833333332" lat="34.250728333333335"><ele>407.7</ele><time>2021-06-04T00:24:01Z</time><speed>0.9681925177574158</speed></trkpt><trkpt lon="108.89147999999999" lat="34.25064833333333"><ele>405.6</ele><time>2021-06-04T00:24:09Z</time><speed>0.9455447196960449</speed></trkpt><trkpt lon="108.89141833333333" lat="34.250568333333334"><ele>404.1</ele><time>2021-06-04T00:24:19Z</time><speed>0.5440613627433777</speed></trkpt><trkpt lon="108.89133666666666" lat="34.250506666666666"><ele>404.3</ele><time>2021-06-04T00:24:30Z</time><speed>0.7597299814224243</speed></trkpt><trkpt lon="108.89127500000001" lat="34.25043"><ele>404.3</ele><time>2021-06-04T00:24:37Z</time><speed>0.9244410991668701</speed></trkpt><trkpt lon="108.89118333333333" lat="34.250366666666665"><ele>405.8</ele><time>2021-06-04T00:24:47Z</time><speed>1.0397388935089111</speed></trkpt><trkpt lon="108.89111666666668" lat="34.250295"><ele>407.5</ele><time>2021-06-04T00:24:57Z</time><speed>0.9403975009918213</speed></trkpt><trkpt lon="108.89101666666666" lat="34.25024833333334"><ele>407.8</ele><time>2021-06-04T00:25:05Z</time><speed>0.9434858560562134</speed></trkpt><trkpt lon="108.89094833333333" lat="34.250155"><ele>406.5</ele><time>2021-06-04T00:25:11Z</time><speed>1.1190061569213867</speed></trkpt><trkpt lon="108.89085500000002" lat="34.25006333333333"><ele>405.4</ele><time>2021-06-04T00:25:17Z</time><speed>1.4386485815048218</speed></trkpt><trkpt lon="108.89077666666665" lat="34.249988333333334"><ele>403.7</ele><time>2021-06-04T00:25:23Z</time><speed>1.8519705533981323</speed></trkpt><trkpt lon="108.89073333333333" lat="34.249876666666665"><ele>400.0</ele><time>2021-06-04T00:25:35Z</time><speed>0.7375969290733337</speed></trkpt><trkpt lon="108.89069333333333" lat="34.249763333333334"><ele>399.1</ele><time>2021-06-04T00:25:43Z</time><speed>1.0783430337905884</speed></trkpt><trkpt lon="108.89067166666668" lat="34.24965833333333"><ele>399.0</ele><time>2021-06-04T00:25:49Z</time><speed>1.5765941143035889</speed></trkpt><trkpt lon="108.89067166666668" lat="34.24955333333333"><ele>397.6</ele><time>2021-06-04T00:25:57Z</time><speed>1.3820291757583618</speed></trkpt><trkpt lon="108.89067500000002" lat="34.24946166666667"><ele>397.2</ele><time>2021-06-04T00:26:05Z</time><speed>0.8976755738258362</speed></trkpt><trkpt lon="108.89063999999999" lat="34.249361666666665"><ele>396.3</ele><time>2021-06-04T00:26:11Z</time><speed>1.1715078353881836</speed></trkpt><trkpt lon="108.89065333333335" lat="34.249255"><ele>395.5</ele><time>2021-06-04T00:26:22Z</time><speed>1.5333575010299683</speed></trkpt><trkpt lon="108.89068166666667" lat="34.24914166666667"><ele>396.5</ele><time>2021-06-04T00:26:32Z</time><speed>0.834879457950592</speed></trkpt><trkpt lon="108.890695" lat="34.24903333333334"><ele>395.8</ele><time>2021-06-04T00:26:39Z</time><speed>1.0814313888549805</speed></trkpt><trkpt lon="108.89075666666668" lat="34.24894333333334"><ele>395.7</ele><time>2021-06-04T00:26:46Z</time><speed>1.23687744140625</speed></trkpt><trkpt lon="108.89085500000002" lat="34.248891666666665"><ele>395.8</ele><time>2021-06-04T00:26:52Z</time><speed>1.3459986448287964</speed></trkpt><trkpt lon="108.89095" lat="34.24883833333333"><ele>395.8</ele><time>2021-06-04T00:26:59Z</time><speed>1.4093093872070312</speed></trkpt><trkpt lon="108.89105666666667" lat="34.24879"><ele>396.5</ele><time>2021-06-04T00:27:07Z</time><speed>1.9379291534423828</speed></trkpt><trkpt lon="108.89115500000001" lat="34.24874166666667"><ele>395.7</ele><time>2021-06-04T00:27:19Z</time><speed>0.9944433569908142</speed></trkpt><trkpt lon="108.89124666666666" lat="34.24869"><ele>396.4</ele><time>2021-06-04T00:27:28Z</time><speed>0.45861750841140747</speed></trkpt><trkpt lon="108.89136333333333" lat="34.24865833333333"><ele>399.5</ele><time>2021-06-04T00:27:39Z</time><speed>0.6259022355079651</speed></trkpt><trkpt lon="108.89147499999999" lat="34.248655"><ele>400.0</ele><time>2021-06-04T00:27:45Z</time><speed>0.8117169737815857</speed></trkpt><trkpt lon="108.89158833333335" lat="34.248655"><ele>399.5</ele><time>2021-06-04T00:27:51Z</time><speed>1.0994466543197632</speed></trkpt><trkpt lon="108.89171" lat="34.24864"><ele>400.3</ele><time>2021-06-04T00:27:57Z</time><speed>1.3166594505310059</speed></trkpt><trkpt lon="108.89183166666665" lat="34.24866333333333"><ele>400.9</ele><time>2021-06-04T00:28:03Z</time><speed>1.417544960975647</speed></trkpt><trkpt lon="108.89194333333334" lat="34.24867833333334"><ele>399.8</ele><time>2021-06-04T00:28:11Z</time><speed>1.4823999404907227</speed></trkpt><trkpt lon="108.89205166666667" lat="34.24869666666667"><ele>399.5</ele><time>2021-06-04T00:28:19Z</time><speed>1.4484283924102783</speed></trkpt><trkpt lon="108.892155" lat="34.24872666666667"><ele>401.4</ele><time>2021-06-04T00:28:27Z</time><speed>1.5055625438690186</speed></trkpt><trkpt lon="108.89226166666667" lat="34.24875333333333"><ele>404.0</ele><time>2021-06-04T00:28:38Z</time><speed>0.9228969216346741</speed></trkpt><trkpt lon="108.89238500000002" lat="34.24876833333334"><ele>402.3</ele><time>2021-06-04T00:28:52Z</time><speed>0.6516383290290833</speed></trkpt><trkpt lon="108.89253500000001" lat="34.24876"><ele>402.4</ele><time>2021-06-04T00:28:57Z</time><speed>1.1977585554122925</speed></trkpt><trkpt lon="108.89267333333333" lat="34.24877"><ele>402.5</ele><time>2021-06-04T00:29:03Z</time><speed>1.6934361457824707</speed></trkpt><trkpt lon="108.89278833333334" lat="34.248783333333336"><ele>402.0</ele><time>2021-06-04T00:29:09Z</time><speed>1.9302083253860474</speed></trkpt><trkpt lon="108.89291999999999" lat="34.24883"><ele>401.3</ele><time>2021-06-04T00:29:29Z</time><speed>0.5018541812896729</speed></trkpt><trkpt lon="108.89305166666666" lat="34.24883333333333"><ele>400.4</ele><time>2021-06-04T00:29:35Z</time><speed>1.0176057815551758</speed></trkpt><trkpt lon="108.893175" lat="34.248799999999996"><ele>399.6</ele><time>2021-06-04T00:29:41Z</time><speed>1.7057894468307495</speed></trkpt><trkpt lon="108.89329166666667" lat="34.248754999999996"><ele>398.6</ele><time>2021-06-04T00:29:49Z</time><speed>1.5148274898529053</speed></trkpt><trkpt lon="108.89340833333333" lat="34.248705"><ele>400.1</ele><time>2021-06-04T00:30:03Z</time><speed>0.48332417011260986</speed></trkpt><trkpt lon="108.89349333333332" lat="34.248626666666674"><ele>400.4</ele><time>2021-06-04T00:30:11Z</time><speed>1.1143735647201538</speed></trkpt><trkpt lon="108.89359833333334" lat="34.24855"><ele>400.3</ele><time>2021-06-04T00:30:23Z</time><speed>0.621269702911377</speed></trkpt><trkpt lon="108.89366999999999" lat="34.248468333333335"><ele>399.7</ele><time>2021-06-04T00:30:29Z</time><speed>1.2430541515350342</speed></trkpt><trkpt lon="108.89374666666666" lat="34.248403333333336"><ele>399.8</ele><time>2021-06-04T00:30:35Z</time><speed>1.9924896955490112</speed></trkpt><trkpt lon="108.89384666666668" lat="34.248349999999995"><ele>396.5</ele><time>2021-06-04T00:30:43Z</time><speed>1.7191722393035889</speed></trkpt><trkpt lon="108.89396666666669" lat="34.248313333333336"><ele>394.9</ele><time>2021-06-04T00:30:52Z</time><speed>1.895207166671753</speed></trkpt><trkpt lon="108.89408833333333" lat="34.2483"><ele>395.2</ele><time>2021-06-04T00:31:01Z</time><speed>1.5987272262573242</speed></trkpt><trkpt lon="108.89420999999999" lat="34.24827333333334"><ele>396.4</ele><time>2021-06-04T00:31:12Z</time><speed>0.7684803009033203</speed></trkpt><trkpt lon="108.894295" lat="34.24819"><ele>397.0</ele><time>2021-06-04T00:31:27Z</time><speed>0.3932477831840515</speed></trkpt><trkpt lon="108.89438333333334" lat="34.248108333333334"><ele>397.8</ele><time>2021-06-04T00:31:33Z</time><speed>0.8410561084747314</speed></trkpt><trkpt lon="108.89442333333334" lat="34.24800166666667"><ele>397.8</ele><time>2021-06-04T00:31:39Z</time><speed>1.531813383102417</speed></trkpt><trkpt lon="108.89453833333333" lat="34.24800166666667"><ele>393.7</ele><time>2021-06-04T00:32:13Z</time><speed>0.6871541738510132</speed></trkpt><trkpt lon="108.89467166666667" lat="34.24795833333334"><ele>392.2</ele><time>2021-06-04T00:32:21Z</time><speed>0.7025958299636841</speed></trkpt><trkpt lon="108.89478166666667" lat="34.24785"><ele>392.0</ele><time>2021-06-04T00:32:28Z</time><speed>1.6990981101989746</speed></trkpt><trkpt lon="108.89487666666668" lat="34.24778166666667"><ele>393.3</ele><time>2021-06-04T00:32:41Z</time><speed>0.6186960935592651</speed></trkpt><trkpt lon="108.89494833333335" lat="34.24769833333333"><ele>395.5</ele><time>2021-06-04T00:32:51Z</time><speed>1.1215797662734985</speed></trkpt><trkpt lon="108.89489499999999" lat="34.24778333333334"><ele>399.7</ele><time>2021-06-04T00:34:59Z</time><speed>1.0129733085632324</speed></trkpt><trkpt lon="108.89481833333333" lat="34.247875"><ele>399.9</ele><time>2021-06-04T00:35:09Z</time><speed>1.397985577583313</speed></trkpt><trkpt lon="108.89477000000001" lat="34.24796333333334"><ele>399.7</ele><time>2021-06-04T00:35:27Z</time><speed>0.48435360193252563</speed></trkpt><trkpt lon="108.89486833333333" lat="34.24803333333333"><ele>398.9</ele><time>2021-06-04T00:35:41Z</time><speed>0.8528947234153748</speed></trkpt><trkpt lon="108.89493833333333" lat="34.248108333333334"><ele>399.0</ele><time>2021-06-04T00:35:53Z</time><speed>0.8019372224807739</speed></trkpt><trkpt lon="108.89498" lat="34.248196666666665"><ele>399.9</ele><time>2021-06-04T00:36:03Z</time><speed>0.8945872187614441</speed></trkpt><trkpt lon="108.89498833333333" lat="34.24829166666667"><ele>399.5</ele><time>2021-06-04T00:36:15Z</time><speed>0.8739983439445496</speed></trkpt><trkpt lon="108.89501" lat="34.24838833333333"><ele>399.5</ele><time>2021-06-04T00:36:27Z</time><speed>0.8199524879455566</speed></trkpt><trkpt lon="108.89502666666667" lat="34.248493333333336"><ele>398.2</ele><time>2021-06-04T00:36:39Z</time><speed>0.8384824991226196</speed></trkpt><trkpt lon="108.89501666666665" lat="34.24859333333333"><ele>396.6</ele><time>2021-06-04T00:36:49Z</time><speed>0.9640747308731079</speed></trkpt><trkpt lon="108.89502666666667" lat="34.248691666666666"><ele>395.4</ele><time>2021-06-04T00:37:00Z</time><speed>0.9790016412734985</speed></trkpt><trkpt lon="108.89502666666667" lat="34.248799999999996"><ele>396.7</ele><time>2021-06-04T00:37:11Z</time><speed>1.004223108291626</speed></trkpt><trkpt lon="108.89499166666668" lat="34.24889666666666"><ele>395.8</ele><time>2021-06-04T00:37:19Z</time><speed>1.1220943927764893</speed></trkpt><trkpt lon="108.89498833333333" lat="34.249"><ele>397.0</ele><time>2021-06-04T00:37:31Z</time><speed>0.9609863758087158</speed></trkpt><trkpt lon="108.89498999999999" lat="34.24911"><ele>397.4</ele><time>2021-06-04T00:37:41Z</time><speed>1.0417977571487427</speed></trkpt><trkpt lon="108.89500166666667" lat="34.249201666666664"><ele>397.6</ele><time>2021-06-04T00:37:49Z</time><speed>1.0886374711990356</speed></trkpt><trkpt lon="108.89500000000001" lat="34.24931"><ele>398.7</ele><time>2021-06-04T00:37:59Z</time><speed>0.9625305533409119</speed></trkpt><trkpt lon="108.89496499999998" lat="34.24939833333334"><ele>399.4</ele><time>2021-06-04T00:38:09Z</time><speed>0.4699413776397705</speed></trkpt><trkpt lon="108.89494166666667" lat="34.24948666666667"><ele>399.2</ele><time>2021-06-04T00:38:15Z</time><speed>0.8070844411849976</speed></trkpt><trkpt lon="108.89489166666665" lat="34.24956833333333"><ele>400.4</ele><time>2021-06-04T00:38:23Z</time><speed>0.7792894244194031</speed></trkpt><trkpt lon="108.89480166666665" lat="34.249653333333335"><ele>401.2</ele><time>2021-06-04T00:38:31Z</time><speed>0.9079700112342834</speed></trkpt><trkpt lon="108.89478833333332" lat="34.24974333333333"><ele>403.0</ele><time>2021-06-04T00:38:39Z</time><speed>1.1256974935531616</speed></trkpt><trkpt lon="108.89483999999999" lat="34.24983333333333"><ele>408.0</ele><time>2021-06-04T00:38:49Z</time><speed>0.8878958225250244</speed></trkpt><trkpt lon="108.89481166666668" lat="34.249948333333336"><ele>409.0</ele><time>2021-06-04T00:38:57Z</time><speed>0.883263349533081</speed></trkpt><trkpt lon="108.89489333333334" lat="34.25002166666666"><ele>405.9</ele><time>2021-06-04T00:39:07Z</time><speed>0.9120877981185913</speed></trkpt><trkpt lon="108.89500333333332" lat="34.25004166666667"><ele>407.7</ele><time>2021-06-04T00:39:15Z</time><speed>0.9892961382865906</speed></trkpt><trkpt lon="108.89512833333335" lat="34.250006666666664"><ele>408.4</ele><time>2021-06-04T00:39:25Z</time><speed>1.3357042074203491</speed></trkpt><trkpt lon="108.89525" lat="34.25002666666667"><ele>408.8</ele><time>2021-06-04T00:39:37Z</time><speed>0.6814922094345093</speed></trkpt><trkpt lon="108.89538833333333" lat="34.25003"><ele>407.2</ele><time>2021-06-04T00:39:47Z</time><speed>0.930103063583374</speed></trkpt><trkpt lon="108.895515" lat="34.25005"><ele>405.9</ele><time>2021-06-04T00:39:55Z</time><speed>1.419603943824768</speed></trkpt><trkpt lon="108.89562666666667" lat="34.250085"><ele>402.7</ele><time>2021-06-04T00:40:07Z</time><speed>0.7422294616699219</speed></trkpt><trkpt lon="108.89573666666665" lat="34.25012166666667"><ele>401.0</ele><time>2021-06-04T00:40:15Z</time><speed>1.0484892129898071</speed></trkpt><trkpt lon="108.89585166666666" lat="34.250191666666666"><ele>401.2</ele><time>2021-06-04T00:40:27Z</time><speed>0.8240702748298645</speed></trkpt><trkpt lon="108.89592499999999" lat="34.25027166666666"><ele>399.6</ele><time>2021-06-04T00:40:39Z</time><speed>0.9141466617584229</speed></trkpt><trkpt lon="108.896" lat="34.250368333333334"><ele>400.0</ele><time>2021-06-04T00:40:49Z</time><speed>1.0361357927322388</speed></trkpt><trkpt lon="108.89604166666668" lat="34.25046833333333"><ele>398.6</ele><time>2021-06-04T00:40:57Z</time><speed>1.0556952953338623</speed></trkpt><trkpt lon="108.89607333333333" lat="34.25057"><ele>399.8</ele><time>2021-06-04T00:41:07Z</time><speed>1.033562183380127</speed></trkpt><trkpt lon="108.89604499999999" lat="34.25067166666667"><ele>398.6</ele><time>2021-06-04T00:41:17Z</time><speed>0.8498063683509827</speed></trkpt><trkpt lon="108.896" lat="34.250765"><ele>399.4</ele><time>2021-06-04T00:41:25Z</time><speed>1.2296713590621948</speed></trkpt><trkpt lon="108.896065" lat="34.250841666666666"><ele>401.3</ele><time>2021-06-04T00:41:37Z</time><speed>0.8451738953590393</speed></trkpt><trkpt lon="108.89602166666667" lat="34.250930000000004"><ele>402.6</ele><time>2021-06-04T00:41:45Z</time><speed>0.7762011289596558</speed></trkpt><trkpt lon="108.89596666666667" lat="34.251025"><ele>403.2</ele><time>2021-06-04T00:41:57Z</time><speed>0.42001333832740784</speed></trkpt><trkpt lon="108.89588833333333" lat="34.251126666666664"><ele>402.8</ele><time>2021-06-04T00:42:03Z</time><speed>0.8575271964073181</speed></trkpt><trkpt lon="108.89585666666666" lat="34.25124166666667"><ele>401.8</ele><time>2021-06-04T00:42:11Z</time><speed>1.3027619123458862</speed></trkpt><trkpt lon="108.89584833333332" lat="34.25134166666667"><ele>401.0</ele><time>2021-06-04T00:42:17Z</time><speed>1.9132225513458252</speed></trkpt><trkpt lon="108.89584" lat="34.25144"><ele>399.7</ele><time>2021-06-04T00:42:21Z</time><speed>2.57361102104187</speed></trkpt><trkpt lon="108.89596333333333" lat="34.251465"><ele>395.8</ele><time>2021-06-04T00:42:45Z</time><speed>0.9352502822875977</speed></trkpt><trkpt lon="108.89609999999999" lat="34.251459999999994"><ele>395.3</ele><time>2021-06-04T00:42:59Z</time><speed>0.5311933159828186</speed></trkpt></trkseg></trk></gpx>
