# Supplementary material for: Exploring the influence of path environment factors on walking behavior in urban parks with configuration attribute control
Source: PLoS One. 2025 Jul 28;20(7):e0329278. doi: 10.1371/journal.pone.0329278 (PMC12303266; doi:10.1371/journal.pone.0329278)
Supplement: S2 File — (ZIP) [file pone.0329278.s002.zip › S2 File/Trajectory data/F201.gpx]

<?xml version="1.0" encoding="UTF-8"?><gpx xsi:schemaLocation="http://www.topografix.com/GPX/1/0 http://www.topografix.com/GPX/1/0/gpx.xsd" xmlns="http://www.topografix.com/GPX/1/0" xmlns:xsi="http://www.w3.org/2001/XMLSchema-instance" creator="SixFoot - http://www.foooooot.com/" version="1.0"><trk><trkseg><trkpt lon="108.89524833333334" lat="34.251665"><ele>396.2</ele><time>2021-06-04T02:29:40Z</time><speed>0.0</speed></trkpt><trkpt lon="108.894855" lat="34.25173333333333"><ele>397.2</ele><time>2021-06-04T02:29:44Z</time><speed>1.4463694095611572</speed></trkpt><trkpt lon="108.89471999999999" lat="34.251713333333335"><ele>397.3</ele><time>2021-06-04T02:29:50Z</time><speed>1.1442275047302246</speed></trkpt><trkpt lon="108.89460333333334" lat="34.251780000000004"><ele>395.0</ele><time>2021-06-04T02:29:58Z</time><speed>1.9389586448669434</speed></trkpt><trkpt lon="108.89450666666669" lat="34.251826666666666"><ele>393.9</ele><time>2021-06-04T02:30:06Z</time><speed>1.214229702949524</speed></trkpt><trkpt lon="108.89439166666668" lat="34.251801666666665"><ele>393.4</ele><time>2021-06-04T02:30:14Z</time><speed>1.1025350093841553</speed></trkpt><trkpt lon="108.89430333333333" lat="34.25174333333334"><ele>392.0</ele><time>2021-06-04T02:30:18Z</time><speed>1.4813705682754517</speed></trkpt><trkpt lon="108.89422666666665" lat="34.251666666666665"><ele>389.7</ele><time>2021-06-04T02:30:27Z</time><speed>1.1313594579696655</speed></trkpt><trkpt lon="108.89412499999999" lat="34.251596666666664"><ele>389.3</ele><time>2021-06-04T02:30:38Z</time><speed>0.7628183364868164</speed></trkpt><trkpt lon="108.89401500000001" lat="34.25154166666667"><ele>390.2</ele><time>2021-06-04T02:30:48Z</time><speed>0.7607594728469849</speed></trkpt><trkpt lon="108.89388833333332" lat="34.251525"><ele>389.5</ele><time>2021-06-04T02:31:00Z</time><speed>0.9692219495773315</speed></trkpt><trkpt lon="108.89376833333333" lat="34.25152333333333"><ele>389.7</ele><time>2021-06-04T02:31:10Z</time><speed>1.0242972373962402</speed></trkpt><trkpt lon="108.89363333333334" lat="34.25151666666667"><ele>389.7</ele><time>2021-06-04T02:31:20Z</time><speed>1.1596691608428955</speed></trkpt><trkpt lon="108.893515" lat="34.25153"><ele>390.7</ele><time>2021-06-04T02:31:30Z</time><speed>0.9393680691719055</speed></trkpt><trkpt lon="108.89339833333334" lat="34.251504999999995"><ele>392.6</ele><time>2021-06-04T02:31:42Z</time><speed>0.7123755812644958</speed></trkpt><trkpt lon="108.89328500000002" lat="34.251465"><ele>394.6</ele><time>2021-06-04T02:31:50Z</time><speed>0.8570125102996826</speed></trkpt><trkpt lon="108.89315666666668" lat="34.251414999999994"><ele>395.9</ele><time>2021-06-04T02:32:00Z</time><speed>1.046430230140686</speed></trkpt><trkpt lon="108.89301500000002" lat="34.25137666666667"><ele>397.1</ele><time>2021-06-04T02:32:09Z</time><speed>1.2559221982955933</speed></trkpt><trkpt lon="108.89287666666665" lat="34.251378333333335"><ele>397.9</ele><time>2021-06-04T02:32:18Z</time><speed>1.238936424255371</speed></trkpt><trkpt lon="108.892765" lat="34.251306666666665"><ele>398.6</ele><time>2021-06-04T02:32:32Z</time><speed>0.7669361233711243</speed></trkpt><trkpt lon="108.892695" lat="34.25121"><ele>395.7</ele><time>2021-06-04T02:32:44Z</time><speed>0.6011955738067627</speed></trkpt><trkpt lon="108.89260333333335" lat="34.251153333333335"><ele>395.7</ele><time>2021-06-04T02:32:55Z</time><speed>0.9259852766990662</speed></trkpt><trkpt lon="108.89248500000001" lat="34.251174999999996"><ele>396.4</ele><time>2021-06-04T02:33:02Z</time><speed>0.9321619272232056</speed></trkpt><trkpt lon="108.89236833333334" lat="34.251176666666666"><ele>397.3</ele><time>2021-06-04T02:33:13Z</time><speed>0.8745130300521851</speed></trkpt><trkpt lon="108.89224333333335" lat="34.251200000000004"><ele>397.9</ele><time>2021-06-04T02:33:20Z</time><speed>1.064960241317749</speed></trkpt><trkpt lon="108.89211333333333" lat="34.251198333333335"><ele>399.0</ele><time>2021-06-04T02:33:30Z</time><speed>1.005252480506897</speed></trkpt><trkpt lon="108.89201" lat="34.251158333333336"><ele>399.4</ele><time>2021-06-04T02:33:38Z</time><speed>1.161728024482727</speed></trkpt><trkpt lon="108.89189333333334" lat="34.251099999999994"><ele>399.7</ele><time>2021-06-04T02:33:46Z</time><speed>1.4669582843780518</speed></trkpt><trkpt lon="108.89181166666667" lat="34.251018333333334"><ele>399.8</ele><time>2021-06-04T02:33:56Z</time><speed>1.3048207759857178</speed></trkpt><trkpt lon="108.89173833333334" lat="34.25094166666667"><ele>399.0</ele><time>2021-06-04T02:34:08Z</time><speed>0.6923013925552368</speed></trkpt><trkpt lon="108.89165833333333" lat="34.25084833333334"><ele>398.7</ele><time>2021-06-04T02:34:16Z</time><speed>1.2178328037261963</speed></trkpt><trkpt lon="108.89158666666665" lat="34.25075666666667"><ele>398.7</ele><time>2021-06-04T02:34:26Z</time><speed>1.227097749710083</speed></trkpt><trkpt lon="108.89149333333334" lat="34.250681666666665"><ele>400.3</ele><time>2021-06-04T02:34:38Z</time><speed>0.6310494542121887</speed></trkpt><trkpt lon="108.89143166666666" lat="34.250605"><ele>400.8</ele><time>2021-06-04T02:34:48Z</time><speed>0.9311324954032898</speed></trkpt><trkpt lon="108.89137166666666" lat="34.25051"><ele>400.5</ele><time>2021-06-04T02:34:56Z</time><speed>0.880174994468689</speed></trkpt><trkpt lon="108.89128333333335" lat="34.25044666666667"><ele>400.3</ele><time>2021-06-04T02:35:06Z</time><speed>0.9743691682815552</speed></trkpt><trkpt lon="108.89119833333334" lat="34.250366666666665"><ele>399.7</ele><time>2021-06-04T02:35:15Z</time><speed>1.239965796470642</speed></trkpt><trkpt lon="108.89108999999999" lat="34.25027"><ele>400.0</ele><time>2021-06-04T02:35:25Z</time><speed>1.0644456148147583</speed></trkpt><trkpt lon="108.89100166666667" lat="34.25020666666667"><ele>400.3</ele><time>2021-06-04T02:35:32Z</time><speed>1.0680485963821411</speed></trkpt><trkpt lon="108.89092833333333" lat="34.25012166666667"><ele>400.2</ele><time>2021-06-04T02:35:42Z</time><speed>1.1926113367080688</speed></trkpt><trkpt lon="108.89081833333333" lat="34.250053333333334"><ele>400.5</ele><time>2021-06-04T02:35:54Z</time><speed>0.9892961382865906</speed></trkpt><trkpt lon="108.89075999999999" lat="34.24997666666666"><ele>400.4</ele><time>2021-06-04T02:36:02Z</time><speed>1.2404805421829224</speed></trkpt><trkpt lon="108.89072666666668" lat="34.24987833333333"><ele>400.1</ele><time>2021-06-04T02:36:12Z</time><speed>0.8137758374214172</speed></trkpt><trkpt lon="108.89071" lat="34.24977833333333"><ele>401.0</ele><time>2021-06-04T02:36:18Z</time><speed>1.3743083477020264</speed></trkpt><trkpt lon="108.89070500000001" lat="34.24967166666667"><ele>401.2</ele><time>2021-06-04T02:36:30Z</time><speed>0.7139196991920471</speed></trkpt><trkpt lon="108.89068666666665" lat="34.24957833333334"><ele>401.2</ele><time>2021-06-04T02:36:36Z</time><speed>1.694980263710022</speed></trkpt><trkpt lon="108.89067333333332" lat="34.24946333333333"><ele>402.1</ele><time>2021-06-04T02:36:47Z</time><speed>0.8570125102996826</speed></trkpt><trkpt lon="108.89068666666665" lat="34.249361666666665"><ele>400.4</ele><time>2021-06-04T02:36:54Z</time><speed>1.6301252841949463</speed></trkpt><trkpt lon="108.89067666666666" lat="34.24926666666667"><ele>397.8</ele><time>2021-06-04T02:37:08Z</time><speed>0.8590713739395142</speed></trkpt><trkpt lon="108.89067666666666" lat="34.249155"><ele>397.4</ele><time>2021-06-04T02:37:17Z</time><speed>1.5065919160842896</speed></trkpt><trkpt lon="108.89069833333333" lat="34.24906333333333"><ele>396.7</ele><time>2021-06-04T02:37:26Z</time><speed>0.9712808132171631</speed></trkpt><trkpt lon="108.89076166666668" lat="34.24897833333333"><ele>395.6</ele><time>2021-06-04T02:37:32Z</time><speed>1.329527497291565</speed></trkpt><trkpt lon="108.89085500000002" lat="34.248889999999996"><ele>393.6</ele><time>2021-06-04T02:37:44Z</time><speed>0.6073722243309021</speed></trkpt><trkpt lon="108.89095333333334" lat="34.248841666666664"><ele>393.3</ele><time>2021-06-04T02:37:50Z</time><speed>1.2348185777664185</speed></trkpt><trkpt lon="108.89106333333332" lat="34.24878833333333"><ele>394.3</ele><time>2021-06-04T02:38:02Z</time><speed>0.7803189158439636</speed></trkpt><trkpt lon="108.891165" lat="34.248725"><ele>395.4</ele><time>2021-06-04T02:38:10Z</time><speed>1.0299592018127441</speed></trkpt><trkpt lon="108.89128666666666" lat="34.248693333333335"><ele>396.9</ele><time>2021-06-04T02:38:20Z</time><speed>1.0526069402694702</speed></trkpt><trkpt lon="108.89140166666667" lat="34.248655"><ele>397.6</ele><time>2021-06-04T02:38:30Z</time><speed>1.0309885740280151</speed></trkpt><trkpt lon="108.89152833333334" lat="34.248645"><ele>396.0</ele><time>2021-06-04T02:38:40Z</time><speed>0.9542949795722961</speed></trkpt><trkpt lon="108.89166166666668" lat="34.248645"><ele>396.0</ele><time>2021-06-04T02:38:50Z</time><speed>1.0155469179153442</speed></trkpt><trkpt lon="108.89177833333333" lat="34.248664999999995"><ele>395.9</ele><time>2021-06-04T02:38:58Z</time><speed>0.9537802934646606</speed></trkpt><trkpt lon="108.89187833333332" lat="34.24870833333333"><ele>396.2</ele><time>2021-06-04T02:39:06Z</time><speed>1.1879788637161255</speed></trkpt><trkpt lon="108.89198" lat="34.24874"><ele>396.9</ele><time>2021-06-04T02:39:14Z</time><speed>1.0562100410461426</speed></trkpt><trkpt lon="108.89209166666666" lat="34.24872833333333"><ele>398.5</ele><time>2021-06-04T02:39:24Z</time><speed>0.958412766456604</speed></trkpt><trkpt lon="108.89222" lat="34.248751666666664"><ele>400.0</ele><time>2021-06-04T02:39:34Z</time><speed>1.0490038394927979</speed></trkpt><trkpt lon="108.89234666666668" lat="34.248781666666666"><ele>399.2</ele><time>2021-06-04T02:39:42Z</time><speed>1.176140308380127</speed></trkpt><trkpt lon="108.89246166666665" lat="34.24878833333333"><ele>395.3</ele><time>2021-06-04T02:39:52Z</time><speed>0.9748839139938354</speed></trkpt><trkpt lon="108.89259500000001" lat="34.24876666666667"><ele>393.3</ele><time>2021-06-04T02:40:04Z</time><speed>0.9527508616447449</speed></trkpt><trkpt lon="108.89272000000001" lat="34.248785"><ele>390.4</ele><time>2021-06-04T02:40:10Z</time><speed>1.56424081325531</speed></trkpt><trkpt lon="108.89284" lat="34.248810000000006"><ele>391.3</ele><time>2021-06-04T02:40:22Z</time><speed>1.100990891456604</speed></trkpt><trkpt lon="108.89296" lat="34.24881666666667"><ele>391.3</ele><time>2021-06-04T02:40:30Z</time><speed>1.2080531120300293</speed></trkpt><trkpt lon="108.89309666666668" lat="34.248823333333334"><ele>392.4</ele><time>2021-06-04T02:40:43Z</time><speed>0.7844366431236267</speed></trkpt><trkpt lon="108.89322666666666" lat="34.248801666666665"><ele>393.4</ele><time>2021-06-04T02:40:54Z</time><speed>1.213200330734253</speed></trkpt><trkpt lon="108.89331666666666" lat="34.24874166666667"><ele>394.5</ele><time>2021-06-04T02:41:06Z</time><speed>0.49567750096321106</speed></trkpt><trkpt lon="108.89344166666666" lat="34.248691666666666"><ele>393.0</ele><time>2021-06-04T02:41:12Z</time><speed>1.5477696657180786</speed></trkpt><trkpt lon="108.89352333333333" lat="34.24861833333333"><ele>393.0</ele><time>2021-06-04T02:41:22Z</time><speed>1.0381947755813599</speed></trkpt><trkpt lon="108.89360166666665" lat="34.24854333333334"><ele>392.8</ele><time>2021-06-04T02:41:30Z</time><speed>1.4515166282653809</speed></trkpt><trkpt lon="108.89372" lat="34.248439999999995"><ele>394.5</ele><time>2021-06-04T02:41:43Z</time><speed>1.2960705757141113</speed></trkpt><trkpt lon="108.89383833333335" lat="34.24839166666666"><ele>395.3</ele><time>2021-06-04T02:41:56Z</time><speed>0.736567497253418</speed></trkpt><trkpt lon="108.893955" lat="34.248358333333336"><ele>395.6</ele><time>2021-06-04T02:42:04Z</time><speed>1.36504328250885</speed></trkpt><trkpt lon="108.89407666666666" lat="34.24835666666667"><ele>396.4</ele><time>2021-06-04T02:42:14Z</time><speed>0.6938455700874329</speed></trkpt><trkpt lon="108.894235" lat="34.24829333333333"><ele>398.5</ele><time>2021-06-04T02:42:27Z</time><speed>0.9836341738700867</speed></trkpt><trkpt lon="108.89431833333335" lat="34.24820333333333"><ele>397.2</ele><time>2021-06-04T02:42:34Z</time><speed>1.7207163572311401</speed></trkpt><trkpt lon="108.89433166666667" lat="34.248095"><ele>397.3</ele><time>2021-06-04T02:42:46Z</time><speed>0.8137758374214172</speed></trkpt><trkpt lon="108.89441333333335" lat="34.248005"><ele>398.2</ele><time>2021-06-04T02:42:54Z</time><speed>1.3413660526275635</speed></trkpt><trkpt lon="108.89456166666666" lat="34.24802"><ele>401.3</ele><time>2021-06-04T02:43:12Z</time><speed>0.9975316524505615</speed></trkpt><trkpt lon="108.89467" lat="34.24801"><ele>401.9</ele><time>2021-06-04T02:43:18Z</time><speed>2.002784252166748</speed></trkpt><trkpt lon="108.89478" lat="34.247991666666664"><ele>400.8</ele><time>2021-06-04T02:43:34Z</time><speed>0.5878127813339233</speed></trkpt><trkpt lon="108.89488666666666" lat="34.24807833333333"><ele>399.8</ele><time>2021-06-04T02:43:40Z</time><speed>1.1920967102050781</speed></trkpt><trkpt lon="108.894945" lat="34.24816166666667"><ele>399.3</ele><time>2021-06-04T02:43:44Z</time><speed>1.9343260526657104</speed></trkpt><trkpt lon="108.89494833333335" lat="34.24827333333334"><ele>395.1</ele><time>2021-06-04T02:44:00Z</time><speed>0.8189230561256409</speed></trkpt><trkpt lon="108.89497166666666" lat="34.24837"><ele>394.6</ele><time>2021-06-04T02:44:08Z</time><speed>1.1375361680984497</speed></trkpt><trkpt lon="108.89502499999999" lat="34.24847833333333"><ele>395.8</ele><time>2021-06-04T02:44:18Z</time><speed>1.1015055179595947</speed></trkpt><trkpt lon="108.89502833333333" lat="34.24857166666666"><ele>396.4</ele><time>2021-06-04T02:44:24Z</time><speed>1.770129680633545</speed></trkpt><trkpt lon="108.89506000000002" lat="34.24866"><ele>395.5</ele><time>2021-06-04T02:44:34Z</time><speed>0.893043041229248</speed></trkpt><trkpt lon="108.895015" lat="34.24876166666666"><ele>395.3</ele><time>2021-06-04T02:44:42Z</time><speed>1.3377630710601807</speed></trkpt><trkpt lon="108.89497666666666" lat="34.24885"><ele>394.3</ele><time>2021-06-04T02:44:56Z</time><speed>0.3294222354888916</speed></trkpt><trkpt lon="108.89496666666668" lat="34.248960000000004"><ele>394.0</ele><time>2021-06-04T02:45:02Z</time><speed>1.0629013776779175</speed></trkpt><trkpt lon="108.89494833333335" lat="34.24906"><ele>394.6</ele><time>2021-06-04T02:45:12Z</time><speed>0.9630452990531921</speed></trkpt><trkpt lon="108.89494833333335" lat="34.249181666666665"><ele>396.2</ele><time>2021-06-04T02:45:26Z</time><speed>0.9131172299385071</speed></trkpt><trkpt lon="108.89498" lat="34.24927"><ele>396.4</ele><time>2021-06-04T02:45:32Z</time><speed>1.3938677310943604</speed></trkpt><trkpt lon="108.89495000000001" lat="34.24936666666667"><ele>397.5</ele><time>2021-06-04T02:45:40Z</time><speed>0.9270147085189819</speed></trkpt><trkpt lon="108.89493833333333" lat="34.24946333333333"><ele>397.4</ele><time>2021-06-04T02:45:52Z</time><speed>0.5224430561065674</speed></trkpt><trkpt lon="108.89489666666665" lat="34.249561666666665"><ele>396.8</ele><time>2021-06-04T02:45:58Z</time><speed>1.1498894691467285</speed></trkpt><trkpt lon="108.89482000000001" lat="34.24964166666667"><ele>397.3</ele><time>2021-06-04T02:46:08Z</time><speed>0.8559830784797668</speed></trkpt><trkpt lon="108.89478666666668" lat="34.24973166666667"><ele>395.9</ele><time>2021-06-04T02:46:16Z</time><speed>1.4746791124343872</speed></trkpt><trkpt lon="108.89478" lat="34.24983666666667"><ele>394.9</ele><time>2021-06-04T02:46:28Z</time><speed>1.0212088823318481</speed></trkpt><trkpt lon="108.89477833333333" lat="34.24993833333333"><ele>399.0</ele><time>2021-06-04T02:46:40Z</time><speed>0.7638477683067322</speed></trkpt><trkpt lon="108.89486666666666" lat="34.25001666666667"><ele>401.2</ele><time>2021-06-04T02:46:48Z</time><speed>0.9311324954032898</speed></trkpt><trkpt lon="108.89490833333333" lat="34.250115"><ele>402.7</ele><time>2021-06-04T02:46:56Z</time><speed>1.5812267065048218</speed></trkpt><trkpt lon="108.89483" lat="34.250186666666664"><ele>401.2</ele><time>2021-06-04T02:47:08Z</time><speed>0.8112022280693054</speed></trkpt><trkpt lon="108.89475166666668" lat="34.25027166666666"><ele>398.4</ele><time>2021-06-04T02:47:19Z</time><speed>0.9028227925300598</speed></trkpt><trkpt lon="108.89465333333334" lat="34.25035833333333"><ele>395.4</ele><time>2021-06-04T02:47:26Z</time><speed>1.348057508468628</speed></trkpt><trkpt lon="108.89456999999999" lat="34.250425"><ele>392.6</ele><time>2021-06-04T02:47:40Z</time><speed>0.49876582622528076</speed></trkpt><trkpt lon="108.89445833333333" lat="34.25044833333333"><ele>392.8</ele><time>2021-06-04T02:47:48Z</time><speed>0.6454616785049438</speed></trkpt><trkpt lon="108.89433" lat="34.25049666666666"><ele>393.3</ele><time>2021-06-04T02:47:56Z</time><speed>1.0912110805511475</speed></trkpt><trkpt lon="108.89423000000001" lat="34.25055666666666"><ele>393.1</ele><time>2021-06-04T02:48:03Z</time><speed>1.6249780654907227</speed></trkpt><trkpt lon="108.89420166666666" lat="34.250645"><ele>394.0</ele><time>2021-06-04T02:48:18Z</time><speed>0.7834072113037109</speed></trkpt><trkpt lon="108.89426499999999" lat="34.250726666666665"><ele>395.4</ele><time>2021-06-04T02:48:26Z</time><speed>1.25128972530365</speed></trkpt><trkpt lon="108.89432666666669" lat="34.250818333333335"><ele>397.2</ele><time>2021-06-04T02:48:36Z</time><speed>1.35114586353302</speed></trkpt><trkpt lon="108.89437666666666" lat="34.25091"><ele>397.1</ele><time>2021-06-04T02:48:42Z</time><speed>1.1745960712432861</speed></trkpt><trkpt lon="108.89447999999999" lat="34.250955"><ele>396.3</ele><time>2021-06-04T02:48:54Z</time><speed>0.8075991868972778</speed></trkpt><trkpt lon="108.89458833333335" lat="34.250993333333334"><ele>396.1</ele><time>2021-06-04T02:49:00Z</time><speed>1.3871763944625854</speed></trkpt><trkpt lon="108.89469" lat="34.251043333333335"><ele>396.5</ele><time>2021-06-04T02:49:10Z</time><speed>0.9681925177574158</speed></trkpt><trkpt lon="108.89478" lat="34.25111833333334"><ele>396.7</ele><time>2021-06-04T02:49:20Z</time><speed>1.32283616065979</speed></trkpt><trkpt lon="108.89487833333332" lat="34.251171666666664"><ele>396.5</ele><time>2021-06-04T02:49:28Z</time><speed>1.0906963348388672</speed></trkpt><trkpt lon="108.89497000000001" lat="34.251243333333335"><ele>396.2</ele><time>2021-06-04T02:49:42Z</time><speed>0.8065696954727173</speed></trkpt><trkpt lon="108.89507" lat="34.25128333333334"><ele>396.2</ele><time>2021-06-04T02:49:48Z</time><speed>0.9542949795722961</speed></trkpt><trkpt lon="108.89508" lat="34.251378333333335"><ele>395.4</ele><time>2021-06-04T02:49:58Z</time><speed>0.7401705384254456</speed></trkpt><trkpt lon="108.89502833333333" lat="34.251461666666664"><ele>395.8</ele><time>2021-06-04T02:50:08Z</time><speed>0.6495794653892517</speed></trkpt><trkpt lon="108.89495000000001" lat="34.25154333333333"><ele>394.9</ele><time>2021-06-04T02:50:15Z</time><speed>1.3619550466537476</speed></trkpt><trkpt lon="108.89491166666667" lat="34.251650000000005"><ele>392.6</ele><time>2021-06-04T02:50:28Z</time><speed>0.8503211140632629</speed></trkpt><trkpt lon="108.89489999999999" lat="34.25176166666667"><ele>389.7</ele><time>2021-06-04T02:50:34Z</time><speed>1.7963805198669434</speed></trkpt><trkpt lon="108.89487333333334" lat="34.251855"><ele>390.1</ele><time>2021-06-04T02:50:46Z</time><speed>0.7257583141326904</speed></trkpt><trkpt lon="108.89489333333334" lat="34.25195"><ele>391.7</ele><time>2021-06-04T02:50:54Z</time><speed>1.4473989009857178</speed></trkpt><trkpt lon="108.89492666666665" lat="34.25204"><ele>392.5</ele><time>2021-06-04T02:51:00Z</time><speed>2.0393295288085938</speed></trkpt></trkseg></trk></gpx>
