# Supplementary material for: Exploring the influence of path environment factors on walking behavior in urban parks with configuration attribute control
Source: PLoS One. 2025 Jul 28;20(7):e0329278. doi: 10.1371/journal.pone.0329278 (PMC12303266; doi:10.1371/journal.pone.0329278)
Supplement: S2 File — (ZIP) [file pone.0329278.s002.zip › S2 File/Trajectory data/F202.gpx]

<?xml version="1.0" encoding="UTF-8"?><gpx xsi:schemaLocation="http://www.topografix.com/GPX/1/0 http://www.topografix.com/GPX/1/0/gpx.xsd" xmlns="http://www.topografix.com/GPX/1/0" xmlns:xsi="http://www.w3.org/2001/XMLSchema-instance" creator="SixFoot - http://www.foooooot.com/" version="1.0"><trk><trkseg><trkpt lon="108.89495916" lat="34.25205588"><ele>374.49462890625</ele><time>2021-06-04T00:07:51Z</time><speed>0.0</speed></trkpt><trkpt lon="108.89485365" lat="34.25196649"><ele>369.76031494140625</ele><time>2021-06-04T00:08:04Z</time><speed>1.4700000286102295</speed></trkpt><trkpt lon="108.89480314" lat="34.25188132"><ele>370.93701171875</ele><time>2021-06-04T00:08:11Z</time><speed>1.3799999952316284</speed></trkpt><trkpt lon="108.89478337" lat="34.25179159"><ele>372.137939453125</ele><time>2021-06-04T00:08:19Z</time><speed>1.2400000095367432</speed></trkpt><trkpt lon="108.89467536" lat="34.25177288"><ele>369.032958984375</ele><time>2021-06-04T00:08:27Z</time><speed>1.0099999904632568</speed></trkpt><trkpt lon="108.89456149" lat="34.25180908"><ele>367.1630859375</ele><time>2021-06-04T00:08:37Z</time><speed>0.7799999713897705</speed></trkpt><trkpt lon="108.89444277" lat="34.25180307"><ele>368.8026123046875</ele><time>2021-06-04T00:08:49Z</time><speed>0.9800000190734863</speed></trkpt><trkpt lon="108.89435231" lat="34.25174683"><ele>371.260009765625</ele><time>2021-06-04T00:08:59Z</time><speed>0.9300000071525574</speed></trkpt><trkpt lon="108.89427609" lat="34.25167471"><ele>374.4443359375</ele><time>2021-06-04T00:09:09Z</time><speed>0.8500000238418579</speed></trkpt><trkpt lon="108.89417195" lat="34.25160612"><ele>374.4072265625</ele><time>2021-06-04T00:09:19Z</time><speed>0.949999988079071</speed></trkpt><trkpt lon="108.89405283" lat="34.25155905"><ele>377.25946044921875</ele><time>2021-06-04T00:09:29Z</time><speed>0.8700000047683716</speed></trkpt><trkpt lon="108.89394694" lat="34.25153666"><ele>378.85675048828125</ele><time>2021-06-04T00:09:37Z</time><speed>1.2599999904632568</speed></trkpt><trkpt lon="108.89382761" lat="34.25154654"><ele>375.2752685546875</ele><time>2021-06-04T00:09:47Z</time><speed>0.7099999785423279</speed></trkpt><trkpt lon="108.89371712" lat="34.25155187"><ele>376.12017822265625</ele><time>2021-06-04T00:09:57Z</time><speed>1.0299999713897705</speed></trkpt><trkpt lon="108.89359248" lat="34.25154142"><ele>375.50079345703125</ele><time>2021-06-04T00:10:07Z</time><speed>0.8700000047683716</speed></trkpt><trkpt lon="108.89346102" lat="34.25153924"><ele>376.3538818359375</ele><time>2021-06-04T00:10:17Z</time><speed>1.0299999713897705</speed></trkpt><trkpt lon="108.89335895" lat="34.2514944"><ele>374.3424072265625</ele><time>2021-06-04T00:10:27Z</time><speed>1.0099999904632568</speed></trkpt><trkpt lon="108.89325703" lat="34.25142906"><ele>373.6768798828125</ele><time>2021-06-04T00:10:37Z</time><speed>0.9800000190734863</speed></trkpt><trkpt lon="108.89313354" lat="34.25142235"><ele>373.3035888671875</ele><time>2021-06-04T00:10:47Z</time><speed>1.0499999523162842</speed></trkpt><trkpt lon="108.89301537" lat="34.25141972"><ele>374.0999755859375</ele><time>2021-06-04T00:10:57Z</time><speed>0.9399999976158142</speed></trkpt><trkpt lon="108.89290431" lat="34.25140436"><ele>375.40643310546875</ele><time>2021-06-04T00:11:05Z</time><speed>1.0199999809265137</speed></trkpt><trkpt lon="108.89279459" lat="34.25135618"><ele>377.39739990234375</ele><time>2021-06-04T00:11:15Z</time><speed>1.0099999904632568</speed></trkpt><trkpt lon="108.89274035" lat="34.25126739"><ele>374.73712158203125</ele><time>2021-06-04T00:11:25Z</time><speed>1.0299999713897705</speed></trkpt><trkpt lon="108.89268216" lat="34.2511738"><ele>372.16815185546875</ele><time>2021-06-04T00:11:35Z</time><speed>1.059999942779541</speed></trkpt><trkpt lon="108.89256538" lat="34.25115959"><ele>372.89788818359375</ele><time>2021-06-04T00:11:45Z</time><speed>1.0</speed></trkpt><trkpt lon="108.89245246" lat="34.25118552"><ele>371.365966796875</ele><time>2021-06-04T00:11:55Z</time><speed>0.41999998688697815</speed></trkpt><trkpt lon="108.89232395" lat="34.25120413"><ele>373.4912109375</ele><time>2021-06-04T00:12:07Z</time><speed>0.8500000238418579</speed></trkpt><trkpt lon="108.89220531" lat="34.25121664"><ele>373.0718994140625</ele><time>2021-06-04T00:12:17Z</time><speed>0.7400000095367432</speed></trkpt><trkpt lon="108.8920957" lat="34.25118587"><ele>372.6055908203125</ele><time>2021-06-04T00:12:26Z</time><speed>0.5600000023841858</speed></trkpt><trkpt lon="108.89198278" lat="34.25115718"><ele>372.57708740234375</ele><time>2021-06-04T00:12:37Z</time><speed>0.6100000143051147</speed></trkpt><trkpt lon="108.89188817" lat="34.25109718"><ele>374.393310546875</ele><time>2021-06-04T00:12:45Z</time><speed>0.8899999856948853</speed></trkpt><trkpt lon="108.89181546" lat="34.25101491"><ele>375.4339599609375</ele><time>2021-06-04T00:12:55Z</time><speed>0.699999988079071</speed></trkpt><trkpt lon="108.89174737" lat="34.25094259"><ele>374.293701171875</ele><time>2021-06-04T00:13:03Z</time><speed>0.9800000190734863</speed></trkpt><trkpt lon="108.89167365" lat="34.25085168"><ele>375.281494140625</ele><time>2021-06-04T00:13:13Z</time><speed>1.2400000095367432</speed></trkpt><trkpt lon="108.89159745" lat="34.25076933"><ele>377.28662109375</ele><time>2021-06-04T00:13:23Z</time><speed>1.0499999523162842</speed></trkpt><trkpt lon="108.89152743" lat="34.25069213"><ele>376.264892578125</ele><time>2021-06-04T00:13:33Z</time><speed>0.8600000143051147</speed></trkpt><trkpt lon="108.89144892" lat="34.25060615"><ele>374.083251953125</ele><time>2021-06-04T00:13:45Z</time><speed>1.0499999523162842</speed></trkpt><trkpt lon="108.89143606" lat="34.25050934"><ele>373.31298828125</ele><time>2021-06-04T00:13:53Z</time><speed>0.9900000095367432</speed></trkpt><trkpt lon="108.89136797" lat="34.25042747"><ele>371.85009765625</ele><time>2021-06-04T00:14:03Z</time><speed>0.8399999737739563</speed></trkpt><trkpt lon="108.891281" lat="34.25037334"><ele>373.4765625</ele><time>2021-06-04T00:14:11Z</time><speed>0.9800000190734863</speed></trkpt><trkpt lon="108.89119298" lat="34.25030711"><ele>374.6475830078125</ele><time>2021-06-04T00:14:21Z</time><speed>0.8899999856948853</speed></trkpt><trkpt lon="108.891098" lat="34.2502379"><ele>373.885498046875</ele><time>2021-06-04T00:14:31Z</time><speed>1.7200000286102295</speed></trkpt><trkpt lon="108.89100482" lat="34.25015995"><ele>373.691650390625</ele><time>2021-06-04T00:14:41Z</time><speed>0.800000011920929</speed></trkpt><trkpt lon="108.89093772" lat="34.25007027"><ele>374.0787353515625</ele><time>2021-06-04T00:14:51Z</time><speed>0.9900000095367432</speed></trkpt><trkpt lon="108.89087137" lat="34.24997818"><ele>374.03173828125</ele><time>2021-06-04T00:15:01Z</time><speed>1.0499999523162842</speed></trkpt><trkpt lon="108.89078291" lat="34.24991532"><ele>374.2637939453125</ele><time>2021-06-04T00:15:13Z</time><speed>1.0800000429153442</speed></trkpt><trkpt lon="108.89074084" lat="34.24982732"><ele>376.464111328125</ele><time>2021-06-04T00:15:23Z</time><speed>1.0800000429153442</speed></trkpt><trkpt lon="108.890723" lat="34.24973222"><ele>376.0247802734375</ele><time>2021-06-04T00:15:35Z</time><speed>1.100000023841858</speed></trkpt><trkpt lon="108.89071397" lat="34.24962587"><ele>376.885009765625</ele><time>2021-06-04T00:15:45Z</time><speed>1.2100000381469727</speed></trkpt><trkpt lon="108.89069195" lat="34.24952345"><ele>377.8323974609375</ele><time>2021-06-04T00:15:55Z</time><speed>1.1100000143051147</speed></trkpt><trkpt lon="108.8906876" lat="34.24941863"><ele>377.93212890625</ele><time>2021-06-04T00:16:05Z</time><speed>0.9700000286102295</speed></trkpt><trkpt lon="108.89069253" lat="34.24932672"><ele>378.5738525390625</ele><time>2021-06-04T00:16:13Z</time><speed>1.159999966621399</speed></trkpt><trkpt lon="108.89068159" lat="34.24923392"><ele>377.42938232421875</ele><time>2021-06-04T00:16:23Z</time><speed>1.0700000524520874</speed></trkpt><trkpt lon="108.89068968" lat="34.24913885"><ele>378.8541259765625</ele><time>2021-06-04T00:16:31Z</time><speed>0.8600000143051147</speed></trkpt><trkpt lon="108.89073589" lat="34.24904537"><ele>378.9866943359375</ele><time>2021-06-04T00:16:41Z</time><speed>0.949999988079071</speed></trkpt><trkpt lon="108.89077989" lat="34.24895504"><ele>380.07659912109375</ele><time>2021-06-04T00:16:51Z</time><speed>0.8500000238418579</speed></trkpt><trkpt lon="108.89085959" lat="34.24889133"><ele>377.27386474609375</ele><time>2021-06-04T00:17:01Z</time><speed>0.8600000143051147</speed></trkpt><trkpt lon="108.89097162" lat="34.24884343"><ele>378.08551025390625</ele><time>2021-06-04T00:17:14Z</time><speed>0.8500000238418579</speed></trkpt><trkpt lon="108.891076" lat="34.24879247"><ele>380.45166015625</ele><time>2021-06-04T00:17:25Z</time><speed>0.25999999046325684</speed></trkpt><trkpt lon="108.89116798" lat="34.24874142"><ele>380.508056640625</ele><time>2021-06-04T00:17:35Z</time><speed>0.949999988079071</speed></trkpt><trkpt lon="108.89127859" lat="34.24867856"><ele>384.351318359375</ele><time>2021-06-04T00:17:45Z</time><speed>1.1399999856948853</speed></trkpt><trkpt lon="108.89140913" lat="34.24868722"><ele>381.639892578125</ele><time>2021-06-04T00:17:59Z</time><speed>0.949999988079071</speed></trkpt><trkpt lon="108.89154226" lat="34.24866561"><ele>381.118408203125</ele><time>2021-06-04T00:18:07Z</time><speed>0.8799999952316284</speed></trkpt><trkpt lon="108.89165688" lat="34.24869374"><ele>379.3861083984375</ele><time>2021-06-04T00:18:15Z</time><speed>1.059999942779541</speed></trkpt><trkpt lon="108.89179917" lat="34.24870995"><ele>377.326904296875</ele><time>2021-06-04T00:18:24Z</time><speed>1.100000023841858</speed></trkpt><trkpt lon="108.89193451" lat="34.24870701"><ele>373.46826171875</ele><time>2021-06-04T00:18:33Z</time><speed>1.0800000429153442</speed></trkpt><trkpt lon="108.8920474" lat="34.24872824"><ele>370.4656982421875</ele><time>2021-06-04T00:18:41Z</time><speed>1.2200000286102295</speed></trkpt><trkpt lon="108.89215491" lat="34.24874458"><ele>370.69091796875</ele><time>2021-06-04T00:18:49Z</time><speed>0.8799999952316284</speed></trkpt><trkpt lon="108.89225756" lat="34.24878523"><ele>370.15087890625</ele><time>2021-06-04T00:18:57Z</time><speed>1.0</speed></trkpt><trkpt lon="108.89237652" lat="34.24878791"><ele>368.6387939453125</ele><time>2021-06-04T00:19:07Z</time><speed>0.7799999713897705</speed></trkpt><trkpt lon="108.89250373" lat="34.24880411"><ele>370.79827880859375</ele><time>2021-06-04T00:19:17Z</time><speed>0.6399999856948853</speed></trkpt><trkpt lon="108.89261615" lat="34.24879913"><ele>368.90301513671875</ele><time>2021-06-04T00:19:29Z</time><speed>1.0199999809265137</speed></trkpt><trkpt lon="108.89273938" lat="34.24879403"><ele>369.357177734375</ele><time>2021-06-04T00:19:37Z</time><speed>1.25</speed></trkpt><trkpt lon="108.8928572" lat="34.24880844"><ele>371.998046875</ele><time>2021-06-04T00:19:45Z</time><speed>1.2200000286102295</speed></trkpt><trkpt lon="108.89296019" lat="34.24884091"><ele>372.07958984375</ele><time>2021-06-04T00:19:53Z</time><speed>1.2400000095367432</speed></trkpt><trkpt lon="108.89308142" lat="34.24886719"><ele>375.4542236328125</ele><time>2021-06-04T00:20:03Z</time><speed>1.2599999904632568</speed></trkpt><trkpt lon="108.8931922" lat="34.24886485"><ele>374.09185791015625</ele><time>2021-06-04T00:20:11Z</time><speed>1.0700000524520874</speed></trkpt><trkpt lon="108.89328813" lat="34.248812"><ele>373.820068359375</ele><time>2021-06-04T00:20:19Z</time><speed>1.3899999856948853</speed></trkpt><trkpt lon="108.89337275" lat="34.24873605"><ele>373.6597900390625</ele><time>2021-06-04T00:20:30Z</time><speed>1.0199999809265137</speed></trkpt><trkpt lon="108.89345871" lat="34.24866297"><ele>374.9647216796875</ele><time>2021-06-04T00:20:41Z</time><speed>1.1100000143051147</speed></trkpt><trkpt lon="108.89353194" lat="34.24857801"><ele>371.07574462890625</ele><time>2021-06-04T00:20:51Z</time><speed>0.7099999785423279</speed></trkpt><trkpt lon="108.89361312" lat="34.24850481"><ele>369.1607666015625</ele><time>2021-06-04T00:21:03Z</time><speed>0.6100000143051147</speed></trkpt><trkpt lon="108.89371505" lat="34.24844073"><ele>361.8916015625</ele><time>2021-06-04T00:21:17Z</time><speed>0.7599999904632568</speed></trkpt><trkpt lon="108.89381481" lat="34.24840076"><ele>365.03619384765625</ele><time>2021-06-04T00:21:25Z</time><speed>1.1699999570846558</speed></trkpt><trkpt lon="108.89392154" lat="34.24836703"><ele>368.834716796875</ele><time>2021-06-04T00:21:31Z</time><speed>1.0700000524520874</speed></trkpt><trkpt lon="108.89403925" lat="34.24835078"><ele>370.08355712890625</ele><time>2021-06-04T00:21:39Z</time><speed>0.7300000190734863</speed></trkpt><trkpt lon="108.89416375" lat="34.24832344"><ele>369.432373046875</ele><time>2021-06-04T00:21:49Z</time><speed>1.0199999809265137</speed></trkpt><trkpt lon="108.89423771" lat="34.24823201"><ele>368.5927734375</ele><time>2021-06-04T00:21:59Z</time><speed>0.9800000190734863</speed></trkpt><trkpt lon="108.89430414" lat="34.24814824"><ele>368.2327880859375</ele><time>2021-06-04T00:22:09Z</time><speed>0.9599999785423279</speed></trkpt><trkpt lon="108.89438266" lat="34.24806776"><ele>370.83203125</ele><time>2021-06-04T00:22:17Z</time><speed>0.7099999785423279</speed></trkpt><trkpt lon="108.89450494" lat="34.24800877"><ele>375.068115234375</ele><time>2021-06-04T00:22:25Z</time><speed>0.9700000286102295</speed></trkpt><trkpt lon="108.89462724" lat="34.2479893"><ele>375.04083251953125</ele><time>2021-06-04T00:22:33Z</time><speed>1.2300000190734863</speed></trkpt><trkpt lon="108.89474044" lat="34.24800298"><ele>374.697265625</ele><time>2021-06-04T00:22:43Z</time><speed>1.059999942779541</speed></trkpt><trkpt lon="108.89484886" lat="34.24803767"><ele>373.877197265625</ele><time>2021-06-04T00:22:53Z</time><speed>1.0099999904632568</speed></trkpt><trkpt lon="108.89491716" lat="34.24811119"><ele>371.728515625</ele><time>2021-06-04T00:23:03Z</time><speed>1.0199999809265137</speed></trkpt><trkpt lon="108.89493821" lat="34.24820345"><ele>373.23736572265625</ele><time>2021-06-04T00:23:11Z</time><speed>1.1799999475479126</speed></trkpt><trkpt lon="108.89494885" lat="34.2483031"><ele>370.6275634765625</ele><time>2021-06-04T00:23:21Z</time><speed>1.2000000476837158</speed></trkpt><trkpt lon="108.89496752" lat="34.24840751"><ele>370.3670654296875</ele><time>2021-06-04T00:23:31Z</time><speed>1.0499999523162842</speed></trkpt><trkpt lon="108.89498801" lat="34.24851183"><ele>370.0709228515625</ele><time>2021-06-04T00:23:41Z</time><speed>0.7300000190734863</speed></trkpt><trkpt lon="108.89500581" lat="34.24860235"><ele>368.857177734375</ele><time>2021-06-04T00:23:49Z</time><speed>1.1699999570846558</speed></trkpt><trkpt lon="108.89499632" lat="34.24869606"><ele>371.154296875</ele><time>2021-06-04T00:23:57Z</time><speed>1.0299999713897705</speed></trkpt><trkpt lon="108.8949696" lat="34.2488045"><ele>371.2667236328125</ele><time>2021-06-04T00:24:07Z</time><speed>1.149999976158142</speed></trkpt><trkpt lon="108.8949285" lat="34.24890049"><ele>371.852783203125</ele><time>2021-06-04T00:24:15Z</time><speed>1.2300000190734863</speed></trkpt><trkpt lon="108.89491792" lat="34.24899412"><ele>371.86090087890625</ele><time>2021-06-04T00:24:23Z</time><speed>1.1799999475479126</speed></trkpt><trkpt lon="108.89493837" lat="34.2490897"><ele>370.28515625</ele><time>2021-06-04T00:24:31Z</time><speed>1.1799999475479126</speed></trkpt><trkpt lon="108.8949753" lat="34.24918718"><ele>369.75537109375</ele><time>2021-06-04T00:24:41Z</time><speed>0.699999988079071</speed></trkpt><trkpt lon="108.89499379" lat="34.2492873"><ele>365.0130615234375</ele><time>2021-06-04T00:24:51Z</time><speed>1.059999942779541</speed></trkpt><trkpt lon="108.89496162" lat="34.24937584"><ele>365.85723876953125</ele><time>2021-06-04T00:24:59Z</time><speed>1.2799999713897705</speed></trkpt><trkpt lon="108.8949314" lat="34.24946537"><ele>366.14251708984375</ele><time>2021-06-04T00:25:07Z</time><speed>1.0099999904632568</speed></trkpt><trkpt lon="108.89488568" lat="34.24954852"><ele>367.3638916015625</ele><time>2021-06-04T00:25:15Z</time><speed>1.0800000429153442</speed></trkpt><trkpt lon="108.8948179" lat="34.24962399"><ele>367.2525634765625</ele><time>2021-06-04T00:25:23Z</time><speed>1.1699999570846558</speed></trkpt><trkpt lon="108.89475472" lat="34.24972022"><ele>366.5650634765625</ele><time>2021-06-04T00:25:33Z</time><speed>1.159999966621399</speed></trkpt><trkpt lon="108.89474992" lat="34.24982335"><ele>367.305908203125</ele><time>2021-06-04T00:25:43Z</time><speed>1.1299999952316284</speed></trkpt><trkpt lon="108.89480535" lat="34.2499064"><ele>364.1258544921875</ele><time>2021-06-04T00:25:53Z</time><speed>1.0800000429153442</speed></trkpt><trkpt lon="108.89482372" lat="34.25000799"><ele>367.78955078125</ele><time>2021-06-04T00:26:01Z</time><speed>1.2200000286102295</speed></trkpt><trkpt lon="108.89491865" lat="34.25005276"><ele>367.824951171875</ele><time>2021-06-04T00:26:09Z</time><speed>0.9399999976158142</speed></trkpt><trkpt lon="108.89503869" lat="34.25006107"><ele>368.50970458984375</ele><time>2021-06-04T00:26:18Z</time><speed>0.9100000262260437</speed></trkpt><trkpt lon="108.89516787" lat="34.25004945"><ele>370.2186279296875</ele><time>2021-06-04T00:26:27Z</time><speed>1.2999999523162842</speed></trkpt><trkpt lon="108.89530078" lat="34.25006069"><ele>369.455322265625</ele><time>2021-06-04T00:26:39Z</time><speed>0.9800000190734863</speed></trkpt><trkpt lon="108.89542298" lat="34.25008318"><ele>368.37347412109375</ele><time>2021-06-04T00:26:49Z</time><speed>1.0800000429153442</speed></trkpt><trkpt lon="108.89553248" lat="34.25009911"><ele>368.59478759765625</ele><time>2021-06-04T00:26:59Z</time><speed>0.699999988079071</speed></trkpt><trkpt lon="108.89565576" lat="34.25010878"><ele>369.5479736328125</ele><time>2021-06-04T00:27:09Z</time><speed>0.4399999976158142</speed></trkpt><trkpt lon="108.89575946" lat="34.25016069"><ele>373.21270751953125</ele><time>2021-06-04T00:27:21Z</time><speed>0.5699999928474426</speed></trkpt><trkpt lon="108.89585346" lat="34.25022084"><ele>370.215576171875</ele><time>2021-06-04T00:27:29Z</time><speed>1.1200000047683716</speed></trkpt><trkpt lon="108.89590346" lat="34.2503188"><ele>370.564208984375</ele><time>2021-06-04T00:27:41Z</time><speed>1.3799999952316284</speed></trkpt><trkpt lon="108.8959773" lat="34.25039848"><ele>374.13525390625</ele><time>2021-06-04T00:27:49Z</time><speed>0.949999988079071</speed></trkpt><trkpt lon="108.89603574" lat="34.25047913"><ele>371.32476806640625</ele><time>2021-06-04T00:27:59Z</time><speed>0.5099999904632568</speed></trkpt><trkpt lon="108.8960335" lat="34.2505752"><ele>371.2197265625</ele><time>2021-06-04T00:28:09Z</time><speed>1.190000057220459</speed></trkpt><trkpt lon="108.89599719" lat="34.25068788"><ele>372.7630615234375</ele><time>2021-06-04T00:28:19Z</time><speed>0.9900000095367432</speed></trkpt><trkpt lon="108.89598865" lat="34.25079829"><ele>374.8272705078125</ele><time>2021-06-04T00:28:30Z</time><speed>0.949999988079071</speed></trkpt><trkpt lon="108.89599291" lat="34.25090918"><ele>374.3203125</ele><time>2021-06-04T00:28:40Z</time><speed>1.0</speed></trkpt><trkpt lon="108.89594712" lat="34.25099577"><ele>372.820556640625</ele><time>2021-06-04T00:28:47Z</time><speed>1.059999942779541</speed></trkpt><trkpt lon="108.89588963" lat="34.25107303"><ele>371.7784423828125</ele><time>2021-06-04T00:28:55Z</time><speed>1.0299999713897705</speed></trkpt><trkpt lon="108.89583281" lat="34.25117245"><ele>371.8780517578125</ele><time>2021-06-04T00:29:07Z</time><speed>1.2999999523162842</speed></trkpt><trkpt lon="108.89583072" lat="34.25129753"><ele>372.20904541015625</ele><time>2021-06-04T00:29:18Z</time><speed>1.0800000429153442</speed></trkpt><trkpt lon="108.89580988" lat="34.25138751"><ele>373.935791015625</ele><time>2021-06-04T00:29:27Z</time><speed>0.8399999737739563</speed></trkpt><trkpt lon="108.895991" lat="34.25145605"><ele>373.32000732421875</ele><time>2021-06-04T00:30:32Z</time><speed>0.5400000214576721</speed></trkpt><trkpt lon="108.89610162" lat="34.25145758"><ele>376.84735107421875</ele><time>2021-06-04T00:30:42Z</time><speed>0.8700000047683716</speed></trkpt></trkseg></trk></gpx>
