# Supplementary material for: Exploring the influence of path environment factors on walking behavior in urban parks with configuration attribute control
Source: PLoS One. 2025 Jul 28;20(7):e0329278. doi: 10.1371/journal.pone.0329278 (PMC12303266; doi:10.1371/journal.pone.0329278)
Supplement: S2 File — (ZIP) [file pone.0329278.s002.zip › S2 File/Trajectory data/F203.gpx]

<?xml version="1.0" encoding="UTF-8"?><gpx xsi:schemaLocation="http://www.topografix.com/GPX/1/0 http://www.topografix.com/GPX/1/0/gpx.xsd" xmlns="http://www.topografix.com/GPX/1/0" xmlns:xsi="http://www.w3.org/2001/XMLSchema-instance" creator="SixFoot - http://www.foooooot.com/" version="1.0"><trk><trkseg><trkpt lon="108.89492393" lat="34.25199595"><ele>360.2703857421875</ele><time>2021-06-04T02:14:57Z</time><speed>1.4800000190734863</speed></trkpt><trkpt lon="108.89505723" lat="34.25202832"><ele>358.20391845703125</ele><time>2021-06-04T02:15:04Z</time><speed>0.9800000190734863</speed></trkpt><trkpt lon="108.89515333" lat="34.25195853"><ele>362.2252197265625</ele><time>2021-06-04T02:15:18Z</time><speed>1.399999976158142</speed></trkpt><trkpt lon="108.89517003" lat="34.25186386"><ele>365.1119384765625</ele><time>2021-06-04T02:15:29Z</time><speed>0.949999988079071</speed></trkpt><trkpt lon="108.89518505" lat="34.25177428"><ele>367.17626953125</ele><time>2021-06-04T02:15:37Z</time><speed>1.2200000286102295</speed></trkpt><trkpt lon="108.89522803" lat="34.25168885"><ele>364.1326904296875</ele><time>2021-06-04T02:15:47Z</time><speed>0.8999999761581421</speed></trkpt><trkpt lon="108.89531247" lat="34.25160997"><ele>363.5653076171875</ele><time>2021-06-04T02:15:57Z</time><speed>1.190000057220459</speed></trkpt><trkpt lon="108.89541625" lat="34.25157293"><ele>366.0743408203125</ele><time>2021-06-04T02:16:05Z</time><speed>0.6299999952316284</speed></trkpt><trkpt lon="108.89554105" lat="34.25155087"><ele>367.19775390625</ele><time>2021-06-04T02:16:17Z</time><speed>0.7300000190734863</speed></trkpt><trkpt lon="108.89566091" lat="34.25153188"><ele>366.45751953125</ele><time>2021-06-04T02:16:27Z</time><speed>0.4099999964237213</speed></trkpt><trkpt lon="108.89576773" lat="34.25147165"><ele>366.2139892578125</ele><time>2021-06-04T02:16:39Z</time><speed>0.9599999785423279</speed></trkpt><trkpt lon="108.89579384" lat="34.25135766"><ele>366.610107421875</ele><time>2021-06-04T02:16:49Z</time><speed>1.1200000047683716</speed></trkpt><trkpt lon="108.89578974" lat="34.25124471"><ele>368.209716796875</ele><time>2021-06-04T02:16:57Z</time><speed>1.0700000524520874</speed></trkpt><trkpt lon="108.89585925" lat="34.25115586"><ele>370.787353515625</ele><time>2021-06-04T02:17:09Z</time><speed>1.0299999713897705</speed></trkpt><trkpt lon="108.89594415" lat="34.25106879"><ele>373.563720703125</ele><time>2021-06-04T02:17:20Z</time><speed>0.7900000214576721</speed></trkpt><trkpt lon="108.89601291" lat="34.25097915"><ele>375.2227783203125</ele><time>2021-06-04T02:17:27Z</time><speed>0.6899999976158142</speed></trkpt><trkpt lon="108.89604765" lat="34.25088355"><ele>378.42041015625</ele><time>2021-06-04T02:17:38Z</time><speed>0.6200000047683716</speed></trkpt><trkpt lon="108.89602763" lat="34.25078316"><ele>373.6785888671875</ele><time>2021-06-04T02:17:49Z</time><speed>0.75</speed></trkpt><trkpt lon="108.89604726" lat="34.25069371"><ele>373.13714599609375</ele><time>2021-06-04T02:17:59Z</time><speed>0.9700000286102295</speed></trkpt><trkpt lon="108.89607512" lat="34.25060547"><ele>372.470703125</ele><time>2021-06-04T02:18:07Z</time><speed>0.6499999761581421</speed></trkpt><trkpt lon="108.89606154" lat="34.25051546"><ele>373.03759765625</ele><time>2021-06-04T02:18:17Z</time><speed>0.6100000143051147</speed></trkpt><trkpt lon="108.89609162" lat="34.25040891"><ele>369.789306640625</ele><time>2021-06-04T02:18:26Z</time><speed>1.3700000047683716</speed></trkpt><trkpt lon="108.89610834" lat="34.25031953"><ele>365.58453369140625</ele><time>2021-06-04T02:18:37Z</time><speed>0.3100000023841858</speed></trkpt><trkpt lon="108.89613226" lat="34.25022021"><ele>363.185302734375</ele><time>2021-06-04T02:18:47Z</time><speed>1.0199999809265137</speed></trkpt><trkpt lon="108.89611437" lat="34.25011317"><ele>361.62451171875</ele><time>2021-06-04T02:18:54Z</time><speed>0.4399999976158142</speed></trkpt><trkpt lon="108.89608743" lat="34.25000987"><ele>362.68096923828125</ele><time>2021-06-04T02:19:05Z</time><speed>0.7400000095367432</speed></trkpt><trkpt lon="108.89601834" lat="34.24991019"><ele>373.7164306640625</ele><time>2021-06-04T02:22:29Z</time><speed>0.0</speed></trkpt><trkpt lon="108.896015" lat="34.24982002"><ele>384.5233154296875</ele><time>2021-06-04T02:27:15Z</time><speed>0.0</speed></trkpt><trkpt lon="108.89599059" lat="34.24972151"><ele>397.9730224609375</ele><time>2021-06-04T02:29:01Z</time><speed>0.5699999928474426</speed></trkpt><trkpt lon="108.89609748" lat="34.24974472"><ele>383.2977294921875</ele><time>2021-06-04T02:41:47Z</time><speed>0.0</speed></trkpt><trkpt lon="108.89619947" lat="34.24971068"><ele>366.33538818359375</ele><time>2021-06-04T03:04:06Z</time><speed>0.800000011920929</speed></trkpt></trkseg></trk></gpx>
