# Supplementary material for: Exploring the influence of path environment factors on walking behavior in urban parks with configuration attribute control
Source: PLoS One. 2025 Jul 28;20(7):e0329278. doi: 10.1371/journal.pone.0329278 (PMC12303266; doi:10.1371/journal.pone.0329278)
Supplement: S2 File — (ZIP) [file pone.0329278.s002.zip › S2 File/Trajectory data/F204.gpx]

<?xml version="1.0" encoding="UTF-8"?><gpx xsi:schemaLocation="http://www.topografix.com/GPX/1/0 http://www.topografix.com/GPX/1/0/gpx.xsd" xmlns="http://www.topografix.com/GPX/1/0" xmlns:xsi="http://www.w3.org/2001/XMLSchema-instance" creator="SixFoot - http://www.foooooot.com/" version="1.0"><trk><trkseg><trkpt lon="108.89486172" lat="34.25204409"><ele>378.82568359375</ele><time>2021-06-04T00:08:01Z</time><speed>0.5000000132454769</speed></trkpt><trkpt lon="108.894807" lat="34.25196"><ele>382.032227</ele><time>2021-06-04T00:08:12Z</time><speed>1.390000036822426</speed></trkpt><trkpt lon="108.894794" lat="34.251862"><ele>376.290039</ele><time>2021-06-04T00:08:22Z</time><speed>1.1400000301996875</speed></trkpt><trkpt lon="108.894829" lat="34.251767"><ele>376.095337</ele><time>2021-06-04T00:08:32Z</time><speed>1.0800000286102303</speed></trkpt><trkpt lon="108.894705" lat="34.251762"><ele>376.501099</ele><time>2021-06-04T00:08:46Z</time><speed>0.8900000235769491</speed></trkpt><trkpt lon="108.894582" lat="34.251793"><ele>373.521484</ele><time>2021-06-04T00:09:00Z</time><speed>0.7200000190734869</speed></trkpt><trkpt lon="108.894458" lat="34.251811"><ele>374.181702</ele><time>2021-06-04T00:09:12Z</time><speed>0.8500000225173109</speed></trkpt><trkpt lon="108.89435" lat="34.251777"><ele>375.682739</ele><time>2021-06-04T00:09:24Z</time><speed>1.0000000264909539</speed></trkpt><trkpt lon="108.894256" lat="34.251731"><ele>378.736206</ele><time>2021-06-04T00:09:34Z</time><speed>0.9100000241067682</speed></trkpt><trkpt lon="108.894187" lat="34.251644"><ele>377.064636</ele><time>2021-06-04T00:09:44Z</time><speed>0.6000000158945724</speed></trkpt><trkpt lon="108.894092" lat="34.25158"><ele>376.317505</ele><time>2021-06-04T00:09:52Z</time><speed>1.1600000307295066</speed></trkpt><trkpt lon="108.893968" lat="34.251542"><ele>375.699951</ele><time>2021-06-04T00:10:04Z</time><speed>1.1400000301996875</speed></trkpt><trkpt lon="108.893859" lat="34.25154"><ele>376.301392</ele><time>2021-06-04T00:10:12Z</time><speed>1.170000030994416</speed></trkpt><trkpt lon="108.893728" lat="34.251544"><ele>374.948486</ele><time>2021-06-04T00:10:22Z</time><speed>1.1200000296698687</speed></trkpt><trkpt lon="108.893597" lat="34.251552"><ele>374.288696</ele><time>2021-06-04T00:10:32Z</time><speed>1.1800000312593257</speed></trkpt><trkpt lon="108.893476" lat="34.251564"><ele>374.064209</ele><time>2021-06-04T00:10:42Z</time><speed>1.2100000320540543</speed></trkpt><trkpt lon="108.893371" lat="34.251516"><ele>374.993225</ele><time>2021-06-04T00:10:50Z</time><speed>1.1400000301996875</speed></trkpt><trkpt lon="108.893261" lat="34.251462"><ele>374.872009</ele><time>2021-06-04T00:11:00Z</time><speed>1.0500000278155017</speed></trkpt><trkpt lon="108.893145" lat="34.251452"><ele>371.775391</ele><time>2021-06-04T00:11:08Z</time><speed>1.1300000299347779</speed></trkpt><trkpt lon="108.893029" lat="34.251449"><ele>370.118896</ele><time>2021-06-04T00:11:16Z</time><speed>1.390000036822426</speed></trkpt><trkpt lon="108.892912" lat="34.25142"><ele>372.91272</ele><time>2021-06-04T00:11:24Z</time><speed>1.1800000312593257</speed></trkpt><trkpt lon="108.892805" lat="34.251377"><ele>375.238403</ele><time>2021-06-04T00:11:34Z</time><speed>0.9300000246365873</speed></trkpt><trkpt lon="108.892736" lat="34.251292"><ele>374.647339</ele><time>2021-06-04T00:11:42Z</time><speed>1.1400000301996875</speed></trkpt><trkpt lon="108.892662" lat="34.251214"><ele>375.652527</ele><time>2021-06-04T00:11:50Z</time><speed>1.4600000386767928</speed></trkpt><trkpt lon="108.892565" lat="34.251163"><ele>376.733887</ele><time>2021-06-04T00:11:58Z</time><speed>1.09000002887514</speed></trkpt><trkpt lon="108.89245" lat="34.25121"><ele>376.381958</ele><time>2021-06-04T00:12:06Z</time><speed>1.7300000458293503</speed></trkpt><trkpt lon="108.892337" lat="34.251235"><ele>375.936401</ele><time>2021-06-04T00:12:16Z</time><speed>1.0300000272856826</speed></trkpt><trkpt lon="108.892221" lat="34.251223"><ele>377.782715</ele><time>2021-06-04T00:12:24Z</time><speed>1.240000032848783</speed></trkpt><trkpt lon="108.892109" lat="34.251204"><ele>378.10498</ele><time>2021-06-04T00:12:32Z</time><speed>1.1300000299347779</speed></trkpt><trkpt lon="108.891996" lat="34.251183"><ele>377.183838</ele><time>2021-06-04T00:12:42Z</time><speed>1.2700000336435115</speed></trkpt><trkpt lon="108.891885" lat="34.251109"><ele>377.885254</ele><time>2021-06-04T00:12:52Z</time><speed>1.2500000331136925</speed></trkpt><trkpt lon="108.891815" lat="34.251036"><ele>377.998413</ele><time>2021-06-04T00:13:00Z</time><speed>1.1300000299347779</speed></trkpt><trkpt lon="108.891748" lat="34.250943"><ele>376.110107</ele><time>2021-06-04T00:13:11Z</time><speed>0.8400000222524013</speed></trkpt><trkpt lon="108.891666" lat="34.250861"><ele>380.800415</ele><time>2021-06-04T00:13:18Z</time><speed>1.1800000312593257</speed></trkpt><trkpt lon="108.891394" lat="34.250584"><ele>380.869263</ele><time>2021-06-04T00:13:47Z</time><speed>0.0</speed></trkpt><trkpt lon="108.891366" lat="34.250475"><ele>381.678101</ele><time>2021-06-04T00:13:54Z</time><speed>1.6300000431802548</speed></trkpt><trkpt lon="108.891277" lat="34.250406"><ele>380.23822</ele><time>2021-06-04T00:14:02Z</time><speed>1.690000044769712</speed></trkpt><trkpt lon="108.891182" lat="34.250348"><ele>377.333435</ele><time>2021-06-04T00:14:10Z</time><speed>1.1900000315242352</speed></trkpt><trkpt lon="108.890976" lat="34.250188"><ele>376.853699</ele><time>2021-06-04T00:14:33Z</time><speed>0.7300000193383964</speed></trkpt><trkpt lon="108.890915" lat="34.250106"><ele>376.068909</ele><time>2021-06-04T00:14:38Z</time><speed>0.9200000243716777</speed></trkpt><trkpt lon="108.890827" lat="34.25002"><ele>377.413818</ele><time>2021-06-04T00:14:46Z</time><speed>0.9300000246365873</speed></trkpt><trkpt lon="108.890769" lat="34.249929"><ele>374.904541</ele><time>2021-06-04T00:14:58Z</time><speed>1.2100000320540543</speed></trkpt><trkpt lon="108.890736" lat="34.249833"><ele>375.657288</ele><time>2021-06-04T00:15:06Z</time><speed>1.0800000286102303</speed></trkpt><trkpt lon="108.890725" lat="34.249736"><ele>376.282959</ele><time>2021-06-04T00:15:16Z</time><speed>0.9900000262260444</speed></trkpt><trkpt lon="108.890702" lat="34.249641"><ele>374.057312</ele><time>2021-06-04T00:15:24Z</time><speed>1.2000000317891448</speed></trkpt><trkpt lon="108.890699" lat="34.249548"><ele>374.870483</ele><time>2021-06-04T00:15:32Z</time><speed>1.410000037352245</speed></trkpt><trkpt lon="108.890692" lat="34.249453"><ele>375.353088</ele><time>2021-06-04T00:15:40Z</time><speed>0.9100000241067682</speed></trkpt><trkpt lon="108.890669" lat="34.249342"><ele>376.795532</ele><time>2021-06-04T00:15:50Z</time><speed>1.2300000325838734</speed></trkpt><trkpt lon="108.890681" lat="34.249246"><ele>375.929443</ele><time>2021-06-04T00:15:58Z</time><speed>1.2700000336435115</speed></trkpt><trkpt lon="108.890688" lat="34.249156"><ele>374.104736</ele><time>2021-06-04T00:16:06Z</time><speed>0.9400000249014967</speed></trkpt><trkpt lon="108.89074" lat="34.249045"><ele>372.564514</ele><time>2021-06-04T00:16:16Z</time><speed>1.2100000320540543</speed></trkpt><trkpt lon="108.8908" lat="34.248967"><ele>375.677185</ele><time>2021-06-04T00:16:24Z</time><speed>1.170000030994416</speed></trkpt><trkpt lon="108.890895" lat="34.248891"><ele>378.329346</ele><time>2021-06-04T00:16:34Z</time><speed>1.150000030464597</speed></trkpt><trkpt lon="108.891005" lat="34.24884"><ele>379.651489</ele><time>2021-06-04T00:16:42Z</time><speed>1.1600000307295066</speed></trkpt><trkpt lon="108.891102" lat="34.248783"><ele>378.568481</ele><time>2021-06-04T00:16:50Z</time><speed>1.4000000370873356</speed></trkpt><trkpt lon="108.891204" lat="34.248737"><ele>378.307678</ele><time>2021-06-04T00:16:58Z</time><speed>1.480000039206612</speed></trkpt><trkpt lon="108.891287" lat="34.248675"><ele>377.519531</ele><time>2021-06-04T00:17:06Z</time><speed>1.3000000344382403</speed></trkpt><trkpt lon="108.891397" lat="34.24864"><ele>381.701538</ele><time>2021-06-04T00:17:14Z</time><speed>1.2900000341733306</speed></trkpt><trkpt lon="108.891513" lat="34.248629"><ele>380.696777</ele><time>2021-06-04T00:17:23Z</time><speed>1.7800000471538981</speed></trkpt><trkpt lon="108.891646" lat="34.248642"><ele>380.92688</ele><time>2021-06-04T00:17:30Z</time><speed>1.7500000463591694</speed></trkpt><trkpt lon="108.891756" lat="34.248673"><ele>378.282471</ele><time>2021-06-04T00:17:39Z</time><speed>1.3000000344382403</speed></trkpt><trkpt lon="108.891867" lat="34.248693"><ele>378.143311</ele><time>2021-06-04T00:17:46Z</time><speed>1.3800000365575165</speed></trkpt><trkpt lon="108.891981" lat="34.248719"><ele>379.130798</ele><time>2021-06-04T00:17:54Z</time><speed>1.3100000347031497</speed></trkpt><trkpt lon="108.892095" lat="34.248735"><ele>376.63562</ele><time>2021-06-04T00:18:02Z</time><speed>1.430000037882064</speed></trkpt><trkpt lon="108.892222" lat="34.248748"><ele>375.909546</ele><time>2021-06-04T00:18:11Z</time><speed>1.410000037352245</speed></trkpt><trkpt lon="108.892345" lat="34.248768"><ele>376.661377</ele><time>2021-06-04T00:18:19Z</time><speed>1.5600000413258883</speed></trkpt><trkpt lon="108.892468" lat="34.248769"><ele>375.418457</ele><time>2021-06-04T00:18:29Z</time><speed>1.370000036292607</speed></trkpt><trkpt lon="108.892584" lat="34.24878"><ele>377.663086</ele><time>2021-06-04T00:18:37Z</time><speed>1.5200000402662501</speed></trkpt><trkpt lon="108.892695" lat="34.248773"><ele>376.68689</ele><time>2021-06-04T00:18:45Z</time><speed>1.240000032848783</speed></trkpt><trkpt lon="108.892808" lat="34.248795"><ele>377.005676</ele><time>2021-06-04T00:18:53Z</time><speed>1.500000039736431</speed></trkpt><trkpt lon="108.892914" lat="34.248826"><ele>375.083862</ele><time>2021-06-04T00:19:01Z</time><speed>0.9600000254313158</speed></trkpt><trkpt lon="108.893049" lat="34.248841"><ele>378.475525</ele><time>2021-06-04T00:19:11Z</time><speed>1.370000036292607</speed></trkpt><trkpt lon="108.893174" lat="34.248831"><ele>378.883606</ele><time>2021-06-04T00:19:21Z</time><speed>1.410000037352245</speed></trkpt><trkpt lon="108.89329" lat="34.24879"><ele>380.34436</ele><time>2021-06-04T00:19:29Z</time><speed>1.5200000402662501</speed></trkpt><trkpt lon="108.89346" lat="34.248648"><ele>382.481689</ele><time>2021-06-04T00:19:46Z</time><speed>1.0800000286102303</speed></trkpt><trkpt lon="108.893594" lat="34.248587"><ele>383.161255</ele><time>2021-06-04T00:19:58Z</time><speed>0.9300000246365873</speed></trkpt><trkpt lon="108.89368" lat="34.248522"><ele>384.708984</ele><time>2021-06-04T00:20:09Z</time><speed>1.1800000312593257</speed></trkpt><trkpt lon="108.893761" lat="34.248459"><ele>385.771606</ele><time>2021-06-04T00:20:17Z</time><speed>1.0500000278155017</speed></trkpt><trkpt lon="108.893975" lat="34.248273"><ele>381.718506</ele><time>2021-06-04T00:20:35Z</time><speed>0.9300000246365873</speed></trkpt><trkpt lon="108.894125" lat="34.248294"><ele>386.689209</ele><time>2021-06-04T00:20:42Z</time><speed>1.2900000341733306</speed></trkpt><trkpt lon="108.89424" lat="34.248261"><ele>380.402954</ele><time>2021-06-04T00:20:51Z</time><speed>1.1400000301996875</speed></trkpt><trkpt lon="108.894324" lat="34.248184"><ele>382.900513</ele><time>2021-06-04T00:20:59Z</time><speed>1.6300000431802548</speed></trkpt><trkpt lon="108.89436" lat="34.248076"><ele>382.927002</ele><time>2021-06-04T00:21:07Z</time><speed>1.3100000347031497</speed></trkpt><trkpt lon="108.89446" lat="34.247997"><ele>385.437317</ele><time>2021-06-04T00:21:19Z</time><speed>1.350000035762788</speed></trkpt><trkpt lon="108.894575" lat="34.248"><ele>385.484436</ele><time>2021-06-04T00:21:25Z</time><speed>1.3000000344382403</speed></trkpt><trkpt lon="108.894723" lat="34.247995"><ele>383.47345</ele><time>2021-06-04T00:21:35Z</time><speed>1.390000036822426</speed></trkpt><trkpt lon="108.894838" lat="34.248043"><ele>380.868286</ele><time>2021-06-04T00:21:45Z</time><speed>1.1000000291400494</speed></trkpt><trkpt lon="108.894914" lat="34.24811"><ele>379.419922</ele><time>2021-06-04T00:21:51Z</time><speed>1.350000035762788</speed></trkpt><trkpt lon="108.894957" lat="34.248204"><ele>378.150208</ele><time>2021-06-04T00:22:01Z</time><speed>1.0300000272856826</speed></trkpt><trkpt lon="108.894986" lat="34.248295"><ele>378.228394</ele><time>2021-06-04T00:22:09Z</time><speed>1.2100000320540543</speed></trkpt><trkpt lon="108.895002" lat="34.248394"><ele>380.660583</ele><time>2021-06-04T00:22:17Z</time><speed>1.1900000315242352</speed></trkpt><trkpt lon="108.895011" lat="34.248503"><ele>378.170654</ele><time>2021-06-04T00:22:27Z</time><speed>1.1300000299347779</speed></trkpt><trkpt lon="108.895041" lat="34.248603"><ele>376.839966</ele><time>2021-06-04T00:22:37Z</time><speed>1.0800000286102303</speed></trkpt><trkpt lon="108.895035" lat="34.248695"><ele>377.696838</ele><time>2021-06-04T00:22:45Z</time><speed>1.170000030994416</speed></trkpt><trkpt lon="108.895019" lat="34.248794"><ele>376.753662</ele><time>2021-06-04T00:22:53Z</time><speed>1.2900000341733306</speed></trkpt><trkpt lon="108.894985" lat="34.248901"><ele>376.453247</ele><time>2021-06-04T00:23:01Z</time><speed>1.430000037882064</speed></trkpt><trkpt lon="108.894965" lat="34.248998"><ele>374.879944</ele><time>2021-06-04T00:23:09Z</time><speed>1.2300000325838734</speed></trkpt><trkpt lon="108.894982" lat="34.249088"><ele>374.723328</ele><time>2021-06-04T00:23:17Z</time><speed>1.1900000315242352</speed></trkpt><trkpt lon="108.895006" lat="34.249192"><ele>372.346436</ele><time>2021-06-04T00:23:25Z</time><speed>1.9900000527169983</speed></trkpt><trkpt lon="108.894998" lat="34.249297"><ele>371.214966</ele><time>2021-06-04T00:23:35Z</time><speed>1.1300000299347779</speed></trkpt><trkpt lon="108.894973" lat="34.249394"><ele>373.946777</ele><time>2021-06-04T00:23:43Z</time><speed>1.240000032848783</speed></trkpt><trkpt lon="108.894933" lat="34.249479"><ele>373.436157</ele><time>2021-06-04T00:23:51Z</time><speed>1.5600000413258883</speed></trkpt><trkpt lon="108.894854" lat="34.249563"><ele>374.128784</ele><time>2021-06-04T00:24:01Z</time><speed>1.3000000344382403</speed></trkpt><trkpt lon="108.894828" lat="34.249672"><ele>373.702942</ele><time>2021-06-04T00:24:09Z</time><speed>1.1200000296698687</speed></trkpt><trkpt lon="108.894814" lat="34.249768"><ele>373.889771</ele><time>2021-06-04T00:24:17Z</time><speed>1.2500000331136925</speed></trkpt><trkpt lon="108.894834" lat="34.249874"><ele>373.212646</ele><time>2021-06-04T00:24:25Z</time><speed>1.5200000402662501</speed></trkpt><trkpt lon="108.894867" lat="34.249975"><ele>373.173828</ele><time>2021-06-04T00:24:35Z</time><speed>1.1900000315242352</speed></trkpt><trkpt lon="108.894934" lat="34.250049"><ele>372.667847</ele><time>2021-06-04T00:24:43Z</time><speed>1.2300000325838734</speed></trkpt><trkpt lon="108.895235" lat="34.250096"><ele>373.948242</ele><time>2021-06-04T00:25:07Z</time><speed>1.240000032848783</speed></trkpt><trkpt lon="108.895354" lat="34.250058"><ele>372.443604</ele><time>2021-06-04T00:25:15Z</time><speed>1.350000035762788</speed></trkpt><trkpt lon="108.895465" lat="34.250081"><ele>370.654419</ele><time>2021-06-04T00:25:23Z</time><speed>0.6600000174840297</speed></trkpt><trkpt lon="108.895574" lat="34.250098"><ele>370.372314</ele><time>2021-06-04T00:25:31Z</time><speed>0.8100000214576728</speed></trkpt><trkpt lon="108.895691" lat="34.250112"><ele>371.482483</ele><time>2021-06-04T00:25:39Z</time><speed>1.2700000336435115</speed></trkpt><trkpt lon="108.895788" lat="34.250165"><ele>370.889771</ele><time>2021-06-04T00:25:47Z</time><speed>1.500000039736431</speed></trkpt><trkpt lon="108.895874" lat="34.250226"><ele>373.141663</ele><time>2021-06-04T00:25:55Z</time><speed>1.0800000286102303</speed></trkpt><trkpt lon="108.895904" lat="34.250325"><ele>372.453369</ele><time>2021-06-04T00:26:05Z</time><speed>1.1600000307295066</speed></trkpt><trkpt lon="108.895774" lat="34.250349"><ele>372.290283</ele><time>2021-06-04T00:26:13Z</time><speed>1.500000039736431</speed></trkpt><trkpt lon="108.895652" lat="34.250357"><ele>372.451172</ele><time>2021-06-04T00:26:21Z</time><speed>1.09000002887514</speed></trkpt><trkpt lon="108.895524" lat="34.250367"><ele>372.464233</ele><time>2021-06-04T00:26:31Z</time><speed>1.2500000331136925</speed></trkpt><trkpt lon="108.895398" lat="34.250388"><ele>371.835571</ele><time>2021-06-04T00:26:41Z</time><speed>1.0800000286102303</speed></trkpt><trkpt lon="108.895265" lat="34.250397"><ele>371.790771</ele><time>2021-06-04T00:26:51Z</time><speed>1.3400000354978785</speed></trkpt><trkpt lon="108.895143" lat="34.250401"><ele>371.239258</ele><time>2021-06-04T00:26:59Z</time><speed>1.220000032318964</speed></trkpt><trkpt lon="108.895036" lat="34.250419"><ele>371.333984</ele><time>2021-06-04T00:27:07Z</time><speed>1.220000032318964</speed></trkpt><trkpt lon="108.894918" lat="34.250439"><ele>371.939453</ele><time>2021-06-04T00:27:15Z</time><speed>1.2900000341733306</speed></trkpt><trkpt lon="108.8948" lat="34.250456"><ele>372.57959</ele><time>2021-06-04T00:27:25Z</time><speed>1.150000030464597</speed></trkpt><trkpt lon="108.894682" lat="34.250445"><ele>372.186096</ele><time>2021-06-04T00:27:33Z</time><speed>1.2900000341733306</speed></trkpt><trkpt lon="108.894559" lat="34.250454"><ele>371.128296</ele><time>2021-06-04T00:27:41Z</time><speed>1.2000000317891448</speed></trkpt><trkpt lon="108.894447" lat="34.250503"><ele>368.905884</ele><time>2021-06-04T00:27:51Z</time><speed>0.9100000241067682</speed></trkpt><trkpt lon="108.894343" lat="34.250531"><ele>368.649109</ele><time>2021-06-04T00:27:59Z</time><speed>1.0800000286102303</speed></trkpt><trkpt lon="108.894221" lat="34.250578"><ele>370.074951</ele><time>2021-06-04T00:28:09Z</time><speed>1.2600000333786021</speed></trkpt><trkpt lon="108.894122" lat="34.250618"><ele>372.270264</ele><time>2021-06-04T00:28:17Z</time><speed>1.3100000347031497</speed></trkpt><trkpt lon="108.894006" lat="34.250668"><ele>373.073303</ele><time>2021-06-04T00:28:27Z</time><speed>1.110000029404959</speed></trkpt><trkpt lon="108.893896" lat="34.250694"><ele>370.088684</ele><time>2021-06-04T00:28:35Z</time><speed>0.6700000177489392</speed></trkpt><trkpt lon="108.893786" lat="34.250733"><ele>372.899536</ele><time>2021-06-04T00:28:45Z</time><speed>1.1000000291400494</speed></trkpt><trkpt lon="108.89367" lat="34.250745"><ele>373.77002</ele><time>2021-06-04T00:28:57Z</time><speed>0.8500000225173109</speed></trkpt><trkpt lon="108.893561" lat="34.250754"><ele>372.534729</ele><time>2021-06-04T00:29:03Z</time><speed>1.6400000434451645</speed></trkpt><trkpt lon="108.893438" lat="34.250789"><ele>371.353516</ele><time>2021-06-04T00:29:13Z</time><speed>0.9600000254313158</speed></trkpt><trkpt lon="108.893316" lat="34.250811"><ele>367.651794</ele><time>2021-06-04T00:29:21Z</time><speed>1.2300000325838734</speed></trkpt><trkpt lon="108.893183" lat="34.250825"><ele>366.877808</ele><time>2021-06-04T00:29:31Z</time><speed>1.170000030994416</speed></trkpt><trkpt lon="108.893078" lat="34.250796"><ele>368.479614</ele><time>2021-06-04T00:29:39Z</time><speed>1.2600000333786021</speed></trkpt><trkpt lon="108.892942" lat="34.250781"><ele>371.009705</ele><time>2021-06-04T00:29:49Z</time><speed>1.2800000339084212</speed></trkpt><trkpt lon="108.892827" lat="34.250741"><ele>372.326782</ele><time>2021-06-04T00:29:57Z</time><speed>1.2700000336435115</speed></trkpt><trkpt lon="108.89271" lat="34.250726"><ele>373.732056</ele><time>2021-06-04T00:30:07Z</time><speed>0.9800000259611349</speed></trkpt><trkpt lon="108.8926" lat="34.250719"><ele>371.145081</ele><time>2021-06-04T00:30:17Z</time><speed>0.8300000219874918</speed></trkpt><trkpt lon="108.892489" lat="34.250703"><ele>370.963562</ele><time>2021-06-04T00:30:25Z</time><speed>0.7200000190734869</speed></trkpt><trkpt lon="108.892401" lat="34.250644"><ele>372.195557</ele><time>2021-06-04T00:30:33Z</time><speed>0.7900000209278537</speed></trkpt><trkpt lon="108.892296" lat="34.250618"><ele>371.956665</ele><time>2021-06-04T00:30:41Z</time><speed>1.3600000360276976</speed></trkpt><trkpt lon="108.89217" lat="34.250591"><ele>370.878845</ele><time>2021-06-04T00:30:51Z</time><speed>1.480000039206612</speed></trkpt><trkpt lon="108.892047" lat="34.250591"><ele>370.147583</ele><time>2021-06-04T00:31:01Z</time><speed>1.350000035762788</speed></trkpt><trkpt lon="108.891939" lat="34.250572"><ele>370.855896</ele><time>2021-06-04T00:31:09Z</time><speed>1.1900000315242352</speed></trkpt><trkpt lon="108.891824" lat="34.25057"><ele>371.105469</ele><time>2021-06-04T00:31:19Z</time><speed>1.2100000320540543</speed></trkpt><trkpt lon="108.891706" lat="34.250547"><ele>370.443237</ele><time>2021-06-04T00:31:29Z</time><speed>1.1900000315242352</speed></trkpt><trkpt lon="108.891585" lat="34.250541"><ele>372.06958</ele><time>2021-06-04T00:31:39Z</time><speed>1.170000030994416</speed></trkpt><trkpt lon="108.891458" lat="34.250503"><ele>369.739624</ele><time>2021-06-04T00:31:49Z</time><speed>0.9400000249014967</speed></trkpt><trkpt lon="108.891353" lat="34.250463"><ele>369.952576</ele><time>2021-06-04T00:31:57Z</time><speed>1.1300000299347779</speed></trkpt><trkpt lon="108.89124" lat="34.250402"><ele>373.309326</ele><time>2021-06-04T00:32:05Z</time><speed>1.4200000376171547</speed></trkpt><trkpt lon="108.891154" lat="34.250336"><ele>374.389282</ele><time>2021-06-04T00:32:13Z</time><speed>1.0000000264909539</speed></trkpt><trkpt lon="108.89108" lat="34.250269"><ele>375.916992</ele><time>2021-06-04T00:32:21Z</time><speed>1.170000030994416</speed></trkpt><trkpt lon="108.890988" lat="34.250193"><ele>372.828735</ele><time>2021-06-04T00:32:31Z</time><speed>1.1000000291400494</speed></trkpt><trkpt lon="108.890922" lat="34.250119"><ele>372.989868</ele><time>2021-06-04T00:32:39Z</time><speed>1.240000032848783</speed></trkpt><trkpt lon="108.890847" lat="34.250037"><ele>375.190674</ele><time>2021-06-04T00:32:49Z</time><speed>1.0000000264909539</speed></trkpt><trkpt lon="108.890783" lat="34.249944"><ele>374.718262</ele><time>2021-06-04T00:32:59Z</time><speed>1.1900000315242352</speed></trkpt><trkpt lon="108.890589" lat="34.249869"><ele>367.9646</ele><time>2021-06-04T00:33:23Z</time><speed>1.0600000280804112</speed></trkpt><trkpt lon="108.890621" lat="34.249729"><ele>366.06604</ele><time>2021-06-04T00:33:28Z</time><speed>1.1300000299347779</speed></trkpt><trkpt lon="108.890659" lat="34.24961"><ele>372.772278</ele><time>2021-06-04T00:33:35Z</time><speed>0.9300000246365873</speed></trkpt><trkpt lon="108.890957" lat="34.248808"><ele>391.034912</ele><time>2021-06-04T00:35:16Z</time><speed>0.9100000241067682</speed></trkpt></trkseg></trk></gpx>
