# Supplementary material for: Exploring the influence of path environment factors on walking behavior in urban parks with configuration attribute control
Source: PLoS One. 2025 Jul 28;20(7):e0329278. doi: 10.1371/journal.pone.0329278 (PMC12303266; doi:10.1371/journal.pone.0329278)
Supplement: S2 File — (ZIP) [file pone.0329278.s002.zip › S2 File/Trajectory data/F205.gpx]

<?xml version="1.0" encoding="UTF-8"?><gpx xsi:schemaLocation="http://www.topografix.com/GPX/1/0 http://www.topografix.com/GPX/1/0/gpx.xsd" xmlns="http://www.topografix.com/GPX/1/0" xmlns:xsi="http://www.w3.org/2001/XMLSchema-instance" creator="SixFoot - http://www.foooooot.com/" version="1.0"><trk><trkseg><trkpt lon="108.89493592" lat="34.25200197"><ele>374.611572265625</ele><time>2021-06-04T02:21:27Z</time><speed>0.4000000105963816</speed></trkpt><trkpt lon="108.89487" lat="34.251921"><ele>370.30542</ele><time>2021-06-04T02:21:45Z</time><speed>1.2600000333786021</speed></trkpt><trkpt lon="108.894834" lat="34.251828"><ele>368.417053</ele><time>2021-06-04T02:21:57Z</time><speed>1.020000027020773</speed></trkpt><trkpt lon="108.894791" lat="34.25174"><ele>369.69696</ele><time>2021-06-04T02:22:09Z</time><speed>0.740000019603306</speed></trkpt><trkpt lon="108.894924" lat="34.251717"><ele>368.654053</ele><time>2021-06-04T02:22:31Z</time><speed>1.2600000333786021</speed></trkpt><trkpt lon="108.895046" lat="34.251715"><ele>368.253784</ele><time>2021-06-04T02:22:41Z</time><speed>1.1800000312593257</speed></trkpt><trkpt lon="108.89518" lat="34.251708"><ele>368.795227</ele><time>2021-06-04T02:22:50Z</time><speed>1.6400000434451645</speed></trkpt><trkpt lon="108.895285" lat="34.251639"><ele>368.566528</ele><time>2021-06-04T02:23:00Z</time><speed>1.09000002887514</speed></trkpt><trkpt lon="108.89537" lat="34.251573"><ele>369.203247</ele><time>2021-06-04T02:23:11Z</time><speed>1.3100000347031497</speed></trkpt><trkpt lon="108.895488" lat="34.251534"><ele>365.551453</ele><time>2021-06-04T02:23:23Z</time><speed>1.2900000341733306</speed></trkpt><trkpt lon="108.895604" lat="34.251512"><ele>365.715942</ele><time>2021-06-04T02:23:33Z</time><speed>1.0600000280804112</speed></trkpt><trkpt lon="108.895714" lat="34.251476"><ele>370.955078</ele><time>2021-06-04T02:23:41Z</time><speed>1.4700000389417023</speed></trkpt><trkpt lon="108.895796" lat="34.251404"><ele>366.673035</ele><time>2021-06-04T02:23:59Z</time><speed>1.220000032318964</speed></trkpt><trkpt lon="108.895814" lat="34.251297"><ele>368.685303</ele><time>2021-06-04T02:24:09Z</time><speed>1.1600000307295066</speed></trkpt><trkpt lon="108.895835" lat="34.251202"><ele>369.015503</ele><time>2021-06-04T02:24:19Z</time><speed>0.9600000254313158</speed></trkpt><trkpt lon="108.89587" lat="34.251104"><ele>368.329956</ele><time>2021-06-04T02:24:41Z</time><speed>0.6700000177489392</speed></trkpt><trkpt lon="108.895927" lat="34.251023"><ele>367.342773</ele><time>2021-06-04T02:24:51Z</time><speed>1.3300000352329688</speed></trkpt><trkpt lon="108.89599" lat="34.250947"><ele>369.825867</ele><time>2021-06-04T02:24:59Z</time><speed>1.2100000320540543</speed></trkpt><trkpt lon="108.896001" lat="34.250843"><ele>366.627686</ele><time>2021-06-04T02:25:25Z</time><speed>1.2100000320540543</speed></trkpt><trkpt lon="108.895987" lat="34.250729"><ele>366.801086</ele><time>2021-06-04T02:25:35Z</time><speed>1.480000039206612</speed></trkpt><trkpt lon="108.896013" lat="34.250624"><ele>361.283936</ele><time>2021-06-04T02:25:45Z</time><speed>1.1600000307295066</speed></trkpt><trkpt lon="108.896079" lat="34.250549"><ele>362.806213</ele><time>2021-06-04T02:25:53Z</time><speed>0.9700000256962253</speed></trkpt><trkpt lon="108.896042" lat="34.250452"><ele>367.850952</ele><time>2021-06-04T02:26:03Z</time><speed>1.040000027550592</speed></trkpt><trkpt lon="108.895982" lat="34.250375"><ele>364.413147</ele><time>2021-06-04T02:26:11Z</time><speed>1.6300000431802548</speed></trkpt><trkpt lon="108.895906" lat="34.25028"><ele>365.991089</ele><time>2021-06-04T02:26:20Z</time><speed>1.5800000418557074</speed></trkpt><trkpt lon="108.895842" lat="34.250189"><ele>368.894531</ele><time>2021-06-04T02:26:31Z</time><speed>1.220000032318964</speed></trkpt><trkpt lon="108.895746" lat="34.250137"><ele>367.495239</ele><time>2021-06-04T02:26:43Z</time><speed>0.8300000219874918</speed></trkpt><trkpt lon="108.895627" lat="34.250091"><ele>368.121948</ele><time>2021-06-04T02:26:53Z</time><speed>1.2500000331136925</speed></trkpt><trkpt lon="108.895503" lat="34.250091"><ele>369.81311</ele><time>2021-06-04T02:27:03Z</time><speed>1.1300000299347779</speed></trkpt><trkpt lon="108.895403" lat="34.250057"><ele>368.577393</ele><time>2021-06-04T02:27:13Z</time><speed>0.6500000172191202</speed></trkpt><trkpt lon="108.895281" lat="34.250039"><ele>366.960938</ele><time>2021-06-04T02:27:25Z</time><speed>0.8200000217225822</speed></trkpt><trkpt lon="108.89516" lat="34.250038"><ele>368.660034</ele><time>2021-06-04T02:27:37Z</time><speed>0.8500000225173109</speed></trkpt><trkpt lon="108.895043" lat="34.250043"><ele>370.52771</ele><time>2021-06-04T02:27:47Z</time><speed>1.5500000410609787</speed></trkpt><trkpt lon="108.894938" lat="34.250108"><ele>369.844482</ele><time>2021-06-04T02:27:57Z</time><speed>1.2500000331136925</speed></trkpt><trkpt lon="108.89485" lat="34.250193"><ele>368.89917</ele><time>2021-06-04T02:28:07Z</time><speed>1.2100000320540543</speed></trkpt><trkpt lon="108.894747" lat="34.250259"><ele>367.165649</ele><time>2021-06-04T02:28:17Z</time><speed>0.9900000262260444</speed></trkpt><trkpt lon="108.894649" lat="34.250348"><ele>368.195129</ele><time>2021-06-04T02:28:25Z</time><speed>1.4900000394715214</speed></trkpt><trkpt lon="108.89455" lat="34.250394"><ele>368.875977</ele><time>2021-06-04T02:28:33Z</time><speed>1.1200000296698687</speed></trkpt><trkpt lon="108.894431" lat="34.25037"><ele>367.760376</ele><time>2021-06-04T02:28:43Z</time><speed>1.410000037352245</speed></trkpt><trkpt lon="108.894314" lat="34.250356"><ele>369.935852</ele><time>2021-06-04T02:28:53Z</time><speed>1.3100000347031497</speed></trkpt><trkpt lon="108.893297" lat="34.250567"><ele>380.431946</ele><time>2021-06-04T02:33:08Z</time><speed>0.4100000108612911</speed></trkpt><trkpt lon="108.893211" lat="34.250675"><ele>373.625488</ele><time>2021-06-04T02:54:50Z</time><speed>0.9100000241067682</speed></trkpt><trkpt lon="108.893052" lat="34.250594"><ele>365.345337</ele><time>2021-06-04T02:57:06Z</time><speed>0.46000001218583886</speed></trkpt><trkpt lon="108.892937" lat="34.250612"><ele>370.916138</ele><time>2021-06-04T02:57:13Z</time><speed>0.6200000164243915</speed></trkpt><trkpt lon="108.892837" lat="34.250659"><ele>370.135986</ele><time>2021-06-04T02:57:25Z</time><speed>0.7000000185436678</speed></trkpt><trkpt lon="108.89276" lat="34.250728"><ele>376.57312</ele><time>2021-06-04T02:57:41Z</time><speed>0.9000000238418586</speed></trkpt><trkpt lon="108.892074" lat="34.25052"><ele>385.673889</ele><time>2021-06-04T02:58:57Z</time><speed>0.0</speed></trkpt><trkpt lon="108.891835" lat="34.250543"><ele>369.104004</ele><time>2021-06-04T02:59:28Z</time><speed>0.3900000103314721</speed></trkpt><trkpt lon="108.891726" lat="34.250536"><ele>371.817505</ele><time>2021-06-04T02:59:41Z</time><speed>0.740000019603306</speed></trkpt><trkpt lon="108.891616" lat="34.250503"><ele>373.488525</ele><time>2021-06-04T03:00:05Z</time><speed>0.6400000169542106</speed></trkpt><trkpt lon="108.891435" lat="34.250449"><ele>372.277588</ele><time>2021-06-04T03:00:28Z</time><speed>0.7500000198682155</speed></trkpt><trkpt lon="108.891243" lat="34.250417"><ele>371.604858</ele><time>2021-06-04T03:00:50Z</time><speed>1.870000049538084</speed></trkpt><trkpt lon="108.89069" lat="34.249862"><ele>400.147034</ele><time>2021-06-04T03:02:54Z</time><speed>0.8200000217225822</speed></trkpt><trkpt lon="108.890714" lat="34.249771"><ele>382.214478</ele><time>2021-06-04T03:03:03Z</time><speed>1.1900000315242352</speed></trkpt><trkpt lon="108.890684" lat="34.249667"><ele>379.336914</ele><time>2021-06-04T03:03:13Z</time><speed>1.1800000312593257</speed></trkpt><trkpt lon="108.890648" lat="34.249575"><ele>378.333618</ele><time>2021-06-04T03:03:23Z</time><speed>1.3600000360276976</speed></trkpt><trkpt lon="108.890575" lat="34.249494"><ele>376.285889</ele><time>2021-06-04T03:03:35Z</time><speed>1.3200000349680594</speed></trkpt></trkseg></trk></gpx>
