# Supplementary material for: Exploring the influence of path environment factors on walking behavior in urban parks with configuration attribute control
Source: PLoS One. 2025 Jul 28;20(7):e0329278. doi: 10.1371/journal.pone.0329278 (PMC12303266; doi:10.1371/journal.pone.0329278)
Supplement: S2 File — (ZIP) [file pone.0329278.s002.zip › S2 File/Trajectory data/F206.gpx]

<?xml version="1.0" encoding="UTF-8"?><gpx xsi:schemaLocation="http://www.topografix.com/GPX/1/0 http://www.topografix.com/GPX/1/0/gpx.xsd" xmlns="http://www.topografix.com/GPX/1/0" xmlns:xsi="http://www.w3.org/2001/XMLSchema-instance" creator="SixFoot - http://www.foooooot.com/" version="1.0"><trk><trkseg><trkpt lon="108.8949276081837" lat="34.25197704673018"><ele>396.9313049316406</ele><time>2021-06-04T00:08:42Z</time><speed>0.0</speed></trkpt><trkpt lon="108.89483320435191" lat="34.251918023109575"><ele>395.5630187988281</ele><time>2021-06-04T00:08:55Z</time><speed>1.5515620708465576</speed></trkpt><trkpt lon="108.8948256956842" lat="34.2518241351851"><ele>391.43927001953125</ele><time>2021-06-04T00:09:04Z</time><speed>1.5057721138000488</speed></trkpt><trkpt lon="108.89477662085568" lat="34.251740112511094"><ele>390.5351867675781</ele><time>2021-06-04T00:09:15Z</time><speed>1.5542014837265015</speed></trkpt><trkpt lon="108.8946487369131" lat="34.25173576603248"><ele>386.54754638671875</ele><time>2021-06-04T00:09:26Z</time><speed>1.7970325946807861</speed></trkpt><trkpt lon="108.89452726675562" lat="34.251766685526114"><ele>384.21917724609375</ele><time>2021-06-04T00:09:34Z</time><speed>1.734620451927185</speed></trkpt><trkpt lon="108.894399276777" lat="34.25176154998253"><ele>382.022705078125</ele><time>2021-06-04T00:09:43Z</time><speed>1.774514079093933</speed></trkpt><trkpt lon="108.89428850018709" lat="34.25168629450646"><ele>382.8872985839844</ele><time>2021-06-04T00:09:54Z</time><speed>1.8996657133102417</speed></trkpt><trkpt lon="108.89420233641127" lat="34.25161866978609"><ele>386.69378662109375</ele><time>2021-06-04T00:10:02Z</time><speed>1.9957844018936157</speed></trkpt><trkpt lon="108.89410656873119" lat="34.251547766878154"><ele>390.01080322265625</ele><time>2021-06-04T00:10:12Z</time><speed>1.4272152185440063</speed></trkpt><trkpt lon="108.89399485117124" lat="34.25150838979166"><ele>388.9211120605469</ele><time>2021-06-04T00:10:23Z</time><speed>2.223801851272583</speed></trkpt><trkpt lon="108.89387955642272" lat="34.251478196735256"><ele>391.2015075683594</ele><time>2021-06-04T00:10:32Z</time><speed>1.703028917312622</speed></trkpt><trkpt lon="108.89374597279625" lat="34.25146566761861"><ele>392.6499328613281</ele><time>2021-06-04T00:10:39Z</time><speed>1.2115226984024048</speed></trkpt><trkpt lon="108.89361681340161" lat="34.251470611144946"><ele>389.5908203125</ele><time>2021-06-04T00:10:52Z</time><speed>1.6488054990768433</speed></trkpt><trkpt lon="108.89350608807094" lat="34.25146260213552"><ele>388.49578857421875</ele><time>2021-06-04T00:11:01Z</time><speed>1.699430227279663</speed></trkpt><trkpt lon="108.89340602690122" lat="34.251403225202495"><ele>386.71539306640625</ele><time>2021-06-04T00:11:11Z</time><speed>1.6762008666992188</speed></trkpt><trkpt lon="108.89329290828334" lat="34.25137456914173"><ele>386.5221252441406</ele><time>2021-06-04T00:11:21Z</time><speed>1.523538589477539</speed></trkpt><trkpt lon="108.8931794272399" lat="34.251366171637876"><ele>384.527099609375</ele><time>2021-06-04T00:11:27Z</time><speed>1.7474186420440674</speed></trkpt><trkpt lon="108.8930580113508" lat="34.25135349946033"><ele>383.1295471191406</ele><time>2021-06-04T00:11:36Z</time><speed>1.6418733596801758</speed></trkpt><trkpt lon="108.89292327188062" lat="34.2513195601293"><ele>386.1268005371094</ele><time>2021-06-04T00:11:42Z</time><speed>1.559680700302124</speed></trkpt><trkpt lon="108.892801303637" lat="34.251290392994584"><ele>389.0958251953125</ele><time>2021-06-04T00:11:50Z</time><speed>1.3879790306091309</speed></trkpt><trkpt lon="108.89272491186253" lat="34.251199623763625"><ele>387.46807861328125</ele><time>2021-06-04T00:12:00Z</time><speed>1.3710911273956299</speed></trkpt><trkpt lon="108.89266390864822" lat="34.25111809297394"><ele>387.9651794433594</ele><time>2021-06-04T00:12:09Z</time><speed>1.3432472944259644</speed></trkpt><trkpt lon="108.89255803040685" lat="34.25109804200972"><ele>392.3061828613281</ele><time>2021-06-04T00:12:17Z</time><speed>1.4574819803237915</speed></trkpt><trkpt lon="108.89245438781498" lat="34.25115302673267"><ele>395.3731384277344</ele><time>2021-06-04T00:12:26Z</time><speed>1.2367630004882812</speed></trkpt><trkpt lon="108.89232990965385" lat="34.25114765875801"><ele>391.418701171875</ele><time>2021-06-04T00:12:42Z</time><speed>1.324704647064209</speed></trkpt><trkpt lon="108.8922179017218" lat="34.25113871316277"><ele>390.6062316894531</ele><time>2021-06-04T00:12:50Z</time><speed>1.6560136079788208</speed></trkpt><trkpt lon="108.89211105806369" lat="34.25112153453227"><ele>388.307373046875</ele><time>2021-06-04T00:12:59Z</time><speed>1.567124843597412</speed></trkpt><trkpt lon="108.89199638813818" lat="34.251086255506145"><ele>386.85150146484375</ele><time>2021-06-04T00:13:06Z</time><speed>1.2620831727981567</speed></trkpt><trkpt lon="108.8919170682373" lat="34.25102027677529"><ele>387.78656005859375</ele><time>2021-06-04T00:13:12Z</time><speed>1.4734206199645996</speed></trkpt><trkpt lon="108.89182427002304" lat="34.2509580764992"><ele>389.2133483886719</ele><time>2021-06-04T00:13:26Z</time><speed>1.6301552057266235</speed></trkpt><trkpt lon="108.89175626583567" lat="34.25086215350756"><ele>390.0153503417969</ele><time>2021-06-04T00:13:35Z</time><speed>1.660660743713379</speed></trkpt><trkpt lon="108.89169962650423" lat="34.2507810341981"><ele>391.3580017089844</ele><time>2021-06-04T00:13:43Z</time><speed>1.6998590230941772</speed></trkpt><trkpt lon="108.89163242320599" lat="34.25069912417693"><ele>391.2352294921875</ele><time>2021-06-04T00:13:51Z</time><speed>1.672440767288208</speed></trkpt><trkpt lon="108.89157164495121" lat="34.25061256429882"><ele>391.58306884765625</ele><time>2021-06-04T00:13:59Z</time><speed>1.7750418186187744</speed></trkpt><trkpt lon="108.89149521017708" lat="34.25053237924228"><ele>389.933837890625</ele><time>2021-06-04T00:14:08Z</time><speed>1.493231177330017</speed></trkpt><trkpt lon="108.89142352096995" lat="34.25045489292516"><ele>387.5249328613281</ele><time>2021-06-04T00:14:17Z</time><speed>1.6956616640090942</speed></trkpt><trkpt lon="108.89131239461364" lat="34.25037962353754"><ele>386.23455810546875</ele><time>2021-06-04T00:14:26Z</time><speed>1.6166554689407349</speed></trkpt><trkpt lon="108.89121750585292" lat="34.250321795641966"><ele>385.06463623046875</ele><time>2021-06-04T00:14:33Z</time><speed>1.52530837059021</speed></trkpt><trkpt lon="108.8911402681974" lat="34.25024570192159"><ele>386.2306213378906</ele><time>2021-06-04T00:14:42Z</time><speed>1.2097084522247314</speed></trkpt><trkpt lon="108.89104452409241" lat="34.25017827309518"><ele>387.9337158203125</ele><time>2021-06-04T00:14:51Z</time><speed>1.400638461112976</speed></trkpt><trkpt lon="108.89096182066736" lat="34.25010617808161"><ele>388.2673034667969</ele><time>2021-06-04T00:15:01Z</time><speed>2.234586000442505</speed></trkpt><trkpt lon="108.890897373995" lat="34.25002771442176"><ele>389.1930236816406</ele><time>2021-06-04T00:15:09Z</time><speed>1.8539115190505981</speed></trkpt><trkpt lon="108.89083022946846" lat="34.24995269712324"><ele>390.488525390625</ele><time>2021-06-04T00:15:16Z</time><speed>1.8088526725769043</speed></trkpt><trkpt lon="108.89076259916217" lat="34.249843270005115"><ele>391.9437255859375</ele><time>2021-06-04T00:15:22Z</time><speed>1.9990521669387817</speed></trkpt><trkpt lon="108.89073878831636" lat="34.249742164572"><ele>392.4659118652344</ele><time>2021-06-04T00:15:28Z</time><speed>2.4620871543884277</speed></trkpt><trkpt lon="108.89072398382086" lat="34.249652469018315"><ele>392.5087585449219</ele><time>2021-06-04T00:15:35Z</time><speed>1.6462022066116333</speed></trkpt><trkpt lon="108.89072267988568" lat="34.24953617099691"><ele>392.7897644042969</ele><time>2021-06-04T00:15:43Z</time><speed>2.204576015472412</speed></trkpt><trkpt lon="108.8907316168389" lat="34.249415771484415"><ele>390.4515380859375</ele><time>2021-06-04T00:15:52Z</time><speed>1.4899556636810303</speed></trkpt><trkpt lon="108.8906943924282" lat="34.249319615066774"><ele>387.8578796386719</ele><time>2021-06-04T00:16:00Z</time><speed>2.1905879974365234</speed></trkpt><trkpt lon="108.89070704162876" lat="34.24920864975226"><ele>386.4369201660156</ele><time>2021-06-04T00:16:12Z</time><speed>1.191493272781372</speed></trkpt><trkpt lon="108.890731724089" lat="34.24911043462981"><ele>384.05145263671875</ele><time>2021-06-04T00:16:20Z</time><speed>1.7149649858474731</speed></trkpt><trkpt lon="108.89075649653304" lat="34.24901944542127"><ele>383.95037841796875</ele><time>2021-06-04T00:16:32Z</time><speed>1.7935354709625244</speed></trkpt><trkpt lon="108.8908016740518" lat="34.24891154799136"><ele>385.8143310546875</ele><time>2021-06-04T00:16:44Z</time><speed>1.6776518821716309</speed></trkpt><trkpt lon="108.89091484679278" lat="34.24890809723872"><ele>384.8580322265625</ele><time>2021-06-04T00:16:50Z</time><speed>1.2169957160949707</speed></trkpt><trkpt lon="108.89094925514179" lat="34.248816947472605"><ele>385.9318542480469</ele><time>2021-06-04T00:19:29Z</time><speed>1.274168848991394</speed></trkpt><trkpt lon="108.89103817110241" lat="34.24875503839579"><ele>389.5520935058594</ele><time>2021-06-04T00:19:41Z</time><speed>1.6652308702468872</speed></trkpt><trkpt lon="108.89115929329895" lat="34.24869436218153"><ele>390.18609619140625</ele><time>2021-06-04T00:19:54Z</time><speed>1.719645619392395</speed></trkpt><trkpt lon="108.89128731801765" lat="34.24866225835285"><ele>389.0924987792969</ele><time>2021-06-04T00:20:03Z</time><speed>1.727713942527771</speed></trkpt><trkpt lon="108.89142593094232" lat="34.24864045600747"><ele>388.0628662109375</ele><time>2021-06-04T00:20:10Z</time><speed>1.5618360042572021</speed></trkpt><trkpt lon="108.89154190115053" lat="34.24862888598215"><ele>384.49371337890625</ele><time>2021-06-04T00:20:17Z</time><speed>1.3361763954162598</speed></trkpt><trkpt lon="108.8916546960259" lat="34.248633465577996"><ele>382.72930908203125</ele><time>2021-06-04T00:20:26Z</time><speed>1.5316394567489624</speed></trkpt><trkpt lon="108.89176396592651" lat="34.24863933457462"><ele>379.86785888671875</ele><time>2021-06-04T00:20:34Z</time><speed>1.6898045539855957</speed></trkpt><trkpt lon="108.89188007426486" lat="34.248655076352115"><ele>376.27288818359375</ele><time>2021-06-04T00:20:43Z</time><speed>1.371683120727539</speed></trkpt><trkpt lon="108.89199563572741" lat="34.248675893944416"><ele>375.0470886230469</ele><time>2021-06-04T00:20:50Z</time><speed>1.7832930088043213</speed></trkpt><trkpt lon="108.89212914746642" lat="34.248694346263"><ele>376.60797119140625</ele><time>2021-06-04T00:20:59Z</time><speed>1.796653389930725</speed></trkpt><trkpt lon="108.89223655576465" lat="34.24872786574286"><ele>376.54473876953125</ele><time>2021-06-04T00:21:07Z</time><speed>1.5541820526123047</speed></trkpt><trkpt lon="108.89236174416699" lat="34.24876426675075"><ele>380.5330810546875</ele><time>2021-06-04T00:21:20Z</time><speed>0.7266006469726562</speed></trkpt><trkpt lon="108.89246012984476" lat="34.2487232913617"><ele>380.8158264160156</ele><time>2021-06-04T00:21:41Z</time><speed>0.93895423412323</speed></trkpt><trkpt lon="108.89252282266288" lat="34.248640786728615"><ele>382.7259826660156</ele><time>2021-06-04T00:22:06Z</time><speed>1.1687909364700317</speed></trkpt><trkpt lon="108.89263901052567" lat="34.248592938377854"><ele>385.8232727050781</ele><time>2021-06-04T00:22:16Z</time><speed>1.2311878204345703</speed></trkpt><trkpt lon="108.89274727533034" lat="34.248552450150655"><ele>388.00909423828125</ele><time>2021-06-04T00:22:27Z</time><speed>1.518697738647461</speed></trkpt><trkpt lon="108.89288361026996" lat="34.24849357163223"><ele>389.0556335449219</ele><time>2021-06-04T00:22:37Z</time><speed>1.8473920822143555</speed></trkpt><trkpt lon="108.89300866967339" lat="34.248483885756826"><ele>389.2843322753906</ele><time>2021-06-04T00:22:45Z</time><speed>1.8564702272415161</speed></trkpt><trkpt lon="108.89311764073476" lat="34.24846549985692"><ele>390.76141357421875</ele><time>2021-06-04T00:22:52Z</time><speed>1.6630127429962158</speed></trkpt><trkpt lon="108.89323403297038" lat="34.248435331501675"><ele>391.9600524902344</ele><time>2021-06-04T00:23:01Z</time><speed>1.7600200176239014</speed></trkpt><trkpt lon="108.89331245934194" lat="34.248366344717944"><ele>394.2567443847656</ele><time>2021-06-04T00:23:12Z</time><speed>1.632482647895813</speed></trkpt><trkpt lon="108.89339723986568" lat="34.248305058933845"><ele>397.1632995605469</ele><time>2021-06-04T00:23:24Z</time><speed>1.6325109004974365</speed></trkpt><trkpt lon="108.89352105344155" lat="34.24830319838726"><ele>398.051513671875</ele><time>2021-06-04T00:23:34Z</time><speed>1.6260532140731812</speed></trkpt><trkpt lon="108.89369310481592" lat="34.248223185003816"><ele>393.38330078125</ele><time>2021-06-04T00:23:44Z</time><speed>1.9251720905303955</speed></trkpt><trkpt lon="108.89382947038656" lat="34.24813283226194"><ele>389.8813171386719</ele><time>2021-06-04T00:23:50Z</time><speed>1.9698920249938965</speed></trkpt><trkpt lon="108.89392973094847" lat="34.248026647720536"><ele>388.1318054199219</ele><time>2021-06-04T00:23:56Z</time><speed>1.9780113697052002</speed></trkpt><trkpt lon="108.89403192201179" lat="34.247963094918475"><ele>389.2568359375</ele><time>2021-06-04T00:24:04Z</time><speed>1.8373709917068481</speed></trkpt><trkpt lon="108.89411813530361" lat="34.2478962154185"><ele>392.15313720703125</ele><time>2021-06-04T00:24:18Z</time><speed>1.6040539741516113</speed></trkpt><trkpt lon="108.89420640137192" lat="34.24780654964344"><ele>393.79888916015625</ele><time>2021-06-04T00:24:33Z</time><speed>1.6286076307296753</speed></trkpt><trkpt lon="108.89425791249762" lat="34.24771470604908"><ele>396.33636474609375</ele><time>2021-06-04T00:24:42Z</time><speed>1.7143675088882446</speed></trkpt><trkpt lon="108.89426361945532" lat="34.24758790399481"><ele>396.9332275390625</ele><time>2021-06-04T00:24:54Z</time><speed>1.8632419109344482</speed></trkpt><trkpt lon="108.89428539636812" lat="34.24749647400772"><ele>398.5905456542969</ele><time>2021-06-04T00:24:58Z</time><speed>1.3445115089416504</speed></trkpt><trkpt lon="108.89430626140621" lat="34.24739543032751"><ele>401.4715270996094</ele><time>2021-06-04T00:25:04Z</time><speed>1.4879443645477295</speed></trkpt><trkpt lon="108.89431352195436" lat="34.247301870002225"><ele>404.16510009765625</ele><time>2021-06-04T00:25:10Z</time><speed>1.531636357307434</speed></trkpt><trkpt lon="108.89431611629395" lat="34.24721109541936"><ele>404.5472106933594</ele><time>2021-06-04T00:25:17Z</time><speed>1.48458993434906</speed></trkpt><trkpt lon="108.89434082183121" lat="34.247102048561935"><ele>403.4310607910156</ele><time>2021-06-04T00:25:28Z</time><speed>1.4798758029937744</speed></trkpt><trkpt lon="108.89445111853924" lat="34.24709485846586"><ele>403.47780474834144</ele><time>2021-06-04T00:26:40Z</time><speed>0.14350314438343048</speed></trkpt><trkpt lon="108.89456594802415" lat="34.24707619093509"><ele>404.5955918263644</ele><time>2021-06-04T00:26:54Z</time><speed>1.1426721811294556</speed></trkpt><trkpt lon="108.89467061724008" lat="34.247030563981546"><ele>399.22466453537345</ele><time>2021-06-04T00:27:01Z</time><speed>1.1285548210144043</speed></trkpt><trkpt lon="108.89476225250523" lat="34.24696369921543"><ele>399.0198768666014</ele><time>2021-06-04T00:27:12Z</time><speed>0.8681574463844299</speed></trkpt><trkpt lon="108.89485682618451" lat="34.24687292521186"><ele>401.3190612792969</ele><time>2021-06-04T00:27:24Z</time><speed>1.9316688776016235</speed></trkpt><trkpt lon="108.89496102189428" lat="34.246808973237265"><ele>404.8921203613281</ele><time>2021-06-04T00:27:34Z</time><speed>1.7937325239181519</speed></trkpt><trkpt lon="108.89506683963846" lat="34.24677908409953"><ele>406.99029541015625</ele><time>2021-06-04T00:27:43Z</time><speed>1.424733281135559</speed></trkpt><trkpt lon="108.89517880789381" lat="34.2467862890346"><ele>405.1678161621094</ele><time>2021-06-04T00:27:53Z</time><speed>1.5300856828689575</speed></trkpt><trkpt lon="108.89524192900622" lat="34.24688467964253"><ele>400.8804626464844</ele><time>2021-06-04T00:28:06Z</time><speed>2.1592159271240234</speed></trkpt><trkpt lon="108.89530602676642" lat="34.246962071263276"><ele>394.4209289550781</ele><time>2021-06-04T00:28:14Z</time><speed>1.982681155204773</speed></trkpt><trkpt lon="108.89536199924213" lat="34.24706070067485"><ele>387.6582946777344</ele><time>2021-06-04T00:28:22Z</time><speed>2.323786735534668</speed></trkpt><trkpt lon="108.8953393996741" lat="34.24716241127791"><ele>382.535888671875</ele><time>2021-06-04T00:28:30Z</time><speed>1.8438159227371216</speed></trkpt><trkpt lon="108.89532757365325" lat="34.247255633162936"><ele>382.3987731933594</ele><time>2021-06-04T00:28:37Z</time><speed>1.17135488986969</speed></trkpt><trkpt lon="108.89533075373492" lat="34.24735615770702"><ele>380.2024230957031</ele><time>2021-06-04T00:28:46Z</time><speed>1.0971733331680298</speed></trkpt><trkpt lon="108.89529119028649" lat="34.247453547947806"><ele>378.05206298828125</ele><time>2021-06-04T00:28:56Z</time><speed>1.6863713264465332</speed></trkpt><trkpt lon="108.89521063767975" lat="34.24752158829958"><ele>378.6878662109375</ele><time>2021-06-04T00:29:04Z</time><speed>1.6600948572158813</speed></trkpt><trkpt lon="108.89511750228709" lat="34.24756954046385"><ele>378.9635314941406</ele><time>2021-06-04T00:29:10Z</time><speed>1.3939985036849976</speed></trkpt><trkpt lon="108.8950144027381" lat="34.24764400809285"><ele>379.09130859375</ele><time>2021-06-04T00:29:17Z</time><speed>1.5104522705078125</speed></trkpt><trkpt lon="108.89496204014876" lat="34.24773999681703"><ele>379.5189514160156</ele><time>2021-06-04T00:29:25Z</time><speed>1.5852245092391968</speed></trkpt><trkpt lon="108.89488977666983" lat="34.24782122851679"><ele>379.40740966796875</ele><time>2021-06-04T00:29:33Z</time><speed>1.0236287117004395</speed></trkpt><trkpt lon="108.89483221607279" lat="34.24790896780688"><ele>379.5827941894531</ele><time>2021-06-04T00:29:44Z</time><speed>1.0516552925109863</speed></trkpt><trkpt lon="108.89490357941466" lat="34.24797993843717"><ele>379.71807861328125</ele><time>2021-06-04T00:29:54Z</time><speed>1.4628373384475708</speed></trkpt><trkpt lon="108.89496453939506" lat="34.248060089598226"><ele>379.19403076171875</ele><time>2021-06-04T00:30:03Z</time><speed>1.243406057357788</speed></trkpt><trkpt lon="108.89498599993496" lat="34.24815866659273"><ele>378.7872009277344</ele><time>2021-06-04T00:30:17Z</time><speed>1.5807119607925415</speed></trkpt><trkpt lon="108.89500985789365" lat="34.2482592977635"><ele>382.36761474609375</ele><time>2021-06-04T00:30:27Z</time><speed>2.1662638187408447</speed></trkpt><trkpt lon="108.89506006056492" lat="34.248382403425765"><ele>382.80706787109375</ele><time>2021-06-04T00:30:34Z</time><speed>1.6500273942947388</speed></trkpt><trkpt lon="108.89507333750868" lat="34.248493070405104"><ele>382.346435546875</ele><time>2021-06-04T00:30:45Z</time><speed>1.7164498567581177</speed></trkpt><trkpt lon="108.8950633367052" lat="34.248608896222585"><ele>381.21051025390625</ele><time>2021-06-04T00:30:55Z</time><speed>2.24287486076355</speed></trkpt><trkpt lon="108.89502499693019" lat="34.24873509941085"><ele>381.1086120605469</ele><time>2021-06-04T00:31:01Z</time><speed>1.8964134454727173</speed></trkpt><trkpt lon="108.8949926403056" lat="34.24883508684183"><ele>379.2581787109375</ele><time>2021-06-04T00:31:07Z</time><speed>1.6014351844787598</speed></trkpt><trkpt lon="108.89498125693463" lat="34.24894949741984"><ele>376.9609375</ele><time>2021-06-04T00:31:15Z</time><speed>1.482154369354248</speed></trkpt><trkpt lon="108.89497383803061" lat="34.24904893785726"><ele>376.50811767578125</ele><time>2021-06-04T00:31:27Z</time><speed>1.6476006507873535</speed></trkpt><trkpt lon="108.89497364161784" lat="34.249154094006855"><ele>376.8769836425781</ele><time>2021-06-04T00:31:38Z</time><speed>1.4678499698638916</speed></trkpt><trkpt lon="108.89496089873423" lat="34.24928780223218"><ele>375.56793212890625</ele><time>2021-06-04T00:31:46Z</time><speed>1.6001181602478027</speed></trkpt><trkpt lon="108.8949428727203" lat="34.2494199707516"><ele>370.2551574707031</ele><time>2021-06-04T00:31:54Z</time><speed>1.5592581033706665</speed></trkpt><trkpt lon="108.8948972516236" lat="34.24951961113123"><ele>371.5335998535156</ele><time>2021-06-04T00:32:02Z</time><speed>1.4795337915420532</speed></trkpt><trkpt lon="108.89483635915815" lat="34.2496097275653"><ele>374.3203430175781</ele><time>2021-06-04T00:32:11Z</time><speed>1.1117465496063232</speed></trkpt><trkpt lon="108.89483532029224" lat="34.249722351151306"><ele>375.8129577636719</ele><time>2021-06-04T00:32:20Z</time><speed>1.5230141878128052</speed></trkpt><trkpt lon="108.89486678159412" lat="34.249825358848526"><ele>377.2113952636719</ele><time>2021-06-04T00:32:29Z</time><speed>1.300907850265503</speed></trkpt><trkpt lon="108.89491838209042" lat="34.24990588574173"><ele>378.5483093261719</ele><time>2021-06-04T00:32:42Z</time><speed>1.6718406677246094</speed></trkpt><trkpt lon="108.8950605349853" lat="34.249939099201605"><ele>382.3510437011719</ele><time>2021-06-04T00:32:52Z</time><speed>1.3839999437332153</speed></trkpt><trkpt lon="108.89519472000609" lat="34.2499466220784"><ele>382.16180419921875</ele><time>2021-06-04T00:33:00Z</time><speed>1.2418303489685059</speed></trkpt><trkpt lon="108.89531246765306" lat="34.24994970121575"><ele>382.1176452636719</ele><time>2021-06-04T00:33:15Z</time><speed>1.390284538269043</speed></trkpt><trkpt lon="108.8954141975212" lat="34.24998401579864"><ele>382.191162109375</ele><time>2021-06-04T00:33:24Z</time><speed>1.6782658100128174</speed></trkpt><trkpt lon="108.89552140125693" lat="34.25000663081231"><ele>383.1658935546875</ele><time>2021-06-04T00:33:33Z</time><speed>1.7292835712432861</speed></trkpt><trkpt lon="108.89563467646138" lat="34.250029144825675"><ele>384.4284973144531</ele><time>2021-06-04T00:33:40Z</time><speed>1.6717638969421387</speed></trkpt><trkpt lon="108.8957495901199" lat="34.25008734708111"><ele>385.0940246582031</ele><time>2021-06-04T00:33:48Z</time><speed>1.4737595319747925</speed></trkpt><trkpt lon="108.89584323799117" lat="34.250159486282314"><ele>384.7801208496094</ele><time>2021-06-04T00:33:59Z</time><speed>1.4199354648590088</speed></trkpt><trkpt lon="108.89593481826773" lat="34.25024137750316"><ele>386.7104797363281</ele><time>2021-06-04T00:34:10Z</time><speed>1.3313475847244263</speed></trkpt><trkpt lon="108.89602033886239" lat="34.25034080572723"><ele>387.1993103027344</ele><time>2021-06-04T00:34:18Z</time><speed>1.6312036514282227</speed></trkpt><trkpt lon="108.89605081581769" lat="34.25042791301058"><ele>387.7638854980469</ele><time>2021-06-04T00:34:25Z</time><speed>1.406449794769287</speed></trkpt><trkpt lon="108.89606872932744" lat="34.25052283464447"><ele>385.98486328125</ele><time>2021-06-04T00:34:33Z</time><speed>1.4784157276153564</speed></trkpt><trkpt lon="108.89607393853058" lat="34.25063730423081"><ele>385.11627197265625</ele><time>2021-06-04T00:34:43Z</time><speed>1.5278757810592651</speed></trkpt><trkpt lon="108.89614850167843" lat="34.25070599981527"><ele>386.97509765625</ele><time>2021-06-04T00:34:50Z</time><speed>1.28254234790802</speed></trkpt></trkseg></trk></gpx>
