# Supplementary material for: Exploring the influence of path environment factors on walking behavior in urban parks with configuration attribute control
Source: PLoS One. 2025 Jul 28;20(7):e0329278. doi: 10.1371/journal.pone.0329278 (PMC12303266; doi:10.1371/journal.pone.0329278)
Supplement: S2 File — (ZIP) [file pone.0329278.s002.zip › S2 File/Trajectory data/F207.gpx]

<?xml version="1.0" encoding="UTF-8"?><gpx xsi:schemaLocation="http://www.topografix.com/GPX/1/0 http://www.topografix.com/GPX/1/0/gpx.xsd" xmlns="http://www.topografix.com/GPX/1/0" xmlns:xsi="http://www.w3.org/2001/XMLSchema-instance" creator="SixFoot - http://www.foooooot.com/" version="1.0"><trk><trkseg><trkpt lon="108.89585257422183" lat="34.25078136405832"><ele>374.23052978515625</ele><time>2021-06-04T00:39:20Z</time><speed>0.0</speed></trkpt><trkpt lon="108.8957514946373" lat="34.25071334912388"><ele>372.6822814941406</ele><time>2021-06-04T00:39:29Z</time><speed>1.9712636470794678</speed></trkpt><trkpt lon="108.89566627254443" lat="34.250633474671616"><ele>374.4728698730469</ele><time>2021-06-04T00:39:39Z</time><speed>1.8249481916427612</speed></trkpt><trkpt lon="108.89551974881253" lat="34.250586122574106"><ele>380.3659973144531</ele><time>2021-06-04T00:39:53Z</time><speed>1.8168402910232544</speed></trkpt><trkpt lon="108.89538973013113" lat="34.25056974326642"><ele>380.5184020996094</ele><time>2021-06-04T00:40:03Z</time><speed>1.8872472047805786</speed></trkpt><trkpt lon="108.8952645506465" lat="34.250565438985625"><ele>378.5642395019531</ele><time>2021-06-04T00:40:08Z</time><speed>1.7455600500106812</speed></trkpt><trkpt lon="108.89512178928855" lat="34.25057187451374"><ele>378.21099853515625</ele><time>2021-06-04T00:40:21Z</time><speed>1.647876501083374</speed></trkpt><trkpt lon="108.89498577479448" lat="34.25059783322453"><ele>378.98779296875</ele><time>2021-06-04T00:40:31Z</time><speed>1.4863536357879639</speed></trkpt><trkpt lon="108.89486881202677" lat="34.250537983881735"><ele>379.9637145996094</ele><time>2021-06-04T00:40:43Z</time><speed>2.229106903076172</speed></trkpt><trkpt lon="108.89478771393969" lat="34.25045671895548"><ele>379.3013000488281</ele><time>2021-06-04T00:40:50Z</time><speed>1.8962815999984741</speed></trkpt><trkpt lon="108.89469125266307" lat="34.25040457195031"><ele>377.2396240234375</ele><time>2021-06-04T00:40:56Z</time><speed>1.6195265054702759</speed></trkpt><trkpt lon="108.8945814571204" lat="34.25036995721397"><ele>375.4285888671875</ele><time>2021-06-04T00:41:04Z</time><speed>1.2045623064041138</speed></trkpt><trkpt lon="108.89453691966746" lat="34.25027937032564"><ele>377.5325622558594</ele><time>2021-06-04T00:41:14Z</time><speed>1.3656619787216187</speed></trkpt><trkpt lon="108.89444774913434" lat="34.250187510744134"><ele>378.8126220703125</ele><time>2021-06-04T00:41:27Z</time><speed>1.7279459238052368</speed></trkpt><trkpt lon="108.89443611499034" lat="34.25007403236062"><ele>379.99737548828125</ele><time>2021-06-04T00:41:35Z</time><speed>1.4244569540023804</speed></trkpt><trkpt lon="108.89441992543904" lat="34.249944655415824"><ele>382.2615051269531</ele><time>2021-06-04T00:41:43Z</time><speed>1.9662827253341675</speed></trkpt><trkpt lon="108.89441784953202" lat="34.24983975670725"><ele>383.08416748046875</ele><time>2021-06-04T00:41:51Z</time><speed>1.3605499267578125</speed></trkpt><trkpt lon="108.89443870157315" lat="34.24973849407867"><ele>382.7788391113281</ele><time>2021-06-04T00:42:00Z</time><speed>1.468194603919983</speed></trkpt><trkpt lon="108.89451487054318" lat="34.24964906680707"><ele>379.4479675292969</ele><time>2021-06-04T00:42:16Z</time><speed>1.292273998260498</speed></trkpt><trkpt lon="108.89457424382495" lat="34.24957251570348"><ele>381.4866943359375</ele><time>2021-06-04T00:42:24Z</time><speed>1.485633134841919</speed></trkpt><trkpt lon="108.89464945428176" lat="34.24950261113427"><ele>382.6759033203125</ele><time>2021-06-04T00:42:32Z</time><speed>1.3373833894729614</speed></trkpt><trkpt lon="108.89474751059012" lat="34.24942908221812"><ele>381.8952331542969</ele><time>2021-06-04T00:42:42Z</time><speed>1.6461589336395264</speed></trkpt><trkpt lon="108.89483137215372" lat="34.24934187818853"><ele>380.4866943359375</ele><time>2021-06-04T00:42:52Z</time><speed>1.5453593730926514</speed></trkpt><trkpt lon="108.8948593103194" lat="34.24925084986982"><ele>379.8042907714844</ele><time>2021-06-04T00:43:00Z</time><speed>1.5936247110366821</speed></trkpt><trkpt lon="108.8948511911389" lat="34.24915659132496"><ele>379.01910400390625</ele><time>2021-06-04T00:43:08Z</time><speed>1.8025416135787964</speed></trkpt><trkpt lon="108.89480874038424" lat="34.24903526277423"><ele>377.0230712890625</ele><time>2021-06-04T00:43:16Z</time><speed>1.4992514848709106</speed></trkpt><trkpt lon="108.89474459371164" lat="34.2489546980059"><ele>375.8668518066406</ele><time>2021-06-04T00:43:28Z</time><speed>1.5773389339447021</speed></trkpt><trkpt lon="108.894603184333" lat="34.24892984616458"><ele>374.531982421875</ele><time>2021-06-04T00:43:38Z</time><speed>1.5501459836959839</speed></trkpt><trkpt lon="108.89452779997082" lat="34.248998259881304"><ele>372.1849365234375</ele><time>2021-06-04T00:43:46Z</time><speed>1.476040244102478</speed></trkpt><trkpt lon="108.89443493210187" lat="34.24905132251061"><ele>375.095703125</ele><time>2021-06-04T00:44:02Z</time><speed>1.1361055374145508</speed></trkpt><trkpt lon="108.89434484065895" lat="34.24911526504215"><ele>375.2502746582031</ele><time>2021-06-04T00:44:16Z</time><speed>1.3089061975479126</speed></trkpt><trkpt lon="108.89427233499079" lat="34.24918424990469"><ele>379.7030944824219</ele><time>2021-06-04T00:44:30Z</time><speed>1.2740975618362427</speed></trkpt><trkpt lon="108.89424612101993" lat="34.24928385021353"><ele>382.9349365234375</ele><time>2021-06-04T00:44:40Z</time><speed>1.4807370901107788</speed></trkpt><trkpt lon="108.8941749353723" lat="34.24935670465068"><ele>383.5908203125</ele><time>2021-06-04T00:44:52Z</time><speed>1.5105575323104858</speed></trkpt><trkpt lon="108.89403734920766" lat="34.24937254453303"><ele>382.35113032441586</ele><time>2021-06-04T00:45:02Z</time><speed>0.742537260055542</speed></trkpt><trkpt lon="108.89392700913196" lat="34.24937677187363"><ele>381.2705383300781</ele><time>2021-06-04T01:01:11Z</time><speed>0.8315646648406982</speed></trkpt><trkpt lon="108.89393895465675" lat="34.249356931221776"><ele>381.73150634765625</ele><time>2021-06-04T01:21:09Z</time><speed>0.0</speed></trkpt><trkpt lon="108.89395082995186" lat="34.24940794619858"><ele>378.53653512429446</ele><time>2021-06-04T01:25:27Z</time><speed>0.0</speed></trkpt><trkpt lon="108.89407349785331" lat="34.24942366148715"><ele>373.1846618652344</ele><time>2021-06-04T01:41:07Z</time><speed>0.8394920825958252</speed></trkpt><trkpt lon="108.89416525010996" lat="34.24935725225918"><ele>371.2276306152344</ele><time>2021-06-04T01:41:21Z</time><speed>1.3773469924926758</speed></trkpt><trkpt lon="108.89422870203482" lat="34.249281561939696"><ele>372.22283935546875</ele><time>2021-06-04T01:41:50Z</time><speed>0.9359568953514099</speed></trkpt><trkpt lon="108.89429426287016" lat="34.24920593020829"><ele>372.8083801269531</ele><time>2021-06-04T01:41:57Z</time><speed>1.1272233724594116</speed></trkpt><trkpt lon="108.89437432188397" lat="34.24914128769035"><ele>370.06109619140625</ele><time>2021-06-04T01:42:16Z</time><speed>1.341436743736267</speed></trkpt><trkpt lon="108.89446228547291" lat="34.24908633607382"><ele>372.3065490722656</ele><time>2021-06-04T01:42:38Z</time><speed>0.9616743922233582</speed></trkpt><trkpt lon="108.89454596346458" lat="34.24902875937537"><ele>372.49652099609375</ele><time>2021-06-04T01:42:53Z</time><speed>0.9777786135673523</speed></trkpt><trkpt lon="108.89463225219379" lat="34.248968464862706"><ele>372.3040466308594</ele><time>2021-06-04T01:43:10Z</time><speed>1.077138066291809</speed></trkpt><trkpt lon="108.89476678820596" lat="34.248957664656025"><ele>370.6866149902344</ele><time>2021-06-04T01:43:27Z</time><speed>1.2386112213134766</speed></trkpt><trkpt lon="108.89488378600363" lat="34.24895868556887"><ele>370.5783996582031</ele><time>2021-06-04T01:43:40Z</time><speed>1.0877515077590942</speed></trkpt><trkpt lon="108.89497251937064" lat="34.24901964468008"><ele>372.8501892089844</ele><time>2021-06-04T01:43:52Z</time><speed>1.223747730255127</speed></trkpt><trkpt lon="108.89501502770442" lat="34.24913197885077"><ele>374.486083984375</ele><time>2021-06-04T01:44:09Z</time><speed>1.2816320657730103</speed></trkpt><trkpt lon="108.89505004096404" lat="34.24922693638711"><ele>376.76727294921875</ele><time>2021-06-04T01:44:21Z</time><speed>1.2094453573226929</speed></trkpt><trkpt lon="108.89504746994601" lat="34.24932458275668"><ele>377.0650329589844</ele><time>2021-06-04T01:44:37Z</time><speed>1.0791819095611572</speed></trkpt><trkpt lon="108.89504719435824" lat="34.24941983707579"><ele>376.6182861328125</ele><time>2021-06-04T01:44:50Z</time><speed>0.9428933262825012</speed></trkpt><trkpt lon="108.8950083378114" lat="34.24951018516047"><ele>379.0460510253906</ele><time>2021-06-04T01:45:08Z</time><speed>1.030168056488037</speed></trkpt><trkpt lon="108.89495016745965" lat="34.24959340076683"><ele>379.6775817871094</ele><time>2021-06-04T01:45:22Z</time><speed>1.1443840265274048</speed></trkpt><trkpt lon="108.89490752739162" lat="34.24969801793358"><ele>380.46246337890625</ele><time>2021-06-04T01:45:34Z</time><speed>1.1835006475448608</speed></trkpt><trkpt lon="108.89489731786098" lat="34.24979165167621"><ele>379.9393615722656</ele><time>2021-06-04T01:45:44Z</time><speed>1.1874183416366577</speed></trkpt><trkpt lon="108.89490143051034" lat="34.24988445250931"><ele>380.1602783203125</ele><time>2021-06-04T01:45:54Z</time><speed>1.222404956817627</speed></trkpt><trkpt lon="108.8949265959898" lat="34.24997991533884"><ele>379.4129638671875</ele><time>2021-06-04T01:46:04Z</time><speed>1.3807857036590576</speed></trkpt><trkpt lon="108.89502853299909" lat="34.25003447571638"><ele>371.5264892578125</ele><time>2021-06-04T01:46:20Z</time><speed>1.3644251823425293</speed></trkpt><trkpt lon="108.89514999174922" lat="34.25002861872727"><ele>369.626220703125</ele><time>2021-06-04T01:47:09Z</time><speed>0.9012262225151062</speed></trkpt><trkpt lon="108.89525912616465" lat="34.25003308984384"><ele>367.6868591308594</ele><time>2021-06-04T01:47:21Z</time><speed>1.286820650100708</speed></trkpt><trkpt lon="108.89536638923954" lat="34.25004917222295"><ele>368.2578430175781</ele><time>2021-06-04T01:47:30Z</time><speed>1.3078094720840454</speed></trkpt><trkpt lon="108.89548403583059" lat="34.25007027525092"><ele>368.4809265136719</ele><time>2021-06-04T01:47:45Z</time><speed>1.3434219360351562</speed></trkpt><trkpt lon="108.89560431378675" lat="34.25007847226365"><ele>367.480712890625</ele><time>2021-06-04T01:47:59Z</time><speed>1.2526488304138184</speed></trkpt><trkpt lon="108.8957165580275" lat="34.250094074822655"><ele>370.1475830078125</ele><time>2021-06-04T01:48:10Z</time><speed>0.4334261417388916</speed></trkpt><trkpt lon="108.89582091929603" lat="34.250148246328386"><ele>368.40631103515625</ele><time>2021-06-04T01:48:28Z</time><speed>1.0808632373809814</speed></trkpt><trkpt lon="108.89591863524704" lat="34.25020505262498"><ele>370.2068176269531</ele><time>2021-06-04T01:48:40Z</time><speed>1.3272382020950317</speed></trkpt><trkpt lon="108.89596938822046" lat="34.25029671816511"><ele>368.494140625</ele><time>2021-06-04T01:48:54Z</time><speed>1.328479290008545</speed></trkpt><trkpt lon="108.8960335096908" lat="34.250371310534995"><ele>368.2148132324219</ele><time>2021-06-04T01:49:10Z</time><speed>1.2794861793518066</speed></trkpt><trkpt lon="108.89607445506009" lat="34.25045886593864"><ele>368.6816101074219</ele><time>2021-06-04T01:49:27Z</time><speed>1.48356294631958</speed></trkpt><trkpt lon="108.89606663965668" lat="34.25055390071758"><ele>371.2127990722656</ele><time>2021-06-04T01:49:46Z</time><speed>1.2907936573028564</speed></trkpt><trkpt lon="108.89604839209422" lat="34.250658231299376"><ele>374.1722412109375</ele><time>2021-06-04T01:49:53Z</time><speed>1.1882301568984985</speed></trkpt><trkpt lon="108.89607083058291" lat="34.250750295420254"><ele>372.4814453125</ele><time>2021-06-04T01:50:02Z</time><speed>1.0314549207687378</speed></trkpt></trkseg></trk></gpx>
