# Supplementary material for: Exploring the influence of path environment factors on walking behavior in urban parks with configuration attribute control
Source: PLoS One. 2025 Jul 28;20(7):e0329278. doi: 10.1371/journal.pone.0329278 (PMC12303266; doi:10.1371/journal.pone.0329278)
Supplement: S2 File — (ZIP) [file pone.0329278.s002.zip › S2 File/Trajectory data/F208.gpx]

<?xml version="1.0" encoding="UTF-8"?><gpx xsi:schemaLocation="http://www.topografix.com/GPX/1/0 http://www.topografix.com/GPX/1/0/gpx.xsd" xmlns="http://www.topografix.com/GPX/1/0" xmlns:xsi="http://www.w3.org/2001/XMLSchema-instance" creator="SixFoot - http://www.foooooot.com/" version="1.0"><trk><trkseg><trkpt lon="108.89494280797415" lat="34.25207655050856"><ele>354.4586468078196</ele><time>2021-06-04T00:19:39Z</time><speed>4.0260087530441524E-7</speed></trkpt><trkpt lon="108.89489479858732" lat="34.251976175639946"><ele>360.16737027432634</ele><time>2021-06-04T00:19:49Z</time><speed>0.9747588634490967</speed></trkpt><trkpt lon="108.89480720047624" lat="34.251896543842065"><ele>363.6998956050465</ele><time>2021-06-04T00:20:01Z</time><speed>1.4013218879699707</speed></trkpt><trkpt lon="108.89479767116586" lat="34.251790663485984"><ele>366.0968513067643</ele><time>2021-06-04T00:20:12Z</time><speed>1.1569269895553589</speed></trkpt><trkpt lon="108.89465418404235" lat="34.25176582126088"><ele>369.39292690417983</ele><time>2021-06-04T00:20:44Z</time><speed>1.2685608863830566</speed></trkpt><trkpt lon="108.8945174678671" lat="34.25178993284593"><ele>368.98714589174034</ele><time>2021-06-04T00:20:52Z</time><speed>1.1302392482757568</speed></trkpt><trkpt lon="108.89438955938235" lat="34.251790653106006"><ele>369.8286138660227</ele><time>2021-06-04T00:20:58Z</time><speed>1.3616809844970703</speed></trkpt><trkpt lon="108.8943037814188" lat="34.25173107280832"><ele>370.9143400088462</ele><time>2021-06-04T00:21:07Z</time><speed>1.2882238626480103</speed></trkpt><trkpt lon="108.89419421319771" lat="34.25166640209897"><ele>370.7381690475735</ele><time>2021-06-04T00:21:15Z</time><speed>1.2319740056991577</speed></trkpt><trkpt lon="108.89411399116082" lat="34.251604830866135"><ele>370.8503253381675</ele><time>2021-06-04T00:21:22Z</time><speed>0.9858062267303467</speed></trkpt><trkpt lon="108.89400893577526" lat="34.25154529363382"><ele>370.6343270856305</ele><time>2021-06-04T00:21:30Z</time><speed>1.0214146375656128</speed></trkpt><trkpt lon="108.89388096325494" lat="34.25152600922029"><ele>370.08654243382756</ele><time>2021-06-04T00:21:39Z</time><speed>1.1466407775878906</speed></trkpt><trkpt lon="108.89372630846447" lat="34.25152788391145"><ele>371.3575987033402</ele><time>2021-06-04T00:21:49Z</time><speed>0.6930385828018188</speed></trkpt><trkpt lon="108.89358806663833" lat="34.25152849213069"><ele>374.4509344215612</ele><time>2021-06-04T00:22:00Z</time><speed>0.62354576587677</speed></trkpt><trkpt lon="108.8934707947044" lat="34.2515230721857"><ele>374.14410954189424</ele><time>2021-06-04T00:22:10Z</time><speed>1.1247105598449707</speed></trkpt><trkpt lon="108.893339951793" lat="34.251485434006504"><ele>374.2577308677697</ele><time>2021-06-04T00:22:20Z</time><speed>0.9510277509689331</speed></trkpt><trkpt lon="108.89322315123836" lat="34.25142212951496"><ele>373.3202019209953</ele><time>2021-06-04T00:22:30Z</time><speed>1.1069557666778564</speed></trkpt><trkpt lon="108.89311022798219" lat="34.25140898553869"><ele>371.75719297166927</ele><time>2021-06-04T00:22:39Z</time><speed>0.6796094179153442</speed></trkpt><trkpt lon="108.89298454991298" lat="34.251400600004246"><ele>370.784516117807</ele><time>2021-06-04T00:22:50Z</time><speed>1.1261714696884155</speed></trkpt><trkpt lon="108.8928592610596" lat="34.251379899923975"><ele>371.2963727815647</ele><time>2021-06-04T00:22:57Z</time><speed>1.076724886894226</speed></trkpt><trkpt lon="108.89276815771262" lat="34.2513206318621"><ele>369.9824721249235</ele><time>2021-06-04T00:23:07Z</time><speed>1.1700046062469482</speed></trkpt><trkpt lon="108.89271808569488" lat="34.251217340607035"><ele>369.0607884471061</ele><time>2021-06-04T00:23:17Z</time><speed>1.0594680309295654</speed></trkpt><trkpt lon="108.89263387692587" lat="34.25113309385956"><ele>368.31885971611655</ele><time>2021-06-04T00:23:26Z</time><speed>0.8573356866836548</speed></trkpt><trkpt lon="108.89252236560469" lat="34.25113823136924"><ele>368.14678451090305</ele><time>2021-06-04T00:23:33Z</time><speed>1.2349895238876343</speed></trkpt><trkpt lon="108.89241190162363" lat="34.25113530415173"><ele>372.1888405362121</ele><time>2021-06-04T00:23:41Z</time><speed>1.1001633405685425</speed></trkpt><trkpt lon="108.89229904142381" lat="34.251147030259766"><ele>371.9733229902298</ele><time>2021-06-04T00:23:50Z</time><speed>0.8303799629211426</speed></trkpt><trkpt lon="108.89217679149213" lat="34.25115032131021"><ele>371.8075323414776</ele><time>2021-06-04T00:23:59Z</time><speed>0.8506587147712708</speed></trkpt><trkpt lon="108.89205026409297" lat="34.251139091484326"><ele>372.98541172206535</ele><time>2021-06-04T00:24:07Z</time><speed>0.8737013936042786</speed></trkpt><trkpt lon="108.89193547915347" lat="34.25110414734727"><ele>372.518269181357</ele><time>2021-06-04T00:24:16Z</time><speed>0.9582076072692871</speed></trkpt><trkpt lon="108.89184566059775" lat="34.25103626828546"><ele>372.06084498352425</ele><time>2021-06-04T00:24:25Z</time><speed>1.143163800239563</speed></trkpt><trkpt lon="108.89175044856835" lat="34.25095094634914"><ele>372.4154348850098</ele><time>2021-06-04T00:24:36Z</time><speed>1.1308287382125854</speed></trkpt><trkpt lon="108.89167349956992" lat="34.2508547289317"><ele>372.3491866139454</ele><time>2021-06-04T00:24:46Z</time><speed>1.2206364870071411</speed></trkpt><trkpt lon="108.89160471936916" lat="34.25078168328997"><ele>372.02435264302613</ele><time>2021-06-04T00:24:55Z</time><speed>1.111588478088379</speed></trkpt><trkpt lon="108.89151294771796" lat="34.25070063275491"><ele>371.35847904336873</ele><time>2021-06-04T00:25:06Z</time><speed>1.0590482950210571</speed></trkpt><trkpt lon="108.89145895251296" lat="34.25062073883156"><ele>371.22770926361574</ele><time>2021-06-04T00:25:16Z</time><speed>0.9791613221168518</speed></trkpt><trkpt lon="108.89140892140126" lat="34.25053872182496"><ele>371.7978872616194</ele><time>2021-06-04T00:25:24Z</time><speed>1.0686336755752563</speed></trkpt><trkpt lon="108.89134250831536" lat="34.25044489493976"><ele>371.9164940671745</ele><time>2021-06-04T00:25:33Z</time><speed>1.0711387395858765</speed></trkpt><trkpt lon="108.89124443824393" lat="34.25038015433695"><ele>372.04536190837973</ele><time>2021-06-04T00:25:42Z</time><speed>1.1742160320281982</speed></trkpt><trkpt lon="108.8911668671578" lat="34.250313184424336"><ele>372.68978414020705</ele><time>2021-06-04T00:25:50Z</time><speed>0.6896116137504578</speed></trkpt><trkpt lon="108.89107851483274" lat="34.250244190276796"><ele>371.92158344287503</ele><time>2021-06-04T00:25:58Z</time><speed>1.2775605916976929</speed></trkpt><trkpt lon="108.89097628845501" lat="34.25017477134415"><ele>372.8590855517341</ele><time>2021-06-04T00:26:07Z</time><speed>1.0940258502960205</speed></trkpt><trkpt lon="108.89089575624777" lat="34.250095007354226"><ele>372.55903800631364</ele><time>2021-06-04T00:26:16Z</time><speed>0.9756329655647278</speed></trkpt><trkpt lon="108.89082739943893" lat="34.25002234433439"><ele>371.48874111365416</ele><time>2021-06-04T00:26:25Z</time><speed>1.1092171669006348</speed></trkpt><trkpt lon="108.89077858464935" lat="34.24994011497307"><ele>371.07578033453336</ele><time>2021-06-04T00:26:34Z</time><speed>0.780403196811676</speed></trkpt><trkpt lon="108.89074009613833" lat="34.24983921043644"><ele>370.76906420318335</ele><time>2021-06-04T00:26:44Z</time><speed>0.9141699075698853</speed></trkpt><trkpt lon="108.89071912757846" lat="34.24973756160604"><ele>370.98887552065685</ele><time>2021-06-04T00:26:52Z</time><speed>1.2266390323638916</speed></trkpt><trkpt lon="108.89071014945658" lat="34.24961929034937"><ele>370.8450449346133</ele><time>2021-06-04T00:27:01Z</time><speed>1.3190339803695679</speed></trkpt><trkpt lon="108.89068781648737" lat="34.24951496003205"><ele>372.03059809972655</ele><time>2021-06-04T00:27:13Z</time><speed>1.0736058950424194</speed></trkpt><trkpt lon="108.89068785638788" lat="34.24942217123086"><ele>372.0004385455277</ele><time>2021-06-04T00:27:21Z</time><speed>1.213602066040039</speed></trkpt><trkpt lon="108.89070172486221" lat="34.24929959934417"><ele>371.82048051245613</ele><time>2021-06-04T00:27:32Z</time><speed>1.56228506565094</speed></trkpt><trkpt lon="108.89069563810328" lat="34.24919294824034"><ele>370.5058342893554</ele><time>2021-06-04T00:27:42Z</time><speed>1.061016321182251</speed></trkpt><trkpt lon="108.8907050189837" lat="34.24908436791024"><ele>369.66221625004744</ele><time>2021-06-04T00:27:52Z</time><speed>1.1703135967254639</speed></trkpt><trkpt lon="108.89075271261426" lat="34.2489796201088"><ele>368.5551125581542</ele><time>2021-06-04T00:28:01Z</time><speed>1.2775852680206299</speed></trkpt><trkpt lon="108.89084060779619" lat="34.24889508551994"><ele>368.1679489631672</ele><time>2021-06-04T00:28:10Z</time><speed>1.2260512113571167</speed></trkpt><trkpt lon="108.89093218120024" lat="34.24882712366286"><ele>368.12311428765764</ele><time>2021-06-04T00:28:18Z</time><speed>0.9470398426055908</speed></trkpt><trkpt lon="108.89104941077152" lat="34.248761534399826"><ele>368.14861757042723</ele><time>2021-06-04T00:28:28Z</time><speed>0.8405850529670715</speed></trkpt><trkpt lon="108.89116132340004" lat="34.24873146416728"><ele>368.5191727813386</ele><time>2021-06-04T00:28:36Z</time><speed>0.7493427991867065</speed></trkpt><trkpt lon="108.89128604777451" lat="34.2486940979763"><ele>368.44004405844686</ele><time>2021-06-04T00:28:47Z</time><speed>1.0476361513137817</speed></trkpt><trkpt lon="108.89141268521897" lat="34.24865927737516"><ele>367.59862144889746</ele><time>2021-06-04T00:28:57Z</time><speed>0.7992340922355652</speed></trkpt><trkpt lon="108.89153754196194" lat="34.24864745231417"><ele>367.3222623570719</ele><time>2021-06-04T00:29:07Z</time><speed>0.9118962287902832</speed></trkpt><trkpt lon="108.89165332701134" lat="34.248659177115904"><ele>367.14093532845413</ele><time>2021-06-04T00:29:17Z</time><speed>0.7472659945487976</speed></trkpt><trkpt lon="108.89177817059996" lat="34.248677587350656"><ele>366.8619524060562</ele><time>2021-06-04T00:29:27Z</time><speed>1.1435736417770386</speed></trkpt><trkpt lon="108.89188705863619" lat="34.24870850505727"><ele>371.038437095274</ele><time>2021-06-04T00:29:34Z</time><speed>1.2358540296554565</speed></trkpt><trkpt lon="108.89201238064534" lat="34.24873030423076"><ele>370.280313265396</ele><time>2021-06-04T00:29:45Z</time><speed>1.173443078994751</speed></trkpt><trkpt lon="108.89214975654245" lat="34.24875465123571"><ele>369.66989254998987</ele><time>2021-06-04T00:29:56Z</time><speed>1.3851861953735352</speed></trkpt><trkpt lon="108.89226779744656" lat="34.248779471540225"><ele>368.82475905029247</ele><time>2021-06-04T00:30:03Z</time><speed>1.029402494430542</speed></trkpt><trkpt lon="108.8923757948759" lat="34.248767911525796"><ele>368.26600332922476</ele><time>2021-06-04T00:30:11Z</time><speed>1.23033607006073</speed></trkpt><trkpt lon="108.89248301640622" lat="34.24878692165564"><ele>368.2035731865674</ele><time>2021-06-04T00:30:19Z</time><speed>1.145905613899231</speed></trkpt><trkpt lon="108.89261170232018" lat="34.248781230150186"><ele>367.0953615071728</ele><time>2021-06-04T00:30:29Z</time><speed>1.1247639656066895</speed></trkpt><trkpt lon="108.89273544030817" lat="34.24876942587438"><ele>366.9406827223717</ele><time>2021-06-04T00:30:37Z</time><speed>1.342560887336731</speed></trkpt><trkpt lon="108.89285635114234" lat="34.24878593211658"><ele>366.7833865222168</ele><time>2021-06-04T00:30:45Z</time><speed>1.2451611757278442</speed></trkpt><trkpt lon="108.89297380148359" lat="34.248805093565444"><ele>366.46526169726064</ele><time>2021-06-04T00:30:55Z</time><speed>0.8585219979286194</speed></trkpt><trkpt lon="108.89309434800086" lat="34.248827538407426"><ele>366.3622993352838</ele><time>2021-06-04T00:31:05Z</time><speed>1.0093246698379517</speed></trkpt><trkpt lon="108.89320917741287" lat="34.24880862551888"><ele>365.82904180922645</ele><time>2021-06-04T00:31:14Z</time><speed>1.1165465116500854</speed></trkpt><trkpt lon="108.89330736855932" lat="34.248759778962324"><ele>365.6819022519923</ele><time>2021-06-04T00:31:21Z</time><speed>0.8522500991821289</speed></trkpt><trkpt lon="108.89340413446453" lat="34.24868962899351"><ele>365.8934930542194</ele><time>2021-06-04T00:31:29Z</time><speed>1.149553656578064</speed></trkpt><trkpt lon="108.89352945279968" lat="34.248590915497864"><ele>365.4013074510038</ele><time>2021-06-04T00:31:40Z</time><speed>1.2794513702392578</speed></trkpt><trkpt lon="108.89361908585037" lat="34.248533157157965"><ele>364.9659414780773</ele><time>2021-06-04T00:31:51Z</time><speed>0.9342176914215088</speed></trkpt><trkpt lon="108.89370296283651" lat="34.24845231257929"><ele>365.1841649149962</ele><time>2021-06-04T00:32:01Z</time><speed>0.8207479119300842</speed></trkpt><trkpt lon="108.89380457014443" lat="34.24840807499028"><ele>365.3112570573511</ele><time>2021-06-04T00:32:11Z</time><speed>1.003063678741455</speed></trkpt><trkpt lon="108.89390738409644" lat="34.24835649868146"><ele>364.50025315394635</ele><time>2021-06-04T00:32:21Z</time><speed>0.773550271987915</speed></trkpt><trkpt lon="108.89403626607903" lat="34.2483344173981"><ele>364.8561292714789</ele><time>2021-06-04T00:32:31Z</time><speed>0.915840208530426</speed></trkpt><trkpt lon="108.89416714294556" lat="34.24832661476254"><ele>364.75900929735894</ele><time>2021-06-04T00:32:40Z</time><speed>1.2598294019699097</speed></trkpt><trkpt lon="108.89427183440765" lat="34.24827790202314"><ele>364.5398781518745</ele><time>2021-06-04T00:32:49Z</time><speed>1.0088462829589844</speed></trkpt><trkpt lon="108.89430090387897" lat="34.24818355657848"><ele>365.2147686893941</ele><time>2021-06-04T00:32:57Z</time><speed>1.2026324272155762</speed></trkpt><trkpt lon="108.89435387743218" lat="34.248090669846256"><ele>366.2066009595012</ele><time>2021-06-04T00:33:05Z</time><speed>0.9298953413963318</speed></trkpt><trkpt lon="108.89444509265059" lat="34.248004837007656"><ele>363.9227895006817</ele><time>2021-06-04T00:33:15Z</time><speed>1.0681004524230957</speed></trkpt><trkpt lon="108.89458030530315" lat="34.24795879817595"><ele>365.3201159847506</ele><time>2021-06-04T00:33:21Z</time><speed>1.1465622186660767</speed></trkpt><trkpt lon="108.8947068791367" lat="34.24796810672716"><ele>365.86843212188006</ele><time>2021-06-04T00:33:31Z</time><speed>1.268154263496399</speed></trkpt><trkpt lon="108.89482312620417" lat="34.24800825029294"><ele>368.1878449418019</ele><time>2021-06-04T00:33:39Z</time><speed>1.3750665187835693</speed></trkpt><trkpt lon="108.89491945630797" lat="34.24806606782561"><ele>367.96008669451635</ele><time>2021-06-04T00:33:51Z</time><speed>1.3755669593811035</speed></trkpt><trkpt lon="108.89496583926977" lat="34.2481643646793"><ele>368.5618821506185</ele><time>2021-06-04T00:34:00Z</time><speed>1.1734247207641602</speed></trkpt><trkpt lon="108.89497892287541" lat="34.248271088013546"><ele>367.2797920634329</ele><time>2021-06-04T00:34:05Z</time><speed>1.050804615020752</speed></trkpt><trkpt lon="108.89498991225774" lat="34.248366581242536"><ele>367.9567215373517</ele><time>2021-06-04T00:34:16Z</time><speed>1.1439542770385742</speed></trkpt><trkpt lon="108.89498514441297" lat="34.24846904627124"><ele>367.22034411998544</ele><time>2021-06-04T00:34:25Z</time><speed>1.0710463523864746</speed></trkpt><trkpt lon="108.89502201807463" lat="34.248564442065884"><ele>367.7862276521044</ele><time>2021-06-04T00:34:34Z</time><speed>0.7681094408035278</speed></trkpt><trkpt lon="108.89501945631856" lat="34.24865873746029"><ele>368.36645984204034</ele><time>2021-06-04T00:34:44Z</time><speed>1.0396028757095337</speed></trkpt><trkpt lon="108.89499444406263" lat="34.248750342510846"><ele>368.0060018894706</ele><time>2021-06-04T00:34:53Z</time><speed>1.1624094247817993</speed></trkpt><trkpt lon="108.89497200084567" lat="34.248839690375036"><ele>367.36006814619634</ele><time>2021-06-04T00:35:01Z</time><speed>1.1825577020645142</speed></trkpt><trkpt lon="108.8949472985823" lat="34.248938280945744"><ele>368.0163621466435</ele><time>2021-06-04T00:35:10Z</time><speed>1.0718737840652466</speed></trkpt><trkpt lon="108.89494718388524" lat="34.24905140851216"><ele>368.5985074628921</ele><time>2021-06-04T00:35:20Z</time><speed>1.1888222694396973</speed></trkpt><trkpt lon="108.8949633941435" lat="34.24914970030844"><ele>368.4225443693157</ele><time>2021-06-04T00:35:29Z</time><speed>1.189865231513977</speed></trkpt><trkpt lon="108.89496458794238" lat="34.249245009971254"><ele>367.48321120311635</ele><time>2021-06-04T00:35:37Z</time><speed>1.1223325729370117</speed></trkpt><trkpt lon="108.89494908903711" lat="34.24934998384053"><ele>366.81669755127456</ele><time>2021-06-04T00:35:47Z</time><speed>1.0629087686538696</speed></trkpt><trkpt lon="108.89493375345003" lat="34.24945578110352"><ele>367.01264283380846</ele><time>2021-06-04T00:35:58Z</time><speed>0.9087485671043396</speed></trkpt><trkpt lon="108.89487707070722" lat="34.249557138198675"><ele>366.79724386672706</ele><time>2021-06-04T00:36:10Z</time><speed>1.0798709392547607</speed></trkpt><trkpt lon="108.8948202065198" lat="34.249640156014806"><ele>367.4001150924497</ele><time>2021-06-04T00:36:18Z</time><speed>1.0518168210983276</speed></trkpt><trkpt lon="108.89476364653125" lat="34.24972082464015"><ele>366.8885114078203</ele><time>2021-06-04T00:36:26Z</time><speed>1.0355901718139648</speed></trkpt><trkpt lon="108.89478343220529" lat="34.249822656180044"><ele>365.3717745746151</ele><time>2021-06-04T00:36:33Z</time><speed>1.6202877759933472</speed></trkpt><trkpt lon="108.89480728879883" lat="34.24992709199944"><ele>365.2911817024064</ele><time>2021-06-04T00:36:44Z</time><speed>0.9107982516288757</speed></trkpt><trkpt lon="108.89487532233183" lat="34.250011006312235"><ele>364.64494586453065</ele><time>2021-06-04T00:36:55Z</time><speed>0.9423273801803589</speed></trkpt><trkpt lon="108.89497170393273" lat="34.250056724967706"><ele>365.10265105939</ele><time>2021-06-04T00:37:03Z</time><speed>1.3340036869049072</speed></trkpt><trkpt lon="108.8951158038921" lat="34.25003474252492"><ele>365.4344173342398</ele><time>2021-06-04T00:37:14Z</time><speed>1.2443715333938599</speed></trkpt><trkpt lon="108.89525130846226" lat="34.25004974440731"><ele>364.5079861648559</ele><time>2021-06-04T00:37:24Z</time><speed>1.146745204925537</speed></trkpt><trkpt lon="108.8953839590929" lat="34.25006538940799"><ele>364.92795387676114</ele><time>2021-06-04T00:37:34Z</time><speed>1.0773122310638428</speed></trkpt><trkpt lon="108.89550091822785" lat="34.250092795842406"><ele>364.41419445585547</ele><time>2021-06-04T00:37:43Z</time><speed>1.0002752542495728</speed></trkpt><trkpt lon="108.89562381959401" lat="34.25010156210797"><ele>362.5517374193243</ele><time>2021-06-04T00:37:54Z</time><speed>1.2166728973388672</speed></trkpt><trkpt lon="108.89575816771266" lat="34.250145998510206"><ele>364.087621850734</ele><time>2021-06-04T00:38:04Z</time><speed>0.8529009222984314</speed></trkpt><trkpt lon="108.89585186339218" lat="34.25019721586452"><ele>364.9726102063059</ele><time>2021-06-04T00:38:11Z</time><speed>0.9448663592338562</speed></trkpt><trkpt lon="108.8958566042529" lat="34.25029445665438"><ele>368.19236897929085</ele><time>2021-06-04T00:38:21Z</time><speed>1.0753657817840576</speed></trkpt><trkpt lon="108.89576905110067" lat="34.25036416247848"><ele>368.8743942373191</ele><time>2021-06-04T00:38:29Z</time><speed>0.8057547211647034</speed></trkpt><trkpt lon="108.89565724587038" lat="34.250348566496655"><ele>367.99185040514715</ele><time>2021-06-04T00:38:39Z</time><speed>0.9396753907203674</speed></trkpt><trkpt lon="108.89552568627072" lat="34.250333620413365"><ele>367.7183261385021</ele><time>2021-06-04T00:38:50Z</time><speed>0.8969343304634094</speed></trkpt><trkpt lon="108.89540413288921" lat="34.25033610032563"><ele>367.3982033409711</ele><time>2021-06-04T00:39:00Z</time><speed>0.7700933814048767</speed></trkpt><trkpt lon="108.89529358515483" lat="34.25037432455703"><ele>366.3815548819655</ele><time>2021-06-04T00:39:08Z</time><speed>1.2065610885620117</speed></trkpt><trkpt lon="108.89516021572071" lat="34.25037987682682"><ele>365.39680495157705</ele><time>2021-06-04T00:39:19Z</time><speed>1.1882426738739014</speed></trkpt><trkpt lon="108.89505048465233" lat="34.250384909426735"><ele>364.3699873914788</ele><time>2021-06-04T00:39:29Z</time><speed>0.7808727622032166</speed></trkpt><trkpt lon="108.8949394427522" lat="34.250402544666066"><ele>363.406595229562</ele><time>2021-06-04T00:39:39Z</time><speed>0.8156318664550781</speed></trkpt><trkpt lon="108.89478323979276" lat="34.25041955374733"><ele>363.1948239507152</ele><time>2021-06-04T00:39:48Z</time><speed>1.0758140087127686</speed></trkpt><trkpt lon="108.89469129613401" lat="34.25046749639369"><ele>362.88866772866174</ele><time>2021-06-04T00:41:34Z</time><speed>0.6832859516143799</speed></trkpt><trkpt lon="108.8947031169886" lat="34.25055865853758"><ele>365.7598900160254</ele><time>2021-06-04T00:43:34Z</time><speed>0.5039452910423279</speed></trkpt><trkpt lon="108.89470533193945" lat="34.25046826755072"><ele>366.66178668405405</ele><time>2021-06-04T00:44:07Z</time><speed>0.9350706338882446</speed></trkpt><trkpt lon="108.89461413619668" lat="34.25040291882782"><ele>367.77658564047056</ele><time>2021-06-04T00:44:21Z</time><speed>0.7656903862953186</speed></trkpt><trkpt lon="108.89453975543513" lat="34.25048777362519"><ele>368.5071500302145</ele><time>2021-06-04T00:44:40Z</time><speed>0.8898777365684509</speed></trkpt><trkpt lon="108.89457913369652" lat="34.25060831391951"><ele>368.2290565206437</ele><time>2021-06-04T00:44:51Z</time><speed>1.0595265626907349</speed></trkpt><trkpt lon="108.89448491165547" lat="34.25067692507262"><ele>367.8368989854047</ele><time>2021-06-04T00:45:09Z</time><speed>0.9795878529548645</speed></trkpt><trkpt lon="108.8943692732434" lat="34.25068952421071"><ele>368.31887362959986</ele><time>2021-06-04T00:45:18Z</time><speed>0.9514772295951843</speed></trkpt><trkpt lon="108.89429467848593" lat="34.25076459678942"><ele>367.0194046128725</ele><time>2021-06-04T00:45:35Z</time><speed>0.7564896941184998</speed></trkpt><trkpt lon="108.89421762070079" lat="34.250663832832956"><ele>365.7483630572744</ele><time>2021-06-04T00:46:08Z</time><speed>1.1925102472305298</speed></trkpt><trkpt lon="108.89416507098318" lat="34.250580713925196"><ele>365.44857313126977</ele><time>2021-06-04T00:46:16Z</time><speed>1.030287504196167</speed></trkpt><trkpt lon="108.89403321542989" lat="34.25042229050107"><ele>368.14663327025835</ele><time>2021-06-04T00:47:04Z</time><speed>0.7546107769012451</speed></trkpt><trkpt lon="108.89394266279902" lat="34.25037221876546"><ele>368.2648446511821</ele><time>2021-06-04T00:47:13Z</time><speed>0.2205401211977005</speed></trkpt><trkpt lon="108.89386217441114" lat="34.250304106760346"><ele>367.50182998604157</ele><time>2021-06-04T00:47:23Z</time><speed>1.1369614601135254</speed></trkpt><trkpt lon="108.89378224670388" lat="34.25024202688943"><ele>367.28442088070625</ele><time>2021-06-04T00:47:30Z</time><speed>1.2850563526153564</speed></trkpt><trkpt lon="108.8936725161809" lat="34.250171304949085"><ele>367.3486927537845</ele><time>2021-06-04T00:47:39Z</time><speed>1.2197831869125366</speed></trkpt><trkpt lon="108.89357164501654" lat="34.250103282749805"><ele>368.6088768350428</ele><time>2021-06-04T00:47:57Z</time><speed>0.2579352557659149</speed></trkpt><trkpt lon="108.8934846680516" lat="34.2500385550738"><ele>368.9711459820595</ele><time>2021-06-04T00:48:03Z</time><speed>1.3936809301376343</speed></trkpt><trkpt lon="108.89339750601276" lat="34.24996334790952"><ele>367.9781568371851</ele><time>2021-06-04T00:48:12Z</time><speed>1.0950969457626343</speed></trkpt><trkpt lon="108.89334054616619" lat="34.24985481525611"><ele>366.8200666717736</ele><time>2021-06-04T00:48:22Z</time><speed>1.3407801389694214</speed></trkpt><trkpt lon="108.89331157488124" lat="34.24974755132009"><ele>367.3846317032088</ele><time>2021-06-04T00:48:30Z</time><speed>1.0260239839553833</speed></trkpt><trkpt lon="108.89324752909127" lat="34.24966127164899"><ele>367.8878686253212</ele><time>2021-06-04T00:48:37Z</time><speed>1.3843650817871094</speed></trkpt><trkpt lon="108.89313435241569" lat="34.24963709502567"><ele>368.32594350853947</ele><time>2021-06-04T00:48:46Z</time><speed>1.2311917543411255</speed></trkpt><trkpt lon="108.89301386129686" lat="34.24962225805063"><ele>368.85754657221736</ele><time>2021-06-04T00:48:55Z</time><speed>1.3520939350128174</speed></trkpt><trkpt lon="108.8928942361985" lat="34.249610052565785"><ele>370.0529690364291</ele><time>2021-06-04T00:49:02Z</time><speed>1.447502851486206</speed></trkpt><trkpt lon="108.89278116652736" lat="34.24962546219003"><ele>370.0518394897627</ele><time>2021-06-04T00:49:09Z</time><speed>1.177514910697937</speed></trkpt><trkpt lon="108.89267519384825" lat="34.24967406261089"><ele>369.91080916022156</ele><time>2021-06-04T00:49:18Z</time><speed>1.281934142112732</speed></trkpt><trkpt lon="108.89258134473212" lat="34.2497445212433"><ele>369.2559269871385</ele><time>2021-06-04T00:49:27Z</time><speed>0.965604841709137</speed></trkpt><trkpt lon="108.89249356402104" lat="34.24980792346595"><ele>369.1393030218216</ele><time>2021-06-04T00:49:36Z</time><speed>1.0619235038757324</speed></trkpt><trkpt lon="108.8924211760871" lat="34.2498932822308"><ele>368.72801764207213</ele><time>2021-06-04T00:49:44Z</time><speed>1.2259761095046997</speed></trkpt><trkpt lon="108.89235695278072" lat="34.249971488450036"><ele>368.4988965189123</ele><time>2021-06-04T00:49:51Z</time><speed>0.8830252885818481</speed></trkpt><trkpt lon="108.89242777022339" lat="34.2500459253894"><ele>369.1952368497935</ele><time>2021-06-04T00:50:03Z</time><speed>1.0594525337219238</speed></trkpt><trkpt lon="108.89255329129338" lat="34.25008297393759"><ele>368.2247908216179</ele><time>2021-06-04T00:50:12Z</time><speed>1.197399616241455</speed></trkpt><trkpt lon="108.89266416329738" lat="34.2500863708082"><ele>367.886506202503</ele><time>2021-06-04T00:50:18Z</time><speed>0.8689610362052917</speed></trkpt><trkpt lon="108.89275811858637" lat="34.25015698545826"><ele>367.44605731350794</ele><time>2021-06-04T00:50:29Z</time><speed>1.114749789237976</speed></trkpt><trkpt lon="108.8928845912437" lat="34.2501816394877"><ele>367.1560626300185</ele><time>2021-06-04T00:50:38Z</time><speed>1.2570302486419678</speed></trkpt><trkpt lon="108.89299481968648" lat="34.250175540494034"><ele>367.9179742979703</ele><time>2021-06-04T00:50:46Z</time><speed>1.1886574029922485</speed></trkpt><trkpt lon="108.89310149642546" lat="34.25015574780623"><ele>367.6928317095312</ele><time>2021-06-04T00:50:55Z</time><speed>0.816928505897522</speed></trkpt><trkpt lon="108.89320755694409" lat="34.25012072004123"><ele>369.31766361231126</ele><time>2021-06-04T00:51:01Z</time><speed>1.1558102369308472</speed></trkpt><trkpt lon="108.89330936592732" lat="34.25005790270673"><ele>368.80573368734525</ele><time>2021-06-04T00:51:12Z</time><speed>1.21621572971344</speed></trkpt><trkpt lon="108.8934327024996" lat="34.25005356860021"><ele>368.3408779664996</ele><time>2021-06-04T00:51:20Z</time><speed>1.2882940769195557</speed></trkpt><trkpt lon="108.89355141300955" lat="34.25008673721142"><ele>368.2244908832807</ele><time>2021-06-04T00:51:27Z</time><speed>1.358396291732788</speed></trkpt><trkpt lon="108.8936658956237" lat="34.25014276118207"><ele>368.3998242280388</ele><time>2021-06-04T00:51:37Z</time><speed>1.5039317607879639</speed></trkpt><trkpt lon="108.89375787402902" lat="34.25023252620254"><ele>368.1397227531166</ele><time>2021-06-04T00:51:46Z</time><speed>1.513088583946228</speed></trkpt><trkpt lon="108.89384975797935" lat="34.250298352307006"><ele>369.1245856434054</ele><time>2021-06-04T00:51:54Z</time><speed>1.0741571187973022</speed></trkpt><trkpt lon="108.893942306339" lat="34.25036938256494"><ele>369.5488759069346</ele><time>2021-06-04T00:52:04Z</time><speed>1.1239721775054932</speed></trkpt><trkpt lon="108.8940214651873" lat="34.25045079516785"><ele>367.6667578142413</ele><time>2021-06-04T00:52:10Z</time><speed>0.943391740322113</speed></trkpt><trkpt lon="108.8941140517926" lat="34.25051487628347"><ele>366.5642826225864</ele><time>2021-06-04T00:52:18Z</time><speed>1.2148823738098145</speed></trkpt><trkpt lon="108.89421728604336" lat="34.25055342009679"><ele>366.8681378279767</ele><time>2021-06-04T00:52:26Z</time><speed>1.2466691732406616</speed></trkpt><trkpt lon="108.89432219963817" lat="34.250527260778284"><ele>367.0009189955191</ele><time>2021-06-04T00:52:34Z</time><speed>1.1299172639846802</speed></trkpt><trkpt lon="108.89445019807876" lat="34.25047985450762"><ele>366.1906656083163</ele><time>2021-06-04T00:52:46Z</time><speed>0.9634429216384888</speed></trkpt><trkpt lon="108.89456748016428" lat="34.25046243296597"><ele>364.4473243962387</ele><time>2021-06-04T00:52:58Z</time><speed>0.7916979193687439</speed></trkpt><trkpt lon="108.8946695800336" lat="34.25049819443366"><ele>364.5651172247642</ele><time>2021-06-04T00:53:07Z</time><speed>0.7699674367904663</speed></trkpt><trkpt lon="108.89458065167467" lat="34.25057484326083"><ele>369.43442482297826</ele><time>2021-06-04T01:16:09Z</time><speed>1.085624098777771</speed></trkpt><trkpt lon="108.89467099393704" lat="34.25050173752096"><ele>368.4234182966168</ele><time>2021-06-04T01:17:28Z</time><speed>0.5299903750419617</speed></trkpt><trkpt lon="108.89476054528005" lat="34.25055466710238"><ele>369.0906187044057</ele><time>2021-06-04T01:27:22Z</time><speed>0.48628270626068115</speed></trkpt><trkpt lon="108.89478640522644" lat="34.25064342508375"><ele>367.7207328450196</ele><time>2021-06-04T01:35:10Z</time><speed>0.3915841281414032</speed></trkpt><trkpt lon="108.8947357493304" lat="34.25055876175842"><ele>366.3659980765329</ele><time>2021-06-04T01:55:13Z</time><speed>0.2723854184150696</speed></trkpt><trkpt lon="108.89469287398988" lat="34.25046486863634"><ele>367.349925798691</ele><time>2021-06-04T01:55:48Z</time><speed>0.3389016389846802</speed></trkpt><trkpt lon="108.89460198990113" lat="34.250414526307814"><ele>371.72147597838193</ele><time>2021-06-04T02:20:16Z</time><speed>0.1431828737258911</speed></trkpt><trkpt lon="108.89470425670177" lat="34.25045517823335"><ele>366.9121128069237</ele><time>2021-06-04T02:23:40Z</time><speed>1.2793496188649722E-13</speed></trkpt><trkpt lon="108.8945914249619" lat="34.250447977603464"><ele>364.9788698701239</ele><time>2021-06-04T02:43:32Z</time><speed>1.1895405054092407</speed></trkpt><trkpt lon="108.8947002405173" lat="34.25049272218527"><ele>366.5020523000912</ele><time>2021-06-04T02:44:52Z</time><speed>0.007970801554620266</speed></trkpt><trkpt lon="108.89453397756861" lat="34.25043495216727"><ele>366.61036935393867</ele><time>2021-06-04T02:55:23Z</time><speed>0.5480632185935974</speed></trkpt><trkpt lon="108.89442325652759" lat="34.250472564918155"><ele>367.5588181018418</ele><time>2021-06-04T02:55:38Z</time><speed>0.5248054265975952</speed></trkpt><trkpt lon="108.89430203430005" lat="34.25050986091232"><ele>367.57391275632034</ele><time>2021-06-04T02:55:54Z</time><speed>0.911801278591156</speed></trkpt><trkpt lon="108.89420037402445" lat="34.25054579838923"><ele>367.5567808882113</ele><time>2021-06-04T02:56:04Z</time><speed>0.8917019963264465</speed></trkpt><trkpt lon="108.89410362570156" lat="34.25060483522494"><ele>367.73401506916844</ele><time>2021-06-04T02:56:20Z</time><speed>0.6801943778991699</speed></trkpt><trkpt lon="108.893989665188" lat="34.250618965064625"><ele>367.507449157518</ele><time>2021-06-04T02:56:31Z</time><speed>0.807910144329071</speed></trkpt><trkpt lon="108.89388239104092" lat="34.25066623400423"><ele>369.0190980544423</ele><time>2021-06-04T02:56:41Z</time><speed>0.839783251285553</speed></trkpt><trkpt lon="108.89377330857353" lat="34.25070145046394"><ele>369.01128687295625</ele><time>2021-06-04T02:56:51Z</time><speed>0.7504586577415466</speed></trkpt><trkpt lon="108.89365817365524" lat="34.25072449003228"><ele>368.7229425335873</ele><time>2021-06-04T02:57:01Z</time><speed>0.671786367893219</speed></trkpt><trkpt lon="108.89355215222673" lat="34.25075075980447"><ele>368.47029146112527</ele><time>2021-06-04T02:57:08Z</time><speed>0.8752467036247253</speed></trkpt><trkpt lon="108.8934334649065" lat="34.250749524076404"><ele>368.2449938801813</ele><time>2021-06-04T02:57:17Z</time><speed>0.7382567524909973</speed></trkpt><trkpt lon="108.89330227843101" lat="34.25076405996359"><ele>368.3507430671678</ele><time>2021-06-04T02:57:27Z</time><speed>0.9244620203971863</speed></trkpt><trkpt lon="108.89318821040698" lat="34.250773269811674"><ele>367.4575954510126</ele><time>2021-06-04T02:57:40Z</time><speed>0.8300275802612305</speed></trkpt><trkpt lon="108.89306900398513" lat="34.250772128957884"><ele>367.88389536201726</ele><time>2021-06-04T02:57:52Z</time><speed>0.8558624386787415</speed></trkpt><trkpt lon="108.89295964351685" lat="34.25076865682475"><ele>367.3369501398342</ele><time>2021-06-04T02:58:07Z</time><speed>0.622627317905426</speed></trkpt><trkpt lon="108.89284247826185" lat="34.25074339836212"><ele>367.1181122260268</ele><time>2021-06-04T02:58:18Z</time><speed>1.146939992904663</speed></trkpt><trkpt lon="108.89272508926283" lat="34.25072861645742"><ele>367.1538774968133</ele><time>2021-06-04T02:58:26Z</time><speed>0.9894888401031494</speed></trkpt><trkpt lon="108.89261047373954" lat="34.25070240345494"><ele>366.93178612647813</ele><time>2021-06-04T02:58:34Z</time><speed>1.0308647155761719</speed></trkpt><trkpt lon="108.89250249192973" lat="34.250673919908145"><ele>366.84850383150075</ele><time>2021-06-04T02:58:42Z</time><speed>0.8165697455406189</speed></trkpt><trkpt lon="108.89237770329511" lat="34.25059768197307"><ele>367.37030696695825</ele><time>2021-06-04T02:58:51Z</time><speed>0.8829988241195679</speed></trkpt><trkpt lon="108.89225572842881" lat="34.250563745760545"><ele>367.5868704060235</ele><time>2021-06-04T02:59:01Z</time><speed>1.1742572784423828</speed></trkpt><trkpt lon="108.89212290703041" lat="34.25055600065628"><ele>367.27153231841</ele><time>2021-06-04T02:59:10Z</time><speed>1.1843880414962769</speed></trkpt><trkpt lon="108.89197822629366" lat="34.25053246383248"><ele>367.2568473240356</ele><time>2021-06-04T02:59:21Z</time><speed>0.9496804475784302</speed></trkpt><trkpt lon="108.89186045025558" lat="34.250532209251624"><ele>368.68207739371064</ele><time>2021-06-04T02:59:29Z</time><speed>1.0314744710922241</speed></trkpt><trkpt lon="108.89175087386761" lat="34.25052917029394"><ele>368.9326346427647</ele><time>2021-06-04T02:59:43Z</time><speed>0.3238644599914551</speed></trkpt><trkpt lon="108.89168094637213" lat="34.25045573530696"><ele>369.5431122209025</ele><time>2021-06-04T02:59:58Z</time><speed>1.0687010288238525</speed></trkpt><trkpt lon="108.89166187300566" lat="34.25034169225675"><ele>369.9014398928754</ele><time>2021-06-04T03:00:08Z</time><speed>1.2379693984985352</speed></trkpt><trkpt lon="108.89159388219451" lat="34.250262118445626"><ele>369.1193358912795</ele><time>2021-06-04T03:00:18Z</time><speed>1.274035930633545</speed></trkpt><trkpt lon="108.8914717067035" lat="34.250253337898855"><ele>368.81118100993723</ele><time>2021-06-04T03:00:27Z</time><speed>1.225311517715454</speed></trkpt><trkpt lon="108.89135994295897" lat="34.250219117624425"><ele>368.82172772264516</ele><time>2021-06-04T03:00:36Z</time><speed>1.168400764465332</speed></trkpt><trkpt lon="108.89126256448041" lat="34.25015568775037"><ele>368.8047149708882</ele><time>2021-06-04T03:00:44Z</time><speed>1.2239445447921753</speed></trkpt><trkpt lon="108.8911868676868" lat="34.250075874973234"><ele>369.0599745289635</ele><time>2021-06-04T03:00:52Z</time><speed>1.0095024108886719</speed></trkpt><trkpt lon="108.89112111416591" lat="34.24999537731517"><ele>368.47857457818793</ele><time>2021-06-04T03:01:02Z</time><speed>0.8279653191566467</speed></trkpt><trkpt lon="108.8910633383083" lat="34.24987767932594"><ele>368.716288802205</ele><time>2021-06-04T03:01:12Z</time><speed>0.7574190497398376</speed></trkpt><trkpt lon="108.89105842953614" lat="34.249783595169006"><ele>368.33357830259143</ele><time>2021-06-04T03:01:22Z</time><speed>0.9539209604263306</speed></trkpt><trkpt lon="108.89109208914928" lat="34.24969216835153"><ele>368.4233814097971</ele><time>2021-06-04T03:01:44Z</time><speed>1.089974045753479</speed></trkpt><trkpt lon="108.89109347291863" lat="34.24958265219368"><ele>367.95611218799036</ele><time>2021-06-04T03:01:52Z</time><speed>1.1014139652252197</speed></trkpt><trkpt lon="108.89109672818675" lat="34.24948718980232"><ele>367.59325169134826</ele><time>2021-06-04T03:02:00Z</time><speed>1.167208194732666</speed></trkpt><trkpt lon="108.8910876781352" lat="34.24939007302874"><ele>367.79999126467374</ele><time>2021-06-04T03:02:09Z</time><speed>1.1373353004455566</speed></trkpt><trkpt lon="108.89109199234044" lat="34.24929837661668"><ele>368.10254674924005</ele><time>2021-06-04T03:02:18Z</time><speed>0.9150004982948303</speed></trkpt><trkpt lon="108.89108106326911" lat="34.249207635568276"><ele>367.2607517725192</ele><time>2021-06-04T03:02:27Z</time><speed>0.557942807674408</speed></trkpt><trkpt lon="108.89108789573068" lat="34.249117122153045"><ele>368.640794621059</ele><time>2021-06-04T03:02:37Z</time><speed>1.0664587020874023</speed></trkpt><trkpt lon="108.89110348939735" lat="34.2490257710662"><ele>369.1314184491254</ele><time>2021-06-04T03:02:46Z</time><speed>1.033818244934082</speed></trkpt><trkpt lon="108.89120047741564" lat="34.248943768546155"><ele>368.52537432069215</ele><time>2021-06-04T03:02:57Z</time><speed>0.8567100763320923</speed></trkpt><trkpt lon="108.8913236963916" lat="34.248895363738896"><ele>366.96667651867944</ele><time>2021-06-04T03:03:07Z</time><speed>0.8957851529121399</speed></trkpt><trkpt lon="108.89144056767513" lat="34.24885301625584"><ele>366.18991363738087</ele><time>2021-06-04T03:03:16Z</time><speed>0.939261257648468</speed></trkpt><trkpt lon="108.89156373510244" lat="34.248823393718745"><ele>366.4485367641974</ele><time>2021-06-04T03:03:27Z</time><speed>0.9628514647483826</speed></trkpt><trkpt lon="108.89168568282864" lat="34.24881315824079"><ele>365.4880294927282</ele><time>2021-06-04T03:03:38Z</time><speed>0.9883803129196167</speed></trkpt><trkpt lon="108.89180956788489" lat="34.24875720857563"><ele>365.54057551828015</ele><time>2021-06-04T03:03:49Z</time><speed>0.941507875919342</speed></trkpt><trkpt lon="108.89192240148438" lat="34.24871652056164"><ele>368.2705977738872</ele><time>2021-06-04T03:03:57Z</time><speed>0.8320080637931824</speed></trkpt><trkpt lon="108.89203328569855" lat="34.24873654566022"><ele>369.33706912306496</ele><time>2021-06-04T03:04:04Z</time><speed>1.0186583995819092</speed></trkpt><trkpt lon="108.89213632566452" lat="34.24876544475509"><ele>369.0847763958596</ele><time>2021-06-04T03:04:15Z</time><speed>0.9244413375854492</speed></trkpt><trkpt lon="108.8922594951948" lat="34.24877008225671"><ele>369.19902297710416</ele><time>2021-06-04T03:04:26Z</time><speed>0.8329707384109497</speed></trkpt><trkpt lon="108.89239102510604" lat="34.24878831784812"><ele>368.60422905922513</ele><time>2021-06-04T03:04:38Z</time><speed>0.8978513479232788</speed></trkpt><trkpt lon="108.89252554743432" lat="34.248798718929336"><ele>366.8369110981009</ele><time>2021-06-04T03:04:49Z</time><speed>1.0953627824783325</speed></trkpt><trkpt lon="108.89265019671183" lat="34.24879485884083"><ele>366.30533873310037</ele><time>2021-06-04T03:04:59Z</time><speed>0.8932860493659973</speed></trkpt><trkpt lon="108.8927681347595" lat="34.24881592852483"><ele>366.5464383255431</ele><time>2021-06-04T03:05:08Z</time><speed>1.0345860719680786</speed></trkpt><trkpt lon="108.89287673569912" lat="34.248827720892564"><ele>367.5866188974991</ele><time>2021-06-04T03:05:17Z</time><speed>0.8154487013816833</speed></trkpt><trkpt lon="108.89301137022814" lat="34.24883048735183"><ele>367.5338282856663</ele><time>2021-06-04T03:05:28Z</time><speed>0.9203938245773315</speed></trkpt><trkpt lon="108.89313453542597" lat="34.24883971737255"><ele>368.2736799949847</ele><time>2021-06-04T03:05:40Z</time><speed>0.6120426654815674</speed></trkpt><trkpt lon="108.8932427937855" lat="34.248815708497425"><ele>368.0704189132735</ele><time>2021-06-04T03:05:51Z</time><speed>0.8997414112091064</speed></trkpt><trkpt lon="108.89334093867566" lat="34.24875315292547"><ele>369.07168248776554</ele><time>2021-06-04T03:06:02Z</time><speed>0.8601898550987244</speed></trkpt><trkpt lon="108.8934355982765" lat="34.248682137310965"><ele>368.36035904999943</ele><time>2021-06-04T03:06:14Z</time><speed>0.7895429730415344</speed></trkpt><trkpt lon="108.89354476682398" lat="34.24860606504985"><ele>367.31936116162484</ele><time>2021-06-04T03:06:25Z</time><speed>1.0322520732879639</speed></trkpt><trkpt lon="108.89363243882923" lat="34.24853378067609"><ele>368.2070829335929</ele><time>2021-06-04T03:06:36Z</time><speed>0.7900225520133972</speed></trkpt><trkpt lon="108.89372082084256" lat="34.24845698284768"><ele>368.2393899037204</ele><time>2021-06-04T03:06:46Z</time><speed>0.8109860420227051</speed></trkpt><trkpt lon="108.8938209159614" lat="34.248403460511376"><ele>367.2391082865065</ele><time>2021-06-04T03:06:56Z</time><speed>0.910811185836792</speed></trkpt><trkpt lon="108.89393027157813" lat="34.248385099292456"><ele>368.2781097217316</ele><time>2021-06-04T03:07:06Z</time><speed>0.7044076919555664</speed></trkpt><trkpt lon="108.89403380287489" lat="34.248356016668275"><ele>368.8943650316663</ele><time>2021-06-04T03:07:16Z</time><speed>0.6061087846755981</speed></trkpt><trkpt lon="108.8941504174407" lat="34.24834592932278"><ele>369.12311240890614</ele><time>2021-06-04T03:07:27Z</time><speed>0.6676866412162781</speed></trkpt><trkpt lon="108.89425884744334" lat="34.24830087227666"><ele>368.9214111391236</ele><time>2021-06-04T03:07:37Z</time><speed>0.8260366916656494</speed></trkpt><trkpt lon="108.89435400110287" lat="34.24822301009361"><ele>368.50399649522836</ele><time>2021-06-04T03:07:58Z</time><speed>1.2167069911956787</speed></trkpt><trkpt lon="108.8944036111705" lat="34.248130000527816"><ele>368.5394775147276</ele><time>2021-06-04T03:08:06Z</time><speed>1.0896035432815552</speed></trkpt><trkpt lon="108.89451850521638" lat="34.2480341208678"><ele>368.83361713425074</ele><time>2021-06-04T03:08:17Z</time><speed>1.224675178527832</speed></trkpt><trkpt lon="108.89465558499771" lat="34.24801480223367"><ele>368.8275322415831</ele><time>2021-06-04T03:08:27Z</time><speed>1.1704480648040771</speed></trkpt><trkpt lon="108.89478405891184" lat="34.24802861253322"><ele>368.9139370559701</ele><time>2021-06-04T03:08:36Z</time><speed>1.189880132675171</speed></trkpt><trkpt lon="108.89489252537028" lat="34.248080742094025"><ele>369.3430807091705</ele><time>2021-06-04T03:08:47Z</time><speed>1.0822689533233643</speed></trkpt><trkpt lon="108.89495885476754" lat="34.24817976068964"><ele>371.5077265337651</ele><time>2021-06-04T03:08:57Z</time><speed>0.8402812480926514</speed></trkpt><trkpt lon="108.89498006774168" lat="34.24828065765133"><ele>371.3746599900481</ele><time>2021-06-04T03:09:07Z</time><speed>0.9907091856002808</speed></trkpt><trkpt lon="108.89497885766484" lat="34.24839941289651"><ele>371.5119772097342</ele><time>2021-06-04T03:09:17Z</time><speed>0.9545472860336304</speed></trkpt><trkpt lon="108.89498802030059" lat="34.24849015412085"><ele>370.74944946249985</ele><time>2021-06-04T03:09:27Z</time><speed>0.6799782514572144</speed></trkpt><trkpt lon="108.89502099811999" lat="34.24858188130216"><ele>370.930327766463</ele><time>2021-06-04T03:09:37Z</time><speed>0.9294126629829407</speed></trkpt><trkpt lon="108.89502455716439" lat="34.248686092852914"><ele>371.2222957390908</ele><time>2021-06-04T03:09:48Z</time><speed>0.6710913181304932</speed></trkpt><trkpt lon="108.89499798736759" lat="34.248793278817644"><ele>371.1861167740047</ele><time>2021-06-04T03:09:59Z</time><speed>1.0376325845718384</speed></trkpt><trkpt lon="108.89495839310585" lat="34.24888844543524"><ele>370.70500841628456</ele><time>2021-06-04T03:10:10Z</time><speed>1.060290813446045</speed></trkpt><trkpt lon="108.8949331064684" lat="34.24898814925032"><ele>370.2485850924939</ele><time>2021-06-04T03:10:20Z</time><speed>1.072442889213562</speed></trkpt><trkpt lon="108.89496399102138" lat="34.24910143687294"><ele>369.07343368322034</ele><time>2021-06-04T03:10:31Z</time><speed>0.7767700552940369</speed></trkpt><trkpt lon="108.89497743785442" lat="34.24919128365155"><ele>368.6703642462788</ele><time>2021-06-04T03:10:39Z</time><speed>0.6588478088378906</speed></trkpt><trkpt lon="108.89497384945737" lat="34.249282747500956"><ele>368.069761609174</ele><time>2021-06-04T03:10:48Z</time><speed>0.8632654547691345</speed></trkpt><trkpt lon="108.89496710757973" lat="34.24937744767002"><ele>368.0446623136785</ele><time>2021-06-04T03:10:58Z</time><speed>0.9058375358581543</speed></trkpt><trkpt lon="108.89493107740252" lat="34.249470730032144"><ele>368.8606546687843</ele><time>2021-06-04T03:11:09Z</time><speed>1.066774606704712</speed></trkpt><trkpt lon="108.89488327639155" lat="34.24956113871592"><ele>367.95830554065464</ele><time>2021-06-04T03:11:19Z</time><speed>1.0284779071807861</speed></trkpt><trkpt lon="108.89480522931508" lat="34.24962853840639"><ele>366.9426328792775</ele><time>2021-06-04T03:11:29Z</time><speed>0.760448157787323</speed></trkpt><trkpt lon="108.89476530472844" lat="34.249730060612414"><ele>366.98324082975864</ele><time>2021-06-04T03:11:39Z</time><speed>1.0027025938034058</speed></trkpt><trkpt lon="108.89478120416744" lat="34.24982195826368"><ele>367.00645471224647</ele><time>2021-06-04T03:11:47Z</time><speed>1.1005220413208008</speed></trkpt><trkpt lon="108.89482120666581" lat="34.249917592210714"><ele>367.14204705648945</ele><time>2021-06-04T03:11:59Z</time><speed>0.564255952835083</speed></trkpt><trkpt lon="108.89485700452208" lat="34.2500195255133"><ele>366.5629490554352</ele><time>2021-06-04T03:12:10Z</time><speed>1.0242317914962769</speed></trkpt><trkpt lon="108.89493675050058" lat="34.25008951384472"><ele>365.88763322501126</ele><time>2021-06-04T03:12:20Z</time><speed>0.9319374561309814</speed></trkpt><trkpt lon="108.89486041086612" lat="34.25017772797999"><ele>366.40518650948326</ele><time>2021-06-04T03:12:31Z</time><speed>0.8300517797470093</speed></trkpt><trkpt lon="108.89479909767627" lat="34.250256801093165"><ele>367.1870716000559</ele><time>2021-06-04T03:12:40Z</time><speed>1.0563418865203857</speed></trkpt><trkpt lon="108.89471692234387" lat="34.25033070654285"><ele>367.78919363579195</ele><time>2021-06-04T03:12:51Z</time><speed>0.8296722173690796</speed></trkpt><trkpt lon="108.89470828932245" lat="34.250425698367145"><ele>367.4753420308827</ele><time>2021-06-04T03:13:05Z</time><speed>0.5220521688461304</speed></trkpt><trkpt lon="108.89483507816057" lat="34.2504253194356"><ele>366.81880504762296</ele><time>2021-06-04T03:13:26Z</time><speed>1.1417739391326904</speed></trkpt><trkpt lon="108.89495080043444" lat="34.25041619746309"><ele>366.8619244192671</ele><time>2021-06-04T03:13:35Z</time><speed>0.9764504432678223</speed></trkpt><trkpt lon="108.89506343302853" lat="34.250381601463445"><ele>366.05234483995946</ele><time>2021-06-04T03:13:44Z</time><speed>1.2062877416610718</speed></trkpt><trkpt lon="108.89518815300059" lat="34.25038077379684"><ele>364.46555876580777</ele><time>2021-06-04T03:13:53Z</time><speed>1.002750039100647</speed></trkpt><trkpt lon="108.89532054056042" lat="34.25037447356708"><ele>363.643084872462</ele><time>2021-06-04T03:14:03Z</time><speed>0.9232606291770935</speed></trkpt><trkpt lon="108.89544110962059" lat="34.250368631997866"><ele>365.62027664810677</ele><time>2021-06-04T03:14:11Z</time><speed>1.0696275234222412</speed></trkpt><trkpt lon="108.8955646817762" lat="34.250357668273224"><ele>378.2422726815389</ele><time>2021-06-04T03:14:22Z</time><speed>1.0359926223754883</speed></trkpt><trkpt lon="108.89568309552843" lat="34.25034060271291"><ele>377.6310327852498</ele><time>2021-06-04T03:14:28Z</time><speed>1.1758217811584473</speed></trkpt><trkpt lon="108.89580115755878" lat="34.2503247686818"><ele>373.9194454013285</ele><time>2021-06-04T03:14:37Z</time><speed>0.9349113702774048</speed></trkpt><trkpt lon="108.89591062304001" lat="34.25033129391187"><ele>370.4660727865408</ele><time>2021-06-04T03:14:47Z</time><speed>0.4412311315536499</speed></trkpt><trkpt lon="108.89598039573451" lat="34.250404645463185"><ele>368.60186339856443</ele><time>2021-06-04T03:14:57Z</time><speed>1.0555766820907593</speed></trkpt><trkpt lon="108.89605682230929" lat="34.25049333492807"><ele>367.7648847107844</ele><time>2021-06-04T03:15:06Z</time><speed>0.92560213804245</speed></trkpt><trkpt lon="108.89603801277536" lat="34.25058301246"><ele>366.1281244288384</ele><time>2021-06-04T03:15:11Z</time><speed>1.161348819732666</speed></trkpt><trkpt lon="108.89602281640005" lat="34.250710643592896"><ele>365.5353329686653</ele><time>2021-06-04T03:15:52Z</time><speed>0.0053984238766133785</speed></trkpt><trkpt lon="108.89600959476587" lat="34.25080790591645"><ele>364.54018232170444</ele><time>2021-06-04T03:16:00Z</time><speed>1.2103304862976074</speed></trkpt><trkpt lon="108.89601397990637" lat="34.2509203712919"><ele>363.8638684045972</ele><time>2021-06-04T03:16:09Z</time><speed>1.2319296598434448</speed></trkpt><trkpt lon="108.89597712744637" lat="34.25102226974064"><ele>360.76331832476114</ele><time>2021-06-04T03:16:16Z</time><speed>0.9777463674545288</speed></trkpt><trkpt lon="108.89590208127663" lat="34.25112119745423"><ele>361.73878651382745</ele><time>2021-06-04T03:16:25Z</time><speed>1.2469909191131592</speed></trkpt><trkpt lon="108.89585670550811" lat="34.251215668604885"><ele>362.0757283959501</ele><time>2021-06-04T03:16:33Z</time><speed>1.118605136871338</speed></trkpt><trkpt lon="108.89585615554381" lat="34.25132797118571"><ele>361.37637953030554</ele><time>2021-06-04T03:16:43Z</time><speed>1.1500835418701172</speed></trkpt><trkpt lon="108.89581635990062" lat="34.251413872651675"><ele>363.38173144368585</ele><time>2021-06-04T03:17:20Z</time><speed>0.9353105425834656</speed></trkpt><trkpt lon="108.89592821152054" lat="34.251469610165145"><ele>364.81447441015257</ele><time>2021-06-04T03:17:33Z</time><speed>1.3349885940551758</speed></trkpt><trkpt lon="108.89606312710352" lat="34.2514542643168"><ele>363.2832253233894</ele><time>2021-06-04T03:20:57Z</time><speed>1.007133960723877</speed></trkpt><trkpt lon="108.8961886102714" lat="34.251435061281946"><ele>362.1939787498175</ele><time>2021-06-04T03:21:05Z</time><speed>1.2264009714126587</speed></trkpt></trkseg></trk></gpx>
