# Supplementary material for: Exploring the influence of path environment factors on walking behavior in urban parks with configuration attribute control
Source: PLoS One. 2025 Jul 28;20(7):e0329278. doi: 10.1371/journal.pone.0329278 (PMC12303266; doi:10.1371/journal.pone.0329278)
Supplement: S2 File — (ZIP) [file pone.0329278.s002.zip › S2 File/Trajectory data/F209.gpx]

<?xml version="1.0" encoding="UTF-8"?><gpx xsi:schemaLocation="http://www.topografix.com/GPX/1/0 http://www.topografix.com/GPX/1/0/gpx.xsd" xmlns="http://www.topografix.com/GPX/1/0" xmlns:xsi="http://www.w3.org/2001/XMLSchema-instance" creator="SixFoot - http://www.foooooot.com/" version="1.0"><trk><trkseg><trkpt lon="108.89496504" lat="34.25202442"><ele>362.5421142578125</ele><time>2021-06-04T00:13:27Z</time><speed>0.0</speed></trkpt><trkpt lon="108.89488144" lat="34.25196401"><ele>373.08160400390625</ele><time>2021-06-04T00:13:39Z</time><speed>1.7300000190734863</speed></trkpt><trkpt lon="108.89479796" lat="34.25186332"><ele>375.5015869140625</ele><time>2021-06-04T00:13:47Z</time><speed>0.949999988079071</speed></trkpt><trkpt lon="108.89476674" lat="34.25177134"><ele>375.6837158203125</ele><time>2021-06-04T00:13:55Z</time><speed>1.340000033378601</speed></trkpt><trkpt lon="108.89462691" lat="34.25176727"><ele>373.70623779296875</ele><time>2021-06-04T00:14:06Z</time><speed>1.350000023841858</speed></trkpt><trkpt lon="108.89450284" lat="34.25181029"><ele>372.192626953125</ele><time>2021-06-04T00:14:14Z</time><speed>1.590000033378601</speed></trkpt><trkpt lon="108.89439432" lat="34.25180373"><ele>373.82855224609375</ele><time>2021-06-04T00:14:21Z</time><speed>0.7300000190734863</speed></trkpt><trkpt lon="108.89429376" lat="34.25176585"><ele>375.02178955078125</ele><time>2021-06-04T00:14:29Z</time><speed>1.1399999856948853</speed></trkpt><trkpt lon="108.89424054" lat="34.25167199"><ele>373.6363525390625</ele><time>2021-06-04T00:14:37Z</time><speed>1.2100000381469727</speed></trkpt><trkpt lon="108.89417991" lat="34.25158162"><ele>367.87677001953125</ele><time>2021-06-04T00:14:44Z</time><speed>1.4700000286102295</speed></trkpt><trkpt lon="108.89408064" lat="34.25153331"><ele>373.353759765625</ele><time>2021-06-04T00:14:51Z</time><speed>1.2300000190734863</speed></trkpt><trkpt lon="108.89391984" lat="34.25151566"><ele>374.92138671875</ele><time>2021-06-04T00:15:00Z</time><speed>1.7599999904632568</speed></trkpt><trkpt lon="108.89378834" lat="34.25150618"><ele>373.6265869140625</ele><time>2021-06-04T00:15:07Z</time><speed>2.0199999809265137</speed></trkpt><trkpt lon="108.8936356" lat="34.25149587"><ele>371.50421142578125</ele><time>2021-06-04T00:15:16Z</time><speed>1.5700000524520874</speed></trkpt><trkpt lon="108.89350704" lat="34.25148511"><ele>374.5650634765625</ele><time>2021-06-04T00:15:24Z</time><speed>2.2200000286102295</speed></trkpt><trkpt lon="108.89338999" lat="34.25148435"><ele>374.9083251953125</ele><time>2021-06-04T00:15:28Z</time><speed>3.640000104904175</speed></trkpt><trkpt lon="108.89328535" lat="34.25144882"><ele>373.248291015625</ele><time>2021-06-04T00:15:32Z</time><speed>1.690000057220459</speed></trkpt><trkpt lon="108.89314296" lat="34.25142348"><ele>378.30963134765625</ele><time>2021-06-04T00:15:42Z</time><speed>2.5999999046325684</speed></trkpt><trkpt lon="108.89302809" lat="34.25142576"><ele>377.3736572265625</ele><time>2021-06-04T00:15:51Z</time><speed>1.5199999809265137</speed></trkpt><trkpt lon="108.89290123" lat="34.25138015"><ele>379.8370361328125</ele><time>2021-06-04T00:15:57Z</time><speed>1.399999976158142</speed></trkpt><trkpt lon="108.89281284" lat="34.25130384"><ele>380.19921875</ele><time>2021-06-04T00:16:02Z</time><speed>1.5299999713897705</speed></trkpt><trkpt lon="108.89273084" lat="34.25123946"><ele>383.81341552734375</ele><time>2021-06-04T00:16:06Z</time><speed>4.110000133514404</speed></trkpt><trkpt lon="108.89265642" lat="34.25115225"><ele>382.10205078125</ele><time>2021-06-04T00:16:13Z</time><speed>1.7899999618530273</speed></trkpt><trkpt lon="108.89250508" lat="34.25116047"><ele>386.6136474609375</ele><time>2021-06-04T00:16:18Z</time><speed>4.0</speed></trkpt><trkpt lon="108.89232286" lat="34.2511578"><ele>386.5908203125</ele><time>2021-06-04T00:16:22Z</time><speed>3.0999999046325684</speed></trkpt><trkpt lon="108.89219648" lat="34.25114199"><ele>385.056640625</ele><time>2021-06-04T00:16:30Z</time><speed>2.109999895095825</speed></trkpt><trkpt lon="108.89206921" lat="34.25119132"><ele>381.9088134765625</ele><time>2021-06-04T00:16:38Z</time><speed>1.340000033378601</speed></trkpt><trkpt lon="108.89194454" lat="34.25111717"><ele>378.22021484375</ele><time>2021-06-04T00:16:44Z</time><speed>2.8299999237060547</speed></trkpt><trkpt lon="108.89183157" lat="34.25101861"><ele>381.728759765625</ele><time>2021-06-04T00:16:48Z</time><speed>3.9700000286102295</speed></trkpt><trkpt lon="108.89174642" lat="34.25087425"><ele>382.77685546875</ele><time>2021-06-04T00:16:54Z</time><speed>1.7100000381469727</speed></trkpt><trkpt lon="108.89166449" lat="34.25078856"><ele>375.939697265625</ele><time>2021-06-04T00:16:59Z</time><speed>1.2400000095367432</speed></trkpt><trkpt lon="108.89158157" lat="34.2506637"><ele>382.32275390625</ele><time>2021-06-04T00:17:03Z</time><speed>0.47999998927116394</speed></trkpt><trkpt lon="108.89153197" lat="34.25057658"><ele>387.7127685546875</ele><time>2021-06-04T00:17:07Z</time><speed>4.510000228881836</speed></trkpt><trkpt lon="108.8914204" lat="34.25045089"><ele>379.0010986328125</ele><time>2021-06-04T00:17:14Z</time><speed>3.5299999713897705</speed></trkpt><trkpt lon="108.89133866" lat="34.25036935"><ele>382.216552734375</ele><time>2021-06-04T00:17:19Z</time><speed>3.880000114440918</speed></trkpt><trkpt lon="108.89122605" lat="34.25033063"><ele>381.33953857421875</ele><time>2021-06-04T00:17:23Z</time><speed>2.1700000762939453</speed></trkpt><trkpt lon="108.89114998" lat="34.25026231"><ele>380.690185546875</ele><time>2021-06-04T00:17:27Z</time><speed>2.190000057220459</speed></trkpt><trkpt lon="108.89106494" lat="34.25019705"><ele>384.36669921875</ele><time>2021-06-04T00:17:32Z</time><speed>1.059999942779541</speed></trkpt><trkpt lon="108.8909781" lat="34.25013518"><ele>380.2659912109375</ele><time>2021-06-04T00:17:36Z</time><speed>0.2800000011920929</speed></trkpt><trkpt lon="108.89085794" lat="34.25002924"><ele>381.278076171875</ele><time>2021-06-04T00:17:43Z</time><speed>2.490000009536743</speed></trkpt><trkpt lon="108.89077826" lat="34.24993933"><ele>380.3697509765625</ele><time>2021-06-04T00:17:47Z</time><speed>1.850000023841858</speed></trkpt><trkpt lon="108.89073239" lat="34.2498128"><ele>381.5640869140625</ele><time>2021-06-04T00:17:53Z</time><speed>2.2799999713897705</speed></trkpt><trkpt lon="108.8907245" lat="34.24969638"><ele>381.17620849609375</ele><time>2021-06-04T00:17:59Z</time><speed>1.8600000143051147</speed></trkpt><trkpt lon="108.89071505" lat="34.24955365"><ele>385.1153564453125</ele><time>2021-06-04T00:18:04Z</time><speed>3.859999895095825</speed></trkpt><trkpt lon="108.8907077" lat="34.24943021"><ele>384.7783203125</ele><time>2021-06-04T00:18:08Z</time><speed>1.0499999523162842</speed></trkpt><trkpt lon="108.89070436" lat="34.24933279"><ele>387.074462890625</ele><time>2021-06-04T00:18:11Z</time><speed>4.039999961853027</speed></trkpt><trkpt lon="108.89067545" lat="34.24918337"><ele>386.41986083984375</ele><time>2021-06-04T00:18:18Z</time><speed>2.4200000762939453</speed></trkpt><trkpt lon="108.89067786" lat="34.24909132"><ele>382.2593994140625</ele><time>2021-06-04T00:19:02Z</time><speed>2.6700000762939453</speed></trkpt><trkpt lon="108.89076468" lat="34.24894132"><ele>382.717041015625</ele><time>2021-06-04T00:19:12Z</time><speed>1.2599999904632568</speed></trkpt><trkpt lon="108.89085597" lat="34.2488626"><ele>383.40673828125</ele><time>2021-06-04T00:19:21Z</time><speed>0.7300000190734863</speed></trkpt><trkpt lon="108.89095313" lat="34.24880514"><ele>383.1202392578125</ele><time>2021-06-04T00:19:31Z</time><speed>0.0</speed></trkpt><trkpt lon="108.89110048" lat="34.24871261"><ele>386.65826416015625</ele><time>2021-06-04T00:19:40Z</time><speed>3.630000114440918</speed></trkpt><trkpt lon="108.89121493" lat="34.24867885"><ele>385.54638671875</ele><time>2021-06-04T00:19:46Z</time><speed>1.4299999475479126</speed></trkpt><trkpt lon="108.89134001" lat="34.24864482"><ele>383.7738037109375</ele><time>2021-06-04T00:19:53Z</time><speed>1.5399999618530273</speed></trkpt><trkpt lon="108.8914578" lat="34.24861849"><ele>384.09716796875</ele><time>2021-06-04T00:20:02Z</time><speed>2.390000104904175</speed></trkpt><trkpt lon="108.89157065" lat="34.24863512"><ele>378.71832275390625</ele><time>2021-06-04T00:20:10Z</time><speed>1.6100000143051147</speed></trkpt><trkpt lon="108.89170928" lat="34.24864882"><ele>384.02911376953125</ele><time>2021-06-04T00:20:18Z</time><speed>2.559999942779541</speed></trkpt><trkpt lon="108.89185071" lat="34.24867214"><ele>383.1444091796875</ele><time>2021-06-04T00:20:24Z</time><speed>0.9200000166893005</speed></trkpt><trkpt lon="108.8920008" lat="34.24864515"><ele>381.260009765625</ele><time>2021-06-04T00:20:34Z</time><speed>3.450000047683716</speed></trkpt><trkpt lon="108.89215068" lat="34.24866153"><ele>378.93853759765625</ele><time>2021-06-04T00:20:44Z</time><speed>1.0199999809265137</speed></trkpt><trkpt lon="108.89227429" lat="34.24871615"><ele>376.6522216796875</ele><time>2021-06-04T00:20:52Z</time><speed>1.559999942779541</speed></trkpt><trkpt lon="108.89238982" lat="34.24872045"><ele>374.1883544921875</ele><time>2021-06-04T00:20:59Z</time><speed>1.100000023841858</speed></trkpt><trkpt lon="108.89252399" lat="34.24871795"><ele>371.9361572265625</ele><time>2021-06-04T00:21:06Z</time><speed>1.3300000429153442</speed></trkpt><trkpt lon="108.89264345" lat="34.24874078"><ele>374.9591064453125</ele><time>2021-06-04T00:21:12Z</time><speed>1.5399999618530273</speed></trkpt><trkpt lon="108.89277996" lat="34.24877206"><ele>376.6993408203125</ele><time>2021-06-04T00:21:18Z</time><speed>2.4700000286102295</speed></trkpt><trkpt lon="108.89290476" lat="34.24880765"><ele>374.237060546875</ele><time>2021-06-04T00:21:27Z</time><speed>1.850000023841858</speed></trkpt><trkpt lon="108.89302572" lat="34.24881207"><ele>377.439208984375</ele><time>2021-06-04T00:21:31Z</time><speed>2.180000066757202</speed></trkpt><trkpt lon="108.89316272" lat="34.24879097"><ele>374.43609619140625</ele><time>2021-06-04T00:21:44Z</time><speed>1.8700000047683716</speed></trkpt><trkpt lon="108.8932786" lat="34.24872315"><ele>375.46636962890625</ele><time>2021-06-04T00:21:52Z</time><speed>2.990000009536743</speed></trkpt><trkpt lon="108.89335854" lat="34.24861903"><ele>377.3896484375</ele><time>2021-06-04T00:21:57Z</time><speed>1.4600000381469727</speed></trkpt><trkpt lon="108.89347716" lat="34.24854352"><ele>378.6038818359375</ele><time>2021-06-04T00:22:06Z</time><speed>3.859999895095825</speed></trkpt><trkpt lon="108.8935852" lat="34.248475"><ele>377.9075927734375</ele><time>2021-06-04T00:22:11Z</time><speed>0.4699999988079071</speed></trkpt><trkpt lon="108.89368885" lat="34.24839141"><ele>376.73822021484375</ele><time>2021-06-04T00:22:21Z</time><speed>3.4800000190734863</speed></trkpt><trkpt lon="108.89378817" lat="34.24834223"><ele>379.642578125</ele><time>2021-06-04T00:22:25Z</time><speed>1.5700000524520874</speed></trkpt><trkpt lon="108.89389308" lat="34.24830192"><ele>382.65576171875</ele><time>2021-06-04T00:22:35Z</time><speed>1.8300000429153442</speed></trkpt><trkpt lon="108.89399718" lat="34.24825733"><ele>384.704833984375</ele><time>2021-06-04T00:22:45Z</time><speed>2.8499999046325684</speed></trkpt><trkpt lon="108.89411178" lat="34.2482363"><ele>385.75146484375</ele><time>2021-06-04T00:22:52Z</time><speed>0.0</speed></trkpt><trkpt lon="108.89420758" lat="34.24818959"><ele>384.78466796875</ele><time>2021-06-04T00:23:00Z</time><speed>1.3200000524520874</speed></trkpt><trkpt lon="108.89429992" lat="34.24812305"><ele>381.45831298828125</ele><time>2021-06-04T00:23:10Z</time><speed>2.490000009536743</speed></trkpt><trkpt lon="108.89438594" lat="34.24803208"><ele>381.7960205078125</ele><time>2021-06-04T00:23:16Z</time><speed>0.5</speed></trkpt><trkpt lon="108.89449535" lat="34.24800372"><ele>382.805419921875</ele><time>2021-06-04T00:23:22Z</time><speed>3.2200000286102295</speed></trkpt><trkpt lon="108.89462009" lat="34.24798453"><ele>377.15985107421875</ele><time>2021-06-04T00:23:27Z</time><speed>1.600000023841858</speed></trkpt><trkpt lon="108.89473322" lat="34.24799896"><ele>382.47589111328125</ele><time>2021-06-04T00:23:35Z</time><speed>1.5299999713897705</speed></trkpt><trkpt lon="108.8948395" lat="34.2480276"><ele>378.65625</ele><time>2021-06-04T00:23:44Z</time><speed>0.7400000095367432</speed></trkpt><trkpt lon="108.89494658" lat="34.24810919"><ele>375.7237548828125</ele><time>2021-06-04T00:23:50Z</time><speed>4.409999847412109</speed></trkpt><trkpt lon="108.89500134" lat="34.24824392"><ele>375.4569091796875</ele><time>2021-06-04T00:23:54Z</time><speed>3.25</speed></trkpt><trkpt lon="108.89502059" lat="34.24836691"><ele>379.6795654296875</ele><time>2021-06-04T00:23:58Z</time><speed>1.899999976158142</speed></trkpt><trkpt lon="108.89499217" lat="34.24847162"><ele>375.524169921875</ele><time>2021-06-04T00:24:12Z</time><speed>2.5199999809265137</speed></trkpt><trkpt lon="108.89502693" lat="34.24858867"><ele>377.5693359375</ele><time>2021-06-04T00:24:19Z</time><speed>2.369999885559082</speed></trkpt><trkpt lon="108.89505042" lat="34.24870316"><ele>380.1343994140625</ele><time>2021-06-04T00:24:27Z</time><speed>2.190000057220459</speed></trkpt><trkpt lon="108.89501891" lat="34.24880201"><ele>381.50286865234375</ele><time>2021-06-04T00:24:35Z</time><speed>1.7999999523162842</speed></trkpt><trkpt lon="108.89499123" lat="34.24890406"><ele>378.447998046875</ele><time>2021-06-04T00:24:41Z</time><speed>1.590000033378601</speed></trkpt><trkpt lon="108.89497373" lat="34.24901208"><ele>377.7454833984375</ele><time>2021-06-04T00:24:49Z</time><speed>1.7999999523162842</speed></trkpt><trkpt lon="108.89498868" lat="34.24912471"><ele>379.381591796875</ele><time>2021-06-04T00:24:59Z</time><speed>1.1100000143051147</speed></trkpt><trkpt lon="108.89497806" lat="34.24921673"><ele>377.583984375</ele><time>2021-06-04T00:25:05Z</time><speed>2.4100000858306885</speed></trkpt><trkpt lon="108.89496265" lat="34.24933113"><ele>377.1114501953125</ele><time>2021-06-04T00:25:13Z</time><speed>1.5499999523162842</speed></trkpt><trkpt lon="108.89495469" lat="34.24942225"><ele>379.820556640625</ele><time>2021-06-04T00:25:19Z</time><speed>1.5800000429153442</speed></trkpt><trkpt lon="108.89494332" lat="34.24951554"><ele>380.9295654296875</ele><time>2021-06-04T00:25:25Z</time><speed>1.4600000381469727</speed></trkpt><trkpt lon="108.89488312" lat="34.24959264"><ele>380.812744140625</ele><time>2021-06-04T00:25:31Z</time><speed>1.7000000476837158</speed></trkpt><trkpt lon="108.89482747" lat="34.24967057"><ele>379.9224853515625</ele><time>2021-06-04T00:25:37Z</time><speed>1.340000033378601</speed></trkpt><trkpt lon="108.89478685" lat="34.24975721"><ele>377.6903076171875</ele><time>2021-06-04T00:25:43Z</time><speed>0.9399999976158142</speed></trkpt><trkpt lon="108.89478828" lat="34.24987277"><ele>377.824951171875</ele><time>2021-06-04T00:25:51Z</time><speed>1.7100000381469727</speed></trkpt><trkpt lon="108.89482716" lat="34.24996282"><ele>379.42626953125</ele><time>2021-06-04T00:25:59Z</time><speed>1.2300000190734863</speed></trkpt><trkpt lon="108.89494329" lat="34.25002209"><ele>381.7010498046875</ele><time>2021-06-04T00:26:07Z</time><speed>1.0499999523162842</speed></trkpt><trkpt lon="108.89507083" lat="34.25001812"><ele>381.1689453125</ele><time>2021-06-04T00:26:15Z</time><speed>1.9299999475479126</speed></trkpt><trkpt lon="108.89520736" lat="34.25002588"><ele>377.55474853515625</ele><time>2021-06-04T00:26:23Z</time><speed>2.0299999713897705</speed></trkpt><trkpt lon="108.89534223" lat="34.250046"><ele>378.6881103515625</ele><time>2021-06-04T00:26:31Z</time><speed>0.550000011920929</speed></trkpt><trkpt lon="108.89545181" lat="34.25007314"><ele>377.86273193359375</ele><time>2021-06-04T00:26:37Z</time><speed>2.190000057220459</speed></trkpt><trkpt lon="108.89555985" lat="34.25009777"><ele>376.969970703125</ele><time>2021-06-04T00:26:43Z</time><speed>1.5499999523162842</speed></trkpt><trkpt lon="108.89567257" lat="34.2500806"><ele>378.49676513671875</ele><time>2021-06-04T00:26:49Z</time><speed>1.590000033378601</speed></trkpt><trkpt lon="108.89577929" lat="34.25014182"><ele>379.4798583984375</ele><time>2021-06-04T00:26:57Z</time><speed>5.210000038146973</speed></trkpt><trkpt lon="108.89582292" lat="34.25023089"><ele>374.93463134765625</ele><time>2021-06-04T00:27:03Z</time><speed>0.8799999952316284</speed></trkpt><trkpt lon="108.89591161" lat="34.25029184"><ele>369.430908203125</ele><time>2021-06-04T00:27:15Z</time><speed>1.5199999809265137</speed></trkpt><trkpt lon="108.89592881" lat="34.25039017"><ele>372.2830810546875</ele><time>2021-06-04T00:27:20Z</time><speed>3.6700000762939453</speed></trkpt><trkpt lon="108.89599438" lat="34.2504798"><ele>371.9703369140625</ele><time>2021-06-04T00:27:26Z</time><speed>1.3899999856948853</speed></trkpt><trkpt lon="108.89600057" lat="34.25060031"><ele>384.80621337890625</ele><time>2021-06-04T00:27:39Z</time><speed>2.0899999141693115</speed></trkpt><trkpt lon="108.89604044" lat="34.25069731"><ele>383.4544677734375</ele><time>2021-06-04T00:27:44Z</time><speed>1.1200000047683716</speed></trkpt><trkpt lon="108.89606478" lat="34.2508244"><ele>387.02117919921875</ele><time>2021-06-04T00:27:50Z</time><speed>2.799999952316284</speed></trkpt><trkpt lon="108.89607661" lat="34.25092343"><ele>387.233642578125</ele><time>2021-06-04T00:27:59Z</time><speed>1.4500000476837158</speed></trkpt><trkpt lon="108.89602825" lat="34.251006"><ele>385.89501953125</ele><time>2021-06-04T00:28:05Z</time><speed>3.2100000381469727</speed></trkpt><trkpt lon="108.89595052" lat="34.25107077"><ele>382.642822265625</ele><time>2021-06-04T00:28:09Z</time><speed>3.3399999141693115</speed></trkpt><trkpt lon="108.89586976" lat="34.25114429"><ele>381.8302001953125</ele><time>2021-06-04T00:28:15Z</time><speed>1.3600000143051147</speed></trkpt><trkpt lon="108.89585633" lat="34.25124087"><ele>384.7900390625</ele><time>2021-06-04T00:28:20Z</time><speed>1.840000033378601</speed></trkpt><trkpt lon="108.89580695" lat="34.25136565"><ele>379.931396484375</ele><time>2021-06-04T00:28:28Z</time><speed>1.6699999570846558</speed></trkpt><trkpt lon="108.89573566" lat="34.25143521"><ele>378.49041748046875</ele><time>2021-06-04T00:28:39Z</time><speed>0.8999999761581421</speed></trkpt><trkpt lon="108.89563227" lat="34.2514702"><ele>378.04937744140625</ele><time>2021-06-04T00:28:49Z</time><speed>0.3799999952316284</speed></trkpt><trkpt lon="108.89553284" lat="34.25150765"><ele>367.7470703125</ele><time>2021-06-04T00:29:00Z</time><speed>0.0</speed></trkpt><trkpt lon="108.89537478" lat="34.25156187"><ele>366.5294189453125</ele><time>2021-06-04T00:29:10Z</time><speed>1.5399999618530273</speed></trkpt><trkpt lon="108.89529432" lat="34.25163052"><ele>367.10430908203125</ele><time>2021-06-04T00:29:17Z</time><speed>0.8999999761581421</speed></trkpt><trkpt lon="108.89522536" lat="34.25170648"><ele>364.8785400390625</ele><time>2021-06-04T00:29:27Z</time><speed>0.4399999976158142</speed></trkpt><trkpt lon="108.89524686" lat="34.25180398"><ele>364.99853515625</ele><time>2021-06-04T00:29:36Z</time><speed>0.1599999964237213</speed></trkpt></trkseg></trk></gpx>
