# Supplementary material for: Exploring the influence of path environment factors on walking behavior in urban parks with configuration attribute control
Source: PLoS One. 2025 Jul 28;20(7):e0329278. doi: 10.1371/journal.pone.0329278 (PMC12303266; doi:10.1371/journal.pone.0329278)
Supplement: S2 File — (ZIP) [file pone.0329278.s002.zip › S2 File/Trajectory data/F21.gpx]

<?xml version="1.0" encoding="UTF-8"?>
<gpx xmlns:xsi="http://www.w3.org/2001/XMLSchema-instance" xmlns="http://www.topografix.com/GPX/1/1" xsi:schemaLocation="http://www.topografix.com/GPX/1/1 http://www.topografix.com/GPX/1/1/gpx.xsd" version="1.1" creator="foooooot.com">
<metadata>
         <copyright author="foooooot.com"> <license>foooooot.com</license></copyright>
         <time>1622738987.604834</time>
         <name>1904FQ1001</name>
</metadata>
<trk>
    <name>1904FQ1001</name>
    <type>trip#track</type>
    <src>手机客户端软件/六只脚iPhone版</src>
    <trkseg> 
<trkpt lat="34.24920419234247" lon="108.89600300240227">
   <ele>404.1739044189453</ele>
   <time>2021-06-04T00:49:47.999Z</time>
</trkpt>  
<trkpt lat="34.24923088448455" lon="108.89599174392458">
   <ele>403.50660705566406</ele>
   <time>2021-06-04T00:50:05.999Z</time>
</trkpt>  
<trkpt lat="34.2492442491591" lon="108.89595820870464">
   <ele>404.71510314941406</ele>
   <time>2021-06-04T00:50:14.999Z</time>
</trkpt>  
<trkpt lat="34.249249018016805" lon="108.89592601833878">
   <ele>404.2937774658203</ele>
   <time>2021-06-04T00:50:20.999Z</time>
</trkpt>  
<trkpt lat="34.24927392935848" lon="108.8959098263686">
   <ele>404.0336456298828</ele>
   <time>2021-06-04T00:50:29.999Z</time>
</trkpt>  
<trkpt lat="34.249299814774275" lon="108.89589289441761">
   <ele>403.9860382080078</ele>
   <time>2021-06-04T00:50:38.999Z</time>
</trkpt>  
<trkpt lat="34.24933099899587" lon="108.89589290892073">
   <ele>404.0675811767578</ele>
   <time>2021-06-04T00:50:45.999Z</time>
</trkpt>  
<trkpt lat="34.24935549523155" lon="108.89591875582148">
   <ele>404.14991760253906</ele>
   <time>2021-06-04T00:50:49.999Z</time>
</trkpt>  
<trkpt lat="34.249377105074885" lon="108.89595980684577">
   <ele>404.58851623535156</ele>
   <time>2021-06-04T00:50:51.999Z</time>
</trkpt>  
<trkpt lat="34.24939888555628" lon="108.89600593482788">
   <ele>404.77540588378906</ele>
   <time>2021-06-04T00:50:53.999Z</time>
</trkpt>  
<trkpt lat="34.249416328037306" lon="108.89603637226475">
   <ele>404.54261779785156</ele>
   <time>2021-06-04T00:50:55.999Z</time>
</trkpt>  
<trkpt lat="34.24944056723375" lon="108.89605623319217">
   <ele>404.86903381347656</ele>
   <time>2021-06-04T00:50:58.999Z</time>
</trkpt>  
<trkpt lat="34.24946937661057" lon="108.89606424963526">
   <ele>404.01368713378906</ele>
   <time>2021-06-04T00:51:02.999Z</time>
</trkpt>  
<trkpt lat="34.24949839079129" lon="108.89606023853194">
   <ele>403.3797149658203</ele>
   <time>2021-06-04T00:51:07.999Z</time>
</trkpt>  
<trkpt lat="34.24952562593803" lon="108.89605323148062">
   <ele>403.98793029785156</ele>
   <time>2021-06-04T00:51:13.999Z</time>
</trkpt>  
<trkpt lat="34.24955543960341" lon="108.89604284237939">
   <ele>403.95204162597656</ele>
   <time>2021-06-04T00:51:18.999Z</time>
</trkpt>  
<trkpt lat="34.24958216744501" lon="108.89603729339838">
   <ele>403.74232482910156</ele>
   <time>2021-06-04T00:51:22.999Z</time>
</trkpt>  
<trkpt lat="34.24962191440474" lon="108.89603216318699">
   <ele>404.01588439941406</ele>
   <time>2021-06-04T00:51:26.998Z</time>
</trkpt>  
<trkpt lat="34.24969694105924" lon="108.89602090955351">
   <ele>404.14356994628906</ele>
   <time>2021-06-04T00:51:28.998Z</time>
</trkpt>  
<trkpt lat="34.249724743376014" lon="108.89601522049522">
   <ele>404.36940002441406</ele>
   <time>2021-06-04T00:51:30.998Z</time>
</trkpt>  
<trkpt lat="34.249759910699744" lon="108.89601731525775">
   <ele>405.21595764160156</ele>
   <time>2021-06-04T00:51:33.998Z</time>
</trkpt>  
<trkpt lat="34.24979309636009" lon="108.89601329776214">
   <ele>405.3391876220703</ele>
   <time>2021-06-04T00:51:37.998Z</time>
</trkpt>  
<trkpt lat="34.24982283996692" lon="108.89600362058955">
   <ele>405.0143585205078</ele>
   <time>2021-06-04T00:51:41.998Z</time>
</trkpt>  
<trkpt lat="34.24985124370603" lon="108.89598770718231">
   <ele>404.6367950439453</ele>
   <time>2021-06-04T00:51:45.998Z</time>
</trkpt>  
<trkpt lat="34.24987706745642" lon="108.89597278248677">
   <ele>404.36720275878906</ele>
   <time>2021-06-04T00:51:53.998Z</time>
</trkpt>  
<trkpt lat="34.249891487683364" lon="108.89600085909696">
   <ele>404.67872619628906</ele>
   <time>2021-06-04T00:52:07.998Z</time>
</trkpt>  
<trkpt lat="34.24989101546359" lon="108.89603917091215">
   <ele>404.5366973876953</ele>
   <time>2021-06-04T00:52:14.998Z</time>
</trkpt>  
<trkpt lat="34.24989097095915" lon="108.896099168881">
   <ele>404.49598693847656</ele>
   <time>2021-06-04T00:52:16.998Z</time>
</trkpt>  
<trkpt lat="34.249894518046055" lon="108.89613608397062">
   <ele>404.64820861816406</ele>
   <time>2021-06-04T00:52:19.998Z</time>
</trkpt>  
<trkpt lat="34.24990674841386" lon="108.89617107578233">
   <ele>404.57508850097656</ele>
   <time>2021-06-04T00:52:23.998Z</time>
</trkpt>  
<trkpt lat="34.24993225872728" lon="108.89618714745446">
   <ele>404.4586944580078</ele>
   <time>2021-06-04T00:52:27.998Z</time>
</trkpt>  
<trkpt lat="34.24996477938016" lon="108.89618523708856">
   <ele>404.34889221191406</ele>
   <time>2021-06-04T00:52:31.998Z</time>
</trkpt>  
<trkpt lat="34.24999562688201" lon="108.89618010161318">
   <ele>404.11695861816406</ele>
   <time>2021-06-04T00:52:35.998Z</time>
</trkpt>  
<trkpt lat="34.250025042722896" lon="108.89617641834639">
   <ele>404.38392639160156</ele>
   <time>2021-06-04T00:52:41.998Z</time>
</trkpt>  
<trkpt lat="34.250051753955994" lon="108.89619195039566">
   <ele>404.67640686035156</ele>
   <time>2021-06-04T00:52:50.998Z</time>
</trkpt>  
<trkpt lat="34.250078207124545" lon="108.89620610589155">
   <ele>405.07411193847656</ele>
   <time>2021-06-04T00:52:58.998Z</time>
</trkpt>  
<trkpt lat="34.25010864734493" lon="108.89620953044688">
   <ele>404.9323272705078</ele>
   <time>2021-06-04T00:53:04.998Z</time>
</trkpt>  
<trkpt lat="34.250143338554246" lon="108.89620518826922">
   <ele>405.4655303955078</ele>
   <time>2021-06-04T00:53:08.998Z</time>
</trkpt>  
<trkpt lat="34.25018680292207" lon="108.89619759520663">
   <ele>405.99366760253906</ele>
   <time>2021-06-04T00:53:11.998Z</time>
</trkpt>  
<trkpt lat="34.250217051303075" lon="108.89618914250237">
   <ele>406.2397003173828</ele>
   <time>2021-06-04T00:53:13.998Z</time>
</trkpt>  
<trkpt lat="34.25024294970975" lon="108.89617927216163">
   <ele>405.8322296142578</ele>
   <time>2021-06-04T00:53:15.998Z</time>
</trkpt>  
<trkpt lat="34.250276711343204" lon="108.89616196614607">
   <ele>405.88856506347656</ele>
   <time>2021-06-04T00:53:18.998Z</time>
</trkpt>  
<trkpt lat="34.25031047678171" lon="108.89613659971613">
   <ele>405.80201721191406</ele>
   <time>2021-06-04T00:53:21.998Z</time>
</trkpt>  
<trkpt lat="34.25033668914003" lon="108.896104931677">
   <ele>406.04420471191406</ele>
   <time>2021-06-04T00:53:24.998Z</time>
</trkpt>  
<trkpt lat="34.25035386012063" lon="108.8960692268694">
   <ele>406.12806701660156</ele>
   <time>2021-06-04T00:53:27.998Z</time>
</trkpt>  
<trkpt lat="34.25035646259749" lon="108.89602939664604">
   <ele>407.0347442626953</ele>
   <time>2021-06-04T00:53:31.998Z</time>
</trkpt>  
<trkpt lat="34.25033453182479" lon="108.89599691877967">
   <ele>406.98255920410156</ele>
   <time>2021-06-04T00:53:33.998Z</time>
</trkpt>  
<trkpt lat="34.25031110403514" lon="108.89596446796756">
   <ele>406.9632110595703</ele>
   <time>2021-06-04T00:53:35.998Z</time>
</trkpt>  
<trkpt lat="34.250297520210935" lon="108.8959298459569">
   <ele>406.61402893066406</ele>
   <time>2021-06-04T00:53:39.998Z</time>
</trkpt>  
<trkpt lat="34.25030425219039" lon="108.89589672703983">
   <ele>406.93605041503906</ele>
   <time>2021-06-04T00:53:46.998Z</time>
</trkpt>  
<trkpt lat="34.25031813937589" lon="108.8958600639056">
   <ele>407.3076934814453</ele>
   <time>2021-06-04T00:53:52.998Z</time>
</trkpt>  
<trkpt lat="34.250327422593045" lon="108.89582635754842">
   <ele>407.58644104003906</ele>
   <time>2021-06-04T00:53:56.997Z</time>
</trkpt>  
<trkpt lat="34.25033495465166" lon="108.89578950111637">
   <ele>407.64796447753906</ele>
   <time>2021-06-04T00:54:00.997Z</time>
</trkpt>  
<trkpt lat="34.25034155110311" lon="108.89575362483573">
   <ele>407.35621643066406</ele>
   <time>2021-06-04T00:54:03.997Z</time>
</trkpt>  
<trkpt lat="34.250348502824025" lon="108.8957085946479">
   <ele>407.44776916503906</ele>
   <time>2021-06-04T00:54:07.997Z</time>
</trkpt>  
<trkpt lat="34.25034997631563" lon="108.89566885706961">
   <ele>407.5298614501953</ele>
   <time>2021-06-04T00:54:10.998Z</time>
</trkpt>  
<trkpt lat="34.250346772203294" lon="108.89562954601412">
   <ele>407.29115295410156</ele>
   <time>2021-06-04T00:54:14.998Z</time>
</trkpt>  
<trkpt lat="34.25034774575204" lon="108.89559178839988">
   <ele>407.07875061035156</ele>
   <time>2021-06-04T00:54:19.999Z</time>
</trkpt>  
<trkpt lat="34.250350111289976" lon="108.89554807569229">
   <ele>407.05738830566406</ele>
   <time>2021-06-04T00:54:25.999Z</time>
</trkpt>  
<trkpt lat="34.250346219466024" lon="108.89550672060064">
   <ele>406.94203186035156</ele>
   <time>2021-06-04T00:54:28.999Z</time>
</trkpt>  
<trkpt lat="34.25034713085313" lon="108.89546884618122">
   <ele>407.03004455566406</ele>
   <time>2021-06-04T00:54:33.999Z</time>
</trkpt>  
<trkpt lat="34.25035176567849" lon="108.89542827068654">
   <ele>406.72462463378906</ele>
   <time>2021-06-04T00:54:39.000Z</time>
</trkpt>  
<trkpt lat="34.250346049062124" lon="108.89538771853915">
   <ele>406.67689514160156</ele>
   <time>2021-06-04T00:54:42.000Z</time>
</trkpt>  
<trkpt lat="34.25034171123851" lon="108.89534898383249">
   <ele>406.72572326660156</ele>
   <time>2021-06-04T00:54:45.000Z</time>
</trkpt>  
<trkpt lat="34.2503445328312" lon="108.89531062357985">
   <ele>406.56227111816406</ele>
   <time>2021-06-04T00:54:50.000Z</time>
</trkpt>  
<trkpt lat="34.250358385532564" lon="108.89528248080813">
   <ele>406.29969787597656</ele>
   <time>2021-06-04T00:55:00.000Z</time>
</trkpt>  
<trkpt lat="34.25038432311818" lon="108.89526692600654">
   <ele>406.0150909423828</ele>
   <time>2021-06-04T00:55:18.000Z</time>
</trkpt>  
<trkpt lat="34.25038647542302" lon="108.89522790669918">
   <ele>406.4462432861328</ele>
   <time>2021-06-04T00:55:22.000Z</time>
</trkpt>  
<trkpt lat="34.25039082717916" lon="108.89519267087152">
   <ele>406.7271270751953</ele>
   <time>2021-06-04T00:55:28.000Z</time>
</trkpt>  
<trkpt lat="34.25039270883671" lon="108.89515564907254">
   <ele>406.81642150878906</ele>
   <time>2021-06-04T00:55:33.000Z</time>
</trkpt>  
<trkpt lat="34.250392005940434" lon="108.89511823841733">
   <ele>406.90492248535156</ele>
   <time>2021-06-04T00:55:37.000Z</time>
</trkpt>  
<trkpt lat="34.250394941778524" lon="108.89508491503804">
   <ele>407.34779357910156</ele>
   <time>2021-06-04T00:55:42.000Z</time>
</trkpt>  
<trkpt lat="34.25040082373143" lon="108.89504600143395">
   <ele>406.74720764160156</ele>
   <time>2021-06-04T00:55:46.000Z</time>
</trkpt>  
<trkpt lat="34.25041035299446" lon="108.89498950302145">
   <ele>407.02333068847656</ele>
   <time>2021-06-04T00:55:48.000Z</time>
</trkpt>  
<trkpt lat="34.250416205024244" lon="108.89495313555841">
   <ele>407.06190490722656</ele>
   <time>2021-06-04T00:55:50.000Z</time>
</trkpt>  
<trkpt lat="34.25042985475784" lon="108.89491817221835">
   <ele>407.24415588378906</ele>
   <time>2021-06-04T00:55:54.000Z</time>
</trkpt>  
<trkpt lat="34.25044577297513" lon="108.89488631654407">
   <ele>407.53822326660156</ele>
   <time>2021-06-04T00:56:00.000Z</time>
</trkpt>  
<trkpt lat="34.25045729225103" lon="108.89485648945423">
   <ele>407.02369689941406</ele>
   <time>2021-06-04T00:56:04.999Z</time>
</trkpt>  
<trkpt lat="34.25045976295629" lon="108.89482247438657">
   <ele>407.13661193847656</ele>
   <time>2021-06-04T00:56:07.999Z</time>
</trkpt>  
<trkpt lat="34.2504590100688" lon="108.89478520098915">
   <ele>406.70631408691406</ele>
   <time>2021-06-04T00:56:10.999Z</time>
</trkpt>  
<trkpt lat="34.250459208497674" lon="108.89474745906364">
   <ele>406.9190216064453</ele>
   <time>2021-06-04T00:56:15.999Z</time>
</trkpt>  
<trkpt lat="34.25047271846566" lon="108.89471882852597">
   <ele>406.94410705566406</ele>
   <time>2021-06-04T00:56:20.999Z</time>
</trkpt>  
<trkpt lat="34.25049383236389" lon="108.89469756359682">
   <ele>407.05970764160156</ele>
   <time>2021-06-04T00:56:24.999Z</time>
</trkpt>  
<trkpt lat="34.250521121430694" lon="108.8946861414944">
   <ele>407.18214416503906</ele>
   <time>2021-06-04T00:56:28.999Z</time>
</trkpt>  
<trkpt lat="34.25054875022771" lon="108.89469845618437">
   <ele>407.08180236816406</ele>
   <time>2021-06-04T00:56:55.999Z</time>
</trkpt>  
<trkpt lat="34.2505763560679" lon="108.89471984340261">
   <ele>406.90992736816406</ele>
   <time>2021-06-04T00:56:57.999Z</time>
</trkpt>  
<trkpt lat="34.25058574623299" lon="108.89468893679464">
   <ele>406.46315002441406</ele>
   <time>2021-06-04T00:57:07.999Z</time>
</trkpt>  
<trkpt lat="34.250582436136135" lon="108.89465616825603">
   <ele>406.6018829345703</ele>
   <time>2021-06-04T00:57:10.999Z</time>
</trkpt>  
<trkpt lat="34.25058533422405" lon="108.89461773538906">
   <ele>406.70680236816406</ele>
   <time>2021-06-04T00:57:13.999Z</time>
</trkpt>  
<trkpt lat="34.25059935354964" lon="108.89458868149187">
   <ele>407.05677795410156</ele>
   <time>2021-06-04T00:57:16.999Z</time>
</trkpt>  
<trkpt lat="34.25062410987007" lon="108.89457229779613">
   <ele>407.1476593017578</ele>
   <time>2021-06-04T00:57:20.999Z</time>
</trkpt>  
<trkpt lat="34.25065375729186" lon="108.89456018047763">
   <ele>406.55555725097656</ele>
   <time>2021-06-04T00:57:24.999Z</time>
</trkpt>  
<trkpt lat="34.2506809900571" lon="108.89453730281325">
   <ele>406.28480529785156</ele>
   <time>2021-06-04T00:57:28.999Z</time>
</trkpt>  
<trkpt lat="34.25070178992801" lon="108.894510698185">
   <ele>406.99122619628906</ele>
   <time>2021-06-04T00:57:31.999Z</time>
</trkpt>  
<trkpt lat="34.250708675387756" lon="108.89447913278667">
   <ele>406.64039611816406</ele>
   <time>2021-06-04T00:57:45.999Z</time>
</trkpt>  
<trkpt lat="34.250712240408475" lon="108.89444628978596">
   <ele>407.54554748535156</ele>
   <time>2021-06-04T00:58:26.999Z</time>
</trkpt>  
<trkpt lat="34.25070819846394" lon="108.89440207704361">
   <ele>407.61854553222656</ele>
   <time>2021-06-04T00:58:29.999Z</time>
</trkpt>  
<trkpt lat="34.250678848023966" lon="108.89442134221916">
   <ele>407.2862091064453</ele>
   <time>2021-06-04T00:58:41.999Z</time>
</trkpt>  
<trkpt lat="34.25065372340305" lon="108.8944481733471">
   <ele>407.8588409423828</ele>
   <time>2021-06-04T00:58:45.999Z</time>
</trkpt>  
<trkpt lat="34.2506271531981" lon="108.89446689037361">
   <ele>408.23512268066406</ele>
   <time>2021-06-04T00:58:50.999Z</time>
</trkpt>  
<trkpt lat="34.2506005065029" lon="108.8944602405095">
   <ele>409.5373077392578</ele>
   <time>2021-06-04T00:59:06.998Z</time>
</trkpt>  
<trkpt lat="34.250591486649235" lon="108.8944286536712">
   <ele>409.54591369628906</ele>
   <time>2021-06-04T01:00:08.998Z</time>
</trkpt>  
<trkpt lat="34.25060724572756" lon="108.89434752383862">
   <ele>409.93116760253906</ele>
   <time>2021-06-04T01:00:10.998Z</time>
</trkpt>  
<trkpt lat="34.25060407999024" lon="108.89438041716285">
   <ele>412.4384307861328</ele>
   <time>2021-06-04T01:01:50.000Z</time>
</trkpt>  
<trkpt lat="34.250620277567435" lon="108.8944092095075">
   <ele>408.85145568847656</ele>
   <time>2021-06-04T01:02:01.000Z</time>
</trkpt>  
<trkpt lat="34.250646332910506" lon="108.89443337065156">
   <ele>408.28089904785156</ele>
   <time>2021-06-04T01:02:05.000Z</time>
</trkpt>  
<trkpt lat="34.2506744365975" lon="108.89443135463442">
   <ele>408.00611877441406</ele>
   <time>2021-06-04T01:05:05.999Z</time>
</trkpt>  
<trkpt lat="34.25067052012681" lon="108.89446572434771">
   <ele>406.8393096923828</ele>
   <time>2021-06-04T01:05:10.999Z</time>
</trkpt>  
<trkpt lat="34.250657283785074" lon="108.89449504784768">
   <ele>406.70277404785156</ele>
   <time>2021-06-04T01:05:15.999Z</time>
</trkpt>  
<trkpt lat="34.25062600763674" lon="108.89450576393679">
   <ele>406.7632598876953</ele>
   <time>2021-06-04T01:05:20.999Z</time>
</trkpt>  
<trkpt lat="34.25060099417445" lon="108.89448749132443">
   <ele>406.4706573486328</ele>
   <time>2021-06-04T01:05:24.999Z</time>
</trkpt>  
<trkpt lat="34.250602072853" lon="108.89445468762231">
   <ele>406.02418518066406</ele>
   <time>2021-06-04T01:05:28.999Z</time>
</trkpt>  
<trkpt lat="34.25057309551007" lon="108.89447011712811">
   <ele>406.75843811035156</ele>
   <time>2021-06-04T01:05:30.999Z</time>
</trkpt>  
<trkpt lat="34.2505312406747" lon="108.89454381602383">
   <ele>407.24122619628906</ele>
   <time>2021-06-04T01:05:32.999Z</time>
</trkpt>  
<trkpt lat="34.25050758923207" lon="108.89458763517865">
   <ele>407.05873107910156</ele>
   <time>2021-06-04T01:05:34.999Z</time>
</trkpt>  
<trkpt lat="34.25048598484995" lon="108.8945614232381">
   <ele>406.88258361816406</ele>
   <time>2021-06-04T01:05:39.999Z</time>
</trkpt>  
<trkpt lat="34.250504187965085" lon="108.8945279963663">
   <ele>408.82484436035156</ele>
   <time>2021-06-04T01:05:49.999Z</time>
</trkpt>  
<trkpt lat="34.250529770123954" lon="108.89448210998705">
   <ele>409.34010314941406</ele>
   <time>2021-06-04T01:05:51.999Z</time>
</trkpt>  
<trkpt lat="34.25057189728759" lon="108.89438799788189">
   <ele>407.93910217285156</ele>
   <time>2021-06-04T01:05:53.999Z</time>
</trkpt>  
<trkpt lat="34.250592036118164" lon="108.89435219638403">
   <ele>407.81605529785156</ele>
   <time>2021-06-04T01:05:55.999Z</time>
</trkpt>  
<trkpt lat="34.250603824998606" lon="108.89438479691984">
   <ele>406.84669494628906</ele>
   <time>2021-06-04T01:06:18.999Z</time>
</trkpt>  
<trkpt lat="34.25057285707586" lon="108.89442557963669">
   <ele>406.86000061035156</ele>
   <time>2021-06-04T01:06:27.999Z</time>
</trkpt>  
<trkpt lat="34.25054760033388" lon="108.89447718730997">
   <ele>406.6620635986328</ele>
   <time>2021-06-04T01:06:29.999Z</time>
</trkpt>  
<trkpt lat="34.25057308605082" lon="108.89445967217709">
   <ele>406.76210021972656</ele>
   <time>2021-06-04T01:06:35.999Z</time>
</trkpt>  
<trkpt lat="34.250595113953004" lon="108.89443600084088">
   <ele>406.93836975097656</ele>
   <time>2021-06-04T01:06:37.999Z</time>
</trkpt>  
<trkpt lat="34.25061798432039" lon="108.89446717141837">
   <ele>407.05189514160156</ele>
   <time>2021-06-04T01:06:41.999Z</time>
</trkpt>  
<trkpt lat="34.25061000209152" lon="108.89443370795534">
   <ele>408.92738342285156</ele>
   <time>2021-06-04T01:06:51.999Z</time>
</trkpt>  
<trkpt lat="34.25061387195886" lon="108.89439042216877">
   <ele>409.20899963378906</ele>
   <time>2021-06-04T01:06:53.999Z</time>
</trkpt>  
<trkpt lat="34.250612730896705" lon="108.89443168936464">
   <ele>410.00892639160156</ele>
   <time>2021-06-04T01:07:43.998Z</time>
</trkpt>  
<trkpt lat="34.25059837523035" lon="108.89447365538784">
   <ele>409.77003479003906</ele>
   <time>2021-06-04T01:07:45.998Z</time>
</trkpt>  
<trkpt lat="34.25059747296626" lon="108.89443921956308">
   <ele>407.63136291503906</ele>
   <time>2021-06-04T01:08:05.998Z</time>
</trkpt>  
<trkpt lat="34.25061659127627" lon="108.89446466945">
   <ele>403.5730743408203</ele>
   <time>2021-06-04T01:08:34.998Z</time>
</trkpt>  
<trkpt lat="34.250639565507726" lon="108.89444723275703">
   <ele>404.9903106689453</ele>
   <time>2021-06-04T01:09:07.000Z</time>
</trkpt>  
<trkpt lat="34.2506412444787" lon="108.89448003825393">
   <ele>405.84925842285156</ele>
   <time>2021-06-04T01:14:01.999Z</time>
</trkpt>  
<trkpt lat="34.25066755831239" lon="108.89446996807925">
   <ele>407.24647521972656</ele>
   <time>2021-06-04T01:15:32.998Z</time>
</trkpt>  
<trkpt lat="34.250692109750474" lon="108.89445528384643">
   <ele>406.99208068847656</ele>
   <time>2021-06-04T01:15:49.999Z</time>
</trkpt>  
<trkpt lat="34.250681458465806" lon="108.89448771979067">
   <ele>408.39466857910156</ele>
   <time>2021-06-04T01:17:30.000Z</time>
</trkpt>  
<trkpt lat="34.2506632664775" lon="108.89451784383945">
   <ele>409.1316680908203</ele>
   <time>2021-06-04T01:18:14.000Z</time>
</trkpt>  
<trkpt lat="34.25065353951686" lon="108.89448707865881">
   <ele>408.65919494628906</ele>
   <time>2021-06-04T01:20:17.000Z</time>
</trkpt>  
<trkpt lat="34.25066239755657" lon="108.89445534366766">
   <ele>408.15699768066406</ele>
   <time>2021-06-04T01:20:19.000Z</time>
</trkpt>  
<trkpt lat="34.25063639382787" lon="108.8944678899413">
   <ele>407.2042999267578</ele>
   <time>2021-06-04T01:21:34.000Z</time>
</trkpt>  
<trkpt lat="34.2506545591111" lon="108.89444288785738">
   <ele>407.43605041503906</ele>
   <time>2021-06-04T01:22:16.000Z</time>
</trkpt>  
<trkpt lat="34.25066738683738" lon="108.89441303845253">
   <ele>406.11671447753906</ele>
   <time>2021-06-04T01:23:12.000Z</time>
</trkpt>  
<trkpt lat="34.250652457494056" lon="108.89444390208158">
   <ele>407.24916076660156</ele>
   <time>2021-06-04T01:25:04.000Z</time>
</trkpt>  
<trkpt lat="34.2506289328512" lon="108.8944624865867">
   <ele>407.62049865722656</ele>
   <time>2021-06-04T01:25:28.000Z</time>
</trkpt>  
<trkpt lat="34.250657008597535" lon="108.89444423502694">
   <ele>408.40162658691406</ele>
   <time>2021-06-04T01:25:36.000Z</time>
</trkpt>  
<trkpt lat="34.250683891641046" lon="108.89443195788733">
   <ele>408.83399963378906</ele>
   <time>2021-06-04T01:25:38.000Z</time>
</trkpt>  
<trkpt lat="34.25065455015873" lon="108.89445076652713">
   <ele>408.83045959472656</ele>
   <time>2021-06-04T01:26:02.000Z</time>
</trkpt>  
<trkpt lat="34.25062917337641" lon="108.89446365983679">
   <ele>409.11341857910156</ele>
   <time>2021-06-04T01:26:05.000Z</time>
</trkpt>  
<trkpt lat="34.250603795667935" lon="108.89447619810265">
   <ele>408.88746643066406</ele>
   <time>2021-06-04T01:26:06.000Z</time>
</trkpt>  
<trkpt lat="34.25063113193049" lon="108.89446818218474">
   <ele>409.04432678222656</ele>
   <time>2021-06-04T01:26:15.000Z</time>
</trkpt>  
<trkpt lat="34.250659559456096" lon="108.8944535803487">
   <ele>409.1927032470703</ele>
   <time>2021-06-04T01:26:16.000Z</time>
</trkpt>  
<trkpt lat="34.25068941414586" lon="108.89444046987417">
   <ele>408.41358947753906</ele>
   <time>2021-06-04T01:26:18.000Z</time>
</trkpt>  
<trkpt lat="34.25072281592746" lon="108.89442493435303">
   <ele>408.44544982910156</ele>
   <time>2021-06-04T01:26:20.000Z</time>
</trkpt>  
<trkpt lat="34.250695332646806" lon="108.8944291374018">
   <ele>407.47547912597656</ele>
   <time>2021-06-04T01:26:28.000Z</time>
</trkpt>  
<trkpt lat="34.250668550250964" lon="108.89446368124796">
   <ele>407.06910705566406</ele>
   <time>2021-06-04T01:26:32.000Z</time>
</trkpt>  
<trkpt lat="34.25064753324022" lon="108.89448429440718">
   <ele>408.21388244628906</ele>
   <time>2021-06-04T01:26:36.000Z</time>
</trkpt>  
<trkpt lat="34.250674670253744" lon="108.89448594740145">
   <ele>408.7093048095703</ele>
   <time>2021-06-04T01:26:46.000Z</time>
</trkpt>  
<trkpt lat="34.250647375433154" lon="108.89448993587352">
   <ele>408.96400451660156</ele>
   <time>2021-06-04T01:27:25.000Z</time>
</trkpt>  
<trkpt lat="34.25062583258983" lon="108.89445565461048">
   <ele>407.66639709472656</ele>
   <time>2021-06-04T01:27:28.000Z</time>
</trkpt>  
<trkpt lat="34.25062367209124" lon="108.89442200712975">
   <ele>407.9184112548828</ele>
   <time>2021-06-04T01:27:30.000Z</time>
</trkpt>  
<trkpt lat="34.250620616480816" lon="108.89445650641554">
   <ele>407.25526428222656</ele>
   <time>2021-06-04T01:27:39.000Z</time>
</trkpt>  
<trkpt lat="34.25064026826729" lon="108.89447954936954">
   <ele>406.63612365722656</ele>
   <time>2021-06-04T01:29:56.000Z</time>
</trkpt>  
<trkpt lat="34.25066093946699" lon="108.8944477551688">
   <ele>407.2155303955078</ele>
   <time>2021-06-04T01:30:30.000Z</time>
</trkpt>  
<trkpt lat="34.250711574768815" lon="108.89440222221926">
   <ele>407.27748107910156</ele>
   <time>2021-06-04T01:30:32.000Z</time>
</trkpt>  
<trkpt lat="34.25068792886201" lon="108.89441803325228">
   <ele>406.9491729736328</ele>
   <time>2021-06-04T01:35:27.999Z</time>
</trkpt>  
<trkpt lat="34.250706347240744" lon="108.89444330322713">
   <ele>407.0304718017578</ele>
   <time>2021-06-04T01:39:46.000Z</time>
</trkpt>  
<trkpt lat="34.25067980002093" lon="108.89445571456291">
   <ele>407.22694396972656</ele>
   <time>2021-06-04T01:42:26.001Z</time>
</trkpt>  
<trkpt lat="34.2506593197606" lon="108.89442399924384">
   <ele>406.3443145751953</ele>
   <time>2021-06-04T01:43:54.002Z</time>
</trkpt>  
<trkpt lat="34.25068156811521" lon="108.89444418621908">
   <ele>406.5490264892578</ele>
   <time>2021-06-04T01:44:27.002Z</time>
</trkpt>  
<trkpt lat="34.25070386070952" lon="108.89441881521233">
   <ele>406.61585998535156</ele>
   <time>2021-06-04T01:44:35.002Z</time>
</trkpt>  
<trkpt lat="34.25067804311092" lon="108.89440155475747">
   <ele>407.05274963378906</ele>
   <time>2021-06-04T01:44:42.002Z</time>
</trkpt>  
<trkpt lat="34.25065985972745" lon="108.89443991881191">
   <ele>407.12611389160156</ele>
   <time>2021-06-04T01:44:53.002Z</time>
</trkpt>  
<trkpt lat="34.250672527250856" lon="108.8944110532221">
   <ele>407.48683166503906</ele>
   <time>2021-06-04T01:45:08.001Z</time>
</trkpt>  
<trkpt lat="34.25069152407751" lon="108.89443522120955">
   <ele>409.4103546142578</ele>
   <time>2021-06-04T01:46:40.000Z</time>
</trkpt>  
<trkpt lat="34.25070546752291" lon="108.89446612624076">
   <ele>409.14369201660156</ele>
   <time>2021-06-04T01:47:55.000Z</time>
</trkpt>  
<trkpt lat="34.25073210641975" lon="108.89446039276756">
   <ele>411.00306701660156</ele>
   <time>2021-06-04T01:50:02.000Z</time>
</trkpt>  
<trkpt lat="34.250704632422746" lon="108.89445720538855">
   <ele>408.96998596191406</ele>
   <time>2021-06-04T01:52:21.000Z</time>
</trkpt>  
<trkpt lat="34.25069564944337" lon="108.8944263430504">
   <ele>409.5352325439453</ele>
   <time>2021-06-04T01:53:45.000Z</time>
</trkpt>  
<trkpt lat="34.2506938324867" lon="108.89445897030893">
   <ele>409.80690002441406</ele>
   <time>2021-06-04T01:56:59.999Z</time>
</trkpt>  
<trkpt lat="34.250683900861" lon="108.89448933984526">
   <ele>409.9842071533203</ele>
   <time>2021-06-04T01:58:29.999Z</time>
</trkpt>  
<trkpt lat="34.250692101328575" lon="108.89445739825375">
   <ele>407.28639221191406</ele>
   <time>2021-06-04T02:02:24.000Z</time>
</trkpt>  
<trkpt lat="34.250707730673824" lon="108.89443029815254">
   <ele>406.6018829345703</ele>
   <time>2021-06-04T02:03:11.999Z</time>
</trkpt>  
<trkpt lat="34.25068580732719" lon="108.89445037916992">
   <ele>405.48622131347656</ele>
   <time>2021-06-04T02:03:34.999Z</time>
</trkpt>  
<trkpt lat="34.25066249247483" lon="108.89446682593572">
   <ele>406.3732452392578</ele>
   <time>2021-06-04T02:11:56.002Z</time>
</trkpt>  
<trkpt lat="34.250669654349814" lon="108.89443522953128">
   <ele>405.79603576660156</ele>
   <time>2021-06-04T02:12:41.003Z</time>
</trkpt>  
<trkpt lat="34.25069864112441" lon="108.89443779542545">
   <ele>405.53944396972656</ele>
   <time>2021-06-04T02:12:55.003Z</time>
</trkpt>  
<trkpt lat="34.25067790665921" lon="108.89446061348889">
   <ele>404.6200714111328</ele>
   <time>2021-06-04T02:14:48.004Z</time>
</trkpt>  
<trkpt lat="34.25070542886758" lon="108.89445006470024">
   <ele>403.09571838378906</ele>
   <time>2021-06-04T02:15:24.004Z</time>
</trkpt>  
<trkpt lat="34.2507248644038" lon="108.89442736562738">
   <ele>404.90028381347656</ele>
   <time>2021-06-04T02:15:31.003Z</time>
</trkpt>  
<trkpt lat="34.250696295414265" lon="108.89443469902061">
   <ele>405.02015686035156</ele>
   <time>2021-06-04T02:15:45.001Z</time>
</trkpt>  
<trkpt lat="34.25066986149169" lon="108.89442009323005">
   <ele>406.16651916503906</ele>
   <time>2021-06-04T02:22:54.000Z</time>
</trkpt>  
<trkpt lat="34.250681095840704" lon="108.89445365875507">
   <ele>406.11256408691406</ele>
   <time>2021-06-04T02:26:49.000Z</time>
</trkpt>  
<trkpt lat="34.250653932629135" lon="108.89445870299069">
   <ele>403.9900665283203</ele>
   <time>2021-06-04T02:28:28.000Z</time>
</trkpt>  
<trkpt lat="34.250675444255776" lon="108.8944336096128">
   <ele>405.72377014160156</ele>
   <time>2021-06-04T02:30:17.000Z</time>
</trkpt>  
<trkpt lat="34.25070510074161" lon="108.89444156625643">
   <ele>405.13331604003906</ele>
   <time>2021-06-04T02:30:22.000Z</time>
</trkpt>  
<trkpt lat="34.250676602466406" lon="108.89444740399168">
   <ele>404.74794006347656</ele>
   <time>2021-06-04T02:30:26.000Z</time>
</trkpt>  
<trkpt lat="34.250641323875136" lon="108.89443823772912">
   <ele>404.6984405517578</ele>
   <time>2021-06-04T02:30:29.999Z</time>
</trkpt>  
<trkpt lat="34.250673273857174" lon="108.89443227160164">
   <ele>404.24684143066406</ele>
   <time>2021-06-04T02:30:41.999Z</time>
</trkpt>  
<trkpt lat="34.25069400273421" lon="108.89445331541508">
   <ele>405.4136505126953</ele>
   <time>2021-06-04T02:31:28.000Z</time>
</trkpt>  
<trkpt lat="34.25066873677661" lon="108.89443508904476">
   <ele>405.01148986816406</ele>
   <time>2021-06-04T02:36:23.001Z</time>
</trkpt>  
<trkpt lat="34.25064892928834" lon="108.89445988945303">
   <ele>404.96681213378906</ele>
   <time>2021-06-04T02:36:38.001Z</time>
</trkpt>  
<trkpt lat="34.250631379118126" lon="108.89443162982363">
   <ele>403.6901397705078</ele>
   <time>2021-06-04T02:36:51.001Z</time>
</trkpt>  
<trkpt lat="34.25064071219438" lon="108.89440014679458">
   <ele>402.60511779785156</ele>
   <time>2021-06-04T02:37:04.001Z</time>
</trkpt>  
<trkpt lat="34.25066536284926" lon="108.89441807272922">
   <ele>402.62135314941406</ele>
   <time>2021-06-04T02:37:32.001Z</time>
</trkpt>  
<trkpt lat="34.2506928030373" lon="108.89443468241362">
   <ele>403.90773010253906</ele>
   <time>2021-06-04T02:38:51.001Z</time>
</trkpt>  
<trkpt lat="34.25071918560988" lon="108.8944419168809">
   <ele>404.24183654785156</ele>
   <time>2021-06-04T02:43:31.000Z</time>
</trkpt>  
<trkpt lat="34.2507256234223" lon="108.89440972096361">
   <ele>405.08094787597656</ele>
   <time>2021-06-04T02:44:08.001Z</time>
</trkpt>  
<trkpt lat="34.250752368681376" lon="108.89439742630434">
   <ele>404.6842803955078</ele>
   <time>2021-06-04T02:44:13.001Z</time>
</trkpt>  
<trkpt lat="34.2507332708505" lon="108.8944206617962">
   <ele>405.3775177001953</ele>
   <time>2021-06-04T02:46:51.001Z</time>
</trkpt>  
<trkpt lat="34.25070841992329" lon="108.89443398616793">
   <ele>405.57801818847656</ele>
   <time>2021-06-04T02:47:23.001Z</time>
</trkpt>  
<trkpt lat="34.25073601275028" lon="108.89442791753825">
   <ele>406.23976135253906</ele>
   <time>2021-06-04T02:50:35.002Z</time>
</trkpt>  
<trkpt lat="34.25071972663676" lon="108.89445951149706">
   <ele>403.91835021972656</ele>
   <time>2021-06-04T02:53:40.004Z</time>
</trkpt>  
<trkpt lat="34.250706345451476" lon="108.89449227685893">
   <ele>405.23915100097656</ele>
   <time>2021-06-04T02:53:43.004Z</time>
</trkpt>  
<trkpt lat="34.25069303300222" lon="108.8945259554681">
   <ele>405.39332580566406</ele>
   <time>2021-06-04T02:53:47.004Z</time>
</trkpt>  
<trkpt lat="34.25067843157079" lon="108.89455381082549">
   <ele>406.29432678222656</ele>
   <time>2021-06-04T02:53:56.005Z</time>
</trkpt>  
<trkpt lat="34.250691628964" lon="108.89452330206908">
   <ele>405.68531799316406</ele>
   <time>2021-06-04T02:56:38.001Z</time>
</trkpt>  
<trkpt lat="34.25067133721725" lon="108.89449360760229">
   <ele>405.62318420410156</ele>
   <time>2021-06-04T02:56:42.001Z</time>
</trkpt>  
<trkpt lat="34.25068562106952" lon="108.89445554558156">
   <ele>405.92152404785156</ele>
   <time>2021-06-04T02:57:09.001Z</time>
</trkpt>  
<trkpt lat="34.25070634046172" lon="108.89442407057899">
   <ele>406.10169982910156</ele>
   <time>2021-06-04T02:57:10.001Z</time>
</trkpt>  
<trkpt lat="34.25068026323183" lon="108.89441465559695">
   <ele>407.40480041503906</ele>
   <time>2021-06-04T02:58:19.002Z</time>
</trkpt>  
<trkpt lat="34.25068513613686" lon="108.89444731286862">
   <ele>408.75624084472656</ele>
   <time>2021-06-04T02:58:45.002Z</time>
</trkpt>  
<trkpt lat="34.25066437249426" lon="108.89446831267304">
   <ele>408.36549377441406</ele>
   <time>2021-06-04T02:59:36.003Z</time>
</trkpt>  
<trkpt lat="34.250652965396455" lon="108.8944984011632">
   <ele>405.4230499267578</ele>
   <time>2021-06-04T03:00:27.004Z</time>
</trkpt>  
<trkpt lat="34.250672215868995" lon="108.89447458948167">
   <ele>402.64833068847656</ele>
   <time>2021-06-04T03:03:14.002Z</time>
</trkpt>  
<trkpt lat="34.25066693084943" lon="108.89444252206255">
   <ele>406.02589416503906</ele>
   <time>2021-06-04T03:04:52.999Z</time>
</trkpt>  
<trkpt lat="34.25067145920462" lon="108.89440936163982">
   <ele>406.11988830566406</ele>
   <time>2021-06-04T03:07:30.001Z</time>
</trkpt>  
<trkpt lat="34.250697623197226" lon="108.89439911654216">
   <ele>404.8263702392578</ele>
   <time>2021-06-04T03:08:26.001Z</time>
</trkpt>  
<trkpt lat="34.250701276065406" lon="108.89436381613069">
   <ele>404.20777893066406</ele>
   <time>2021-06-04T03:08:55.002Z</time>
</trkpt>  
<trkpt lat="34.25072279672449" lon="108.89438706074286">
   <ele>405.13270568847656</ele>
   <time>2021-06-04T03:09:10.002Z</time>
</trkpt>  
<trkpt lat="34.2507313781924" lon="108.89442178329573">
   <ele>407.86952209472656</ele>
   <time>2021-06-04T03:09:20.002Z</time>
</trkpt>  
<trkpt lat="34.25074400224107" lon="108.89437211698657">
   <ele>407.62586975097656</ele>
   <time>2021-06-04T03:10:04.002Z</time>
</trkpt>  
<trkpt lat="34.250750760301436" lon="108.89433068156794">
   <ele>407.07167053222656</ele>
   <time>2021-06-04T03:10:06.002Z</time>
</trkpt>  
<trkpt lat="34.2507458413844" lon="108.89429593058989">
   <ele>405.6281280517578</ele>
   <time>2021-06-04T03:10:09.002Z</time>
</trkpt>  
<trkpt lat="34.250723130493924" lon="108.89426604672667">
   <ele>405.9977569580078</ele>
   <time>2021-06-04T03:10:14.002Z</time>
</trkpt>  
<trkpt lat="34.250700535800206" lon="108.89423221620636">
   <ele>406.5608673095703</ele>
   <time>2021-06-04T03:10:18.002Z</time>
</trkpt>  
<trkpt lat="34.250736080315605" lon="108.8942451817668">
   <ele>405.75721740722656</ele>
   <time>2021-06-04T03:10:23.002Z</time>
</trkpt>  
<trkpt lat="34.25076636973136" lon="108.89426047844435">
   <ele>405.27796936035156</ele>
   <time>2021-06-04T03:10:26.002Z</time>
</trkpt>  
<trkpt lat="34.25079686557383" lon="108.89427053857503">
   <ele>405.21754455566406</ele>
   <time>2021-06-04T03:10:28.002Z</time>
</trkpt>  
<trkpt lat="34.25083137350546" lon="108.89428825223288">
   <ele>404.4503936767578</ele>
   <time>2021-06-04T03:10:31.001Z</time>
</trkpt>  
<trkpt lat="34.250859802115194" lon="108.89431194617697">
   <ele>404.80824279785156</ele>
   <time>2021-06-04T03:10:37.001Z</time>
</trkpt>  
<trkpt lat="34.25082743589817" lon="108.89430542374195">
   <ele>405.07057189941406</ele>
   <time>2021-06-04T03:10:46.001Z</time>
</trkpt>  
<trkpt lat="34.25078930188016" lon="108.89429818928765">
   <ele>404.93653869628906</ele>
   <time>2021-06-04T03:10:49.001Z</time>
</trkpt>  
<trkpt lat="34.250751844063515" lon="108.89429134196362">
   <ele>405.14515686035156</ele>
   <time>2021-06-04T03:10:53.000Z</time>
</trkpt>  
<trkpt lat="34.250720093526986" lon="108.89428187376976">
   <ele>405.19410705566406</ele>
   <time>2021-06-04T03:10:56.000Z</time>
</trkpt>  
<trkpt lat="34.25069272520341" lon="108.89427333092289">
   <ele>405.56056213378906</ele>
   <time>2021-06-04T03:11:06.000Z</time>
</trkpt>  
<trkpt lat="34.25067146480004" lon="108.89424513525667">
   <ele>405.41029357910156</ele>
   <time>2021-06-04T03:11:10.000Z</time>
</trkpt>  
<trkpt lat="34.250656844747674" lon="108.89421757217005">
   <ele>405.26319885253906</ele>
   <time>2021-06-04T03:11:13.000Z</time>
</trkpt>  
<trkpt lat="34.25062912957235" lon="108.89418650401419">
   <ele>405.22523498535156</ele>
   <time>2021-06-04T03:11:16.000Z</time>
</trkpt>  
<trkpt lat="34.250599364703376" lon="108.89416846424527">
   <ele>405.15443420410156</ele>
   <time>2021-06-04T03:11:19.000Z</time>
</trkpt>  
<trkpt lat="34.25056560216823" lon="108.89416696320123">
   <ele>405.17408752441406</ele>
   <time>2021-06-04T03:11:23.000Z</time>
</trkpt>  
<trkpt lat="34.25054226606558" lon="108.8941855400909">
   <ele>405.19850158691406</ele>
   <time>2021-06-04T03:11:26.000Z</time>
</trkpt>  
<trkpt lat="34.25053400572236" lon="108.89422552587592">
   <ele>405.0323028564453</ele>
   <time>2021-06-04T03:11:30.000Z</time>
</trkpt>  
<trkpt lat="34.25053222315638" lon="108.89418970250597">
   <ele>405.06202697753906</ele>
   <time>2021-06-04T03:11:47.000Z</time>
</trkpt>  
<trkpt lat="34.25052574941037" lon="108.89415746765255">
   <ele>405.51747131347656</ele>
   <time>2021-06-04T03:11:49.000Z</time>
</trkpt>  
<trkpt lat="34.25052266922384" lon="108.89419938424244">
   <ele>406.4451446533203</ele>
   <time>2021-06-04T03:12:05.000Z</time>
</trkpt>  
<trkpt lat="34.25051922203722" lon="108.8942367027827">
   <ele>405.70558166503906</ele>
   <time>2021-06-04T03:12:09.000Z</time>
</trkpt>  
<trkpt lat="34.250516501604515" lon="108.89427324114774">
   <ele>405.81349182128906</ele>
   <time>2021-06-04T03:12:13.000Z</time>
</trkpt>  
<trkpt lat="34.250508772176275" lon="108.89431070924465">
   <ele>406.2107696533203</ele>
   <time>2021-06-04T03:12:18.000Z</time>
</trkpt>  
<trkpt lat="34.25051482776141" lon="108.89434934867923">
   <ele>406.2017364501953</ele>
   <time>2021-06-04T03:12:24.000Z</time>
</trkpt>  
<trkpt lat="34.25050265618461" lon="108.89438498041173">
   <ele>406.4674835205078</ele>
   <time>2021-06-04T03:12:29.000Z</time>
</trkpt>  
<trkpt lat="34.25048621512035" lon="108.89441224642793">
   <ele>406.47071838378906</ele>
   <time>2021-06-04T03:12:33.000Z</time>
</trkpt>  
<trkpt lat="34.25046895361802" lon="108.8944480071061">
   <ele>405.72291564941406</ele>
   <time>2021-06-04T03:12:37.000Z</time>
</trkpt>  
<trkpt lat="34.25046121770463" lon="108.8944885724952">
   <ele>404.8998565673828</ele>
   <time>2021-06-04T03:12:41.000Z</time>
</trkpt>  
<trkpt lat="34.25045207958452" lon="108.89452355023836">
   <ele>404.51185607910156</ele>
   <time>2021-06-04T03:12:44.000Z</time>
</trkpt>  
<trkpt lat="34.250446308227495" lon="108.89456566062891">
   <ele>405.29994201660156</ele>
   <time>2021-06-04T03:12:48.000Z</time>
</trkpt>  
<trkpt lat="34.25044723242217" lon="108.89460874213174">
   <ele>405.12867736816406</ele>
   <time>2021-06-04T03:12:51.000Z</time>
</trkpt>  
<trkpt lat="34.250445777187316" lon="108.89464545532483">
   <ele>405.2928009033203</ele>
   <time>2021-06-04T03:12:54.000Z</time>
</trkpt>  
<trkpt lat="34.250449168118955" lon="108.8946939141248">
   <ele>405.21583557128906</ele>
   <time>2021-06-04T03:12:57.000Z</time>
</trkpt>  
<trkpt lat="34.2504534089512" lon="108.89472872894667">
   <ele>405.26893615722656</ele>
   <time>2021-06-04T03:13:00.000Z</time>
</trkpt>  
<trkpt lat="34.25045419415286" lon="108.89477386094124">
   <ele>405.55226135253906</ele>
   <time>2021-06-04T03:13:04.000Z</time>
</trkpt>  
<trkpt lat="34.25044620167544" lon="108.89481852643637">
   <ele>405.25880432128906</ele>
   <time>2021-06-04T03:13:07.000Z</time>
</trkpt>  
<trkpt lat="34.25043856885167" lon="108.8948540181736">
   <ele>405.54457092285156</ele>
   <time>2021-06-04T03:13:10.000Z</time>
</trkpt>  
<trkpt lat="34.25043498740822" lon="108.89488652696308">
   <ele>404.88954162597656</ele>
   <time>2021-06-04T03:13:15.000Z</time>
</trkpt>  
<trkpt lat="34.25042444740801" lon="108.89493299978382">
   <ele>404.58900451660156</ele>
   <time>2021-06-04T03:13:18.000Z</time>
</trkpt>  
<trkpt lat="34.250418697615544" lon="108.89496600661772">
   <ele>404.8611602783203</ele>
   <time>2021-06-04T03:13:21.000Z</time>
</trkpt>  
<trkpt lat="34.250404165775414" lon="108.89500080918408">
   <ele>405.2746124267578</ele>
   <time>2021-06-04T03:13:36.000Z</time>
</trkpt>  
<trkpt lat="34.250432263440416" lon="108.89500215911559">
   <ele>405.3970489501953</ele>
   <time>2021-06-04T03:14:17.000Z</time>
</trkpt>  
<trkpt lat="34.250418416469344" lon="108.89503993456336">
   <ele>405.31666564941406</ele>
   <time>2021-06-04T03:14:27.000Z</time>
</trkpt>  
<trkpt lat="34.25041295980163" lon="108.89507604294974">
   <ele>405.9467315673828</ele>
   <time>2021-06-04T03:14:31.000Z</time>
</trkpt>  
<trkpt lat="34.250433445394876" lon="108.89510597475241">
   <ele>406.21791076660156</ele>
   <time>2021-06-04T03:14:35.000Z</time>
</trkpt>  
<trkpt lat="34.25045902457358" lon="108.89511654398402">
   <ele>404.91627502441406</ele>
   <time>2021-06-04T03:14:40.000Z</time>
</trkpt>  
<trkpt lat="34.25048418051212" lon="108.89510428913734">
   <ele>405.4450225830078</ele>
   <time>2021-06-04T03:14:46.000Z</time>
</trkpt>  
<trkpt lat="34.250456899417266" lon="108.89510542156995">
   <ele>404.62355041503906</ele>
   <time>2021-06-04T03:15:19.000Z</time>
</trkpt>  
<trkpt lat="34.25042188684773" lon="108.8951060611715">
   <ele>404.5640411376953</ele>
   <time>2021-06-04T03:15:24.000Z</time>
</trkpt>  
<trkpt lat="34.25039457550416" lon="108.89511444016311">
   <ele>404.93238830566406</ele>
   <time>2021-06-04T03:15:30.000Z</time>
</trkpt>  
<trkpt lat="34.25038832863685" lon="108.8951558439002">
   <ele>405.28919982910156</ele>
   <time>2021-06-04T03:15:33.000Z</time>
</trkpt>  
<trkpt lat="34.25039154502066" lon="108.8951903582391">
   <ele>405.1074981689453</ele>
   <time>2021-06-04T03:15:38.000Z</time>
</trkpt>  
<trkpt lat="34.25038848330072" lon="108.89522282450982">
   <ele>405.09095764160156</ele>
   <time>2021-06-04T03:15:41.000Z</time>
</trkpt>  
<trkpt lat="34.250378128480065" lon="108.89525843334513">
   <ele>405.32472229003906</ele>
   <time>2021-06-04T03:15:44.000Z</time>
</trkpt>  
<trkpt lat="34.250377041458556" lon="108.89529428690658">
   <ele>405.2415313720703</ele>
   <time>2021-06-04T03:15:47.000Z</time>
</trkpt>  
<trkpt lat="34.2503871471958" lon="108.89532853805918">
   <ele>405.1839141845703</ele>
   <time>2021-06-04T03:15:49.000Z</time>
</trkpt>  
<trkpt lat="34.25039971658852" lon="108.89537132139839">
   <ele>404.94105529785156</ele>
   <time>2021-06-04T03:15:52.000Z</time>
</trkpt>  
<trkpt lat="34.250396911968096" lon="108.89541231331393">
   <ele>404.8011016845703</ele>
   <time>2021-06-04T03:15:55.001Z</time>
</trkpt>  
<trkpt lat="34.25038310447203" lon="108.8954438707223">
   <ele>404.70594787597656</ele>
   <time>2021-06-04T03:15:58.001Z</time>
</trkpt>  
<trkpt lat="34.250373498267514" lon="108.89547472182285">
   <ele>404.7241973876953</ele>
   <time>2021-06-04T03:16:01.001Z</time>
</trkpt>  
<trkpt lat="34.2503759642233" lon="108.89551996777416">
   <ele>405.02626037597656</ele>
   <time>2021-06-04T03:16:05.001Z</time>
</trkpt>  
<trkpt lat="34.25037836587533" lon="108.8955625453843">
   <ele>404.66542053222656</ele>
   <time>2021-06-04T03:16:08.001Z</time>
</trkpt>  
<trkpt lat="34.25037747411144" lon="108.89560177266162">
   <ele>404.59400939941406</ele>
   <time>2021-06-04T03:16:11.001Z</time>
</trkpt>  
<trkpt lat="34.25037255336126" lon="108.89564504845994">
   <ele>404.66566467285156</ele>
   <time>2021-06-04T03:16:15.001Z</time>
</trkpt>  
<trkpt lat="34.25036134080883" lon="108.89568619814469">
   <ele>404.10206604003906</ele>
   <time>2021-06-04T03:16:19.001Z</time>
</trkpt>  
<trkpt lat="34.2503559290358" lon="108.89572381552004">
   <ele>404.0302276611328</ele>
   <time>2021-06-04T03:16:22.001Z</time>
</trkpt>  
<trkpt lat="34.25034637945405" lon="108.89576121151202">
   <ele>404.0059356689453</ele>
   <time>2021-06-04T03:16:25.001Z</time>
</trkpt>  
<trkpt lat="34.25033952934267" lon="108.89579822370483">
   <ele>403.57130432128906</ele>
   <time>2021-06-04T03:16:29.001Z</time>
</trkpt>  
<trkpt lat="34.25033357394712" lon="108.89583230497009">
   <ele>403.61769104003906</ele>
   <time>2021-06-04T03:16:32.001Z</time>
</trkpt>  
<trkpt lat="34.25033150772312" lon="108.89587259592999">
   <ele>403.7837677001953</ele>
   <time>2021-06-04T03:16:35.001Z</time>
</trkpt>  
<trkpt lat="34.250347049644645" lon="108.89590416733415">
   <ele>404.02198791503906</ele>
   <time>2021-06-04T03:16:38.001Z</time>
</trkpt>  
<trkpt lat="34.250369479000284" lon="108.89592272267474">
   <ele>404.58888244628906</ele>
   <time>2021-06-04T03:16:43.001Z</time>
</trkpt>  
<trkpt lat="34.250402347042616" lon="108.89593717250177">
   <ele>405.1847686767578</ele>
   <time>2021-06-04T03:16:52.001Z</time>
</trkpt>  
<trkpt lat="34.25042565861183" lon="108.89596503399272">
   <ele>405.81251525878906</ele>
   <time>2021-06-04T03:16:57.001Z</time>
</trkpt>  
<trkpt lat="34.25045100430987" lon="108.89598523133888">
   <ele>405.89332580566406</ele>
   <time>2021-06-04T03:17:01.001Z</time>
</trkpt>  
<trkpt lat="34.2504777529624" lon="108.89599337452078">
   <ele>405.82374572753906</ele>
   <time>2021-06-04T03:17:04.001Z</time>
</trkpt>  
<trkpt lat="34.25050575820064" lon="108.89599961735036">
   <ele>405.82460021972656</ele>
   <time>2021-06-04T03:17:07.001Z</time>
</trkpt>  
<trkpt lat="34.25053331451125" lon="108.89600763827667">
   <ele>405.80091857910156</ele>
   <time>2021-06-04T03:17:10.001Z</time>
</trkpt>  
<trkpt lat="34.250561796427824" lon="108.89602557163911">
   <ele>406.49293518066406</ele>
   <time>2021-06-04T03:17:27.001Z</time>
</trkpt>  
<trkpt lat="34.25059771890086" lon="108.89603734708754">
   <ele>406.43275451660156</ele>
   <time>2021-06-04T03:17:32.001Z</time>
</trkpt>  
<trkpt lat="34.25062909487833" lon="108.89603547301851">
   <ele>406.83180236816406</ele>
   <time>2021-06-04T03:17:36.001Z</time>
</trkpt>  
<trkpt lat="34.250655428158026" lon="108.89602546451786">
   <ele>406.7094268798828</ele>
   <time>2021-06-04T03:17:40.000Z</time>
</trkpt>  
<trkpt lat="34.250686152069186" lon="108.89601536185728">
   <ele>406.68507385253906</ele>
   <time>2021-06-04T03:17:44.000Z</time>
</trkpt>  
<trkpt lat="34.25072145591787" lon="108.89600575238906">
   <ele>406.83692932128906</ele>
   <time>2021-06-04T03:17:49.000Z</time>
</trkpt>  
<trkpt lat="34.2507589665718" lon="108.89600331454709">
   <ele>406.91334533691406</ele>
   <time>2021-06-04T03:17:52.000Z</time>
</trkpt>  
<trkpt lat="34.25078458098996" lon="108.89602311396186">
   <ele>407.13795471191406</ele>
   <time>2021-06-04T03:17:54.000Z</time>
</trkpt>  
<trkpt lat="34.250809682233296" lon="108.89607929916961">
   <ele>407.2478790283203</ele>
   <time>2021-06-04T03:17:56.000Z</time>
</trkpt>  
<trkpt lat="34.250814319266155" lon="108.89611919342369">
   <ele>407.05494689941406</ele>
   <time>2021-06-04T03:17:58.000Z</time>
</trkpt>  
<trkpt lat="34.25083246790662" lon="108.89614477277601">
   <ele>406.66981506347656</ele>
   <time>2021-06-04T03:18:08.000Z</time>
</trkpt>  
<trkpt lat="34.25086309998895" lon="108.89611323870612">
   <ele>406.5175323486328</ele>
   <time>2021-06-04T03:18:13.000Z</time>
</trkpt>  
<trkpt lat="34.25088654873925" lon="108.8960767453271">
   <ele>406.48878479003906</ele>
   <time>2021-06-04T03:18:15.000Z</time>
</trkpt>  
<trkpt lat="34.25086757345379" lon="108.89611170645345">
   <ele>406.1099395751953</ele>
   <time>2021-06-04T03:18:22.000Z</time>
</trkpt>  
<trkpt lat="34.25085125621171" lon="108.89615202255904">
   <ele>406.2046661376953</ele>
   <time>2021-06-04T03:18:24.000Z</time>
</trkpt>  
<trkpt lat="34.25083262761677" lon="108.8961979990306">
   <ele>406.07606506347656</ele>
   <time>2021-06-04T03:18:27.000Z</time>
</trkpt>  
<trkpt lat="34.25080174320173" lon="108.89624157504646">
   <ele>405.95338439941406</ele>
   <time>2021-06-04T03:18:37.000Z</time>
</trkpt>  
<trkpt lat="34.25078569053896" lon="108.89627074297549">
   <ele>405.96095275878906</ele>
   <time>2021-06-04T03:18:40.000Z</time>
</trkpt>  
<trkpt lat="34.25077276432011" lon="108.89631360823283">
   <ele>406.16957092285156</ele>
   <time>2021-06-04T03:18:48.000Z</time>
</trkpt>  
       </trkseg>
   </trk>
</gpx>
