# Supplementary material for: Exploring the influence of path environment factors on walking behavior in urban parks with configuration attribute control
Source: PLoS One. 2025 Jul 28;20(7):e0329278. doi: 10.1371/journal.pone.0329278 (PMC12303266; doi:10.1371/journal.pone.0329278)
Supplement: S2 File — (ZIP) [file pone.0329278.s002.zip › S2 File/Trajectory data/F210.gpx]

<?xml version="1.0" encoding="UTF-8"?><gpx xsi:schemaLocation="http://www.topografix.com/GPX/1/0 http://www.topografix.com/GPX/1/0/gpx.xsd" xmlns="http://www.topografix.com/GPX/1/0" xmlns:xsi="http://www.w3.org/2001/XMLSchema-instance" creator="SixFoot - http://www.foooooot.com/" version="1.0"><trk><trkseg><trkpt lon="108.8951284" lat="34.2520056"><ele>368.2099609375</ele><time>2021-06-04T02:17:29Z</time><speed>0.0</speed></trkpt><trkpt lon="108.89524956" lat="34.25199486"><ele>367.5380859375</ele><time>2021-06-04T02:17:45Z</time><speed>1.8700000047683716</speed></trkpt><trkpt lon="108.89512496" lat="34.25193786"><ele>370.25048828125</ele><time>2021-06-04T02:18:29Z</time><speed>1.4700000286102295</speed></trkpt><trkpt lon="108.89508911" lat="34.251851"><ele>379.2994384765625</ele><time>2021-06-04T02:18:46Z</time><speed>0.9700000286102295</speed></trkpt><trkpt lon="108.89513136" lat="34.25175969"><ele>375.44384765625</ele><time>2021-06-04T02:18:53Z</time><speed>1.2100000381469727</speed></trkpt><trkpt lon="108.89520669" lat="34.25168858"><ele>373.2635498046875</ele><time>2021-06-04T02:19:03Z</time><speed>0.9300000071525574</speed></trkpt><trkpt lon="108.89526191" lat="34.25160261"><ele>376.236572265625</ele><time>2021-06-04T02:19:37Z</time><speed>0.9399999976158142</speed></trkpt><trkpt lon="108.8952786" lat="34.25151277"><ele>374.296142578125</ele><time>2021-06-04T02:19:49Z</time><speed>0.8700000047683716</speed></trkpt><trkpt lon="108.89520919" lat="34.25143261"><ele>376.73828125</ele><time>2021-06-04T02:20:01Z</time><speed>0.8399999737739563</speed></trkpt><trkpt lon="108.89527431" lat="34.25135362"><ele>378.0113525390625</ele><time>2021-06-04T02:20:21Z</time><speed>1.0099999904632568</speed></trkpt><trkpt lon="108.89538587" lat="34.25136088"><ele>372.9608154296875</ele><time>2021-06-04T02:20:37Z</time><speed>0.0</speed></trkpt><trkpt lon="108.89527101" lat="34.25133064"><ele>381.8990478515625</ele><time>2021-06-04T02:22:42Z</time><speed>0.6299999952316284</speed></trkpt><trkpt lon="108.8951552" lat="34.25134743"><ele>385.389892578125</ele><time>2021-06-04T02:22:52Z</time><speed>0.75</speed></trkpt><trkpt lon="108.89505532" lat="34.25130479"><ele>381.2860107421875</ele><time>2021-06-04T02:23:09Z</time><speed>1.3300000429153442</speed></trkpt><trkpt lon="108.89498424" lat="34.25123408"><ele>380.8167724609375</ele><time>2021-06-04T02:23:21Z</time><speed>0.7799999713897705</speed></trkpt><trkpt lon="108.89488909" lat="34.25117547"><ele>377.25</ele><time>2021-06-04T02:23:33Z</time><speed>1.2799999713897705</speed></trkpt><trkpt lon="108.89478151" lat="34.2511166"><ele>377.0948486328125</ele><time>2021-06-04T02:23:41Z</time><speed>2.0</speed></trkpt><trkpt lon="108.8946564" lat="34.25103546"><ele>373.4180908203125</ele><time>2021-06-04T02:23:47Z</time><speed>2.380000114440918</speed></trkpt><trkpt lon="108.89455155" lat="34.25098201"><ele>369.8779296875</ele><time>2021-06-04T02:24:29Z</time><speed>0.9900000095367432</speed></trkpt><trkpt lon="108.89446245" lat="34.25092625"><ele>370.16717529296875</ele><time>2021-06-04T02:24:51Z</time><speed>0.0</speed></trkpt><trkpt lon="108.89435613" lat="34.25086726"><ele>368.9150390625</ele><time>2021-06-04T02:25:57Z</time><speed>2.0799999237060547</speed></trkpt><trkpt lon="108.89431143" lat="34.25076217"><ele>371.0885009765625</ele><time>2021-06-04T02:26:05Z</time><speed>1.7000000476837158</speed></trkpt><trkpt lon="108.89423999" lat="34.25066866"><ele>371.90728759765625</ele><time>2021-06-04T02:26:13Z</time><speed>1.2799999713897705</speed></trkpt><trkpt lon="108.8941684" lat="34.25059255"><ele>373.3143310546875</ele><time>2021-06-04T02:26:25Z</time><speed>0.6600000262260437</speed></trkpt><trkpt lon="108.89404746" lat="34.25062086"><ele>374.1658935546875</ele><time>2021-06-04T02:26:39Z</time><speed>0.9300000071525574</speed></trkpt><trkpt lon="108.8939508" lat="34.25066744"><ele>373.1981201171875</ele><time>2021-06-04T02:26:50Z</time><speed>0.6499999761581421</speed></trkpt><trkpt lon="108.8938191" lat="34.25067509"><ele>373.4066162109375</ele><time>2021-06-04T02:27:03Z</time><speed>0.8999999761581421</speed></trkpt><trkpt lon="108.89369106" lat="34.25072297"><ele>370.64703369140625</ele><time>2021-06-04T02:27:13Z</time><speed>1.0800000429153442</speed></trkpt><trkpt lon="108.89361127" lat="34.25063984"><ele>366.521240234375</ele><time>2021-06-04T02:27:51Z</time><speed>1.2100000381469727</speed></trkpt><trkpt lon="108.89357997" lat="34.25054623"><ele>366.2364501953125</ele><time>2021-06-04T02:28:01Z</time><speed>1.309999942779541</speed></trkpt><trkpt lon="108.8934702" lat="34.2505632"><ele>372.31158447265625</ele><time>2021-06-04T02:28:43Z</time><speed>0.6100000143051147</speed></trkpt><trkpt lon="108.89336479" lat="34.25058951"><ele>373.00982666015625</ele><time>2021-06-04T02:28:51Z</time><speed>1.1200000047683716</speed></trkpt><trkpt lon="108.89325523" lat="34.25058973"><ele>376.61376953125</ele><time>2021-06-04T02:30:57Z</time><speed>0.6299999952316284</speed></trkpt><trkpt lon="108.89314481" lat="34.25058156"><ele>374.1275634765625</ele><time>2021-06-04T02:31:29Z</time><speed>0.4699999988079071</speed></trkpt><trkpt lon="108.89326709" lat="34.25057839"><ele>367.8336181640625</ele><time>2021-06-04T02:32:31Z</time><speed>1.1299999952316284</speed></trkpt><trkpt lon="108.8932464" lat="34.25048339"><ele>370.1334228515625</ele><time>2021-06-04T02:34:24Z</time><speed>1.3300000429153442</speed></trkpt><trkpt lon="108.8932262" lat="34.25038622"><ele>366.2174072265625</ele><time>2021-06-04T02:34:35Z</time><speed>0.0</speed></trkpt><trkpt lon="108.89330789" lat="34.250446"><ele>370.126953125</ele><time>2021-06-04T02:37:56Z</time><speed>0.0</speed></trkpt><trkpt lon="108.89324546" lat="34.25035544"><ele>365.975830078125</ele><time>2021-06-04T02:40:04Z</time><speed>1.0700000524520874</speed></trkpt><trkpt lon="108.89332645" lat="34.25029095"><ele>364.9359130859375</ele><time>2021-06-04T02:40:14Z</time><speed>0.949999988079071</speed></trkpt><trkpt lon="108.89343664" lat="34.25028534"><ele>372.0338134765625</ele><time>2021-06-04T02:41:08Z</time><speed>0.0</speed></trkpt><trkpt lon="108.89355548" lat="34.25029966"><ele>372.287353515625</ele><time>2021-06-04T02:41:30Z</time><speed>1.1200000047683716</speed></trkpt><trkpt lon="108.89356749" lat="34.25039542"><ele>372.0625</ele><time>2021-06-04T02:44:24Z</time><speed>0.0</speed></trkpt><trkpt lon="108.89357256" lat="34.2502885"><ele>371.07354736328125</ele><time>2021-06-04T02:45:38Z</time><speed>0.8199999928474426</speed></trkpt><trkpt lon="108.89368483" lat="34.25027638"><ele>372.718994140625</ele><time>2021-06-04T02:45:50Z</time><speed>0.7099999785423279</speed></trkpt><trkpt lon="108.89380753" lat="34.25029111"><ele>370.10015869140625</ele><time>2021-06-04T02:46:02Z</time><speed>1.1799999475479126</speed></trkpt><trkpt lon="108.89389276" lat="34.25035834"><ele>371.9776611328125</ele><time>2021-06-04T02:46:15Z</time><speed>0.7900000214576721</speed></trkpt><trkpt lon="108.89402011" lat="34.25038335"><ele>369.369873046875</ele><time>2021-06-04T02:46:40Z</time><speed>1.0099999904632568</speed></trkpt><trkpt lon="108.89410453" lat="34.250444"><ele>367.81591796875</ele><time>2021-06-04T02:46:48Z</time><speed>0.8999999761581421</speed></trkpt><trkpt lon="108.8942051" lat="34.25048193"><ele>365.0323486328125</ele><time>2021-06-04T02:47:02Z</time><speed>0.0</speed></trkpt><trkpt lon="108.89433226" lat="34.25048423"><ele>373.7635498046875</ele><time>2021-06-04T03:06:13Z</time><speed>1.3300000429153442</speed></trkpt><trkpt lon="108.89446071" lat="34.25045812"><ele>371.303466796875</ele><time>2021-06-04T03:06:23Z</time><speed>0.7900000214576721</speed></trkpt><trkpt lon="108.89457007" lat="34.25048619"><ele>371.53143310546875</ele><time>2021-06-04T03:06:37Z</time><speed>1.4800000190734863</speed></trkpt><trkpt lon="108.89467828" lat="34.25051429"><ele>372.7984619140625</ele><time>2021-06-04T03:10:25Z</time><speed>0.7799999713897705</speed></trkpt><trkpt lon="108.89473714" lat="34.25060235"><ele>375.7266845703125</ele><time>2021-06-04T03:11:05Z</time><speed>0.6100000143051147</speed></trkpt><trkpt lon="108.89481808" lat="34.25066459"><ele>370.7171630859375</ele><time>2021-06-04T03:13:01Z</time><speed>1.7300000190734863</speed></trkpt><trkpt lon="108.89493562" lat="34.25064816"><ele>370.07745361328125</ele><time>2021-06-04T03:13:13Z</time><speed>0.3700000047683716</speed></trkpt><trkpt lon="108.89504226" lat="34.25067747"><ele>373.1959228515625</ele><time>2021-06-04T03:13:27Z</time><speed>0.8600000143051147</speed></trkpt><trkpt lon="108.89516796" lat="34.25068666"><ele>372.16168212890625</ele><time>2021-06-04T03:13:39Z</time><speed>0.9100000262260437</speed></trkpt><trkpt lon="108.8952682" lat="34.25065076"><ele>374.28253173828125</ele><time>2021-06-04T03:14:01Z</time><speed>0.0</speed></trkpt><trkpt lon="108.89540029" lat="34.25065558"><ele>370.7659912109375</ele><time>2021-06-04T03:14:34Z</time><speed>0.6399999856948853</speed></trkpt><trkpt lon="108.89551781" lat="34.25068448"><ele>371.0242919921875</ele><time>2021-06-04T03:14:43Z</time><speed>1.2300000190734863</speed></trkpt><trkpt lon="108.89564722" lat="34.25070074"><ele>365.3758544921875</ele><time>2021-06-04T03:14:53Z</time><speed>1.0700000524520874</speed></trkpt><trkpt lon="108.89575733" lat="34.25072149"><ele>363.909912109375</ele><time>2021-06-04T03:15:05Z</time><speed>0.8199999928474426</speed></trkpt><trkpt lon="108.89584139" lat="34.25078614"><ele>362.4671630859375</ele><time>2021-06-04T03:15:17Z</time><speed>0.699999988079071</speed></trkpt><trkpt lon="108.89585102" lat="34.25088741"><ele>369.87628173828125</ele><time>2021-06-04T03:15:33Z</time><speed>0.9200000166893005</speed></trkpt><trkpt lon="108.89583049" lat="34.25097641"><ele>371.08160400390625</ele><time>2021-06-04T03:18:13Z</time><speed>1.25</speed></trkpt><trkpt lon="108.89578318" lat="34.2510686"><ele>370.5291748046875</ele><time>2021-06-04T03:18:33Z</time><speed>1.3200000524520874</speed></trkpt><trkpt lon="108.89586195" lat="34.25113515"><ele>366.6392822265625</ele><time>2021-06-04T03:18:46Z</time><speed>0.9200000166893005</speed></trkpt><trkpt lon="108.8958433" lat="34.2512381"><ele>367.965087890625</ele><time>2021-06-04T03:18:57Z</time><speed>0.6899999976158142</speed></trkpt><trkpt lon="108.89585291" lat="34.25132874"><ele>370.123291015625</ele><time>2021-06-04T03:19:37Z</time><speed>0.0</speed></trkpt><trkpt lon="108.89579243" lat="34.25125258"><ele>367.335693359375</ele><time>2021-06-04T03:22:29Z</time><speed>0.6899999976158142</speed></trkpt><trkpt lon="108.89573521" lat="34.25117159"><ele>366.50848388671875</ele><time>2021-06-04T03:22:43Z</time><speed>0.0</speed></trkpt><trkpt lon="108.89565755" lat="34.25109964"><ele>369.7244873046875</ele><time>2021-06-04T03:23:33Z</time><speed>0.5</speed></trkpt><trkpt lon="108.89555221" lat="34.25106975"><ele>372.7100830078125</ele><time>2021-06-04T03:24:18Z</time><speed>0.7599999904632568</speed></trkpt><trkpt lon="108.89544802" lat="34.2510435"><ele>369.4598388671875</ele><time>2021-06-04T03:24:40Z</time><speed>1.399999976158142</speed></trkpt><trkpt lon="108.89534891" lat="34.25108786"><ele>369.37060546875</ele><time>2021-06-04T03:24:52Z</time><speed>0.49000000953674316</speed></trkpt><trkpt lon="108.8953159" lat="34.2511926"><ele>371.10302734375</ele><time>2021-06-04T03:25:02Z</time><speed>1.2799999713897705</speed></trkpt><trkpt lon="108.89526957" lat="34.2512927"><ele>371.8009033203125</ele><time>2021-06-04T03:25:10Z</time><speed>1.4900000095367432</speed></trkpt><trkpt lon="108.89521175" lat="34.25139137"><ele>370.03045654296875</ele><time>2021-06-04T03:25:20Z</time><speed>1.0399999618530273</speed></trkpt><trkpt lon="108.89509563" lat="34.25143701"><ele>368.30584716796875</ele><time>2021-06-04T03:25:32Z</time><speed>0.8700000047683716</speed></trkpt><trkpt lon="108.89500868" lat="34.25150256"><ele>367.6380615234375</ele><time>2021-06-04T03:25:42Z</time><speed>0.9800000190734863</speed></trkpt><trkpt lon="108.89493268" lat="34.25157803"><ele>367.47479248046875</ele><time>2021-06-04T03:25:52Z</time><speed>1.159999966621399</speed></trkpt><trkpt lon="108.89491806" lat="34.25168922"><ele>370.0784912109375</ele><time>2021-06-04T03:25:58Z</time><speed>2.1700000762939453</speed></trkpt><trkpt lon="108.89480841" lat="34.25172142"><ele>371.21136474609375</ele><time>2021-06-04T03:26:08Z</time><speed>1.2599999904632568</speed></trkpt><trkpt lon="108.89470393" lat="34.25175666"><ele>370.72998046875</ele><time>2021-06-04T03:26:20Z</time><speed>1.4299999475479126</speed></trkpt><trkpt lon="108.89459214" lat="34.25177091"><ele>369.8165283203125</ele><time>2021-06-04T03:26:32Z</time><speed>0.9100000262260437</speed></trkpt><trkpt lon="108.8945007" lat="34.25183767"><ele>369.687255859375</ele><time>2021-06-04T03:26:47Z</time><speed>0.0</speed></trkpt><trkpt lon="108.89443128" lat="34.25192062"><ele>362.2574462890625</ele><time>2021-06-04T03:28:04Z</time><speed>0.8299999833106995</speed></trkpt><trkpt lon="108.89431658" lat="34.25194094"><ele>368.4718017578125</ele><time>2021-06-04T03:28:19Z</time><speed>0.5</speed></trkpt><trkpt lon="108.8941996" lat="34.25196429"><ele>362.4456787109375</ele><time>2021-06-04T03:33:52Z</time><speed>1.340000033378601</speed></trkpt><trkpt lon="108.89407918" lat="34.25196636"><ele>364.822998046875</ele><time>2021-06-04T03:34:06Z</time><speed>1.0299999713897705</speed></trkpt><trkpt lon="108.89396146" lat="34.25199231"><ele>358.2049560546875</ele><time>2021-06-04T03:34:17Z</time><speed>0.7799999713897705</speed></trkpt><trkpt lon="108.89408437" lat="34.25198436"><ele>362.4337158203125</ele><time>2021-06-04T03:39:57Z</time><speed>0.7799999713897705</speed></trkpt><trkpt lon="108.8942234" lat="34.25197972"><ele>366.13665771484375</ele><time>2021-06-04T03:40:08Z</time><speed>1.809999942779541</speed></trkpt><trkpt lon="108.89433205" lat="34.25197497"><ele>364.388671875</ele><time>2021-06-04T03:40:16Z</time><speed>2.2799999713897705</speed></trkpt><trkpt lon="108.89441676" lat="34.25191108"><ele>364.66400146484375</ele><time>2021-06-04T03:41:39Z</time><speed>0.0</speed></trkpt><trkpt lon="108.89450733" lat="34.2518471"><ele>364.122314453125</ele><time>2021-06-04T03:42:56Z</time><speed>0.8600000143051147</speed></trkpt><trkpt lon="108.89459752" lat="34.2517809"><ele>365.5299072265625</ele><time>2021-06-04T03:43:04Z</time><speed>0.8500000238418579</speed></trkpt><trkpt lon="108.8946911" lat="34.25173047"><ele>361.96044921875</ele><time>2021-06-04T03:43:20Z</time><speed>0.7400000095367432</speed></trkpt><trkpt lon="108.89480091" lat="34.25175059"><ele>365.768310546875</ele><time>2021-06-04T03:44:16Z</time><speed>0.0</speed></trkpt><trkpt lon="108.89486415" lat="34.25184065"><ele>367.7626953125</ele><time>2021-06-04T03:44:26Z</time><speed>1.2200000286102295</speed></trkpt><trkpt lon="108.89490497" lat="34.25193374"><ele>368.830078125</ele><time>2021-06-04T03:44:36Z</time><speed>0.8999999761581421</speed></trkpt></trkseg></trk></gpx>
