# Supplementary material for: Exploring the influence of path environment factors on walking behavior in urban parks with configuration attribute control
Source: PLoS One. 2025 Jul 28;20(7):e0329278. doi: 10.1371/journal.pone.0329278 (PMC12303266; doi:10.1371/journal.pone.0329278)
Supplement: S2 File — (ZIP) [file pone.0329278.s002.zip › S2 File/Trajectory data/F211.gpx]

<?xml version="1.0" encoding="UTF-8"?>
<gpx xmlns:xsi="http://www.w3.org/2001/XMLSchema-instance" xmlns="http://www.topografix.com/GPX/1/1" xsi:schemaLocation="http://www.topografix.com/GPX/1/1 http://www.topografix.com/GPX/1/1/gpx.xsd" version="1.1" creator="foooooot.com">
<metadata>
         <copyright author="foooooot.com"> <license>foooooot.com</license></copyright>
         <time>1622738419.0836549</time>
         <name>02老锻炼老爷爷</name>
</metadata>
<trk>
    <name>02老锻炼老爷爷</name>
    <type>trip#track</type>
    <src>手机客户端软件/六只脚iPhone版</src>
    <trkseg> 
<trkpt lat="34.25203173030953" lon="108.89497871335305">
   <ele>404.2179911164567</ele>
   <time>2021-06-04T00:40:20.000Z</time>
</trkpt>  
<trkpt lat="34.25200807343913" lon="108.89495516691258">
   <ele>404.8912813719362</ele>
   <time>2021-06-04T00:40:28.000Z</time>
</trkpt>  
<trkpt lat="34.2519919169253" lon="108.89492621281178">
   <ele>404.30014423374087</ele>
   <time>2021-06-04T00:40:37.000Z</time>
</trkpt>  
<trkpt lat="34.25196664927667" lon="108.89490670540164">
   <ele>404.8807112732902</ele>
   <time>2021-06-04T00:40:43.000Z</time>
</trkpt>  
<trkpt lat="34.251943531557366" lon="108.89488789768866">
   <ele>404.16422246210277</ele>
   <time>2021-06-04T00:40:46.000Z</time>
</trkpt>  
<trkpt lat="34.251917313447244" lon="108.8948703674138">
   <ele>404.3142890743911</ele>
   <time>2021-06-04T00:40:49.000Z</time>
</trkpt>  
<trkpt lat="34.2518876444958" lon="108.89485255135202">
   <ele>404.8535005217418</ele>
   <time>2021-06-04T00:40:53.000Z</time>
</trkpt>  
<trkpt lat="34.25185976233922" lon="108.89483347415295">
   <ele>405.38424641266465</ele>
   <time>2021-06-04T00:40:58.000Z</time>
</trkpt>  
<trkpt lat="34.251837932001436" lon="108.89481135164624">
   <ele>405.0402305405587</ele>
   <time>2021-06-04T00:41:02.000Z</time>
</trkpt>  
<trkpt lat="34.2518225563041" lon="108.89478139544137">
   <ele>405.3056050380692</ele>
   <time>2021-06-04T00:41:09.000Z</time>
</trkpt>  
<trkpt lat="34.25182152556817" lon="108.89474468389963">
   <ele>405.49958563782275</ele>
   <time>2021-06-04T00:41:15.000Z</time>
</trkpt>  
<trkpt lat="34.25177571732753" lon="108.89465336239697">
   <ele>407.6206574598327</ele>
   <time>2021-06-04T00:43:39.000Z</time>
</trkpt>  
<trkpt lat="34.25168510775882" lon="108.89453666528728">
   <ele>407.1235603634268</ele>
   <time>2021-06-04T00:43:41.000Z</time>
</trkpt>  
<trkpt lat="34.2511120809869" lon="108.89375946757012">
   <ele>407.72371310088784</ele>
   <time>2021-06-04T00:43:44.000Z</time>
</trkpt>  
<trkpt lat="34.251125266124774" lon="108.89372852596235">
   <ele>407.28190292976797</ele>
   <time>2021-06-04T00:43:50.000Z</time>
</trkpt>  
<trkpt lat="34.25113967847293" lon="108.89369688692459">
   <ele>407.1221522158012</ele>
   <time>2021-06-04T00:43:56.000Z</time>
</trkpt>  
<trkpt lat="34.25115103817103" lon="108.89365607334028">
   <ele>406.6487859552726</ele>
   <time>2021-06-04T00:44:18.001Z</time>
</trkpt>  
<trkpt lat="34.251159748395715" lon="108.89360851941149">
   <ele>406.7374338833615</ele>
   <time>2021-06-04T00:44:20.000Z</time>
</trkpt>  
<trkpt lat="34.25116443034358" lon="108.89356956303828">
   <ele>406.9786796970293</ele>
   <time>2021-06-04T00:44:22.000Z</time>
</trkpt>  
<trkpt lat="34.251167131431835" lon="108.89353293198874">
   <ele>407.07667471747845</ele>
   <time>2021-06-04T00:44:24.000Z</time>
</trkpt>  
<trkpt lat="34.25117333353625" lon="108.8934434873897">
   <ele>407.0522227464244</ele>
   <time>2021-06-04T00:44:26.000Z</time>
</trkpt>  
<trkpt lat="34.25117724813187" lon="108.89338742823442">
   <ele>406.90795677993447</ele>
   <time>2021-06-04T00:44:28.000Z</time>
</trkpt>  
<trkpt lat="34.2511811805017" lon="108.89333463470642">
   <ele>407.37128597311676</ele>
   <time>2021-06-04T00:44:47.000Z</time>
</trkpt>  
<trkpt lat="34.25118917939504" lon="108.89328977618153">
   <ele>407.5459398832172</ele>
   <time>2021-06-04T00:44:49.000Z</time>
</trkpt>  
<trkpt lat="34.25120194368566" lon="108.8932176426555">
   <ele>407.35917009878904</ele>
   <time>2021-06-04T00:44:51.000Z</time>
</trkpt>  
<trkpt lat="34.2511966469599" lon="108.89324965331608">
   <ele>407.32171208411455</ele>
   <time>2021-06-04T00:50:57.000Z</time>
</trkpt>  
<trkpt lat="34.2511779174435" lon="108.8932791640749">
   <ele>407.4134387085214</ele>
   <time>2021-06-04T00:50:59.000Z</time>
</trkpt>  
<trkpt lat="34.25120487803168" lon="108.89326967009669">
   <ele>406.85274808015674</ele>
   <time>2021-06-04T00:54:27.000Z</time>
</trkpt>  
<trkpt lat="34.251185238880986" lon="108.89329319288338">
   <ele>406.90203988179564</ele>
   <time>2021-06-04T00:56:55.000Z</time>
</trkpt>  
<trkpt lat="34.25115833749609" lon="108.89330358658668">
   <ele>406.8231250047684</ele>
   <time>2021-06-04T00:56:58.000Z</time>
</trkpt>  
<trkpt lat="34.25116971912905" lon="108.89327368751236">
   <ele>406.8277734555304</ele>
   <time>2021-06-04T00:57:52.000Z</time>
</trkpt>  
<trkpt lat="34.25116285016844" lon="108.8932388793338">
   <ele>406.915569123812</ele>
   <time>2021-06-04T00:57:54.000Z</time>
</trkpt>  
<trkpt lat="34.25118579306435" lon="108.8932616844552">
   <ele>407.16238060966134</ele>
   <time>2021-06-04T00:58:15.000Z</time>
</trkpt>  
<trkpt lat="34.25119861020953" lon="108.89329060092294">
   <ele>407.14136119838804</ele>
   <time>2021-06-04T00:58:17.000Z</time>
</trkpt>  
<trkpt lat="34.251183933236284" lon="108.89331903960047">
   <ele>406.8792479597032</ele>
   <time>2021-06-04T01:00:00.000Z</time>
</trkpt>  
<trkpt lat="34.251156291606435" lon="108.89334929688962">
   <ele>407.1466230181977</ele>
   <time>2021-06-04T01:00:02.000Z</time>
</trkpt>  
<trkpt lat="34.251184134665806" lon="108.89334509022645">
   <ele>407.0574590219185</ele>
   <time>2021-06-04T01:00:35.000Z</time>
</trkpt>  
<trkpt lat="34.25121066330761" lon="108.89333450733164">
   <ele>406.93780983332545</ele>
   <time>2021-06-04T01:00:38.000Z</time>
</trkpt>  
<trkpt lat="34.25119043694073" lon="108.89335659125261">
   <ele>406.7402696199715</ele>
   <time>2021-06-04T01:03:20.000Z</time>
</trkpt>  
<trkpt lat="34.25119465918585" lon="108.89340094840178">
   <ele>406.63247947208583</ele>
   <time>2021-06-04T01:03:22.000Z</time>
</trkpt>  
<trkpt lat="34.25117198148463" lon="108.89338122457299">
   <ele>406.99653846397996</ele>
   <time>2021-06-04T01:03:48.000Z</time>
</trkpt>  
<trkpt lat="34.25116827829941" lon="108.89334581925469">
   <ele>406.7576636662707</ele>
   <time>2021-06-04T01:03:57.000Z</time>
</trkpt>  
<trkpt lat="34.251188066126396" lon="108.89331942484637">
   <ele>406.78074853960425</ele>
   <time>2021-06-04T01:04:00.000Z</time>
</trkpt>  
<trkpt lat="34.25121536744693" lon="108.89331509133578">
   <ele>406.9270472880453</ele>
   <time>2021-06-04T01:04:12.000Z</time>
</trkpt>  
<trkpt lat="34.251191002880844" lon="108.8933294266972">
   <ele>407.16278825420886</ele>
   <time>2021-06-04T01:04:44.000Z</time>
</trkpt>  
<trkpt lat="34.251182422658836" lon="108.89329222096582">
   <ele>406.91482574120164</ele>
   <time>2021-06-04T01:04:50.000Z</time>
</trkpt>  
<trkpt lat="34.25115562632819" lon="108.8932818259112">
   <ele>406.861702975817</ele>
   <time>2021-06-04T01:07:51.000Z</time>
</trkpt>  
<trkpt lat="34.2511834843931" lon="108.89328239605113">
   <ele>406.90578565653414</ele>
   <time>2021-06-04T01:08:10.000Z</time>
</trkpt>  
<trkpt lat="34.251158855396326" lon="108.89329777666431">
   <ele>407.07221130281687</ele>
   <time>2021-06-04T01:10:04.000Z</time>
</trkpt>  
<trkpt lat="34.25116163465954" lon="108.8932631613409">
   <ele>407.4127508085221</ele>
   <time>2021-06-04T01:10:13.000Z</time>
</trkpt>  
<trkpt lat="34.25118808622063" lon="108.89325248812268">
   <ele>406.8563909176737</ele>
   <time>2021-06-04T01:10:41.000Z</time>
</trkpt>  
<trkpt lat="34.25121162989856" lon="108.89327150640197">
   <ele>406.92164451722056</ele>
   <time>2021-06-04T01:10:43.000Z</time>
</trkpt>  
<trkpt lat="34.25117307514723" lon="108.8930851112087">
   <ele>407.28858362790197</ele>
   <time>2021-06-04T01:12:48.000Z</time>
</trkpt>  
<trkpt lat="34.2511755362541" lon="108.89311921220808">
   <ele>407.1940012956038</ele>
   <time>2021-06-04T01:12:55.000Z</time>
</trkpt>  
<trkpt lat="34.25118480620781" lon="108.89315009863563">
   <ele>407.21798073872924</ele>
   <time>2021-06-04T01:13:01.999Z</time>
</trkpt>  
<trkpt lat="34.25119429202029" lon="108.8931830930561">
   <ele>407.0997030790895</ele>
   <time>2021-06-04T01:13:08.999Z</time>
</trkpt>  
<trkpt lat="34.25122345518827" lon="108.89318159595891">
   <ele>407.07786185573786</ele>
   <time>2021-06-04T01:13:25.999Z</time>
</trkpt>  
<trkpt lat="34.25124187241289" lon="108.89315498537795">
   <ele>406.70681101549417</ele>
   <time>2021-06-04T01:13:31.999Z</time>
</trkpt>  
<trkpt lat="34.25125764014215" lon="108.89312581739996">
   <ele>406.63128444738686</ele>
   <time>2021-06-04T01:13:35.999Z</time>
</trkpt>  
<trkpt lat="34.251274535422006" lon="108.89309212996386">
   <ele>407.13792088162154</ele>
   <time>2021-06-04T01:13:39.999Z</time>
</trkpt>  
<trkpt lat="34.25128883849694" lon="108.89305480795251">
   <ele>406.86346730962396</ele>
   <time>2021-06-04T01:13:43.999Z</time>
</trkpt>  
<trkpt lat="34.25130417440391" lon="108.8929972882295">
   <ele>406.9400550350547</ele>
   <time>2021-06-04T01:13:46.999Z</time>
</trkpt>  
<trkpt lat="34.2513092300879" lon="108.89294564053135">
   <ele>406.79755796771497</ele>
   <time>2021-06-04T01:13:48.999Z</time>
</trkpt>  
<trkpt lat="34.251304908284716" lon="108.89291292916373">
   <ele>407.2175244567916</ele>
   <time>2021-06-04T01:13:50.999Z</time>
</trkpt>  
<trkpt lat="34.25129416159843" lon="108.89288151443843">
   <ele>407.1963199535385</ele>
   <time>2021-06-04T01:13:53.999Z</time>
</trkpt>  
<trkpt lat="34.25127784875492" lon="108.89285379857594">
   <ele>407.5852394895628</ele>
   <time>2021-06-04T01:13:56.999Z</time>
</trkpt>  
<trkpt lat="34.25125896855396" lon="108.89282847042337">
   <ele>407.6328409407288</ele>
   <time>2021-06-04T01:13:59.999Z</time>
</trkpt>  
<trkpt lat="34.251238204569916" lon="108.89280432568754">
   <ele>407.84377845562994</ele>
   <time>2021-06-04T01:14:02.999Z</time>
</trkpt>  
<trkpt lat="34.25121224073598" lon="108.89277556948731">
   <ele>407.6002907464281</ele>
   <time>2021-06-04T01:14:06.999Z</time>
</trkpt>  
<trkpt lat="34.25119102699508" lon="108.8927521225717">
   <ele>408.01541613042355</ele>
   <time>2021-06-04T01:14:09.999Z</time>
</trkpt>  
<trkpt lat="34.2511687868129" lon="108.89272467121408">
   <ele>408.8490450643003</ele>
   <time>2021-06-04T01:14:13.999Z</time>
</trkpt>  
<trkpt lat="34.25115633230684" lon="108.89268773644864">
   <ele>408.6976861106232</ele>
   <time>2021-06-04T01:14:17.999Z</time>
</trkpt>  
<trkpt lat="34.251157443383796" lon="108.89265073839483">
   <ele>408.19630985241383</ele>
   <time>2021-06-04T01:14:20.999Z</time>
</trkpt>  
<trkpt lat="34.25116066857221" lon="108.89261192933797">
   <ele>408.250240072608</ele>
   <time>2021-06-04T01:14:23.999Z</time>
</trkpt>  
<trkpt lat="34.25116474334957" lon="108.89257627691724">
   <ele>408.26648683845997</ele>
   <time>2021-06-04T01:14:26.999Z</time>
</trkpt>  
<trkpt lat="34.25117190355565" lon="108.89253710028994">
   <ele>408.2302254550159</ele>
   <time>2021-06-04T01:14:29.999Z</time>
</trkpt>  
<trkpt lat="34.25117662621939" lon="108.89249826882264">
   <ele>408.09614000376314</ele>
   <time>2021-06-04T01:14:32.999Z</time>
</trkpt>  
<trkpt lat="34.25118130862748" lon="108.89245329953354">
   <ele>408.1749345753342</ele>
   <time>2021-06-04T01:14:36.999Z</time>
</trkpt>  
<trkpt lat="34.25118731814565" lon="108.89242097242227">
   <ele>408.19956297334284</ele>
   <time>2021-06-04T01:14:39.999Z</time>
</trkpt>  
<trkpt lat="34.25119123052984" lon="108.89238337893269">
   <ele>408.08553200401366</ele>
   <time>2021-06-04T01:14:43.999Z</time>
</trkpt>  
<trkpt lat="34.25118802244004" lon="108.89234293978146">
   <ele>408.06385900639</ele>
   <time>2021-06-04T01:14:48.000Z</time>
</trkpt>  
<trkpt lat="34.251182075013176" lon="108.89230980761951">
   <ele>408.006174582988</ele>
   <time>2021-06-04T01:14:51.000Z</time>
</trkpt>  
<trkpt lat="34.251172534056344" lon="108.89227034127428">
   <ele>408.4196194410324</ele>
   <time>2021-06-04T01:14:54.000Z</time>
</trkpt>  
<trkpt lat="34.25116172075558" lon="108.89222732914298">
   <ele>407.74483388196677</ele>
   <time>2021-06-04T01:14:57.000Z</time>
</trkpt>  
<trkpt lat="34.25115215344981" lon="108.8921857379004">
   <ele>408.55555935949087</ele>
   <time>2021-06-04T01:15:00.000Z</time>
</trkpt>  
<trkpt lat="34.25114402089031" lon="108.89215399530558">
   <ele>408.6203754832968</ele>
   <time>2021-06-04T01:15:02.000Z</time>
</trkpt>  
<trkpt lat="34.25112567559466" lon="108.89211471355421">
   <ele>407.80260678753257</ele>
   <time>2021-06-04T01:15:05.000Z</time>
</trkpt>  
<trkpt lat="34.25111037537065" lon="108.89208485953108">
   <ele>408.3499649967998</ele>
   <time>2021-06-04T01:15:08.000Z</time>
</trkpt>  
<trkpt lat="34.251093886093656" lon="108.89205211316182">
   <ele>409.08037287928164</ele>
   <time>2021-06-04T01:15:12.000Z</time>
</trkpt>  
<trkpt lat="34.251080533712084" lon="108.89202330632948">
   <ele>409.8331650113687</ele>
   <time>2021-06-04T01:15:15.000Z</time>
</trkpt>  
<trkpt lat="34.251065300760956" lon="108.89198865060244">
   <ele>409.1556672528386</ele>
   <time>2021-06-04T01:15:19.000Z</time>
</trkpt>  
<trkpt lat="34.251048646900344" lon="108.89195543309899">
   <ele>409.07840618956834</ele>
   <time>2021-06-04T01:15:22.000Z</time>
</trkpt>  
<trkpt lat="34.25103072484355" lon="108.89192794078829">
   <ele>409.3124610828236</ele>
   <time>2021-06-04T01:15:25.000Z</time>
</trkpt>  
<trkpt lat="34.251009819691056" lon="108.89189938464636">
   <ele>409.36321324203163</ele>
   <time>2021-06-04T01:15:28.000Z</time>
</trkpt>  
<trkpt lat="34.25098763452924" lon="108.8918710010571">
   <ele>408.90334744751453</ele>
   <time>2021-06-04T01:15:31.000Z</time>
</trkpt>  
<trkpt lat="34.250969217446645" lon="108.89184489233509">
   <ele>409.02515392564237</ele>
   <time>2021-06-04T01:15:34.000Z</time>
</trkpt>  
<trkpt lat="34.250948163870746" lon="108.89181753579822">
   <ele>408.7869656011462</ele>
   <time>2021-06-04T01:15:37.000Z</time>
</trkpt>  
<trkpt lat="34.25092464105434" lon="108.89178734759611">
   <ele>408.393336427398</ele>
   <time>2021-06-04T01:15:41.000Z</time>
</trkpt>  
<trkpt lat="34.250904185326725" lon="108.89175789162614">
   <ele>408.1728092851117</ele>
   <time>2021-06-04T01:15:44.000Z</time>
</trkpt>  
<trkpt lat="34.25088049585801" lon="108.89172637735474">
   <ele>407.6783576179296</ele>
   <time>2021-06-04T01:15:47.000Z</time>
</trkpt>  
<trkpt lat="34.25085620133009" lon="108.891692833102">
   <ele>408.00713117979467</ele>
   <time>2021-06-04T01:15:49.999Z</time>
</trkpt>  
<trkpt lat="34.250836879781936" lon="108.89166512672304">
   <ele>408.614822357893</ele>
   <time>2021-06-04T01:15:52.999Z</time>
</trkpt>  
<trkpt lat="34.25080822097961" lon="108.89163373473066">
   <ele>408.4161267904565</ele>
   <time>2021-06-04T01:15:55.999Z</time>
</trkpt>  
<trkpt lat="34.250786750426556" lon="108.89161355627058">
   <ele>407.8523225830868</ele>
   <time>2021-06-04T01:15:57.999Z</time>
</trkpt>  
<trkpt lat="34.25076466708622" lon="108.89159416645812">
   <ele>408.1747745089233</ele>
   <time>2021-06-04T01:15:59.999Z</time>
</trkpt>  
<trkpt lat="34.250738569720916" lon="108.89157120097013">
   <ele>407.961388560012</ele>
   <time>2021-06-04T01:16:02.999Z</time>
</trkpt>  
<trkpt lat="34.25071318454813" lon="108.89155493871084">
   <ele>408.1887879455462</ele>
   <time>2021-06-04T01:16:05.999Z</time>
</trkpt>  
<trkpt lat="34.250689093333044" lon="108.89153762227377">
   <ele>408.0322724841535</ele>
   <time>2021-06-04T01:16:08.999Z</time>
</trkpt>  
<trkpt lat="34.250654721355424" lon="108.89151348023127">
   <ele>408.07958424743265</ele>
   <time>2021-06-04T01:16:11.999Z</time>
</trkpt>  
<trkpt lat="34.250632597696494" lon="108.89149234340353">
   <ele>407.883274205029</ele>
   <time>2021-06-04T01:16:14.999Z</time>
</trkpt>  
<trkpt lat="34.25060174650906" lon="108.89147025838723">
   <ele>408.06026095245034</ele>
   <time>2021-06-04T01:16:18.999Z</time>
</trkpt>  
<trkpt lat="34.25056809902133" lon="108.8914557916727">
   <ele>408.1026307651773</ele>
   <time>2021-06-04T01:16:22.999Z</time>
</trkpt>  
<trkpt lat="34.25053794893974" lon="108.89144980756126">
   <ele>408.3486722558737</ele>
   <time>2021-06-04T01:16:25.999Z</time>
</trkpt>  
<trkpt lat="34.250506357287065" lon="108.89143501243672">
   <ele>408.08491853345186</ele>
   <time>2021-06-04T01:16:29.999Z</time>
</trkpt>  
<trkpt lat="34.25047988680079" lon="108.89141552754904">
   <ele>408.1009017471224</ele>
   <time>2021-06-04T01:16:32.999Z</time>
</trkpt>  
<trkpt lat="34.25045053623118" lon="108.89138879241943">
   <ele>407.97598230745643</ele>
   <time>2021-06-04T01:16:35.999Z</time>
</trkpt>  
<trkpt lat="34.25042848154565" lon="108.89136134995893">
   <ele>408.5374376475811</ele>
   <time>2021-06-04T01:16:38.999Z</time>
</trkpt>  
<trkpt lat="34.250409834860925" lon="108.89133610912276">
   <ele>408.84276029933244</ele>
   <time>2021-06-04T01:16:41.999Z</time>
</trkpt>  
<trkpt lat="34.25038514916221" lon="108.891304451674">
   <ele>408.82885935064405</ele>
   <time>2021-06-04T01:16:45.999Z</time>
</trkpt>  
<trkpt lat="34.2503649460397" lon="108.8912730995363">
   <ele>409.04211405385286</ele>
   <time>2021-06-04T01:16:49.000Z</time>
</trkpt>  
<trkpt lat="34.25034512477245" lon="108.89123781703279">
   <ele>408.8537695882842</ele>
   <time>2021-06-04T01:16:52.000Z</time>
</trkpt>  
<trkpt lat="34.2503281523967" lon="108.8912077150006">
   <ele>408.68410948012024</ele>
   <time>2021-06-04T01:16:54.000Z</time>
</trkpt>  
<trkpt lat="34.25030615248323" lon="108.89118220270238">
   <ele>409.48698420543224</ele>
   <time>2021-06-04T01:16:57.000Z</time>
</trkpt>  
<trkpt lat="34.250286124467905" lon="108.89115743522625">
   <ele>408.5801529083401</ele>
   <time>2021-06-04T01:17:02.000Z</time>
</trkpt>  
<trkpt lat="34.25025925944415" lon="108.8911264008556">
   <ele>408.79236942715943</ele>
   <time>2021-06-04T01:17:06.000Z</time>
</trkpt>  
<trkpt lat="34.250232438292436" lon="108.89109693105252">
   <ele>407.98179630283266</ele>
   <time>2021-06-04T01:17:10.000Z</time>
</trkpt>  
<trkpt lat="34.25021057888147" lon="108.8910724580733">
   <ele>408.11308080423623</ele>
   <time>2021-06-04T01:17:13.000Z</time>
</trkpt>  
<trkpt lat="34.25019286765781" lon="108.89104531357077">
   <ele>408.4110193727538</ele>
   <time>2021-06-04T01:17:17.000Z</time>
</trkpt>  
<trkpt lat="34.25017780639696" lon="108.8910108192225">
   <ele>408.25207390636206</ele>
   <time>2021-06-04T01:17:20.000Z</time>
</trkpt>  
<trkpt lat="34.250161350582246" lon="108.89098003898336">
   <ele>407.9508212720975</ele>
   <time>2021-06-04T01:17:24.000Z</time>
</trkpt>  
<trkpt lat="34.25014023483158" lon="108.89095418041396">
   <ele>407.19607344735414</ele>
   <time>2021-06-04T01:17:27.000Z</time>
</trkpt>  
<trkpt lat="34.250119767640115" lon="108.89092596888668">
   <ele>408.20073184370995</ele>
   <time>2021-06-04T01:17:30.000Z</time>
</trkpt>  
<trkpt lat="34.2500946944319" lon="108.89090183375198">
   <ele>407.89234298374504</ele>
   <time>2021-06-04T01:17:33.000Z</time>
</trkpt>  
<trkpt lat="34.250067192771056" lon="108.89088272848241">
   <ele>407.5747121721506</ele>
   <time>2021-06-04T01:17:36.000Z</time>
</trkpt>  
<trkpt lat="34.25004062558075" lon="108.89086344350041">
   <ele>407.3105395520106</ele>
   <time>2021-06-04T01:17:39.000Z</time>
</trkpt>  
<trkpt lat="34.250014324673536" lon="108.89084185241009">
   <ele>408.0180397471413</ele>
   <time>2021-06-04T01:17:43.000Z</time>
</trkpt>  
<trkpt lat="34.2499743987848" lon="108.8908098558442">
   <ele>407.931981947273</ele>
   <time>2021-06-04T01:17:45.000Z</time>
</trkpt>  
<trkpt lat="34.249947162107375" lon="108.89079030911543">
   <ele>407.8669051034376</ele>
   <time>2021-06-04T01:17:47.000Z</time>
</trkpt>  
<trkpt lat="34.249919493753474" lon="108.89076838558204">
   <ele>408.13834498729557</ele>
   <time>2021-06-04T01:17:50.000Z</time>
</trkpt>  
<trkpt lat="34.24988743521568" lon="108.8907490613812">
   <ele>408.2000445527956</ele>
   <time>2021-06-04T01:17:54.000Z</time>
</trkpt>  
<trkpt lat="34.249860011587565" lon="108.89073666532711">
   <ele>408.4753281585872</ele>
   <time>2021-06-04T01:18:00.000Z</time>
</trkpt>  
<trkpt lat="34.24982749493306" lon="108.89072953574974">
   <ele>407.8376903133467</ele>
   <time>2021-06-04T01:18:04.000Z</time>
</trkpt>  
<trkpt lat="34.24979332658887" lon="108.89072394238727">
   <ele>407.78794820047915</ele>
   <time>2021-06-04T01:18:06.999Z</time>
</trkpt>  
<trkpt lat="34.249764786055316" lon="108.8907172451379">
   <ele>407.78479028865695</ele>
   <time>2021-06-04T01:18:09.999Z</time>
</trkpt>  
<trkpt lat="34.24973696217759" lon="108.8907106389558">
   <ele>407.96334701031446</ele>
   <time>2021-06-04T01:18:11.999Z</time>
</trkpt>  
<trkpt lat="34.249704891824756" lon="108.89070373745598">
   <ele>407.86048932000995</ele>
   <time>2021-06-04T01:18:13.999Z</time>
</trkpt>  
<trkpt lat="34.24967643747908" lon="108.89069641963766">
   <ele>407.79889199882746</ele>
   <time>2021-06-04T01:18:15.999Z</time>
</trkpt>  
<trkpt lat="34.249643889901854" lon="108.8906912643469">
   <ele>407.71424519922584</ele>
   <time>2021-06-04T01:18:18.999Z</time>
</trkpt>  
<trkpt lat="34.24960727349281" lon="108.89068405567266">
   <ele>407.61499127559364</ele>
   <time>2021-06-04T01:18:21.999Z</time>
</trkpt>  
<trkpt lat="34.24958183462254" lon="108.89067061163415">
   <ele>407.55149209313095</ele>
   <time>2021-06-04T01:18:23.999Z</time>
</trkpt>  
<trkpt lat="34.24955869341803" lon="108.89064889149529">
   <ele>407.64879887830466</ele>
   <time>2021-06-04T01:18:28.999Z</time>
</trkpt>  
<trkpt lat="34.24953331479516" lon="108.89063661128202">
   <ele>407.35690629761666</ele>
   <time>2021-06-04T01:18:40.999Z</time>
</trkpt>  
<trkpt lat="34.24950651535319" lon="108.89064177576012">
   <ele>407.64272774849087</ele>
   <time>2021-06-04T01:18:47.999Z</time>
</trkpt>  
<trkpt lat="34.24948566887728" lon="108.89061086143008">
   <ele>407.34011559560895</ele>
   <time>2021-06-04T01:18:53.000Z</time>
</trkpt>  
<trkpt lat="34.24947218541919" lon="108.89057634869039">
   <ele>407.4935994958505</ele>
   <time>2021-06-04T01:18:58.000Z</time>
</trkpt>  
<trkpt lat="34.24945940415007" lon="108.89054335111503">
   <ele>407.0795297268778</ele>
   <time>2021-06-04T01:19:03.000Z</time>
</trkpt>  
<trkpt lat="34.24944980806605" lon="108.89051243846755">
   <ele>406.73343638982624</ele>
   <time>2021-06-04T01:19:05.000Z</time>
</trkpt>  
<trkpt lat="34.24944319008004" lon="108.89047063559089">
   <ele>407.28822444565594</ele>
   <time>2021-06-04T01:19:09.000Z</time>
</trkpt>  
<trkpt lat="34.24946515198061" lon="108.89040095269537">
   <ele>407.1535547757521</ele>
   <time>2021-06-04T01:19:11.000Z</time>
</trkpt>  
<trkpt lat="34.24944017863681" lon="108.8903701880563">
   <ele>407.045554516837</ele>
   <time>2021-06-04T01:19:15.000Z</time>
</trkpt>  
<trkpt lat="34.24941929988769" lon="108.89033754279218">
   <ele>407.32276376802474</ele>
   <time>2021-06-04T01:19:20.000Z</time>
</trkpt>  
       </trkseg>
   </trk>
</gpx>
