# Supplementary material for: Exploring the influence of path environment factors on walking behavior in urban parks with configuration attribute control
Source: PLoS One. 2025 Jul 28;20(7):e0329278. doi: 10.1371/journal.pone.0329278 (PMC12303266; doi:10.1371/journal.pone.0329278)
Supplement: S2 File — (ZIP) [file pone.0329278.s002.zip › S2 File/Trajectory data/F212.gpx]

<?xml version="1.0" encoding="UTF-8"?>
<gpx xmlns:xsi="http://www.w3.org/2001/XMLSchema-instance" xmlns="http://www.topografix.com/GPX/1/1" xsi:schemaLocation="http://www.topografix.com/GPX/1/1 http://www.topografix.com/GPX/1/1/gpx.xsd" version="1.1" creator="foooooot.com">
<metadata>
         <copyright author="foooooot.com"> <license>foooooot.com</license></copyright>
         <time>1622770122.376132</time>
         <name>03老爷爷 聊天</name>
</metadata>
<trk>
    <name>03老爷爷 聊天</name>
    <type>trip#track</type>
    <src>手机客户端软件/六只脚iPhone版</src>
    <trkseg> 
<trkpt lat="34.25229403391491" lon="108.89511588709087">
   <ele>404.1864903099237</ele>
   <time>2021-06-04T01:28:42.710Z</time>
</trkpt>  
<trkpt lat="34.2522717822755" lon="108.89509634189334">
   <ele>404.15215107705444</ele>
   <time>2021-06-04T01:28:51.260Z</time>
</trkpt>  
<trkpt lat="34.252245034986416" lon="108.89507791860217">
   <ele>404.13515654951334</ele>
   <time>2021-06-04T01:28:57.000Z</time>
</trkpt>  
<trkpt lat="34.25221792628448" lon="108.89506436780037">
   <ele>404.13284080289304</ele>
   <time>2021-06-04T01:29:01.000Z</time>
</trkpt>  
<trkpt lat="34.25218852282923" lon="108.89504746844325">
   <ele>404.0539850965142</ele>
   <time>2021-06-04T01:29:05.000Z</time>
</trkpt>  
<trkpt lat="34.25215966534225" lon="108.8950280702711">
   <ele>404.0535340020433</ele>
   <time>2021-06-04T01:29:09.000Z</time>
</trkpt>  
<trkpt lat="34.25213262250009" lon="108.8950086912253">
   <ele>404.1949997395277</ele>
   <time>2021-06-04T01:29:12.000Z</time>
</trkpt>  
<trkpt lat="34.252105467626244" lon="108.89498937697337">
   <ele>404.17548936232924</ele>
   <time>2021-06-04T01:29:15.000Z</time>
</trkpt>  
<trkpt lat="34.252071937505384" lon="108.89496606529495">
   <ele>404.60887661762536</ele>
   <time>2021-06-04T01:29:18.000Z</time>
</trkpt>  
<trkpt lat="34.252040394409505" lon="108.89494441191857">
   <ele>404.30518890731037</ele>
   <time>2021-06-04T01:29:21.000Z</time>
</trkpt>  
<trkpt lat="34.252013209498834" lon="108.89492931479442">
   <ele>404.22200380358845</ele>
   <time>2021-06-04T01:29:24.000Z</time>
</trkpt>  
<trkpt lat="34.25198654806066" lon="108.89492066654539">
   <ele>404.4165279548615</ele>
   <time>2021-06-04T01:29:27.000Z</time>
</trkpt>  
<trkpt lat="34.25195571510551" lon="108.8949184452468">
   <ele>404.5705201877281</ele>
   <time>2021-06-04T01:29:31.000Z</time>
</trkpt>  
<trkpt lat="34.251871801651056" lon="108.89492021117273">
   <ele>404.1658732481301</ele>
   <time>2021-06-04T01:29:33.000Z</time>
</trkpt>  
<trkpt lat="34.25183854728144" lon="108.89492612976267">
   <ele>404.9002683246508</ele>
   <time>2021-06-04T01:29:36.000Z</time>
</trkpt>  
<trkpt lat="34.25180905322693" lon="108.89492634683943">
   <ele>404.7898653605953</ele>
   <time>2021-06-04T01:29:40.000Z</time>
</trkpt>  
<trkpt lat="34.25177766757686" lon="108.89492806749351">
   <ele>404.87688400410116</ele>
   <time>2021-06-04T01:29:45.000Z</time>
</trkpt>  
<trkpt lat="34.251746740799454" lon="108.89492842857997">
   <ele>405.0075644245371</ele>
   <time>2021-06-04T01:29:50.000Z</time>
</trkpt>  
<trkpt lat="34.25171408815836" lon="108.89493404446867">
   <ele>405.7615793887526</ele>
   <time>2021-06-04T01:29:55.999Z</time>
</trkpt>  
<trkpt lat="34.25168431751831" lon="108.89493687097428">
   <ele>405.51904886960983</ele>
   <time>2021-06-04T01:29:59.999Z</time>
</trkpt>  
<trkpt lat="34.25165402296981" lon="108.89494060957045">
   <ele>405.5206436784938</ele>
   <time>2021-06-04T01:30:03.999Z</time>
</trkpt>  
<trkpt lat="34.25161832156154" lon="108.89495206447187">
   <ele>405.67354979831725</ele>
   <time>2021-06-04T01:30:05.999Z</time>
</trkpt>  
<trkpt lat="34.2515914106356" lon="108.8949581999166">
   <ele>405.54648064263165</ele>
   <time>2021-06-04T01:30:08.999Z</time>
</trkpt>  
<trkpt lat="34.25156109549877" lon="108.89496764810976">
   <ele>405.5261647067964</ele>
   <time>2021-06-04T01:30:12.999Z</time>
</trkpt>  
<trkpt lat="34.25152986485999" lon="108.89498230964881">
   <ele>405.7616613348946</ele>
   <time>2021-06-04T01:30:15.999Z</time>
</trkpt>  
<trkpt lat="34.251504561518246" lon="108.89500461467276">
   <ele>405.780954846181</ele>
   <time>2021-06-04T01:30:17.999Z</time>
</trkpt>  
<trkpt lat="34.25148058950445" lon="108.89503152967697">
   <ele>405.4353907853365</ele>
   <time>2021-06-04T01:30:21.999Z</time>
</trkpt>  
<trkpt lat="34.25146497996442" lon="108.89505943062439">
   <ele>405.920848001726</ele>
   <time>2021-06-04T01:30:27.999Z</time>
</trkpt>  
<trkpt lat="34.25144006638961" lon="108.89507423817842">
   <ele>405.90354976430535</ele>
   <time>2021-06-04T01:30:33.999Z</time>
</trkpt>  
<trkpt lat="34.251421823130514" lon="108.89510623209277">
   <ele>405.47983610257506</ele>
   <time>2021-06-04T01:30:38.999Z</time>
</trkpt>  
<trkpt lat="34.251436116940475" lon="108.89513620250035">
   <ele>405.64005478378385</ele>
   <time>2021-06-04T01:30:40.999Z</time>
</trkpt>  
<trkpt lat="34.25145574917401" lon="108.89516788795196">
   <ele>405.39790879096836</ele>
   <time>2021-06-04T01:30:42.999Z</time>
</trkpt>  
<trkpt lat="34.25144946953059" lon="108.8952096652656">
   <ele>405.51667145919055</ele>
   <time>2021-06-04T01:30:45.999Z</time>
</trkpt>  
<trkpt lat="34.251456558057356" lon="108.89524492598107">
   <ele>405.46757555101067</ele>
   <time>2021-06-04T01:30:49.000Z</time>
</trkpt>  
<trkpt lat="34.25142397046949" lon="108.8952614138457">
   <ele>405.12779226899147</ele>
   <time>2021-06-04T01:30:54.000Z</time>
</trkpt>  
<trkpt lat="34.25135425743603" lon="108.89524257842291">
   <ele>405.4874344924465</ele>
   <time>2021-06-04T01:30:56.000Z</time>
</trkpt>  
<trkpt lat="34.251317772495184" lon="108.89522680423595">
   <ele>405.66477149445564</ele>
   <time>2021-06-04T01:30:57.000Z</time>
</trkpt>  
<trkpt lat="34.25128785793691" lon="108.89521462113116">
   <ele>405.85091755725443</ele>
   <time>2021-06-04T01:30:59.000Z</time>
</trkpt>  
<trkpt lat="34.251259015873934" lon="108.89521807895773">
   <ele>406.1906375810504</ele>
   <time>2021-06-04T01:31:03.000Z</time>
</trkpt>  
<trkpt lat="34.25123001603265" lon="108.8952253835176">
   <ele>406.22718716040254</ele>
   <time>2021-06-04T01:31:10.000Z</time>
</trkpt>  
<trkpt lat="34.251206855891084" lon="108.89525117443024">
   <ele>406.65211791638285</ele>
   <time>2021-06-04T01:31:14.000Z</time>
</trkpt>  
<trkpt lat="34.25118205416837" lon="108.89527787050581">
   <ele>406.8362876866013</ele>
   <time>2021-06-04T01:31:16.000Z</time>
</trkpt>  
<trkpt lat="34.25115496265347" lon="108.89528878349557">
   <ele>407.1255541248247</ele>
   <time>2021-06-04T01:31:20.000Z</time>
</trkpt>  
<trkpt lat="34.25113728160165" lon="108.89531346287902">
   <ele>407.4074313659221</ele>
   <time>2021-06-04T01:31:26.000Z</time>
</trkpt>  
<trkpt lat="34.25110630488376" lon="108.89531672915612">
   <ele>407.54991084337234</ele>
   <time>2021-06-04T01:31:30.000Z</time>
</trkpt>  
<trkpt lat="34.251068275134074" lon="108.89531855998439">
   <ele>407.77756386622787</ele>
   <time>2021-06-04T01:31:32.000Z</time>
</trkpt>  
<trkpt lat="34.251037476007006" lon="108.89531791262907">
   <ele>407.8604825986549</ele>
   <time>2021-06-04T01:31:36.000Z</time>
</trkpt>  
<trkpt lat="34.251013491030825" lon="108.89529730330122">
   <ele>408.43139402009547</ele>
   <time>2021-06-04T01:31:51.000Z</time>
</trkpt>  
<trkpt lat="34.2509847602596" lon="108.89529269801739">
   <ele>408.3578189825639</ele>
   <time>2021-06-04T01:32:09.000Z</time>
</trkpt>  
<trkpt lat="34.25095708012175" lon="108.89530705958518">
   <ele>408.6184906940907</ele>
   <time>2021-06-04T01:32:11.000Z</time>
</trkpt>  
<trkpt lat="34.25092727455913" lon="108.89528888957064">
   <ele>408.22554207686335</ele>
   <time>2021-06-04T01:32:14.000Z</time>
</trkpt>  
<trkpt lat="34.25089982269286" lon="108.89527312179438">
   <ele>408.3018597383052</ele>
   <time>2021-06-04T01:32:17.000Z</time>
</trkpt>  
<trkpt lat="34.25087377812578" lon="108.89525613243562">
   <ele>408.6597498841584</ele>
   <time>2021-06-04T01:32:22.000Z</time>
</trkpt>  
<trkpt lat="34.250890609472975" lon="108.89528245770805">
   <ele>408.55850535351783</ele>
   <time>2021-06-04T01:32:48.999Z</time>
</trkpt>  
<trkpt lat="34.25086838025254" lon="108.89530176411297">
   <ele>409.0829650023952</ele>
   <time>2021-06-04T01:33:19.000Z</time>
</trkpt>  
<trkpt lat="34.25084026344883" lon="108.89530204637576">
   <ele>409.20406839903444</ele>
   <time>2021-06-04T01:33:31.000Z</time>
</trkpt>  
<trkpt lat="34.25081872091532" lon="108.89528063916907">
   <ele>409.09394646808505</ele>
   <time>2021-06-04T01:33:47.000Z</time>
</trkpt>  
<trkpt lat="34.250848539600675" lon="108.89526314537885">
   <ele>408.9617258030921</ele>
   <time>2021-06-04T01:33:55.000Z</time>
</trkpt>  
<trkpt lat="34.25087905379247" lon="108.89525914325296">
   <ele>408.89813263434917</ele>
   <time>2021-06-04T01:33:59.000Z</time>
</trkpt>  
<trkpt lat="34.25089486474963" lon="108.8952856198778">
   <ele>408.910607249476</ele>
   <time>2021-06-04T01:34:32.999Z</time>
</trkpt>  
<trkpt lat="34.25092293022183" lon="108.89528148096475">
   <ele>408.6306331604719</ele>
   <time>2021-06-04T01:34:34.999Z</time>
</trkpt>  
<trkpt lat="34.25091604478958" lon="108.89524934385572">
   <ele>408.1779341036454</ele>
   <time>2021-06-04T01:35:26.000Z</time>
</trkpt>  
<trkpt lat="34.25088107416519" lon="108.8952301705445">
   <ele>408.31689189746976</ele>
   <time>2021-06-04T01:35:28.000Z</time>
</trkpt>  
<trkpt lat="34.25087936774198" lon="108.89526398377902">
   <ele>408.9312072638422</ele>
   <time>2021-06-04T01:36:12.999Z</time>
</trkpt>  
<trkpt lat="34.25087558605854" lon="108.89529807243689">
   <ele>409.04122208058834</ele>
   <time>2021-06-04T01:36:19.999Z</time>
</trkpt>  
<trkpt lat="34.25089560776964" lon="108.89532069218876">
   <ele>408.67125179991126</ele>
   <time>2021-06-04T01:36:43.999Z</time>
</trkpt>  
<trkpt lat="34.25091703614647" lon="108.89529895179741">
   <ele>408.6925822487101</ele>
   <time>2021-06-04T01:37:00.999Z</time>
</trkpt>  
<trkpt lat="34.250905653874334" lon="108.895268378865">
   <ele>408.6008790768683</ele>
   <time>2021-06-04T01:37:12.000Z</time>
</trkpt>  
<trkpt lat="34.25092495482802" lon="108.89529303690462">
   <ele>408.32580012548715</ele>
   <time>2021-06-04T01:37:36.000Z</time>
</trkpt>  
<trkpt lat="34.25090328249279" lon="108.8952731212704">
   <ele>408.7864413978532</ele>
   <time>2021-06-04T01:38:34.999Z</time>
</trkpt>  
<trkpt lat="34.250926722131666" lon="108.89529246689774">
   <ele>408.6285691987723</ele>
   <time>2021-06-04T01:39:28.000Z</time>
</trkpt>  
<trkpt lat="34.25090071738186" lon="108.89530153024802">
   <ele>408.60407902114093</ele>
   <time>2021-06-04T01:39:57.000Z</time>
</trkpt>  
<trkpt lat="34.25087982454859" lon="108.8952777169392">
   <ele>408.59948634169996</ele>
   <time>2021-06-04T01:40:02.000Z</time>
</trkpt>  
<trkpt lat="34.250895790755635" lon="108.89530606433644">
   <ele>409.1272716410458</ele>
   <time>2021-06-04T01:41:11.999Z</time>
</trkpt>  
<trkpt lat="34.250868695182746" lon="108.89530644968862">
   <ele>408.853928135708</ele>
   <time>2021-06-04T01:41:57.000Z</time>
</trkpt>  
<trkpt lat="34.25084721638405" lon="108.89532717603245">
   <ele>408.799920710735</ele>
   <time>2021-06-04T01:42:04.000Z</time>
</trkpt>  
<trkpt lat="34.25086132576562" lon="108.89529738837963">
   <ele>408.6418448938057</ele>
   <time>2021-06-04T01:42:34.999Z</time>
</trkpt>  
<trkpt lat="34.250834604338145" lon="108.89529166291112">
   <ele>409.0011313846335</ele>
   <time>2021-06-04T01:42:46.999Z</time>
</trkpt>  
<trkpt lat="34.25080744221015" lon="108.89528694524377">
   <ele>408.67633299157023</ele>
   <time>2021-06-04T01:42:53.999Z</time>
</trkpt>  
<trkpt lat="34.25083498756789" lon="108.89529072921592">
   <ele>409.26030959468335</ele>
   <time>2021-06-04T01:43:11.999Z</time>
</trkpt>  
<trkpt lat="34.25086445190231" lon="108.89528703814102">
   <ele>408.89957022480667</ele>
   <time>2021-06-04T01:43:43.000Z</time>
</trkpt>  
<trkpt lat="34.250873242117706" lon="108.8953183798674">
   <ele>408.6404994316399</ele>
   <time>2021-06-04T01:45:17.999Z</time>
</trkpt>  
<trkpt lat="34.25085988700929" lon="108.89534776761492">
   <ele>408.63582560326904</ele>
   <time>2021-06-04T01:45:20.999Z</time>
</trkpt>  
<trkpt lat="34.250872636386234" lon="108.89531618053086">
   <ele>409.1116867829114</ele>
   <time>2021-06-04T01:47:06.999Z</time>
</trkpt>  
<trkpt lat="34.25084766285857" lon="108.89530351568978">
   <ele>408.78264991007745</ele>
   <time>2021-06-04T01:47:28.999Z</time>
</trkpt>  
<trkpt lat="34.25081925508266" lon="108.89530710128543">
   <ele>408.1149977594614</ele>
   <time>2021-06-04T01:47:40.000Z</time>
</trkpt>  
<trkpt lat="34.25079091483738" lon="108.895293774065">
   <ele>408.4624462686479</ele>
   <time>2021-06-04T01:47:43.000Z</time>
</trkpt>  
<trkpt lat="34.25076248585239" lon="108.89528769518212">
   <ele>407.625311919488</ele>
   <time>2021-06-04T01:47:52.000Z</time>
</trkpt>  
<trkpt lat="34.25072105879923" lon="108.89529934102357">
   <ele>407.56639714725316</ele>
   <time>2021-06-04T01:47:54.000Z</time>
</trkpt>  
<trkpt lat="34.25069400354484" lon="108.89531465168038">
   <ele>407.30501884780824</ele>
   <time>2021-06-04T01:47:59.000Z</time>
</trkpt>  
<trkpt lat="34.2506610364993" lon="108.8953081898876">
   <ele>407.6884407578036</ele>
   <time>2021-06-04T01:48:04.000Z</time>
</trkpt>  
<trkpt lat="34.25063031220626" lon="108.89531216689919">
   <ele>407.2830287804827</ele>
   <time>2021-06-04T01:48:09.000Z</time>
</trkpt>  
<trkpt lat="34.250604091306286" lon="108.89532276485322">
   <ele>407.4925030749291</ele>
   <time>2021-06-04T01:48:16.000Z</time>
</trkpt>  
<trkpt lat="34.250574586849865" lon="108.89532913126843">
   <ele>407.59850965999067</ele>
   <time>2021-06-04T01:48:22.000Z</time>
</trkpt>  
<trkpt lat="34.250545701229804" lon="108.89533837494946">
   <ele>407.0011258451268</ele>
   <time>2021-06-04T01:48:26.000Z</time>
</trkpt>  
<trkpt lat="34.2505173521102" lon="108.89535768604935">
   <ele>406.27918874658644</ele>
   <time>2021-06-04T01:48:30.000Z</time>
</trkpt>  
<trkpt lat="34.250486935434196" lon="108.89537389109708">
   <ele>406.6092952201143</ele>
   <time>2021-06-04T01:48:34.000Z</time>
</trkpt>  
<trkpt lat="34.25046326614478" lon="108.89539063213391">
   <ele>406.7676209937781</ele>
   <time>2021-06-04T01:48:38.000Z</time>
</trkpt>  
<trkpt lat="34.25044925691042" lon="108.89542349954962">
   <ele>406.70120606943965</ele>
   <time>2021-06-04T01:48:42.000Z</time>
</trkpt>  
<trkpt lat="34.25041526245175" lon="108.8954127643341">
   <ele>407.1225399840623</ele>
   <time>2021-06-04T01:49:03.000Z</time>
</trkpt>  
<trkpt lat="34.25040045302654" lon="108.89544103552382">
   <ele>405.766447737813</ele>
   <time>2021-06-04T01:49:16.000Z</time>
</trkpt>  
<trkpt lat="34.25038159321061" lon="108.89547270768631">
   <ele>405.9955901848152</ele>
   <time>2021-06-04T01:49:31.000Z</time>
</trkpt>  
<trkpt lat="34.250374358036176" lon="108.89550514037086">
   <ele>406.40261464752257</ele>
   <time>2021-06-04T01:49:35.000Z</time>
</trkpt>  
<trkpt lat="34.25036473017353" lon="108.89553735405764">
   <ele>406.44802178721875</ele>
   <time>2021-06-04T01:49:43.000Z</time>
</trkpt>  
<trkpt lat="34.25037232715806" lon="108.89556900449999">
   <ele>406.2274638302624</ele>
   <time>2021-06-04T01:49:46.000Z</time>
</trkpt>  
<trkpt lat="34.25037620030101" lon="108.89561358213378">
   <ele>406.4096044898033</ele>
   <time>2021-06-04T01:49:50.000Z</time>
</trkpt>  
<trkpt lat="34.250372371154896" lon="108.8956460688603">
   <ele>406.57463823258877</ele>
   <time>2021-06-04T01:49:52.000Z</time>
</trkpt>  
<trkpt lat="34.25037274951518" lon="108.89568639535">
   <ele>406.44087771885097</ele>
   <time>2021-06-04T01:49:56.000Z</time>
</trkpt>  
<trkpt lat="34.250368540504454" lon="108.89572401949171">
   <ele>405.91021500714123</ele>
   <time>2021-06-04T01:50:00.000Z</time>
</trkpt>  
<trkpt lat="34.25035791829955" lon="108.89576229637373">
   <ele>406.17879656888545</ele>
   <time>2021-06-04T01:50:05.000Z</time>
</trkpt>  
<trkpt lat="34.25035024650894" lon="108.89580434808269">
   <ele>406.41686879843473</ele>
   <time>2021-06-04T01:50:08.000Z</time>
</trkpt>  
<trkpt lat="34.25034224587553" lon="108.89584041498577">
   <ele>406.38366206828505</ele>
   <time>2021-06-04T01:50:11.000Z</time>
</trkpt>  
<trkpt lat="34.25033588997242" lon="108.89587272178659">
   <ele>406.5028511509299</ele>
   <time>2021-06-04T01:50:14.000Z</time>
</trkpt>  
<trkpt lat="34.25033880869201" lon="108.89590863905389">
   <ele>406.2438919711858</ele>
   <time>2021-06-04T01:50:17.000Z</time>
</trkpt>  
<trkpt lat="34.25035748338075" lon="108.89593790175681">
   <ele>406.0148848257959</ele>
   <time>2021-06-04T01:50:21.000Z</time>
</trkpt>  
<trkpt lat="34.25038201008643" lon="108.89596535680523">
   <ele>406.10103576630354</ele>
   <time>2021-06-04T01:50:25.000Z</time>
</trkpt>  
<trkpt lat="34.25040037101831" lon="108.89599234048593">
   <ele>406.1677125124261</ele>
   <time>2021-06-04T01:50:28.000Z</time>
</trkpt>  
<trkpt lat="34.250420130365754" lon="108.8960155407698">
   <ele>406.05968677438796</ele>
   <time>2021-06-04T01:50:33.000Z</time>
</trkpt>  
<trkpt lat="34.25044241317613" lon="108.89604820881479">
   <ele>405.90060708578676</ele>
   <time>2021-06-04T01:50:39.000Z</time>
</trkpt>  
<trkpt lat="34.25046635275131" lon="108.89606738495321">
   <ele>405.80027398932725</ele>
   <time>2021-06-04T01:50:42.000Z</time>
</trkpt>  
<trkpt lat="34.250494489449046" lon="108.89607156417006">
   <ele>406.12237463798374</ele>
   <time>2021-06-04T01:50:47.000Z</time>
</trkpt>  
<trkpt lat="34.25052095977095" lon="108.89607957069431">
   <ele>405.93993310723454</ele>
   <time>2021-06-04T01:50:50.000Z</time>
</trkpt>  
<trkpt lat="34.25055020309342" lon="108.89609667944761">
   <ele>406.4202365865931</ele>
   <time>2021-06-04T01:50:53.000Z</time>
</trkpt>  
<trkpt lat="34.25058237837333" lon="108.89609736889012">
   <ele>406.6576207065955</ele>
   <time>2021-06-04T01:50:56.000Z</time>
</trkpt>  
<trkpt lat="34.25061403570887" lon="108.89609454521937">
   <ele>406.48713822849095</ele>
   <time>2021-06-04T01:51:00.000Z</time>
</trkpt>  
<trkpt lat="34.250645797917215" lon="108.89608648897703">
   <ele>406.3560565430671</ele>
   <time>2021-06-04T01:51:04.000Z</time>
</trkpt>  
<trkpt lat="34.25068073861092" lon="108.89608410087806">
   <ele>406.1982759060338</ele>
   <time>2021-06-04T01:51:07.000Z</time>
</trkpt>  
<trkpt lat="34.250710006004546" lon="108.89608707133151">
   <ele>406.2261530859396</ele>
   <time>2021-06-04T01:51:10.000Z</time>
</trkpt>  
<trkpt lat="34.25074722705985" lon="108.89610177469879">
   <ele>406.1166205527261</ele>
   <time>2021-06-04T01:51:13.000Z</time>
</trkpt>  
<trkpt lat="34.250775109762884" lon="108.89611500186977">
   <ele>406.46982441842556</ele>
   <time>2021-06-04T01:51:16.000Z</time>
</trkpt>  
<trkpt lat="34.25080739106232" lon="108.89611920497738">
   <ele>406.7394544929266</ele>
   <time>2021-06-04T01:51:19.000Z</time>
</trkpt>  
<trkpt lat="34.250836312739736" lon="108.89611483795578">
   <ele>406.5996070159599</ele>
   <time>2021-06-04T01:51:25.000Z</time>
</trkpt>  
<trkpt lat="34.25086428768082" lon="108.89611399097">
   <ele>406.17131927330047</ele>
   <time>2021-06-04T01:51:30.000Z</time>
</trkpt>  
<trkpt lat="34.2508954618925" lon="108.8961088611276">
   <ele>406.26635813713074</ele>
   <time>2021-06-04T01:51:34.000Z</time>
</trkpt>  
<trkpt lat="34.25093096678528" lon="108.89609654035283">
   <ele>406.9215163225308</ele>
   <time>2021-06-04T01:51:37.000Z</time>
</trkpt>  
<trkpt lat="34.25096887250196" lon="108.89608559559905">
   <ele>406.526518618688</ele>
   <time>2021-06-04T01:51:40.000Z</time>
</trkpt>  
<trkpt lat="34.25099201854323" lon="108.89606298955538">
   <ele>406.42657894734293</ele>
   <time>2021-06-04T01:51:43.000Z</time>
</trkpt>  
<trkpt lat="34.251013206232194" lon="108.89604208620108">
   <ele>406.8731598574668</ele>
   <time>2021-06-04T01:51:47.000Z</time>
</trkpt>  
<trkpt lat="34.25103709879249" lon="108.89602452441235">
   <ele>406.79567924607545</ele>
   <time>2021-06-04T01:51:50.000Z</time>
</trkpt>  
<trkpt lat="34.25106204365529" lon="108.89601051372512">
   <ele>406.7262242445722</ele>
   <time>2021-06-04T01:51:54.000Z</time>
</trkpt>  
<trkpt lat="34.25108855759787" lon="108.89600370114255">
   <ele>406.68856928590685</ele>
   <time>2021-06-04T01:51:57.000Z</time>
</trkpt>  
<trkpt lat="34.25111689912671" lon="108.89598321568275">
   <ele>406.8686548061669</ele>
   <time>2021-06-04T01:52:02.000Z</time>
</trkpt>  
<trkpt lat="34.25113784304413" lon="108.89596016206804">
   <ele>406.7904513850808</ele>
   <time>2021-06-04T01:52:12.000Z</time>
</trkpt>  
<trkpt lat="34.25116652200778" lon="108.8959425023577">
   <ele>406.4514691848308</ele>
   <time>2021-06-04T01:52:25.000Z</time>
</trkpt>  
<trkpt lat="34.25119361341561" lon="108.8959373817632">
   <ele>406.87700690981</ele>
   <time>2021-06-04T01:52:30.000Z</time>
</trkpt>  
<trkpt lat="34.25122297751803" lon="108.89592627049659">
   <ele>406.5057850573212</ele>
   <time>2021-06-04T01:52:33.000Z</time>
</trkpt>  
<trkpt lat="34.25124939293296" lon="108.89590225322885">
   <ele>406.25873682741076</ele>
   <time>2021-06-04T01:52:37.000Z</time>
</trkpt>  
<trkpt lat="34.25128380224671" lon="108.89589337058382">
   <ele>406.1891286224127</ele>
   <time>2021-06-04T01:52:41.000Z</time>
</trkpt>  
<trkpt lat="34.25131738827571" lon="108.89589075084864">
   <ele>406.1982189184055</ele>
   <time>2021-06-04T01:52:45.000Z</time>
</trkpt>  
<trkpt lat="34.251353636836534" lon="108.89589402478475">
   <ele>405.88763152621686</ele>
   <time>2021-06-04T01:52:49.000Z</time>
</trkpt>  
<trkpt lat="34.251390135703204" lon="108.89589967874846">
   <ele>405.7754227248952</ele>
   <time>2021-06-04T01:52:52.000Z</time>
</trkpt>  
<trkpt lat="34.251420970022224" lon="108.8959123052189">
   <ele>405.9642059849575</ele>
   <time>2021-06-04T01:52:56.000Z</time>
</trkpt>  
<trkpt lat="34.251450519028154" lon="108.89591035564295">
   <ele>405.6184667451307</ele>
   <time>2021-06-04T01:53:01.000Z</time>
</trkpt>  
<trkpt lat="34.25148044064018" lon="108.89590595863919">
   <ele>405.26420025806874</ele>
   <time>2021-06-04T01:53:05.000Z</time>
</trkpt>  
<trkpt lat="34.2515073698983" lon="108.89588563194845">
   <ele>405.4902838943526</ele>
   <time>2021-06-04T01:53:10.000Z</time>
</trkpt>  
<trkpt lat="34.25153323694927" lon="108.89584896699219">
   <ele>406.01468933187425</ele>
   <time>2021-06-04T01:53:14.000Z</time>
</trkpt>  
<trkpt lat="34.25154845275305" lon="108.89581742599286">
   <ele>405.73996283952147</ele>
   <time>2021-06-04T01:53:17.000Z</time>
</trkpt>  
<trkpt lat="34.25156298375927" lon="108.89578693989111">
   <ele>405.5003863023594</ele>
   <time>2021-06-04T01:53:20.000Z</time>
</trkpt>  
<trkpt lat="34.25157838186962" lon="108.89575605604543">
   <ele>405.21667162235826</ele>
   <time>2021-06-04T01:53:23.000Z</time>
</trkpt>  
<trkpt lat="34.25158808899376" lon="108.89572121989504">
   <ele>405.4807478906587</ele>
   <time>2021-06-04T01:53:28.000Z</time>
</trkpt>  
<trkpt lat="34.2515947813087" lon="108.89568299769098">
   <ele>405.3780900705606</ele>
   <time>2021-06-04T01:53:31.000Z</time>
</trkpt>  
<trkpt lat="34.25160134578368" lon="108.89564142271695">
   <ele>405.33426038362086</ele>
   <time>2021-06-04T01:53:34.000Z</time>
</trkpt>  
<trkpt lat="34.25160566866056" lon="108.89559798564524">
   <ele>405.28807868342847</ele>
   <time>2021-06-04T01:53:37.999Z</time>
</trkpt>  
<trkpt lat="34.2516113969144" lon="108.89556001715556">
   <ele>405.35487436130643</ele>
   <time>2021-06-04T01:53:40.999Z</time>
</trkpt>  
<trkpt lat="34.251623651043715" lon="108.89552627019657">
   <ele>405.48627420142293</ele>
   <time>2021-06-04T01:53:43.999Z</time>
</trkpt>  
<trkpt lat="34.251628390158814" lon="108.89548958768042">
   <ele>405.4858532799408</ele>
   <time>2021-06-04T01:53:46.999Z</time>
</trkpt>  
<trkpt lat="34.25164523912878" lon="108.89545732592539">
   <ele>405.05977270845324</ele>
   <time>2021-06-04T01:53:50.999Z</time>
</trkpt>  
<trkpt lat="34.25166486681011" lon="108.8954207707771">
   <ele>405.3042253404856</ele>
   <time>2021-06-04T01:53:56.000Z</time>
</trkpt>  
<trkpt lat="34.25168219486549" lon="108.89538790925229">
   <ele>405.3914888948202</ele>
   <time>2021-06-04T01:54:00.000Z</time>
</trkpt>  
<trkpt lat="34.251704923652696" lon="108.8953515664363">
   <ele>405.2614799272269</ele>
   <time>2021-06-04T01:54:03.000Z</time>
</trkpt>  
<trkpt lat="34.25172868505368" lon="108.89531851413358">
   <ele>405.25009407289326</ele>
   <time>2021-06-04T01:54:06.000Z</time>
</trkpt>  
<trkpt lat="34.25174233852228" lon="108.8952848698234">
   <ele>405.1914652939886</ele>
   <time>2021-06-04T01:54:09.000Z</time>
</trkpt>  
<trkpt lat="34.251764957220416" lon="108.89524909978013">
   <ele>405.27639964502305</ele>
   <time>2021-06-04T01:54:13.000Z</time>
</trkpt>  
<trkpt lat="34.251789964276206" lon="108.89523545177978">
   <ele>404.82093983516097</ele>
   <time>2021-06-04T01:54:17.000Z</time>
</trkpt>  
<trkpt lat="34.25181839229667" lon="108.89524135332434">
   <ele>404.9875934328884</ele>
   <time>2021-06-04T01:54:20.000Z</time>
</trkpt>  
<trkpt lat="34.25184831950074" lon="108.89524562131751">
   <ele>404.98524194583297</ele>
   <time>2021-06-04T01:54:27.000Z</time>
</trkpt>  
<trkpt lat="34.25187830235452" lon="108.89525163138444">
   <ele>404.6809359099716</ele>
   <time>2021-06-04T01:54:31.000Z</time>
</trkpt>  
<trkpt lat="34.25190833869661" lon="108.89525759387747">
   <ele>405.23238412383944</ele>
   <time>2021-06-04T01:54:35.000Z</time>
</trkpt>  
<trkpt lat="34.25193735067023" lon="108.89526463829017">
   <ele>404.32923273555934</ele>
   <time>2021-06-04T01:54:42.000Z</time>
</trkpt>  
<trkpt lat="34.25196956773956" lon="108.89527013657872">
   <ele>404.3244923930615</ele>
   <time>2021-06-04T01:54:46.000Z</time>
</trkpt>  
<trkpt lat="34.25199742735241" lon="108.8952801567467">
   <ele>404.03208513371646</ele>
   <time>2021-06-04T01:54:48.000Z</time>
</trkpt>  
<trkpt lat="34.25202079037221" lon="108.89525630537086">
   <ele>404.3366748075932</ele>
   <time>2021-06-04T01:54:53.000Z</time>
</trkpt>  
<trkpt lat="34.252019027443126" lon="108.89522208983307">
   <ele>404.3237396515906</ele>
   <time>2021-06-04T01:54:56.000Z</time>
</trkpt>  
<trkpt lat="34.252046547081925" lon="108.89520851556702">
   <ele>404.1125150434673</ele>
   <time>2021-06-04T01:54:59.000Z</time>
</trkpt>  
<trkpt lat="34.25203768408083" lon="108.89517601308702">
   <ele>404.1250265724957</ele>
   <time>2021-06-04T01:55:24.000Z</time>
</trkpt>  
<trkpt lat="34.252007387854285" lon="108.89514988584098">
   <ele>404.2480421382934</ele>
   <time>2021-06-04T01:55:27.000Z</time>
</trkpt>  
<trkpt lat="34.25203692362939" lon="108.89515250904111">
   <ele>404.26739187259227</ele>
   <time>2021-06-04T01:55:29.000Z</time>
</trkpt>  
<trkpt lat="34.2520088923694" lon="108.89513413395227">
   <ele>404.33417327608913</ele>
   <time>2021-06-04T01:55:32.000Z</time>
</trkpt>  
<trkpt lat="34.252040635670895" lon="108.89512406054922">
   <ele>404.54946345184</ele>
   <time>2021-06-04T01:55:35.000Z</time>
</trkpt>  
<trkpt lat="34.25209641611976" lon="108.89511658245333">
   <ele>404.6925669051707</ele>
   <time>2021-06-04T01:55:37.000Z</time>
</trkpt>  
<trkpt lat="34.25211202983506" lon="108.89508614999316">
   <ele>404.43431845959276</ele>
   <time>2021-06-04T01:55:41.000Z</time>
</trkpt>  
<trkpt lat="34.25209687024659" lon="108.89504986847716">
   <ele>404.7666259566322</ele>
   <time>2021-06-04T01:55:43.999Z</time>
</trkpt>  
<trkpt lat="34.252094712480364" lon="108.8950086730823">
   <ele>404.44105932861567</ele>
   <time>2021-06-04T01:55:48.999Z</time>
</trkpt>  
<trkpt lat="34.25209387537917" lon="108.89496898031418">
   <ele>405.0513421455398</ele>
   <time>2021-06-04T01:55:54.999Z</time>
</trkpt>  
<trkpt lat="34.25208492589024" lon="108.89493727920207">
   <ele>404.16788112185895</ele>
   <time>2021-06-04T01:56:04.000Z</time>
</trkpt>  
<trkpt lat="34.252055433473046" lon="108.89492665107291">
   <ele>404.26436024624854</ele>
   <time>2021-06-04T01:56:05.000Z</time>
</trkpt>  
<trkpt lat="34.25201117223165" lon="108.8949130982228">
   <ele>404.7858000062406</ele>
   <time>2021-06-04T01:56:07.000Z</time>
</trkpt>  
<trkpt lat="34.25198260441901" lon="108.89491093554679">
   <ele>404.36694329977036</ele>
   <time>2021-06-04T01:56:09.000Z</time>
</trkpt>  
<trkpt lat="34.25195106198269" lon="108.89491239696402">
   <ele>404.5931648761034</ele>
   <time>2021-06-04T01:56:11.000Z</time>
</trkpt>  
<trkpt lat="34.25191456027595" lon="108.89491310126805">
   <ele>404.5037486962974</ele>
   <time>2021-06-04T01:56:13.000Z</time>
</trkpt>  
<trkpt lat="34.251886970534756" lon="108.8949092793643">
   <ele>404.71627438347787</ele>
   <time>2021-06-04T01:56:15.000Z</time>
</trkpt>  
<trkpt lat="34.25185864465163" lon="108.89490306749289">
   <ele>405.04358993284404</ele>
   <time>2021-06-04T01:56:17.000Z</time>
</trkpt>  
<trkpt lat="34.25182720052917" lon="108.89489507418108">
   <ele>404.9312336165458</ele>
   <time>2021-06-04T01:56:19.000Z</time>
</trkpt>  
<trkpt lat="34.251789745842615" lon="108.89489542985902">
   <ele>404.36021597497165</ele>
   <time>2021-06-04T01:56:23.000Z</time>
</trkpt>  
<trkpt lat="34.2517695826388" lon="108.89492010152702">
   <ele>405.3280046619475</ele>
   <time>2021-06-04T01:56:26.000Z</time>
</trkpt>  
<trkpt lat="34.25175842597931" lon="108.89495756443984">
   <ele>404.79930821061134</ele>
   <time>2021-06-04T01:56:30.000Z</time>
</trkpt>  
<trkpt lat="34.251725536316044" lon="108.8949746419593">
   <ele>405.1574523290619</ele>
   <time>2021-06-04T01:56:36.000Z</time>
</trkpt>  
<trkpt lat="34.251685835085425" lon="108.8949771901081">
   <ele>405.12891114130616</ele>
   <time>2021-06-04T01:56:41.000Z</time>
</trkpt>  
<trkpt lat="34.25165218500161" lon="108.89498164211541">
   <ele>405.2064872318879</ele>
   <time>2021-06-04T01:56:43.000Z</time>
</trkpt>  
<trkpt lat="34.251617983660815" lon="108.89499029456296">
   <ele>405.467388054356</ele>
   <time>2021-06-04T01:56:47.000Z</time>
</trkpt>  
<trkpt lat="34.251590021102174" lon="108.89500559086845">
   <ele>405.86573349218816</ele>
   <time>2021-06-04T01:56:50.000Z</time>
</trkpt>  
<trkpt lat="34.2515658184006" lon="108.89502779394115">
   <ele>405.6236432492733</ele>
   <time>2021-06-04T01:56:54.000Z</time>
</trkpt>  
<trkpt lat="34.251545108471845" lon="108.89505259133257">
   <ele>405.8706374587491</ele>
   <time>2021-06-04T01:56:57.000Z</time>
</trkpt>  
<trkpt lat="34.25151457605132" lon="108.8950688246441">
   <ele>405.99773393478245</ele>
   <time>2021-06-04T01:57:02.000Z</time>
</trkpt>  
<trkpt lat="34.25148735609078" lon="108.89508521603084">
   <ele>406.07041426189244</ele>
   <time>2021-06-04T01:57:04.000Z</time>
</trkpt>  
<trkpt lat="34.25146620791619" lon="108.89511128207431">
   <ele>405.80286849383265</ele>
   <time>2021-06-04T01:57:08.000Z</time>
</trkpt>  
<trkpt lat="34.25144606177294" lon="108.89514345655813">
   <ele>405.658896304667</ele>
   <time>2021-06-04T01:57:10.000Z</time>
</trkpt>  
<trkpt lat="34.251426290208705" lon="108.89517252460793">
   <ele>405.7907795589417</ele>
   <time>2021-06-04T01:57:14.000Z</time>
</trkpt>  
<trkpt lat="34.2513986774187" lon="108.89519735465815">
   <ele>405.9516693847254</ele>
   <time>2021-06-04T01:57:16.000Z</time>
</trkpt>  
<trkpt lat="34.2513775429216" lon="108.89522803532462">
   <ele>405.1580381207168</ele>
   <time>2021-06-04T01:57:20.000Z</time>
</trkpt>  
<trkpt lat="34.25136022431272" lon="108.8952536317781">
   <ele>405.19809011835605</ele>
   <time>2021-06-04T01:57:24.000Z</time>
</trkpt>  
<trkpt lat="34.251331444962545" lon="108.89528115730238">
   <ele>405.6486211325973</ele>
   <time>2021-06-04T01:57:28.000Z</time>
</trkpt>  
<trkpt lat="34.25130259886559" lon="108.89528762640458">
   <ele>405.5268214456737</ele>
   <time>2021-06-04T01:57:31.000Z</time>
</trkpt>  
<trkpt lat="34.251271187811064" lon="108.89530666975946">
   <ele>406.1423588618636</ele>
   <time>2021-06-04T01:57:35.000Z</time>
</trkpt>  
<trkpt lat="34.25124339502649" lon="108.89532539706343">
   <ele>406.6916315089911</ele>
   <time>2021-06-04T01:57:39.000Z</time>
</trkpt>  
<trkpt lat="34.251218143089915" lon="108.89533898602758">
   <ele>406.5996905695647</ele>
   <time>2021-06-04T01:57:43.000Z</time>
</trkpt>  
<trkpt lat="34.25118733943029" lon="108.89535501244504">
   <ele>406.9723486537114</ele>
   <time>2021-06-04T01:57:47.000Z</time>
</trkpt>  
<trkpt lat="34.25116520202741" lon="108.89537534985519">
   <ele>407.4919906174764</ele>
   <time>2021-06-04T01:57:52.000Z</time>
</trkpt>  
<trkpt lat="34.25113568008575" lon="108.89537859583716">
   <ele>407.76291487459093</ele>
   <time>2021-06-04T01:57:55.000Z</time>
</trkpt>  
<trkpt lat="34.251103451116535" lon="108.89538479883863">
   <ele>407.91152185201645</ele>
   <time>2021-06-04T01:57:59.000Z</time>
</trkpt>  
<trkpt lat="34.25106744549756" lon="108.89538236013914">
   <ele>408.80466864444315</ele>
   <time>2021-06-04T01:58:02.999Z</time>
</trkpt>  
<trkpt lat="34.251034266986004" lon="108.89537145549072">
   <ele>408.5642853183672</ele>
   <time>2021-06-04T01:58:07.000Z</time>
</trkpt>  
<trkpt lat="34.25100338596629" lon="108.8953664919907">
   <ele>409.02724847756326</ele>
   <time>2021-06-04T01:58:13.000Z</time>
</trkpt>  
<trkpt lat="34.250975187006624" lon="108.8953626855704">
   <ele>408.1836053356528</ele>
   <time>2021-06-04T01:58:17.000Z</time>
</trkpt>  
<trkpt lat="34.25094514197494" lon="108.8953453119977">
   <ele>408.5788419349119</ele>
   <time>2021-06-04T01:58:19.000Z</time>
</trkpt>  
<trkpt lat="34.25091330865973" lon="108.895333507644">
   <ele>408.44475567433983</ele>
   <time>2021-06-04T01:58:26.000Z</time>
</trkpt>  
<trkpt lat="34.25088218269164" lon="108.89532237479443">
   <ele>408.43528962600976</ele>
   <time>2021-06-04T01:58:28.000Z</time>
</trkpt>  
<trkpt lat="34.25085103195207" lon="108.89530625784124">
   <ele>408.54420005809516</ele>
   <time>2021-06-04T01:58:32.000Z</time>
</trkpt>  
<trkpt lat="34.25082145156623" lon="108.89529853438273">
   <ele>408.56601088214666</ele>
   <time>2021-06-04T01:58:35.000Z</time>
</trkpt>  
<trkpt lat="34.25079834433936" lon="108.8952813908754">
   <ele>408.97978109959513</ele>
   <time>2021-06-04T01:59:16.999Z</time>
</trkpt>  
<trkpt lat="34.250770354745576" lon="108.8952961729648">
   <ele>407.53191345743835</ele>
   <time>2021-06-04T01:59:50.999Z</time>
</trkpt>  
<trkpt lat="34.25074570539061" lon="108.8952777197994">
   <ele>407.6010107882321</ele>
   <time>2021-06-04T01:59:54.999Z</time>
</trkpt>  
<trkpt lat="34.2507089948107" lon="108.89526811014514">
   <ele>407.4030523588881</ele>
   <time>2021-06-04T01:59:59.999Z</time>
</trkpt>  
<trkpt lat="34.25067218715531" lon="108.89526808982865">
   <ele>407.91130109876394</ele>
   <time>2021-06-04T02:00:03.999Z</time>
</trkpt>  
<trkpt lat="34.250657033422804" lon="108.89530274960053">
   <ele>407.53867981396616</ele>
   <time>2021-06-04T02:00:07.999Z</time>
</trkpt>  
<trkpt lat="34.250673855703035" lon="108.89527266927475">
   <ele>408.2215051697567</ele>
   <time>2021-06-04T02:00:21.000Z</time>
</trkpt>  
<trkpt lat="34.25067178816393" lon="108.89531228389993">
   <ele>407.63051182217896</ele>
   <time>2021-06-04T02:00:41.000Z</time>
</trkpt>  
<trkpt lat="34.25066295283559" lon="108.89534477255529">
   <ele>407.90706187393516</ele>
   <time>2021-06-04T02:00:44.000Z</time>
</trkpt>  
<trkpt lat="34.25065947542564" lon="108.89538019954438">
   <ele>408.0041495775804</ele>
   <time>2021-06-04T02:00:47.000Z</time>
</trkpt>  
<trkpt lat="34.250646248805666" lon="108.89541101273903">
   <ele>407.3682828210294</ele>
   <time>2021-06-04T02:00:55.000Z</time>
</trkpt>  
<trkpt lat="34.250655318635616" lon="108.89544196000469">
   <ele>407.5165447667241</ele>
   <time>2021-06-04T02:00:59.000Z</time>
</trkpt>  
<trkpt lat="34.2506587371721" lon="108.89547568969303">
   <ele>407.78328620642424</ele>
   <time>2021-06-04T02:01:07.000Z</time>
</trkpt>  
<trkpt lat="34.250639819022915" lon="108.89550895546974">
   <ele>407.9284865129739</ele>
   <time>2021-06-04T02:01:10.000Z</time>
</trkpt>  
<trkpt lat="34.25064602011423" lon="108.89554227534711">
   <ele>407.4337666546926</ele>
   <time>2021-06-04T02:01:13.000Z</time>
</trkpt>  
<trkpt lat="34.250669897944945" lon="108.89556261920329">
   <ele>406.9353088904172</ele>
   <time>2021-06-04T02:01:20.000Z</time>
</trkpt>  
<trkpt lat="34.25068956519277" lon="108.89559392252598">
   <ele>407.1506254617125</ele>
   <time>2021-06-04T02:01:24.000Z</time>
</trkpt>  
<trkpt lat="34.25070132545571" lon="108.89562477740299">
   <ele>406.86124631017447</ele>
   <time>2021-06-04T02:01:27.999Z</time>
</trkpt>  
<trkpt lat="34.25071388566775" lon="108.89565772952368">
   <ele>407.42231174651533</ele>
   <time>2021-06-04T02:01:36.999Z</time>
</trkpt>  
<trkpt lat="34.250715543544246" lon="108.89569813617699">
   <ele>407.3034468591213</ele>
   <time>2021-06-04T02:01:41.999Z</time>
</trkpt>  
<trkpt lat="34.25071531187308" lon="108.89573441834743">
   <ele>407.10157197434455</ele>
   <time>2021-06-04T02:01:45.999Z</time>
</trkpt>  
<trkpt lat="34.25071798151772" lon="108.8957712831088">
   <ele>406.63006296008825</ele>
   <time>2021-06-04T02:01:50.999Z</time>
</trkpt>  
<trkpt lat="34.25073439806182" lon="108.89580577459307">
   <ele>406.79649062640965</ele>
   <time>2021-06-04T02:01:55.999Z</time>
</trkpt>  
<trkpt lat="34.25074298848708" lon="108.89583705390679">
   <ele>406.30461812671274</ele>
   <time>2021-06-04T02:02:00.999Z</time>
</trkpt>  
<trkpt lat="34.25075282305979" lon="108.89587370986078">
   <ele>406.6934431223199</ele>
   <time>2021-06-04T02:02:05.999Z</time>
</trkpt>  
<trkpt lat="34.25076755995111" lon="108.8959040625941">
   <ele>406.63029725663364</ele>
   <time>2021-06-04T02:02:08.999Z</time>
</trkpt>  
<trkpt lat="34.250787010318376" lon="108.8959398811974">
   <ele>406.4132239818573</ele>
   <time>2021-06-04T02:02:13.999Z</time>
</trkpt>  
<trkpt lat="34.250805434238195" lon="108.89596445985187">
   <ele>406.51011791080236</ele>
   <time>2021-06-04T02:02:15.999Z</time>
</trkpt>  
<trkpt lat="34.250783718615956" lon="108.89594494429372">
   <ele>406.55601789895445</ele>
   <time>2021-06-04T02:02:32.000Z</time>
</trkpt>  
<trkpt lat="34.25079772136738" lon="108.89591192338932">
   <ele>407.0012127785012</ele>
   <time>2021-06-04T02:02:48.000Z</time>
</trkpt>  
<trkpt lat="34.25082653486802" lon="108.89590535034023">
   <ele>406.849688350223</ele>
   <time>2021-06-04T02:02:54.000Z</time>
</trkpt>  
<trkpt lat="34.25085732603586" lon="108.89589301476127">
   <ele>407.0488986298442</ele>
   <time>2021-06-04T02:03:01.000Z</time>
</trkpt>  
<trkpt lat="34.25088626577682" lon="108.89588431364007">
   <ele>407.0577526241541</ele>
   <time>2021-06-04T02:03:03.000Z</time>
</trkpt>  
<trkpt lat="34.250885469164196" lon="108.89591835629038">
   <ele>406.3614228721708</ele>
   <time>2021-06-04T02:03:11.000Z</time>
</trkpt>  
<trkpt lat="34.25085845076375" lon="108.89592582308447">
   <ele>406.6904262630269</ele>
   <time>2021-06-04T02:03:15.999Z</time>
</trkpt>  
<trkpt lat="34.25083307378885" lon="108.895940763493">
   <ele>406.8767042430118</ele>
   <time>2021-06-04T02:03:30.999Z</time>
</trkpt>  
<trkpt lat="34.250807815232925" lon="108.8959522820696">
   <ele>406.96543813403696</ele>
   <time>2021-06-04T02:03:41.999Z</time>
</trkpt>  
<trkpt lat="34.250820201960266" lon="108.89598177415351">
   <ele>406.587315492332</ele>
   <time>2021-06-04T02:04:16.999Z</time>
</trkpt>  
<trkpt lat="34.25081230084393" lon="108.89594914138983">
   <ele>407.1553876232356</ele>
   <time>2021-06-04T02:04:54.000Z</time>
</trkpt>  
<trkpt lat="34.25080829336953" lon="108.89590784863172">
   <ele>406.97267010062933</ele>
   <time>2021-06-04T02:04:57.000Z</time>
</trkpt>  
<trkpt lat="34.25082479354561" lon="108.89593371896773">
   <ele>406.5431488575414</ele>
   <time>2021-06-04T02:05:34.000Z</time>
</trkpt>  
<trkpt lat="34.25085218304913" lon="108.89594619363605">
   <ele>406.69052074011415</ele>
   <time>2021-06-04T02:05:36.000Z</time>
</trkpt>  
<trkpt lat="34.250871448216614" lon="108.89592221554138">
   <ele>407.0742300124839</ele>
   <time>2021-06-04T02:05:45.999Z</time>
</trkpt>  
<trkpt lat="34.25083903820539" lon="108.89593482363074">
   <ele>406.54072662163526</ele>
   <time>2021-06-04T02:06:08.999Z</time>
</trkpt>  
<trkpt lat="34.250810639340976" lon="108.89596175532088">
   <ele>406.5143391704187</ele>
   <time>2021-06-04T02:06:10.999Z</time>
</trkpt>  
<trkpt lat="34.25082073083257" lon="108.89599209148771">
   <ele>406.67401287239045</ele>
   <time>2021-06-04T02:06:41.000Z</time>
</trkpt>  
<trkpt lat="34.25083501810895" lon="108.89604400226108">
   <ele>406.80204211734235</ele>
   <time>2021-06-04T02:06:43.000Z</time>
</trkpt>  
<trkpt lat="34.25085841580561" lon="108.89602573110608">
   <ele>406.59402800071985</ele>
   <time>2021-06-04T02:06:51.000Z</time>
</trkpt>  
<trkpt lat="34.25082855551176" lon="108.89603241419493">
   <ele>406.60251396056265</ele>
   <time>2021-06-04T02:06:57.000Z</time>
</trkpt>  
<trkpt lat="34.25080214688601" lon="108.89601977105588">
   <ele>406.56988342572004</ele>
   <time>2021-06-04T02:07:01.000Z</time>
</trkpt>  
<trkpt lat="34.2507761334322" lon="108.89599727466825">
   <ele>407.3320625536144</ele>
   <time>2021-06-04T02:07:06.000Z</time>
</trkpt>  
<trkpt lat="34.25078592706736" lon="108.89596675400682">
   <ele>406.82828595489264</ele>
   <time>2021-06-04T02:13:48.000Z</time>
</trkpt>  
<trkpt lat="34.250813169542035" lon="108.89591490757907">
   <ele>406.7759842928499</ele>
   <time>2021-06-04T02:13:50.000Z</time>
</trkpt>  
<trkpt lat="34.25083986256019" lon="108.89592054865585">
   <ele>407.03009105753154</ele>
   <time>2021-06-04T02:14:21.999Z</time>
</trkpt>  
<trkpt lat="34.250865541785814" lon="108.8959351336051">
   <ele>406.9662600271404</ele>
   <time>2021-06-04T02:14:34.999Z</time>
</trkpt>  
<trkpt lat="34.2508592766594" lon="108.89596738808112">
   <ele>406.73414417076856</ele>
   <time>2021-06-04T02:14:41.999Z</time>
</trkpt>  
<trkpt lat="34.250837255748124" lon="108.89594441199233">
   <ele>406.97663824353367</ele>
   <time>2021-06-04T02:15:03.000Z</time>
</trkpt>  
<trkpt lat="34.250799230135854" lon="108.89590426424685">
   <ele>406.9155201856047</ele>
   <time>2021-06-04T02:15:05.000Z</time>
</trkpt>  
<trkpt lat="34.25078855036478" lon="108.89587341422217">
   <ele>407.108491813764</ele>
   <time>2021-06-04T02:15:18.000Z</time>
</trkpt>  
<trkpt lat="34.25081243350593" lon="108.89589824207302">
   <ele>407.0670750318095</ele>
   <time>2021-06-04T02:15:28.000Z</time>
</trkpt>  
<trkpt lat="34.25083279507276" lon="108.89592184155957">
   <ele>406.8849519956857</ele>
   <time>2021-06-04T02:15:32.000Z</time>
</trkpt>  
<trkpt lat="34.250850701272306" lon="108.89596416790852">
   <ele>406.59628149122</ele>
   <time>2021-06-04T02:15:43.000Z</time>
</trkpt>  
<trkpt lat="34.25088869549141" lon="108.89600919554246">
   <ele>406.6054194364697</ele>
   <time>2021-06-04T02:15:45.000Z</time>
</trkpt>  
<trkpt lat="34.25090468415701" lon="108.89603756259754">
   <ele>406.54695445485413</ele>
   <time>2021-06-04T02:15:58.000Z</time>
</trkpt>  
<trkpt lat="34.25093334940077" lon="108.89606847315531">
   <ele>406.4297922793776</ele>
   <time>2021-06-04T02:16:00.000Z</time>
</trkpt>  
<trkpt lat="34.250907566504004" lon="108.89605073755365">
   <ele>406.2546305237338</ele>
   <time>2021-06-04T02:16:14.000Z</time>
</trkpt>  
<trkpt lat="34.25087107558971" lon="108.8960205394722">
   <ele>406.3339952835813</ele>
   <time>2021-06-04T02:16:16.000Z</time>
</trkpt>  
<trkpt lat="34.25084090500537" lon="108.89599897619178">
   <ele>406.19749759696424</ele>
   <time>2021-06-04T02:16:17.999Z</time>
</trkpt>  
<trkpt lat="34.250818728923235" lon="108.89596200306981">
   <ele>406.4798277048394</ele>
   <time>2021-06-04T02:16:21.999Z</time>
</trkpt>  
<trkpt lat="34.250848331458265" lon="108.89595695091045">
   <ele>406.56764981150627</ele>
   <time>2021-06-04T02:16:35.999Z</time>
</trkpt>  
<trkpt lat="34.250875474156516" lon="108.89596129468724">
   <ele>406.62301864568144</ele>
   <time>2021-06-04T02:16:38.999Z</time>
</trkpt>  
<trkpt lat="34.25085570151259" lon="108.8959386017807">
   <ele>406.9708683760837</ele>
   <time>2021-06-04T02:16:43.999Z</time>
</trkpt>  
<trkpt lat="34.25082898617435" lon="108.89593135151196">
   <ele>406.97741922177374</ele>
   <time>2021-06-04T02:17:31.000Z</time>
</trkpt>  
<trkpt lat="34.25085167381228" lon="108.89595117021457">
   <ele>407.07994602806866</ele>
   <time>2021-06-04T02:18:07.999Z</time>
</trkpt>  
<trkpt lat="34.25088547968983" lon="108.89595222732193">
   <ele>407.3265770720318</ele>
   <time>2021-06-04T02:18:09.999Z</time>
</trkpt>  
<trkpt lat="34.2509156265095" lon="108.8959898066982">
   <ele>407.0876954039559</ele>
   <time>2021-06-04T02:18:20.999Z</time>
</trkpt>  
<trkpt lat="34.25092862610147" lon="108.89601853249523">
   <ele>406.9923422522843</ele>
   <time>2021-06-04T02:18:23.999Z</time>
</trkpt>  
<trkpt lat="34.25090816662062" lon="108.89599440634466">
   <ele>406.61992450337857</ele>
   <time>2021-06-04T02:18:25.999Z</time>
</trkpt>  
<trkpt lat="34.25087928958952" lon="108.89596674922917">
   <ele>406.7001019772142</ele>
   <time>2021-06-04T02:18:28.999Z</time>
</trkpt>  
<trkpt lat="34.25085188947231" lon="108.8959538634966">
   <ele>407.0088606160134</ele>
   <time>2021-06-04T02:18:30.999Z</time>
</trkpt>  
<trkpt lat="34.2508236171622" lon="108.8959497964978">
   <ele>406.94031714461744</ele>
   <time>2021-06-04T02:19:08.000Z</time>
</trkpt>  
<trkpt lat="34.25078844225602" lon="108.89593506351582">
   <ele>406.9223726633936</ele>
   <time>2021-06-04T02:19:09.000Z</time>
</trkpt>  
<trkpt lat="34.25076589351854" lon="108.89591585476616">
   <ele>407.2410024870187</ele>
   <time>2021-06-04T02:19:21.000Z</time>
</trkpt>  
<trkpt lat="34.25073893535009" lon="108.89591359041496">
   <ele>407.28006151597947</ele>
   <time>2021-06-04T02:19:27.000Z</time>
</trkpt>  
<trkpt lat="34.25074446391034" lon="108.89594860477374">
   <ele>407.0398730756715</ele>
   <time>2021-06-04T02:19:40.000Z</time>
</trkpt>  
<trkpt lat="34.2507648391374" lon="108.89597188648798">
   <ele>407.05508915148675</ele>
   <time>2021-06-04T02:19:44.000Z</time>
</trkpt>  
<trkpt lat="34.250792793819336" lon="108.89596920629434">
   <ele>406.92158250231296</ele>
   <time>2021-06-04T02:20:10.000Z</time>
</trkpt>  
<trkpt lat="34.25082186552493" lon="108.8959708172483">
   <ele>406.8241204554215</ele>
   <time>2021-06-04T02:20:16.999Z</time>
</trkpt>  
<trkpt lat="34.2507964603894" lon="108.89595671124788">
   <ele>406.89660538733006</ele>
   <time>2021-06-04T02:20:31.999Z</time>
</trkpt>  
<trkpt lat="34.25078946664379" lon="108.89598865759675">
   <ele>406.78114870749414</ele>
   <time>2021-06-04T02:21:02.999Z</time>
</trkpt>  
<trkpt lat="34.250804746423945" lon="108.89595811761902">
   <ele>406.8655260745436</ele>
   <time>2021-06-04T02:21:30.000Z</time>
</trkpt>  
<trkpt lat="34.25077640860406" lon="108.89596781978437">
   <ele>406.8015134371817</ele>
   <time>2021-06-04T02:21:57.000Z</time>
</trkpt>  
<trkpt lat="34.25074770790703" lon="108.89598017859666">
   <ele>406.7449244912714</ele>
   <time>2021-06-04T02:21:59.000Z</time>
</trkpt>  
<trkpt lat="34.250772797929194" lon="108.89596444177563">
   <ele>406.7900735158473</ele>
   <time>2021-06-04T02:22:10.000Z</time>
</trkpt>  
<trkpt lat="34.25079993140547" lon="108.8959678526929">
   <ele>406.7143627423793</ele>
   <time>2021-06-04T02:22:21.999Z</time>
</trkpt>  
<trkpt lat="34.25077108676413" lon="108.89596806987107">
   <ele>406.8301300853491</ele>
   <time>2021-06-04T02:22:55.999Z</time>
</trkpt>  
<trkpt lat="34.250744684846765" lon="108.89595112143851">
   <ele>407.125066453591</ele>
   <time>2021-06-04T02:22:57.999Z</time>
</trkpt>  
<trkpt lat="34.25077236004235" lon="108.89595481708359">
   <ele>407.1630712579936</ele>
   <time>2021-06-04T02:23:41.999Z</time>
</trkpt>  
<trkpt lat="34.25083317429552" lon="108.89597062935559">
   <ele>407.2636251831427</ele>
   <time>2021-06-04T02:23:43.999Z</time>
</trkpt>  
<trkpt lat="34.250805866466855" lon="108.8959493762058">
   <ele>407.4893065560609</ele>
   <time>2021-06-04T02:23:51.999Z</time>
</trkpt>  
<trkpt lat="34.250778512081396" lon="108.89595241433496">
   <ele>406.9050826104358</ele>
   <time>2021-06-04T02:24:06.999Z</time>
</trkpt>  
<trkpt lat="34.25080032445186" lon="108.8959719655751">
   <ele>406.71226773876697</ele>
   <time>2021-06-04T02:24:29.999Z</time>
</trkpt>  
<trkpt lat="34.25081267074917" lon="108.89593871889639">
   <ele>407.31596018653363</ele>
   <time>2021-06-04T02:24:43.999Z</time>
</trkpt>  
<trkpt lat="34.25080313929498" lon="108.89590579384544">
   <ele>407.3071598643437</ele>
   <time>2021-06-04T02:24:46.999Z</time>
</trkpt>  
<trkpt lat="34.25081765047378" lon="108.89593379346978">
   <ele>406.7402208885178</ele>
   <time>2021-06-04T02:25:04.999Z</time>
</trkpt>  
<trkpt lat="34.2508340907983" lon="108.8959618938546">
   <ele>406.6526371901855</ele>
   <time>2021-06-04T02:25:06.999Z</time>
</trkpt>  
<trkpt lat="34.25085813613128" lon="108.8959805515001">
   <ele>406.92870835773647</ele>
   <time>2021-06-04T02:25:22.999Z</time>
</trkpt>  
<trkpt lat="34.2508477404098" lon="108.89601099896564">
   <ele>406.6459246231243</ele>
   <time>2021-06-04T02:25:36.000Z</time>
</trkpt>  
<trkpt lat="34.2508338969208" lon="108.89598249577624">
   <ele>407.4203891893849</ele>
   <time>2021-06-04T02:25:58.999Z</time>
</trkpt>  
<trkpt lat="34.250843465480976" lon="108.89594958004895">
   <ele>407.22126359213144</ele>
   <time>2021-06-04T02:26:05.999Z</time>
</trkpt>  
<trkpt lat="34.25083833644255" lon="108.89591666911176">
   <ele>407.3493983708322</ele>
   <time>2021-06-04T02:26:17.999Z</time>
</trkpt>  
<trkpt lat="34.2508088494792" lon="108.89591229491637">
   <ele>407.23439362552017</ele>
   <time>2021-06-04T02:26:25.999Z</time>
</trkpt>  
<trkpt lat="34.250829356511986" lon="108.89593426391512">
   <ele>407.11664772592485</ele>
   <time>2021-06-04T02:27:10.999Z</time>
</trkpt>  
<trkpt lat="34.250859008660555" lon="108.89593853503278">
   <ele>407.25845346506685</ele>
   <time>2021-06-04T02:27:12.999Z</time>
</trkpt>  
<trkpt lat="34.25084874142918" lon="108.8959711247631">
   <ele>407.00539989210665</ele>
   <time>2021-06-04T02:27:37.000Z</time>
</trkpt>  
<trkpt lat="34.25084051624607" lon="108.89600267022466">
   <ele>407.14588698372245</ele>
   <time>2021-06-04T02:27:55.000Z</time>
</trkpt>  
<trkpt lat="34.25084846722075" lon="108.89596847783545">
   <ele>407.0340930689126</ele>
   <time>2021-06-04T02:28:06.999Z</time>
</trkpt>  
<trkpt lat="34.250820718459" lon="108.89598708934949">
   <ele>406.73126005288213</ele>
   <time>2021-06-04T02:29:08.999Z</time>
</trkpt>  
<trkpt lat="34.25078953514564" lon="108.8960050534966">
   <ele>406.8027435950935</ele>
   <time>2021-06-04T02:29:10.999Z</time>
</trkpt>  
<trkpt lat="34.2507808350255" lon="108.89603711045736">
   <ele>406.58600906003267</ele>
   <time>2021-06-04T02:29:37.000Z</time>
</trkpt>  
<trkpt lat="34.25076057237149" lon="108.89607780580755">
   <ele>406.3909834995866</ele>
   <time>2021-06-04T02:29:39.000Z</time>
</trkpt>  
<trkpt lat="34.25075719927311" lon="108.89604430533096">
   <ele>406.51212324295193</ele>
   <time>2021-06-04T02:29:49.000Z</time>
</trkpt>  
<trkpt lat="34.25075719143656" lon="108.89600794207398">
   <ele>406.3692040015012</ele>
   <time>2021-06-04T02:29:55.000Z</time>
</trkpt>  
<trkpt lat="34.250768191699834" lon="108.89597716070783">
   <ele>406.54202072229236</ele>
   <time>2021-06-04T02:30:02.999Z</time>
</trkpt>  
<trkpt lat="34.25079233838284" lon="108.89596151914998">
   <ele>406.66524295229465</ele>
   <time>2021-06-04T02:30:08.999Z</time>
</trkpt>  
<trkpt lat="34.25080999342564" lon="108.89598978756322">
   <ele>407.0788378668949</ele>
   <time>2021-06-04T02:30:19.999Z</time>
</trkpt>  
<trkpt lat="34.25081938643661" lon="108.89602310840077">
   <ele>406.88196005113423</ele>
   <time>2021-06-04T02:30:29.999Z</time>
</trkpt>  
<trkpt lat="34.25084255742936" lon="108.89604016330088">
   <ele>406.8689882764593</ele>
   <time>2021-06-04T02:30:42.999Z</time>
</trkpt>  
<trkpt lat="34.250863873574446" lon="108.89606085287747">
   <ele>406.3752775993198</ele>
   <time>2021-06-04T02:30:50.999Z</time>
</trkpt>  
<trkpt lat="34.25083950008235" lon="108.89604597580258">
   <ele>406.6352016562596</ele>
   <time>2021-06-04T02:31:02.999Z</time>
</trkpt>  
<trkpt lat="34.25081125375966" lon="108.8960364460362">
   <ele>406.8897291980684</ele>
   <time>2021-06-04T02:31:06.999Z</time>
</trkpt>  
<trkpt lat="34.250786360997374" lon="108.89601963650358">
   <ele>406.9002119647339</ele>
   <time>2021-06-04T02:31:15.999Z</time>
</trkpt>  
<trkpt lat="34.250784627229514" lon="108.89598647949721">
   <ele>407.39429937209934</ele>
   <time>2021-06-04T02:31:40.999Z</time>
</trkpt>  
<trkpt lat="34.25081080491953" lon="108.89599642687224">
   <ele>406.9387580631301</ele>
   <time>2021-06-04T02:31:55.000Z</time>
</trkpt>  
<trkpt lat="34.25084120544193" lon="108.895993601442">
   <ele>406.8532683579251</ele>
   <time>2021-06-04T02:32:00.000Z</time>
</trkpt>  
<trkpt lat="34.25084368235846" lon="108.89596096424224">
   <ele>407.0533165214583</ele>
   <time>2021-06-04T02:32:07.000Z</time>
</trkpt>  
<trkpt lat="34.250829152470025" lon="108.89592207205773">
   <ele>406.72105528227985</ele>
   <time>2021-06-04T02:32:13.999Z</time>
</trkpt>  
<trkpt lat="34.250813265338536" lon="108.89588620548605">
   <ele>406.8396844267845</ele>
   <time>2021-06-04T02:32:15.999Z</time>
</trkpt>  
<trkpt lat="34.25082848521666" lon="108.89585779609095">
   <ele>406.77182961441576</ele>
   <time>2021-06-04T02:32:18.999Z</time>
</trkpt>  
<trkpt lat="34.25080789986947" lon="108.89588524541965">
   <ele>407.26223080419004</ele>
   <time>2021-06-04T02:32:22.999Z</time>
</trkpt>  
<trkpt lat="34.25078234250627" lon="108.89592231248527">
   <ele>406.9742859089747</ele>
   <time>2021-06-04T02:32:25.999Z</time>
</trkpt>  
<trkpt lat="34.250870609532264" lon="108.89602619742507">
   <ele>406.76485126372427</ele>
   <time>2021-06-04T02:32:36.999Z</time>
</trkpt>  
<trkpt lat="34.2509221430808" lon="108.89605011113066">
   <ele>406.52234907913953</ele>
   <time>2021-06-04T02:32:38.999Z</time>
</trkpt>  
<trkpt lat="34.25088517279215" lon="108.89608053235783">
   <ele>406.4831712860614</ele>
   <time>2021-06-04T02:32:40.999Z</time>
</trkpt>  
<trkpt lat="34.25089771228301" lon="108.89604783424969">
   <ele>406.4066242389381</ele>
   <time>2021-06-04T02:32:44.999Z</time>
</trkpt>  
<trkpt lat="34.250906070979276" lon="108.89601299437534">
   <ele>406.5863940762356</ele>
   <time>2021-06-04T02:32:51.999Z</time>
</trkpt>  
<trkpt lat="34.250870180326686" lon="108.89599048326461">
   <ele>406.3351897941902</ele>
   <time>2021-06-04T02:32:53.999Z</time>
</trkpt>  
<trkpt lat="34.25081098218091" lon="108.89598885210383">
   <ele>406.5446638893336</ele>
   <time>2021-06-04T02:32:55.999Z</time>
</trkpt>  
<trkpt lat="34.250780922463015" lon="108.89595139686104">
   <ele>406.5095923645422</ele>
   <time>2021-06-04T02:32:57.999Z</time>
</trkpt>  
<trkpt lat="34.25080951324983" lon="108.89593001277069">
   <ele>406.7036498831585</ele>
   <time>2021-06-04T02:33:00.999Z</time>
</trkpt>  
<trkpt lat="34.25083847877208" lon="108.89591699559259">
   <ele>406.89436525292695</ele>
   <time>2021-06-04T02:33:04.999Z</time>
</trkpt>  
<trkpt lat="34.25083282407544" lon="108.89595811883841">
   <ele>406.4789991863072</ele>
   <time>2021-06-04T02:33:17.999Z</time>
</trkpt>  
<trkpt lat="34.25082881895591" lon="108.89600455946099">
   <ele>406.6023392593488</ele>
   <time>2021-06-04T02:33:23.999Z</time>
</trkpt>  
<trkpt lat="34.25083179851883" lon="108.89604370529325">
   <ele>406.50734832696617</ele>
   <time>2021-06-04T02:33:25.999Z</time>
</trkpt>  
<trkpt lat="34.25083061781046" lon="108.89608719539041">
   <ele>406.8979469286278</ele>
   <time>2021-06-04T02:33:27.999Z</time>
</trkpt>  
<trkpt lat="34.2508358682119" lon="108.89612453713119">
   <ele>406.21130869723856</ele>
   <time>2021-06-04T02:33:30.999Z</time>
</trkpt>  
<trkpt lat="34.250832404981615" lon="108.89617448351098">
   <ele>405.7431705305353</ele>
   <time>2021-06-04T02:33:35.999Z</time>
</trkpt>  
<trkpt lat="34.25083582884677" lon="108.89621469511276">
   <ele>405.9093573046848</ele>
   <time>2021-06-04T02:33:37.999Z</time>
</trkpt>  
       </trkseg>
   </trk>
</gpx>
