# Supplementary material for: Exploring the influence of path environment factors on walking behavior in urban parks with configuration attribute control
Source: PLoS One. 2025 Jul 28;20(7):e0329278. doi: 10.1371/journal.pone.0329278 (PMC12303266; doi:10.1371/journal.pone.0329278)
Supplement: S2 File — (ZIP) [file pone.0329278.s002.zip › S2 File/Trajectory data/F213.gpx]

<?xml version="1.0" encoding="UTF-8"?><gpx xsi:schemaLocation="http://www.topografix.com/GPX/1/0 http://www.topografix.com/GPX/1/0/gpx.xsd" xmlns="http://www.topografix.com/GPX/1/0" xmlns:xsi="http://www.w3.org/2001/XMLSchema-instance" creator="SixFoot - http://www.foooooot.com/" version="1.0"><trk><trkseg><trkpt lon="108.8906708300693" lat="34.249201373302014"><ele>372.46745287347585</ele><time>2021-06-04T00:19:04Z</time><speed>0.16445136070251465</speed></trkpt><trkpt lon="108.8907625575789" lat="34.2491199724052"><ele>374.5046206349507</ele><time>2021-06-04T00:19:09Z</time><speed>0.9820067286491394</speed></trkpt><trkpt lon="108.89079353167992" lat="34.24902430089415"><ele>375.76805287706213</ele><time>2021-06-04T00:19:23Z</time><speed>1.3385992050170898</speed></trkpt><trkpt lon="108.89081033931686" lat="34.24892160776826"><ele>374.5159086914607</ele><time>2021-06-04T00:19:34Z</time><speed>0.9534875154495239</speed></trkpt><trkpt lon="108.89088758830158" lat="34.2488434646409"><ele>373.5004686724662</ele><time>2021-06-04T00:19:42Z</time><speed>1.0670801401138306</speed></trkpt><trkpt lon="108.8910057959364" lat="34.24881042163838"><ele>374.7917633145907</ele><time>2021-06-04T00:19:53Z</time><speed>1.0796970129013062</speed></trkpt><trkpt lon="108.89110829650188" lat="34.248744938771935"><ele>376.6798611116439</ele><time>2021-06-04T00:20:03Z</time><speed>1.0138143301010132</speed></trkpt><trkpt lon="108.89121004169468" lat="34.248708519029535"><ele>376.85569194385386</ele><time>2021-06-04T00:20:13Z</time><speed>0.9426166415214539</speed></trkpt><trkpt lon="108.89131414270295" lat="34.24865438748929"><ele>376.0184822448591</ele><time>2021-06-04T00:20:23Z</time><speed>0.9119262099266052</speed></trkpt><trkpt lon="108.89142304709502" lat="34.24862727942629"><ele>374.3875367162597</ele><time>2021-06-04T00:20:33Z</time><speed>1.1735920906066895</speed></trkpt><trkpt lon="108.89154119039493" lat="34.2486136949273"><ele>374.1828926192533</ele><time>2021-06-04T00:20:41Z</time><speed>0.9194406270980835</speed></trkpt><trkpt lon="108.89166819972037" lat="34.248618306362324"><ele>374.68885188467937</ele><time>2021-06-04T00:20:49Z</time><speed>1.111977219581604</speed></trkpt><trkpt lon="108.89179174934904" lat="34.24864485642898"><ele>372.7977222996159</ele><time>2021-06-04T00:20:59Z</time><speed>0.7748921513557434</speed></trkpt><trkpt lon="108.89190087699865" lat="34.248666195569086"><ele>374.4848049041348</ele><time>2021-06-04T00:21:09Z</time><speed>0.9780012369155884</speed></trkpt><trkpt lon="108.89200882838901" lat="34.248676601999634"><ele>375.28730834705505</ele><time>2021-06-04T00:21:17Z</time><speed>1.1178334951400757</speed></trkpt><trkpt lon="108.8921228584099" lat="34.2487148404243"><ele>373.3070786443456</ele><time>2021-06-04T00:21:29Z</time><speed>1.1194000244140625</speed></trkpt><trkpt lon="108.89223026723229" lat="34.248752443740536"><ele>373.68000827627066</ele><time>2021-06-04T00:21:37Z</time><speed>1.1374399662017822</speed></trkpt><trkpt lon="108.89235352122398" lat="34.248761340540916"><ele>374.39557680338066</ele><time>2021-06-04T00:21:45Z</time><speed>1.2843927145004272</speed></trkpt><trkpt lon="108.89246409430982" lat="34.248731726282514"><ele>373.97729320409593</ele><time>2021-06-04T00:21:53Z</time><speed>0.8150365948677063</speed></trkpt><trkpt lon="108.89258959964741" lat="34.24874249587901"><ele>373.89695740527964</ele><time>2021-06-04T00:22:01Z</time><speed>1.1638901233673096</speed></trkpt><trkpt lon="108.89271171243405" lat="34.24873382190164"><ele>374.0951877197001</ele><time>2021-06-04T00:22:11Z</time><speed>0.8945329785346985</speed></trkpt><trkpt lon="108.89284397834025" lat="34.248749691867374"><ele>375.86399079633253</ele><time>2021-06-04T00:22:21Z</time><speed>1.1143304109573364</speed></trkpt><trkpt lon="108.89295372250366" lat="34.24879453112921"><ele>374.03109872732006</ele><time>2021-06-04T00:22:31Z</time><speed>1.0458120107650757</speed></trkpt><trkpt lon="108.89307912034592" lat="34.24882696964763"><ele>372.076737173604</ele><time>2021-06-04T00:22:41Z</time><speed>0.8588243126869202</speed></trkpt><trkpt lon="108.89321136469671" lat="34.24880639484271"><ele>372.06994568528347</ele><time>2021-06-04T00:22:51Z</time><speed>0.6698247194290161</speed></trkpt><trkpt lon="108.8933274781501" lat="34.248768922075264"><ele>371.18934580585903</ele><time>2021-06-04T00:23:01Z</time><speed>1.0477473735809326</speed></trkpt><trkpt lon="108.89341363262466" lat="34.248689105228266"><ele>374.79293218681954</ele><time>2021-06-04T00:23:13Z</time><speed>0.9454479813575745</speed></trkpt><trkpt lon="108.89348269027067" lat="34.248601698562204"><ele>374.77348601041496</ele><time>2021-06-04T00:23:23Z</time><speed>1.0816349983215332</speed></trkpt><trkpt lon="108.89355533161891" lat="34.248524513537305"><ele>377.3912451346817</ele><time>2021-06-04T00:23:33Z</time><speed>1.2884852886199951</speed></trkpt><trkpt lon="108.8936375714331" lat="34.24845126892432"><ele>376.42897941280637</ele><time>2021-06-04T00:23:43Z</time><speed>1.2373950481414795</speed></trkpt><trkpt lon="108.89370900610975" lat="34.24837249525716"><ele>375.92682598175924</ele><time>2021-06-04T00:23:51Z</time><speed>0.9274125099182129</speed></trkpt><trkpt lon="108.89382137539558" lat="34.24834117291188"><ele>375.7294016773466</ele><time>2021-06-04T00:23:59Z</time><speed>1.2565264701843262</speed></trkpt><trkpt lon="108.89393027898042" lat="34.248328999864626"><ele>375.9381097455642</ele><time>2021-06-04T00:24:09Z</time><speed>1.215226411819458</speed></trkpt><trkpt lon="108.89405936206987" lat="34.24829573682157"><ele>377.8799731124624</ele><time>2021-06-04T00:24:19Z</time><speed>0.9288206100463867</speed></trkpt><trkpt lon="108.89418655433414" lat="34.248268791850684"><ele>378.0573638759478</ele><time>2021-06-04T00:24:27Z</time><speed>0.8435006141662598</speed></trkpt><trkpt lon="108.89430672603702" lat="34.248235240826645"><ele>377.0150186844457</ele><time>2021-06-04T00:24:37Z</time><speed>1.125218152999878</speed></trkpt><trkpt lon="108.89437260800092" lat="34.24816259720126"><ele>376.8967240601741</ele><time>2021-06-04T00:24:45Z</time><speed>1.0061287879943848</speed></trkpt><trkpt lon="108.89441713778378" lat="34.24807336101094"><ele>376.0224638205917</ele><time>2021-06-04T00:24:55Z</time><speed>0.9830790758132935</speed></trkpt><trkpt lon="108.89449620109028" lat="34.2479866824739"><ele>377.6709733293757</ele><time>2021-06-04T00:25:05Z</time><speed>1.0682127475738525</speed></trkpt><trkpt lon="108.8946091806072" lat="34.24796180332679"><ele>378.15373706731555</ele><time>2021-06-04T00:25:13Z</time><speed>1.25058913230896</speed></trkpt><trkpt lon="108.8947144146246" lat="34.247931245362786"><ele>376.89731391740065</ele><time>2021-06-04T00:25:23Z</time><speed>0.7390131950378418</speed></trkpt><trkpt lon="108.89483938516246" lat="34.24796407975638"><ele>376.98483189744485</ele><time>2021-06-04T00:25:35Z</time><speed>0.8625288605690002</speed></trkpt><trkpt lon="108.89493434176454" lat="34.248025753978254"><ele>376.7685554076009</ele><time>2021-06-04T00:25:45Z</time><speed>1.1751902103424072</speed></trkpt><trkpt lon="108.8949922758445" lat="34.2481265585443"><ele>376.6770024948783</ele><time>2021-06-04T00:25:55Z</time><speed>1.283949851989746</speed></trkpt><trkpt lon="108.89501023810713" lat="34.24822835659603"><ele>373.32263473383455</ele><time>2021-06-04T00:26:03Z</time><speed>1.0064023733139038</speed></trkpt><trkpt lon="108.8949982755133" lat="34.24833139161271"><ele>372.9530233518822</ele><time>2021-06-04T00:26:13Z</time><speed>1.0437958240509033</speed></trkpt><trkpt lon="108.89500829474962" lat="34.248423377177524"><ele>372.61721596423735</ele><time>2021-06-04T00:26:23Z</time><speed>0.6589711904525757</speed></trkpt><trkpt lon="108.89503631089703" lat="34.248523564250526"><ele>372.98769095493714</ele><time>2021-06-04T00:26:35Z</time><speed>1.0792193412780762</speed></trkpt><trkpt lon="108.89503583102223" lat="34.24862935982199"><ele>373.7882321309235</ele><time>2021-06-04T00:26:45Z</time><speed>0.6918065547943115</speed></trkpt><trkpt lon="108.89501452285627" lat="34.24873287992913"><ele>376.1671450715886</ele><time>2021-06-04T00:26:57Z</time><speed>1.0734877586364746</speed></trkpt><trkpt lon="108.89498729801022" lat="34.24883746476233"><ele>373.23153789793594</ele><time>2021-06-04T00:27:07Z</time><speed>0.9917885065078735</speed></trkpt><trkpt lon="108.89493845524765" lat="34.24892205825624"><ele>372.79161396688545</ele><time>2021-06-04T00:27:15Z</time><speed>1.138002872467041</speed></trkpt><trkpt lon="108.89493681471532" lat="34.249026536239235"><ele>373.81081824878555</ele><time>2021-06-04T00:27:25Z</time><speed>1.2157038450241089</speed></trkpt><trkpt lon="108.89497061458101" lat="34.24912577084558"><ele>374.61633037817734</ele><time>2021-06-04T00:27:35Z</time><speed>1.0356611013412476</speed></trkpt><trkpt lon="108.8950005799795" lat="34.24922365378937"><ele>374.26522888501756</ele><time>2021-06-04T00:27:45Z</time><speed>1.0957505702972412</speed></trkpt><trkpt lon="108.8949657626279" lat="34.2493245639772"><ele>372.16841467103814</ele><time>2021-06-04T00:27:55Z</time><speed>0.9617843627929688</speed></trkpt><trkpt lon="108.8949377115219" lat="34.24941872338303"><ele>372.3216687549882</ele><time>2021-06-04T00:28:05Z</time><speed>1.058829665184021</speed></trkpt><trkpt lon="108.89489166190202" lat="34.24950611074352"><ele>373.41795759566725</ele><time>2021-06-04T00:28:15Z</time><speed>0.850909948348999</speed></trkpt><trkpt lon="108.89480386633322" lat="34.249578633975815"><ele>374.7530325646277</ele><time>2021-06-04T00:28:25Z</time><speed>0.7843786478042603</speed></trkpt><trkpt lon="108.89476355489963" lat="34.24967737689794"><ele>375.7575495043399</ele><time>2021-06-04T00:28:33Z</time><speed>1.0684312582015991</speed></trkpt><trkpt lon="108.89478900354163" lat="34.24977354676762"><ele>374.9197437939452</ele><time>2021-06-04T00:28:41Z</time><speed>1.226256012916565</speed></trkpt><trkpt lon="108.8948243775415" lat="34.249859312666544"><ele>374.96259269713255</ele><time>2021-06-04T00:28:51Z</time><speed>1.1074409484863281</speed></trkpt><trkpt lon="108.89484478710501" lat="34.24995317734961"><ele>376.8135556900957</ele><time>2021-06-04T00:28:59Z</time><speed>1.1032952070236206</speed></trkpt><trkpt lon="108.89494921021956" lat="34.250014638640764"><ele>378.17323976009646</ele><time>2021-06-04T00:29:07Z</time><speed>1.1963986158370972</speed></trkpt><trkpt lon="108.89507802135937" lat="34.25001364931938"><ele>378.41502868325347</ele><time>2021-06-04T00:29:15Z</time><speed>1.1675207614898682</speed></trkpt><trkpt lon="108.89520989274074" lat="34.249997082748884"><ele>378.5571395764891</ele><time>2021-06-04T00:29:25Z</time><speed>1.2400517463684082</speed></trkpt><trkpt lon="108.89533148708662" lat="34.25002344012343"><ele>378.52189138058947</ele><time>2021-06-04T00:29:35Z</time><speed>1.3077561855316162</speed></trkpt><trkpt lon="108.89544957342731" lat="34.25002635301411"><ele>371.30429871699766</ele><time>2021-06-04T00:29:45Z</time><speed>1.1085087060928345</speed></trkpt><trkpt lon="108.89556653209216" lat="34.25005990296993"><ele>371.3289710559271</ele><time>2021-06-04T00:29:55Z</time><speed>1.0370076894760132</speed></trkpt><trkpt lon="108.89567613203383" lat="34.25007352883823"><ele>372.2865673357315</ele><time>2021-06-04T00:30:03Z</time><speed>1.057334065437317</speed></trkpt><trkpt lon="108.8957899262564" lat="34.250128552460644"><ele>372.33008765074516</ele><time>2021-06-04T00:30:15Z</time><speed>0.9726319313049316</speed></trkpt><trkpt lon="108.89587646046489" lat="34.25018908975405"><ele>370.26672498007133</ele><time>2021-06-04T00:30:23Z</time><speed>0.9396635890007019</speed></trkpt><trkpt lon="108.89586615135443" lat="34.250290094681496"><ele>371.6362961191318</ele><time>2021-06-04T00:30:35Z</time><speed>0.9725797176361084</speed></trkpt><trkpt lon="108.89573443097358" lat="34.25028398341576"><ele>372.56062926815116</ele><time>2021-06-04T00:30:47Z</time><speed>0.6614866852760315</speed></trkpt><trkpt lon="108.89560948323958" lat="34.25027625407648"><ele>371.97270009879196</ele><time>2021-06-04T00:30:59Z</time><speed>0.9414417147636414</speed></trkpt><trkpt lon="108.89548129921974" lat="34.25028308053155"><ele>373.32759149141754</ele><time>2021-06-04T00:31:09Z</time><speed>0.9384977221488953</speed></trkpt><trkpt lon="108.8953657738664" lat="34.25028864797871"><ele>372.83640859091275</ele><time>2021-06-04T00:31:21Z</time><speed>0.8945205807685852</speed></trkpt><trkpt lon="108.8952432969197" lat="34.25031260802403"><ele>372.65218865561746</ele><time>2021-06-04T00:31:33Z</time><speed>0.7288220524787903</speed></trkpt><trkpt lon="108.89513221156498" lat="34.25030090187515"><ele>370.19938706316583</ele><time>2021-06-04T00:31:41Z</time><speed>0.977493941783905</speed></trkpt><trkpt lon="108.8950018764053" lat="34.250329455424364"><ele>371.205881968807</ele><time>2021-06-04T00:31:51Z</time><speed>0.9801474809646606</speed></trkpt><trkpt lon="108.89488941476903" lat="34.25035097727423"><ele>371.10168626374104</ele><time>2021-06-04T00:32:03Z</time><speed>0.6679098010063171</speed></trkpt><trkpt lon="108.89478345430807" lat="34.25040547312515"><ele>372.83972144681917</ele><time>2021-06-04T00:32:11Z</time><speed>1.1399219036102295</speed></trkpt><trkpt lon="108.89474264430102" lat="34.25051067217838"><ele>372.64372113164137</ele><time>2021-06-04T00:32:23Z</time><speed>0.847589373588562</speed></trkpt><trkpt lon="108.89479334617796" lat="34.25059476158654"><ele>374.1050539690149</ele><time>2021-06-04T00:32:33Z</time><speed>0.541780948638916</speed></trkpt><trkpt lon="108.89467900798543" lat="34.250604736530036"><ele>372.02368626751763</ele><time>2021-06-04T00:32:43Z</time><speed>0.9351904988288879</speed></trkpt><trkpt lon="108.8945660385692" lat="34.250610607215705"><ele>371.13078673349486</ele><time>2021-06-04T00:32:53Z</time><speed>0.5057945251464844</speed></trkpt><trkpt lon="108.89444755404935" lat="34.25061078303869"><ele>369.7488483517306</ele><time>2021-06-04T00:33:07Z</time><speed>0.8936489224433899</speed></trkpt><trkpt lon="108.89433942747253" lat="34.25062675742901"><ele>369.95343390176646</ele><time>2021-06-04T00:33:15Z</time><speed>0.866529107093811</speed></trkpt><trkpt lon="108.89430549967653" lat="34.250726052857225"><ele>369.79317503332226</ele><time>2021-06-04T00:36:49Z</time><speed>0.9470857977867126</speed></trkpt><trkpt lon="108.89434506078406" lat="34.250831942654216"><ele>371.6267435418509</ele><time>2021-06-04T00:37:03Z</time><speed>1.0869901180267334</speed></trkpt><trkpt lon="108.89440180725757" lat="34.25091757899695"><ele>371.0064482160354</ele><time>2021-06-04T00:37:13Z</time><speed>0.7264541983604431</speed></trkpt><trkpt lon="108.89451098297141" lat="34.2509485138641"><ele>371.4902176706025</ele><time>2021-06-04T00:37:23Z</time><speed>1.327008605003357</speed></trkpt><trkpt lon="108.89452511086652" lat="34.251040245937176"><ele>372.72017710959034</ele><time>2021-06-04T00:37:37Z</time><speed>0.7260020971298218</speed></trkpt><trkpt lon="108.89454804787658" lat="34.25113378139912"><ele>373.15162914930823</ele><time>2021-06-04T00:37:53Z</time><speed>0.7907739877700806</speed></trkpt><trkpt lon="108.89461139137659" lat="34.25121246170779"><ele>373.0898670021951</ele><time>2021-06-04T00:38:03Z</time><speed>0.6443336606025696</speed></trkpt><trkpt lon="108.89451405900664" lat="34.2511440345259"><ele>370.63549849409515</ele><time>2021-06-04T00:51:03Z</time><speed>0.865114688873291</speed></trkpt><trkpt lon="108.89439637898084" lat="34.25116847485223"><ele>374.48405570810934</ele><time>2021-06-04T00:51:11Z</time><speed>1.2666071653366089</speed></trkpt><trkpt lon="108.89430631665208" lat="34.25109539473201"><ele>374.71790555451037</ele><time>2021-06-04T00:51:19Z</time><speed>1.3856736421585083</speed></trkpt><trkpt lon="108.89420666116838" lat="34.2510531842312"><ele>372.053147787622</ele><time>2021-06-04T00:51:29Z</time><speed>1.1014626026153564</speed></trkpt><trkpt lon="108.89415140756986" lat="34.25114626716782"><ele>371.52581097529327</ele><time>2021-06-04T00:51:37Z</time><speed>1.2187988758087158</speed></trkpt><trkpt lon="108.89410556307442" lat="34.251242812826625"><ele>370.98601816586813</ele><time>2021-06-04T00:51:45Z</time><speed>1.2718398571014404</speed></trkpt><trkpt lon="108.89409974944265" lat="34.251335307589294"><ele>369.8869969832777</ele><time>2021-06-04T00:51:51Z</time><speed>1.34601628780365</speed></trkpt><trkpt lon="108.89405867824512" lat="34.25141977348923"><ele>369.87964333579794</ele><time>2021-06-04T00:51:57Z</time><speed>1.237555742263794</speed></trkpt><trkpt lon="108.89391982721732" lat="34.25144131678464"><ele>369.5416464886135</ele><time>2021-06-04T00:52:05Z</time><speed>1.4345260858535767</speed></trkpt><trkpt lon="108.8937916659075" lat="34.25146287379751"><ele>368.24719478090304</ele><time>2021-06-04T00:52:13Z</time><speed>1.3262280225753784</speed></trkpt><trkpt lon="108.8936625996443" lat="34.251478671749034"><ele>367.4761633353671</ele><time>2021-06-04T00:52:21Z</time><speed>1.2004010677337646</speed></trkpt><trkpt lon="108.89355352854557" lat="34.251489280926414"><ele>367.2734400847468</ele><time>2021-06-04T00:52:27Z</time><speed>1.5441277027130127</speed></trkpt><trkpt lon="108.8934403339514" lat="34.25149557977128"><ele>367.4986266310151</ele><time>2021-06-04T00:52:35Z</time><speed>1.4880406856536865</speed></trkpt><trkpt lon="108.89332234577779" lat="34.25142944319392"><ele>368.24080928920483</ele><time>2021-06-04T00:52:43Z</time><speed>1.2035741806030273</speed></trkpt><trkpt lon="108.89321359075922" lat="34.25140790133971"><ele>367.76477590537604</ele><time>2021-06-04T00:52:51Z</time><speed>0.8071882128715515</speed></trkpt><trkpt lon="108.89310949508253" lat="34.251366535507735"><ele>370.38120787960247</ele><time>2021-06-04T00:52:57Z</time><speed>1.0134069919586182</speed></trkpt><trkpt lon="108.8929768349381" lat="34.25135235210209"><ele>370.69685013448037</ele><time>2021-06-04T00:53:05Z</time><speed>1.065740942955017</speed></trkpt><trkpt lon="108.89285344011878" lat="34.25132213567747"><ele>371.95397569647514</ele><time>2021-06-04T00:53:13Z</time><speed>1.0384421348571777</speed></trkpt><trkpt lon="108.89278951702471" lat="34.25124494675021"><ele>373.8904492546884</ele><time>2021-06-04T00:53:23Z</time><speed>0.982548713684082</speed></trkpt><trkpt lon="108.89273116490192" lat="34.251153813989305"><ele>370.87639085740943</ele><time>2021-06-04T00:53:31Z</time><speed>0.9414983987808228</speed></trkpt><trkpt lon="108.89263455416972" lat="34.25109886644845"><ele>369.96007466931434</ele><time>2021-06-04T00:53:41Z</time><speed>1.2145229578018188</speed></trkpt><trkpt lon="108.89251867609627" lat="34.25112692089524"><ele>370.655449836171</ele><time>2021-06-04T00:53:51Z</time><speed>1.0880969762802124</speed></trkpt><trkpt lon="108.89240518993172" lat="34.251153454751446"><ele>369.5179542124835</ele><time>2021-06-04T00:54:01Z</time><speed>1.0270932912826538</speed></trkpt><trkpt lon="108.89228789907372" lat="34.251147124048174"><ele>368.8969703235765</ele><time>2021-06-04T00:54:07Z</time><speed>0.9224426746368408</speed></trkpt><trkpt lon="108.89215962978673" lat="34.25112555215718"><ele>370.3799099460843</ele><time>2021-06-04T00:54:17Z</time><speed>1.091672420501709</speed></trkpt><trkpt lon="108.89204850446643" lat="34.25109244111967"><ele>371.29475527598976</ele><time>2021-06-04T00:54:25Z</time><speed>1.0674999952316284</speed></trkpt><trkpt lon="108.89193482069592" lat="34.25103853279007"><ele>375.51203217640045</ele><time>2021-06-04T00:54:33Z</time><speed>1.1680599451065063</speed></trkpt><trkpt lon="108.89186207874164" lat="34.25095540758785"><ele>377.2857097424188</ele><time>2021-06-04T00:54:43Z</time><speed>1.1109267473220825</speed></trkpt><trkpt lon="108.89178151880812" lat="34.25089055393351"><ele>377.41964177660043</ele><time>2021-06-04T00:54:51Z</time><speed>1.1437913179397583</speed></trkpt><trkpt lon="108.89169926363579" lat="34.25081339190062"><ele>375.61258068298935</ele><time>2021-06-04T00:55:01Z</time><speed>1.2280102968215942</speed></trkpt><trkpt lon="108.89161620124737" lat="34.25072354139229"><ele>373.17882284309167</ele><time>2021-06-04T00:55:11Z</time><speed>1.2633527517318726</speed></trkpt><trkpt lon="108.89154607862304" lat="34.25064044903762"><ele>372.42620889580064</ele><time>2021-06-04T00:55:19Z</time><speed>1.0465474128723145</speed></trkpt><trkpt lon="108.8914820992555" lat="34.25053381265687"><ele>374.1241681124986</ele><time>2021-06-04T00:55:29Z</time><speed>1.0678550004959106</speed></trkpt><trkpt lon="108.89142445462097" lat="34.2504423688524"><ele>374.19266333336947</ele><time>2021-06-04T00:55:39Z</time><speed>1.0784165859222412</speed></trkpt><trkpt lon="108.89134054611216" lat="34.250362571274856"><ele>372.86516508164766</ele><time>2021-06-04T00:55:49Z</time><speed>0.9331437349319458</speed></trkpt><trkpt lon="108.89124554484404" lat="34.250313818365214"><ele>372.6027347315441</ele><time>2021-06-04T00:55:55Z</time><speed>0.9448942542076111</speed></trkpt><trkpt lon="108.89115418461188" lat="34.250241351329095"><ele>373.6393921318438</ele><time>2021-06-04T00:56:05Z</time><speed>1.066750168800354</speed></trkpt><trkpt lon="108.8910723899717" lat="34.25015740219113"><ele>373.5251888416508</ele><time>2021-06-04T00:56:15Z</time><speed>1.168652892112732</speed></trkpt><trkpt lon="108.89097966450247" lat="34.25010704976303"><ele>372.7020772544749</ele><time>2021-06-04T00:56:23Z</time><speed>1.0833039283752441</speed></trkpt><trkpt lon="108.89090230144583" lat="34.25003228032705"><ele>371.9594243477808</ele><time>2021-06-04T00:56:33Z</time><speed>1.0039352178573608</speed></trkpt><trkpt lon="108.89085355217094" lat="34.24994451989845"><ele>371.63790534959344</ele><time>2021-06-04T00:56:41Z</time><speed>0.9550390839576721</speed></trkpt><trkpt lon="108.89078614524902" lat="34.24985542837075"><ele>371.63062120997</ele><time>2021-06-04T00:56:51Z</time><speed>1.2344858646392822</speed></trkpt><trkpt lon="108.89075632593558" lat="34.24974440833687"><ele>370.3415719456063</ele><time>2021-06-04T00:57:01Z</time><speed>1.1655114889144897</speed></trkpt><trkpt lon="108.89075750011638" lat="34.24961244859875"><ele>374.2166079534365</ele><time>2021-06-04T00:57:11Z</time><speed>1.3361196517944336</speed></trkpt><trkpt lon="108.89068763419864" lat="34.24952711479221"><ele>373.225174280749</ele><time>2021-06-04T00:57:19Z</time><speed>1.3766230344772339</speed></trkpt><trkpt lon="108.89065530687019" lat="34.24943587734631"><ele>372.5030359809806</ele><time>2021-06-04T00:57:27Z</time><speed>1.0653834342956543</speed></trkpt></trkseg></trk></gpx>
