# Supplementary material for: Exploring the influence of path environment factors on walking behavior in urban parks with configuration attribute control
Source: PLoS One. 2025 Jul 28;20(7):e0329278. doi: 10.1371/journal.pone.0329278 (PMC12303266; doi:10.1371/journal.pone.0329278)
Supplement: S2 File — (ZIP) [file pone.0329278.s002.zip › S2 File/Trajectory data/F214.gpx]

<?xml version="1.0" encoding="UTF-8"?><gpx xsi:schemaLocation="http://www.topografix.com/GPX/1/0 http://www.topografix.com/GPX/1/0/gpx.xsd" xmlns="http://www.topografix.com/GPX/1/0" xmlns:xsi="http://www.w3.org/2001/XMLSchema-instance" creator="SixFoot - http://www.foooooot.com/" version="1.0"><trk><trkseg><trkpt lon="108.8949188047432" lat="34.25175633064781"><ele>380.46708168741316</ele><time>2021-06-04T02:22:05Z</time><speed>1.4087488651275635</speed></trkpt><trkpt lon="108.89481558858435" lat="34.251719789697475"><ele>365.73184060224077</ele><time>2021-06-04T02:22:11Z</time><speed>1.5398117303848267</speed></trkpt><trkpt lon="108.89470518207537" lat="34.25175963627138"><ele>371.6392748916668</ele><time>2021-06-04T02:22:15Z</time><speed>1.8013452291488647</speed></trkpt><trkpt lon="108.89455336651555" lat="34.251737625403514"><ele>374.42758341007834</ele><time>2021-06-04T02:22:20Z</time><speed>1.547270655632019</speed></trkpt><trkpt lon="108.8944379186941" lat="34.25174011353107"><ele>374.858601165257</ele><time>2021-06-04T02:22:34Z</time><speed>1.195164680480957</speed></trkpt><trkpt lon="108.89434280291921" lat="34.25167010556614"><ele>372.69074908112</ele><time>2021-06-04T02:22:42Z</time><speed>1.186536431312561</speed></trkpt><trkpt lon="108.8942624827239" lat="34.25159322454289"><ele>372.62729820446265</ele><time>2021-06-04T02:22:49Z</time><speed>1.6689993143081665</speed></trkpt><trkpt lon="108.89413631290694" lat="34.25152091690493"><ele>373.5901418645669</ele><time>2021-06-04T02:22:55Z</time><speed>3.021334171295166</speed></trkpt><trkpt lon="108.89400339704329" lat="34.251483821399034"><ele>372.41144485452895</ele><time>2021-06-04T02:23:01Z</time><speed>1.3379063606262207</speed></trkpt><trkpt lon="108.89388838617154" lat="34.25146954324292"><ele>370.57005763843176</ele><time>2021-06-04T02:23:09Z</time><speed>0.9357078671455383</speed></trkpt><trkpt lon="108.89376398992569" lat="34.2514611676984"><ele>371.01068553603284</ele><time>2021-06-04T02:23:15Z</time><speed>0.9428853988647461</speed></trkpt><trkpt lon="108.89364094162953" lat="34.25145019010724"><ele>370.6214494553339</ele><time>2021-06-04T02:23:23Z</time><speed>1.3274102210998535</speed></trkpt><trkpt lon="108.89352630990109" lat="34.251476406500686"><ele>370.1634410366157</ele><time>2021-06-04T02:23:29Z</time><speed>1.2460265159606934</speed></trkpt><trkpt lon="108.89339592249762" lat="34.25145832469567"><ele>369.6691221828408</ele><time>2021-06-04T02:23:37Z</time><speed>1.3354010581970215</speed></trkpt><trkpt lon="108.89330884240631" lat="34.25140378667098"><ele>370.69026655373773</ele><time>2021-06-04T02:23:43Z</time><speed>1.57371187210083</speed></trkpt><trkpt lon="108.89318384021435" lat="34.25137512030456"><ele>369.29668575191334</ele><time>2021-06-04T02:23:51Z</time><speed>1.3050686120986938</speed></trkpt><trkpt lon="108.89307255507092" lat="34.25135190486925"><ele>370.86188960267305</ele><time>2021-06-04T02:23:57Z</time><speed>1.926013708114624</speed></trkpt><trkpt lon="108.89295680631643" lat="34.25134100079478"><ele>371.23087296407385</ele><time>2021-06-04T02:24:01Z</time><speed>1.7433125972747803</speed></trkpt><trkpt lon="108.89285889125985" lat="34.251284116076654"><ele>371.53456931725987</ele><time>2021-06-04T02:24:07Z</time><speed>1.7002780437469482</speed></trkpt><trkpt lon="108.89277322123277" lat="34.25119655767968"><ele>368.14515394262116</ele><time>2021-06-04T02:24:17Z</time><speed>1.2367818355560303</speed></trkpt><trkpt lon="108.89269492958428" lat="34.25111063068936"><ele>368.62798628599876</ele><time>2021-06-04T02:24:25Z</time><speed>1.3032718896865845</speed></trkpt><trkpt lon="108.8925574203598" lat="34.251114163868436"><ele>369.3998927902804</ele><time>2021-06-04T02:24:33Z</time><speed>1.8318254947662354</speed></trkpt><trkpt lon="108.89243492236169" lat="34.251142071269555"><ele>370.1684675468427</ele><time>2021-06-04T02:24:41Z</time><speed>1.2944269180297852</speed></trkpt><trkpt lon="108.89229605936711" lat="34.25113622193119"><ele>370.01878727919785</ele><time>2021-06-04T02:24:51Z</time><speed>1.3322985172271729</speed></trkpt><trkpt lon="108.89218558121132" lat="34.25112637148812"><ele>370.5186845315946</ele><time>2021-06-04T02:24:59Z</time><speed>1.4009703397750854</speed></trkpt><trkpt lon="108.89205094590264" lat="34.2510688904319"><ele>370.439009562916</ele><time>2021-06-04T02:25:07Z</time><speed>1.3751640319824219</speed></trkpt><trkpt lon="108.89193846196788" lat="34.251013707523555"><ele>371.38435954315565</ele><time>2021-06-04T02:25:15Z</time><speed>1.644067406654358</speed></trkpt><trkpt lon="108.89185085223689" lat="34.250936647951576"><ele>369.86604554444114</ele><time>2021-06-04T02:25:23Z</time><speed>1.3542931079864502</speed></trkpt><trkpt lon="108.89179844361371" lat="34.25084157424946"><ele>369.29345581690734</ele><time>2021-06-04T02:25:31Z</time><speed>1.3254811763763428</speed></trkpt><trkpt lon="108.89171028826748" lat="34.25075172587569"><ele>368.9513536617198</ele><time>2021-06-04T02:25:41Z</time><speed>1.3419309854507446</speed></trkpt><trkpt lon="108.89162994273485" lat="34.25067770384553"><ele>368.93021287783705</ele><time>2021-06-04T02:25:47Z</time><speed>1.275770664215088</speed></trkpt><trkpt lon="108.89154851699763" lat="34.25058372873153"><ele>370.01594268530937</ele><time>2021-06-04T02:25:55Z</time><speed>1.3363111019134521</speed></trkpt><trkpt lon="108.89146966821065" lat="34.25049516402119"><ele>369.7663686284533</ele><time>2021-06-04T02:26:07Z</time><speed>1.293769121170044</speed></trkpt><trkpt lon="108.89136937152904" lat="34.250407643992055"><ele>368.8096221587481</ele><time>2021-06-04T02:26:15Z</time><speed>1.214556336402893</speed></trkpt><trkpt lon="108.89128681781634" lat="34.25034675583745"><ele>368.1130213321863</ele><time>2021-06-04T02:26:21Z</time><speed>1.4914225339889526</speed></trkpt><trkpt lon="108.89118700707145" lat="34.25028640006724"><ele>366.88295081233144</ele><time>2021-06-04T02:26:27Z</time><speed>1.459678053855896</speed></trkpt><trkpt lon="108.89107608443486" lat="34.25020029534867"><ele>367.0944894581963</ele><time>2021-06-04T02:26:35Z</time><speed>1.2568614482879639</speed></trkpt><trkpt lon="108.89083529219504" lat="34.24994364928045"><ele>371.39317416973086</ele><time>2021-06-04T02:27:07Z</time><speed>0.41205164790153503</speed></trkpt><trkpt lon="108.89079889913319" lat="34.249858223880054"><ele>370.31761602554997</ele><time>2021-06-04T02:27:15Z</time><speed>1.3874677419662476</speed></trkpt><trkpt lon="108.89077139496024" lat="34.249764679643825"><ele>369.5625936440111</ele><time>2021-06-04T02:27:21Z</time><speed>1.3784219026565552</speed></trkpt><trkpt lon="108.89074956199343" lat="34.24966562293943"><ele>367.96112892166906</ele><time>2021-06-04T02:27:27Z</time><speed>1.6267050504684448</speed></trkpt><trkpt lon="108.89075244312049" lat="34.24956113658297"><ele>366.87575089083657</ele><time>2021-06-04T02:27:33Z</time><speed>1.587978720664978</speed></trkpt><trkpt lon="108.89074462441461" lat="34.2494654945912"><ele>365.93799705370327</ele><time>2021-06-04T02:27:39Z</time><speed>1.6031206846237183</speed></trkpt><trkpt lon="108.89073555852472" lat="34.24935114430532"><ele>365.4981951602883</ele><time>2021-06-04T02:27:47Z</time><speed>1.5937960147857666</speed></trkpt><trkpt lon="108.89074438768411" lat="34.2492429343422"><ele>365.9016526148884</ele><time>2021-06-04T02:27:55Z</time><speed>1.3315322399139404</speed></trkpt><trkpt lon="108.89073272794893" lat="34.24913778762725"><ele>364.591788692348</ele><time>2021-06-04T02:28:03Z</time><speed>1.5431469678878784</speed></trkpt><trkpt lon="108.89075740709364" lat="34.24903908094107"><ele>363.9334167352812</ele><time>2021-06-04T02:28:11Z</time><speed>1.290138840675354</speed></trkpt><trkpt lon="108.89084473777534" lat="34.2489647393393"><ele>364.1326333008928</ele><time>2021-06-04T02:28:19Z</time><speed>1.6665552854537964</speed></trkpt><trkpt lon="108.89090375336544" lat="34.248886770613375"><ele>364.92624249618456</ele><time>2021-06-04T02:28:25Z</time><speed>1.277945876121521</speed></trkpt><trkpt lon="108.89098511823754" lat="34.24882355801937"><ele>364.9956771852733</ele><time>2021-06-04T02:28:33Z</time><speed>1.2678182125091553</speed></trkpt><trkpt lon="108.89108258104139" lat="34.24877169021858"><ele>364.9946796243571</ele><time>2021-06-04T02:28:41Z</time><speed>1.0599108934402466</speed></trkpt><trkpt lon="108.89120926374994" lat="34.248743857546785"><ele>366.2406329450397</ele><time>2021-06-04T02:28:49Z</time><speed>1.2255518436431885</speed></trkpt><trkpt lon="108.8913259285615" lat="34.2487125145934"><ele>366.4164206766668</ele><time>2021-06-04T02:28:59Z</time><speed>1.2528789043426514</speed></trkpt><trkpt lon="108.89142524284928" lat="34.2486745580436"><ele>371.1057189043369</ele><time>2021-06-04T02:29:05Z</time><speed>1.1862201690673828</speed></trkpt><trkpt lon="108.8915386194908" lat="34.24864352868948"><ele>368.93396142657275</ele><time>2021-06-04T02:29:13Z</time><speed>1.3278000354766846</speed></trkpt><trkpt lon="108.89166215248484" lat="34.2486389716237"><ele>368.33635232614967</ele><time>2021-06-04T02:29:21Z</time><speed>1.1989954710006714</speed></trkpt><trkpt lon="108.89181403512829" lat="34.24867377333725"><ele>369.1824731086247</ele><time>2021-06-04T02:29:31Z</time><speed>1.3444827795028687</speed></trkpt><trkpt lon="108.89193979449881" lat="34.24870899361454"><ele>368.5349888093447</ele><time>2021-06-04T02:29:39Z</time><speed>1.3615225553512573</speed></trkpt><trkpt lon="108.89205442073956" lat="34.248739071156656"><ele>367.38661668987413</ele><time>2021-06-04T02:29:47Z</time><speed>0.8441586494445801</speed></trkpt><trkpt lon="108.89217027091613" lat="34.24875379260305"><ele>367.9726249020836</ele><time>2021-06-04T02:29:55Z</time><speed>1.4368964433670044</speed></trkpt><trkpt lon="108.89228507251117" lat="34.2487756481031"><ele>368.0517052741657</ele><time>2021-06-04T02:30:03Z</time><speed>1.4939223527908325</speed></trkpt><trkpt lon="108.89241560922594" lat="34.248793614584045"><ele>368.30167335282823</ele><time>2021-06-04T02:30:11Z</time><speed>1.372778296470642</speed></trkpt><trkpt lon="108.89254403778146" lat="34.24878124794485"><ele>370.4764502430158</ele><time>2021-06-04T02:30:19Z</time><speed>1.3660919666290283</speed></trkpt><trkpt lon="108.89266808196739" lat="34.24878506390523"><ele>371.4494444169241</ele><time>2021-06-04T02:30:25Z</time><speed>1.3326610326766968</speed></trkpt><trkpt lon="108.89280215147502" lat="34.24879815142886"><ele>370.0429890755636</ele><time>2021-06-04T02:30:35Z</time><speed>1.3222477436065674</speed></trkpt><trkpt lon="108.89292207101691" lat="34.24884221916456"><ele>369.46029533698123</ele><time>2021-06-04T02:30:43Z</time><speed>1.437136173248291</speed></trkpt><trkpt lon="108.89305177194353" lat="34.24886683566946"><ele>369.0003395814085</ele><time>2021-06-04T02:30:51Z</time><speed>1.2142095565795898</speed></trkpt><trkpt lon="108.89316312525877" lat="34.24887808529302"><ele>368.4127693900644</ele><time>2021-06-04T02:30:59Z</time><speed>1.2382664680480957</speed></trkpt><trkpt lon="108.89328316177283" lat="34.24884513370514"><ele>367.1122207057562</ele><time>2021-06-04T02:31:07Z</time><speed>1.2637206315994263</speed></trkpt><trkpt lon="108.89338852547179" lat="34.24876754028057"><ele>367.121816874726</ele><time>2021-06-04T02:31:15Z</time><speed>1.4124575853347778</speed></trkpt><trkpt lon="108.8934709958135" lat="34.24868679506018"><ele>366.4351196514325</ele><time>2021-06-04T02:31:23Z</time><speed>1.3818671703338623</speed></trkpt><trkpt lon="108.89354380543669" lat="34.24861742805401"><ele>364.1349701164333</ele><time>2021-06-04T02:31:31Z</time><speed>1.2051730155944824</speed></trkpt><trkpt lon="108.89364470156345" lat="34.2485567113465"><ele>362.5679706467985</ele><time>2021-06-04T02:31:41Z</time><speed>1.2415472269058228</speed></trkpt><trkpt lon="108.89372752000301" lat="34.248481561850966"><ele>361.8820748055428</ele><time>2021-06-04T02:31:47Z</time><speed>1.5072085857391357</speed></trkpt><trkpt lon="108.89381306651762" lat="34.24842484642756"><ele>361.51729041381986</ele><time>2021-06-04T02:31:53Z</time><speed>1.2149477005004883</speed></trkpt><trkpt lon="108.89392989785232" lat="34.24838973882627"><ele>361.53859673971976</ele><time>2021-06-04T02:32:01Z</time><speed>1.3029193878173828</speed></trkpt><trkpt lon="108.89405745634964" lat="34.24838202885657"><ele>361.802342236548</ele><time>2021-06-04T02:32:09Z</time><speed>1.1730166673660278</speed></trkpt><trkpt lon="108.89416088567526" lat="34.2483527366598"><ele>362.6036402220304</ele><time>2021-06-04T02:32:15Z</time><speed>1.16385018825531</speed></trkpt><trkpt lon="108.89428709339461" lat="34.24829722992312"><ele>362.68122292781226</ele><time>2021-06-04T02:32:21Z</time><speed>1.421877384185791</speed></trkpt><trkpt lon="108.8943741627815" lat="34.248226748510945"><ele>368.3251775315652</ele><time>2021-06-04T02:32:31Z</time><speed>1.5629701614379883</speed></trkpt><trkpt lon="108.89445062168122" lat="34.248138046329835"><ele>371.8682289836418</ele><time>2021-06-04T02:32:39Z</time><speed>1.7296518087387085</speed></trkpt><trkpt lon="108.89453038916716" lat="34.24806550773289"><ele>373.6544695671077</ele><time>2021-06-04T02:32:45Z</time><speed>1.3338950872421265</speed></trkpt><trkpt lon="108.89463316974509" lat="34.2480193865926"><ele>373.12957160050894</ele><time>2021-06-04T02:32:53Z</time><speed>1.6857905387878418</speed></trkpt><trkpt lon="108.89474967366108" lat="34.247977795690424"><ele>371.8827888740526</ele><time>2021-06-04T02:33:01Z</time><speed>1.459505319595337</speed></trkpt><trkpt lon="108.89482207043532" lat="34.24789001190489"><ele>370.06566300166463</ele><time>2021-06-04T02:33:09Z</time><speed>1.4101814031600952</speed></trkpt><trkpt lon="108.89479481122095" lat="34.247788633496725"><ele>368.67639208929984</ele><time>2021-06-04T02:33:19Z</time><speed>1.3324021100997925</speed></trkpt><trkpt lon="108.8947449871782" lat="34.24769276293909"><ele>367.7678737563777</ele><time>2021-06-04T02:33:27Z</time><speed>1.1788890361785889</speed></trkpt><trkpt lon="108.89471678896504" lat="34.24758421584667"><ele>368.9090105921115</ele><time>2021-06-04T02:33:35Z</time><speed>1.0937906503677368</speed></trkpt><trkpt lon="108.89467256480785" lat="34.24747114371707"><ele>369.38416898449196</ele><time>2021-06-04T02:33:43Z</time><speed>1.1795811653137207</speed></trkpt><trkpt lon="108.89465961416313" lat="34.24736842561329"><ele>369.6747421402937</ele><time>2021-06-04T02:33:53Z</time><speed>0.8333650231361389</speed></trkpt><trkpt lon="108.89471172640114" lat="34.2472784598584"><ele>367.989690304915</ele><time>2021-06-04T02:34:04Z</time><speed>1.2315673828125</speed></trkpt><trkpt lon="108.89476303778241" lat="34.24717451446504"><ele>366.08881782869736</ele><time>2021-06-04T02:34:13Z</time><speed>1.3452298641204834</speed></trkpt><trkpt lon="108.89480569738582" lat="34.247084554336425"><ele>365.4087423520776</ele><time>2021-06-04T02:34:21Z</time><speed>0.869759202003479</speed></trkpt><trkpt lon="108.89486193291191" lat="34.247006454878544"><ele>370.07668258918676</ele><time>2021-06-04T02:34:27Z</time><speed>1.3845280408859253</speed></trkpt><trkpt lon="108.89494302773494" lat="34.24694432135642"><ele>375.17904727781837</ele><time>2021-06-04T02:34:33Z</time><speed>1.2273880243301392</speed></trkpt><trkpt lon="108.89504271926705" lat="34.24690126145702"><ele>374.8697779952888</ele><time>2021-06-04T02:34:43Z</time><speed>1.3241164684295654</speed></trkpt><trkpt lon="108.89514756244378" lat="34.24687433289279"><ele>371.20004116743803</ele><time>2021-06-04T02:34:51Z</time><speed>1.2120343446731567</speed></trkpt><trkpt lon="108.89524398637882" lat="34.246832493774164"><ele>371.34080566093326</ele><time>2021-06-04T02:34:57Z</time><speed>1.2804032564163208</speed></trkpt><trkpt lon="108.89523722017377" lat="34.246730339780704"><ele>370.4680566107854</ele><time>2021-06-04T02:35:05Z</time><speed>1.01816725730896</speed></trkpt><trkpt lon="108.89517961834346" lat="34.24663223106911"><ele>370.34205886907876</ele><time>2021-06-04T02:35:15Z</time><speed>1.102907419204712</speed></trkpt><trkpt lon="108.89509997152156" lat="34.2465302404838"><ele>370.2445026339838</ele><time>2021-06-04T02:35:27Z</time><speed>1.3776484727859497</speed></trkpt><trkpt lon="108.89502365914227" lat="34.2464394583598"><ele>374.66271641832867</ele><time>2021-06-04T02:35:35Z</time><speed>1.1236828565597534</speed></trkpt><trkpt lon="108.89495587090708" lat="34.24634227370563"><ele>374.4578388654694</ele><time>2021-06-04T02:35:47Z</time><speed>0.7976009845733643</speed></trkpt><trkpt lon="108.89498183192467" lat="34.246446326046744"><ele>371.14605811983347</ele><time>2021-06-04T02:36:05Z</time><speed>0.13213859498500824</speed></trkpt><trkpt lon="108.89506214606433" lat="34.24650914405765"><ele>367.95529198274016</ele><time>2021-06-04T02:36:37Z</time><speed>0.5475350618362427</speed></trkpt><trkpt lon="108.89508993872315" lat="34.2465968269489"><ele>365.2606519451365</ele><time>2021-06-04T02:36:49Z</time><speed>0.6838508248329163</speed></trkpt><trkpt lon="108.89516791762685" lat="34.24666203130705"><ele>365.88777356687933</ele><time>2021-06-04T02:36:59Z</time><speed>0.7451217174530029</speed></trkpt><trkpt lon="108.89524860063753" lat="34.24673612050081"><ele>366.3698761407286</ele><time>2021-06-04T02:37:15Z</time><speed>0.8680131435394287</speed></trkpt><trkpt lon="108.8952212291435" lat="34.246836685488766"><ele>367.12458770442754</ele><time>2021-06-04T02:37:29Z</time><speed>0.2421620786190033</speed></trkpt><trkpt lon="108.89511397733233" lat="34.246861375916055"><ele>372.6292380415544</ele><time>2021-06-04T02:38:17Z</time><speed>0.3896580934524536</speed></trkpt><trkpt lon="108.8949994281854" lat="34.246898884539796"><ele>375.65865863688083</ele><time>2021-06-04T02:38:33Z</time><speed>0.585247278213501</speed></trkpt><trkpt lon="108.8948833484193" lat="34.246940146838526"><ele>375.8929989742897</ele><time>2021-06-04T02:38:43Z</time><speed>0.94264817237854</speed></trkpt><trkpt lon="108.89480001042016" lat="34.24702007915049"><ele>376.01737136264984</ele><time>2021-06-04T02:38:55Z</time><speed>0.8765072822570801</speed></trkpt><trkpt lon="108.89472962752879" lat="34.24710268673445"><ele>375.9477468465237</ele><time>2021-06-04T02:39:09Z</time><speed>0.6582024097442627</speed></trkpt><trkpt lon="108.89467408171895" lat="34.247200626723675"><ele>373.1447941167946</ele><time>2021-06-04T02:39:19Z</time><speed>0.7948527932167053</speed></trkpt><trkpt lon="108.89464186962417" lat="34.24729202540859"><ele>371.7891484028119</ele><time>2021-06-04T02:39:31Z</time><speed>0.5429302453994751</speed></trkpt><trkpt lon="108.89459373462776" lat="34.24739414837755"><ele>372.7867907828773</ele><time>2021-06-04T02:39:49Z</time><speed>0.547549307346344</speed></trkpt><trkpt lon="108.8945954965613" lat="34.24749698499308"><ele>374.3264985177316</ele><time>2021-06-04T02:40:01Z</time><speed>0.6362733244895935</speed></trkpt><trkpt lon="108.8946536960953" lat="34.247574649537825"><ele>375.29478347721806</ele><time>2021-06-04T02:40:13Z</time><speed>0.7612670063972473</speed></trkpt><trkpt lon="108.89470360497387" lat="34.2476830851975"><ele>376.94746665602423</ele><time>2021-06-04T02:40:27Z</time><speed>0.5842582583427429</speed></trkpt><trkpt lon="108.89474591847807" lat="34.24777164462393"><ele>377.13774325913005</ele><time>2021-06-04T02:40:35Z</time><speed>0.6380556225776672</speed></trkpt><trkpt lon="108.89481184201209" lat="34.247858935889404"><ele>379.37710596428997</ele><time>2021-06-04T02:40:45Z</time><speed>1.087876319885254</speed></trkpt><trkpt lon="108.89475233312444" lat="34.247948211699445"><ele>375.717396014003</ele><time>2021-06-04T02:41:01Z</time><speed>1.0934154987335205</speed></trkpt><trkpt lon="108.89481134841706" lat="34.24803358759787"><ele>376.66549866615264</ele><time>2021-06-04T02:41:19Z</time><speed>0.9871354103088379</speed></trkpt><trkpt lon="108.8949175433596" lat="34.248099175367884"><ele>373.96176521846036</ele><time>2021-06-04T02:41:31Z</time><speed>0.774143397808075</speed></trkpt><trkpt lon="108.894955588464" lat="34.24819228394694"><ele>373.82140026055663</ele><time>2021-06-04T02:41:41Z</time><speed>0.9018381834030151</speed></trkpt><trkpt lon="108.89496322946859" lat="34.248292727865"><ele>371.76896324101835</ele><time>2021-06-04T02:41:57Z</time><speed>0.830828845500946</speed></trkpt><trkpt lon="108.89499083962714" lat="34.24838000126219"><ele>370.1889129979536</ele><time>2021-06-04T02:42:09Z</time><speed>0.8716080784797668</speed></trkpt><trkpt lon="108.89501583147141" lat="34.24848621160442"><ele>375.40111019255744</ele><time>2021-06-04T02:42:23Z</time><speed>0.891549825668335</speed></trkpt><trkpt lon="108.89501562541582" lat="34.24858571097108"><ele>372.446166170761</ele><time>2021-06-04T02:43:05Z</time><speed>1.2565524578094482</speed></trkpt><trkpt lon="108.89500018267233" lat="34.24867780658742"><ele>372.68994393292814</ele><time>2021-06-04T02:43:15Z</time><speed>0.7995738983154297</speed></trkpt><trkpt lon="108.89495857485458" lat="34.2487789501368"><ele>369.236582393758</ele><time>2021-06-04T02:43:25Z</time><speed>0.9598638415336609</speed></trkpt><trkpt lon="108.89492231716832" lat="34.24887555190857"><ele>367.05633885227144</ele><time>2021-06-04T02:43:33Z</time><speed>1.2265973091125488</speed></trkpt><trkpt lon="108.89486717230524" lat="34.248983209074616"><ele>367.71172033215953</ele><time>2021-06-04T02:43:43Z</time><speed>0.9843478202819824</speed></trkpt><trkpt lon="108.89493566440011" lat="34.24909285999998"><ele>368.90032587168594</ele><time>2021-06-04T02:43:49Z</time><speed>1.3675390481948853</speed></trkpt><trkpt lon="108.89498216283216" lat="34.24919248790613"><ele>371.85089148713695</ele><time>2021-06-04T02:43:55Z</time><speed>1.1995218992233276</speed></trkpt><trkpt lon="108.89499254640414" lat="34.249284385675125"><ele>370.48095551801663</ele><time>2021-06-04T02:44:03Z</time><speed>1.0409811735153198</speed></trkpt><trkpt lon="108.89496392289901" lat="34.24937674067588"><ele>370.4292134865148</ele><time>2021-06-04T02:44:19Z</time><speed>0.6587674021720886</speed></trkpt><trkpt lon="108.89489381793872" lat="34.24946719639948"><ele>368.2932976677709</ele><time>2021-06-04T02:44:35Z</time><speed>0.5514169931411743</speed></trkpt><trkpt lon="108.89484350372878" lat="34.249567243684034"><ele>365.5648046721737</ele><time>2021-06-04T02:44:53Z</time><speed>0.6548263430595398</speed></trkpt><trkpt lon="108.89478719428477" lat="34.249657777841456"><ele>365.903538500668</ele><time>2021-06-04T02:45:05Z</time><speed>0.7594625353813171</speed></trkpt><trkpt lon="108.89475798750453" lat="34.2497583652885"><ele>368.0609385245475</ele><time>2021-06-04T02:45:39Z</time><speed>0.7680798768997192</speed></trkpt><trkpt lon="108.89481060959767" lat="34.249854345126096"><ele>368.410747393679</ele><time>2021-06-04T02:45:55Z</time><speed>0.5062763094902039</speed></trkpt><trkpt lon="108.89481539725843" lat="34.24994577308468"><ele>370.10356322535915</ele><time>2021-06-04T02:46:07Z</time><speed>0.8689249753952026</speed></trkpt><trkpt lon="108.89488756498366" lat="34.250030477299944"><ele>369.3088002101386</ele><time>2021-06-04T02:46:21Z</time><speed>0.7086737751960754</speed></trkpt><trkpt lon="108.89486911417096" lat="34.25012873017288"><ele>367.3981786649075</ele><time>2021-06-04T02:46:39Z</time><speed>0.6632856130599976</speed></trkpt><trkpt lon="108.89480028958663" lat="34.250212822454934"><ele>365.4551154507093</ele><time>2021-06-04T02:46:53Z</time><speed>0.6956811547279358</speed></trkpt><trkpt lon="108.89469237207851" lat="34.25027407151362"><ele>366.836621243977</ele><time>2021-06-04T02:47:09Z</time><speed>0.7038386464118958</speed></trkpt><trkpt lon="108.89461426831811" lat="34.250343762005244"><ele>367.5252067752627</ele><time>2021-06-04T02:47:23Z</time><speed>0.8712995052337646</speed></trkpt><trkpt lon="108.89449217936675" lat="34.25038271014562"><ele>367.91973098791715</ele><time>2021-06-04T02:47:43Z</time><speed>0.9185087084770203</speed></trkpt><trkpt lon="108.89437878867422" lat="34.250421480460595"><ele>366.1822715742403</ele><time>2021-06-04T02:47:59Z</time><speed>1.019221544265747</speed></trkpt><trkpt lon="108.89429014673648" lat="34.25049013828018"><ele>369.09341823669746</ele><time>2021-06-04T02:48:11Z</time><speed>1.091591238975525</speed></trkpt><trkpt lon="108.89416767232373" lat="34.2505074578552"><ele>371.43125816550133</ele><time>2021-06-04T02:48:25Z</time><speed>0.6766029596328735</speed></trkpt><trkpt lon="108.89407394740569" lat="34.250559254141386"><ele>370.05480885231617</ele><time>2021-06-04T02:48:37Z</time><speed>0.9720602035522461</speed></trkpt><trkpt lon="108.89395204802612" lat="34.25059860248763"><ele>367.2698475763933</ele><time>2021-06-04T02:48:55Z</time><speed>1.0245776176452637</speed></trkpt><trkpt lon="108.89384050690934" lat="34.25062970531685"><ele>367.6009660311118</ele><time>2021-06-04T02:49:07Z</time><speed>0.6775898933410645</speed></trkpt><trkpt lon="108.89374462093515" lat="34.25067646924631"><ele>369.3844682825048</ele><time>2021-06-04T02:49:21Z</time><speed>0.7569747567176819</speed></trkpt><trkpt lon="108.89364004480497" lat="34.25070410046455"><ele>368.8738033457994</ele><time>2021-06-04T02:49:31Z</time><speed>0.7797414660453796</speed></trkpt><trkpt lon="108.893521718304" lat="34.25071427200647"><ele>368.3588871926723</ele><time>2021-06-04T02:49:45Z</time><speed>0.7620275616645813</speed></trkpt><trkpt lon="108.89340521504795" lat="34.2507222700525"><ele>369.4304785170664</ele><time>2021-06-04T02:49:59Z</time><speed>0.8854943513870239</speed></trkpt><trkpt lon="108.89330126645724" lat="34.25075013094135"><ele>370.0335347182862</ele><time>2021-06-04T02:51:09Z</time><speed>0.11048638075590134</speed></trkpt><trkpt lon="108.89318683418286" lat="34.25076468610193"><ele>366.4679263036168</ele><time>2021-06-04T02:51:45Z</time><speed>0.5167927742004395</speed></trkpt><trkpt lon="108.89307474997925" lat="34.250760426289204"><ele>367.3039532545739</ele><time>2021-06-04T02:51:55Z</time><speed>0.8159898519515991</speed></trkpt><trkpt lon="108.89296538645984" lat="34.250729180498844"><ele>367.37240742806136</ele><time>2021-06-04T02:52:11Z</time><speed>0.45525115728378296</speed></trkpt><trkpt lon="108.89284033289772" lat="34.25073080260398"><ele>365.092213080405</ele><time>2021-06-04T02:52:25Z</time><speed>0.6081494688987732</speed></trkpt><trkpt lon="108.89272351098376" lat="34.25070224754289"><ele>366.28534696255053</ele><time>2021-06-04T02:52:37Z</time><speed>0.6512978672981262</speed></trkpt><trkpt lon="108.89259920334821" lat="34.2506628551882"><ele>365.95587603708697</ele><time>2021-06-04T02:52:57Z</time><speed>0.8609800338745117</speed></trkpt><trkpt lon="108.89248342620986" lat="34.250663870578144"><ele>367.29901250913093</ele><time>2021-06-04T02:53:11Z</time><speed>0.49464118480682373</speed></trkpt><trkpt lon="108.8924013117336" lat="34.250582293249536"><ele>368.12802046810816</ele><time>2021-06-04T02:53:31Z</time><speed>0.7075268030166626</speed></trkpt><trkpt lon="108.89229531296363" lat="34.25055685970218"><ele>367.893836443047</ele><time>2021-06-04T02:53:39Z</time><speed>0.8432832956314087</speed></trkpt><trkpt lon="108.89218542723407" lat="34.25053636100583"><ele>369.35643130308114</ele><time>2021-06-04T02:53:51Z</time><speed>0.7617584466934204</speed></trkpt><trkpt lon="108.89207362328746" lat="34.250520707599975"><ele>369.13469608364426</ele><time>2021-06-04T02:54:07Z</time><speed>0.7666866183280945</speed></trkpt><trkpt lon="108.89195368968706" lat="34.25052913868307"><ele>366.57675486536976</ele><time>2021-06-04T02:54:27Z</time><speed>0.3746040165424347</speed></trkpt><trkpt lon="108.89184618599505" lat="34.25051119066088"><ele>366.258574739509</ele><time>2021-06-04T02:54:41Z</time><speed>0.7637617588043213</speed></trkpt><trkpt lon="108.89172575479361" lat="34.25050421437497"><ele>367.025228761585</ele><time>2021-06-04T02:54:51Z</time><speed>0.9071165323257446</speed></trkpt><trkpt lon="108.89170256544278" lat="34.25041347589899"><ele>366.5908543560701</ele><time>2021-06-04T02:55:03Z</time><speed>0.9455997347831726</speed></trkpt><trkpt lon="108.89168556160936" lat="34.25031936535559"><ele>365.56392721696443</ele><time>2021-06-04T02:55:15Z</time><speed>0.8346916437149048</speed></trkpt><trkpt lon="108.89163702202225" lat="34.2502367533296"><ele>365.4153834450457</ele><time>2021-06-04T02:55:25Z</time><speed>0.6460891962051392</speed></trkpt><trkpt lon="108.8915195179503" lat="34.25023827307631"><ele>366.0083618576329</ele><time>2021-06-04T02:55:35Z</time><speed>0.9585940837860107</speed></trkpt><trkpt lon="108.8914064658302" lat="34.250210626077795"><ele>365.8254734923246</ele><time>2021-06-04T02:55:49Z</time><speed>0.6224892735481262</speed></trkpt><trkpt lon="108.89130330421176" lat="34.25017725599966"><ele>366.9321919453756</ele><time>2021-06-04T02:56:05Z</time><speed>0.29386040568351746</speed></trkpt><trkpt lon="108.89121142717738" lat="34.25012594231691"><ele>367.3523589434421</ele><time>2021-06-04T02:56:27Z</time><speed>0.1332995742559433</speed></trkpt><trkpt lon="108.8910924605762" lat="34.25011019079774"><ele>367.38209041912154</ele><time>2021-06-04T02:57:13Z</time><speed>0.7567431330680847</speed></trkpt><trkpt lon="108.89097896611705" lat="34.25013367647724"><ele>367.44415208335533</ele><time>2021-06-04T02:57:29Z</time><speed>0.5276921987533569</speed></trkpt><trkpt lon="108.89088845218325" lat="34.25005944662784"><ele>367.35856251934456</ele><time>2021-06-04T02:57:47Z</time><speed>0.5827347040176392</speed></trkpt><trkpt lon="108.89082233116461" lat="34.249981351794844"><ele>368.8621078506087</ele><time>2021-06-04T02:58:07Z</time><speed>0.5551743507385254</speed></trkpt><trkpt lon="108.89076013891267" lat="34.24989570428996"><ele>369.0099914911374</ele><time>2021-06-04T02:58:17Z</time><speed>0.837463915348053</speed></trkpt><trkpt lon="108.8907527256635" lat="34.24979674059661"><ele>368.99290601220247</ele><time>2021-06-04T02:58:27Z</time><speed>0.6108239889144897</speed></trkpt><trkpt lon="108.89072996361688" lat="34.24969346564799"><ele>369.9942735765795</ele><time>2021-06-04T02:58:43Z</time><speed>0.6785841584205627</speed></trkpt><trkpt lon="108.8906878929323" lat="34.249595584448244"><ele>368.9241720272293</ele><time>2021-06-04T02:58:57Z</time><speed>1.0562893152236938</speed></trkpt></trkseg></trk></gpx>
