# Supplementary material for: Exploring the influence of path environment factors on walking behavior in urban parks with configuration attribute control
Source: PLoS One. 2025 Jul 28;20(7):e0329278. doi: 10.1371/journal.pone.0329278 (PMC12303266; doi:10.1371/journal.pone.0329278)
Supplement: S2 File — (ZIP) [file pone.0329278.s002.zip › S2 File/Trajectory data/F215.gpx]

<?xml version="1.0" encoding="UTF-8"?><gpx xsi:schemaLocation="http://www.topografix.com/GPX/1/0 http://www.topografix.com/GPX/1/0/gpx.xsd" xmlns="http://www.topografix.com/GPX/1/0" xmlns:xsi="http://www.w3.org/2001/XMLSchema-instance" creator="SixFoot - http://www.foooooot.com/" version="1.0"><trk><trkseg><trkpt lon="108.89499737" lat="34.25193132"><ele>393.8995361328125</ele><time>2021-06-04T00:37:42Z</time><speed>0.4099999964237213</speed></trkpt><trkpt lon="108.89488075" lat="34.25192736"><ele>380.5797119140625</ele><time>2021-06-04T00:37:53Z</time><speed>1.159999966621399</speed></trkpt><trkpt lon="108.89481523" lat="34.25183079"><ele>374.7965087890625</ele><time>2021-06-04T00:38:03Z</time><speed>1.409999966621399</speed></trkpt><trkpt lon="108.89481059" lat="34.25173534"><ele>376.970458984375</ele><time>2021-06-04T00:38:13Z</time><speed>0.27000001072883606</speed></trkpt><trkpt lon="108.89469344" lat="34.25176035"><ele>375.7972412109375</ele><time>2021-06-04T00:38:25Z</time><speed>0.0</speed></trkpt><trkpt lon="108.89458368" lat="34.25180117"><ele>372.6514892578125</ele><time>2021-06-04T00:38:33Z</time><speed>1.059999942779541</speed></trkpt><trkpt lon="108.89445077" lat="34.25179528"><ele>374.9912109375</ele><time>2021-06-04T00:38:41Z</time><speed>1.0099999904632568</speed></trkpt><trkpt lon="108.89435877" lat="34.25174455"><ele>376.99676513671875</ele><time>2021-06-04T00:38:49Z</time><speed>0.5</speed></trkpt><trkpt lon="108.8943053" lat="34.25166115"><ele>375.139892578125</ele><time>2021-06-04T00:39:49Z</time><speed>1.6799999475479126</speed></trkpt><trkpt lon="108.8941928" lat="34.25160158"><ele>376.342529296875</ele><time>2021-06-04T00:39:57Z</time><speed>1.25</speed></trkpt><trkpt lon="108.89408645" lat="34.251536"><ele>375.05633544921875</ele><time>2021-06-04T00:40:08Z</time><speed>0.6399999856948853</speed></trkpt><trkpt lon="108.89396058" lat="34.251535"><ele>375.8128662109375</ele><time>2021-06-04T00:40:18Z</time><speed>0.9800000190734863</speed></trkpt><trkpt lon="108.8938318" lat="34.25153289"><ele>376.1697998046875</ele><time>2021-06-04T00:40:27Z</time><speed>0.8199999928474426</speed></trkpt><trkpt lon="108.89370904" lat="34.25154897"><ele>375.0765380859375</ele><time>2021-06-04T00:40:36Z</time><speed>1.4700000286102295</speed></trkpt><trkpt lon="108.89359572" lat="34.25154198"><ele>375.322509765625</ele><time>2021-06-04T00:40:44Z</time><speed>0.6700000166893005</speed></trkpt><trkpt lon="108.89345272" lat="34.25151387"><ele>374.468994140625</ele><time>2021-06-04T00:40:53Z</time><speed>1.340000033378601</speed></trkpt><trkpt lon="108.89334431" lat="34.25144814"><ele>374.586669921875</ele><time>2021-06-04T00:41:01Z</time><speed>1.0299999713897705</speed></trkpt><trkpt lon="108.89321888" lat="34.25142902"><ele>372.24310302734375</ele><time>2021-06-04T00:41:21Z</time><speed>1.409999966621399</speed></trkpt><trkpt lon="108.89311139" lat="34.25144679"><ele>366.13623046875</ele><time>2021-06-04T00:41:26Z</time><speed>0.7099999785423279</speed></trkpt><trkpt lon="108.89300714" lat="34.25141397"><ele>365.6842041015625</ele><time>2021-06-04T00:41:31Z</time><speed>1.2799999713897705</speed></trkpt><trkpt lon="108.8929223" lat="34.25135202"><ele>365.07733154296875</ele><time>2021-06-04T00:41:37Z</time><speed>0.8799999952316284</speed></trkpt><trkpt lon="108.89281881" lat="34.25127548"><ele>365.06256103515625</ele><time>2021-06-04T00:41:44Z</time><speed>0.8700000047683716</speed></trkpt><trkpt lon="108.89275166" lat="34.25120423"><ele>367.6806640625</ele><time>2021-06-04T00:41:50Z</time><speed>1.0199999809265137</speed></trkpt><trkpt lon="108.89265303" lat="34.2511391"><ele>372.2506103515625</ele><time>2021-06-04T00:41:57Z</time><speed>1.9600000381469727</speed></trkpt><trkpt lon="108.89251844" lat="34.25115771"><ele>375.85498046875</ele><time>2021-06-04T00:42:05Z</time><speed>1.3600000143051147</speed></trkpt><trkpt lon="108.89239288" lat="34.25116813"><ele>378.1417236328125</ele><time>2021-06-04T00:42:14Z</time><speed>1.100000023841858</speed></trkpt><trkpt lon="108.89226888" lat="34.25118793"><ele>378.8709716796875</ele><time>2021-06-04T00:42:23Z</time><speed>0.8999999761581421</speed></trkpt><trkpt lon="108.89214963" lat="34.2511688"><ele>378.8553466796875</ele><time>2021-06-04T00:42:33Z</time><speed>1.6699999570846558</speed></trkpt><trkpt lon="108.89203885" lat="34.25115073"><ele>378.713623046875</ele><time>2021-06-04T00:42:41Z</time><speed>1.0099999904632568</speed></trkpt><trkpt lon="108.8919274" lat="34.25109616"><ele>380.7825927734375</ele><time>2021-06-04T00:42:49Z</time><speed>1.3799999952316284</speed></trkpt><trkpt lon="108.89183382" lat="34.25100778"><ele>381.4468994140625</ele><time>2021-06-04T00:42:57Z</time><speed>1.2599999904632568</speed></trkpt><trkpt lon="108.89172989" lat="34.2509216"><ele>386.62261962890625</ele><time>2021-06-04T00:43:05Z</time><speed>2.190000057220459</speed></trkpt><trkpt lon="108.89163781" lat="34.25082787"><ele>388.3035888671875</ele><time>2021-06-04T00:43:14Z</time><speed>1.6399999856948853</speed></trkpt><trkpt lon="108.89157716" lat="34.25074956"><ele>390.95172119140625</ele><time>2021-06-04T00:43:23Z</time><speed>1.090000033378601</speed></trkpt><trkpt lon="108.89149585" lat="34.2506697"><ele>394.0389404296875</ele><time>2021-06-04T00:43:30Z</time><speed>1.350000023841858</speed></trkpt><trkpt lon="108.89143552" lat="34.25059429"><ele>389.40570068359375</ele><time>2021-06-04T00:43:38Z</time><speed>0.8399999737739563</speed></trkpt><trkpt lon="108.89137954" lat="34.25050372"><ele>389.54833984375</ele><time>2021-06-04T00:43:47Z</time><speed>2.4000000953674316</speed></trkpt><trkpt lon="108.89127643" lat="34.2504323"><ele>386.1519775390625</ele><time>2021-06-04T00:43:58Z</time><speed>1.2599999904632568</speed></trkpt><trkpt lon="108.89120359" lat="34.2503569"><ele>383.23681640625</ele><time>2021-06-04T00:44:05Z</time><speed>0.699999988079071</speed></trkpt><trkpt lon="108.89113595" lat="34.25028543"><ele>382.14483642578125</ele><time>2021-06-04T00:44:11Z</time><speed>1.0399999618530273</speed></trkpt><trkpt lon="108.89104723" lat="34.2502091"><ele>381.546142578125</ele><time>2021-06-04T00:44:19Z</time><speed>1.2999999523162842</speed></trkpt><trkpt lon="108.89094212" lat="34.25014199"><ele>375.8729248046875</ele><time>2021-06-04T00:44:29Z</time><speed>1.2100000381469727</speed></trkpt><trkpt lon="108.89085815" lat="34.25004848"><ele>379.2686767578125</ele><time>2021-06-04T00:44:37Z</time><speed>1.159999966621399</speed></trkpt><trkpt lon="108.89078795" lat="34.24997585"><ele>377.0430908203125</ele><time>2021-06-04T00:44:45Z</time><speed>1.2300000190734863</speed></trkpt><trkpt lon="108.89073825" lat="34.24988977"><ele>377.70166015625</ele><time>2021-06-04T00:44:53Z</time><speed>0.8100000023841858</speed></trkpt><trkpt lon="108.89072722" lat="34.24978636"><ele>372.2919921875</ele><time>2021-06-04T00:45:01Z</time><speed>1.0099999904632568</speed></trkpt><trkpt lon="108.89071472" lat="34.24966928"><ele>370.311279296875</ele><time>2021-06-04T00:45:09Z</time><speed>0.9300000071525574</speed></trkpt><trkpt lon="108.89072643" lat="34.24955972"><ele>370.4248046875</ele><time>2021-06-04T00:45:17Z</time><speed>1.090000033378601</speed></trkpt><trkpt lon="108.89070079" lat="34.24946521"><ele>367.96490478515625</ele><time>2021-06-04T00:45:25Z</time><speed>1.4500000476837158</speed></trkpt><trkpt lon="108.89069317" lat="34.24936133"><ele>371.4398193359375</ele><time>2021-06-04T00:45:33Z</time><speed>0.9800000190734863</speed></trkpt><trkpt lon="108.89071558" lat="34.24926875"><ele>370.73748779296875</ele><time>2021-06-04T00:45:41Z</time><speed>0.9700000286102295</speed></trkpt><trkpt lon="108.89070524" lat="34.24917274"><ele>369.4388427734375</ele><time>2021-06-04T00:45:49Z</time><speed>1.6399999856948853</speed></trkpt><trkpt lon="108.89073118" lat="34.24907163"><ele>368.80712890625</ele><time>2021-06-04T00:45:57Z</time><speed>0.9100000262260437</speed></trkpt><trkpt lon="108.89079073" lat="34.24896206"><ele>368.6112060546875</ele><time>2021-06-04T00:46:05Z</time><speed>1.7599999904632568</speed></trkpt><trkpt lon="108.89085761" lat="34.248879"><ele>371.20172119140625</ele><time>2021-06-04T00:46:13Z</time><speed>1.5499999523162842</speed></trkpt><trkpt lon="108.89095621" lat="34.24880297"><ele>373.8978271484375</ele><time>2021-06-04T00:46:21Z</time><speed>1.2100000381469727</speed></trkpt><trkpt lon="108.89105891" lat="34.24876629"><ele>373.38525390625</ele><time>2021-06-04T00:46:30Z</time><speed>1.2400000095367432</speed></trkpt><trkpt lon="108.89117604" lat="34.24871673"><ele>373.47314453125</ele><time>2021-06-04T00:46:38Z</time><speed>1.5499999523162842</speed></trkpt><trkpt lon="108.89129622" lat="34.24866988"><ele>380.4990234375</ele><time>2021-06-04T00:46:49Z</time><speed>0.9200000166893005</speed></trkpt><trkpt lon="108.8914101" lat="34.24861565"><ele>383.635986328125</ele><time>2021-06-04T00:46:56Z</time><speed>1.5099999904632568</speed></trkpt><trkpt lon="108.89152554" lat="34.24860732"><ele>383.5843505859375</ele><time>2021-06-04T00:47:03Z</time><speed>1.4900000095367432</speed></trkpt><trkpt lon="108.89164163" lat="34.24858847"><ele>386.0125732421875</ele><time>2021-06-04T00:47:10Z</time><speed>1.309999942779541</speed></trkpt><trkpt lon="108.89175508" lat="34.24858382"><ele>388.3375244140625</ele><time>2021-06-04T00:47:18Z</time><speed>0.75</speed></trkpt><trkpt lon="108.89189072" lat="34.24860628"><ele>388.5517578125</ele><time>2021-06-04T00:47:29Z</time><speed>1.0399999618530273</speed></trkpt><trkpt lon="108.89201837" lat="34.24860997"><ele>385.8592529296875</ele><time>2021-06-04T00:47:37Z</time><speed>0.800000011920929</speed></trkpt><trkpt lon="108.89214817" lat="34.2486515"><ele>384.94244384765625</ele><time>2021-06-04T00:47:45Z</time><speed>2.490000009536743</speed></trkpt><trkpt lon="108.89227367" lat="34.24869311"><ele>380.93792724609375</ele><time>2021-06-04T00:47:53Z</time><speed>1.0399999618530273</speed></trkpt><trkpt lon="108.89239583" lat="34.24871313"><ele>378.399658203125</ele><time>2021-06-04T00:48:01Z</time><speed>1.3899999856948853</speed></trkpt><trkpt lon="108.89250307" lat="34.24865256"><ele>378.4002685546875</ele><time>2021-06-04T00:48:11Z</time><speed>1.1699999570846558</speed></trkpt><trkpt lon="108.8925529" lat="34.24855958"><ele>377.4874267578125</ele><time>2021-06-04T00:48:21Z</time><speed>0.75</speed></trkpt><trkpt lon="108.89265499" lat="34.24850874"><ele>380.934326171875</ele><time>2021-06-04T00:48:30Z</time><speed>1.2699999809265137</speed></trkpt><trkpt lon="108.8928066" lat="34.24850913"><ele>382.282958984375</ele><time>2021-06-04T00:48:53Z</time><speed>2.6700000762939453</speed></trkpt><trkpt lon="108.89292419" lat="34.24850301"><ele>382.26068115234375</ele><time>2021-06-04T00:48:59Z</time><speed>1.2200000286102295</speed></trkpt><trkpt lon="108.89303155" lat="34.24848487"><ele>386.8077392578125</ele><time>2021-06-04T00:49:04Z</time><speed>0.7599999904632568</speed></trkpt><trkpt lon="108.89314011" lat="34.24843939"><ele>388.91668701171875</ele><time>2021-06-04T00:49:11Z</time><speed>0.9300000071525574</speed></trkpt><trkpt lon="108.89323396" lat="34.2483765"><ele>390.87933349609375</ele><time>2021-06-04T00:49:19Z</time><speed>0.7599999904632568</speed></trkpt><trkpt lon="108.8933403" lat="34.24832533"><ele>388.9986572265625</ele><time>2021-06-04T00:50:29Z</time><speed>2.1600000858306885</speed></trkpt><trkpt lon="108.89343918" lat="34.24826169"><ele>386.7940673828125</ele><time>2021-06-04T00:50:35Z</time><speed>1.690000057220459</speed></trkpt><trkpt lon="108.89354155" lat="34.24821875"><ele>389.731201171875</ele><time>2021-06-04T00:50:43Z</time><speed>1.0099999904632568</speed></trkpt><trkpt lon="108.89364854" lat="34.24817033"><ele>389.6011962890625</ele><time>2021-06-04T00:50:51Z</time><speed>0.8999999761581421</speed></trkpt><trkpt lon="108.89379512" lat="34.24812684"><ele>387.0189208984375</ele><time>2021-06-04T00:51:00Z</time><speed>1.5</speed></trkpt><trkpt lon="108.89389419" lat="34.24805991"><ele>384.36810302734375</ele><time>2021-06-04T00:51:10Z</time><speed>1.350000023841858</speed></trkpt><trkpt lon="108.89398461" lat="34.24799977"><ele>382.052734375</ele><time>2021-06-04T00:51:19Z</time><speed>0.7900000214576721</speed></trkpt><trkpt lon="108.89407542" lat="34.24794279"><ele>381.6435546875</ele><time>2021-06-04T00:51:27Z</time><speed>0.5400000214576721</speed></trkpt><trkpt lon="108.89416204" lat="34.24788081"><ele>381.8211669921875</ele><time>2021-06-04T00:51:35Z</time><speed>0.6299999952316284</speed></trkpt><trkpt lon="108.89421391" lat="34.24779067"><ele>381.251220703125</ele><time>2021-06-04T00:51:42Z</time><speed>1.3200000524520874</speed></trkpt><trkpt lon="108.8942383" lat="34.24768564"><ele>376.5035400390625</ele><time>2021-06-04T00:51:51Z</time><speed>1.059999942779541</speed></trkpt><trkpt lon="108.89426966" lat="34.2475966"><ele>376.5802001953125</ele><time>2021-06-04T00:51:58Z</time><speed>0.8999999761581421</speed></trkpt><trkpt lon="108.8943053" lat="34.24750201"><ele>378.92578125</ele><time>2021-06-04T00:52:04Z</time><speed>1.350000023841858</speed></trkpt><trkpt lon="108.89432678" lat="34.24740666"><ele>382.16943359375</ele><time>2021-06-04T00:52:11Z</time><speed>1.9299999475479126</speed></trkpt><trkpt lon="108.89437629" lat="34.24732468"><ele>381.13525390625</ele><time>2021-06-04T00:52:18Z</time><speed>1.2699999809265137</speed></trkpt><trkpt lon="108.89443314" lat="34.24724208"><ele>384.1143798828125</ele><time>2021-06-04T00:52:28Z</time><speed>1.4800000190734863</speed></trkpt><trkpt lon="108.89440483" lat="34.2471252"><ele>379.23828125</ele><time>2021-06-04T00:52:38Z</time><speed>0.6700000166893005</speed></trkpt><trkpt lon="108.89449016" lat="34.2470502"><ele>381.8509521484375</ele><time>2021-06-04T00:52:46Z</time><speed>1.3600000143051147</speed></trkpt><trkpt lon="108.89461515" lat="34.24700764"><ele>385.53192138671875</ele><time>2021-06-04T00:52:53Z</time><speed>0.0</speed></trkpt><trkpt lon="108.89473717" lat="34.24700002"><ele>386.3377685546875</ele><time>2021-06-04T00:53:00Z</time><speed>1.1200000047683716</speed></trkpt><trkpt lon="108.89481622" lat="34.24693241"><ele>387.3389892578125</ele><time>2021-06-04T00:53:07Z</time><speed>1.4700000286102295</speed></trkpt><trkpt lon="108.89492709" lat="34.24685436"><ele>388.95391845703125</ele><time>2021-06-04T00:53:18Z</time><speed>1.4900000095367432</speed></trkpt><trkpt lon="108.89505544" lat="34.24682874"><ele>389.4112548828125</ele><time>2021-06-04T00:53:26Z</time><speed>1.2100000381469727</speed></trkpt><trkpt lon="108.89516888" lat="34.24680983"><ele>386.5770263671875</ele><time>2021-06-04T00:53:35Z</time><speed>2.640000104904175</speed></trkpt><trkpt lon="108.89522917" lat="34.24691035"><ele>383.992919921875</ele><time>2021-06-04T00:53:44Z</time><speed>0.7300000190734863</speed></trkpt><trkpt lon="108.89523858" lat="34.24701802"><ele>380.3468017578125</ele><time>2021-06-04T00:53:54Z</time><speed>0.8500000238418579</speed></trkpt><trkpt lon="108.8953092" lat="34.24709055"><ele>380.122314453125</ele><time>2021-06-04T00:54:01Z</time><speed>0.9100000262260437</speed></trkpt><trkpt lon="108.89539796" lat="34.24719488"><ele>383.29913330078125</ele><time>2021-06-04T00:54:08Z</time><speed>1.899999976158142</speed></trkpt><trkpt lon="108.89532991" lat="34.2472907"><ele>376.76324462890625</ele><time>2021-06-04T00:54:17Z</time><speed>1.2899999618530273</speed></trkpt><trkpt lon="108.89530311" lat="34.24738487"><ele>374.825927734375</ele><time>2021-06-04T00:54:23Z</time><speed>1.8799999952316284</speed></trkpt><trkpt lon="108.89528519" lat="34.24750043"><ele>369.8016357421875</ele><time>2021-06-04T00:54:31Z</time><speed>1.9299999475479126</speed></trkpt><trkpt lon="108.89526471" lat="34.24759466"><ele>373.8358154296875</ele><time>2021-06-04T00:54:39Z</time><speed>1.5499999523162842</speed></trkpt><trkpt lon="108.89513647" lat="34.24761962"><ele>373.595947265625</ele><time>2021-06-04T00:54:47Z</time><speed>1.5099999904632568</speed></trkpt><trkpt lon="108.89502329" lat="34.24765887"><ele>371.44970703125</ele><time>2021-06-04T00:54:57Z</time><speed>0.9700000286102295</speed></trkpt><trkpt lon="108.89493467" lat="34.24771785"><ele>372.10601806640625</ele><time>2021-06-04T00:55:05Z</time><speed>0.9399999976158142</speed></trkpt><trkpt lon="108.89483721" lat="34.2477752"><ele>371.45391845703125</ele><time>2021-06-04T00:55:13Z</time><speed>1.2799999713897705</speed></trkpt><trkpt lon="108.89477667" lat="34.24786238"><ele>373.873291015625</ele><time>2021-06-04T00:55:21Z</time><speed>1.1699999570846558</speed></trkpt><trkpt lon="108.89485412" lat="34.24795367"><ele>375.994873046875</ele><time>2021-06-04T00:55:35Z</time><speed>1.309999942779541</speed></trkpt><trkpt lon="108.89493746" lat="34.24801717"><ele>376.45208740234375</ele><time>2021-06-04T00:55:42Z</time><speed>0.5400000214576721</speed></trkpt><trkpt lon="108.89496313" lat="34.24811997"><ele>375.555419921875</ele><time>2021-06-04T00:55:50Z</time><speed>1.6200000047683716</speed></trkpt><trkpt lon="108.89498679" lat="34.24822783"><ele>373.1661376953125</ele><time>2021-06-04T00:55:58Z</time><speed>1.350000023841858</speed></trkpt><trkpt lon="108.89499832" lat="34.24833107"><ele>372.8494873046875</ele><time>2021-06-04T00:56:07Z</time><speed>1.5399999618530273</speed></trkpt><trkpt lon="108.89503661" lat="34.24844726"><ele>376.67974853515625</ele><time>2021-06-04T00:56:13Z</time><speed>0.699999988079071</speed></trkpt><trkpt lon="108.89506953" lat="34.2485339"><ele>374.8740234375</ele><time>2021-06-04T00:56:19Z</time><speed>0.75</speed></trkpt><trkpt lon="108.89507991" lat="34.24864526"><ele>374.41357421875</ele><time>2021-06-04T00:56:27Z</time><speed>2.009999990463257</speed></trkpt><trkpt lon="108.89506065" lat="34.24875717"><ele>375.49591064453125</ele><time>2021-06-04T00:56:35Z</time><speed>0.9900000095367432</speed></trkpt><trkpt lon="108.89500494" lat="34.2488591"><ele>376.23626708984375</ele><time>2021-06-04T00:56:43Z</time><speed>0.9100000262260437</speed></trkpt><trkpt lon="108.89498619" lat="34.24895483"><ele>379.36376953125</ele><time>2021-06-04T00:56:53Z</time><speed>0.30000001192092896</speed></trkpt><trkpt lon="108.89499543" lat="34.24904654"><ele>380.2069091796875</ele><time>2021-06-04T00:57:01Z</time><speed>1.3799999952316284</speed></trkpt><trkpt lon="108.89501442" lat="34.24914765"><ele>377.68023681640625</ele><time>2021-06-04T00:57:11Z</time><speed>0.4399999976158142</speed></trkpt><trkpt lon="108.89500707" lat="34.24924038"><ele>376.0958251953125</ele><time>2021-06-04T00:57:19Z</time><speed>0.949999988079071</speed></trkpt><trkpt lon="108.89496676" lat="34.24933068"><ele>377.2705078125</ele><time>2021-06-04T00:57:26Z</time><speed>1.6699999570846558</speed></trkpt><trkpt lon="108.89494828" lat="34.24942795"><ele>378.817626953125</ele><time>2021-06-04T00:57:31Z</time><speed>0.8799999952316284</speed></trkpt><trkpt lon="108.89486767" lat="34.2495211"><ele>377.2720947265625</ele><time>2021-06-04T00:57:39Z</time><speed>1.9600000381469727</speed></trkpt><trkpt lon="108.89480613" lat="34.24962006"><ele>377.63836669921875</ele><time>2021-06-04T00:57:47Z</time><speed>0.9800000190734863</speed></trkpt><trkpt lon="108.89479564" lat="34.24972874"><ele>379.7498779296875</ele><time>2021-06-04T00:57:57Z</time><speed>2.0999999046325684</speed></trkpt><trkpt lon="108.89483749" lat="34.24983309"><ele>378.52374267578125</ele><time>2021-06-04T00:58:05Z</time><speed>1.2400000095367432</speed></trkpt><trkpt lon="108.8948561" lat="34.2499245"><ele>378.7523193359375</ele><time>2021-06-04T00:58:13Z</time><speed>1.3799999952316284</speed></trkpt><trkpt lon="108.89495923" lat="34.2499697"><ele>376.83843994140625</ele><time>2021-06-04T00:58:21Z</time><speed>1.4299999475479126</speed></trkpt><trkpt lon="108.89509615" lat="34.24997071"><ele>376.37744140625</ele><time>2021-06-04T00:58:31Z</time><speed>1.5099999904632568</speed></trkpt><trkpt lon="108.89521764" lat="34.24996616"><ele>377.0677490234375</ele><time>2021-06-04T00:58:39Z</time><speed>0.8100000023841858</speed></trkpt><trkpt lon="108.89536118" lat="34.24997204"><ele>374.267578125</ele><time>2021-06-04T00:58:47Z</time><speed>2.049999952316284</speed></trkpt><trkpt lon="108.89549539" lat="34.25001123"><ele>377.5009765625</ele><time>2021-06-04T00:58:55Z</time><speed>0.9800000190734863</speed></trkpt><trkpt lon="108.89561025" lat="34.2500214"><ele>379.9906005859375</ele><time>2021-06-04T00:59:03Z</time><speed>0.8799999952316284</speed></trkpt><trkpt lon="108.89571992" lat="34.25004834"><ele>381.49603271484375</ele><time>2021-06-04T00:59:11Z</time><speed>0.8700000047683716</speed></trkpt><trkpt lon="108.89581787" lat="34.25011663"><ele>379.01055908203125</ele><time>2021-06-04T00:59:19Z</time><speed>0.7900000214576721</speed></trkpt><trkpt lon="108.8959181" lat="34.25019242"><ele>375.88763427734375</ele><time>2021-06-04T00:59:27Z</time><speed>1.1299999952316284</speed></trkpt><trkpt lon="108.89600654" lat="34.25027454"><ele>374.90777587890625</ele><time>2021-06-04T00:59:37Z</time><speed>0.8799999952316284</speed></trkpt><trkpt lon="108.89608219" lat="34.25035326"><ele>377.04180908203125</ele><time>2021-06-04T00:59:45Z</time><speed>1.2799999713897705</speed></trkpt><trkpt lon="108.89610193" lat="34.25046586"><ele>375.5001220703125</ele><time>2021-06-04T00:59:55Z</time><speed>1.309999942779541</speed></trkpt><trkpt lon="108.89605591" lat="34.25057326"><ele>372.53350830078125</ele><time>2021-06-04T01:00:03Z</time><speed>1.090000033378601</speed></trkpt><trkpt lon="108.89604223" lat="34.25067506"><ele>371.65093994140625</ele><time>2021-06-04T01:00:13Z</time><speed>0.8199999928474426</speed></trkpt><trkpt lon="108.89605556" lat="34.2507888"><ele>372.2266845703125</ele><time>2021-06-04T01:00:22Z</time><speed>0.7900000214576721</speed></trkpt><trkpt lon="108.89602256" lat="34.25089337"><ele>370.7396240234375</ele><time>2021-06-04T01:00:29Z</time><speed>1.5800000429153442</speed></trkpt><trkpt lon="108.8959808" lat="34.25101273"><ele>373.0701904296875</ele><time>2021-06-04T01:00:37Z</time><speed>0.6800000071525574</speed></trkpt><trkpt lon="108.89591926" lat="34.2511147"><ele>376.2777099609375</ele><time>2021-06-04T01:00:45Z</time><speed>1.6399999856948853</speed></trkpt><trkpt lon="108.89590669" lat="34.25122353"><ele>378.595458984375</ele><time>2021-06-04T01:00:55Z</time><speed>1.1399999856948853</speed></trkpt><trkpt lon="108.89587205" lat="34.25132723"><ele>378.46435546875</ele><time>2021-06-04T01:01:03Z</time><speed>0.5600000023841858</speed></trkpt><trkpt lon="108.89583823" lat="34.25142267"><ele>376.30157470703125</ele><time>2021-06-04T01:01:09Z</time><speed>0.9800000190734863</speed></trkpt><trkpt lon="108.89573777" lat="34.25148862"><ele>372.9739990234375</ele><time>2021-06-04T01:01:21Z</time><speed>0.7300000190734863</speed></trkpt><trkpt lon="108.89562261" lat="34.25151191"><ele>371.59368896484375</ele><time>2021-06-04T01:01:29Z</time><speed>1.1200000047683716</speed></trkpt><trkpt lon="108.89549127" lat="34.25152513"><ele>372.5333251953125</ele><time>2021-06-04T01:01:37Z</time><speed>1.75</speed></trkpt><trkpt lon="108.89538607" lat="34.25155642"><ele>372.7021484375</ele><time>2021-06-04T01:01:43Z</time><speed>1.350000023841858</speed></trkpt><trkpt lon="108.89526848" lat="34.25161226"><ele>374.4136962890625</ele><time>2021-06-04T01:01:49Z</time><speed>1.9299999475479126</speed></trkpt><trkpt lon="108.89517055" lat="34.25166181"><ele>374.60174560546875</ele><time>2021-06-04T01:01:55Z</time><speed>1.940000057220459</speed></trkpt><trkpt lon="108.89504411" lat="34.25168816"><ele>372.3397216796875</ele><time>2021-06-04T01:02:04Z</time><speed>0.800000011920929</speed></trkpt><trkpt lon="108.8949156" lat="34.25167942"><ele>370.7440185546875</ele><time>2021-06-04T01:02:12Z</time><speed>1.690000057220459</speed></trkpt><trkpt lon="108.89480053" lat="34.25169613"><ele>369.6231689453125</ele><time>2021-06-04T01:02:21Z</time><speed>0.9200000166893005</speed></trkpt><trkpt lon="108.89465233" lat="34.25170121"><ele>367.5234375</ele><time>2021-06-04T01:02:44Z</time><speed>1.7000000476837158</speed></trkpt><trkpt lon="108.89454046" lat="34.25176941"><ele>366.27099609375</ele><time>2021-06-04T01:02:51Z</time><speed>1.399999976158142</speed></trkpt><trkpt lon="108.89440388" lat="34.2517534"><ele>367.8067626953125</ele><time>2021-06-04T01:02:58Z</time><speed>1.440000057220459</speed></trkpt><trkpt lon="108.89428368" lat="34.25170588"><ele>371.0423583984375</ele><time>2021-06-04T01:03:05Z</time><speed>1.4500000476837158</speed></trkpt><trkpt lon="108.8942118" lat="34.25162614"><ele>369.412841796875</ele><time>2021-06-04T01:03:11Z</time><speed>1.5700000524520874</speed></trkpt><trkpt lon="108.89411573" lat="34.25154993"><ele>370.87225341796875</ele><time>2021-06-04T01:03:19Z</time><speed>1.690000057220459</speed></trkpt><trkpt lon="108.89401015" lat="34.25151213"><ele>372.419189453125</ele><time>2021-06-04T01:03:25Z</time><speed>0.9700000286102295</speed></trkpt><trkpt lon="108.89389403" lat="34.25152137"><ele>372.7822265625</ele><time>2021-06-04T01:03:35Z</time><speed>1.9600000381469727</speed></trkpt><trkpt lon="108.89376909" lat="34.25153833"><ele>369.1815185546875</ele><time>2021-06-04T01:03:43Z</time><speed>1.2200000286102295</speed></trkpt><trkpt lon="108.89366029" lat="34.25157215"><ele>374.81219482421875</ele><time>2021-06-04T01:03:51Z</time><speed>1.4800000190734863</speed></trkpt><trkpt lon="108.89352626" lat="34.25157111"><ele>381.1661376953125</ele><time>2021-06-04T01:03:58Z</time><speed>2.069999933242798</speed></trkpt><trkpt lon="108.89340106" lat="34.25152982"><ele>380.1888427734375</ele><time>2021-06-04T01:04:04Z</time><speed>1.6200000047683716</speed></trkpt><trkpt lon="108.89332396" lat="34.25146211"><ele>379.7987060546875</ele><time>2021-06-04T01:04:09Z</time><speed>1.340000033378601</speed></trkpt><trkpt lon="108.89320926" lat="34.25142363"><ele>379.98736572265625</ele><time>2021-06-04T01:04:20Z</time><speed>0.7900000214576721</speed></trkpt><trkpt lon="108.89307912" lat="34.25142044"><ele>379.188232421875</ele><time>2021-06-04T01:04:29Z</time><speed>0.800000011920929</speed></trkpt><trkpt lon="108.8929717" lat="34.25139796"><ele>381.7115478515625</ele><time>2021-06-04T01:04:35Z</time><speed>0.8100000023841858</speed></trkpt><trkpt lon="108.89286763" lat="34.2513423"><ele>384.425048828125</ele><time>2021-06-04T01:04:41Z</time><speed>1.350000023841858</speed></trkpt><trkpt lon="108.89277543" lat="34.25125417"><ele>381.7432861328125</ele><time>2021-06-04T01:04:49Z</time><speed>1.25</speed></trkpt><trkpt lon="108.89271829" lat="34.2511678"><ele>380.63006591796875</ele><time>2021-06-04T01:04:57Z</time><speed>0.9100000262260437</speed></trkpt><trkpt lon="108.89261246" lat="34.25114216"><ele>378.8218994140625</ele><time>2021-06-04T01:05:07Z</time><speed>1.399999976158142</speed></trkpt><trkpt lon="108.89248785" lat="34.25117772"><ele>380.4798583984375</ele><time>2021-06-04T01:05:16Z</time><speed>0.5899999737739563</speed></trkpt><trkpt lon="108.89237811" lat="34.25119087"><ele>380.390380859375</ele><time>2021-06-04T01:05:22Z</time><speed>1.2400000095367432</speed></trkpt><trkpt lon="108.89226359" lat="34.25118688"><ele>377.97735595703125</ele><time>2021-06-04T01:05:31Z</time><speed>1.100000023841858</speed></trkpt><trkpt lon="108.89214156" lat="34.25117522"><ele>378.3992919921875</ele><time>2021-06-04T01:05:40Z</time><speed>1.6799999475479126</speed></trkpt><trkpt lon="108.8920148" lat="34.25114402"><ele>378.9569091796875</ele><time>2021-06-04T01:05:48Z</time><speed>0.33000001311302185</speed></trkpt><trkpt lon="108.89192398" lat="34.25104488"><ele>380.8345947265625</ele><time>2021-06-04T01:05:57Z</time><speed>1.1699999570846558</speed></trkpt><trkpt lon="108.89182855" lat="34.2509762"><ele>386.8580322265625</ele><time>2021-06-04T01:06:07Z</time><speed>1.7100000381469727</speed></trkpt><trkpt lon="108.89174928" lat="34.25090687"><ele>388.121337890625</ele><time>2021-06-04T01:06:13Z</time><speed>1.2899999618530273</speed></trkpt><trkpt lon="108.89167063" lat="34.25082637"><ele>385.45477294921875</ele><time>2021-06-04T01:06:21Z</time><speed>1.159999966621399</speed></trkpt><trkpt lon="108.89157295" lat="34.2507457"><ele>384.54901123046875</ele><time>2021-06-04T01:06:29Z</time><speed>1.4500000476837158</speed></trkpt><trkpt lon="108.89149146" lat="34.25064877"><ele>387.0843505859375</ele><time>2021-06-04T01:06:37Z</time><speed>1.4900000095367432</speed></trkpt><trkpt lon="108.89142063" lat="34.25056523"><ele>384.98419189453125</ele><time>2021-06-04T01:06:47Z</time><speed>0.9900000095367432</speed></trkpt><trkpt lon="108.89137769" lat="34.250457"><ele>380.5697021484375</ele><time>2021-06-04T01:06:55Z</time><speed>1.659999966621399</speed></trkpt><trkpt lon="108.89129138" lat="34.25038684"><ele>380.7940673828125</ele><time>2021-06-04T01:07:03Z</time><speed>1.1100000143051147</speed></trkpt><trkpt lon="108.89118434" lat="34.25030915"><ele>377.3896484375</ele><time>2021-06-04T01:07:11Z</time><speed>1.8899999856948853</speed></trkpt><trkpt lon="108.89111822" lat="34.2502345"><ele>380.3377685546875</ele><time>2021-06-04T01:07:17Z</time><speed>1.309999942779541</speed></trkpt><trkpt lon="108.89102483" lat="34.25014891"><ele>380.2911376953125</ele><time>2021-06-04T01:07:25Z</time><speed>2.0</speed></trkpt><trkpt lon="108.89092536" lat="34.25007096"><ele>379.1883544921875</ele><time>2021-06-04T01:07:34Z</time><speed>1.9800000190734863</speed></trkpt><trkpt lon="108.89081647" lat="34.24999149"><ele>379.66015625</ele><time>2021-06-04T01:07:43Z</time><speed>1.8700000047683716</speed></trkpt><trkpt lon="108.8907478" lat="34.24989928"><ele>380.2734375</ele><time>2021-06-04T01:07:50Z</time><speed>2.9200000762939453</speed></trkpt><trkpt lon="108.89070722" lat="34.24981159"><ele>380.8909912109375</ele><time>2021-06-04T01:07:57Z</time><speed>1.3200000524520874</speed></trkpt><trkpt lon="108.89070338" lat="34.24970319"><ele>381.6173095703125</ele><time>2021-06-04T01:08:05Z</time><speed>1.5399999618530273</speed></trkpt><trkpt lon="108.89072667" lat="34.24958311"><ele>383.25146484375</ele><time>2021-06-04T01:08:14Z</time><speed>1.5299999713897705</speed></trkpt><trkpt lon="108.89075185" lat="34.24947197"><ele>382.88311767578125</ele><time>2021-06-04T01:08:22Z</time><speed>0.6700000166893005</speed></trkpt><trkpt lon="108.89073061" lat="34.24937659"><ele>382.55255126953125</ele><time>2021-06-04T01:08:31Z</time><speed>2.440000057220459</speed></trkpt><trkpt lon="108.89072463" lat="34.24927812"><ele>382.26220703125</ele><time>2021-06-04T01:08:39Z</time><speed>1.7100000381469727</speed></trkpt><trkpt lon="108.89069179" lat="34.24918809"><ele>378.0472412109375</ele><time>2021-06-04T01:08:47Z</time><speed>1.149999976158142</speed></trkpt><trkpt lon="108.89071102" lat="34.24909728"><ele>377.191162109375</ele><time>2021-06-04T01:08:57Z</time><speed>1.340000033378601</speed></trkpt><trkpt lon="108.8907395" lat="34.24898227"><ele>377.1109619140625</ele><time>2021-06-04T01:09:05Z</time><speed>1.1299999952316284</speed></trkpt><trkpt lon="108.89080302" lat="34.24890023"><ele>377.28009033203125</ele><time>2021-06-04T01:09:12Z</time><speed>0.8299999833106995</speed></trkpt><trkpt lon="108.89090004" lat="34.24885014"><ele>378.0767822265625</ele><time>2021-06-04T01:09:19Z</time><speed>1.5700000524520874</speed></trkpt><trkpt lon="108.89097894" lat="34.24878764"><ele>376.5074462890625</ele><time>2021-06-04T01:09:25Z</time><speed>1.1699999570846558</speed></trkpt><trkpt lon="108.89110167" lat="34.24874467"><ele>377.687744140625</ele><time>2021-06-04T01:09:33Z</time><speed>1.5299999713897705</speed></trkpt><trkpt lon="108.89120773" lat="34.24869894"><ele>381.41729736328125</ele><time>2021-06-04T01:09:43Z</time><speed>0.8999999761581421</speed></trkpt><trkpt lon="108.89134157" lat="34.24865002"><ele>386.55731201171875</ele><time>2021-06-04T01:09:54Z</time><speed>1.6100000143051147</speed></trkpt><trkpt lon="108.89145313" lat="34.24860791"><ele>388.4061279296875</ele><time>2021-06-04T01:10:01Z</time><speed>1.7000000476837158</speed></trkpt><trkpt lon="108.89155901" lat="34.24858542"><ele>386.196533203125</ele><time>2021-06-04T01:10:06Z</time><speed>1.7899999618530273</speed></trkpt><trkpt lon="108.89168275" lat="34.24857787"><ele>383.79742431640625</ele><time>2021-06-04T01:10:14Z</time><speed>1.4700000286102295</speed></trkpt><trkpt lon="108.89180691" lat="34.24856581"><ele>385.46551513671875</ele><time>2021-06-04T01:10:23Z</time><speed>0.75</speed></trkpt><trkpt lon="108.8919541" lat="34.24859039"><ele>380.51800537109375</ele><time>2021-06-04T01:10:34Z</time><speed>1.3700000047683716</speed></trkpt><trkpt lon="108.89209264" lat="34.24862842"><ele>377.44464111328125</ele><time>2021-06-04T01:10:44Z</time><speed>1.100000023841858</speed></trkpt><trkpt lon="108.89220636" lat="34.24867929"><ele>375.82421875</ele><time>2021-06-04T01:10:51Z</time><speed>0.0</speed></trkpt><trkpt lon="108.89232447" lat="34.24870946"><ele>375.45355224609375</ele><time>2021-06-04T01:10:59Z</time><speed>1.059999942779541</speed></trkpt><trkpt lon="108.89243121" lat="34.24865648"><ele>379.102783203125</ele><time>2021-06-04T01:11:15Z</time><speed>0.6700000166893005</speed></trkpt><trkpt lon="108.89248165" lat="34.24856752"><ele>379.74285888671875</ele><time>2021-06-04T01:11:22Z</time><speed>0.9599999785423279</speed></trkpt><trkpt lon="108.8925762" lat="34.24852018"><ele>381.36572265625</ele><time>2021-06-04T01:11:28Z</time><speed>1.6200000047683716</speed></trkpt><trkpt lon="108.89268697" lat="34.24852092"><ele>385.6529541015625</ele><time>2021-06-04T01:11:34Z</time><speed>1.6100000143051147</speed></trkpt><trkpt lon="108.89281558" lat="34.2485353"><ele>386.10595703125</ele><time>2021-06-04T01:11:47Z</time><speed>2.0799999237060547</speed></trkpt><trkpt lon="108.89297526" lat="34.24846893"><ele>384.3878173828125</ele><time>2021-06-04T01:11:54Z</time><speed>2.200000047683716</speed></trkpt><trkpt lon="108.89312603" lat="34.24845932"><ele>383.8599853515625</ele><time>2021-06-04T01:12:06Z</time><speed>1.8700000047683716</speed></trkpt><trkpt lon="108.89323219" lat="34.24840019"><ele>384.21807861328125</ele><time>2021-06-04T01:12:16Z</time><speed>0.8999999761581421</speed></trkpt><trkpt lon="108.89332513" lat="34.24834901"><ele>383.35675048828125</ele><time>2021-06-04T01:12:26Z</time><speed>0.6600000262260437</speed></trkpt><trkpt lon="108.89339791" lat="34.24827142"><ele>387.99444580078125</ele><time>2021-06-04T01:12:38Z</time><speed>0.699999988079071</speed></trkpt><trkpt lon="108.8935302" lat="34.24824342"><ele>389.1871337890625</ele><time>2021-06-04T01:12:47Z</time><speed>1.5399999618530273</speed></trkpt><trkpt lon="108.89367008" lat="34.24819229"><ele>393.5123291015625</ele><time>2021-06-04T01:12:56Z</time><speed>1.590000033378601</speed></trkpt><trkpt lon="108.89378816" lat="34.24816889"><ele>391.756591796875</ele><time>2021-06-04T01:13:01Z</time><speed>2.200000047683716</speed></trkpt><trkpt lon="108.89386998" lat="34.24810307"><ele>390.4853515625</ele><time>2021-06-04T01:13:08Z</time><speed>1.1100000143051147</speed></trkpt><trkpt lon="108.89396969" lat="34.24803629"><ele>387.8082275390625</ele><time>2021-06-04T01:13:16Z</time><speed>0.8799999952316284</speed></trkpt><trkpt lon="108.89406446" lat="34.24798367"><ele>385.0250244140625</ele><time>2021-06-04T01:13:24Z</time><speed>1.1399999856948853</speed></trkpt><trkpt lon="108.89415243" lat="34.24788662"><ele>383.619873046875</ele><time>2021-06-04T01:13:34Z</time><speed>1.5099999904632568</speed></trkpt><trkpt lon="108.89422213" lat="34.24778494"><ele>379.62200927734375</ele><time>2021-06-04T01:13:43Z</time><speed>1.0499999523162842</speed></trkpt><trkpt lon="108.89422929" lat="34.24768523"><ele>381.557373046875</ele><time>2021-06-04T01:13:50Z</time><speed>0.9900000095367432</speed></trkpt><trkpt lon="108.89425895" lat="34.24758671"><ele>383.9659423828125</ele><time>2021-06-04T01:13:58Z</time><speed>0.9800000190734863</speed></trkpt><trkpt lon="108.89429078" lat="34.2474878"><ele>388.42913818359375</ele><time>2021-06-04T01:14:05Z</time><speed>2.7799999713897705</speed></trkpt><trkpt lon="108.89435169" lat="34.24738486"><ele>385.7198486328125</ele><time>2021-06-04T01:14:15Z</time><speed>1.5099999904632568</speed></trkpt><trkpt lon="108.89436905" lat="34.24727586"><ele>387.40838623046875</ele><time>2021-06-04T01:14:29Z</time><speed>1.4199999570846558</speed></trkpt><trkpt lon="108.89440342" lat="34.24716496"><ele>389.997314453125</ele><time>2021-06-04T01:14:36Z</time><speed>0.8600000143051147</speed></trkpt><trkpt lon="108.89445261" lat="34.24705583"><ele>387.929931640625</ele><time>2021-06-04T01:14:44Z</time><speed>0.6399999856948853</speed></trkpt><trkpt lon="108.89455937" lat="34.24702993"><ele>386.86920166015625</ele><time>2021-06-04T01:14:55Z</time><speed>1.309999942779541</speed></trkpt><trkpt lon="108.89468013" lat="34.24702471"><ele>387.6607666015625</ele><time>2021-06-04T01:15:01Z</time><speed>1.559999942779541</speed></trkpt><trkpt lon="108.89478877" lat="34.24695365"><ele>388.77001953125</ele><time>2021-06-04T01:15:09Z</time><speed>1.8700000047683716</speed></trkpt><trkpt lon="108.89487139" lat="34.24686972"><ele>387.31591796875</ele><time>2021-06-04T01:15:18Z</time><speed>0.9100000262260437</speed></trkpt><trkpt lon="108.89499253" lat="34.24683506"><ele>385.37451171875</ele><time>2021-06-04T01:15:26Z</time><speed>1.0399999618530273</speed></trkpt><trkpt lon="108.89513658" lat="34.24683007"><ele>384.78753662109375</ele><time>2021-06-04T01:15:35Z</time><speed>2.4000000953674316</speed></trkpt><trkpt lon="108.89522707" lat="34.24690289"><ele>384.3731689453125</ele><time>2021-06-04T01:15:48Z</time><speed>0.8999999761581421</speed></trkpt><trkpt lon="108.89525138" lat="34.24700993"><ele>380.552978515625</ele><time>2021-06-04T01:15:59Z</time><speed>1.9700000286102295</speed></trkpt><trkpt lon="108.89529159" lat="34.24710222"><ele>379.1910400390625</ele><time>2021-06-04T01:16:05Z</time><speed>1.809999942779541</speed></trkpt><trkpt lon="108.89529733" lat="34.24721675"><ele>379.8267822265625</ele><time>2021-06-04T01:16:13Z</time><speed>2.190000057220459</speed></trkpt><trkpt lon="108.89525323" lat="34.2472992"><ele>377.89984130859375</ele><time>2021-06-04T01:16:19Z</time><speed>1.75</speed></trkpt><trkpt lon="108.89524066" lat="34.24741701"><ele>378.674560546875</ele><time>2021-06-04T01:16:27Z</time><speed>1.9500000476837158</speed></trkpt><trkpt lon="108.89524528" lat="34.24751559"><ele>381.0792236328125</ele><time>2021-06-04T01:16:35Z</time><speed>0.6000000238418579</speed></trkpt><trkpt lon="108.89517343" lat="34.2475884"><ele>377.0306396484375</ele><time>2021-06-04T01:16:45Z</time><speed>1.059999942779541</speed></trkpt><trkpt lon="108.89506907" lat="34.24761869"><ele>375.5650634765625</ele><time>2021-06-04T01:16:56Z</time><speed>0.800000011920929</speed></trkpt><trkpt lon="108.89498014" lat="34.24769239"><ele>377.24249267578125</ele><time>2021-06-04T01:17:04Z</time><speed>1.190000057220459</speed></trkpt><trkpt lon="108.89490617" lat="34.24776124"><ele>378.325927734375</ele><time>2021-06-04T01:17:11Z</time><speed>1.75</speed></trkpt><trkpt lon="108.89479997" lat="34.24782881"><ele>377.76953125</ele><time>2021-06-04T01:17:20Z</time><speed>2.3499999046325684</speed></trkpt><trkpt lon="108.8947617" lat="34.247915"><ele>378.76519775390625</ele><time>2021-06-04T01:17:27Z</time><speed>2.0299999713897705</speed></trkpt><trkpt lon="108.89481268" lat="34.24800594"><ele>374.7471923828125</ele><time>2021-06-04T01:17:37Z</time><speed>1.159999966621399</speed></trkpt><trkpt lon="108.89494411" lat="34.24804419"><ele>374.85205078125</ele><time>2021-06-04T01:17:45Z</time><speed>1.0700000524520874</speed></trkpt><trkpt lon="108.89499027" lat="34.24814427"><ele>377.64263916015625</ele><time>2021-06-04T01:17:55Z</time><speed>0.7699999809265137</speed></trkpt><trkpt lon="108.89501901" lat="34.24824664"><ele>379.4122314453125</ele><time>2021-06-04T01:18:03Z</time><speed>1.9600000381469727</speed></trkpt><trkpt lon="108.89502281" lat="34.24835618"><ele>376.92431640625</ele><time>2021-06-04T01:18:09Z</time><speed>1.7799999713897705</speed></trkpt><trkpt lon="108.89505308" lat="34.24846162"><ele>377.427978515625</ele><time>2021-06-04T01:18:17Z</time><speed>1.7599999904632568</speed></trkpt><trkpt lon="108.89506753" lat="34.24856707"><ele>379.6268310546875</ele><time>2021-06-04T01:18:29Z</time><speed>1.1100000143051147</speed></trkpt><trkpt lon="108.89503385" lat="34.24868447"><ele>377.8951416015625</ele><time>2021-06-04T01:18:39Z</time><speed>0.9900000095367432</speed></trkpt><trkpt lon="108.8950055" lat="34.24877758"><ele>379.0765380859375</ele><time>2021-06-04T01:18:45Z</time><speed>1.190000057220459</speed></trkpt><trkpt lon="108.89497137" lat="34.24886782"><ele>377.7828369140625</ele><time>2021-06-04T01:18:53Z</time><speed>1.4299999475479126</speed></trkpt><trkpt lon="108.89495098" lat="34.24895889"><ele>378.0965576171875</ele><time>2021-06-04T01:19:03Z</time><speed>0.0</speed></trkpt><trkpt lon="108.89496773" lat="34.24906847"><ele>374.7803955078125</ele><time>2021-06-04T01:19:17Z</time><speed>1.600000023841858</speed></trkpt><trkpt lon="108.89500095" lat="34.24917597"><ele>376.0965576171875</ele><time>2021-06-04T01:19:25Z</time><speed>0.800000011920929</speed></trkpt><trkpt lon="108.89499405" lat="34.24928361"><ele>374.805419921875</ele><time>2021-06-04T01:19:33Z</time><speed>1.5800000429153442</speed></trkpt><trkpt lon="108.89495023" lat="34.24938417"><ele>371.6514892578125</ele><time>2021-06-04T01:19:41Z</time><speed>1.4500000476837158</speed></trkpt><trkpt lon="108.89490859" lat="34.2494766"><ele>372.5731201171875</ele><time>2021-06-04T01:19:47Z</time><speed>0.5400000214576721</speed></trkpt><trkpt lon="108.89484936" lat="34.24957452"><ele>370.2154541015625</ele><time>2021-06-04T01:19:55Z</time><speed>1.440000057220459</speed></trkpt><trkpt lon="108.89483165" lat="34.24968195"><ele>370.9515380859375</ele><time>2021-06-04T01:20:03Z</time><speed>1.3300000429153442</speed></trkpt><trkpt lon="108.89484484" lat="34.24979225"><ele>370.5325927734375</ele><time>2021-06-04T01:20:13Z</time><speed>0.7099999785423279</speed></trkpt><trkpt lon="108.89487125" lat="34.24988278"><ele>375.8089599609375</ele><time>2021-06-04T01:20:20Z</time><speed>1.4800000190734863</speed></trkpt><trkpt lon="108.89492938" lat="34.24996463"><ele>374.3802490234375</ele><time>2021-06-04T01:20:28Z</time><speed>0.8600000143051147</speed></trkpt><trkpt lon="108.89501728" lat="34.25002504"><ele>373.02032470703125</ele><time>2021-06-04T01:20:35Z</time><speed>0.8999999761581421</speed></trkpt><trkpt lon="108.89493719" lat="34.25010367"><ele>374.6158447265625</ele><time>2021-06-04T01:20:42Z</time><speed>1.3799999952316284</speed></trkpt><trkpt lon="108.89485597" lat="34.25017452"><ele>373.99237060546875</ele><time>2021-06-04T01:20:49Z</time><speed>0.9100000262260437</speed></trkpt><trkpt lon="108.89478781" lat="34.25027186"><ele>369.9482421875</ele><time>2021-06-04T01:20:59Z</time><speed>1.100000023841858</speed></trkpt><trkpt lon="108.89472697" lat="34.25035551"><ele>371.044189453125</ele><time>2021-06-04T01:21:12Z</time><speed>0.0</speed></trkpt><trkpt lon="108.89461783" lat="34.25036257"><ele>371.7908935546875</ele><time>2021-06-04T01:25:40Z</time><speed>0.0</speed></trkpt><trkpt lon="108.89473488" lat="34.25037741"><ele>370.310302734375</ele><time>2021-06-04T01:30:16Z</time><speed>0.0</speed></trkpt><trkpt lon="108.89484466" lat="34.25036803"><ele>372.7220458984375</ele><time>2021-06-04T01:30:24Z</time><speed>0.6000000238418579</speed></trkpt><trkpt lon="108.89497316" lat="34.25033624"><ele>373.4503173828125</ele><time>2021-06-04T01:30:34Z</time><speed>1.3799999952316284</speed></trkpt><trkpt lon="108.89510687" lat="34.25031983"><ele>374.25848388671875</ele><time>2021-06-04T01:30:42Z</time><speed>0.6800000071525574</speed></trkpt><trkpt lon="108.89522254" lat="34.25031466"><ele>372.8663330078125</ele><time>2021-06-04T01:30:50Z</time><speed>0.3799999952316284</speed></trkpt><trkpt lon="108.89533938" lat="34.25030312"><ele>375.6693115234375</ele><time>2021-06-04T01:31:00Z</time><speed>0.0</speed></trkpt><trkpt lon="108.89548435" lat="34.25029584"><ele>373.6407470703125</ele><time>2021-06-04T01:31:10Z</time><speed>1.399999976158142</speed></trkpt><trkpt lon="108.89559497" lat="34.25030013"><ele>376.18133544921875</ele><time>2021-06-04T01:31:19Z</time><speed>0.0</speed></trkpt><trkpt lon="108.89570719" lat="34.25030033"><ele>377.0343017578125</ele><time>2021-06-04T01:31:28Z</time><speed>1.0800000429153442</speed></trkpt><trkpt lon="108.89585022" lat="34.25030237"><ele>377.28857421875</ele><time>2021-06-04T01:31:36Z</time><speed>0.7300000190734863</speed></trkpt><trkpt lon="108.89596673" lat="34.25032415"><ele>376.6329345703125</ele><time>2021-06-04T01:31:44Z</time><speed>1.340000033378601</speed></trkpt><trkpt lon="108.89603439" lat="34.25040135"><ele>375.475341796875</ele><time>2021-06-04T01:31:52Z</time><speed>2.0899999141693115</speed></trkpt><trkpt lon="108.89610189" lat="34.25048612"><ele>373.72991943359375</ele><time>2021-06-04T01:32:00Z</time><speed>0.8600000143051147</speed></trkpt><trkpt lon="108.89606175" lat="34.25058545"><ele>374.1514892578125</ele><time>2021-06-04T01:32:08Z</time><speed>0.9200000166893005</speed></trkpt><trkpt lon="108.89602028" lat="34.25068131"><ele>377.2462158203125</ele><time>2021-06-04T01:32:20Z</time><speed>0.8399999737739563</speed></trkpt><trkpt lon="108.89602881" lat="34.2507783"><ele>375.81195068359375</ele><time>2021-06-04T01:32:32Z</time><speed>0.0</speed></trkpt><trkpt lon="108.89600922" lat="34.25089633"><ele>379.2276611328125</ele><time>2021-06-04T01:32:42Z</time><speed>1.75</speed></trkpt><trkpt lon="108.89594486" lat="34.25100422"><ele>379.7197265625</ele><time>2021-06-04T01:32:50Z</time><speed>1.149999976158142</speed></trkpt><trkpt lon="108.89588288" lat="34.25109849"><ele>380.06689453125</ele><time>2021-06-04T01:33:00Z</time><speed>1.659999966621399</speed></trkpt><trkpt lon="108.89586745" lat="34.25121201"><ele>379.08447265625</ele><time>2021-06-04T01:33:10Z</time><speed>1.3600000143051147</speed></trkpt><trkpt lon="108.89585128" lat="34.25131839"><ele>381.868896484375</ele><time>2021-06-04T01:33:20Z</time><speed>1.2599999904632568</speed></trkpt><trkpt lon="108.89582971" lat="34.25140995"><ele>379.12237548828125</ele><time>2021-06-04T01:33:28Z</time><speed>1.2100000381469727</speed></trkpt><trkpt lon="108.89594568" lat="34.25142679"><ele>375.4041748046875</ele><time>2021-06-04T01:33:40Z</time><speed>0.7300000190734863</speed></trkpt><trkpt lon="108.89607049" lat="34.25140663"><ele>376.5457763671875</ele><time>2021-06-04T01:33:50Z</time><speed>0.949999988079071</speed></trkpt></trkseg></trk></gpx>
