# Supplementary material for: Exploring the influence of path environment factors on walking behavior in urban parks with configuration attribute control
Source: PLoS One. 2025 Jul 28;20(7):e0329278. doi: 10.1371/journal.pone.0329278 (PMC12303266; doi:10.1371/journal.pone.0329278)
Supplement: S2 File — (ZIP) [file pone.0329278.s002.zip › S2 File/Trajectory data/F216.gpx]

<?xml version="1.0" encoding="UTF-8"?><gpx xsi:schemaLocation="http://www.topografix.com/GPX/1/0 http://www.topografix.com/GPX/1/0/gpx.xsd" xmlns="http://www.topografix.com/GPX/1/0" xmlns:xsi="http://www.w3.org/2001/XMLSchema-instance" creator="SixFoot - http://www.foooooot.com/" version="1.0"><trk><trkseg><trkpt lon="108.8949916" lat="34.25221501"><ele>375.22052001953125</ele><time>2021-06-04T02:24:16Z</time><speed>0.0</speed></trkpt><trkpt lon="108.89499466" lat="34.25210734"><ele>368.2718505859375</ele><time>2021-06-04T02:24:22Z</time><speed>0.36000001430511475</speed></trkpt><trkpt lon="108.89497067" lat="34.25200784"><ele>368.33660888671875</ele><time>2021-06-04T02:24:28Z</time><speed>0.8999999761581421</speed></trkpt><trkpt lon="108.89487758" lat="34.25193568"><ele>367.1868896484375</ele><time>2021-06-04T02:24:43Z</time><speed>1.840000033378601</speed></trkpt><trkpt lon="108.89485796" lat="34.2518356"><ele>372.74969482421875</ele><time>2021-06-04T02:24:53Z</time><speed>1.2100000381469727</speed></trkpt><trkpt lon="108.89482465" lat="34.25173248"><ele>369.81134033203125</ele><time>2021-06-04T02:25:05Z</time><speed>2.299999952316284</speed></trkpt><trkpt lon="108.89470258" lat="34.25172631"><ele>369.608642578125</ele><time>2021-06-04T02:25:17Z</time><speed>0.9800000190734863</speed></trkpt><trkpt lon="108.89459366" lat="34.25175667"><ele>370.536865234375</ele><time>2021-06-04T02:25:25Z</time><speed>0.9200000166893005</speed></trkpt><trkpt lon="108.89446506" lat="34.25177967"><ele>371.7347412109375</ele><time>2021-06-04T02:25:33Z</time><speed>0.9200000166893005</speed></trkpt><trkpt lon="108.89436979" lat="34.2517353"><ele>369.46685791015625</ele><time>2021-06-04T02:25:41Z</time><speed>1.090000033378601</speed></trkpt><trkpt lon="108.89429649" lat="34.25188507"><ele>356.530517578125</ele><time>2021-06-04T02:28:42Z</time><speed>0.0</speed></trkpt><trkpt lon="108.89431896" lat="34.25179534"><ele>377.9344482421875</ele><time>2021-06-04T02:35:29Z</time><speed>0.0</speed></trkpt><trkpt lon="108.8942866" lat="34.25170912"><ele>372.726318359375</ele><time>2021-06-04T02:40:05Z</time><speed>0.8100000023841858</speed></trkpt><trkpt lon="108.89420216" lat="34.25161832"><ele>372.634765625</ele><time>2021-06-04T02:40:13Z</time><speed>1.059999942779541</speed></trkpt><trkpt lon="108.89411941" lat="34.25155279"><ele>372.7332763671875</ele><time>2021-06-04T02:40:19Z</time><speed>1.649999976158142</speed></trkpt><trkpt lon="108.8939988" lat="34.25151927"><ele>373.8570556640625</ele><time>2021-06-04T02:40:27Z</time><speed>1.3899999856948853</speed></trkpt><trkpt lon="108.89388249" lat="34.25152584"><ele>378.72802734375</ele><time>2021-06-04T02:40:34Z</time><speed>1.4500000476837158</speed></trkpt><trkpt lon="108.89375515" lat="34.25150915"><ele>378.0032958984375</ele><time>2021-06-04T02:40:41Z</time><speed>1.7599999904632568</speed></trkpt><trkpt lon="108.8936418" lat="34.25151029"><ele>376.8671875</ele><time>2021-06-04T02:40:47Z</time><speed>1.0700000524520874</speed></trkpt><trkpt lon="108.89350125" lat="34.25149861"><ele>373.6904296875</ele><time>2021-06-04T02:40:55Z</time><speed>1.659999966621399</speed></trkpt><trkpt lon="108.89338889" lat="34.25144554"><ele>372.91119384765625</ele><time>2021-06-04T02:41:03Z</time><speed>1.090000033378601</speed></trkpt><trkpt lon="108.89329284" lat="34.25140216"><ele>372.2340087890625</ele><time>2021-06-04T02:41:11Z</time><speed>1.2599999904632568</speed></trkpt><trkpt lon="108.89316773" lat="34.25141363"><ele>371.83740234375</ele><time>2021-06-04T02:41:21Z</time><speed>1.2999999523162842</speed></trkpt><trkpt lon="108.89305364" lat="34.25141633"><ele>370.982177734375</ele><time>2021-06-04T02:41:29Z</time><speed>1.3799999952316284</speed></trkpt><trkpt lon="108.89294414" lat="34.2514017"><ele>370.9024658203125</ele><time>2021-06-04T02:41:37Z</time><speed>1.3799999952316284</speed></trkpt><trkpt lon="108.89285548" lat="34.25133993"><ele>370.93096923828125</ele><time>2021-06-04T02:41:45Z</time><speed>1.2599999904632568</speed></trkpt><trkpt lon="108.89278173" lat="34.25126184"><ele>370.1053466796875</ele><time>2021-06-04T02:41:53Z</time><speed>0.800000011920929</speed></trkpt><trkpt lon="108.89272164" lat="34.25116801"><ele>372.3983154296875</ele><time>2021-06-04T02:42:03Z</time><speed>1.350000023841858</speed></trkpt><trkpt lon="108.89262514" lat="34.25110971"><ele>371.6767578125</ele><time>2021-06-04T02:42:11Z</time><speed>1.2200000286102295</speed></trkpt><trkpt lon="108.89252212" lat="34.25115325"><ele>372.04937744140625</ele><time>2021-06-04T02:42:19Z</time><speed>1.4800000190734863</speed></trkpt><trkpt lon="108.89207274" lat="34.25128381"><ele>363.0743408203125</ele><time>2021-06-04T02:42:59Z</time><speed>1.340000033378601</speed></trkpt><trkpt lon="108.89190582" lat="34.25116871"><ele>367.749267578125</ele><time>2021-06-04T02:43:04Z</time><speed>1.2699999809265137</speed></trkpt><trkpt lon="108.89184887" lat="34.25106281"><ele>372.3682861328125</ele><time>2021-06-04T02:43:09Z</time><speed>1.3799999952316284</speed></trkpt><trkpt lon="108.89178072" lat="34.25097283"><ele>373.3720703125</ele><time>2021-06-04T02:43:15Z</time><speed>1.6799999475479126</speed></trkpt><trkpt lon="108.89172271" lat="34.25088842"><ele>374.5107421875</ele><time>2021-06-04T02:43:21Z</time><speed>1.6399999856948853</speed></trkpt><trkpt lon="108.89164369" lat="34.25079452"><ele>373.92059326171875</ele><time>2021-06-04T02:43:29Z</time><speed>1.6299999952316284</speed></trkpt><trkpt lon="108.89156349" lat="34.25070481"><ele>375.76934814453125</ele><time>2021-06-04T02:43:37Z</time><speed>1.3300000429153442</speed></trkpt><trkpt lon="108.89149783" lat="34.25061496"><ele>375.0289306640625</ele><time>2021-06-04T02:43:45Z</time><speed>1.3200000524520874</speed></trkpt><trkpt lon="108.89145194" lat="34.25050848"><ele>375.421142578125</ele><time>2021-06-04T02:43:53Z</time><speed>1.409999966621399</speed></trkpt><trkpt lon="108.89138235" lat="34.25042164"><ele>376.99346923828125</ele><time>2021-06-04T02:44:01Z</time><speed>1.0700000524520874</speed></trkpt><trkpt lon="108.89127054" lat="34.25036424"><ele>377.64727783203125</ele><time>2021-06-04T02:44:09Z</time><speed>1.340000033378601</speed></trkpt><trkpt lon="108.89116139" lat="34.25029136"><ele>375.3134765625</ele><time>2021-06-04T02:44:17Z</time><speed>1.3899999856948853</speed></trkpt><trkpt lon="108.8910627" lat="34.25021278"><ele>373.91241455078125</ele><time>2021-06-04T02:44:25Z</time><speed>1.5</speed></trkpt><trkpt lon="108.89097447" lat="34.25013267"><ele>373.63092041015625</ele><time>2021-06-04T02:44:33Z</time><speed>1.2699999809265137</speed></trkpt><trkpt lon="108.89092395" lat="34.25004745"><ele>372.0458984375</ele><time>2021-06-04T02:44:39Z</time><speed>1.440000057220459</speed></trkpt><trkpt lon="108.89084841" lat="34.24996011"><ele>372.3165283203125</ele><time>2021-06-04T02:44:47Z</time><speed>1.0299999713897705</speed></trkpt><trkpt lon="108.8907905" lat="34.24986971"><ele>371.4862060546875</ele><time>2021-06-04T02:44:55Z</time><speed>1.590000033378601</speed></trkpt><trkpt lon="108.89075128" lat="34.2497593"><ele>371.275146484375</ele><time>2021-06-04T02:45:03Z</time><speed>1.340000033378601</speed></trkpt><trkpt lon="108.89073773" lat="34.24965322"><ele>371.6400146484375</ele><time>2021-06-04T02:45:11Z</time><speed>1.4900000095367432</speed></trkpt><trkpt lon="108.89067477" lat="34.24956178"><ele>370.5916748046875</ele><time>2021-06-04T02:45:19Z</time><speed>1.4199999570846558</speed></trkpt><trkpt lon="108.89058033" lat="34.24949051"><ele>370.1397705078125</ele><time>2021-06-04T02:45:27Z</time><speed>1.5199999809265137</speed></trkpt></trkseg></trk></gpx>
