# Supplementary material for: Exploring the influence of path environment factors on walking behavior in urban parks with configuration attribute control
Source: PLoS One. 2025 Jul 28;20(7):e0329278. doi: 10.1371/journal.pone.0329278 (PMC12303266; doi:10.1371/journal.pone.0329278)
Supplement: S2 File — (ZIP) [file pone.0329278.s002.zip › S2 File/Trajectory data/F217.gpx]

<?xml version="1.0" encoding="UTF-8"?><gpx xsi:schemaLocation="http://www.topografix.com/GPX/1/0 http://www.topografix.com/GPX/1/0/gpx.xsd" xmlns="http://www.topografix.com/GPX/1/0" xmlns:xsi="http://www.w3.org/2001/XMLSchema-instance" creator="SixFoot - http://www.foooooot.com/" version="1.0"><trk><trkseg><trkpt lon="108.89606144556348" lat="34.24930847652559"><ele>379.19814238618574</ele><time>2021-06-11T09:02:05Z</time><speed>0.09227925539016724</speed></trkpt><trkpt lon="108.89594627799733" lat="34.24931965589486"><ele>378.25770224901424</ele><time>2021-06-11T09:02:17Z</time><speed>0.7114659547805786</speed></trkpt><trkpt lon="108.8958894538419" lat="34.249396667269465"><ele>375.8615736942418</ele><time>2021-06-11T09:02:29Z</time><speed>0.8874921202659607</speed></trkpt><trkpt lon="108.89595024504906" lat="34.24948410418275"><ele>370.2351916382832</ele><time>2021-06-11T09:02:37Z</time><speed>0.830377995967865</speed></trkpt><trkpt lon="108.89593810411814" lat="34.249578531069055"><ele>367.8806854906962</ele><time>2021-06-11T09:02:47Z</time><speed>0.7002648115158081</speed></trkpt><trkpt lon="108.89593542301434" lat="34.24967022951354"><ele>366.0125766572988</ele><time>2021-06-11T09:02:53Z</time><speed>0.6853827238082886</speed></trkpt><trkpt lon="108.89593095076603" lat="34.24977446298486"><ele>366.63926090798657</ele><time>2021-06-11T09:03:01Z</time><speed>0.343336820602417</speed></trkpt><trkpt lon="108.89582800800456" lat="34.24981518099265"><ele>374.26189055592977</ele><time>2021-06-11T09:03:11Z</time><speed>1.0865709781646729</speed></trkpt><trkpt lon="108.89570873172659" lat="34.249820582252205"><ele>379.4590405181001</ele><time>2021-06-11T09:03:19Z</time><speed>1.0623353719711304</speed></trkpt><trkpt lon="108.89559812262947" lat="34.249847540917386"><ele>378.49563332070016</ele><time>2021-06-11T09:03:29Z</time><speed>0.995904266834259</speed></trkpt><trkpt lon="108.89562434201696" lat="34.24995215051417"><ele>380.91065163753814</ele><time>2021-06-11T09:03:41Z</time><speed>0.7372764945030212</speed></trkpt><trkpt lon="108.8956279833417" lat="34.250048017764996"><ele>381.68050931777026</ele><time>2021-06-11T09:03:51Z</time><speed>0.688645601272583</speed></trkpt><trkpt lon="108.89553600335996" lat="34.250099187346855"><ele>384.2977347098731</ele><time>2021-06-11T09:03:59Z</time><speed>0.7296988368034363</speed></trkpt><trkpt lon="108.89542681202454" lat="34.25008621021513"><ele>384.21484250967444</ele><time>2021-06-11T09:04:07Z</time><speed>0.7535679340362549</speed></trkpt><trkpt lon="108.89531205680284" lat="34.250061119901964"><ele>382.9962857676817</ele><time>2021-06-11T09:04:15Z</time><speed>0.8520628213882446</speed></trkpt><trkpt lon="108.8951738709361" lat="34.25005373608467"><ele>384.24490643115075</ele><time>2021-06-11T09:04:25Z</time><speed>0.9638882279396057</speed></trkpt><trkpt lon="108.89505005198981" lat="34.25005843549271"><ele>383.6512907958037</ele><time>2021-06-11T09:04:33Z</time><speed>1.143942952156067</speed></trkpt><trkpt lon="108.89492581747731" lat="34.25009854116842"><ele>384.4733231593552</ele><time>2021-06-11T09:04:43Z</time><speed>1.0829626321792603</speed></trkpt><trkpt lon="108.89484126506446" lat="34.25018753926368"><ele>381.413697922605</ele><time>2021-06-11T09:04:51Z</time><speed>1.24521803855896</speed></trkpt><trkpt lon="108.89476582040892" lat="34.250273797022565"><ele>379.27260808306465</ele><time>2021-06-11T09:05:01Z</time><speed>1.0046875476837158</speed></trkpt><trkpt lon="108.89466496374935" lat="34.25033843233863"><ele>378.9296170437932</ele><time>2021-06-11T09:05:11Z</time><speed>0.840625524520874</speed></trkpt><trkpt lon="108.89457016301635" lat="34.250396269137696"><ele>379.12126927560877</ele><time>2021-06-11T09:05:19Z</time><speed>0.9523047804832458</speed></trkpt><trkpt lon="108.89444011607448" lat="34.25039182412534"><ele>380.08394114538845</ele><time>2021-06-11T09:05:29Z</time><speed>1.031887412071228</speed></trkpt><trkpt lon="108.89433958040615" lat="34.25035488205771"><ele>378.5318534289675</ele><time>2021-06-11T09:05:39Z</time><speed>0.9765740633010864</speed></trkpt><trkpt lon="108.8942123459397" lat="34.250346359990246"><ele>379.8353061211434</ele><time>2021-06-11T09:05:49Z</time><speed>0.9881396889686584</speed></trkpt><trkpt lon="108.8940844953068" lat="34.25033773491739"><ele>380.0082065741666</ele><time>2021-06-11T09:05:59Z</time><speed>0.884514331817627</speed></trkpt><trkpt lon="108.89403741711412" lat="34.25024987304882"><ele>379.6276633991532</ele><time>2021-06-11T09:06:07Z</time><speed>0.870800793170929</speed></trkpt><trkpt lon="108.893916290022" lat="34.250219880751786"><ele>380.5981223777718</ele><time>2021-06-11T09:06:17Z</time><speed>1.1636356115341187</speed></trkpt><trkpt lon="108.89379472398943" lat="34.25023409656602"><ele>381.0813212110601</ele><time>2021-06-11T09:06:27Z</time><speed>1.0141743421554565</speed></trkpt><trkpt lon="108.89369454763391" lat="34.25027631312848"><ele>380.65936034589527</ele><time>2021-06-11T09:06:37Z</time><speed>0.7045335173606873</speed></trkpt><trkpt lon="108.89359019217152" lat="34.25032014635466"><ele>379.87768025179605</ele><time>2021-06-11T09:06:47Z</time><speed>0.4349445104598999</speed></trkpt><trkpt lon="108.89349236232341" lat="34.250277593155424"><ele>381.48530588070446</ele><time>2021-06-11T09:07:19Z</time><speed>0.6335241794586182</speed></trkpt><trkpt lon="108.89338069482973" lat="34.25025292991445"><ele>382.0175752237932</ele><time>2021-06-11T09:07:29Z</time><speed>0.9934135675430298</speed></trkpt><trkpt lon="108.89327367971599" lat="34.25029101516672"><ele>380.66236134458694</ele><time>2021-06-11T09:07:43Z</time><speed>0.7653214931488037</speed></trkpt><trkpt lon="108.89319360160532" lat="34.25036569858251"><ele>379.5934208358339</ele><time>2021-06-11T09:07:55Z</time><speed>0.5438727736473083</speed></trkpt><trkpt lon="108.8931517058939" lat="34.25045351998018"><ele>379.71982575327786</ele><time>2021-06-11T09:08:05Z</time><speed>0.946926474571228</speed></trkpt><trkpt lon="108.89304176390031" lat="34.25047427300676"><ele>377.78743851007573</ele><time>2021-06-11T09:08:23Z</time><speed>0.9984257221221924</speed></trkpt><trkpt lon="108.8929229780018" lat="34.250499486733425"><ele>378.0341068455248</ele><time>2021-06-11T09:08:33Z</time><speed>0.8948703408241272</speed></trkpt><trkpt lon="108.89280084125129" lat="34.25050862996384"><ele>378.21138839800676</ele><time>2021-06-11T09:08:43Z</time><speed>0.8738347291946411</speed></trkpt><trkpt lon="108.89269298871655" lat="34.25047690136448"><ele>383.68570860390946</ele><time>2021-06-11T09:10:35Z</time><speed>0.49596691131591797</speed></trkpt><trkpt lon="108.89258528153793" lat="34.25046155231569"><ele>386.19212414161353</ele><time>2021-06-11T09:11:09Z</time><speed>0.48402416706085205</speed></trkpt><trkpt lon="108.89248951236723" lat="34.25041590599159"><ele>383.3362239441755</ele><time>2021-06-11T09:11:34Z</time><speed>0.0386541448533535</speed></trkpt><trkpt lon="108.89240937276581" lat="34.25034371490885"><ele>382.3894732311625</ele><time>2021-06-11T09:11:59Z</time><speed>0.79156494140625</speed></trkpt><trkpt lon="108.89231052804996" lat="34.25028062830446"><ele>381.6881348833351</ele><time>2021-06-11T09:12:09Z</time><speed>0.8833594918251038</speed></trkpt><trkpt lon="108.89222507939961" lat="34.25022284418833"><ele>377.6262157516894</ele><time>2021-06-11T09:12:29Z</time><speed>0.9108132719993591</speed></trkpt><trkpt lon="108.89217629099775" lat="34.25014044145194"><ele>377.7339013464</ele><time>2021-06-11T09:12:45Z</time><speed>0.6259817481040955</speed></trkpt><trkpt lon="108.89213402552751" lat="34.250052615217356"><ele>374.90389545982663</ele><time>2021-06-11T09:13:53Z</time><speed>0.15608873963356018</speed></trkpt><trkpt lon="108.89224829696363" lat="34.250020482964906"><ele>375.1185116206981</ele><time>2021-06-11T09:14:09Z</time><speed>0.37329477071762085</speed></trkpt><trkpt lon="108.89238457568659" lat="34.25003429352628"><ele>373.7840108519292</ele><time>2021-06-11T09:14:55Z</time><speed>0.7002730369567871</speed></trkpt><trkpt lon="108.89245965269457" lat="34.25011799875828"><ele>375.66860909463225</ele><time>2021-06-11T09:15:11Z</time><speed>0.7675946950912476</speed></trkpt><trkpt lon="108.89254855464364" lat="34.25006058114409"><ele>373.259244895755</ele><time>2021-06-11T09:15:49Z</time><speed>0.3680552840232849</speed></trkpt><trkpt lon="108.89265945241598" lat="34.2500400207287"><ele>372.68445378359627</ele><time>2021-06-11T09:16:07Z</time><speed>0.10671964287757874</speed></trkpt><trkpt lon="108.89272798085373" lat="34.25011428336668"><ele>375.2040891545453</ele><time>2021-06-11T09:17:07Z</time><speed>0.4949524402618408</speed></trkpt><trkpt lon="108.89264469644105" lat="34.25018678698479"><ele>373.6151299780082</ele><time>2021-06-11T09:17:23Z</time><speed>0.49083882570266724</speed></trkpt><trkpt lon="108.89273586408066" lat="34.250137650937766"><ele>372.9014192707078</ele><time>2021-06-11T09:17:59Z</time><speed>0.32782119512557983</speed></trkpt><trkpt lon="108.8928522281153" lat="34.2501684458497"><ele>372.92331158230405</ele><time>2021-06-11T09:18:09Z</time><speed>0.5790051817893982</speed></trkpt><trkpt lon="108.89296667099957" lat="34.25017445369033"><ele>372.7580642420172</ele><time>2021-06-11T09:18:19Z</time><speed>0.7857117056846619</speed></trkpt><trkpt lon="108.89308271146332" lat="34.2501477641357"><ele>375.31665361318477</ele><time>2021-06-11T09:18:29Z</time><speed>0.8109250664710999</speed></trkpt><trkpt lon="108.89320008049361" lat="34.250119383939335"><ele>374.76291822076985</ele><time>2021-06-11T09:18:43Z</time><speed>0.48671257495880127</speed></trkpt><trkpt lon="108.89327015964496" lat="34.2500413653711"><ele>377.02370578394505</ele><time>2021-06-11T09:18:53Z</time><speed>0.8792656660079956</speed></trkpt><trkpt lon="108.89338988449356" lat="34.25003772434533"><ele>377.1569210680435</ele><time>2021-06-11T09:19:05Z</time><speed>0.7866308093070984</speed></trkpt><trkpt lon="108.89345186712349" lat="34.25011719468504"><ele>357.73886454757445</ele><time>2021-06-11T09:19:50Z</time><speed>0.35524287819862366</speed></trkpt><trkpt lon="108.89345540771302" lat="34.25002308535124"><ele>370.663500430148</ele><time>2021-06-11T09:20:07Z</time><speed>0.7505602240562439</speed></trkpt><trkpt lon="108.89339514520361" lat="34.24994666412156"><ele>372.66300120293926</ele><time>2021-06-11T09:20:21Z</time><speed>0.7264692187309265</speed></trkpt><trkpt lon="108.8933483737261" lat="34.24984201767585"><ele>374.43841696079005</ele><time>2021-06-11T09:20:33Z</time><speed>0.7734777331352234</speed></trkpt><trkpt lon="108.89332260946051" lat="34.24973811444839"><ele>375.4666905085394</ele><time>2021-06-11T09:20:43Z</time><speed>0.5792268514633179</speed></trkpt><trkpt lon="108.89334467536135" lat="34.24964770013785"><ele>376.6586378456797</ele><time>2021-06-11T09:20:53Z</time><speed>0.5518255233764648</speed></trkpt><trkpt lon="108.89324477663095" lat="34.24959175121392"><ele>374.56778330966563</ele><time>2021-06-11T09:21:07Z</time><speed>0.761710524559021</speed></trkpt><trkpt lon="108.8932917224953" lat="34.24968088032532"><ele>374.05051767133796</ele><time>2021-06-11T09:21:43Z</time><speed>0.8282949328422546</speed></trkpt><trkpt lon="108.89331324274951" lat="34.249772086063"><ele>375.1559616254766</ele><time>2021-06-11T09:21:53Z</time><speed>0.7716858983039856</speed></trkpt><trkpt lon="108.89334256823734" lat="34.2498612956173"><ele>374.8289192694214</ele><time>2021-06-11T09:22:03Z</time><speed>0.5975729823112488</speed></trkpt><trkpt lon="108.89338605663252" lat="34.24994521106912"><ele>375.3114903527882</ele><time>2021-06-11T09:22:15Z</time><speed>0.8275551795959473</speed></trkpt><trkpt lon="108.89347594305457" lat="34.25002671731814"><ele>374.69733004238077</ele><time>2021-06-11T09:22:25Z</time><speed>0.9554346203804016</speed></trkpt><trkpt lon="108.89354340693029" lat="34.25010465472506"><ele>375.1711592856222</ele><time>2021-06-11T09:23:38Z</time><speed>0.6153997778892517</speed></trkpt><trkpt lon="108.89365434778098" lat="34.25014208832557"><ele>375.32520834257724</ele><time>2021-06-11T09:24:32Z</time><speed>0.6421369910240173</speed></trkpt><trkpt lon="108.8937504499817" lat="34.25021242713437"><ele>372.01478383453355</ele><time>2021-06-11T09:25:08Z</time><speed>0.8936014771461487</speed></trkpt><trkpt lon="108.89386199723361" lat="34.250222298590174"><ele>371.7376484419664</ele><time>2021-06-11T09:25:20Z</time><speed>0.5749240517616272</speed></trkpt><trkpt lon="108.89398372099552" lat="34.250223610287485"><ele>373.9471368748872</ele><time>2021-06-11T09:25:40Z</time><speed>0.678297758102417</speed></trkpt><trkpt lon="108.89409395086209" lat="34.250254666008836"><ele>374.0998612504777</ele><time>2021-06-11T09:25:52Z</time><speed>0.7948704361915588</speed></trkpt><trkpt lon="108.8942211805645" lat="34.25027362914566"><ele>375.69980239940526</ele><time>2021-06-11T09:26:04Z</time><speed>0.8338254690170288</speed></trkpt><trkpt lon="108.89434700861997" lat="34.25030290639036"><ele>375.49462469887806</ele><time>2021-06-11T09:26:14Z</time><speed>0.8839609026908875</speed></trkpt><trkpt lon="108.89445518771964" lat="34.25034343337223"><ele>377.4591497248309</ele><time>2021-06-11T09:26:26Z</time><speed>0.5676488876342773</speed></trkpt><trkpt lon="108.89452219303558" lat="34.250419690414056"><ele>376.32115878440766</ele><time>2021-06-11T09:26:38Z</time><speed>0.42824724316596985</speed></trkpt><trkpt lon="108.89454511797207" lat="34.25051549647395"><ele>375.46789113386126</ele><time>2021-06-11T09:26:48Z</time><speed>0.21151147782802582</speed></trkpt><trkpt lon="108.89457125217452" lat="34.2504047722102"><ele>374.9680728060391</ele><time>2021-06-11T09:32:12Z</time><speed>1.18410325050354</speed></trkpt><trkpt lon="108.89466859215992" lat="34.25034660096292"><ele>374.1622778590753</ele><time>2021-06-11T09:32:18Z</time><speed>1.2624951601028442</speed></trkpt><trkpt lon="108.89475887164959" lat="34.25027827392824"><ele>374.21248984935346</ele><time>2021-06-11T09:32:26Z</time><speed>1.1700493097305298</speed></trkpt><trkpt lon="108.89485015418302" lat="34.250188872555576"><ele>373.3224908915789</ele><time>2021-06-11T09:32:34Z</time><speed>1.1204286813735962</speed></trkpt><trkpt lon="108.89494791883052" lat="34.250109343688834"><ele>373.3147907051301</ele><time>2021-06-11T09:32:42Z</time><speed>1.1046786308288574</speed></trkpt><trkpt lon="108.89506025526957" lat="34.25003143546672"><ele>373.4744825698823</ele><time>2021-06-11T09:32:50Z</time><speed>1.2113988399505615</speed></trkpt><trkpt lon="108.8951693724186" lat="34.25005499307131"><ele>372.89605545541133</ele><time>2021-06-11T09:33:00Z</time><speed>1.375007152557373</speed></trkpt><trkpt lon="108.89529528547988" lat="34.25006858025392"><ele>372.68730448532483</ele><time>2021-06-11T09:33:08Z</time><speed>1.3044089078903198</speed></trkpt><trkpt lon="108.89542629092423" lat="34.25006140459943"><ele>371.9340518318481</ele><time>2021-06-11T09:33:16Z</time><speed>1.2432012557983398</speed></trkpt><trkpt lon="108.89554405461641" lat="34.25007857830642"><ele>372.35901308859343</ele><time>2021-06-11T09:33:24Z</time><speed>1.067225694656372</speed></trkpt><trkpt lon="108.89566069230756" lat="34.25008206025767"><ele>373.3804187178424</ele><time>2021-06-11T09:33:32Z</time><speed>1.0452492237091064</speed></trkpt><trkpt lon="108.89576981041256" lat="34.25014082666573"><ele>373.3968421532537</ele><time>2021-06-11T09:33:40Z</time><speed>0.9848325848579407</speed></trkpt><trkpt lon="108.89586607986669" lat="34.250185763186316"><ele>372.59248472168537</ele><time>2021-06-11T09:33:46Z</time><speed>0.9998936653137207</speed></trkpt><trkpt lon="108.89594443552576" lat="34.250273636763346"><ele>370.9771006333934</ele><time>2021-06-11T09:33:56Z</time><speed>1.0241531133651733</speed></trkpt><trkpt lon="108.89601161145016" lat="34.25037029717504"><ele>372.78139263023576</ele><time>2021-06-11T09:34:04Z</time><speed>0.9984402656555176</speed></trkpt></trkseg></trk></gpx>
