# Supplementary material for: Exploring the influence of path environment factors on walking behavior in urban parks with configuration attribute control
Source: PLoS One. 2025 Jul 28;20(7):e0329278. doi: 10.1371/journal.pone.0329278 (PMC12303266; doi:10.1371/journal.pone.0329278)
Supplement: S2 File — (ZIP) [file pone.0329278.s002.zip › S2 File/Trajectory data/F218.gpx]

<?xml version="1.0" encoding="UTF-8"?><gpx xsi:schemaLocation="http://www.topografix.com/GPX/1/0 http://www.topografix.com/GPX/1/0/gpx.xsd" xmlns="http://www.topografix.com/GPX/1/0" xmlns:xsi="http://www.w3.org/2001/XMLSchema-instance" creator="SixFoot - http://www.foooooot.com/" version="1.0"><trk><trkseg><trkpt lon="108.8966170154691" lat="34.25060899870925"><ele>412.3712723723923</ele><time>2021-06-11T09:39:26Z</time><speed>0.05000714957714081</speed></trkpt><trkpt lon="108.89654440025633" lat="34.25068852784269"><ele>413.82881205660686</ele><time>2021-06-11T09:39:34Z</time><speed>0.15067757666110992</speed></trkpt><trkpt lon="108.8964319275118" lat="34.25076857610479"><ele>412.5452215417412</ele><time>2021-06-11T09:39:42Z</time><speed>0.0</speed></trkpt><trkpt lon="108.89614239036278" lat="34.25082677328459"><ele>405.6152781537995</ele><time>2021-06-11T09:39:46Z</time><speed>0.6037843227386475</speed></trkpt><trkpt lon="108.89602249930506" lat="34.250836207179454"><ele>392.01068637590527</ele><time>2021-06-11T09:39:53Z</time><speed>0.4109721779823303</speed></trkpt><trkpt lon="108.89520522690205" lat="34.250749312976886"><ele>345.3679528528205</ele><time>2021-06-11T09:41:37Z</time><speed>0.3904920518398285</speed></trkpt><trkpt lon="108.89490840166212" lat="34.25061945317144"><ele>351.5848149606048</ele><time>2021-06-11T09:41:51Z</time><speed>0.6297645568847656</speed></trkpt><trkpt lon="108.89479950884878" lat="34.25061404738243"><ele>375.610644077052</ele><time>2021-06-11T09:42:51Z</time><speed>0.6164510846138</speed></trkpt><trkpt lon="108.89479771579276" lat="34.25070804780571"><ele>376.26624272822</ele><time>2021-06-11T09:48:11Z</time><speed>0.5643390417098999</speed></trkpt><trkpt lon="108.89491723942733" lat="34.25072813949346"><ele>376.18651710952463</ele><time>2021-06-11T09:48:25Z</time><speed>0.8282591700553894</speed></trkpt><trkpt lon="108.89503227737076" lat="34.250703281498154"><ele>376.6798314903551</ele><time>2021-06-11T09:48:35Z</time><speed>0.8276020288467407</speed></trkpt><trkpt lon="108.89514660807461" lat="34.2506956424144"><ele>375.9957876951766</ele><time>2021-06-11T09:49:09Z</time><speed>0.514627993106842</speed></trkpt><trkpt lon="108.89525432641108" lat="34.25068385794696"><ele>375.38274948665685</ele><time>2021-06-11T09:49:17Z</time><speed>0.6068909764289856</speed></trkpt><trkpt lon="108.89537718122476" lat="34.25067673701563"><ele>375.37783524118475</ele><time>2021-06-11T09:49:25Z</time><speed>0.7944115996360779</speed></trkpt><trkpt lon="108.89550855759109" lat="34.25067441277091"><ele>374.7217004265392</ele><time>2021-06-11T09:49:35Z</time><speed>0.8425617218017578</speed></trkpt><trkpt lon="108.89562759708498" lat="34.25071206853631"><ele>375.11349182102794</ele><time>2021-06-11T09:49:47Z</time><speed>0.7238719463348389</speed></trkpt><trkpt lon="108.89575567016405" lat="34.25075050366618"><ele>376.6076285167843</ele><time>2021-06-11T09:49:57Z</time><speed>0.7258287668228149</speed></trkpt><trkpt lon="108.89584971787237" lat="34.25080229090231"><ele>377.25145517508724</ele><time>2021-06-11T09:50:07Z</time><speed>0.7998583316802979</speed></trkpt><trkpt lon="108.89583469781378" lat="34.250906087123"><ele>376.58586070736374</ele><time>2021-06-11T09:50:19Z</time><speed>0.46973878145217896</speed></trkpt><trkpt lon="108.89581396294624" lat="34.25099702802017"><ele>375.51752670458484</ele><time>2021-06-11T09:50:27Z</time><speed>0.6229343414306641</speed></trkpt><trkpt lon="108.89576626195344" lat="34.251082801118265"><ele>375.61686818528074</ele><time>2021-06-11T09:50:37Z</time><speed>0.8344125747680664</speed></trkpt><trkpt lon="108.89573679638968" lat="34.251173016427565"><ele>375.19093506372315</ele><time>2021-06-11T09:50:47Z</time><speed>0.6304052472114563</speed></trkpt><trkpt lon="108.89573497883688" lat="34.25126777782009"><ele>375.61778089268614</ele><time>2021-06-11T09:50:57Z</time><speed>0.6536287665367126</speed></trkpt><trkpt lon="108.89560676031307" lat="34.251306046775504"><ele>377.27013707753616</ele><time>2021-06-11T09:51:09Z</time><speed>0.7857215404510498</speed></trkpt><trkpt lon="108.89548407307437" lat="34.251350034770866"><ele>374.78786696985054</ele><time>2021-06-11T09:51:19Z</time><speed>0.859890878200531</speed></trkpt><trkpt lon="108.89536546306617" lat="34.25138005668693"><ele>374.66773904703086</ele><time>2021-06-11T09:51:31Z</time><speed>0.6842470765113831</speed></trkpt><trkpt lon="108.89524201752407" lat="34.251372201054956"><ele>375.24997761792395</ele><time>2021-06-11T09:51:43Z</time><speed>0.7000351548194885</speed></trkpt><trkpt lon="108.89511029545446" lat="34.25136118325148"><ele>375.56406607700933</ele><time>2021-06-11T09:51:53Z</time><speed>0.6151261329650879</speed></trkpt><trkpt lon="108.89500464875864" lat="34.251293029199616"><ele>376.9716253043092</ele><time>2021-06-11T09:52:11Z</time><speed>0.8571886420249939</speed></trkpt><trkpt lon="108.89490685097307" lat="34.25122694030521"><ele>376.07386040076005</ele><time>2021-06-11T09:52:23Z</time><speed>0.8941510319709778</speed></trkpt><trkpt lon="108.89480233426112" lat="34.25116287203635"><ele>376.7585970609159</ele><time>2021-06-11T09:52:33Z</time><speed>1.0268787145614624</speed></trkpt><trkpt lon="108.89472396630624" lat="34.25108991724219"><ele>377.3275802092428</ele><time>2021-06-11T09:52:43Z</time><speed>0.900478184223175</speed></trkpt><trkpt lon="108.8946339061912" lat="34.25103072448517"><ele>377.0462750880803</ele><time>2021-06-11T09:52:53Z</time><speed>0.9240856170654297</speed></trkpt><trkpt lon="108.89453778397541" lat="34.250978515411035"><ele>377.91642938677035</ele><time>2021-06-11T09:53:01Z</time><speed>0.9275405406951904</speed></trkpt><trkpt lon="108.89441063458864" lat="34.25094929816727"><ele>378.4697740070076</ele><time>2021-06-11T09:53:11Z</time><speed>1.0224077701568604</speed></trkpt><trkpt lon="108.8942757965774" lat="34.25098000696816"><ele>376.7237339434514</ele><time>2021-06-11T09:53:21Z</time><speed>0.9828293323516846</speed></trkpt><trkpt lon="108.8942034618105" lat="34.251054092594394"><ele>375.36266973520674</ele><time>2021-06-11T09:53:29Z</time><speed>0.9647278785705566</speed></trkpt><trkpt lon="108.89413064364767" lat="34.25113522681066"><ele>374.73840533010537</ele><time>2021-06-11T09:53:39Z</time><speed>0.6048780083656311</speed></trkpt><trkpt lon="108.89408665347162" lat="34.25122854582474"><ele>374.0473164573046</ele><time>2021-06-11T09:53:49Z</time><speed>0.7570291757583618</speed></trkpt><trkpt lon="108.89405530495365" lat="34.25131920553295"><ele>374.682739370632</ele><time>2021-06-11T09:53:57Z</time><speed>0.8398787379264832</speed></trkpt><trkpt lon="108.89403475432674" lat="34.25140847005163"><ele>376.1075703791501</ele><time>2021-06-11T09:54:07Z</time><speed>0.8018617033958435</speed></trkpt><trkpt lon="108.89399097048774" lat="34.25150879339629"><ele>375.6254709452724</ele><time>2021-06-11T09:54:15Z</time><speed>0.7795127034187317</speed></trkpt><trkpt lon="108.89384808441932" lat="34.25154359416926"><ele>376.2941405363636</ele><time>2021-06-11T09:54:29Z</time><speed>0.3658541440963745</speed></trkpt><trkpt lon="108.89373767955657" lat="34.251545568013384"><ele>376.5622759497595</ele><time>2021-06-11T09:54:43Z</time><speed>0.9477042555809021</speed></trkpt><trkpt lon="108.8936014818667" lat="34.25153860515152"><ele>375.0055353478059</ele><time>2021-06-11T09:54:53Z</time><speed>0.9379644989967346</speed></trkpt><trkpt lon="108.8934750010363" lat="34.2515196927238"><ele>374.83187142720715</ele><time>2021-06-11T09:55:03Z</time><speed>0.8716409206390381</speed></trkpt><trkpt lon="108.8933541597354" lat="34.25149599178258"><ele>375.5832933571898</ele><time>2021-06-11T09:55:13Z</time><speed>0.8998544216156006</speed></trkpt><trkpt lon="108.89326662797872" lat="34.251425487877896"><ele>376.7709849672224</ele><time>2021-06-11T09:55:23Z</time><speed>1.0057398080825806</speed></trkpt><trkpt lon="108.89314297973571" lat="34.25142852378704"><ele>376.6189962683508</ele><time>2021-06-11T09:55:33Z</time><speed>0.9541870951652527</speed></trkpt><trkpt lon="108.89302409552793" lat="34.25142058260394"><ele>378.28472965097535</ele><time>2021-06-11T09:55:43Z</time><speed>0.9079610705375671</speed></trkpt><trkpt lon="108.89290145719343" lat="34.25142619202239"><ele>377.7217501252138</ele><time>2021-06-11T09:55:55Z</time><speed>0.6267400979995728</speed></trkpt><trkpt lon="108.89281708417882" lat="34.251338893969226"><ele>378.561529702926</ele><time>2021-06-11T09:56:09Z</time><speed>0.7218599319458008</speed></trkpt><trkpt lon="108.89275533729271" lat="34.25124754912783"><ele>377.38149945991194</ele><time>2021-06-11T09:56:19Z</time><speed>0.8600873947143555</speed></trkpt><trkpt lon="108.89274601632825" lat="34.25115187153205"><ele>379.4967922386361</ele><time>2021-06-11T09:56:29Z</time><speed>0.8085044026374817</speed></trkpt><trkpt lon="108.89284346754738" lat="34.25110599309452"><ele>377.81127124223974</ele><time>2021-06-11T09:56:41Z</time><speed>0.8430148959159851</speed></trkpt><trkpt lon="108.89272931910857" lat="34.25114762218303"><ele>376.5138550269407</ele><time>2021-06-11T09:56:55Z</time><speed>0.8142426013946533</speed></trkpt><trkpt lon="108.89273609932847" lat="34.25124514069491"><ele>376.3067068613236</ele><time>2021-06-11T09:57:05Z</time><speed>0.4876796305179596</speed></trkpt><trkpt lon="108.8927968189693" lat="34.25133123413841"><ele>375.79992396433744</ele><time>2021-06-11T09:57:15Z</time><speed>0.7668217420578003</speed></trkpt><trkpt lon="108.89286891381416" lat="34.25139887179787"><ele>375.9733775066072</ele><time>2021-06-11T09:57:27Z</time><speed>0.47811388969421387</speed></trkpt><trkpt lon="108.89297884753472" lat="34.251351082236994"><ele>377.2315162271559</ele><time>2021-06-11T09:57:41Z</time><speed>0.2799692749977112</speed></trkpt><trkpt lon="108.89307886159345" lat="34.251313744725266"><ele>374.2539603831445</ele><time>2021-06-11T09:57:59Z</time><speed>0.06857715547084808</speed></trkpt><trkpt lon="108.89303576096376" lat="34.25142070283814"><ele>370.2949344813574</ele><time>2021-06-11T09:59:23Z</time><speed>1.8919415473937988</speed></trkpt><trkpt lon="108.89298171281476" lat="34.25134183488691"><ele>380.76635547945534</ele><time>2021-06-11T09:59:40Z</time><speed>0.11720559000968933</speed></trkpt><trkpt lon="108.89312388341823" lat="34.2513328834976"><ele>381.40198615250966</ele><time>2021-06-11T10:01:08Z</time><speed>1.179653525352478</speed></trkpt><trkpt lon="108.89301013173218" lat="34.25133474569148"><ele>378.3836262883502</ele><time>2021-06-11T10:01:18Z</time><speed>0.37803804874420166</speed></trkpt><trkpt lon="108.8928961395586" lat="34.25134022474504"><ele>378.45274427517234</ele><time>2021-06-11T10:01:29Z</time><speed>0.15225638449192047</speed></trkpt><trkpt lon="108.89295024391176" lat="34.2514319120627"><ele>371.78848704268603</ele><time>2021-06-11T10:01:57Z</time><speed>0.797066867351532</speed></trkpt><trkpt lon="108.89306065772041" lat="34.25142922766917"><ele>372.47262647504596</ele><time>2021-06-11T10:02:27Z</time><speed>0.8011754751205444</speed></trkpt><trkpt lon="108.89318269806203" lat="34.251434853297795"><ele>373.0459664794948</ele><time>2021-06-11T10:02:37Z</time><speed>0.8241176009178162</speed></trkpt><trkpt lon="108.89330279723033" lat="34.251469463198134"><ele>373.7493676794747</ele><time>2021-06-11T10:02:47Z</time><speed>0.7856963872909546</speed></trkpt><trkpt lon="108.89339529321775" lat="34.25153047686474"><ele>373.13684562004113</ele><time>2021-06-11T10:03:04Z</time><speed>0.8593975305557251</speed></trkpt><trkpt lon="108.8935081609091" lat="34.25156071005421"><ele>372.95797353579974</ele><time>2021-06-11T10:03:12Z</time><speed>1.288391351699829</speed></trkpt><trkpt lon="108.89361875912999" lat="34.25155763419065"><ele>373.5168450101841</ele><time>2021-06-11T10:03:20Z</time><speed>1.1247162818908691</speed></trkpt><trkpt lon="108.89374543824398" lat="34.251558823137756"><ele>372.5482084598704</ele><time>2021-06-11T10:03:30Z</time><speed>0.7650467753410339</speed></trkpt><trkpt lon="108.89386070490963" lat="34.251561247568965"><ele>372.41623852082273</ele><time>2021-06-11T10:03:38Z</time><speed>0.9040806293487549</speed></trkpt><trkpt lon="108.8939834157341" lat="34.25157331525559"><ele>372.9461317060069</ele><time>2021-06-11T10:03:50Z</time><speed>1.0178897380828857</speed></trkpt><trkpt lon="108.89409377747548" lat="34.25159804868373"><ele>371.0134518151205</ele><time>2021-06-11T10:04:00Z</time><speed>0.8303852677345276</speed></trkpt><trkpt lon="108.89420441124585" lat="34.25163944235378"><ele>369.2793863105736</ele><time>2021-06-11T10:04:10Z</time><speed>1.2851862907409668</speed></trkpt><trkpt lon="108.89431187588617" lat="34.25159953473249"><ele>368.9933158694612</ele><time>2021-06-11T10:04:20Z</time><speed>0.8164304494857788</speed></trkpt><trkpt lon="108.89418627963778" lat="34.251625308262135"><ele>367.9074248450899</ele><time>2021-06-11T10:04:42Z</time><speed>0.9400566816329956</speed></trkpt><trkpt lon="108.8942535323141" lat="34.25169854916703"><ele>369.49379687298193</ele><time>2021-06-11T10:04:50Z</time><speed>0.6809861063957214</speed></trkpt><trkpt lon="108.89432850445931" lat="34.25176884030416"><ele>370.0518682026192</ele><time>2021-06-11T10:04:58Z</time><speed>0.756546139717102</speed></trkpt><trkpt lon="108.89442406152864" lat="34.25184541849642"><ele>371.41864203975285</ele><time>2021-06-11T10:05:06Z</time><speed>1.1089900732040405</speed></trkpt><trkpt lon="108.89454824244245" lat="34.251843755560806"><ele>370.17225825221317</ele><time>2021-06-11T10:05:14Z</time><speed>0.9082550406455994</speed></trkpt><trkpt lon="108.89466050122734" lat="34.25179779829124"><ele>373.43310458609625</ele><time>2021-06-11T10:05:24Z</time><speed>0.851472795009613</speed></trkpt><trkpt lon="108.8947828169691" lat="34.251767097986644"><ele>372.4460465072303</ele><time>2021-06-11T10:05:34Z</time><speed>0.8666674494743347</speed></trkpt><trkpt lon="108.89490206137714" lat="34.2517802229131"><ele>372.60057718580214</ele><time>2021-06-11T10:05:44Z</time><speed>1.0398257970809937</speed></trkpt><trkpt lon="108.89503550202218" lat="34.251763475279645"><ele>370.9783066931423</ele><time>2021-06-11T10:05:54Z</time><speed>1.0406917333602905</speed></trkpt><trkpt lon="108.89516546981629" lat="34.251730791875616"><ele>371.08974513882055</ele><time>2021-06-11T10:06:04Z</time><speed>1.110030174255371</speed></trkpt><trkpt lon="108.89526606023978" lat="34.25165615269529"><ele>370.6482523961103</ele><time>2021-06-11T10:06:14Z</time><speed>1.139167308807373</speed></trkpt><trkpt lon="108.89534992145335" lat="34.25159215546188"><ele>369.7648455134305</ele><time>2021-06-11T10:06:22Z</time><speed>1.083822250366211</speed></trkpt><trkpt lon="108.89548577106241" lat="34.251556032644736"><ele>370.998455096276</ele><time>2021-06-11T10:06:32Z</time><speed>0.9425448775291443</speed></trkpt><trkpt lon="108.89561618094123" lat="34.25155099397171"><ele>370.78273261008394</ele><time>2021-06-11T10:06:42Z</time><speed>0.9202402830123901</speed></trkpt><trkpt lon="108.89573588597091" lat="34.251537700175625"><ele>369.49379920268314</ele><time>2021-06-11T10:06:50Z</time><speed>1.0596622228622437</speed></trkpt><trkpt lon="108.89586959300729" lat="34.25151804533382"><ele>371.05550303393613</ele><time>2021-06-11T10:07:00Z</time><speed>0.8272476196289062</speed></trkpt><trkpt lon="108.8959750126307" lat="34.25149576909758"><ele>370.9856651826268</ele><time>2021-06-11T10:07:08Z</time><speed>0.9210026860237122</speed></trkpt><trkpt lon="108.89608536532306" lat="34.251481823209154"><ele>371.4864499708906</ele><time>2021-06-11T10:07:16Z</time><speed>0.839272141456604</speed></trkpt><trkpt lon="108.8961981421203" lat="34.251446578698065"><ele>372.821936848859</ele><time>2021-06-11T10:07:26Z</time><speed>0.7526323199272156</speed></trkpt><trkpt lon="108.8962502037126" lat="34.25134717906625"><ele>373.64244585405777</ele><time>2021-06-11T10:07:40Z</time><speed>0.9344478249549866</speed></trkpt></trkseg></trk></gpx>
