# Supplementary material for: Exploring the influence of path environment factors on walking behavior in urban parks with configuration attribute control
Source: PLoS One. 2025 Jul 28;20(7):e0329278. doi: 10.1371/journal.pone.0329278 (PMC12303266; doi:10.1371/journal.pone.0329278)
Supplement: S2 File — (ZIP) [file pone.0329278.s002.zip › S2 File/Trajectory data/F22.gpx]

<?xml version="1.0" encoding="UTF-8"?>
<gpx xmlns:xsi="http://www.w3.org/2001/XMLSchema-instance" xmlns="http://www.topografix.com/GPX/1/1" xsi:schemaLocation="http://www.topografix.com/GPX/1/1 http://www.topografix.com/GPX/1/1/gpx.xsd" version="1.1" creator="foooooot.com">
<metadata>
         <copyright author="foooooot.com"> <license>foooooot.com</license></copyright>
         <time>1622751222.770588</time>
         <name>1904FQ1002</name>
</metadata>
<trk>
    <name>1904FQ1002</name>
    <type>trip#track</type>
    <src>手机客户端软件/六只脚iPhone版</src>
    <trkseg> 
<trkpt lat="34.24908366057486" lon="108.89592664326437">
   <ele>402.51564025878906</ele>
   <time>2021-06-04T04:13:43.930Z</time>
</trkpt>  
<trkpt lat="34.24905691192763" lon="108.89594612678538">
   <ele>407.03382873535156</ele>
   <time>2021-06-04T04:13:52.000Z</time>
</trkpt>  
<trkpt lat="34.24903054617594" lon="108.89596497033904">
   <ele>406.92958068847656</ele>
   <time>2021-06-04T04:13:57.000Z</time>
</trkpt>  
<trkpt lat="34.24900214896617" lon="108.89597335241089">
   <ele>406.93409729003906</ele>
   <time>2021-06-04T04:14:02.000Z</time>
</trkpt>  
<trkpt lat="34.24897721251055" lon="108.89595825493554">
   <ele>407.35572814941406</ele>
   <time>2021-06-04T04:14:07.000Z</time>
</trkpt>  
<trkpt lat="34.24895436901432" lon="108.89594068214292">
   <ele>407.56849670410156</ele>
   <time>2021-06-04T04:14:12.000Z</time>
</trkpt>  
<trkpt lat="34.24893382187371" lon="108.89591906593138">
   <ele>408.15760803222656</ele>
   <time>2021-06-04T04:14:23.000Z</time>
</trkpt>  
<trkpt lat="34.248935370337136" lon="108.89588504107581">
   <ele>409.89808654785156</ele>
   <time>2021-06-04T04:14:48.000Z</time>
</trkpt>  
<trkpt lat="34.24891501389785" lon="108.89586196393171">
   <ele>409.84181213378906</ele>
   <time>2021-06-04T04:15:09.000Z</time>
</trkpt>  
<trkpt lat="34.24894526838732" lon="108.8958760041806">
   <ele>409.02088928222656</ele>
   <time>2021-06-04T04:15:26.000Z</time>
</trkpt>  
<trkpt lat="34.248974371458324" lon="108.895886841659">
   <ele>408.2689971923828</ele>
   <time>2021-06-04T04:15:31.000Z</time>
</trkpt>  
<trkpt lat="34.249000589774944" lon="108.89590607552536">
   <ele>408.49732971191406</ele>
   <time>2021-06-04T04:15:38.000Z</time>
</trkpt>  
<trkpt lat="34.249024950797086" lon="108.89592294070204">
   <ele>408.63526916503906</ele>
   <time>2021-06-04T04:15:44.000Z</time>
</trkpt>  
<trkpt lat="34.249050068178235" lon="108.89594124357104">
   <ele>408.1504669189453</ele>
   <time>2021-06-04T04:15:49.000Z</time>
</trkpt>  
<trkpt lat="34.249073708511524" lon="108.89596197913082">
   <ele>408.21339416503906</ele>
   <time>2021-06-04T04:15:53.000Z</time>
</trkpt>  
<trkpt lat="34.249096899678825" lon="108.89597889311075">
   <ele>408.07691955566406</ele>
   <time>2021-06-04T04:15:59.000Z</time>
</trkpt>  
<trkpt lat="34.24912150670857" lon="108.89599519996165">
   <ele>407.5757598876953</ele>
   <time>2021-06-04T04:16:05.000Z</time>
</trkpt>  
<trkpt lat="34.24915254514486" lon="108.8960096508929">
   <ele>407.36647033691406</ele>
   <time>2021-06-04T04:16:09.000Z</time>
</trkpt>  
<trkpt lat="34.24920103289088" lon="108.89603180638956">
   <ele>407.36585998535156</ele>
   <time>2021-06-04T04:16:11.000Z</time>
</trkpt>  
<trkpt lat="34.24922850730114" lon="108.8960428266563">
   <ele>407.2470245361328</ele>
   <time>2021-06-04T04:16:14.000Z</time>
</trkpt>  
<trkpt lat="34.24924642768035" lon="108.89601486083184">
   <ele>407.4989776611328</ele>
   <time>2021-06-04T04:16:22.000Z</time>
</trkpt>  
<trkpt lat="34.249263169312925" lon="108.89598431787985">
   <ele>407.43568420410156</ele>
   <time>2021-06-04T04:16:25.000Z</time>
</trkpt>  
<trkpt lat="34.249281824072334" lon="108.8959476314812">
   <ele>407.25770568847656</ele>
   <time>2021-06-04T04:16:28.000Z</time>
</trkpt>  
<trkpt lat="34.249295615017054" lon="108.89591946531914">
   <ele>407.1416778564453</ele>
   <time>2021-06-04T04:16:31.000Z</time>
</trkpt>  
<trkpt lat="34.249320055545134" lon="108.89589736170336">
   <ele>407.1151885986328</ele>
   <time>2021-06-04T04:16:35.000Z</time>
</trkpt>  
<trkpt lat="34.24935069165055" lon="108.89587482788484">
   <ele>406.5055694580078</ele>
   <time>2021-06-04T04:16:39.000Z</time>
</trkpt>  
<trkpt lat="34.24938259796388" lon="108.89586665758789">
   <ele>406.23597717285156</ele>
   <time>2021-06-04T04:16:42.000Z</time>
</trkpt>  
<trkpt lat="34.24941700765352" lon="108.89586944704045">
   <ele>405.9341583251953</ele>
   <time>2021-06-04T04:16:46.000Z</time>
</trkpt>  
<trkpt lat="34.24944652423021" lon="108.89587853183534">
   <ele>405.99537658691406</ele>
   <time>2021-06-04T04:16:47.000Z</time>
</trkpt>  
<trkpt lat="34.24947557631592" lon="108.89589929678334">
   <ele>405.67420959472656</ele>
   <time>2021-06-04T04:16:50.000Z</time>
</trkpt>  
<trkpt lat="34.24950757969385" lon="108.89589599989225">
   <ele>405.12733459472656</ele>
   <time>2021-06-04T04:16:54.000Z</time>
</trkpt>  
<trkpt lat="34.24953357962321" lon="108.8958834067773">
   <ele>405.08998107910156</ele>
   <time>2021-06-04T04:16:57.000Z</time>
</trkpt>  
<trkpt lat="34.24956679042119" lon="108.89586809694137">
   <ele>404.9213409423828</ele>
   <time>2021-06-04T04:17:01.000Z</time>
</trkpt>  
<trkpt lat="34.24959902081667" lon="108.89585305881224">
   <ele>404.98011779785156</ele>
   <time>2021-06-04T04:17:05.000Z</time>
</trkpt>  
<trkpt lat="34.249628500050015" lon="108.89583554508208">
   <ele>404.89210510253906</ele>
   <time>2021-06-04T04:17:10.000Z</time>
</trkpt>  
<trkpt lat="34.24966240796799" lon="108.89582014483254">
   <ele>404.9484405517578</ele>
   <time>2021-06-04T04:17:14.000Z</time>
</trkpt>  
<trkpt lat="34.24969638255301" lon="108.89580719967356">
   <ele>404.8228302001953</ele>
   <time>2021-06-04T04:17:17.000Z</time>
</trkpt>  
<trkpt lat="34.24972875496218" lon="108.89579651355379">
   <ele>405.04676818847656</ele>
   <time>2021-06-04T04:17:20.000Z</time>
</trkpt>  
<trkpt lat="34.2497607510274" lon="108.89579017885106">
   <ele>406.26893615722656</ele>
   <time>2021-06-04T04:17:24.000Z</time>
</trkpt>  
<trkpt lat="34.24979110001216" lon="108.895785581524">
   <ele>406.2303009033203</ele>
   <time>2021-06-04T04:17:25.000Z</time>
</trkpt>  
<trkpt lat="34.24981986719412" lon="108.8957845300986">
   <ele>406.28492736816406</ele>
   <time>2021-06-04T04:17:31.000Z</time>
</trkpt>  
<trkpt lat="34.249828717480014" lon="108.89575340659067">
   <ele>406.89271545410156</ele>
   <time>2021-06-04T04:17:55.000Z</time>
</trkpt>  
<trkpt lat="34.24981689298631" lon="108.89572313248031">
   <ele>406.95729064941406</ele>
   <time>2021-06-04T04:18:01.000Z</time>
</trkpt>  
<trkpt lat="34.24980701688435" lon="108.89568575085741">
   <ele>406.92164611816406</ele>
   <time>2021-06-04T04:18:06.000Z</time>
</trkpt>  
<trkpt lat="34.24981472070924" lon="108.89565207560743">
   <ele>406.47743225097656</ele>
   <time>2021-06-04T04:18:10.000Z</time>
</trkpt>  
<trkpt lat="34.249844711635056" lon="108.89563485840094">
   <ele>406.28944396972656</ele>
   <time>2021-06-04T04:18:14.000Z</time>
</trkpt>  
<trkpt lat="34.249873634114195" lon="108.89562988116242">
   <ele>406.2787628173828</ele>
   <time>2021-06-04T04:18:17.000Z</time>
</trkpt>  
<trkpt lat="34.2499060664395" lon="108.89562765438089">
   <ele>406.12062072753906</ele>
   <time>2021-06-04T04:18:21.000Z</time>
</trkpt>  
<trkpt lat="34.249938749180316" lon="108.89562304315598">
   <ele>405.88526916503906</ele>
   <time>2021-06-04T04:18:25.000Z</time>
</trkpt>  
<trkpt lat="34.24997038988145" lon="108.89561638510808">
   <ele>405.74977111816406</ele>
   <time>2021-06-04T04:18:30.000Z</time>
</trkpt>  
<trkpt lat="34.249999473454984" lon="108.89561305969626">
   <ele>405.59584045410156</ele>
   <time>2021-06-04T04:18:35.000Z</time>
</trkpt>  
<trkpt lat="34.25002730870119" lon="108.89561413472649">
   <ele>405.76332092285156</ele>
   <time>2021-06-04T04:18:39.000Z</time>
</trkpt>  
<trkpt lat="34.25005024968077" lon="108.89563960358835">
   <ele>405.5302276611328</ele>
   <time>2021-06-04T04:18:47.000Z</time>
</trkpt>  
<trkpt lat="34.250067189042184" lon="108.89567033267991">
   <ele>405.41334533691406</ele>
   <time>2021-06-04T04:18:54.000Z</time>
</trkpt>  
<trkpt lat="34.25007829099356" lon="108.89570218427711">
   <ele>405.64967346191406</ele>
   <time>2021-06-04T04:19:00.000Z</time>
</trkpt>  
<trkpt lat="34.25008702186096" lon="108.89573534865357">
   <ele>405.9921417236328</ele>
   <time>2021-06-04T04:19:07.000Z</time>
</trkpt>  
<trkpt lat="34.25010558880709" lon="108.89576986180276">
   <ele>406.43421936035156</ele>
   <time>2021-06-04T04:19:13.000Z</time>
</trkpt>  
<trkpt lat="34.25012361663194" lon="108.89580775063912">
   <ele>406.5633087158203</ele>
   <time>2021-06-04T04:19:16.000Z</time>
</trkpt>  
<trkpt lat="34.250140383043835" lon="108.89583814449477">
   <ele>405.51710510253906</ele>
   <time>2021-06-04T04:19:23.001Z</time>
</trkpt>  
<trkpt lat="34.25016306362472" lon="108.89585818973856">
   <ele>405.47853088378906</ele>
   <time>2021-06-04T04:19:28.001Z</time>
</trkpt>  
<trkpt lat="34.25019072303069" lon="108.89587987234565">
   <ele>405.64088439941406</ele>
   <time>2021-06-04T04:19:32.001Z</time>
</trkpt>  
<trkpt lat="34.2502202987498" lon="108.89590467190894">
   <ele>405.54322814941406</ele>
   <time>2021-06-04T04:19:36.001Z</time>
</trkpt>  
<trkpt lat="34.25024798066642" lon="108.89592585159394">
   <ele>405.37709045410156</ele>
   <time>2021-06-04T04:19:39.001Z</time>
</trkpt>  
<trkpt lat="34.25026942901771" lon="108.89594646633138">
   <ele>405.48304748535156</ele>
   <time>2021-06-04T04:19:41.001Z</time>
</trkpt>  
<trkpt lat="34.250293687301046" lon="108.89597509980041">
   <ele>405.5663604736328</ele>
   <time>2021-06-04T04:19:44.001Z</time>
</trkpt>  
<trkpt lat="34.250317756660834" lon="108.89599362331928">
   <ele>405.77430725097656</ele>
   <time>2021-06-04T04:19:47.001Z</time>
</trkpt>  
<trkpt lat="34.250346024086646" lon="108.89601006022427">
   <ele>406.22511291503906</ele>
   <time>2021-06-04T04:19:50.001Z</time>
</trkpt>  
<trkpt lat="34.25037800757134" lon="108.896023837634">
   <ele>406.69239807128906</ele>
   <time>2021-06-04T04:19:53.001Z</time>
</trkpt>  
<trkpt lat="34.25040962855668" lon="108.8960331888425">
   <ele>406.80714416503906</ele>
   <time>2021-06-04T04:19:56.001Z</time>
</trkpt>  
<trkpt lat="34.250447394943855" lon="108.89604160734181">
   <ele>407.03907775878906</ele>
   <time>2021-06-04T04:19:59.001Z</time>
</trkpt>  
<trkpt lat="34.25047473382132" lon="108.89604666951386">
   <ele>407.3465118408203</ele>
   <time>2021-06-04T04:20:01.001Z</time>
</trkpt>  
<trkpt lat="34.25051156259036" lon="108.8960536114879">
   <ele>407.60182189941406</ele>
   <time>2021-06-04T04:20:04.001Z</time>
</trkpt>  
<trkpt lat="34.250543504382904" lon="108.89605862666828">
   <ele>407.85694885253906</ele>
   <time>2021-06-04T04:20:07.001Z</time>
</trkpt>  
<trkpt lat="34.25058509750209" lon="108.8960587346859">
   <ele>407.9389190673828</ele>
   <time>2021-06-04T04:20:10.001Z</time>
</trkpt>  
<trkpt lat="34.25061231056978" lon="108.8960567606386">
   <ele>407.81190490722656</ele>
   <time>2021-06-04T04:20:12.001Z</time>
</trkpt>  
<trkpt lat="34.250646860487834" lon="108.89605050476762">
   <ele>407.70704650878906</ele>
   <time>2021-06-04T04:20:15.001Z</time>
</trkpt>  
<trkpt lat="34.250676834080046" lon="108.89604318087193">
   <ele>408.05482482910156</ele>
   <time>2021-06-04T04:20:18.001Z</time>
</trkpt>  
<trkpt lat="34.25070584639987" lon="108.89603754460016">
   <ele>408.0600128173828</ele>
   <time>2021-06-04T04:20:21.001Z</time>
</trkpt>  
<trkpt lat="34.2507354354183" lon="108.89603299108681">
   <ele>408.13319396972656</ele>
   <time>2021-06-04T04:20:25.001Z</time>
</trkpt>  
<trkpt lat="34.25076363555506" lon="108.89602871476515">
   <ele>408.16627502441406</ele>
   <time>2021-06-04T04:20:29.001Z</time>
</trkpt>  
<trkpt lat="34.25073578267535" lon="108.89603946889122">
   <ele>407.5263214111328</ele>
   <time>2021-06-04T04:21:15.000Z</time>
</trkpt>  
<trkpt lat="34.25070654450203" lon="108.89603705692161">
   <ele>407.75172424316406</ele>
   <time>2021-06-04T04:21:21.000Z</time>
</trkpt>  
<trkpt lat="34.250710520018906" lon="108.8960701568829">
   <ele>413.16822814941406</ele>
   <time>2021-06-04T04:24:01.000Z</time>
</trkpt>  
<trkpt lat="34.25072692938851" lon="108.89604386940202">
   <ele>411.40223693847656</ele>
   <time>2021-06-04T04:26:44.001Z</time>
</trkpt>  
<trkpt lat="34.250713692042396" lon="108.89601526908329">
   <ele>409.66639709472656</ele>
   <time>2021-06-04T04:27:58.001Z</time>
</trkpt>  
<trkpt lat="34.25073927093182" lon="108.89600025119259">
   <ele>407.7606964111328</ele>
   <time>2021-06-04T04:28:50.000Z</time>
</trkpt>  
<trkpt lat="34.25077126491874" lon="108.89599635397197">
   <ele>409.01173400878906</ele>
   <time>2021-06-04T04:29:36.000Z</time>
</trkpt>  
<trkpt lat="34.25080277235301" lon="108.89599079088043">
   <ele>409.60194396972656</ele>
   <time>2021-06-04T04:29:39.000Z</time>
</trkpt>  
<trkpt lat="34.25083378528564" lon="108.89599499525607">
   <ele>409.75624084472656</ele>
   <time>2021-06-04T04:29:42.000Z</time>
</trkpt>  
<trkpt lat="34.250862864890465" lon="108.89600425813082">
   <ele>410.27955627441406</ele>
   <time>2021-06-04T04:29:46.000Z</time>
</trkpt>  
<trkpt lat="34.25089550239158" lon="108.89600672657664">
   <ele>409.95741271972656</ele>
   <time>2021-06-04T04:29:49.000Z</time>
</trkpt>  
<trkpt lat="34.250928190134765" lon="108.89599913462712">
   <ele>409.5511016845703</ele>
   <time>2021-06-04T04:29:52.000Z</time>
</trkpt>  
<trkpt lat="34.250958139562584" lon="108.89598534109571">
   <ele>410.03688049316406</ele>
   <time>2021-06-04T04:29:55.000Z</time>
</trkpt>  
<trkpt lat="34.250983744549316" lon="108.89597298641701">
   <ele>410.40187072753906</ele>
   <time>2021-06-04T04:29:58.000Z</time>
</trkpt>  
<trkpt lat="34.25101557406223" lon="108.89595611839705">
   <ele>410.06983947753906</ele>
   <time>2021-06-04T04:30:01.000Z</time>
</trkpt>  
<trkpt lat="34.251044950006246" lon="108.8959323363877">
   <ele>410.0878448486328</ele>
   <time>2021-06-04T04:30:04.000Z</time>
</trkpt>  
<trkpt lat="34.25107418049847" lon="108.89590165636154">
   <ele>410.5017852783203</ele>
   <time>2021-06-04T04:30:07.000Z</time>
</trkpt>  
<trkpt lat="34.25109472896971" lon="108.89587660480572">
   <ele>410.56336975097656</ele>
   <time>2021-06-04T04:30:10.000Z</time>
</trkpt>  
<trkpt lat="34.25112707450037" lon="108.89585543547824">
   <ele>410.1197052001953</ele>
   <time>2021-06-04T04:30:13.000Z</time>
</trkpt>  
<trkpt lat="34.25115511727441" lon="108.8958500270955">
   <ele>409.8222198486328</ele>
   <time>2021-06-04T04:30:16.000Z</time>
</trkpt>  
<trkpt lat="34.251186922065116" lon="108.8958479700901">
   <ele>409.49891662597656</ele>
   <time>2021-06-04T04:30:19.000Z</time>
</trkpt>  
<trkpt lat="34.25121429553111" lon="108.89584742398463">
   <ele>409.70606994628906</ele>
   <time>2021-06-04T04:30:21.000Z</time>
</trkpt>  
<trkpt lat="34.25124282271093" lon="108.89584566750005">
   <ele>409.8050079345703</ele>
   <time>2021-06-04T04:30:23.000Z</time>
</trkpt>  
<trkpt lat="34.251276651374006" lon="108.89584350204824">
   <ele>409.71607971191406</ele>
   <time>2021-06-04T04:30:26.000Z</time>
</trkpt>  
<trkpt lat="34.25130619955269" lon="108.89584045165756">
   <ele>410.25245666503906</ele>
   <time>2021-06-04T04:30:29.000Z</time>
</trkpt>  
<trkpt lat="34.25133702600534" lon="108.89583760769445">
   <ele>410.62928771972656</ele>
   <time>2021-06-04T04:30:32.000Z</time>
</trkpt>  
<trkpt lat="34.25136911199576" lon="108.89583166431281">
   <ele>410.51136779785156</ele>
   <time>2021-06-04T04:30:35.000Z</time>
</trkpt>  
<trkpt lat="34.25139894288329" lon="108.89582297998669">
   <ele>410.3977813720703</ele>
   <time>2021-06-04T04:30:38.000Z</time>
</trkpt>  
<trkpt lat="34.251433851463254" lon="108.89581243309595">
   <ele>410.62220764160156</ele>
   <time>2021-06-04T04:30:41.000Z</time>
</trkpt>  
<trkpt lat="34.25146832548973" lon="108.89579752295093">
   <ele>410.55433654785156</ele>
   <time>2021-06-04T04:30:44.000Z</time>
</trkpt>  
<trkpt lat="34.251497710964934" lon="108.89577467624937">
   <ele>410.47035217285156</ele>
   <time>2021-06-04T04:30:47.000Z</time>
</trkpt>  
<trkpt lat="34.25151902505285" lon="108.89574399349563">
   <ele>410.37684631347656</ele>
   <time>2021-06-04T04:30:50.000Z</time>
</trkpt>  
<trkpt lat="34.251525185987134" lon="108.89570186846254">
   <ele>410.4113311767578</ele>
   <time>2021-06-04T04:30:53.000Z</time>
</trkpt>  
<trkpt lat="34.251524569779086" lon="108.89566650859557">
   <ele>410.11708068847656</ele>
   <time>2021-06-04T04:30:56.000Z</time>
</trkpt>  
<trkpt lat="34.25152380059257" lon="108.89563249505981">
   <ele>409.6422882080078</ele>
   <time>2021-06-04T04:30:59.000Z</time>
</trkpt>  
<trkpt lat="34.25152391279969" lon="108.8955947470609">
   <ele>409.93885803222656</ele>
   <time>2021-06-04T04:31:02.000Z</time>
</trkpt>  
<trkpt lat="34.251527440598494" lon="108.89555560393086">
   <ele>409.48487854003906</ele>
   <time>2021-06-04T04:31:05.000Z</time>
</trkpt>  
<trkpt lat="34.25153569393444" lon="108.89551659877762">
   <ele>409.83253479003906</ele>
   <time>2021-06-04T04:31:08.000Z</time>
</trkpt>  
<trkpt lat="34.25154506866051" lon="108.89547849037272">
   <ele>410.22010803222656</ele>
   <time>2021-06-04T04:31:11.000Z</time>
</trkpt>  
<trkpt lat="34.25155349609722" lon="108.89544603253802">
   <ele>410.4556427001953</ele>
   <time>2021-06-04T04:31:14.000Z</time>
</trkpt>  
<trkpt lat="34.25155865389169" lon="108.89541291120791">
   <ele>410.80299377441406</ele>
   <time>2021-06-04T04:31:17.000Z</time>
</trkpt>  
<trkpt lat="34.251559427828724" lon="108.89537793588454">
   <ele>410.71156311035156</ele>
   <time>2021-06-04T04:31:20.000Z</time>
</trkpt>  
<trkpt lat="34.25155677241474" lon="108.89534484034876">
   <ele>410.49427795410156</ele>
   <time>2021-06-04T04:31:23.000Z</time>
</trkpt>  
<trkpt lat="34.25154223649986" lon="108.89531280638516">
   <ele>410.5316925048828</ele>
   <time>2021-06-04T04:31:26.000Z</time>
</trkpt>  
<trkpt lat="34.25151869319201" lon="108.89529322209616">
   <ele>410.37281799316406</ele>
   <time>2021-06-04T04:31:29.000Z</time>
</trkpt>  
<trkpt lat="34.25148883158358" lon="108.89527973968217">
   <ele>410.00550842285156</ele>
   <time>2021-06-04T04:31:33.000Z</time>
</trkpt>  
<trkpt lat="34.251455975390186" lon="108.89526700760274">
   <ele>409.90821838378906</ele>
   <time>2021-06-04T04:31:37.000Z</time>
</trkpt>  
<trkpt lat="34.25143165144508" lon="108.89524776223905">
   <ele>409.88282775878906</ele>
   <time>2021-06-04T04:31:40.000Z</time>
</trkpt>  
<trkpt lat="34.25141202766335" lon="108.89522178452081">
   <ele>409.4452667236328</ele>
   <time>2021-06-04T04:31:43.000Z</time>
</trkpt>  
<trkpt lat="34.25139064908125" lon="108.89519609381436">
   <ele>409.22779846191406</ele>
   <time>2021-06-04T04:31:46.000Z</time>
</trkpt>  
<trkpt lat="34.25136302258527" lon="108.89516635764843">
   <ele>409.28297424316406</ele>
   <time>2021-06-04T04:31:49.000Z</time>
</trkpt>  
<trkpt lat="34.25133935109185" lon="108.89514394582845">
   <ele>409.12452697753906</ele>
   <time>2021-06-04T04:31:52.000Z</time>
</trkpt>  
<trkpt lat="34.251320505757924" lon="108.89511899358337">
   <ele>409.30201721191406</ele>
   <time>2021-06-04T04:31:55.000Z</time>
</trkpt>  
<trkpt lat="34.25130239838764" lon="108.8950941236335">
   <ele>408.27357482910156</ele>
   <time>2021-06-04T04:32:02.000Z</time>
</trkpt>  
<trkpt lat="34.25127328444984" lon="108.89507717600623">
   <ele>408.00099182128906</ele>
   <time>2021-06-04T04:32:09.000Z</time>
</trkpt>  
<trkpt lat="34.25124245575326" lon="108.8950804789086">
   <ele>408.0410919189453</ele>
   <time>2021-06-04T04:32:13.000Z</time>
</trkpt>  
<trkpt lat="34.251214509178936" lon="108.89509027150693">
   <ele>407.97682189941406</ele>
   <time>2021-06-04T04:32:16.000Z</time>
</trkpt>  
<trkpt lat="34.251189336746634" lon="108.89510365343558">
   <ele>408.30445861816406</ele>
   <time>2021-06-04T04:32:20.000Z</time>
</trkpt>  
<trkpt lat="34.25116283570972" lon="108.89511669370289">
   <ele>409.20936584472656</ele>
   <time>2021-06-04T04:32:31.000Z</time>
</trkpt>  
<trkpt lat="34.25118180125526" lon="108.89507891389816">
   <ele>406.62709045410156</ele>
   <time>2021-06-04T04:33:23.000Z</time>
</trkpt>  
<trkpt lat="34.25120561620994" lon="108.89504793305356">
   <ele>406.23695373535156</ele>
   <time>2021-06-04T04:33:26.000Z</time>
</trkpt>  
<trkpt lat="34.25122412246859" lon="108.89500894376462">
   <ele>406.25209045410156</ele>
   <time>2021-06-04T04:33:29.000Z</time>
</trkpt>  
<trkpt lat="34.25122253090544" lon="108.89496743325134">
   <ele>405.43458557128906</ele>
   <time>2021-06-04T04:33:34.000Z</time>
</trkpt>  
<trkpt lat="34.251204516888144" lon="108.89493695120635">
   <ele>405.76686096191406</ele>
   <time>2021-06-04T04:33:37.000Z</time>
</trkpt>  
<trkpt lat="34.2511845285521" lon="108.89490929345084">
   <ele>405.79115295410156</ele>
   <time>2021-06-04T04:33:40.000Z</time>
</trkpt>  
<trkpt lat="34.2511631831121" lon="108.89488222732214">
   <ele>405.58534240722656</ele>
   <time>2021-06-04T04:33:43.000Z</time>
</trkpt>  
<trkpt lat="34.2511396768636" lon="108.89486499421648">
   <ele>405.8107452392578</ele>
   <time>2021-06-04T04:33:46.000Z</time>
</trkpt>  
<trkpt lat="34.251111864367275" lon="108.89483876566413">
   <ele>406.34449768066406</ele>
   <time>2021-06-04T04:33:49.000Z</time>
</trkpt>  
<trkpt lat="34.25108623560555" lon="108.8948059389823">
   <ele>407.34010314941406</ele>
   <time>2021-06-04T04:33:52.000Z</time>
</trkpt>  
<trkpt lat="34.25105998311828" lon="108.89477940744582">
   <ele>405.80738830566406</ele>
   <time>2021-06-04T04:33:55.000Z</time>
</trkpt>  
<trkpt lat="34.251039483674276" lon="108.89475465777609">
   <ele>406.1468048095703</ele>
   <time>2021-06-04T04:33:58.000Z</time>
</trkpt>  
<trkpt lat="34.25101671728283" lon="108.89471817478216">
   <ele>406.17384338378906</ele>
   <time>2021-06-04T04:34:02.000Z</time>
</trkpt>  
<trkpt lat="34.25099591090965" lon="108.89468816947969">
   <ele>406.50880432128906</ele>
   <time>2021-06-04T04:34:05.000Z</time>
</trkpt>  
<trkpt lat="34.250977169860505" lon="108.89465132328463">
   <ele>407.1391143798828</ele>
   <time>2021-06-04T04:34:08.000Z</time>
</trkpt>  
<trkpt lat="34.25096137262434" lon="108.89461241983237">
   <ele>407.43348693847656</ele>
   <time>2021-06-04T04:34:12.000Z</time>
</trkpt>  
<trkpt lat="34.25094549055302" lon="108.89457698996239">
   <ele>407.66798400878906</ele>
   <time>2021-06-04T04:34:16.000Z</time>
</trkpt>  
<trkpt lat="34.250931332133" lon="108.89454276953332">
   <ele>407.59181213378906</ele>
   <time>2021-06-04T04:34:22.000Z</time>
</trkpt>  
<trkpt lat="34.25091839592111" lon="108.89450949538046">
   <ele>407.62623596191406</ele>
   <time>2021-06-04T04:34:25.000Z</time>
</trkpt>  
<trkpt lat="34.25090659034151" lon="108.89446849086211">
   <ele>407.24781799316406</ele>
   <time>2021-06-04T04:34:28.000Z</time>
</trkpt>  
<trkpt lat="34.250894477565474" lon="108.8944233967125">
   <ele>406.86036682128906</ele>
   <time>2021-06-04T04:34:31.000Z</time>
</trkpt>  
<trkpt lat="34.250877564410004" lon="108.89438952905672">
   <ele>406.90357971191406</ele>
   <time>2021-06-04T04:34:34.000Z</time>
</trkpt>  
<trkpt lat="34.250854326588424" lon="108.89436422774921">
   <ele>406.9325714111328</ele>
   <time>2021-06-04T04:34:37.000Z</time>
</trkpt>  
<trkpt lat="34.25082248691829" lon="108.89434871442926">
   <ele>406.91297912597656</ele>
   <time>2021-06-04T04:34:40.000Z</time>
</trkpt>  
<trkpt lat="34.25078408687265" lon="108.89433581823727">
   <ele>406.83387756347656</ele>
   <time>2021-06-04T04:34:43.000Z</time>
</trkpt>  
<trkpt lat="34.250752973156956" lon="108.89432661939544">
   <ele>406.75782775878906</ele>
   <time>2021-06-04T04:34:46.000Z</time>
</trkpt>  
<trkpt lat="34.250719526248325" lon="108.89431861073048">
   <ele>406.47157287597656</ele>
   <time>2021-06-04T04:34:50.000Z</time>
</trkpt>  
<trkpt lat="34.250697457667364" lon="108.89429967490999">
   <ele>406.5084991455078</ele>
   <time>2021-06-04T04:34:53.000Z</time>
</trkpt>  
<trkpt lat="34.25067534264758" lon="108.89427992036816">
   <ele>406.5839385986328</ele>
   <time>2021-06-04T04:34:56.000Z</time>
</trkpt>  
<trkpt lat="34.2506509364688" lon="108.89426230690283">
   <ele>406.76417541503906</ele>
   <time>2021-06-04T04:34:59.000Z</time>
</trkpt>  
<trkpt lat="34.250624595309" lon="108.8942351221043">
   <ele>406.66883850097656</ele>
   <time>2021-06-04T04:35:02.000Z</time>
</trkpt>  
<trkpt lat="34.25059532585721" lon="108.8942106316547">
   <ele>406.69361877441406</ele>
   <time>2021-06-04T04:35:05.000Z</time>
</trkpt>  
<trkpt lat="34.250571370526394" lon="108.89419065515061">
   <ele>406.71241760253906</ele>
   <time>2021-06-04T04:35:08.000Z</time>
</trkpt>  
<trkpt lat="34.25054392660145" lon="108.89417542672814">
   <ele>406.78480529785156</ele>
   <time>2021-06-04T04:35:11.000Z</time>
</trkpt>  
<trkpt lat="34.25051984532715" lon="108.89415507458625">
   <ele>406.86830139160156</ele>
   <time>2021-06-04T04:35:14.000Z</time>
</trkpt>  
<trkpt lat="34.25049551918529" lon="108.89413284939248">
   <ele>406.67677307128906</ele>
   <time>2021-06-04T04:35:17.000Z</time>
</trkpt>  
<trkpt lat="34.250468419878594" lon="108.89411481405797">
   <ele>406.67933654785156</ele>
   <time>2021-06-04T04:35:19.999Z</time>
</trkpt>  
<trkpt lat="34.25044358354578" lon="108.89409094006658">
   <ele>406.4367218017578</ele>
   <time>2021-06-04T04:35:23.000Z</time>
</trkpt>  
<trkpt lat="34.25042199924021" lon="108.8940680651544">
   <ele>406.65638732910156</ele>
   <time>2021-06-04T04:35:26.000Z</time>
</trkpt>  
<trkpt lat="34.25039805711701" lon="108.89404785220603">
   <ele>406.49378967285156</ele>
   <time>2021-06-04T04:35:29.000Z</time>
</trkpt>  
<trkpt lat="34.250375854781176" lon="108.89402628108576">
   <ele>406.6366729736328</ele>
   <time>2021-06-04T04:35:32.000Z</time>
</trkpt>  
<trkpt lat="34.2503521848576" lon="108.89400360835441">
   <ele>406.55152893066406</ele>
   <time>2021-06-04T04:35:35.000Z</time>
</trkpt>  
<trkpt lat="34.250323839925436" lon="108.8939953330873">
   <ele>406.17628479003906</ele>
   <time>2021-06-04T04:35:41.000Z</time>
</trkpt>  
<trkpt lat="34.2502972041109" lon="108.894003400526">
   <ele>405.41932678222656</ele>
   <time>2021-06-04T04:36:07.000Z</time>
</trkpt>  
<trkpt lat="34.250272039467625" lon="108.89398682557646">
   <ele>405.29273986816406</ele>
   <time>2021-06-04T04:40:11.000Z</time>
</trkpt>  
<trkpt lat="34.25024862766164" lon="108.89395969928613">
   <ele>404.7710723876953</ele>
   <time>2021-06-04T04:40:14.000Z</time>
</trkpt>  
<trkpt lat="34.25022356254731" lon="108.89392435156127">
   <ele>403.7655792236328</ele>
   <time>2021-06-04T04:40:17.000Z</time>
</trkpt>  
<trkpt lat="34.250202056130185" lon="108.89389589091445">
   <ele>404.37770080566406</ele>
   <time>2021-06-04T04:40:19.000Z</time>
</trkpt>  
<trkpt lat="34.250188427989414" lon="108.89386128464788">
   <ele>405.4314727783203</ele>
   <time>2021-06-04T04:40:22.000Z</time>
</trkpt>  
<trkpt lat="34.25018576116938" lon="108.89382515108485">
   <ele>406.65821838378906</ele>
   <time>2021-06-04T04:40:25.000Z</time>
</trkpt>  
<trkpt lat="34.250181631801716" lon="108.89378999722034">
   <ele>406.56520080566406</ele>
   <time>2021-06-04T04:40:28.000Z</time>
</trkpt>  
<trkpt lat="34.2501714592247" lon="108.89375442447003">
   <ele>406.59693908691406</ele>
   <time>2021-06-04T04:40:31.000Z</time>
</trkpt>  
<trkpt lat="34.250157245146085" lon="108.89372384105866">
   <ele>406.98268127441406</ele>
   <time>2021-06-04T04:40:34.000Z</time>
</trkpt>  
<trkpt lat="34.25014004915318" lon="108.89369789410016">
   <ele>406.51271057128906</ele>
   <time>2021-06-04T04:40:38.000Z</time>
</trkpt>  
<trkpt lat="34.250122625658406" lon="108.89367107722171">
   <ele>406.73048400878906</ele>
   <time>2021-06-04T04:40:44.000Z</time>
</trkpt>  
<trkpt lat="34.250114024912634" lon="108.89363845708472">
   <ele>407.07862854003906</ele>
   <time>2021-06-04T04:40:53.000Z</time>
</trkpt>  
<trkpt lat="34.25009156195827" lon="108.8936194498459">
   <ele>406.54689025878906</ele>
   <time>2021-06-04T04:41:00.000Z</time>
</trkpt>  
<trkpt lat="34.250070802218374" lon="108.89359855439439">
   <ele>407.16871643066406</ele>
   <time>2021-06-04T04:41:06.000Z</time>
</trkpt>  
<trkpt lat="34.25004722164286" lon="108.8935695147041">
   <ele>406.8968048095703</ele>
   <time>2021-06-04T04:41:09.000Z</time>
</trkpt>  
<trkpt lat="34.250026428314854" lon="108.89353295272764">
   <ele>406.75746154785156</ele>
   <time>2021-06-04T04:41:12.000Z</time>
</trkpt>  
<trkpt lat="34.25001130077431" lon="108.89349927244417">
   <ele>406.4481964111328</ele>
   <time>2021-06-04T04:41:15.000Z</time>
</trkpt>  
<trkpt lat="34.24998953453743" lon="108.89347992836564">
   <ele>403.16310119628906</ele>
   <time>2021-06-04T04:41:38.000Z</time>
</trkpt>  
<trkpt lat="34.24996298153753" lon="108.89346462534994">
   <ele>402.89845275878906</ele>
   <time>2021-06-04T04:41:42.000Z</time>
</trkpt>  
<trkpt lat="34.24994254911317" lon="108.8934432203721">
   <ele>403.12599182128906</ele>
   <time>2021-06-04T04:41:52.000Z</time>
</trkpt>  
<trkpt lat="34.24991415922011" lon="108.89341775509924">
   <ele>403.62269592285156</ele>
   <time>2021-06-04T04:41:57.000Z</time>
</trkpt>  
<trkpt lat="34.24988401663233" lon="108.8934093784991">
   <ele>403.7069854736328</ele>
   <time>2021-06-04T04:42:00.000Z</time>
</trkpt>  
<trkpt lat="34.2498604747362" lon="108.89339106301746">
   <ele>404.3605499267578</ele>
   <time>2021-06-04T04:42:03.000Z</time>
</trkpt>  
<trkpt lat="34.24983247246492" lon="108.89336843079032">
   <ele>404.78602600097656</ele>
   <time>2021-06-04T04:42:07.000Z</time>
</trkpt>  
<trkpt lat="34.249803644637865" lon="108.89335938603627">
   <ele>404.75502014160156</ele>
   <time>2021-06-04T04:42:12.000Z</time>
</trkpt>  
<trkpt lat="34.24976921280625" lon="108.89335295488587">
   <ele>405.03907775878906</ele>
   <time>2021-06-04T04:42:17.000Z</time>
</trkpt>  
<trkpt lat="34.249740601655546" lon="108.89335378779143">
   <ele>404.96510314941406</ele>
   <time>2021-06-04T04:42:20.000Z</time>
</trkpt>  
<trkpt lat="34.24971292300469" lon="108.89335665986421">
   <ele>405.3139190673828</ele>
   <time>2021-06-04T04:42:23.000Z</time>
</trkpt>  
<trkpt lat="34.249685689222474" lon="108.89336108470562">
   <ele>405.59376525878906</ele>
   <time>2021-06-04T04:42:26.000Z</time>
</trkpt>  
<trkpt lat="34.24965609647202" lon="108.89335702087844">
   <ele>404.91651916503906</ele>
   <time>2021-06-04T04:42:29.000Z</time>
</trkpt>  
<trkpt lat="34.24963366681061" lon="108.89333240482853">
   <ele>404.52857971191406</ele>
   <time>2021-06-04T04:42:31.999Z</time>
</trkpt>  
<trkpt lat="34.24961944678446" lon="108.8932968727942">
   <ele>403.84498596191406</ele>
   <time>2021-06-04T04:42:34.999Z</time>
</trkpt>  
<trkpt lat="34.24961034378138" lon="108.89326117627832">
   <ele>403.5688018798828</ele>
   <time>2021-06-04T04:42:38.000Z</time>
</trkpt>  
<trkpt lat="34.24960652582213" lon="108.89322008336407">
   <ele>402.94960021972656</ele>
   <time>2021-06-04T04:42:41.000Z</time>
</trkpt>  
<trkpt lat="34.24960563587281" lon="108.89318134343054">
   <ele>403.03504943847656</ele>
   <time>2021-06-04T04:42:44.000Z</time>
</trkpt>  
<trkpt lat="34.249606227705065" lon="108.89314160649408">
   <ele>403.1754913330078</ele>
   <time>2021-06-04T04:42:47.000Z</time>
</trkpt>  
<trkpt lat="34.24960350223263" lon="108.89310531460299">
   <ele>403.21107482910156</ele>
   <time>2021-06-04T04:42:50.000Z</time>
</trkpt>  
<trkpt lat="34.24959651421699" lon="108.89306818497727">
   <ele>403.10609436035156</ele>
   <time>2021-06-04T04:42:53.000Z</time>
</trkpt>  
<trkpt lat="34.24959238834268" lon="108.89302701830273">
   <ele>403.18910217285156</ele>
   <time>2021-06-04T04:42:56.000Z</time>
</trkpt>  
<trkpt lat="34.24959110078831" lon="108.89298816478352">
   <ele>403.16627502441406</ele>
   <time>2021-06-04T04:42:59.000Z</time>
</trkpt>  
<trkpt lat="34.24959157500872" lon="108.89294996582531">
   <ele>403.25074768066406</ele>
   <time>2021-06-04T04:43:02.001Z</time>
</trkpt>  
<trkpt lat="34.249591899775055" lon="108.89291307987452">
   <ele>403.04090881347656</ele>
   <time>2021-06-04T04:43:05.001Z</time>
</trkpt>  
<trkpt lat="34.24959421755484" lon="108.89287275440232">
   <ele>403.07826232910156</ele>
   <time>2021-06-04T04:43:08.001Z</time>
</trkpt>  
<trkpt lat="34.24960066971015" lon="108.89283533690883">
   <ele>402.7965850830078</ele>
   <time>2021-06-04T04:43:11.001Z</time>
</trkpt>  
<trkpt lat="34.249607063998745" lon="108.89279633143784">
   <ele>402.96888732910156</ele>
   <time>2021-06-04T04:43:14.001Z</time>
</trkpt>  
<trkpt lat="34.24961757668387" lon="108.89275731379576">
   <ele>402.97242736816406</ele>
   <time>2021-06-04T04:43:17.001Z</time>
</trkpt>  
<trkpt lat="34.24962824727921" lon="108.89272299387306">
   <ele>402.71839904785156</ele>
   <time>2021-06-04T04:43:20.001Z</time>
</trkpt>  
<trkpt lat="34.24964841467678" lon="108.89269150339193">
   <ele>402.75209045410156</ele>
   <time>2021-06-04T04:43:23.001Z</time>
</trkpt>  
<trkpt lat="34.2496773284333" lon="108.89266933092603">
   <ele>403.13929748535156</ele>
   <time>2021-06-04T04:43:26.001Z</time>
</trkpt>  
<trkpt lat="34.24970419727012" lon="108.89263992857607">
   <ele>402.83839416503906</ele>
   <time>2021-06-04T04:43:29.001Z</time>
</trkpt>  
<trkpt lat="34.24972340963552" lon="108.89260644180062">
   <ele>402.98133850097656</ele>
   <time>2021-06-04T04:43:32.001Z</time>
</trkpt>  
<trkpt lat="34.24973997909955" lon="108.89257583732264">
   <ele>403.0956573486328</ele>
   <time>2021-06-04T04:43:35.001Z</time>
</trkpt>  
<trkpt lat="34.24975286148812" lon="108.8925469624491">
   <ele>403.57643127441406</ele>
   <time>2021-06-04T04:43:38.001Z</time>
</trkpt>  
<trkpt lat="34.24977499596446" lon="108.8925113395278">
   <ele>403.7917022705078</ele>
   <time>2021-06-04T04:43:42.001Z</time>
</trkpt>  
<trkpt lat="34.24979840832516" lon="108.89247742305892">
   <ele>404.2464141845703</ele>
   <time>2021-06-04T04:43:45.001Z</time>
</trkpt>  
<trkpt lat="34.24982372081028" lon="108.89245360947523">
   <ele>404.43409729003906</ele>
   <time>2021-06-04T04:43:48.001Z</time>
</trkpt>  
<trkpt lat="34.249852379682174" lon="108.89243612352801">
   <ele>404.45448303222656</ele>
   <time>2021-06-04T04:43:51.001Z</time>
</trkpt>  
<trkpt lat="34.24987744600306" lon="108.89241098871757">
   <ele>404.43495178222656</ele>
   <time>2021-06-04T04:43:54.001Z</time>
</trkpt>  
<trkpt lat="34.2499029409748" lon="108.89238680943066">
   <ele>404.49989318847656</ele>
   <time>2021-06-04T04:43:57.001Z</time>
</trkpt>  
<trkpt lat="34.24992124334512" lon="108.89236079828335">
   <ele>404.70082092285156</ele>
   <time>2021-06-04T04:44:00.001Z</time>
</trkpt>  
<trkpt lat="34.24994349896467" lon="108.89233408407415">
   <ele>404.61219787597656</ele>
   <time>2021-06-04T04:44:03.001Z</time>
</trkpt>  
<trkpt lat="34.24996753565527" lon="108.89230106975815">
   <ele>404.76722717285156</ele>
   <time>2021-06-04T04:44:06.001Z</time>
</trkpt>  
<trkpt lat="34.24998424695523" lon="108.8922754312486">
   <ele>404.8982696533203</ele>
   <time>2021-06-04T04:44:09.001Z</time>
</trkpt>  
<trkpt lat="34.24999630546583" lon="108.89224586517697">
   <ele>405.27833557128906</ele>
   <time>2021-06-04T04:44:15.001Z</time>
</trkpt>  
<trkpt lat="34.2500097876518" lon="108.89221321543592">
   <ele>405.35841369628906</ele>
   <time>2021-06-04T04:44:26.001Z</time>
</trkpt>  
<trkpt lat="34.25002635804423" lon="108.89218529440778">
   <ele>405.6116485595703</ele>
   <time>2021-06-04T04:44:31.001Z</time>
</trkpt>  
<trkpt lat="34.25004796877194" lon="108.89214286680401">
   <ele>405.51747131347656</ele>
   <time>2021-06-04T04:44:34.001Z</time>
</trkpt>  
<trkpt lat="34.25006010221251" lon="108.89210696015988">
   <ele>405.73304748535156</ele>
   <time>2021-06-04T04:44:37.001Z</time>
</trkpt>  
<trkpt lat="34.25005363507743" lon="108.8920743196373">
   <ele>405.7627716064453</ele>
   <time>2021-06-04T04:44:40.001Z</time>
</trkpt>  
<trkpt lat="34.25003205703374" lon="108.89204616319033">
   <ele>406.04432678222656</ele>
   <time>2021-06-04T04:44:43.001Z</time>
</trkpt>  
<trkpt lat="34.25000674006797" lon="108.89202638914148">
   <ele>406.19911193847656</ele>
   <time>2021-06-04T04:44:46.001Z</time>
</trkpt>  
<trkpt lat="34.24998371522443" lon="108.89200526008331">
   <ele>406.20936584472656</ele>
   <time>2021-06-04T04:44:48.001Z</time>
</trkpt>  
<trkpt lat="34.249960596999564" lon="108.89197350510092">
   <ele>406.24659729003906</ele>
   <time>2021-06-04T04:44:51.001Z</time>
</trkpt>  
<trkpt lat="34.24994305241207" lon="108.89194403801277">
   <ele>406.52247619628906</ele>
   <time>2021-06-04T04:44:54.001Z</time>
</trkpt>  
<trkpt lat="34.249933465276456" lon="108.89190294655704">
   <ele>406.70375061035156</ele>
   <time>2021-06-04T04:44:57.001Z</time>
</trkpt>  
<trkpt lat="34.24993262040531" lon="108.89185880506676">
   <ele>406.82411193847656</ele>
   <time>2021-06-04T04:45:00.001Z</time>
</trkpt>  
<trkpt lat="34.2499358486673" lon="108.89181066124021">
   <ele>406.9462432861328</ele>
   <time>2021-06-04T04:45:03.002Z</time>
</trkpt>  
<trkpt lat="34.24994068625697" lon="108.89176549265139">
   <ele>407.23304748535156</ele>
   <time>2021-06-04T04:45:06.002Z</time>
</trkpt>  
<trkpt lat="34.249945608402626" lon="108.89172484763176">
   <ele>407.1123809814453</ele>
   <time>2021-06-04T04:45:09.002Z</time>
</trkpt>  
<trkpt lat="34.24994573412365" lon="108.89169127768284">
   <ele>407.39894104003906</ele>
   <time>2021-06-04T04:45:12.002Z</time>
</trkpt>  
<trkpt lat="34.24994106685431" lon="108.89164412698574">
   <ele>407.6775665283203</ele>
   <time>2021-06-04T04:45:15.002Z</time>
</trkpt>  
<trkpt lat="34.24993713763467" lon="108.8916106868217">
   <ele>407.97901916503906</ele>
   <time>2021-06-04T04:45:17.002Z</time>
</trkpt>  
<trkpt lat="34.24993095039116" lon="108.89156433745467">
   <ele>407.89418029785156</ele>
   <time>2021-06-04T04:45:20.002Z</time>
</trkpt>  
<trkpt lat="34.24992260322965" lon="108.89152665963475">
   <ele>407.84950256347656</ele>
   <time>2021-06-04T04:45:23.002Z</time>
</trkpt>  
<trkpt lat="34.24991401084249" lon="108.89149568701275">
   <ele>407.69093322753906</ele>
   <time>2021-06-04T04:45:26.002Z</time>
</trkpt>  
<trkpt lat="34.24990145761883" lon="108.89146362626221">
   <ele>407.52723693847656</ele>
   <time>2021-06-04T04:45:29.002Z</time>
</trkpt>  
<trkpt lat="34.24988447358359" lon="108.89142812636129">
   <ele>407.97254943847656</ele>
   <time>2021-06-04T04:45:33.002Z</time>
</trkpt>  
<trkpt lat="34.24986549853201" lon="108.89139103960213">
   <ele>408.39625549316406</ele>
   <time>2021-06-04T04:45:36.002Z</time>
</trkpt>  
<trkpt lat="34.24984088026739" lon="108.89135492943217">
   <ele>408.56434631347656</ele>
   <time>2021-06-04T04:45:39.002Z</time>
</trkpt>  
<trkpt lat="34.24982032882943" lon="108.89133358449745">
   <ele>408.67713928222656</ele>
   <time>2021-06-04T04:45:41.002Z</time>
</trkpt>  
<trkpt lat="34.24979034601704" lon="108.89130391382994">
   <ele>408.89198303222656</ele>
   <time>2021-06-04T04:45:44.002Z</time>
</trkpt>  
<trkpt lat="34.24975660021917" lon="108.89127619996464">
   <ele>409.13893127441406</ele>
   <time>2021-06-04T04:45:47.002Z</time>
</trkpt>  
<trkpt lat="34.249722959363794" lon="108.89125947604559">
   <ele>409.31568908691406</ele>
   <time>2021-06-04T04:45:50.002Z</time>
</trkpt>  
<trkpt lat="34.24968642767637" lon="108.89124937123809">
   <ele>409.43653869628906</ele>
   <time>2021-06-04T04:45:53.002Z</time>
</trkpt>  
<trkpt lat="34.24965093814452" lon="108.89124350856528">
   <ele>409.5951690673828</ele>
   <time>2021-06-04T04:45:56.002Z</time>
</trkpt>  
<trkpt lat="34.249617591062915" lon="108.89124994027397">
   <ele>409.0452423095703</ele>
   <time>2021-06-04T04:45:59.002Z</time>
</trkpt>  
<trkpt lat="34.249584983359966" lon="108.89125281840212">
   <ele>409.01454162597656</ele>
   <time>2021-06-04T04:46:02.002Z</time>
</trkpt>  
<trkpt lat="34.24954939363479" lon="108.89125553259895">
   <ele>408.16090393066406</ele>
   <time>2021-06-04T04:46:05.002Z</time>
</trkpt>  
<trkpt lat="34.24952378218997" lon="108.89126709626414">
   <ele>408.44654846191406</ele>
   <time>2021-06-04T04:46:07.002Z</time>
</trkpt>  
<trkpt lat="34.249498325133644" lon="108.8912820793278">
   <ele>408.37660217285156</ele>
   <time>2021-06-04T04:46:10.002Z</time>
</trkpt>  
<trkpt lat="34.24947092027891" lon="108.89129951099574">
   <ele>407.5905303955078</ele>
   <time>2021-06-04T04:46:13.002Z</time>
</trkpt>  
<trkpt lat="34.249442314195676" lon="108.89132561899933">
   <ele>407.55287170410156</ele>
   <time>2021-06-04T04:46:16.002Z</time>
</trkpt>  
<trkpt lat="34.24941713848606" lon="108.89135813867799">
   <ele>407.2841339111328</ele>
   <time>2021-06-04T04:46:19.002Z</time>
</trkpt>  
<trkpt lat="34.24939664892207" lon="108.89139557225323">
   <ele>406.85987854003906</ele>
   <time>2021-06-04T04:46:22.002Z</time>
</trkpt>  
<trkpt lat="34.24938059143127" lon="108.89143726923">
   <ele>406.4450225830078</ele>
   <time>2021-06-04T04:46:25.002Z</time>
</trkpt>  
<trkpt lat="34.24936335694403" lon="108.89147390610438">
   <ele>406.1525421142578</ele>
   <time>2021-06-04T04:46:28.002Z</time>
</trkpt>  
<trkpt lat="34.24934816125306" lon="108.89151128230347">
   <ele>405.76173400878906</ele>
   <time>2021-06-04T04:46:31.002Z</time>
</trkpt>  
<trkpt lat="34.24932783865724" lon="108.89155102423453">
   <ele>405.53492736816406</ele>
   <time>2021-06-04T04:46:34.002Z</time>
</trkpt>  
<trkpt lat="34.249306227888574" lon="108.8915805106567">
   <ele>405.43678283691406</ele>
   <time>2021-06-04T04:46:37.002Z</time>
</trkpt>  
<trkpt lat="34.24927725963788" lon="108.89160506191334">
   <ele>405.15895080566406</ele>
   <time>2021-06-04T04:46:40.002Z</time>
</trkpt>  
<trkpt lat="34.24924889299505" lon="108.891627163716">
   <ele>404.9955596923828</ele>
   <time>2021-06-04T04:46:43.002Z</time>
</trkpt>  
<trkpt lat="34.24922232654035" lon="108.89165150992781">
   <ele>404.6955108642578</ele>
   <time>2021-06-04T04:46:46.002Z</time>
</trkpt>  
<trkpt lat="34.24919395727294" lon="108.89166490504073">
   <ele>404.53565979003906</ele>
   <time>2021-06-04T04:46:49.002Z</time>
</trkpt>  
<trkpt lat="34.24915926759965" lon="108.89166986430679">
   <ele>404.48219299316406</ele>
   <time>2021-06-04T04:46:52.002Z</time>
</trkpt>  
<trkpt lat="34.24912157639592" lon="108.8916708664187">
   <ele>404.56605529785156</ele>
   <time>2021-06-04T04:46:55.002Z</time>
</trkpt>  
<trkpt lat="34.24908822208622" lon="108.89166776903933">
   <ele>405.04103088378906</ele>
   <time>2021-06-04T04:46:58.002Z</time>
</trkpt>  
<trkpt lat="34.249061149800035" lon="108.89166514101493">
   <ele>405.23353576660156</ele>
   <time>2021-06-04T04:47:00.002Z</time>
</trkpt>  
<trkpt lat="34.24902420303532" lon="108.89167053086285">
   <ele>405.2000274658203</ele>
   <time>2021-06-04T04:47:03.002Z</time>
</trkpt>  
<trkpt lat="34.24899039594622" lon="108.89169039222713">
   <ele>405.13978576660156</ele>
   <time>2021-06-04T04:47:06.002Z</time>
</trkpt>  
<trkpt lat="34.24895546522524" lon="108.89170818093595">
   <ele>405.07752990722656</ele>
   <time>2021-06-04T04:47:09.002Z</time>
</trkpt>  
<trkpt lat="34.24892214576719" lon="108.89173207192282">
   <ele>404.76258850097656</ele>
   <time>2021-06-04T04:47:12.002Z</time>
</trkpt>  
<trkpt lat="34.24890293945835" lon="108.89175573218542">
   <ele>404.8139190673828</ele>
   <time>2021-06-04T04:47:14.002Z</time>
</trkpt>  
<trkpt lat="34.248885884567535" lon="108.89178336467396">
   <ele>404.77430725097656</ele>
   <time>2021-06-04T04:47:16.002Z</time>
</trkpt>  
<trkpt lat="34.248867828458394" lon="108.8918185602788">
   <ele>404.55958557128906</ele>
   <time>2021-06-04T04:47:19.002Z</time>
</trkpt>  
<trkpt lat="34.24885945414739" lon="108.89185071004563">
   <ele>404.54872131347656</ele>
   <time>2021-06-04T04:47:21.002Z</time>
</trkpt>  
<trkpt lat="34.24885319873467" lon="108.89189665640231">
   <ele>404.44361877441406</ele>
   <time>2021-06-04T04:47:24.002Z</time>
</trkpt>  
<trkpt lat="34.248850637597364" lon="108.89193945693076">
   <ele>404.22572326660156</ele>
   <time>2021-06-04T04:47:27.002Z</time>
</trkpt>  
<trkpt lat="34.24885336676224" lon="108.89198296263301">
   <ele>404.3716583251953</ele>
   <time>2021-06-04T04:47:30.003Z</time>
</trkpt>  
<trkpt lat="34.248857194560195" lon="108.8920240614423">
   <ele>404.03651428222656</ele>
   <time>2021-06-04T04:47:33.003Z</time>
</trkpt>  
<trkpt lat="34.24886266722689" lon="108.8920631590364">
   <ele>403.8478546142578</ele>
   <time>2021-06-04T04:47:36.003Z</time>
</trkpt>  
<trkpt lat="34.24886715546298" lon="108.8921031946971">
   <ele>403.76661682128906</ele>
   <time>2021-06-04T04:47:39.003Z</time>
</trkpt>  
<trkpt lat="34.248867762924995" lon="108.8921483637764">
   <ele>403.72779846191406</ele>
   <time>2021-06-04T04:47:42.003Z</time>
</trkpt>  
<trkpt lat="34.248868933211895" lon="108.89219430168251">
   <ele>403.61122131347656</ele>
   <time>2021-06-04T04:47:45.003Z</time>
</trkpt>  
<trkpt lat="34.24886763551387" lon="108.89223526730548">
   <ele>403.46705627441406</ele>
   <time>2021-06-04T04:47:48.003Z</time>
</trkpt>  
<trkpt lat="34.24885083733916" lon="108.8922705762185">
   <ele>403.63978576660156</ele>
   <time>2021-06-04T04:47:51.003Z</time>
</trkpt>  
<trkpt lat="34.24882486156974" lon="108.89228582464706">
   <ele>403.76600646972656</ele>
   <time>2021-06-04T04:47:54.003Z</time>
</trkpt>  
<trkpt lat="34.24879795875509" lon="108.8922784707115">
   <ele>403.85292053222656</ele>
   <time>2021-06-04T04:47:58.003Z</time>
</trkpt>  
<trkpt lat="34.24877301306219" lon="108.89229405237589">
   <ele>403.92848205566406</ele>
   <time>2021-06-04T04:48:01.003Z</time>
</trkpt>  
<trkpt lat="34.24877263489093" lon="108.89233506643966">
   <ele>403.72389221191406</ele>
   <time>2021-06-04T04:48:04.003Z</time>
</trkpt>  
<trkpt lat="34.24878025495706" lon="108.89238200779738">
   <ele>404.34742736816406</ele>
   <time>2021-06-04T04:48:07.003Z</time>
</trkpt>  
<trkpt lat="34.248788674981434" lon="108.8924206672173">
   <ele>404.18238830566406</ele>
   <time>2021-06-04T04:48:10.003Z</time>
</trkpt>  
<trkpt lat="34.2488035461544" lon="108.892452799309">
   <ele>404.09193420410156</ele>
   <time>2021-06-04T04:48:12.003Z</time>
</trkpt>  
<trkpt lat="34.24882155831094" lon="108.89248696036074">
   <ele>403.58570861816406</ele>
   <time>2021-06-04T04:48:15.003Z</time>
</trkpt>  
<trkpt lat="34.24882727039516" lon="108.89253027304946">
   <ele>403.32167053222656</ele>
   <time>2021-06-04T04:48:18.003Z</time>
</trkpt>  
<trkpt lat="34.24882064842918" lon="108.89257757368402">
   <ele>403.53712463378906</ele>
   <time>2021-06-04T04:48:21.003Z</time>
</trkpt>  
<trkpt lat="34.24881357362179" lon="108.89261315940854">
   <ele>403.76771545410156</ele>
   <time>2021-06-04T04:48:23.003Z</time>
</trkpt>  
<trkpt lat="34.24880807713208" lon="108.89266202719801">
   <ele>403.80250549316406</ele>
   <time>2021-06-04T04:48:26.003Z</time>
</trkpt>  
<trkpt lat="34.24880568842653" lon="108.89270860468883">
   <ele>403.65345764160156</ele>
   <time>2021-06-04T04:48:29.003Z</time>
</trkpt>  
<trkpt lat="34.2488006858084" lon="108.89274777492935">
   <ele>403.7587432861328</ele>
   <time>2021-06-04T04:48:32.003Z</time>
</trkpt>  
<trkpt lat="34.24880303097179" lon="108.89279594029665">
   <ele>403.9242706298828</ele>
   <time>2021-06-04T04:48:35.003Z</time>
</trkpt>  
<trkpt lat="34.248809729799184" lon="108.89282923138701">
   <ele>404.1281280517578</ele>
   <time>2021-06-04T04:48:37.003Z</time>
</trkpt>  
<trkpt lat="34.24881404425739" lon="108.89286298972439">
   <ele>404.29237365722656</ele>
   <time>2021-06-04T04:48:39.003Z</time>
</trkpt>  
<trkpt lat="34.248817870590436" lon="108.89289575191839">
   <ele>404.99549865722656</ele>
   <time>2021-06-04T04:48:41.003Z</time>
</trkpt>  
<trkpt lat="34.24882196623552" lon="108.89293304066089">
   <ele>405.08082580566406</ele>
   <time>2021-06-04T04:48:43.003Z</time>
</trkpt>  
<trkpt lat="34.248827359537074" lon="108.89297875576594">
   <ele>405.45106506347656</ele>
   <time>2021-06-04T04:48:46.003Z</time>
</trkpt>  
<trkpt lat="34.24882632241821" lon="108.89302158612784">
   <ele>405.3117218017578</ele>
   <time>2021-06-04T04:48:49.003Z</time>
</trkpt>  
<trkpt lat="34.24882690544052" lon="108.89305453678938">
   <ele>405.43556213378906</ele>
   <time>2021-06-04T04:48:51.003Z</time>
</trkpt>  
<trkpt lat="34.2488329645801" lon="108.89309529252141">
   <ele>405.03041076660156</ele>
   <time>2021-06-04T04:48:54.003Z</time>
</trkpt>  
<trkpt lat="34.248839198650955" lon="108.89313543092781">
   <ele>405.13502502441406</ele>
   <time>2021-06-04T04:48:57.003Z</time>
</trkpt>  
<trkpt lat="34.24883179180981" lon="108.89317700705821">
   <ele>405.4782257080078</ele>
   <time>2021-06-04T04:49:00.003Z</time>
</trkpt>  
<trkpt lat="34.24882390466201" lon="108.89322153745944">
   <ele>406.00013732910156</ele>
   <time>2021-06-04T04:49:03.003Z</time>
</trkpt>  
<trkpt lat="34.24881151962628" lon="108.89325248433242">
   <ele>406.01173400878906</ele>
   <time>2021-06-04T04:49:06.003Z</time>
</trkpt>  
<trkpt lat="34.24878679810092" lon="108.89328598296471">
   <ele>406.14833068847656</ele>
   <time>2021-06-04T04:49:10.003Z</time>
</trkpt>  
<trkpt lat="34.24876563555987" lon="108.89331993512391">
   <ele>405.5717315673828</ele>
   <time>2021-06-04T04:49:13.003Z</time>
</trkpt>  
<trkpt lat="34.24874222655972" lon="108.89335722074365">
   <ele>405.5531768798828</ele>
   <time>2021-06-04T04:49:16.003Z</time>
</trkpt>  
<trkpt lat="34.24871852610973" lon="108.89338265769862">
   <ele>405.5734405517578</ele>
   <time>2021-06-04T04:49:18.003Z</time>
</trkpt>  
<trkpt lat="34.24869659589426" lon="108.89340764590112">
   <ele>405.8131866455078</ele>
   <time>2021-06-04T04:49:20.003Z</time>
</trkpt>  
<trkpt lat="34.24867193477962" lon="108.8934310316204">
   <ele>406.07325744628906</ele>
   <time>2021-06-04T04:49:22.003Z</time>
</trkpt>  
<trkpt lat="34.24865051590021" lon="108.89345341150428">
   <ele>406.15663146972656</ele>
   <time>2021-06-04T04:49:24.003Z</time>
</trkpt>  
<trkpt lat="34.24862606922874" lon="108.89348649664646">
   <ele>406.22254943847656</ele>
   <time>2021-06-04T04:49:27.003Z</time>
</trkpt>  
<trkpt lat="34.248597266097285" lon="108.89351625797147">
   <ele>405.8355255126953</ele>
   <time>2021-06-04T04:49:30.003Z</time>
</trkpt>  
<trkpt lat="34.24856845716691" lon="108.8935486245758">
   <ele>405.7370147705078</ele>
   <time>2021-06-04T04:49:33.003Z</time>
</trkpt>  
<trkpt lat="34.248550145572" lon="108.89357373176844">
   <ele>405.7764434814453</ele>
   <time>2021-06-04T04:49:35.003Z</time>
</trkpt>  
<trkpt lat="34.24853199254786" lon="108.89360093754036">
   <ele>405.3915557861328</ele>
   <time>2021-06-04T04:49:37.003Z</time>
</trkpt>  
<trkpt lat="34.24851300360529" lon="108.89363091667188">
   <ele>405.54469299316406</ele>
   <time>2021-06-04T04:49:39.003Z</time>
</trkpt>  
<trkpt lat="34.24849007259668" lon="108.89365963801654">
   <ele>405.96266174316406</ele>
   <time>2021-06-04T04:49:42.003Z</time>
</trkpt>  
<trkpt lat="34.2484716526805" lon="108.893686682529">
   <ele>405.92018127441406</ele>
   <time>2021-06-04T04:49:46.002Z</time>
</trkpt>  
<trkpt lat="34.248445431738396" lon="108.89370825171333">
   <ele>405.14442443847656</ele>
   <time>2021-06-04T04:49:50.002Z</time>
</trkpt>  
<trkpt lat="34.248420966366105" lon="108.89372696608872">
   <ele>405.48585510253906</ele>
   <time>2021-06-04T04:49:53.001Z</time>
</trkpt>  
<trkpt lat="34.248410404757635" lon="108.89376698323504">
   <ele>405.26478576660156</ele>
   <time>2021-06-04T04:49:57.001Z</time>
</trkpt>  
<trkpt lat="34.248396199092916" lon="108.89381190339421">
   <ele>405.7262725830078</ele>
   <time>2021-06-04T04:50:00.001Z</time>
</trkpt>  
<trkpt lat="34.24838472720116" lon="108.89384284288872">
   <ele>405.7423858642578</ele>
   <time>2021-06-04T04:50:02.001Z</time>
</trkpt>  
<trkpt lat="34.248373652066284" lon="108.89387273994171">
   <ele>405.91712951660156</ele>
   <time>2021-06-04T04:50:04.001Z</time>
</trkpt>  
<trkpt lat="34.24836112808516" lon="108.89391952935294">
   <ele>405.76747131347656</ele>
   <time>2021-06-04T04:50:07.001Z</time>
</trkpt>  
<trkpt lat="34.24834957530511" lon="108.89395745836019">
   <ele>405.81190490722656</ele>
   <time>2021-06-04T04:50:09.001Z</time>
</trkpt>  
<trkpt lat="34.248340671721" lon="108.8939893852369">
   <ele>404.71363830566406</ele>
   <time>2021-06-04T04:50:12.000Z</time>
</trkpt>  
<trkpt lat="34.24833595860537" lon="108.8940281839435">
   <ele>404.32374572753906</ele>
   <time>2021-06-04T04:50:15.000Z</time>
</trkpt>  
<trkpt lat="34.24833035604538" lon="108.89407223216801">
   <ele>404.29981994628906</ele>
   <time>2021-06-04T04:50:18.000Z</time>
</trkpt>  
<trkpt lat="34.24832813744878" lon="108.89411301181309">
   <ele>404.26319885253906</ele>
   <time>2021-06-04T04:50:21.000Z</time>
</trkpt>  
<trkpt lat="34.248320737501075" lon="108.8941522071207">
   <ele>404.32362365722656</ele>
   <time>2021-06-04T04:50:25.000Z</time>
</trkpt>  
<trkpt lat="34.248304307031525" lon="108.89419890608951">
   <ele>404.50941467285156</ele>
   <time>2021-06-04T04:50:28.000Z</time>
</trkpt>  
<trkpt lat="34.24828590333178" lon="108.89422334415104">
   <ele>404.75807189941406</ele>
   <time>2021-06-04T04:50:30.000Z</time>
</trkpt>  
<trkpt lat="34.24826238291447" lon="108.89424845666846">
   <ele>404.78834533691406</ele>
   <time>2021-06-04T04:50:33.000Z</time>
</trkpt>  
<trkpt lat="34.248238618025326" lon="108.89426854994656">
   <ele>405.14247131347656</ele>
   <time>2021-06-04T04:50:36.000Z</time>
</trkpt>  
<trkpt lat="34.24820644171572" lon="108.89428328508879">
   <ele>405.13819885253906</ele>
   <time>2021-06-04T04:50:39.000Z</time>
</trkpt>  
<trkpt lat="34.24817834218692" lon="108.89429562340047">
   <ele>405.44239807128906</ele>
   <time>2021-06-04T04:50:42.000Z</time>
</trkpt>  
<trkpt lat="34.248143511969126" lon="108.8943129679851">
   <ele>405.57252502441406</ele>
   <time>2021-06-04T04:50:46.000Z</time>
</trkpt>  
<trkpt lat="34.24811107907989" lon="108.89433212359255">
   <ele>405.55384826660156</ele>
   <time>2021-06-04T04:50:49.000Z</time>
</trkpt>  
<trkpt lat="34.248082687179405" lon="108.8943451296584">
   <ele>405.77125549316406</ele>
   <time>2021-06-04T04:50:51.000Z</time>
</trkpt>  
<trkpt lat="34.248046876033285" lon="108.89436359138028">
   <ele>405.8902130126953</ele>
   <time>2021-06-04T04:50:53.000Z</time>
</trkpt>  
<trkpt lat="34.248017562143744" lon="108.89438501059485">
   <ele>405.7753448486328</ele>
   <time>2021-06-04T04:50:55.000Z</time>
</trkpt>  
<trkpt lat="34.247988442787616" lon="108.89440129538363">
   <ele>405.54383850097656</ele>
   <time>2021-06-04T04:50:57.000Z</time>
</trkpt>  
<trkpt lat="34.24796228029403" lon="108.8944196591277">
   <ele>405.1435089111328</ele>
   <time>2021-06-04T04:50:59.000Z</time>
</trkpt>  
<trkpt lat="34.24794778175091" lon="108.89444946702574">
   <ele>404.73463439941406</ele>
   <time>2021-06-04T04:51:01.000Z</time>
</trkpt>  
<trkpt lat="34.24794371959145" lon="108.89448302943202">
   <ele>404.36476135253906</ele>
   <time>2021-06-04T04:51:03.000Z</time>
</trkpt>  
<trkpt lat="34.24794231334764" lon="108.89451698709925">
   <ele>404.32179260253906</ele>
   <time>2021-06-04T04:51:05.000Z</time>
</trkpt>  
<trkpt lat="34.24793915649496" lon="108.89456396693818">
   <ele>404.37733459472656</ele>
   <time>2021-06-04T04:51:08.000Z</time>
</trkpt>  
<trkpt lat="34.247930918680076" lon="108.89460851327897">
   <ele>404.2705841064453</ele>
   <time>2021-06-04T04:51:11.000Z</time>
</trkpt>  
<trkpt lat="34.247917382509065" lon="108.89464229781372">
   <ele>405.10914611816406</ele>
   <time>2021-06-04T04:51:14.000Z</time>
</trkpt>  
<trkpt lat="34.24788637133562" lon="108.8946702291835">
   <ele>405.3092803955078</ele>
   <time>2021-06-04T04:51:18.000Z</time>
</trkpt>  
<trkpt lat="34.24784874472319" lon="108.8946812266945">
   <ele>405.25465393066406</ele>
   <time>2021-06-04T04:51:21.000Z</time>
</trkpt>  
<trkpt lat="34.24781324073231" lon="108.89469201362428">
   <ele>404.93031311035156</ele>
   <time>2021-06-04T04:51:24.000Z</time>
</trkpt>  
<trkpt lat="34.24778551643117" lon="108.89471922942313">
   <ele>404.81129455566406</ele>
   <time>2021-06-04T04:51:28.000Z</time>
</trkpt>  
<trkpt lat="34.24775901003789" lon="108.89473198124233">
   <ele>404.64344787597656</ele>
   <time>2021-06-04T04:51:31.000Z</time>
</trkpt>  
<trkpt lat="34.24773234260665" lon="108.89473819702523">
   <ele>404.20167541503906</ele>
   <time>2021-06-04T04:51:34.000Z</time>
</trkpt>  
<trkpt lat="34.24771463894555" lon="108.8947869428122">
   <ele>404.22669982910156</ele>
   <time>2021-06-04T04:51:37.000Z</time>
</trkpt>  
<trkpt lat="34.24770453558743" lon="108.89481921850653">
   <ele>404.34352111816406</ele>
   <time>2021-06-04T04:51:39.000Z</time>
</trkpt>  
<trkpt lat="34.247680997482874" lon="108.8948543079655">
   <ele>403.69496154785156</ele>
   <time>2021-06-04T04:51:42.000Z</time>
</trkpt>  
<trkpt lat="34.24766317107755" lon="108.89488819905124">
   <ele>403.01612854003906</ele>
   <time>2021-06-04T04:51:45.000Z</time>
</trkpt>  
<trkpt lat="34.24764630767182" lon="108.89492598056155">
   <ele>402.99452209472656</ele>
   <time>2021-06-04T04:51:48.000Z</time>
</trkpt>  
<trkpt lat="34.24763393923189" lon="108.8949578183514">
   <ele>402.5874786376953</ele>
   <time>2021-06-04T04:51:50.000Z</time>
</trkpt>  
<trkpt lat="34.247614128502256" lon="108.89498468151727">
   <ele>402.9737091064453</ele>
   <time>2021-06-04T04:51:52.000Z</time>
</trkpt>  
<trkpt lat="34.2475976284553" lon="108.89501065251174">
   <ele>402.80738830566406</ele>
   <time>2021-06-04T04:51:54.000Z</time>
</trkpt>  
<trkpt lat="34.247586866337286" lon="108.89504371907184">
   <ele>403.10499572753906</ele>
   <time>2021-06-04T04:51:56.000Z</time>
</trkpt>  
<trkpt lat="34.24757738024556" lon="108.8950771885814">
   <ele>402.9645538330078</ele>
   <time>2021-06-04T04:51:58.000Z</time>
</trkpt>  
<trkpt lat="34.247568207059516" lon="108.89511399794338">
   <ele>402.21998596191406</ele>
   <time>2021-06-04T04:52:01.000Z</time>
</trkpt>  
<trkpt lat="34.247555153271136" lon="108.89515242690955">
   <ele>402.45326232910156</ele>
   <time>2021-06-04T04:52:04.000Z</time>
</trkpt>  
<trkpt lat="34.247539925478534" lon="108.8951902076671">
   <ele>402.8208770751953</ele>
   <time>2021-06-04T04:52:07.000Z</time>
</trkpt>  
<trkpt lat="34.24752407408923" lon="108.89521766271542">
   <ele>403.2753448486328</ele>
   <time>2021-06-04T04:52:10.000Z</time>
</trkpt>  
<trkpt lat="34.24749601953996" lon="108.89523161662076">
   <ele>403.69593811035156</ele>
   <time>2021-06-04T04:52:13.000Z</time>
</trkpt>  
<trkpt lat="34.2474586798779" lon="108.89523488877317">
   <ele>404.22633361816406</ele>
   <time>2021-06-04T04:52:16.000Z</time>
</trkpt>  
<trkpt lat="34.24742801048485" lon="108.89524518889817">
   <ele>405.1320343017578</ele>
   <time>2021-06-04T04:52:18.000Z</time>
</trkpt>  
<trkpt lat="34.24740027638981" lon="108.89525269116601">
   <ele>405.48036193847656</ele>
   <time>2021-06-04T04:52:20.000Z</time>
</trkpt>  
<trkpt lat="34.24737327509028" lon="108.89525341969019">
   <ele>405.53443908691406</ele>
   <time>2021-06-04T04:52:22.000Z</time>
</trkpt>  
<trkpt lat="34.2473344498991" lon="108.89525482157516">
   <ele>405.54981994628906</ele>
   <time>2021-06-04T04:52:25.000Z</time>
</trkpt>  
<trkpt lat="34.24730717596231" lon="108.89525559770152">
   <ele>405.7692413330078</ele>
   <time>2021-06-04T04:52:27.000Z</time>
</trkpt>  
<trkpt lat="34.247269455373946" lon="108.89526006401167">
   <ele>406.0436553955078</ele>
   <time>2021-06-04T04:52:30.000Z</time>
</trkpt>  
<trkpt lat="34.247230753753215" lon="108.89527247832021">
   <ele>406.0941925048828</ele>
   <time>2021-06-04T04:52:33.000Z</time>
</trkpt>  
<trkpt lat="34.24720435436405" lon="108.89528937443164">
   <ele>406.22132873535156</ele>
   <time>2021-06-04T04:52:35.000Z</time>
</trkpt>  
<trkpt lat="34.24716906228873" lon="108.89530728217042">
   <ele>406.50416564941406</ele>
   <time>2021-06-04T04:52:38.000Z</time>
</trkpt>  
<trkpt lat="34.24713614844462" lon="108.89529826171393">
   <ele>406.77442932128906</ele>
   <time>2021-06-04T04:52:41.000Z</time>
</trkpt>  
<trkpt lat="34.24710227729404" lon="108.89527176440201">
   <ele>406.87330627441406</ele>
   <time>2021-06-04T04:52:44.000Z</time>
</trkpt>  
<trkpt lat="34.247074695669" lon="108.89524915435459">
   <ele>406.56178283691406</ele>
   <time>2021-06-04T04:52:47.000Z</time>
</trkpt>  
<trkpt lat="34.2470461135623" lon="108.89523798005125">
   <ele>406.58656311035156</ele>
   <time>2021-06-04T04:52:50.000Z</time>
</trkpt>  
<trkpt lat="34.24700944862385" lon="108.89522436882174">
   <ele>406.58924865722656</ele>
   <time>2021-06-04T04:52:53.000Z</time>
</trkpt>  
<trkpt lat="34.24698246307611" lon="108.89521938756673">
   <ele>406.72462463378906</ele>
   <time>2021-06-04T04:52:55.000Z</time>
</trkpt>  
<trkpt lat="34.246944835306685" lon="108.89521448974101">
   <ele>406.68324279785156</ele>
   <time>2021-06-04T04:52:58.000Z</time>
</trkpt>  
<trkpt lat="34.24691132568085" lon="108.89521451764524">
   <ele>406.66224670410156</ele>
   <time>2021-06-04T04:53:01.000Z</time>
</trkpt>  
<trkpt lat="34.246878549487676" lon="108.89521839505511">
   <ele>406.84400939941406</ele>
   <time>2021-06-04T04:53:04.000Z</time>
</trkpt>  
<trkpt lat="34.24684081754932" lon="108.895222719252">
   <ele>406.5460968017578</ele>
   <time>2021-06-04T04:53:07.000Z</time>
</trkpt>  
<trkpt lat="34.24681158139736" lon="108.89523422144039">
   <ele>406.6350860595703</ele>
   <time>2021-06-04T04:53:09.000Z</time>
</trkpt>  
<trkpt lat="34.24678129066573" lon="108.8952485091275">
   <ele>406.57801818847656</ele>
   <time>2021-06-04T04:53:11.000Z</time>
</trkpt>  
<trkpt lat="34.246753852569114" lon="108.89525660014232">
   <ele>406.85011291503906</ele>
   <time>2021-06-04T04:53:13.000Z</time>
</trkpt>  
<trkpt lat="34.24671593659511" lon="108.89525119187041">
   <ele>406.48646545410156</ele>
   <time>2021-06-04T04:53:16.000Z</time>
</trkpt>  
<trkpt lat="34.246692858808636" lon="108.89522168900872">
   <ele>406.41896057128906</ele>
   <time>2021-06-04T04:53:19.000Z</time>
</trkpt>  
<trkpt lat="34.246675691670184" lon="108.89519314033673">
   <ele>406.24147033691406</ele>
   <time>2021-06-04T04:53:21.000Z</time>
</trkpt>  
<trkpt lat="34.246650976005924" lon="108.8951621517089">
   <ele>406.42591857910156</ele>
   <time>2021-06-04T04:53:24.000Z</time>
</trkpt>  
<trkpt lat="34.246622795173586" lon="108.89513873992713">
   <ele>406.1004180908203</ele>
   <time>2021-06-04T04:53:27.000Z</time>
</trkpt>  
<trkpt lat="34.24659706443346" lon="108.89511111473426">
   <ele>405.82740783691406</ele>
   <time>2021-06-04T04:53:30.000Z</time>
</trkpt>  
<trkpt lat="34.24657763245954" lon="108.89507590538763">
   <ele>406.01197814941406</ele>
   <time>2021-06-04T04:53:33.000Z</time>
</trkpt>  
<trkpt lat="34.246555071846494" lon="108.89504773213726">
   <ele>406.05519104003906</ele>
   <time>2021-06-04T04:53:36.000Z</time>
</trkpt>  
<trkpt lat="34.24653202386576" lon="108.89502358229366">
   <ele>405.8151397705078</ele>
   <time>2021-06-04T04:53:39.000Z</time>
</trkpt>  
<trkpt lat="34.24650635667406" lon="108.89500192314016">
   <ele>406.12159729003906</ele>
   <time>2021-06-04T04:53:42.000Z</time>
</trkpt>  
<trkpt lat="34.246478162946396" lon="108.89497897297717">
   <ele>406.3886260986328</ele>
   <time>2021-06-04T04:53:45.000Z</time>
</trkpt>  
<trkpt lat="34.24644922574041" lon="108.89495442526086">
   <ele>407.08436584472656</ele>
   <time>2021-06-04T04:53:48.000Z</time>
</trkpt>  
<trkpt lat="34.246418787011166" lon="108.89493210888638">
   <ele>407.21607971191406</ele>
   <time>2021-06-04T04:53:51.000Z</time>
</trkpt>  
<trkpt lat="34.246383312849474" lon="108.89491543935999">
   <ele>407.38111877441406</ele>
   <time>2021-06-04T04:53:54.000Z</time>
</trkpt>  
<trkpt lat="34.24635543243154" lon="108.89491096816147">
   <ele>407.58619689941406</ele>
   <time>2021-06-04T04:53:56.000Z</time>
</trkpt>  
<trkpt lat="34.24632783303507" lon="108.894905912721">
   <ele>407.53456115722656</ele>
   <time>2021-06-04T04:53:58.000Z</time>
</trkpt>  
<trkpt lat="34.24629155749367" lon="108.89489270275186">
   <ele>407.37940979003906</ele>
   <time>2021-06-04T04:54:01.000Z</time>
</trkpt>  
<trkpt lat="34.24626002977295" lon="108.89486859359715">
   <ele>407.52455139160156</ele>
   <time>2021-06-04T04:54:04.000Z</time>
</trkpt>  
<trkpt lat="34.24623052583094" lon="108.8948525944244">
   <ele>407.56129455566406</ele>
   <time>2021-06-04T04:54:06.000Z</time>
</trkpt>  
<trkpt lat="34.246194691977685" lon="108.89483502139419">
   <ele>407.5349884033203</ele>
   <time>2021-06-04T04:54:09.000Z</time>
</trkpt>  
<trkpt lat="34.246163530046765" lon="108.89481531473854">
   <ele>407.58253479003906</ele>
   <time>2021-06-04T04:54:12.000Z</time>
</trkpt>  
<trkpt lat="34.24613604533455" lon="108.89479265703774">
   <ele>408.26893615722656</ele>
   <time>2021-06-04T04:54:16.000Z</time>
</trkpt>  
<trkpt lat="34.24611197326677" lon="108.89476613118009">
   <ele>408.36793518066406</ele>
   <time>2021-06-04T04:54:19.000Z</time>
</trkpt>  
<trkpt lat="34.246083234517485" lon="108.89475280049717">
   <ele>408.57020568847656</ele>
   <time>2021-06-04T04:54:21.000Z</time>
</trkpt>  
<trkpt lat="34.24604841643351" lon="108.89474816063675">
   <ele>408.77638244628906</ele>
   <time>2021-06-04T04:54:24.000Z</time>
</trkpt>  
<trkpt lat="34.24604278063656" lon="108.89471579174212">
   <ele>409.13172912597656</ele>
   <time>2021-06-04T04:54:32.000Z</time>
</trkpt>  
<trkpt lat="34.24606226189575" lon="108.89469199758561">
   <ele>409.59632873535156</ele>
   <time>2021-06-04T04:54:38.000Z</time>
</trkpt>  
<trkpt lat="34.24608264737299" lon="108.89466096465667">
   <ele>409.66261291503906</ele>
   <time>2021-06-04T04:54:42.000Z</time>
</trkpt>  
<trkpt lat="34.246103807724495" lon="108.8946231921451">
   <ele>409.78065490722656</ele>
   <time>2021-06-04T04:54:45.000Z</time>
</trkpt>  
<trkpt lat="34.246118402541484" lon="108.89457940249359">
   <ele>410.16053771972656</ele>
   <time>2021-06-04T04:54:48.000Z</time>
</trkpt>  
<trkpt lat="34.24611730214811" lon="108.89453892384611">
   <ele>410.47010803222656</ele>
   <time>2021-06-04T04:54:51.000Z</time>
</trkpt>  
<trkpt lat="34.246110080122044" lon="108.89450704239194">
   <ele>410.62464904785156</ele>
   <time>2021-06-04T04:54:54.000Z</time>
</trkpt>  
<trkpt lat="34.24611184725905" lon="108.89446370185561">
   <ele>410.9142608642578</ele>
   <time>2021-06-04T04:54:57.000Z</time>
</trkpt>  
       </trkseg>
   </trk>
</gpx>
