# Supplementary material for: Exploring the influence of path environment factors on walking behavior in urban parks with configuration attribute control
Source: PLoS One. 2025 Jul 28;20(7):e0329278. doi: 10.1371/journal.pone.0329278 (PMC12303266; doi:10.1371/journal.pone.0329278)
Supplement: S2 File — (ZIP) [file pone.0329278.s002.zip › S2 File/Trajectory data/F23.gpx]

<?xml version="1.0" encoding="UTF-8"?>
<gpx xmlns:xsi="http://www.w3.org/2001/XMLSchema-instance" xmlns="http://www.topografix.com/GPX/1/1" xsi:schemaLocation="http://www.topografix.com/GPX/1/1 http://www.topografix.com/GPX/1/1/gpx.xsd" version="1.1" creator="foooooot.com">
<metadata>
         <copyright author="foooooot.com"> <license>foooooot.com</license></copyright>
         <time>1622739869.0</time>
         <name>丰庆公园2  晨练</name>
</metadata>
<trk>
    <name>丰庆公园2  晨练</name>
    <type>trip#track</type>
    <src>手机客户端软件/六只脚iPhone版</src>
    <trkseg> 
<trkpt lat="34.24919" lon="108.89021">
   <ele>401.0</ele>
   <time>2021-06-04T01:04:30.000Z</time>
</trkpt>  
<trkpt lat="34.249238" lon="108.890302">
   <ele>398.2</ele>
   <time>2021-06-04T01:04:38.000Z</time>
</trkpt>  
<trkpt lat="34.249338" lon="108.890428">
   <ele>398.8</ele>
   <time>2021-06-04T01:04:43.000Z</time>
</trkpt>  
<trkpt lat="34.249363" lon="108.890575">
   <ele>400.7</ele>
   <time>2021-06-04T01:04:47.000Z</time>
</trkpt>  
<trkpt lat="34.249315" lon="108.890693">
   <ele>396.1</ele>
   <time>2021-06-04T01:04:57.000Z</time>
</trkpt>  
<trkpt lat="34.249223" lon="108.890687">
   <ele>391.9</ele>
   <time>2021-06-04T01:05:06.000Z</time>
</trkpt>  
<trkpt lat="34.249115" lon="108.890678">
   <ele>388.0</ele>
   <time>2021-06-04T01:05:16.000Z</time>
</trkpt>  
<trkpt lat="34.249005" lon="108.890732">
   <ele>387.5</ele>
   <time>2021-06-04T01:05:25.000Z</time>
</trkpt>  
<trkpt lat="34.248922" lon="108.890807">
   <ele>386.7</ele>
   <time>2021-06-04T01:05:33.000Z</time>
</trkpt>  
<trkpt lat="34.248852" lon="108.89088">
   <ele>386.8</ele>
   <time>2021-06-04T01:05:42.000Z</time>
</trkpt>  
<trkpt lat="34.248787" lon="108.890963">
   <ele>387.3</ele>
   <time>2021-06-04T01:05:50.000Z</time>
</trkpt>  
<trkpt lat="34.248755" lon="108.89108">
   <ele>388.7</ele>
   <time>2021-06-04T01:05:58.000Z</time>
</trkpt>  
<trkpt lat="34.24872" lon="108.891188">
   <ele>388.0</ele>
   <time>2021-06-04T01:06:06.000Z</time>
</trkpt>  
<trkpt lat="34.248675" lon="108.891322">
   <ele>391.6</ele>
   <time>2021-06-04T01:06:16.000Z</time>
</trkpt>  
<trkpt lat="34.248657" lon="108.891435">
   <ele>395.2</ele>
   <time>2021-06-04T01:06:24.000Z</time>
</trkpt>  
<trkpt lat="34.248652" lon="108.891545">
   <ele>399.7</ele>
   <time>2021-06-04T01:06:30.000Z</time>
</trkpt>  
<trkpt lat="34.24867" lon="108.89167">
   <ele>400.9</ele>
   <time>2021-06-04T01:06:36.000Z</time>
</trkpt>  
<trkpt lat="34.248683" lon="108.891807">
   <ele>400.1</ele>
   <time>2021-06-04T01:06:44.000Z</time>
</trkpt>  
<trkpt lat="34.248695" lon="108.891915">
   <ele>400.2</ele>
   <time>2021-06-04T01:06:51.000Z</time>
</trkpt>  
<trkpt lat="34.248715" lon="108.89205">
   <ele>399.4</ele>
   <time>2021-06-04T01:07:00.000Z</time>
</trkpt>  
<trkpt lat="34.248742" lon="108.892178">
   <ele>395.6</ele>
   <time>2021-06-04T01:07:08.000Z</time>
</trkpt>  
<trkpt lat="34.248777" lon="108.892308">
   <ele>391.6</ele>
   <time>2021-06-04T01:07:17.000Z</time>
</trkpt>  
<trkpt lat="34.248763" lon="108.892452">
   <ele>392.6</ele>
   <time>2021-06-04T01:07:25.000Z</time>
</trkpt>  
<trkpt lat="34.248765" lon="108.892598">
   <ele>390.9</ele>
   <time>2021-06-04T01:07:34.000Z</time>
</trkpt>  
<trkpt lat="34.248752" lon="108.892715">
   <ele>390.7</ele>
   <time>2021-06-04T01:07:40.000Z</time>
</trkpt>  
<trkpt lat="34.248777" lon="108.892838">
   <ele>390.5</ele>
   <time>2021-06-04T01:07:48.000Z</time>
</trkpt>  
<trkpt lat="34.248777" lon="108.89296">
   <ele>391.0</ele>
   <time>2021-06-04T01:07:54.000Z</time>
</trkpt>  
<trkpt lat="34.248792" lon="108.893068">
   <ele>390.6</ele>
   <time>2021-06-04T01:08:00.000Z</time>
</trkpt>  
<trkpt lat="34.248778" lon="108.893193">
   <ele>391.2</ele>
   <time>2021-06-04T01:08:07.000Z</time>
</trkpt>  
<trkpt lat="34.248748" lon="108.893327">
   <ele>389.6</ele>
   <time>2021-06-04T01:08:14.000Z</time>
</trkpt>  
<trkpt lat="34.248677" lon="108.89341">
   <ele>388.6</ele>
   <time>2021-06-04T01:08:22.000Z</time>
</trkpt>  
<trkpt lat="34.248597" lon="108.893502">
   <ele>388.2</ele>
   <time>2021-06-04T01:08:30.000Z</time>
</trkpt>  
<trkpt lat="34.24853" lon="108.893613">
   <ele>389.2</ele>
   <time>2021-06-04T01:08:38.000Z</time>
</trkpt>  
<trkpt lat="34.248463" lon="108.893692">
   <ele>389.1</ele>
   <time>2021-06-04T01:08:46.000Z</time>
</trkpt>  
<trkpt lat="34.248403" lon="108.893805">
   <ele>387.8</ele>
   <time>2021-06-04T01:08:54.000Z</time>
</trkpt>  
<trkpt lat="34.24835" lon="108.893942">
   <ele>389.9</ele>
   <time>2021-06-04T01:09:02.000Z</time>
</trkpt>  
<trkpt lat="34.248322" lon="108.894063">
   <ele>392.2</ele>
   <time>2021-06-04T01:09:10.000Z</time>
</trkpt>  
<trkpt lat="34.248293" lon="108.894175">
   <ele>392.8</ele>
   <time>2021-06-04T01:09:16.000Z</time>
</trkpt>  
<trkpt lat="34.248248" lon="108.894288">
   <ele>393.6</ele>
   <time>2021-06-04T01:09:24.000Z</time>
</trkpt>  
<trkpt lat="34.248187" lon="108.894388">
   <ele>395.3</ele>
   <time>2021-06-04T01:09:32.000Z</time>
</trkpt>  
<trkpt lat="34.248063" lon="108.894503">
   <ele>393.4</ele>
   <time>2021-06-04T01:09:43.000Z</time>
</trkpt>  
<trkpt lat="34.247995" lon="108.894602">
   <ele>390.6</ele>
   <time>2021-06-04T01:09:50.000Z</time>
</trkpt>  
<trkpt lat="34.247995" lon="108.894732">
   <ele>395.7</ele>
   <time>2021-06-04T01:09:58.000Z</time>
</trkpt>  
<trkpt lat="34.24801" lon="108.89486">
   <ele>399.4</ele>
   <time>2021-06-04T01:10:08.000Z</time>
</trkpt>  
<trkpt lat="34.248112" lon="108.89491">
   <ele>398.1</ele>
   <time>2021-06-04T01:10:16.000Z</time>
</trkpt>  
<trkpt lat="34.248208" lon="108.89495">
   <ele>393.4</ele>
   <time>2021-06-04T01:10:23.000Z</time>
</trkpt>  
<trkpt lat="34.248313" lon="108.894983">
   <ele>394.0</ele>
   <time>2021-06-04T01:10:30.000Z</time>
</trkpt>  
<trkpt lat="34.248443" lon="108.89501">
   <ele>393.5</ele>
   <time>2021-06-04T01:10:37.000Z</time>
</trkpt>  
<trkpt lat="34.248545" lon="108.895003">
   <ele>393.5</ele>
   <time>2021-06-04T01:10:44.000Z</time>
</trkpt>  
<trkpt lat="34.248657" lon="108.89498">
   <ele>392.7</ele>
   <time>2021-06-04T01:10:52.000Z</time>
</trkpt>  
<trkpt lat="34.248752" lon="108.89498">
   <ele>392.8</ele>
   <time>2021-06-04T01:10:58.000Z</time>
</trkpt>  
<trkpt lat="34.248867" lon="108.894978">
   <ele>393.5</ele>
   <time>2021-06-04T01:11:06.000Z</time>
</trkpt>  
<trkpt lat="34.248977" lon="108.894963">
   <ele>394.1</ele>
   <time>2021-06-04T01:11:14.000Z</time>
</trkpt>  
<trkpt lat="34.249093" lon="108.894982">
   <ele>395.6</ele>
   <time>2021-06-04T01:11:21.000Z</time>
</trkpt>  
<trkpt lat="34.249218" lon="108.894987">
   <ele>397.8</ele>
   <time>2021-06-04T01:11:30.000Z</time>
</trkpt>  
<trkpt lat="34.249315" lon="108.894983">
   <ele>397.9</ele>
   <time>2021-06-04T01:11:36.000Z</time>
</trkpt>  
<trkpt lat="34.249413" lon="108.894977">
   <ele>396.3</ele>
   <time>2021-06-04T01:11:42.000Z</time>
</trkpt>  
<trkpt lat="34.249517" lon="108.894937">
   <ele>395.5</ele>
   <time>2021-06-04T01:11:50.000Z</time>
</trkpt>  
<trkpt lat="34.249618" lon="108.894857">
   <ele>395.6</ele>
   <time>2021-06-04T01:11:58.000Z</time>
</trkpt>  
<trkpt lat="34.24971" lon="108.894807">
   <ele>395.2</ele>
   <time>2021-06-04T01:12:06.000Z</time>
</trkpt>  
<trkpt lat="34.249817" lon="108.8948">
   <ele>395.6</ele>
   <time>2021-06-04T01:12:14.000Z</time>
</trkpt>  
<trkpt lat="34.249927" lon="108.89483">
   <ele>396.1</ele>
   <time>2021-06-04T01:12:22.000Z</time>
</trkpt>  
<trkpt lat="34.249985" lon="108.89492">
   <ele>398.3</ele>
   <time>2021-06-04T01:12:30.000Z</time>
</trkpt>  
<trkpt lat="34.25002" lon="108.895038">
   <ele>399.3</ele>
   <time>2021-06-04T01:12:38.000Z</time>
</trkpt>  
<trkpt lat="34.250005" lon="108.89516">
   <ele>400.0</ele>
   <time>2021-06-04T01:12:46.000Z</time>
</trkpt>  
<trkpt lat="34.250013" lon="108.895293">
   <ele>403.9</ele>
   <time>2021-06-04T01:12:56.000Z</time>
</trkpt>  
<trkpt lat="34.250047" lon="108.895413">
   <ele>405.0</ele>
   <time>2021-06-04T01:13:04.000Z</time>
</trkpt>  
<trkpt lat="34.250065" lon="108.895532">
   <ele>403.7</ele>
   <time>2021-06-04T01:13:12.000Z</time>
</trkpt>  
<trkpt lat="34.250073" lon="108.89564">
   <ele>403.0</ele>
   <time>2021-06-04T01:13:20.000Z</time>
</trkpt>  
<trkpt lat="34.25012" lon="108.895752">
   <ele>402.6</ele>
   <time>2021-06-04T01:13:30.000Z</time>
</trkpt>  
<trkpt lat="34.250197" lon="108.895857">
   <ele>400.8</ele>
   <time>2021-06-04T01:13:38.000Z</time>
</trkpt>  
<trkpt lat="34.25027" lon="108.895927">
   <ele>400.3</ele>
   <time>2021-06-04T01:13:46.000Z</time>
</trkpt>  
<trkpt lat="34.250347" lon="108.89601">
   <ele>399.7</ele>
   <time>2021-06-04T01:13:54.000Z</time>
</trkpt>  
<trkpt lat="34.250448" lon="108.896002">
   <ele>399.6</ele>
   <time>2021-06-04T01:14:57.000Z</time>
</trkpt>  
<trkpt lat="34.251132" lon="108.895808">
   <ele>399.4</ele>
   <time>2021-06-04T01:15:00.000Z</time>
</trkpt>  
<trkpt lat="34.251228" lon="108.895832">
   <ele>400.4</ele>
   <time>2021-06-04T01:15:06.000Z</time>
</trkpt>  
<trkpt lat="34.251335" lon="108.895773">
   <ele>400.6</ele>
   <time>2021-06-04T01:15:25.000Z</time>
</trkpt>  
<trkpt lat="34.251443" lon="108.895638">
   <ele>399.1</ele>
   <time>2021-06-04T01:15:28.000Z</time>
</trkpt>  
<trkpt lat="34.251483" lon="108.895507">
   <ele>393.8</ele>
   <time>2021-06-04T01:15:38.000Z</time>
</trkpt>  
<trkpt lat="34.251505" lon="108.895382">
   <ele>394.6</ele>
   <time>2021-06-04T01:15:45.000Z</time>
</trkpt>  
<trkpt lat="34.25151" lon="108.895272">
   <ele>394.8</ele>
   <time>2021-06-04T01:15:51.000Z</time>
</trkpt>  
<trkpt lat="34.251612" lon="108.895225">
   <ele>391.7</ele>
   <time>2021-06-04T01:16:02.000Z</time>
</trkpt>  
<trkpt lat="34.251655" lon="108.895122">
   <ele>393.4</ele>
   <time>2021-06-04T01:16:10.000Z</time>
</trkpt>  
<trkpt lat="34.251675" lon="108.895002">
   <ele>393.6</ele>
   <time>2021-06-04T01:16:17.000Z</time>
</trkpt>  
<trkpt lat="34.251698" lon="108.894892">
   <ele>393.8</ele>
   <time>2021-06-04T01:16:24.000Z</time>
</trkpt>  
<trkpt lat="34.25171" lon="108.894782">
   <ele>394.1</ele>
   <time>2021-06-04T01:16:30.000Z</time>
</trkpt>  
<trkpt lat="34.251385" lon="108.893555">
   <ele>386.6</ele>
   <time>2021-06-04T01:18:11.000Z</time>
</trkpt>  
<trkpt lat="34.251445" lon="108.893315">
   <ele>391.6</ele>
   <time>2021-06-04T01:18:15.000Z</time>
</trkpt>  
<trkpt lat="34.251443" lon="108.893173">
   <ele>393.0</ele>
   <time>2021-06-04T01:18:21.000Z</time>
</trkpt>  
<trkpt lat="34.251432" lon="108.893048">
   <ele>393.5</ele>
   <time>2021-06-04T01:18:31.000Z</time>
</trkpt>  
<trkpt lat="34.251408" lon="108.89292">
   <ele>392.8</ele>
   <time>2021-06-04T01:18:36.000Z</time>
</trkpt>  
<trkpt lat="34.251342" lon="108.892817">
   <ele>394.6</ele>
   <time>2021-06-04T01:18:42.000Z</time>
</trkpt>  
<trkpt lat="34.251235" lon="108.892745">
   <ele>396.7</ele>
   <time>2021-06-04T01:18:50.000Z</time>
</trkpt>  
<trkpt lat="34.251148" lon="108.892678">
   <ele>396.5</ele>
   <time>2021-06-04T01:18:56.000Z</time>
</trkpt>  
<trkpt lat="34.251122" lon="108.892565">
   <ele>398.6</ele>
   <time>2021-06-04T01:19:04.000Z</time>
</trkpt>  
<trkpt lat="34.25113" lon="108.892455">
   <ele>397.9</ele>
   <time>2021-06-04T01:19:10.000Z</time>
</trkpt>  
<trkpt lat="34.251173" lon="108.892335">
   <ele>396.9</ele>
   <time>2021-06-04T01:19:18.000Z</time>
</trkpt>  
<trkpt lat="34.251183" lon="108.892212">
   <ele>398.6</ele>
   <time>2021-06-04T01:19:26.000Z</time>
</trkpt>  
<trkpt lat="34.251153" lon="108.892088">
   <ele>399.5</ele>
   <time>2021-06-04T01:19:34.000Z</time>
</trkpt>  
<trkpt lat="34.251092" lon="108.891952">
   <ele>400.2</ele>
   <time>2021-06-04T01:19:43.000Z</time>
</trkpt>  
<trkpt lat="34.251023" lon="108.891862">
   <ele>399.4</ele>
   <time>2021-06-04T01:19:50.000Z</time>
</trkpt>  
<trkpt lat="34.250957" lon="108.89178">
   <ele>400.1</ele>
   <time>2021-06-04T01:19:56.000Z</time>
</trkpt>  
<trkpt lat="34.25088" lon="108.891702">
   <ele>400.7</ele>
   <time>2021-06-04T01:20:02.000Z</time>
</trkpt>  
<trkpt lat="34.250792" lon="108.891615">
   <ele>400.5</ele>
   <time>2021-06-04T01:20:10.000Z</time>
</trkpt>  
<trkpt lat="34.2507" lon="108.891537">
   <ele>399.4</ele>
   <time>2021-06-04T01:20:18.000Z</time>
</trkpt>  
<trkpt lat="34.250645" lon="108.89145">
   <ele>398.4</ele>
   <time>2021-06-04T01:20:24.000Z</time>
</trkpt>  
<trkpt lat="34.250525" lon="108.891425">
   <ele>395.6</ele>
   <time>2021-06-04T01:20:33.000Z</time>
</trkpt>  
<trkpt lat="34.250452" lon="108.89135">
   <ele>394.1</ele>
   <time>2021-06-04T01:20:40.000Z</time>
</trkpt>  
<trkpt lat="34.250387" lon="108.89127">
   <ele>393.4</ele>
   <time>2021-06-04T01:20:48.000Z</time>
</trkpt>  
<trkpt lat="34.250318" lon="108.891167">
   <ele>393.9</ele>
   <time>2021-06-04T01:20:56.000Z</time>
</trkpt>  
<trkpt lat="34.250222" lon="108.891078">
   <ele>395.8</ele>
   <time>2021-06-04T01:21:04.000Z</time>
</trkpt>  
<trkpt lat="34.250152" lon="108.890985">
   <ele>397.9</ele>
   <time>2021-06-04T01:21:12.000Z</time>
</trkpt>  
<trkpt lat="34.25008" lon="108.8909">
   <ele>399.7</ele>
   <time>2021-06-04T01:21:20.000Z</time>
</trkpt>  
<trkpt lat="34.249993" lon="108.890817">
   <ele>401.3</ele>
   <time>2021-06-04T01:21:28.000Z</time>
</trkpt>  
<trkpt lat="34.2499" lon="108.89076">
   <ele>401.1</ele>
   <time>2021-06-04T01:21:36.000Z</time>
</trkpt>  
<trkpt lat="34.249812" lon="108.890732">
   <ele>400.1</ele>
   <time>2021-06-04T01:21:44.000Z</time>
</trkpt>  
<trkpt lat="34.249698" lon="108.890732">
   <ele>398.4</ele>
   <time>2021-06-04T01:21:52.000Z</time>
</trkpt>  
<trkpt lat="34.249585" lon="108.890753">
   <ele>398.1</ele>
   <time>2021-06-04T01:21:58.000Z</time>
</trkpt>  
<trkpt lat="34.249468" lon="108.890747">
   <ele>397.7</ele>
   <time>2021-06-04T01:22:06.000Z</time>
</trkpt>  
<trkpt lat="34.249373" lon="108.890753">
   <ele>397.2</ele>
   <time>2021-06-04T01:22:12.000Z</time>
</trkpt>  
<trkpt lat="34.249263" lon="108.890717">
   <ele>395.3</ele>
   <time>2021-06-04T01:22:20.000Z</time>
</trkpt>  
<trkpt lat="34.249143" lon="108.890718">
   <ele>395.7</ele>
   <time>2021-06-04T01:22:30.000Z</time>
</trkpt>  
<trkpt lat="34.249038" lon="108.89074">
   <ele>396.2</ele>
   <time>2021-06-04T01:22:38.000Z</time>
</trkpt>  
<trkpt lat="34.248955" lon="108.890797">
   <ele>395.9</ele>
   <time>2021-06-04T01:22:45.000Z</time>
</trkpt>  
<trkpt lat="34.248872" lon="108.890892">
   <ele>395.0</ele>
   <time>2021-06-04T01:22:52.000Z</time>
</trkpt>  
<trkpt lat="34.248807" lon="108.890975">
   <ele>392.9</ele>
   <time>2021-06-04T01:23:00.000Z</time>
</trkpt>  
<trkpt lat="34.248758" lon="108.891088">
   <ele>391.0</ele>
   <time>2021-06-04T01:23:10.000Z</time>
</trkpt>  
<trkpt lat="34.248715" lon="108.891195">
   <ele>389.4</ele>
   <time>2021-06-04T01:23:18.000Z</time>
</trkpt>  
<trkpt lat="34.248667" lon="108.891293">
   <ele>388.0</ele>
   <time>2021-06-04T01:23:24.000Z</time>
</trkpt>  
<trkpt lat="34.248648" lon="108.891408">
   <ele>388.7</ele>
   <time>2021-06-04T01:23:32.000Z</time>
</trkpt>  
<trkpt lat="34.248655" lon="108.89152">
   <ele>390.0</ele>
   <time>2021-06-04T01:23:38.000Z</time>
</trkpt>  
<trkpt lat="34.24867" lon="108.891632">
   <ele>391.8</ele>
   <time>2021-06-04T01:23:44.000Z</time>
</trkpt>  
<trkpt lat="34.248678" lon="108.89176">
   <ele>391.2</ele>
   <time>2021-06-04T01:23:52.000Z</time>
</trkpt>  
<trkpt lat="34.2487" lon="108.891903">
   <ele>398.8</ele>
   <time>2021-06-04T01:24:00.000Z</time>
</trkpt>  
<trkpt lat="34.248733" lon="108.89204">
   <ele>407.9</ele>
   <time>2021-06-04T01:24:07.000Z</time>
</trkpt>  
<trkpt lat="34.248707" lon="108.892157">
   <ele>399.9</ele>
   <time>2021-06-04T01:24:15.000Z</time>
</trkpt>  
<trkpt lat="34.248718" lon="108.89227">
   <ele>399.5</ele>
   <time>2021-06-04T01:24:22.000Z</time>
</trkpt>  
<trkpt lat="34.248717" lon="108.89241">
   <ele>395.9</ele>
   <time>2021-06-04T01:24:30.000Z</time>
</trkpt>  
<trkpt lat="34.248757" lon="108.892532">
   <ele>394.7</ele>
   <time>2021-06-04T01:24:37.000Z</time>
</trkpt>  
<trkpt lat="34.248758" lon="108.892662">
   <ele>395.2</ele>
   <time>2021-06-04T01:24:46.000Z</time>
</trkpt>  
<trkpt lat="34.248767" lon="108.892795">
   <ele>396.1</ele>
   <time>2021-06-04T01:24:54.000Z</time>
</trkpt>  
<trkpt lat="34.248765" lon="108.892923">
   <ele>396.6</ele>
   <time>2021-06-04T01:25:02.000Z</time>
</trkpt>  
<trkpt lat="34.248797" lon="108.893052">
   <ele>396.1</ele>
   <time>2021-06-04T01:25:10.000Z</time>
</trkpt>  
<trkpt lat="34.248778" lon="108.893202">
   <ele>394.6</ele>
   <time>2021-06-04T01:25:19.000Z</time>
</trkpt>  
<trkpt lat="34.24873" lon="108.893313">
   <ele>392.9</ele>
   <time>2021-06-04T01:25:27.000Z</time>
</trkpt>  
<trkpt lat="34.248642" lon="108.893402">
   <ele>393.2</ele>
   <time>2021-06-04T01:25:34.000Z</time>
</trkpt>  
<trkpt lat="34.248578" lon="108.89349">
   <ele>392.7</ele>
   <time>2021-06-04T01:25:42.000Z</time>
</trkpt>  
<trkpt lat="34.24852" lon="108.893588">
   <ele>392.7</ele>
   <time>2021-06-04T01:25:49.000Z</time>
</trkpt>  
<trkpt lat="34.24847" lon="108.89368">
   <ele>397.7</ele>
   <time>2021-06-04T01:25:56.000Z</time>
</trkpt>  
<trkpt lat="34.248395" lon="108.893788">
   <ele>395.6</ele>
   <time>2021-06-04T01:26:06.000Z</time>
</trkpt>  
<trkpt lat="34.248365" lon="108.89391">
   <ele>396.5</ele>
   <time>2021-06-04T01:26:14.000Z</time>
</trkpt>  
<trkpt lat="34.248365" lon="108.894045">
   <ele>397.0</ele>
   <time>2021-06-04T01:26:22.000Z</time>
</trkpt>  
<trkpt lat="34.248348" lon="108.894158">
   <ele>395.1</ele>
   <time>2021-06-04T01:26:29.000Z</time>
</trkpt>  
<trkpt lat="34.248297" lon="108.894252">
   <ele>395.5</ele>
   <time>2021-06-04T01:26:36.000Z</time>
</trkpt>  
<trkpt lat="34.248225" lon="108.894347">
   <ele>396.0</ele>
   <time>2021-06-04T01:26:42.000Z</time>
</trkpt>  
<trkpt lat="34.248153" lon="108.894415">
   <ele>397.5</ele>
   <time>2021-06-04T01:26:50.000Z</time>
</trkpt>  
<trkpt lat="34.24805" lon="108.894458">
   <ele>396.2</ele>
   <time>2021-06-04T01:26:58.000Z</time>
</trkpt>  
<trkpt lat="34.247983" lon="108.894562">
   <ele>397.7</ele>
   <time>2021-06-04T01:27:05.000Z</time>
</trkpt>  
<trkpt lat="34.24797" lon="108.894692">
   <ele>401.1</ele>
   <time>2021-06-04T01:27:15.000Z</time>
</trkpt>  
<trkpt lat="34.24789" lon="108.894788">
   <ele>401.8</ele>
   <time>2021-06-04T01:27:22.000Z</time>
</trkpt>  
<trkpt lat="34.24779" lon="108.89481">
   <ele>400.0</ele>
   <time>2021-06-04T01:27:30.000Z</time>
</trkpt>  
<trkpt lat="34.247688" lon="108.89475">
   <ele>400.2</ele>
   <time>2021-06-04T01:27:39.000Z</time>
</trkpt>  
<trkpt lat="34.247592" lon="108.894688">
   <ele>399.7</ele>
   <time>2021-06-04T01:27:49.000Z</time>
</trkpt>  
<trkpt lat="34.247478" lon="108.89465">
   <ele>400.0</ele>
   <time>2021-06-04T01:27:57.000Z</time>
</trkpt>  
<trkpt lat="34.247338" lon="108.894645">
   <ele>402.3</ele>
   <time>2021-06-04T01:28:06.000Z</time>
</trkpt>  
<trkpt lat="34.24725" lon="108.894672">
   <ele>403.1</ele>
   <time>2021-06-04T01:28:13.000Z</time>
</trkpt>  
<trkpt lat="34.24717" lon="108.89473">
   <ele>403.4</ele>
   <time>2021-06-04T01:28:19.000Z</time>
</trkpt>  
<trkpt lat="34.247082" lon="108.894777">
   <ele>404.3</ele>
   <time>2021-06-04T01:28:25.000Z</time>
</trkpt>  
<trkpt lat="34.246987" lon="108.894855">
   <ele>404.7</ele>
   <time>2021-06-04T01:28:33.000Z</time>
</trkpt>  
<trkpt lat="34.246917" lon="108.894975">
   <ele>405.0</ele>
   <time>2021-06-04T01:28:43.000Z</time>
</trkpt>  
<trkpt lat="34.24687" lon="108.895083">
   <ele>404.7</ele>
   <time>2021-06-04T01:28:52.000Z</time>
</trkpt>  
<trkpt lat="34.246852" lon="108.895203">
   <ele>402.8</ele>
   <time>2021-06-04T01:28:59.000Z</time>
</trkpt>  
<trkpt lat="34.246937" lon="108.895248">
   <ele>402.0</ele>
   <time>2021-06-04T01:29:12.000Z</time>
</trkpt>  
<trkpt lat="34.247057" lon="108.89526">
   <ele>400.5</ele>
   <time>2021-06-04T01:29:23.000Z</time>
</trkpt>  
<trkpt lat="34.247157" lon="108.89531">
   <ele>400.6</ele>
   <time>2021-06-04T01:29:35.000Z</time>
</trkpt>  
<trkpt lat="34.247238" lon="108.895262">
   <ele>401.3</ele>
   <time>2021-06-04T01:29:43.000Z</time>
</trkpt>  
<trkpt lat="34.24735" lon="108.895243">
   <ele>401.4</ele>
   <time>2021-06-04T01:29:54.000Z</time>
</trkpt>  
<trkpt lat="34.247448" lon="108.89526">
   <ele>399.4</ele>
   <time>2021-06-04T01:30:01.000Z</time>
</trkpt>  
<trkpt lat="34.247537" lon="108.895193">
   <ele>396.2</ele>
   <time>2021-06-04T01:30:09.000Z</time>
</trkpt>  
<trkpt lat="34.24758" lon="108.895062">
   <ele>396.8</ele>
   <time>2021-06-04T01:30:17.000Z</time>
</trkpt>  
<trkpt lat="34.247682" lon="108.894978">
   <ele>396.9</ele>
   <time>2021-06-04T01:30:25.000Z</time>
</trkpt>  
<trkpt lat="34.247772" lon="108.89489">
   <ele>397.2</ele>
   <time>2021-06-04T01:30:33.000Z</time>
</trkpt>  
<trkpt lat="34.247857" lon="108.894808">
   <ele>397.6</ele>
   <time>2021-06-04T01:30:39.000Z</time>
</trkpt>  
<trkpt lat="34.247963" lon="108.894793">
   <ele>399.1</ele>
   <time>2021-06-04T01:30:47.000Z</time>
</trkpt>  
<trkpt lat="34.248025" lon="108.894902">
   <ele>398.4</ele>
   <time>2021-06-04T01:30:55.000Z</time>
</trkpt>  
<trkpt lat="34.248122" lon="108.894968">
   <ele>399.8</ele>
   <time>2021-06-04T01:31:03.000Z</time>
</trkpt>  
<trkpt lat="34.248205" lon="108.895013">
   <ele>399.2</ele>
   <time>2021-06-04T01:31:10.000Z</time>
</trkpt>  
<trkpt lat="34.248315" lon="108.894988">
   <ele>396.7</ele>
   <time>2021-06-04T01:31:19.000Z</time>
</trkpt>  
<trkpt lat="34.248415" lon="108.894992">
   <ele>396.4</ele>
   <time>2021-06-04T01:31:27.000Z</time>
</trkpt>  
<trkpt lat="34.248535" lon="108.895007">
   <ele>397.4</ele>
   <time>2021-06-04T01:31:37.000Z</time>
</trkpt>  
<trkpt lat="34.248627" lon="108.895025">
   <ele>396.9</ele>
   <time>2021-06-04T01:31:45.000Z</time>
</trkpt>  
<trkpt lat="34.248738" lon="108.895018">
   <ele>395.5</ele>
   <time>2021-06-04T01:31:53.000Z</time>
</trkpt>  
<trkpt lat="34.248843" lon="108.894995">
   <ele>395.6</ele>
   <time>2021-06-04T01:32:00.000Z</time>
</trkpt>  
<trkpt lat="34.248967" lon="108.894988">
   <ele>395.1</ele>
   <time>2021-06-04T01:32:09.000Z</time>
</trkpt>  
<trkpt lat="34.249083" lon="108.895018">
   <ele>395.1</ele>
   <time>2021-06-04T01:32:17.000Z</time>
</trkpt>  
<trkpt lat="34.249173" lon="108.89501">
   <ele>395.8</ele>
   <time>2021-06-04T01:32:23.000Z</time>
</trkpt>  
<trkpt lat="34.249268" lon="108.89501">
   <ele>397.4</ele>
   <time>2021-06-04T01:32:30.000Z</time>
</trkpt>  
<trkpt lat="34.249372" lon="108.89496">
   <ele>397.9</ele>
   <time>2021-06-04T01:32:39.000Z</time>
</trkpt>  
<trkpt lat="34.249463" lon="108.894925">
   <ele>397.9</ele>
   <time>2021-06-04T01:32:46.000Z</time>
</trkpt>  
<trkpt lat="34.24956" lon="108.894855">
   <ele>398.1</ele>
   <time>2021-06-04T01:32:54.000Z</time>
</trkpt>  
<trkpt lat="34.249645" lon="108.894807">
   <ele>398.9</ele>
   <time>2021-06-04T01:33:01.000Z</time>
</trkpt>  
<trkpt lat="34.249747" lon="108.8948">
   <ele>399.7</ele>
   <time>2021-06-04T01:33:09.000Z</time>
</trkpt>  
<trkpt lat="34.249858" lon="108.89482">
   <ele>399.7</ele>
   <time>2021-06-04T01:33:17.000Z</time>
</trkpt>  
<trkpt lat="34.249968" lon="108.89484">
   <ele>399.0</ele>
   <time>2021-06-04T01:33:25.000Z</time>
</trkpt>  
<trkpt lat="34.250012" lon="108.894938">
   <ele>398.0</ele>
   <time>2021-06-04T01:33:31.000Z</time>
</trkpt>  
<trkpt lat="34.250025" lon="108.895082">
   <ele>398.3</ele>
   <time>2021-06-04T01:33:39.000Z</time>
</trkpt>  
<trkpt lat="34.250038" lon="108.895212">
   <ele>399.0</ele>
   <time>2021-06-04T01:33:47.000Z</time>
</trkpt>  
<trkpt lat="34.250047" lon="108.895375">
   <ele>401.2</ele>
   <time>2021-06-04T01:33:57.000Z</time>
</trkpt>  
<trkpt lat="34.250075" lon="108.895528">
   <ele>402.2</ele>
   <time>2021-06-04T01:34:06.000Z</time>
</trkpt>  
<trkpt lat="34.250078" lon="108.89564">
   <ele>402.2</ele>
   <time>2021-06-04T01:34:13.000Z</time>
</trkpt>  
<trkpt lat="34.250115" lon="108.895743">
   <ele>401.5</ele>
   <time>2021-06-04T01:34:21.000Z</time>
</trkpt>  
<trkpt lat="34.250163" lon="108.895863">
   <ele>397.0</ele>
   <time>2021-06-04T01:34:29.000Z</time>
</trkpt>  
<trkpt lat="34.250272" lon="108.89592">
   <ele>395.9</ele>
   <time>2021-06-04T01:34:40.000Z</time>
</trkpt>  
<trkpt lat="34.250362" lon="108.895993">
   <ele>394.8</ele>
   <time>2021-06-04T01:34:45.000Z</time>
</trkpt>  
<trkpt lat="34.250448" lon="108.896043">
   <ele>398.5</ele>
   <time>2021-06-04T01:34:53.000Z</time>
</trkpt>  
<trkpt lat="34.250568" lon="108.89606">
   <ele>400.3</ele>
   <time>2021-06-04T01:35:03.000Z</time>
</trkpt>  
<trkpt lat="34.250667" lon="108.896033">
   <ele>400.4</ele>
   <time>2021-06-04T01:35:12.000Z</time>
</trkpt>  
<trkpt lat="34.25078" lon="108.896057">
   <ele>398.7</ele>
   <time>2021-06-04T01:35:21.000Z</time>
</trkpt>  
<trkpt lat="34.25089" lon="108.896042">
   <ele>398.1</ele>
   <time>2021-06-04T01:35:29.000Z</time>
</trkpt>  
<trkpt lat="34.25098" lon="108.895997">
   <ele>398.5</ele>
   <time>2021-06-04T01:35:35.000Z</time>
</trkpt>  
<trkpt lat="34.251062" lon="108.895918">
   <ele>400.6</ele>
   <time>2021-06-04T01:35:43.000Z</time>
</trkpt>  
<trkpt lat="34.25116" lon="108.895888">
   <ele>400.9</ele>
   <time>2021-06-04T01:35:51.000Z</time>
</trkpt>  
<trkpt lat="34.251263" lon="108.895867">
   <ele>400.9</ele>
   <time>2021-06-04T01:35:58.000Z</time>
</trkpt>  
<trkpt lat="34.251353" lon="108.895845">
   <ele>400.4</ele>
   <time>2021-06-04T01:36:06.000Z</time>
</trkpt>  
<trkpt lat="34.251455" lon="108.89578">
   <ele>399.7</ele>
   <time>2021-06-04T01:36:15.000Z</time>
</trkpt>  
<trkpt lat="34.2515" lon="108.895668">
   <ele>399.1</ele>
   <time>2021-06-04T01:36:23.000Z</time>
</trkpt>  
<trkpt lat="34.25153" lon="108.895527">
   <ele>397.1</ele>
   <time>2021-06-04T01:36:31.000Z</time>
</trkpt>  
<trkpt lat="34.251573" lon="108.895402">
   <ele>396.1</ele>
   <time>2021-06-04T01:36:40.000Z</time>
</trkpt>  
<trkpt lat="34.251623" lon="108.895303">
   <ele>395.6</ele>
   <time>2021-06-04T01:36:47.000Z</time>
</trkpt>  
<trkpt lat="34.251682" lon="108.895203">
   <ele>396.2</ele>
   <time>2021-06-04T01:36:57.000Z</time>
</trkpt>  
<trkpt lat="34.251708" lon="108.895083">
   <ele>397.4</ele>
   <time>2021-06-04T01:37:05.000Z</time>
</trkpt>  
<trkpt lat="34.251758" lon="108.894957">
   <ele>398.8</ele>
   <time>2021-06-04T01:37:13.000Z</time>
</trkpt>  
<trkpt lat="34.25183" lon="108.894887">
   <ele>399.4</ele>
   <time>2021-06-04T01:37:21.000Z</time>
</trkpt>  
       </trkseg>
   </trk>
</gpx>
