# Supplementary material for: Exploring the influence of path environment factors on walking behavior in urban parks with configuration attribute control
Source: PLoS One. 2025 Jul 28;20(7):e0329278. doi: 10.1371/journal.pone.0329278 (PMC12303266; doi:10.1371/journal.pone.0329278)
Supplement: S2 File — (ZIP) [file pone.0329278.s002.zip › S2 File/Trajectory data/F25.gpx]

<?xml version="1.0" encoding="UTF-8"?>
<gpx xmlns:xsi="http://www.w3.org/2001/XMLSchema-instance" xmlns="http://www.topografix.com/GPX/1/1" xsi:schemaLocation="http://www.topografix.com/GPX/1/1 http://www.topografix.com/GPX/1/1/gpx.xsd" version="1.1" creator="foooooot.com">
<metadata>
         <copyright author="foooooot.com"> <license>foooooot.com</license></copyright>
         <time>1622736249.0</time>
         <name>01</name>
</metadata>
<trk>
    <name>01</name>
    <type>trip#track</type>
    <src>手机客户端软件/六只脚iPhone版</src>
    <trkseg> 
<trkpt lat="34.24858650206236" lon="108.89661227160461">
   <ele>391.4886905020103</ele>
   <time>2021-06-04T00:04:11.000Z</time>
</trkpt>  
<trkpt lat="34.248848" lon="108.896322">
   <ele>376.812276</ele>
   <time>2021-06-04T00:04:14.000Z</time>
</trkpt>  
<trkpt lat="34.248876" lon="108.896121">
   <ele>376.812276</ele>
   <time>2021-06-04T00:04:18.000Z</time>
</trkpt>  
<trkpt lat="34.248923" lon="108.896017">
   <ele>366.019595</ele>
   <time>2021-06-04T00:04:27.000Z</time>
</trkpt>  
<trkpt lat="34.249018" lon="108.895999">
   <ele>362.230306</ele>
   <time>2021-06-04T00:04:34.000Z</time>
</trkpt>  
<trkpt lat="34.249135" lon="108.89602">
   <ele>361.068153</ele>
   <time>2021-06-04T00:04:40.000Z</time>
</trkpt>  
<trkpt lat="34.249237" lon="108.895993">
   <ele>356.700392</ele>
   <time>2021-06-04T00:04:55.000Z</time>
</trkpt>  
<trkpt lat="34.249317" lon="108.895938">
   <ele>357.831732</ele>
   <time>2021-06-04T00:05:02.000Z</time>
</trkpt>  
<trkpt lat="34.24941" lon="108.895914">
   <ele>354.098856</ele>
   <time>2021-06-04T00:05:06.000Z</time>
</trkpt>  
<trkpt lat="34.249515" lon="108.895879">
   <ele>354.231263</ele>
   <time>2021-06-04T00:05:15.000Z</time>
</trkpt>  
<trkpt lat="34.249611" lon="108.895834">
   <ele>356.906337</ele>
   <time>2021-06-04T00:05:25.000Z</time>
</trkpt>  
<trkpt lat="34.249624" lon="108.895685">
   <ele>363.299108</ele>
   <time>2021-06-04T00:05:37.000Z</time>
</trkpt>  
<trkpt lat="34.249711" lon="108.89561">
   <ele>366.811794</ele>
   <time>2021-06-04T00:05:48.000Z</time>
</trkpt>  
<trkpt lat="34.249808" lon="108.89559">
   <ele>366.945162</ele>
   <time>2021-06-04T00:05:58.000Z</time>
</trkpt>  
<trkpt lat="34.249915" lon="108.895598">
   <ele>369.055673</ele>
   <time>2021-06-04T00:06:11.000Z</time>
</trkpt>  
<trkpt lat="34.250014" lon="108.895634">
   <ele>371.001951</ele>
   <time>2021-06-04T00:06:23.000Z</time>
</trkpt>  
<trkpt lat="34.250102" lon="108.89576">
   <ele>369.619105</ele>
   <time>2021-06-04T00:06:35.000Z</time>
</trkpt>  
<trkpt lat="34.250189" lon="108.895855">
   <ele>369.234339</ele>
   <time>2021-06-04T00:06:47.000Z</time>
</trkpt>  
<trkpt lat="34.25028" lon="108.895842">
   <ele>371.059546</ele>
   <time>2021-06-04T00:07:00.000Z</time>
</trkpt>  
<trkpt lat="34.25031" lon="108.89571">
   <ele>371.335766</ele>
   <time>2021-06-04T00:07:10.000Z</time>
</trkpt>  
<trkpt lat="34.250341" lon="108.8956">
   <ele>371.591919</ele>
   <time>2021-06-04T00:07:22.000Z</time>
</trkpt>  
<trkpt lat="34.250342" lon="108.895461">
   <ele>370.789108</ele>
   <time>2021-06-04T00:07:31.000Z</time>
</trkpt>  
<trkpt lat="34.250326" lon="108.895347">
   <ele>370.487251</ele>
   <time>2021-06-04T00:07:41.000Z</time>
</trkpt>  
<trkpt lat="34.25034" lon="108.895221">
   <ele>369.999422</ele>
   <time>2021-06-04T00:07:53.000Z</time>
</trkpt>  
<trkpt lat="34.250371" lon="108.895112">
   <ele>370.099089</ele>
   <time>2021-06-04T00:08:01.000Z</time>
</trkpt>  
<trkpt lat="34.250397" lon="108.895005">
   <ele>368.621849</ele>
   <time>2021-06-04T00:08:10.000Z</time>
</trkpt>  
<trkpt lat="34.250426" lon="108.894886">
   <ele>367.853578</ele>
   <time>2021-06-04T00:08:19.000Z</time>
</trkpt>  
<trkpt lat="34.250482" lon="108.894795">
   <ele>368.742228</ele>
   <time>2021-06-04T00:08:31.000Z</time>
</trkpt>  
<trkpt lat="34.250395" lon="108.894877">
   <ele>369.917804</ele>
   <time>2021-06-04T00:11:00.000Z</time>
</trkpt>  
<trkpt lat="34.250354" lon="108.895001">
   <ele>371.196103</ele>
   <time>2021-06-04T00:11:10.000Z</time>
</trkpt>  
<trkpt lat="34.250317" lon="108.895106">
   <ele>371.500607</ele>
   <time>2021-06-04T00:11:18.000Z</time>
</trkpt>  
<trkpt lat="34.250315" lon="108.89522">
   <ele>371.179474</ele>
   <time>2021-06-04T00:11:29.000Z</time>
</trkpt>  
<trkpt lat="34.25032" lon="108.895352">
   <ele>373.41759</ele>
   <time>2021-06-04T00:11:43.000Z</time>
</trkpt>  
<trkpt lat="34.250328" lon="108.895461">
   <ele>373.70133</ele>
   <time>2021-06-04T00:11:56.000Z</time>
</trkpt>  
<trkpt lat="34.250339" lon="108.895573">
   <ele>373.141269</ele>
   <time>2021-06-04T00:12:15.000Z</time>
</trkpt>  
<trkpt lat="34.250334" lon="108.895685">
   <ele>372.521995</ele>
   <time>2021-06-04T00:12:29.000Z</time>
</trkpt>  
<trkpt lat="34.250299" lon="108.895798">
   <ele>372.344672</ele>
   <time>2021-06-04T00:13:26.000Z</time>
</trkpt>  
<trkpt lat="34.250318" lon="108.895689">
   <ele>370.334548</ele>
   <time>2021-06-04T00:13:49.000Z</time>
</trkpt>  
<trkpt lat="34.250321" lon="108.895568">
   <ele>369.680683</ele>
   <time>2021-06-04T00:14:00.000Z</time>
</trkpt>  
<trkpt lat="34.250338" lon="108.895443">
   <ele>368.241505</ele>
   <time>2021-06-04T00:14:11.000Z</time>
</trkpt>  
<trkpt lat="34.250324" lon="108.895322">
   <ele>367.384293</ele>
   <time>2021-06-04T00:14:32.000Z</time>
</trkpt>  
<trkpt lat="34.250332" lon="108.895182">
   <ele>366.529227</ele>
   <time>2021-06-04T00:14:47.000Z</time>
</trkpt>  
<trkpt lat="34.25036" lon="108.895067">
   <ele>364.917488</ele>
   <time>2021-06-04T00:14:58.000Z</time>
</trkpt>  
<trkpt lat="34.250388" lon="108.894962">
   <ele>365.378884</ele>
   <time>2021-06-04T00:15:08.000Z</time>
</trkpt>  
<trkpt lat="34.250374" lon="108.894846">
   <ele>366.773613</ele>
   <time>2021-06-04T00:15:40.000Z</time>
</trkpt>  
<trkpt lat="34.250445" lon="108.894777">
   <ele>365.200963</ele>
   <time>2021-06-04T00:15:51.000Z</time>
</trkpt>  
<trkpt lat="34.250504" lon="108.894681">
   <ele>368.003799</ele>
   <time>2021-06-04T00:17:01.000Z</time>
</trkpt>  
<trkpt lat="34.250455" lon="108.89479">
   <ele>369.610521</ele>
   <time>2021-06-04T00:20:14.000Z</time>
</trkpt>  
<trkpt lat="34.250412" lon="108.894893">
   <ele>369.896229</ele>
   <time>2021-06-04T00:20:25.000Z</time>
</trkpt>  
<trkpt lat="34.250369" lon="108.895011">
   <ele>369.076174</ele>
   <time>2021-06-04T00:20:35.000Z</time>
</trkpt>  
<trkpt lat="34.250361" lon="108.89512">
   <ele>369.717015</ele>
   <time>2021-06-04T00:20:47.000Z</time>
</trkpt>  
<trkpt lat="34.250361" lon="108.895247">
   <ele>370.632573</ele>
   <time>2021-06-04T00:20:55.000Z</time>
</trkpt>  
<trkpt lat="34.250343" lon="108.895366">
   <ele>372.237067</ele>
   <time>2021-06-04T00:21:08.000Z</time>
</trkpt>  
<trkpt lat="34.250335" lon="108.895491">
   <ele>372.745634</ele>
   <time>2021-06-04T00:21:27.000Z</time>
</trkpt>  
<trkpt lat="34.250322" lon="108.895603">
   <ele>372.14977</ele>
   <time>2021-06-04T00:21:42.000Z</time>
</trkpt>  
<trkpt lat="34.250356" lon="108.8955">
   <ele>368.901352</ele>
   <time>2021-06-04T00:22:25.000Z</time>
</trkpt>  
<trkpt lat="34.250353" lon="108.895383">
   <ele>370.318267</ele>
   <time>2021-06-04T00:22:39.000Z</time>
</trkpt>  
<trkpt lat="34.250351" lon="108.895272">
   <ele>370.79253</ele>
   <time>2021-06-04T00:22:57.000Z</time>
</trkpt>  
<trkpt lat="34.250359" lon="108.895157">
   <ele>369.637385</ele>
   <time>2021-06-04T00:23:33.000Z</time>
</trkpt>  
<trkpt lat="34.250399" lon="108.895056">
   <ele>369.606925</ele>
   <time>2021-06-04T00:23:49.000Z</time>
</trkpt>  
<trkpt lat="34.25038" lon="108.894934">
   <ele>370.95669</ele>
   <time>2021-06-04T00:24:06.000Z</time>
</trkpt>  
<trkpt lat="34.250426" lon="108.89483">
   <ele>370.260729</ele>
   <time>2021-06-04T00:28:16.000Z</time>
</trkpt>  
<trkpt lat="34.250474" lon="108.894709">
   <ele>369.175203</ele>
   <time>2021-06-04T00:28:25.000Z</time>
</trkpt>  
<trkpt lat="34.25042" lon="108.894809">
   <ele>369.440146</ele>
   <time>2021-06-04T00:31:23.000Z</time>
</trkpt>  
<trkpt lat="34.250405" lon="108.894923">
   <ele>370.624879</ele>
   <time>2021-06-04T00:31:35.000Z</time>
</trkpt>  
<trkpt lat="34.250367" lon="108.895039">
   <ele>369.691235</ele>
   <time>2021-06-04T00:31:47.000Z</time>
</trkpt>  
<trkpt lat="34.25035" lon="108.895151">
   <ele>369.82139</ele>
   <time>2021-06-04T00:32:01.000Z</time>
</trkpt>  
<trkpt lat="34.250356" lon="108.895278">
   <ele>368.364992</ele>
   <time>2021-06-04T00:32:55.000Z</time>
</trkpt>  
<trkpt lat="34.250404" lon="108.895384">
   <ele>368.108168</ele>
   <time>2021-06-04T00:33:03.000Z</time>
</trkpt>  
<trkpt lat="34.250336" lon="108.895484">
   <ele>369.913024</ele>
   <time>2021-06-04T00:34:13.000Z</time>
</trkpt>  
<trkpt lat="34.25033" lon="108.895626">
   <ele>370.574699</ele>
   <time>2021-06-04T00:34:23.000Z</time>
</trkpt>  
<trkpt lat="34.250353" lon="108.895773">
   <ele>370.325743</ele>
   <time>2021-06-04T00:34:29.000Z</time>
</trkpt>  
<trkpt lat="34.250352" lon="108.895894">
   <ele>369.496314</ele>
   <time>2021-06-04T00:34:35.000Z</time>
</trkpt>  
<trkpt lat="34.2504" lon="108.895995">
   <ele>369.87725</ele>
   <time>2021-06-04T00:34:43.000Z</time>
</trkpt>  
<trkpt lat="34.250499" lon="108.896032">
   <ele>370.859702</ele>
   <time>2021-06-04T00:34:53.000Z</time>
</trkpt>  
<trkpt lat="34.250595" lon="108.896043">
   <ele>371.294062</ele>
   <time>2021-06-04T00:35:01.000Z</time>
</trkpt>  
<trkpt lat="34.250675" lon="108.89599">
   <ele>371.036923</ele>
   <time>2021-06-04T00:35:12.000Z</time>
</trkpt>  
<trkpt lat="34.250776" lon="108.895964">
   <ele>370.717093</ele>
   <time>2021-06-04T00:35:28.000Z</time>
</trkpt>  
<trkpt lat="34.250856" lon="108.895888">
   <ele>374.180951</ele>
   <time>2021-06-04T00:35:41.000Z</time>
</trkpt>  
<trkpt lat="34.250932" lon="108.89583">
   <ele>375.07862</ele>
   <time>2021-06-04T00:35:53.000Z</time>
</trkpt>  
<trkpt lat="34.251024" lon="108.89581">
   <ele>371.687659</ele>
   <time>2021-06-04T00:35:59.000Z</time>
</trkpt>  
<trkpt lat="34.251103" lon="108.895753">
   <ele>370.940537</ele>
   <time>2021-06-04T00:36:11.000Z</time>
</trkpt>  
<trkpt lat="34.251198" lon="108.895754">
   <ele>370.32178</ele>
   <time>2021-06-04T00:36:19.000Z</time>
</trkpt>  
<trkpt lat="34.251257" lon="108.895667">
   <ele>370.823086</ele>
   <time>2021-06-04T00:36:30.000Z</time>
</trkpt>  
<trkpt lat="34.2513" lon="108.89557">
   <ele>372.074816</ele>
   <time>2021-06-04T00:36:39.000Z</time>
</trkpt>  
<trkpt lat="34.251344" lon="108.89543">
   <ele>372.388587</ele>
   <time>2021-06-04T00:36:49.000Z</time>
</trkpt>  
<trkpt lat="34.251333" lon="108.895276">
   <ele>372.052522</ele>
   <time>2021-06-04T00:36:57.000Z</time>
</trkpt>  
<trkpt lat="34.251424" lon="108.895277">
   <ele>372.647208</ele>
   <time>2021-06-04T00:37:10.000Z</time>
</trkpt>  
<trkpt lat="34.251511" lon="108.895312">
   <ele>372.07176</ele>
   <time>2021-06-04T00:37:21.000Z</time>
</trkpt>  
<trkpt lat="34.251613" lon="108.895295">
   <ele>371.668188</ele>
   <time>2021-06-04T00:37:30.000Z</time>
</trkpt>  
<trkpt lat="34.251676" lon="108.895209">
   <ele>371.468152</ele>
   <time>2021-06-04T00:37:40.000Z</time>
</trkpt>  
<trkpt lat="34.251771" lon="108.895192">
   <ele>372.577725</ele>
   <time>2021-06-04T00:38:51.000Z</time>
</trkpt>  
<trkpt lat="34.251862" lon="108.895203">
   <ele>371.821823</ele>
   <time>2021-06-04T00:40:09.000Z</time>
</trkpt>  
<trkpt lat="34.251886" lon="108.895096">
   <ele>367.259934</ele>
   <time>2021-06-04T00:40:31.000Z</time>
</trkpt>  
<trkpt lat="34.251959" lon="108.895029">
   <ele>362.085552</ele>
   <time>2021-06-04T00:43:01.000Z</time>
</trkpt>  
<trkpt lat="34.251873" lon="108.895098">
   <ele>358.996553</ele>
   <time>2021-06-04T00:43:23.000Z</time>
</trkpt>  
<trkpt lat="34.251793" lon="108.895161">
   <ele>360.425271</ele>
   <time>2021-06-04T00:43:34.000Z</time>
</trkpt>  
<trkpt lat="34.251778" lon="108.895043">
   <ele>368.245477</ele>
   <time>2021-06-04T00:46:27.000Z</time>
</trkpt>  
<trkpt lat="34.251802" lon="108.894925">
   <ele>367.319017</ele>
   <time>2021-06-04T00:46:40.000Z</time>
</trkpt>  
<trkpt lat="34.251749" lon="108.895029">
   <ele>362.995997</ele>
   <time>2021-06-04T00:47:13.000Z</time>
</trkpt>  
<trkpt lat="34.251762" lon="108.895139">
   <ele>364.797386</ele>
   <time>2021-06-04T00:47:50.000Z</time>
</trkpt>  
<trkpt lat="34.251852" lon="108.89511">
   <ele>367.872983</ele>
   <time>2021-06-04T01:04:12.000Z</time>
</trkpt>  
<trkpt lat="34.251877" lon="108.895215">
   <ele>367.882691</ele>
   <time>2021-06-04T01:04:33.000Z</time>
</trkpt>  
<trkpt lat="34.251806" lon="108.895285">
   <ele>364.348552</ele>
   <time>2021-06-04T01:05:35.000Z</time>
</trkpt>  
<trkpt lat="34.251838" lon="108.895146">
   <ele>366.645517</ele>
   <time>2021-06-04T01:05:56.000Z</time>
</trkpt>  
<trkpt lat="34.251759" lon="108.895213">
   <ele>366.537771</ele>
   <time>2021-06-04T01:48:33.000Z</time>
</trkpt>  
<trkpt lat="34.251672" lon="108.895257">
   <ele>365.813781</ele>
   <time>2021-06-04T01:48:41.000Z</time>
</trkpt>  
<trkpt lat="34.251605" lon="108.895329">
   <ele>365.809034</ele>
   <time>2021-06-04T01:48:51.000Z</time>
</trkpt>  
<trkpt lat="34.251548" lon="108.895426">
   <ele>366.569181</ele>
   <time>2021-06-04T01:49:01.000Z</time>
</trkpt>  
<trkpt lat="34.251501" lon="108.895522">
   <ele>367.19052</ele>
   <time>2021-06-04T01:49:09.000Z</time>
</trkpt>  
<trkpt lat="34.251469" lon="108.89565">
   <ele>368.723867</ele>
   <time>2021-06-04T01:49:19.000Z</time>
</trkpt>  
<trkpt lat="34.251442" lon="108.895763">
   <ele>368.578817</ele>
   <time>2021-06-04T01:49:27.000Z</time>
</trkpt>  
<trkpt lat="34.251448" lon="108.895892">
   <ele>369.738596</ele>
   <time>2021-06-04T01:49:33.000Z</time>
</trkpt>  
<trkpt lat="34.251434" lon="108.896014">
   <ele>368.469475</ele>
   <time>2021-06-04T01:49:41.000Z</time>
</trkpt>  
<trkpt lat="34.251417" lon="108.896132">
   <ele>368.117627</ele>
   <time>2021-06-04T01:49:47.000Z</time>
</trkpt>  
<trkpt lat="34.251395" lon="108.896239">
   <ele>367.078623</ele>
   <time>2021-06-04T01:51:28.000Z</time>
</trkpt>  
       </trkseg>
   </trk>
</gpx>
