# Supplementary material for: Exploring the influence of path environment factors on walking behavior in urban parks with configuration attribute control
Source: PLoS One. 2025 Jul 28;20(7):e0329278. doi: 10.1371/journal.pone.0329278 (PMC12303266; doi:10.1371/journal.pone.0329278)
Supplement: S2 File — (ZIP) [file pone.0329278.s002.zip › S2 File/Trajectory data/F26.gpx]

<?xml version="1.0" encoding="UTF-8"?>
<gpx xmlns:xsi="http://www.w3.org/2001/XMLSchema-instance" xmlns="http://www.topografix.com/GPX/1/1" xsi:schemaLocation="http://www.topografix.com/GPX/1/1 http://www.topografix.com/GPX/1/1/gpx.xsd" version="1.1" creator="foooooot.com">
<metadata>
         <copyright author="foooooot.com"> <license>foooooot.com</license></copyright>
         <time>1622743907.0</time>
         <name>02</name>
</metadata>
<trk>
    <name>02</name>
    <type>trip#track</type>
    <src>手机客户端软件/六只脚iPhone版</src>
    <trkseg> 
<trkpt lat="34.24883238066881" lon="108.89694138791909">
   <ele>364.7907675104216</ele>
   <time>2021-06-04T02:11:51.000Z</time>
</trkpt>  
<trkpt lat="34.248938" lon="108.89679">
   <ele>356.359112</ele>
   <time>2021-06-04T02:11:56.000Z</time>
</trkpt>  
<trkpt lat="34.248968" lon="108.896685">
   <ele>356.361317</ele>
   <time>2021-06-04T02:12:05.000Z</time>
</trkpt>  
<trkpt lat="34.248981" lon="108.896517">
   <ele>351.784526</ele>
   <time>2021-06-04T02:12:13.000Z</time>
</trkpt>  
<trkpt lat="34.249019" lon="108.896293">
   <ele>352.091847</ele>
   <time>2021-06-04T02:12:25.000Z</time>
</trkpt>  
<trkpt lat="34.249045" lon="108.896173">
   <ele>350.110082</ele>
   <time>2021-06-04T02:12:32.000Z</time>
</trkpt>  
<trkpt lat="34.249017" lon="108.896065">
   <ele>351.816852</ele>
   <time>2021-06-04T02:12:38.000Z</time>
</trkpt>  
<trkpt lat="34.24911" lon="108.896075">
   <ele>353.071612</ele>
   <time>2021-06-04T02:13:18.000Z</time>
</trkpt>  
<trkpt lat="34.249218" lon="108.896075">
   <ele>353.070059</ele>
   <time>2021-06-04T02:13:29.000Z</time>
</trkpt>  
<trkpt lat="34.249314" lon="108.89604">
   <ele>352.692279</ele>
   <time>2021-06-04T02:13:40.000Z</time>
</trkpt>  
<trkpt lat="34.249366" lon="108.895941">
   <ele>353.550358</ele>
   <time>2021-06-04T02:14:07.000Z</time>
</trkpt>  
<trkpt lat="34.249464" lon="108.896011">
   <ele>354.496041</ele>
   <time>2021-06-04T02:21:05.000Z</time>
</trkpt>  
<trkpt lat="34.249476" lon="108.895893">
   <ele>352.509528</ele>
   <time>2021-06-04T02:21:25.000Z</time>
</trkpt>  
<trkpt lat="34.249597" lon="108.895923">
   <ele>349.585053</ele>
   <time>2021-06-04T02:21:35.000Z</time>
</trkpt>  
<trkpt lat="34.249688" lon="108.895964">
   <ele>346.175406</ele>
   <time>2021-06-04T02:21:48.000Z</time>
</trkpt>  
<trkpt lat="34.24978" lon="108.895935">
   <ele>343.917875</ele>
   <time>2021-06-04T02:22:10.000Z</time>
</trkpt>  
<trkpt lat="34.249891" lon="108.895914">
   <ele>342.052177</ele>
   <time>2021-06-04T02:22:22.000Z</time>
</trkpt>  
<trkpt lat="34.249979" lon="108.895948">
   <ele>344.773735</ele>
   <time>2021-06-04T02:22:43.000Z</time>
</trkpt>  
<trkpt lat="34.25003" lon="108.896051">
   <ele>353.075701</ele>
   <time>2021-06-04T02:22:57.000Z</time>
</trkpt>  
<trkpt lat="34.250111" lon="108.895988">
   <ele>354.222746</ele>
   <time>2021-06-04T02:23:09.000Z</time>
</trkpt>  
<trkpt lat="34.250186" lon="108.895923">
   <ele>359.298993</ele>
   <time>2021-06-04T02:23:19.000Z</time>
</trkpt>  
<trkpt lat="34.250276" lon="108.895906">
   <ele>363.236278</ele>
   <time>2021-06-04T02:23:32.000Z</time>
</trkpt>  
<trkpt lat="34.250359" lon="108.895969">
   <ele>365.797081</ele>
   <time>2021-06-04T02:23:45.000Z</time>
</trkpt>  
<trkpt lat="34.250446" lon="108.896008">
   <ele>366.726875</ele>
   <time>2021-06-04T02:23:54.000Z</time>
</trkpt>  
<trkpt lat="34.250547" lon="108.896037">
   <ele>366.094736</ele>
   <time>2021-06-04T02:24:04.000Z</time>
</trkpt>  
<trkpt lat="34.25064" lon="108.895989">
   <ele>366.217848</ele>
   <time>2021-06-04T02:24:15.000Z</time>
</trkpt>  
<trkpt lat="34.250741" lon="108.895983">
   <ele>367.244411</ele>
   <time>2021-06-04T02:24:27.000Z</time>
</trkpt>  
<trkpt lat="34.250833" lon="108.896022">
   <ele>366.578937</ele>
   <time>2021-06-04T02:24:35.000Z</time>
</trkpt>  
<trkpt lat="34.250918" lon="108.895974">
   <ele>366.069765</ele>
   <time>2021-06-04T02:24:44.000Z</time>
</trkpt>  
<trkpt lat="34.251008" lon="108.895884">
   <ele>367.418007</ele>
   <time>2021-06-04T02:24:55.000Z</time>
</trkpt>  
<trkpt lat="34.251109" lon="108.895826">
   <ele>368.0559</ele>
   <time>2021-06-04T02:25:08.000Z</time>
</trkpt>  
<trkpt lat="34.25119" lon="108.895752">
   <ele>368.501107</ele>
   <time>2021-06-04T02:25:20.000Z</time>
</trkpt>  
<trkpt lat="34.251252" lon="108.895651">
   <ele>369.928579</ele>
   <time>2021-06-04T02:26:04.000Z</time>
</trkpt>  
<trkpt lat="34.25129" lon="108.895552">
   <ele>370.169059</ele>
   <time>2021-06-04T02:26:15.000Z</time>
</trkpt>  
<trkpt lat="34.251324" lon="108.89545">
   <ele>370.940274</ele>
   <time>2021-06-04T02:26:29.000Z</time>
</trkpt>  
<trkpt lat="34.251321" lon="108.895332">
   <ele>371.341574</ele>
   <time>2021-06-04T02:26:41.000Z</time>
</trkpt>  
<trkpt lat="34.251326" lon="108.89521">
   <ele>371.875511</ele>
   <time>2021-06-04T02:27:00.000Z</time>
</trkpt>  
<trkpt lat="34.251363" lon="108.895092">
   <ele>373.568703</ele>
   <time>2021-06-04T02:27:18.000Z</time>
</trkpt>  
<trkpt lat="34.251274" lon="108.895058">
   <ele>372.056625</ele>
   <time>2021-06-04T02:27:53.000Z</time>
</trkpt>  
<trkpt lat="34.251229" lon="108.894963">
   <ele>373.348555</ele>
   <time>2021-06-04T02:28:04.000Z</time>
</trkpt>  
<trkpt lat="34.251174" lon="108.894866">
   <ele>373.595758</ele>
   <time>2021-06-04T02:28:15.000Z</time>
</trkpt>  
<trkpt lat="34.251093" lon="108.894773">
   <ele>371.203927</ele>
   <time>2021-06-04T02:28:29.000Z</time>
</trkpt>  
<trkpt lat="34.251034" lon="108.894665">
   <ele>372.638966</ele>
   <time>2021-06-04T02:28:41.000Z</time>
</trkpt>  
<trkpt lat="34.250985" lon="108.894558">
   <ele>371.430953</ele>
   <time>2021-06-04T02:28:54.000Z</time>
</trkpt>  
<trkpt lat="34.250952" lon="108.89444">
   <ele>370.954994</ele>
   <time>2021-06-04T02:29:04.000Z</time>
</trkpt>  
<trkpt lat="34.250897" lon="108.894343">
   <ele>371.515628</ele>
   <time>2021-06-04T02:29:15.000Z</time>
</trkpt>  
<trkpt lat="34.250803" lon="108.894285">
   <ele>371.020631</ele>
   <time>2021-06-04T02:29:24.000Z</time>
</trkpt>  
<trkpt lat="34.2507" lon="108.894236">
   <ele>370.465951</ele>
   <time>2021-06-04T02:29:34.000Z</time>
</trkpt>  
<trkpt lat="34.250614" lon="108.894191">
   <ele>372.097178</ele>
   <time>2021-06-04T02:29:43.000Z</time>
</trkpt>  
<trkpt lat="34.250534" lon="108.894109">
   <ele>371.521101</ele>
   <time>2021-06-04T02:29:52.000Z</time>
</trkpt>  
<trkpt lat="34.250456" lon="108.894035">
   <ele>370.681322</ele>
   <time>2021-06-04T02:30:01.000Z</time>
</trkpt>  
<trkpt lat="34.250389" lon="108.893948">
   <ele>369.675879</ele>
   <time>2021-06-04T02:30:12.000Z</time>
</trkpt>  
<trkpt lat="34.250324" lon="108.893866">
   <ele>369.691402</ele>
   <time>2021-06-04T02:30:22.000Z</time>
</trkpt>  
<trkpt lat="34.250404" lon="108.893801">
   <ele>368.720015</ele>
   <time>2021-06-04T02:30:34.000Z</time>
</trkpt>  
<trkpt lat="34.250437" lon="108.893685">
   <ele>370.385511</ele>
   <time>2021-06-04T02:30:43.000Z</time>
</trkpt>  
<trkpt lat="34.250481" lon="108.89358">
   <ele>370.443805</ele>
   <time>2021-06-04T02:30:51.000Z</time>
</trkpt>  
<trkpt lat="34.250534" lon="108.893465">
   <ele>372.856193</ele>
   <time>2021-06-04T02:31:02.000Z</time>
</trkpt>  
<trkpt lat="34.250584" lon="108.893354">
   <ele>373.339454</ele>
   <time>2021-06-04T02:31:14.000Z</time>
</trkpt>  
<trkpt lat="34.250521" lon="108.893263">
   <ele>372.058145</ele>
   <time>2021-06-04T02:31:57.000Z</time>
</trkpt>  
<trkpt lat="34.25043" lon="108.893288">
   <ele>371.219987</ele>
   <time>2021-06-04T02:32:24.000Z</time>
</trkpt>  
<trkpt lat="34.250332" lon="108.89329">
   <ele>369.40078</ele>
   <time>2021-06-04T02:34:44.000Z</time>
</trkpt>  
<trkpt lat="34.250427" lon="108.893296">
   <ele>369.481118</ele>
   <time>2021-06-04T02:42:28.000Z</time>
</trkpt>  
<trkpt lat="34.250337" lon="108.893278">
   <ele>371.031214</ele>
   <time>2021-06-04T02:45:12.000Z</time>
</trkpt>  
<trkpt lat="34.250268" lon="108.893351">
   <ele>369.909822</ele>
   <time>2021-06-04T02:45:23.000Z</time>
</trkpt>  
<trkpt lat="34.250273" lon="108.893466">
   <ele>370.134225</ele>
   <time>2021-06-04T02:45:31.000Z</time>
</trkpt>  
<trkpt lat="34.250282" lon="108.893588">
   <ele>368.342797</ele>
   <time>2021-06-04T02:45:47.000Z</time>
</trkpt>  
<trkpt lat="34.250251" lon="108.893696">
   <ele>367.926626</ele>
   <time>2021-06-04T02:45:56.000Z</time>
</trkpt>  
<trkpt lat="34.250263" lon="108.893815">
   <ele>366.452476</ele>
   <time>2021-06-04T02:46:05.000Z</time>
</trkpt>  
<trkpt lat="34.250327" lon="108.893894">
   <ele>365.592841</ele>
   <time>2021-06-04T02:46:14.000Z</time>
</trkpt>  
<trkpt lat="34.250363" lon="108.893999">
   <ele>365.394098</ele>
   <time>2021-06-04T02:46:25.000Z</time>
</trkpt>  
<trkpt lat="34.250378" lon="108.894108">
   <ele>366.283801</ele>
   <time>2021-06-04T02:46:37.000Z</time>
</trkpt>  
<trkpt lat="34.250448" lon="108.894194">
   <ele>367.270202</ele>
   <time>2021-06-04T02:46:44.000Z</time>
</trkpt>  
<trkpt lat="34.250482" lon="108.894304">
   <ele>365.796617</ele>
   <time>2021-06-04T02:46:55.000Z</time>
</trkpt>  
<trkpt lat="34.250456" lon="108.894432">
   <ele>366.665365</ele>
   <time>2021-06-04T02:47:09.000Z</time>
</trkpt>  
<trkpt lat="34.250399" lon="108.894521">
   <ele>366.397974</ele>
   <time>2021-06-04T02:47:18.000Z</time>
</trkpt>  
<trkpt lat="34.250385" lon="108.894641">
   <ele>368.39595</ele>
   <time>2021-06-04T02:47:27.000Z</time>
</trkpt>  
<trkpt lat="34.250325" lon="108.894727">
   <ele>368.094759</ele>
   <time>2021-06-04T02:47:37.000Z</time>
</trkpt>  
<trkpt lat="34.250248" lon="108.894812">
   <ele>367.789806</ele>
   <time>2021-06-04T02:47:48.000Z</time>
</trkpt>  
<trkpt lat="34.250166" lon="108.894865">
   <ele>367.23696</ele>
   <time>2021-06-04T02:47:57.000Z</time>
</trkpt>  
<trkpt lat="34.250074" lon="108.89493">
   <ele>366.871977</ele>
   <time>2021-06-04T02:48:08.000Z</time>
</trkpt>  
<trkpt lat="34.250005" lon="108.894831">
   <ele>366.993039</ele>
   <time>2021-06-04T02:48:21.000Z</time>
</trkpt>  
<trkpt lat="34.249893" lon="108.894799">
   <ele>367.403017</ele>
   <time>2021-06-04T02:48:31.000Z</time>
</trkpt>  
<trkpt lat="34.249803" lon="108.89479">
   <ele>368.820765</ele>
   <time>2021-06-04T02:48:39.000Z</time>
</trkpt>  
<trkpt lat="34.249713" lon="108.894752">
   <ele>368.096274</ele>
   <time>2021-06-04T02:48:49.000Z</time>
</trkpt>  
<trkpt lat="34.249624" lon="108.894778">
   <ele>367.679018</ele>
   <time>2021-06-04T02:48:59.000Z</time>
</trkpt>  
<trkpt lat="34.249545" lon="108.894867">
   <ele>368.015873</ele>
   <time>2021-06-04T02:49:09.000Z</time>
</trkpt>  
<trkpt lat="34.249449" lon="108.894908">
   <ele>367.92824</ele>
   <time>2021-06-04T02:49:19.000Z</time>
</trkpt>  
<trkpt lat="34.249345" lon="108.894932">
   <ele>367.595847</ele>
   <time>2021-06-04T02:49:29.000Z</time>
</trkpt>  
<trkpt lat="34.249247" lon="108.894945">
   <ele>367.826446</ele>
   <time>2021-06-04T02:49:38.000Z</time>
</trkpt>  
<trkpt lat="34.249153" lon="108.894922">
   <ele>367.449992</ele>
   <time>2021-06-04T02:49:47.000Z</time>
</trkpt>  
<trkpt lat="34.249063" lon="108.894896">
   <ele>367.555413</ele>
   <time>2021-06-04T02:49:57.000Z</time>
</trkpt>  
<trkpt lat="34.248953" lon="108.894934">
   <ele>366.784786</ele>
   <time>2021-06-04T02:50:07.000Z</time>
</trkpt>  
<trkpt lat="34.24886" lon="108.89495">
   <ele>366.696017</ele>
   <time>2021-06-04T02:50:15.000Z</time>
</trkpt>  
<trkpt lat="34.248751" lon="108.894993">
   <ele>367.241064</ele>
   <time>2021-06-04T02:50:28.000Z</time>
</trkpt>  
<trkpt lat="34.248648" lon="108.895006">
   <ele>367.262661</ele>
   <time>2021-06-04T02:50:37.000Z</time>
</trkpt>  
<trkpt lat="34.248555" lon="108.895011">
   <ele>368.004231</ele>
   <time>2021-06-04T02:50:45.000Z</time>
</trkpt>  
<trkpt lat="34.248453" lon="108.894995">
   <ele>367.823215</ele>
   <time>2021-06-04T02:50:56.000Z</time>
</trkpt>  
<trkpt lat="34.248326" lon="108.894975">
   <ele>367.777458</ele>
   <time>2021-06-04T02:51:10.000Z</time>
</trkpt>  
<trkpt lat="34.248221" lon="108.894952">
   <ele>367.683376</ele>
   <time>2021-06-04T02:51:22.000Z</time>
</trkpt>  
<trkpt lat="34.248126" lon="108.894932">
   <ele>367.17618</ele>
   <time>2021-06-04T02:51:30.000Z</time>
</trkpt>  
<trkpt lat="34.248046" lon="108.894877">
   <ele>367.013463</ele>
   <time>2021-06-04T02:51:41.000Z</time>
</trkpt>  
<trkpt lat="34.248014" lon="108.894774">
   <ele>366.963408</ele>
   <time>2021-06-04T02:51:50.000Z</time>
</trkpt>  
<trkpt lat="34.247926" lon="108.894748">
   <ele>366.664727</ele>
   <time>2021-06-04T02:52:01.000Z</time>
</trkpt>  
<trkpt lat="34.247847" lon="108.894801">
   <ele>367.557811</ele>
   <time>2021-06-04T02:52:13.000Z</time>
</trkpt>  
<trkpt lat="34.247778" lon="108.894891">
   <ele>367.964198</ele>
   <time>2021-06-04T02:52:24.000Z</time>
</trkpt>  
<trkpt lat="34.247701" lon="108.894956">
   <ele>365.78501</ele>
   <time>2021-06-04T02:52:35.000Z</time>
</trkpt>  
<trkpt lat="34.247616" lon="108.894918">
   <ele>365.074814</ele>
   <time>2021-06-04T02:52:44.000Z</time>
</trkpt>  
<trkpt lat="34.247584" lon="108.895129">
   <ele>359.119927</ele>
   <time>2021-06-04T02:54:59.000Z</time>
</trkpt>  
<trkpt lat="34.24761" lon="108.895025">
   <ele>361.921689</ele>
   <time>2021-06-04T02:55:11.000Z</time>
</trkpt>  
<trkpt lat="34.24752" lon="108.895045">
   <ele>359.346246</ele>
   <time>2021-06-04T02:55:29.000Z</time>
</trkpt>  
<trkpt lat="34.247597" lon="108.895125">
   <ele>359.24723</ele>
   <time>2021-06-04T02:56:15.000Z</time>
</trkpt>  
<trkpt lat="34.247562" lon="108.894998">
   <ele>359.69414</ele>
   <time>2021-06-04T02:56:36.000Z</time>
</trkpt>  
<trkpt lat="34.247341" lon="108.894979">
   <ele>361.074183</ele>
   <time>2021-06-04T02:57:48.000Z</time>
</trkpt>  
<trkpt lat="34.247521" lon="108.894959">
   <ele>361.665126</ele>
   <time>2021-06-04T02:58:12.000Z</time>
</trkpt>  
<trkpt lat="34.247631" lon="108.895023">
   <ele>366.948855</ele>
   <time>2021-06-04T02:58:16.000Z</time>
</trkpt>  
<trkpt lat="34.247733" lon="108.894974">
   <ele>366.922497</ele>
   <time>2021-06-04T02:58:28.000Z</time>
</trkpt>  
<trkpt lat="34.247796" lon="108.894883">
   <ele>367.350368</ele>
   <time>2021-06-04T02:58:38.000Z</time>
</trkpt>  
<trkpt lat="34.247784" lon="108.894768">
   <ele>366.577697</ele>
   <time>2021-06-04T02:58:49.000Z</time>
</trkpt>  
<trkpt lat="34.247704" lon="108.894709">
   <ele>366.637826</ele>
   <time>2021-06-04T02:58:59.000Z</time>
</trkpt>  
<trkpt lat="34.247584" lon="108.89466">
   <ele>365.844919</ele>
   <time>2021-06-04T02:59:10.000Z</time>
</trkpt>  
<trkpt lat="34.247484" lon="108.89461">
   <ele>366.941023</ele>
   <time>2021-06-04T02:59:21.000Z</time>
</trkpt>  
<trkpt lat="34.247393" lon="108.894622">
   <ele>366.657522</ele>
   <time>2021-06-04T02:59:30.000Z</time>
</trkpt>  
<trkpt lat="34.247305" lon="108.89467">
   <ele>365.437612</ele>
   <time>2021-06-04T02:59:39.000Z</time>
</trkpt>  
<trkpt lat="34.247213" lon="108.894715">
   <ele>363.68817</ele>
   <time>2021-06-04T02:59:49.000Z</time>
</trkpt>  
<trkpt lat="34.247119" lon="108.894783">
   <ele>364.69064</ele>
   <time>2021-06-04T03:00:00.000Z</time>
</trkpt>  
<trkpt lat="34.247028" lon="108.894839">
   <ele>366.375278</ele>
   <time>2021-06-04T03:00:16.000Z</time>
</trkpt>  
<trkpt lat="34.246963" lon="108.894922">
   <ele>366.252494</ele>
   <time>2021-06-04T03:00:23.000Z</time>
</trkpt>  
<trkpt lat="34.246925" lon="108.895038">
   <ele>366.655212</ele>
   <time>2021-06-04T03:00:37.000Z</time>
</trkpt>  
<trkpt lat="34.246882" lon="108.895134">
   <ele>367.431661</ele>
   <time>2021-06-04T03:00:47.000Z</time>
</trkpt>  
<trkpt lat="34.246781" lon="108.895199">
   <ele>367.619949</ele>
   <time>2021-06-04T03:00:56.000Z</time>
</trkpt>  
<trkpt lat="34.246681" lon="108.895117">
   <ele>368.592051</ele>
   <time>2021-06-04T03:01:10.000Z</time>
</trkpt>  
<trkpt lat="34.246599" lon="108.895053">
   <ele>367.990562</ele>
   <time>2021-06-04T03:01:19.000Z</time>
</trkpt>  
<trkpt lat="34.246512" lon="108.894998">
   <ele>368.394554</ele>
   <time>2021-06-04T03:01:30.000Z</time>
</trkpt>  
<trkpt lat="34.246422" lon="108.894925">
   <ele>368.724537</ele>
   <time>2021-06-04T03:01:40.000Z</time>
</trkpt>  
<trkpt lat="34.246336" lon="108.89484">
   <ele>369.612917</ele>
   <time>2021-06-04T03:01:52.000Z</time>
</trkpt>  
<trkpt lat="34.246225" lon="108.894806">
   <ele>370.874922</ele>
   <time>2021-06-04T03:02:02.000Z</time>
</trkpt>  
<trkpt lat="34.246143" lon="108.89475">
   <ele>370.535562</ele>
   <time>2021-06-04T03:02:13.000Z</time>
</trkpt>  
       </trkseg>
   </trk>
</gpx>
