# Supplementary material for: Exploring the influence of path environment factors on walking behavior in urban parks with configuration attribute control
Source: PLoS One. 2025 Jul 28;20(7):e0329278. doi: 10.1371/journal.pone.0329278 (PMC12303266; doi:10.1371/journal.pone.0329278)
Supplement: S2 File — (ZIP) [file pone.0329278.s002.zip › S2 File/Trajectory data/F27.gpx]

<?xml version="1.0" encoding="UTF-8"?>
<gpx xmlns:xsi="http://www.w3.org/2001/XMLSchema-instance" xmlns="http://www.topografix.com/GPX/1/1" xsi:schemaLocation="http://www.topografix.com/GPX/1/1 http://www.topografix.com/GPX/1/1/gpx.xsd" version="1.1" creator="foooooot.com">
<metadata>
         <copyright author="foooooot.com"> <license>foooooot.com</license></copyright>
         <time>1622736839.911353</time>
         <name>2021-06-04-徒步</name>
</metadata>
<trk>
    <name>2021-06-04-徒步</name>
    <type>trip#track</type>
    <src>手机客户端软件/六只脚iPhone版</src>
    <trkseg> 
<trkpt lat="34.248813386107095" lon="108.896068381247">
   <ele>407.02784729003906</ele>
   <time>2021-06-04T00:14:00.088Z</time>
</trkpt>  
<trkpt lat="34.24880274909159" lon="108.89603674546842">
   <ele>406.49147033691406</ele>
   <time>2021-06-04T00:14:09.078Z</time>
</trkpt>  
<trkpt lat="34.248807023264284" lon="108.8960023840544">
   <ele>406.1053009033203</ele>
   <time>2021-06-04T00:14:14.071Z</time>
</trkpt>  
<trkpt lat="34.24881402308134" lon="108.89596791089804">
   <ele>406.44007873535156</ele>
   <time>2021-06-04T00:14:19.068Z</time>
</trkpt>  
<trkpt lat="34.24883309882924" lon="108.89594452906185">
   <ele>406.61732482910156</ele>
   <time>2021-06-04T00:14:23.074Z</time>
</trkpt>  
<trkpt lat="34.248862887256195" lon="108.89593473777371">
   <ele>407.05982971191406</ele>
   <time>2021-06-04T00:14:27.071Z</time>
</trkpt>  
<trkpt lat="34.2488914850254" lon="108.89593724911232">
   <ele>406.9418487548828</ele>
   <time>2021-06-04T00:14:32.069Z</time>
</trkpt>  
<trkpt lat="34.24892016596391" lon="108.8959464287138">
   <ele>406.92970275878906</ele>
   <time>2021-06-04T00:14:38.068Z</time>
</trkpt>  
<trkpt lat="34.248945001813475" lon="108.89595944105254">
   <ele>407.04017639160156</ele>
   <time>2021-06-04T00:14:43.091Z</time>
</trkpt>  
<trkpt lat="34.248984534149315" lon="108.89597518596563">
   <ele>406.99781799316406</ele>
   <time>2021-06-04T00:14:46.068Z</time>
</trkpt>  
<trkpt lat="34.24902436056025" lon="108.89598868939161">
   <ele>406.57777404785156</ele>
   <time>2021-06-04T00:14:48.082Z</time>
</trkpt>  
<trkpt lat="34.24905036519649" lon="108.89599779544346">
   <ele>406.49220275878906</ele>
   <time>2021-06-04T00:14:50.067Z</time>
</trkpt>  
<trkpt lat="34.249092329299884" lon="108.89601237881378">
   <ele>406.3051300048828</ele>
   <time>2021-06-04T00:14:51.084Z</time>
</trkpt>  
<trkpt lat="34.24912384808119" lon="108.89602221678237">
   <ele>406.09754943847656</ele>
   <time>2021-06-04T00:14:53.071Z</time>
</trkpt>  
<trkpt lat="34.24915477838857" lon="108.89602574806703">
   <ele>405.67469787597656</ele>
   <time>2021-06-04T00:14:57.071Z</time>
</trkpt>  
<trkpt lat="34.24918250283759" lon="108.89601990277902">
   <ele>405.37001037597656</ele>
   <time>2021-06-04T00:15:02.070Z</time>
</trkpt>  
<trkpt lat="34.24921396422408" lon="108.89600822102275">
   <ele>404.4553985595703</ele>
   <time>2021-06-04T00:15:08.081Z</time>
</trkpt>  
<trkpt lat="34.249242098944066" lon="108.89598999357699">
   <ele>404.78517150878906</ele>
   <time>2021-06-04T00:15:13.095Z</time>
</trkpt>  
<trkpt lat="34.24926882164359" lon="108.89597490029595">
   <ele>404.48573303222656</ele>
   <time>2021-06-04T00:15:18.097Z</time>
</trkpt>  
<trkpt lat="34.24929726612518" lon="108.89596524622551">
   <ele>404.61268615722656</ele>
   <time>2021-06-04T00:15:24.081Z</time>
</trkpt>  
<trkpt lat="34.24932950277163" lon="108.89595752586868">
   <ele>403.90773010253906</ele>
   <time>2021-06-04T00:15:30.084Z</time>
</trkpt>  
<trkpt lat="34.249362737059734" lon="108.89594873653004">
   <ele>402.9816436767578</ele>
   <time>2021-06-04T00:15:35.070Z</time>
</trkpt>  
<trkpt lat="34.24939185240383" lon="108.89593967002104">
   <ele>402.34181213378906</ele>
   <time>2021-06-04T00:15:39.075Z</time>
</trkpt>  
<trkpt lat="34.24941887544163" lon="108.89593049680578">
   <ele>401.7764434814453</ele>
   <time>2021-06-04T00:15:42.078Z</time>
</trkpt>  
<trkpt lat="34.2494521152239" lon="108.895919847703">
   <ele>401.5907745361328</ele>
   <time>2021-06-04T00:15:45.070Z</time>
</trkpt>  
<trkpt lat="34.2494881543912" lon="108.89590996500937">
   <ele>400.5695343017578</ele>
   <time>2021-06-04T00:15:48.077Z</time>
</trkpt>  
<trkpt lat="34.24951680653146" lon="108.89590415090409">
   <ele>400.53773498535156</ele>
   <time>2021-06-04T00:15:50.071Z</time>
</trkpt>  
<trkpt lat="34.24954505871653" lon="108.89589889732505">
   <ele>400.47499084472656</ele>
   <time>2021-06-04T00:15:52.076Z</time>
</trkpt>  
<trkpt lat="34.24957188826726" lon="108.895893625639">
   <ele>400.48121643066406</ele>
   <time>2021-06-04T00:15:54.073Z</time>
</trkpt>  
<trkpt lat="34.249607555397105" lon="108.89588657203883">
   <ele>399.9499053955078</ele>
   <time>2021-06-04T00:15:57.074Z</time>
</trkpt>  
<trkpt lat="34.24963605175329" lon="108.89588105336986">
   <ele>399.9020538330078</ele>
   <time>2021-06-04T00:16:00.069Z</time>
</trkpt>  
<trkpt lat="34.24966740528244" lon="108.89587227616487">
   <ele>400.04542541503906</ele>
   <time>2021-06-04T00:16:03.080Z</time>
</trkpt>  
<trkpt lat="34.24969912209425" lon="108.89585943503516">
   <ele>399.99427795410156</ele>
   <time>2021-06-04T00:16:06.082Z</time>
</trkpt>  
<trkpt lat="34.249740325441465" lon="108.8958346657999">
   <ele>400.70985412597656</ele>
   <time>2021-06-04T00:16:10.075Z</time>
</trkpt>  
<trkpt lat="34.24976725320237" lon="108.89581148744993">
   <ele>401.04664611816406</ele>
   <time>2021-06-04T00:16:13.064Z</time>
</trkpt>  
<trkpt lat="34.24978801281598" lon="108.89578122521328">
   <ele>401.55128479003906</ele>
   <time>2021-06-04T00:16:17.074Z</time>
</trkpt>  
<trkpt lat="34.24980057864646" lon="108.89574805430034">
   <ele>401.14601135253906</ele>
   <time>2021-06-04T00:16:21.078Z</time>
</trkpt>  
<trkpt lat="34.249807560331035" lon="108.89571346921485">
   <ele>400.67140197753906</ele>
   <time>2021-06-04T00:16:25.075Z</time>
</trkpt>  
<trkpt lat="34.249823127691855" lon="108.89567777184264">
   <ele>401.02784729003906</ele>
   <time>2021-06-04T00:16:29.075Z</time>
</trkpt>  
<trkpt lat="34.24985106946747" lon="108.89565385248224">
   <ele>400.93714904785156</ele>
   <time>2021-06-04T00:16:33.080Z</time>
</trkpt>  
<trkpt lat="34.249883888222556" lon="108.89564118910046">
   <ele>401.29530334472656</ele>
   <time>2021-06-04T00:16:37.081Z</time>
</trkpt>  
<trkpt lat="34.24991113869452" lon="108.89563581853132">
   <ele>401.4698028564453</ele>
   <time>2021-06-04T00:16:40.080Z</time>
</trkpt>  
<trkpt lat="34.249939187755515" lon="108.89563351041566">
   <ele>401.04725646972656</ele>
   <time>2021-06-04T00:16:43.084Z</time>
</trkpt>  
<trkpt lat="34.24997203152186" lon="108.8956304097628">
   <ele>401.68836975097656</ele>
   <time>2021-06-04T00:16:46.081Z</time>
</trkpt>  
<trkpt lat="34.250003639692444" lon="108.89563133298563">
   <ele>402.31446838378906</ele>
   <time>2021-06-04T00:16:49.103Z</time>
</trkpt>  
<trkpt lat="34.250034177356866" lon="108.89562978565321">
   <ele>403.00428771972656</ele>
   <time>2021-06-04T00:16:53.080Z</time>
</trkpt>  
<trkpt lat="34.25005941597157" lon="108.8956135711561">
   <ele>403.99232482910156</ele>
   <time>2021-06-04T00:17:00.081Z</time>
</trkpt>  
<trkpt lat="34.250060299694006" lon="108.89557387655813">
   <ele>405.2945098876953</ele>
   <time>2021-06-04T00:17:05.091Z</time>
</trkpt>  
<trkpt lat="34.250055252221685" lon="108.89553545044022">
   <ele>405.41786193847656</ele>
   <time>2021-06-04T00:17:08.075Z</time>
</trkpt>  
<trkpt lat="34.25005138410763" lon="108.89550134544967">
   <ele>405.72694396972656</ele>
   <time>2021-06-04T00:17:11.072Z</time>
</trkpt>  
<trkpt lat="34.250050694114265" lon="108.89545958466988">
   <ele>405.56019592285156</ele>
   <time>2021-06-04T00:17:15.089Z</time>
</trkpt>  
<trkpt lat="34.250049245488576" lon="108.89542237250163">
   <ele>405.78981018066406</ele>
   <time>2021-06-04T00:17:18.077Z</time>
</trkpt>  
<trkpt lat="34.2500449583348" lon="108.89538077405079">
   <ele>406.02296447753906</ele>
   <time>2021-06-04T00:17:21.105Z</time>
</trkpt>  
<trkpt lat="34.250041943296615" lon="108.89533796186596">
   <ele>405.80104064941406</ele>
   <time>2021-06-04T00:17:24.078Z</time>
</trkpt>  
<trkpt lat="34.25004080783445" lon="108.8953042908429">
   <ele>406.0047149658203</ele>
   <time>2021-06-04T00:17:26.080Z</time>
</trkpt>  
<trkpt lat="34.25003895009189" lon="108.8952642692381">
   <ele>406.53236389160156</ele>
   <time>2021-06-04T00:17:29.076Z</time>
</trkpt>  
<trkpt lat="34.25003629273178" lon="108.89522326736936">
   <ele>406.46205139160156</ele>
   <time>2021-06-04T00:17:32.092Z</time>
</trkpt>  
<trkpt lat="34.25003282625181" lon="108.89518954524159">
   <ele>406.54591369628906</ele>
   <time>2021-06-04T00:17:34.085Z</time>
</trkpt>  
<trkpt lat="34.25002928246227" lon="108.89515305269468">
   <ele>406.70777893066406</ele>
   <time>2021-06-04T00:17:36.075Z</time>
</trkpt>  
<trkpt lat="34.250028859837705" lon="108.89511792110149">
   <ele>406.87525939941406</ele>
   <time>2021-06-04T00:17:38.090Z</time>
</trkpt>  
<trkpt lat="34.25003727632041" lon="108.89507325408628">
   <ele>406.75794982910156</ele>
   <time>2021-06-04T00:17:41.091Z</time>
</trkpt>  
<trkpt lat="34.25005093178352" lon="108.8950389766035">
   <ele>406.56544494628906</ele>
   <time>2021-06-04T00:17:44.093Z</time>
</trkpt>  
<trkpt lat="34.25007141763216" lon="108.8950062913936">
   <ele>406.73768615722656</ele>
   <time>2021-06-04T00:17:48.079Z</time>
</trkpt>  
<trkpt lat="34.25009351565227" lon="108.89498219817521">
   <ele>406.6066436767578</ele>
   <time>2021-06-04T00:17:51.077Z</time>
</trkpt>  
<trkpt lat="34.2501169428553" lon="108.89495825525603">
   <ele>406.5095977783203</ele>
   <time>2021-06-04T00:17:54.080Z</time>
</trkpt>  
<trkpt lat="34.25014286433806" lon="108.89493156336519">
   <ele>406.76856994628906</ele>
   <time>2021-06-04T00:17:58.090Z</time>
</trkpt>  
<trkpt lat="34.250167474406396" lon="108.89490729753356">
   <ele>406.65101623535156</ele>
   <time>2021-06-04T00:18:02.088Z</time>
</trkpt>  
<trkpt lat="34.2501962856582" lon="108.89487586670381">
   <ele>406.66017150878906</ele>
   <time>2021-06-04T00:18:05.087Z</time>
</trkpt>  
<trkpt lat="34.25021871203972" lon="108.89484522299828">
   <ele>406.7145538330078</ele>
   <time>2021-06-04T00:18:08.081Z</time>
</trkpt>  
<trkpt lat="34.25023937067924" lon="108.8948154649863">
   <ele>406.21852111816406</ele>
   <time>2021-06-04T00:18:11.078Z</time>
</trkpt>  
<trkpt lat="34.25025655269747" lon="108.89478980935156">
   <ele>406.20729064941406</ele>
   <time>2021-06-04T00:18:14.073Z</time>
</trkpt>  
<trkpt lat="34.25027862637062" lon="108.89475870971191">
   <ele>405.9084014892578</ele>
   <time>2021-06-04T00:18:18.074Z</time>
</trkpt>  
<trkpt lat="34.250298739838705" lon="108.89473396445233">
   <ele>405.82972717285156</ele>
   <time>2021-06-04T00:18:21.072Z</time>
</trkpt>  
<trkpt lat="34.25032042113171" lon="108.89471318591039">
   <ele>405.88453674316406</ele>
   <time>2021-06-04T00:18:24.074Z</time>
</trkpt>  
<trkpt lat="34.250345771044216" lon="108.89470128570782">
   <ele>405.65113830566406</ele>
   <time>2021-06-04T00:18:27.072Z</time>
</trkpt>  
<trkpt lat="34.25037488432508" lon="108.89470000498663">
   <ele>405.61988830566406</ele>
   <time>2021-06-04T00:18:31.078Z</time>
</trkpt>  
<trkpt lat="34.25039708761097" lon="108.8947281856316">
   <ele>406.27381896972656</ele>
   <time>2021-06-04T00:18:37.087Z</time>
</trkpt>  
<trkpt lat="34.25040307374906" lon="108.89476232135121">
   <ele>406.1708526611328</ele>
   <time>2021-06-04T00:18:40.084Z</time>
</trkpt>  
<trkpt lat="34.25040790748471" lon="108.89480519266101">
   <ele>406.19996643066406</ele>
   <time>2021-06-04T00:18:43.077Z</time>
</trkpt>  
<trkpt lat="34.250406027121215" lon="108.89485136499374">
   <ele>406.06031799316406</ele>
   <time>2021-06-04T00:18:46.079Z</time>
</trkpt>  
<trkpt lat="34.25040025943214" lon="108.89488552492483">
   <ele>406.6068878173828</ele>
   <time>2021-06-04T00:18:48.088Z</time>
</trkpt>  
<trkpt lat="34.250389803020205" lon="108.89492342931256">
   <ele>406.31178283691406</ele>
   <time>2021-06-04T00:18:51.095Z</time>
</trkpt>  
<trkpt lat="34.2503768412949" lon="108.89496582380787">
   <ele>406.24305725097656</ele>
   <time>2021-06-04T00:18:54.077Z</time>
</trkpt>  
<trkpt lat="34.25036470340843" lon="108.89500773392881">
   <ele>406.17079162597656</ele>
   <time>2021-06-04T00:18:57.082Z</time>
</trkpt>  
<trkpt lat="34.250355762865546" lon="108.89504589894271">
   <ele>406.48060607910156</ele>
   <time>2021-06-04T00:19:01.079Z</time>
</trkpt>  
<trkpt lat="34.25035472792355" lon="108.89508648116109">
   <ele>406.77149963378906</ele>
   <time>2021-06-04T00:19:08.076Z</time>
</trkpt>  
<trkpt lat="34.250352174071324" lon="108.89512760546597">
   <ele>406.75270080566406</ele>
   <time>2021-06-04T00:19:12.077Z</time>
</trkpt>  
<trkpt lat="34.25034975710116" lon="108.89516016010188">
   <ele>406.87062072753906</ele>
   <time>2021-06-04T00:19:15.074Z</time>
</trkpt>  
<trkpt lat="34.25034862106579" lon="108.89520385330188">
   <ele>406.85108947753906</ele>
   <time>2021-06-04T00:19:18.077Z</time>
</trkpt>  
<trkpt lat="34.250347871565204" lon="108.89525258944222">
   <ele>407.20814514160156</ele>
   <time>2021-06-04T00:19:21.074Z</time>
</trkpt>  
<trkpt lat="34.2503479506029" lon="108.89529811809528">
   <ele>407.41139221191406</ele>
   <time>2021-06-04T00:19:24.074Z</time>
</trkpt>  
<trkpt lat="34.2503479592401" lon="108.89533262125941">
   <ele>407.87220764160156</ele>
   <time>2021-06-04T00:19:27.071Z</time>
</trkpt>  
<trkpt lat="34.25034205514057" lon="108.89538100346363">
   <ele>408.16627502441406</ele>
   <time>2021-06-04T00:19:30.076Z</time>
</trkpt>  
<trkpt lat="34.250330486534835" lon="108.89541638423741">
   <ele>408.22242736816406</ele>
   <time>2021-06-04T00:19:32.076Z</time>
</trkpt>  
<trkpt lat="34.25031915930179" lon="108.89545191465903">
   <ele>408.31251525878906</ele>
   <time>2021-06-04T00:19:34.075Z</time>
</trkpt>  
<trkpt lat="34.2503154569984" lon="108.895484745362">
   <ele>408.6194610595703</ele>
   <time>2021-06-04T00:19:37.077Z</time>
</trkpt>  
<trkpt lat="34.2503097098907" lon="108.8955171105829">
   <ele>408.93055725097656</ele>
   <time>2021-06-04T00:19:40.081Z</time>
</trkpt>  
<trkpt lat="34.250301517001176" lon="108.89555418181963">
   <ele>409.23646545410156</ele>
   <time>2021-06-04T00:19:43.072Z</time>
</trkpt>  
<trkpt lat="34.25029832888392" lon="108.89559173682667">
   <ele>409.9789581298828</ele>
   <time>2021-06-04T00:19:48.081Z</time>
</trkpt>  
<trkpt lat="34.250313950749444" lon="108.89562492083499">
   <ele>409.9792022705078</ele>
   <time>2021-06-04T00:19:53.074Z</time>
</trkpt>  
<trkpt lat="34.2503193797636" lon="108.89565997601986">
   <ele>410.00758361816406</ele>
   <time>2021-06-04T00:19:56.078Z</time>
</trkpt>  
<trkpt lat="34.25032409877394" lon="108.89569699598535">
   <ele>409.54029846191406</ele>
   <time>2021-06-04T00:19:59.083Z</time>
</trkpt>  
<trkpt lat="34.2503300972792" lon="108.8957368236114">
   <ele>409.7719268798828</ele>
   <time>2021-06-04T00:20:02.079Z</time>
</trkpt>  
<trkpt lat="34.25033483416619" lon="108.89577187100241">
   <ele>409.8123321533203</ele>
   <time>2021-06-04T00:20:05.076Z</time>
</trkpt>  
<trkpt lat="34.250334322585665" lon="108.89581257037057">
   <ele>409.84608459472656</ele>
   <time>2021-06-04T00:20:08.077Z</time>
</trkpt>  
<trkpt lat="34.250331378532046" lon="108.89584909152661">
   <ele>409.78968811035156</ele>
   <time>2021-06-04T00:20:11.077Z</time>
</trkpt>  
<trkpt lat="34.250332492801206" lon="108.89588472277273">
   <ele>409.84742736816406</ele>
   <time>2021-06-04T00:20:14.074Z</time>
</trkpt>  
<trkpt lat="34.25034102847118" lon="108.89591909097997">
   <ele>410.2699737548828</ele>
   <time>2021-06-04T00:20:17.077Z</time>
</trkpt>  
<trkpt lat="34.25035624667892" lon="108.8959543032428">
   <ele>410.7821807861328</ele>
   <time>2021-06-04T00:20:20.068Z</time>
</trkpt>  
<trkpt lat="34.250374273950754" lon="108.89597930356341">
   <ele>410.91249084472656</ele>
   <time>2021-06-04T00:20:23.077Z</time>
</trkpt>  
<trkpt lat="34.2503996370458" lon="108.8959945712716">
   <ele>410.36280822753906</ele>
   <time>2021-06-04T00:20:26.080Z</time>
</trkpt>  
<trkpt lat="34.250429075976726" lon="108.89600910836639">
   <ele>409.70277404785156</ele>
   <time>2021-06-04T00:20:29.071Z</time>
</trkpt>  
<trkpt lat="34.250459963964815" lon="108.89602228222432">
   <ele>409.38758850097656</ele>
   <time>2021-06-04T00:20:32.068Z</time>
</trkpt>  
<trkpt lat="34.250489157428945" lon="108.89602820813174">
   <ele>409.32521057128906</ele>
   <time>2021-06-04T00:20:34.078Z</time>
</trkpt>  
<trkpt lat="34.25052023534085" lon="108.89603099560667">
   <ele>409.11305236816406</ele>
   <time>2021-06-04T00:20:36.075Z</time>
</trkpt>  
<trkpt lat="34.25054902944286" lon="108.89603131698347">
   <ele>409.04164123535156</ele>
   <time>2021-06-04T00:20:38.073Z</time>
</trkpt>  
<trkpt lat="34.25058432021412" lon="108.89602764516403">
   <ele>409.09034729003906</ele>
   <time>2021-06-04T00:20:41.073Z</time>
</trkpt>  
<trkpt lat="34.250611391066734" lon="108.89602123073004">
   <ele>408.86988830566406</ele>
   <time>2021-06-04T00:20:44.072Z</time>
</trkpt>  
<trkpt lat="34.250644678512444" lon="108.89601563790721">
   <ele>408.77162170410156</ele>
   <time>2021-06-04T00:20:47.019Z</time>
</trkpt>  
<trkpt lat="34.25068138453537" lon="108.89601492505274">
   <ele>408.47792053222656</ele>
   <time>2021-06-04T00:20:50.015Z</time>
</trkpt>  
<trkpt lat="34.250713827353316" lon="108.89602225320533">
   <ele>408.7484893798828</ele>
   <time>2021-06-04T00:20:54.011Z</time>
</trkpt>  
<trkpt lat="34.250740567448354" lon="108.89603175957744">
   <ele>408.84364318847656</ele>
   <time>2021-06-04T00:20:57.009Z</time>
</trkpt>  
<trkpt lat="34.25076764322578" lon="108.89603813221406">
   <ele>409.06654357910156</ele>
   <time>2021-06-04T00:21:00.007Z</time>
</trkpt>  
<trkpt lat="34.25080532384951" lon="108.89604247429533">
   <ele>408.8365020751953</ele>
   <time>2021-06-04T00:21:03.006Z</time>
</trkpt>  
<trkpt lat="34.25083670820037" lon="108.89603933970196">
   <ele>408.86073303222656</ele>
   <time>2021-06-04T00:21:06.005Z</time>
</trkpt>  
<trkpt lat="34.25087330471141" lon="108.89602951414358">
   <ele>409.14637756347656</ele>
   <time>2021-06-04T00:21:09.004Z</time>
</trkpt>  
<trkpt lat="34.25091227916085" lon="108.89601292020235">
   <ele>409.88014221191406</ele>
   <time>2021-06-04T00:21:12.003Z</time>
</trkpt>  
<trkpt lat="34.25094657864999" lon="108.89599466050797">
   <ele>409.28883361816406</ele>
   <time>2021-06-04T00:21:15.002Z</time>
</trkpt>  
<trkpt lat="34.250979687753116" lon="108.89596899692499">
   <ele>408.8308868408203</ele>
   <time>2021-06-04T00:21:18.001Z</time>
</trkpt>  
<trkpt lat="34.2510121477459" lon="108.89594771045512">
   <ele>408.73182678222656</ele>
   <time>2021-06-04T00:21:21.001Z</time>
</trkpt>  
<trkpt lat="34.25104297843911" lon="108.89592490176979">
   <ele>408.6648712158203</ele>
   <time>2021-06-04T00:21:24.001Z</time>
</trkpt>  
<trkpt lat="34.25106727989684" lon="108.89590485964052">
   <ele>408.9197540283203</ele>
   <time>2021-06-04T00:21:27.000Z</time>
</trkpt>  
<trkpt lat="34.251097128624174" lon="108.8958837533455">
   <ele>409.4527130126953</ele>
   <time>2021-06-04T00:21:31.000Z</time>
</trkpt>  
<trkpt lat="34.251132619337355" lon="108.89586945763777">
   <ele>409.30360412597656</ele>
   <time>2021-06-04T00:21:34.000Z</time>
</trkpt>  
<trkpt lat="34.25116687373881" lon="108.8958618237717">
   <ele>409.2292022705078</ele>
   <time>2021-06-04T00:21:36.999Z</time>
</trkpt>  
<trkpt lat="34.25119675380081" lon="108.89585600480832">
   <ele>409.2466583251953</ele>
   <time>2021-06-04T00:21:39.999Z</time>
</trkpt>  
<trkpt lat="34.25122786279903" lon="108.89584433395054">
   <ele>408.89576721191406</ele>
   <time>2021-06-04T00:21:42.999Z</time>
</trkpt>  
<trkpt lat="34.25125818213094" lon="108.89584072822211">
   <ele>408.5534210205078</ele>
   <time>2021-06-04T00:21:45.999Z</time>
</trkpt>  
<trkpt lat="34.25128975374938" lon="108.89584112748709">
   <ele>408.32557678222656</ele>
   <time>2021-06-04T00:21:48.999Z</time>
</trkpt>  
<trkpt lat="34.25132619579992" lon="108.89583454411304">
   <ele>408.42152404785156</ele>
   <time>2021-06-04T00:21:51.999Z</time>
</trkpt>  
<trkpt lat="34.25135253188122" lon="108.89582325693833">
   <ele>408.4595489501953</ele>
   <time>2021-06-04T00:21:53.999Z</time>
</trkpt>  
<trkpt lat="34.251388183656275" lon="108.8958064774724">
   <ele>409.08949279785156</ele>
   <time>2021-06-04T00:21:56.998Z</time>
</trkpt>  
<trkpt lat="34.251422866983404" lon="108.89579208218842">
   <ele>409.4186553955078</ele>
   <time>2021-06-04T00:21:59.998Z</time>
</trkpt>  
<trkpt lat="34.25145348478134" lon="108.89577353879895">
   <ele>409.08131408691406</ele>
   <time>2021-06-04T00:22:03.998Z</time>
</trkpt>  
<trkpt lat="34.25147149834045" lon="108.89574759618964">
   <ele>409.33229064941406</ele>
   <time>2021-06-04T00:22:07.998Z</time>
</trkpt>  
<trkpt lat="34.25148516153007" lon="108.8957149196868">
   <ele>409.08522033691406</ele>
   <time>2021-06-04T00:22:10.998Z</time>
</trkpt>  
<trkpt lat="34.25149198460638" lon="108.89567547264265">
   <ele>408.94593811035156</ele>
   <time>2021-06-04T00:22:13.998Z</time>
</trkpt>  
<trkpt lat="34.25149129429542" lon="108.89564068892676">
   <ele>408.93812561035156</ele>
   <time>2021-06-04T00:22:16.998Z</time>
</trkpt>  
<trkpt lat="34.25148877958533" lon="108.89559318222545">
   <ele>409.21913146972656</ele>
   <time>2021-06-04T00:22:19.998Z</time>
</trkpt>  
<trkpt lat="34.251491587267274" lon="108.8955571702567">
   <ele>409.30006408691406</ele>
   <time>2021-06-04T00:22:23.998Z</time>
</trkpt>  
<trkpt lat="34.25150227728209" lon="108.89552539088605">
   <ele>409.60865783691406</ele>
   <time>2021-06-04T00:22:26.998Z</time>
</trkpt>  
<trkpt lat="34.25151823412068" lon="108.89549213978295">
   <ele>409.13172912597656</ele>
   <time>2021-06-04T00:22:30.998Z</time>
</trkpt>  
<trkpt lat="34.251529940566876" lon="108.89545705261027">
   <ele>408.76844787597656</ele>
   <time>2021-06-04T00:22:35.998Z</time>
</trkpt>  
<trkpt lat="34.25153843560264" lon="108.89542402903393">
   <ele>409.15980529785156</ele>
   <time>2021-06-04T00:22:39.998Z</time>
</trkpt>  
<trkpt lat="34.25154118387236" lon="108.89538379353418">
   <ele>409.5569610595703</ele>
   <time>2021-06-04T00:22:43.997Z</time>
</trkpt>  
<trkpt lat="34.251531043365645" lon="108.89534961637314">
   <ele>409.78627014160156</ele>
   <time>2021-06-04T00:22:49.997Z</time>
</trkpt>  
<trkpt lat="34.251506297969264" lon="108.89533238639594">
   <ele>409.96913146972656</ele>
   <time>2021-06-04T00:22:53.997Z</time>
</trkpt>  
<trkpt lat="34.25147974275463" lon="108.89532118929034">
   <ele>410.12684631347656</ele>
   <time>2021-06-04T00:22:56.997Z</time>
</trkpt>  
<trkpt lat="34.25144950106625" lon="108.89530691168122">
   <ele>410.3919219970703</ele>
   <time>2021-06-04T00:22:59.997Z</time>
</trkpt>  
<trkpt lat="34.25142160383478" lon="108.89528792841784">
   <ele>410.61378479003906</ele>
   <time>2021-06-04T00:23:02.997Z</time>
</trkpt>  
<trkpt lat="34.25139658808996" lon="108.89526558471036">
   <ele>410.54689025878906</ele>
   <time>2021-06-04T00:23:05.997Z</time>
</trkpt>  
<trkpt lat="34.25137502364715" lon="108.89524225335778">
   <ele>411.07655334472656</ele>
   <time>2021-06-04T00:23:08.997Z</time>
</trkpt>  
<trkpt lat="34.25135478650952" lon="108.89521164950655">
   <ele>410.9281768798828</ele>
   <time>2021-06-04T00:23:11.997Z</time>
</trkpt>  
<trkpt lat="34.25133672745973" lon="108.89517683577947">
   <ele>411.10633850097656</ele>
   <time>2021-06-04T00:23:15.997Z</time>
</trkpt>  
<trkpt lat="34.25132191252485" lon="108.89513750957414">
   <ele>411.12953186035156</ele>
   <time>2021-06-04T00:23:19.997Z</time>
</trkpt>  
<trkpt lat="34.25130878803764" lon="108.89510096748957">
   <ele>410.86268615722656</ele>
   <time>2021-06-04T00:23:22.997Z</time>
</trkpt>  
<trkpt lat="34.25129315544606" lon="108.89506952303584">
   <ele>411.12745666503906</ele>
   <time>2021-06-04T00:23:25.997Z</time>
</trkpt>  
<trkpt lat="34.251272725939394" lon="108.89504093591368">
   <ele>410.96278381347656</ele>
   <time>2021-06-04T00:23:28.997Z</time>
</trkpt>  
<trkpt lat="34.251251720239694" lon="108.89501434403894">
   <ele>410.7903594970703</ele>
   <time>2021-06-04T00:23:31.997Z</time>
</trkpt>  
<trkpt lat="34.2512318043152" lon="108.89498091772411">
   <ele>411.0464630126953</ele>
   <time>2021-06-04T00:23:34.997Z</time>
</trkpt>  
<trkpt lat="34.25121335160343" lon="108.89494997829559">
   <ele>410.77333068847656</ele>
   <time>2021-06-04T00:23:37.997Z</time>
</trkpt>  
<trkpt lat="34.25119557249059" lon="108.89492208910413">
   <ele>410.7134552001953</ele>
   <time>2021-06-04T00:23:40.996Z</time>
</trkpt>  
<trkpt lat="34.25117847413552" lon="108.89489247006519">
   <ele>410.63783264160156</ele>
   <time>2021-06-04T00:23:43.996Z</time>
</trkpt>  
<trkpt lat="34.25116157967417" lon="108.89486135750803">
   <ele>410.9024200439453</ele>
   <time>2021-06-04T00:23:46.996Z</time>
</trkpt>  
<trkpt lat="34.25113797337783" lon="108.89483302967578">
   <ele>410.5708770751953</ele>
   <time>2021-06-04T00:23:50.996Z</time>
</trkpt>  
<trkpt lat="34.25111377580828" lon="108.89480171787345">
   <ele>410.83863830566406</ele>
   <time>2021-06-04T00:23:54.996Z</time>
</trkpt>  
<trkpt lat="34.251092101415196" lon="108.89476502328836">
   <ele>410.83168029785156</ele>
   <time>2021-06-04T00:23:57.996Z</time>
</trkpt>  
<trkpt lat="34.25108280585565" lon="108.89473099937257">
   <ele>410.92018127441406</ele>
   <time>2021-06-04T00:24:00.996Z</time>
</trkpt>  
<trkpt lat="34.25105899908148" lon="108.89470526639397">
   <ele>411.07826232910156</ele>
   <time>2021-06-04T00:24:03.996Z</time>
</trkpt>  
<trkpt lat="34.25103274999058" lon="108.89467823093874">
   <ele>411.29237365722656</ele>
   <time>2021-06-04T00:24:06.996Z</time>
</trkpt>  
<trkpt lat="34.251009361897324" lon="108.89464974978632">
   <ele>411.29518127441406</ele>
   <time>2021-06-04T00:24:09.996Z</time>
</trkpt>  
<trkpt lat="34.25098695334383" lon="108.8946235551352">
   <ele>411.36988830566406</ele>
   <time>2021-06-04T00:24:13.996Z</time>
</trkpt>  
<trkpt lat="34.2509787251787" lon="108.89458682378388">
   <ele>411.26673889160156</ele>
   <time>2021-06-04T00:24:17.996Z</time>
</trkpt>  
<trkpt lat="34.250968407698544" lon="108.89455199792424">
   <ele>410.94398498535156</ele>
   <time>2021-06-04T00:24:21.996Z</time>
</trkpt>  
<trkpt lat="34.25095013956823" lon="108.89452645049252">
   <ele>411.0136260986328</ele>
   <time>2021-06-04T00:24:26.996Z</time>
</trkpt>  
<trkpt lat="34.25093421911995" lon="108.89449514795363">
   <ele>411.05897521972656</ele>
   <time>2021-06-04T00:24:30.996Z</time>
</trkpt>  
<trkpt lat="34.25092205843742" lon="108.89445671024941">
   <ele>411.0257110595703</ele>
   <time>2021-06-04T00:24:35.996Z</time>
</trkpt>  
<trkpt lat="34.25091983809778" lon="108.89442416182648">
   <ele>411.3815460205078</ele>
   <time>2021-06-04T00:24:38.995Z</time>
</trkpt>  
<trkpt lat="34.250932577148276" lon="108.89438215869801">
   <ele>411.40126037597656</ele>
   <time>2021-06-04T00:24:41.995Z</time>
</trkpt>  
<trkpt lat="34.25095353906938" lon="108.89434784590155">
   <ele>411.47193908691406</ele>
   <time>2021-06-04T00:24:44.995Z</time>
</trkpt>  
<trkpt lat="34.250975669409854" lon="108.89431214228674">
   <ele>411.67640686035156</ele>
   <time>2021-06-04T00:24:47.995Z</time>
</trkpt>  
<trkpt lat="34.250991200445334" lon="108.89428196005585">
   <ele>411.79408264160156</ele>
   <time>2021-06-04T00:24:50.995Z</time>
</trkpt>  
<trkpt lat="34.251013458703156" lon="108.89424883112719">
   <ele>411.94325256347656</ele>
   <time>2021-06-04T00:24:54.995Z</time>
</trkpt>  
<trkpt lat="34.25104497481511" lon="108.89422271853327">
   <ele>411.96730041503906</ele>
   <time>2021-06-04T00:24:57.995Z</time>
</trkpt>  
<trkpt lat="34.25107007465321" lon="108.89420453530722">
   <ele>412.6035919189453</ele>
   <time>2021-06-04T00:25:01.995Z</time>
</trkpt>  
<trkpt lat="34.25110222169971" lon="108.89419669726863">
   <ele>412.26307678222656</ele>
   <time>2021-06-04T00:25:05.995Z</time>
</trkpt>  
<trkpt lat="34.25113455393637" lon="108.89418885117709">
   <ele>412.3964385986328</ele>
   <time>2021-06-04T00:25:08.995Z</time>
</trkpt>  
<trkpt lat="34.251160410730385" lon="108.89417921554626">
   <ele>413.13746643066406</ele>
   <time>2021-06-04T00:25:11.995Z</time>
</trkpt>  
<trkpt lat="34.25119204732059" lon="108.89416842491137">
   <ele>413.17933654785156</ele>
   <time>2021-06-04T00:25:16.995Z</time>
</trkpt>  
<trkpt lat="34.25122499741672" lon="108.89415516961745">
   <ele>413.50001525878906</ele>
   <time>2021-06-04T00:25:20.995Z</time>
</trkpt>  
<trkpt lat="34.25125768681278" lon="108.89415194222654">
   <ele>413.80982971191406</ele>
   <time>2021-06-04T00:25:24.995Z</time>
</trkpt>  
<trkpt lat="34.251288651197584" lon="108.89415028760911">
   <ele>414.11537170410156</ele>
   <time>2021-06-04T00:25:29.995Z</time>
</trkpt>  
<trkpt lat="34.25131714847894" lon="108.89413028686486">
   <ele>413.80262756347656</ele>
   <time>2021-06-04T00:25:33.995Z</time>
</trkpt>  
<trkpt lat="34.25134360542523" lon="108.89411181466332">
   <ele>413.52308654785156</ele>
   <time>2021-06-04T00:25:36.995Z</time>
</trkpt>  
<trkpt lat="34.251381002906385" lon="108.89408511876955">
   <ele>413.5618438720703</ele>
   <time>2021-06-04T00:25:39.994Z</time>
</trkpt>  
<trkpt lat="34.2514079849158" lon="108.89405668748557">
   <ele>413.07264709472656</ele>
   <time>2021-06-04T00:25:41.994Z</time>
</trkpt>  
<trkpt lat="34.251428259381676" lon="108.89402796114253">
   <ele>412.77857971191406</ele>
   <time>2021-06-04T00:25:43.994Z</time>
</trkpt>  
<trkpt lat="34.25144029861999" lon="108.89399663556783">
   <ele>412.40882873535156</ele>
   <time>2021-06-04T00:25:46.994Z</time>
</trkpt>  
<trkpt lat="34.25145065731135" lon="108.89396048236631">
   <ele>412.29737854003906</ele>
   <time>2021-06-04T00:25:49.994Z</time>
</trkpt>  
<trkpt lat="34.25146099095557" lon="108.89392911878633">
   <ele>412.13941955566406</ele>
   <time>2021-06-04T00:25:52.994Z</time>
</trkpt>  
<trkpt lat="34.251475570832106" lon="108.89388992708635">
   <ele>412.09388732910156</ele>
   <time>2021-06-04T00:25:56.994Z</time>
</trkpt>  
<trkpt lat="34.25149294761514" lon="108.89385158173705">
   <ele>412.23170471191406</ele>
   <time>2021-06-04T00:25:59.994Z</time>
</trkpt>  
<trkpt lat="34.251513216708986" lon="108.8938107594596">
   <ele>412.46351623535156</ele>
   <time>2021-06-04T00:26:02.994Z</time>
</trkpt>  
<trkpt lat="34.25152138573278" lon="108.89377534101024">
   <ele>412.32887268066406</ele>
   <time>2021-06-04T00:26:05.994Z</time>
</trkpt>  
<trkpt lat="34.25152434110608" lon="108.89374163484672">
   <ele>412.03517150878906</ele>
   <time>2021-06-04T00:26:09.994Z</time>
</trkpt>  
<trkpt lat="34.25152449879925" lon="108.89369879680125">
   <ele>412.16590881347656</ele>
   <time>2021-06-04T00:26:12.994Z</time>
</trkpt>  
<trkpt lat="34.25152871144644" lon="108.89365086688973">
   <ele>412.07606506347656</ele>
   <time>2021-06-04T00:26:15.994Z</time>
</trkpt>  
<trkpt lat="34.251530108191645" lon="108.89361093090893">
   <ele>412.14588928222656</ele>
   <time>2021-06-04T00:26:18.994Z</time>
</trkpt>  
<trkpt lat="34.251526796664564" lon="108.89356916645711">
   <ele>412.1088409423828</ele>
   <time>2021-06-04T00:26:22.994Z</time>
</trkpt>  
<trkpt lat="34.25151896130275" lon="108.89353222777508">
   <ele>412.19337463378906</ele>
   <time>2021-06-04T00:26:25.994Z</time>
</trkpt>  
<trkpt lat="34.251515317842255" lon="108.89349957746663">
   <ele>412.29933166503906</ele>
   <time>2021-06-04T00:26:27.994Z</time>
</trkpt>  
<trkpt lat="34.251513605776815" lon="108.89346646796464">
   <ele>412.68690490722656</ele>
   <time>2021-06-04T00:26:30.994Z</time>
</trkpt>  
<trkpt lat="34.25150595023354" lon="108.8934270582061">
   <ele>412.48268127441406</ele>
   <time>2021-06-04T00:26:34.994Z</time>
</trkpt>  
<trkpt lat="34.25149666813357" lon="108.89339163311075">
   <ele>412.39027404785156</ele>
   <time>2021-06-04T00:26:36.993Z</time>
</trkpt>  
<trkpt lat="34.25148675650641" lon="108.89335157301855">
   <ele>412.09925842285156</ele>
   <time>2021-06-04T00:26:39.993Z</time>
</trkpt>  
<trkpt lat="34.251465992170665" lon="108.89331873547333">
   <ele>412.07948303222656</ele>
   <time>2021-06-04T00:26:43.993Z</time>
</trkpt>  
<trkpt lat="34.25144600342379" lon="108.89329354499233">
   <ele>412.5164337158203</ele>
   <time>2021-06-04T00:26:46.993Z</time>
</trkpt>  
<trkpt lat="34.25142214465152" lon="108.8932737130185">
   <ele>412.4641876220703</ele>
   <time>2021-06-04T00:26:50.993Z</time>
</trkpt>  
<trkpt lat="34.251407298557275" lon="108.893239235327">
   <ele>412.77162170410156</ele>
   <time>2021-06-04T00:26:55.993Z</time>
</trkpt>  
<trkpt lat="34.251409049321666" lon="108.89319899658601">
   <ele>412.6598663330078</ele>
   <time>2021-06-04T00:26:58.993Z</time>
</trkpt>  
<trkpt lat="34.2514102787239" lon="108.89316371534551">
   <ele>412.67872619628906</ele>
   <time>2021-06-04T00:27:02.993Z</time>
</trkpt>  
<trkpt lat="34.251397748298075" lon="108.89312835863521">
   <ele>413.05458068847656</ele>
   <time>2021-06-04T00:27:05.993Z</time>
</trkpt>  
<trkpt lat="34.251386462492306" lon="108.89308545405585">
   <ele>412.6884307861328</ele>
   <time>2021-06-04T00:27:09.993Z</time>
</trkpt>  
<trkpt lat="34.25138475028725" lon="108.89304953459235">
   <ele>412.82533264160156</ele>
   <time>2021-06-04T00:27:11.993Z</time>
</trkpt>  
<trkpt lat="34.251383481551414" lon="108.8930163664702">
   <ele>413.0652618408203</ele>
   <time>2021-06-04T00:27:13.993Z</time>
</trkpt>  
<trkpt lat="34.25138000357469" lon="108.89297429098757">
   <ele>413.0219268798828</ele>
   <time>2021-06-04T00:27:16.993Z</time>
</trkpt>  
<trkpt lat="34.25136709827189" lon="108.89292910886391">
   <ele>413.5825958251953</ele>
   <time>2021-06-04T00:27:19.993Z</time>
</trkpt>  
<trkpt lat="34.251351216492864" lon="108.89289410888892">
   <ele>413.79493713378906</ele>
   <time>2021-06-04T00:27:21.993Z</time>
</trkpt>  
<trkpt lat="34.25133644728309" lon="108.8928642262496">
   <ele>414.0937042236328</ele>
   <time>2021-06-04T00:27:23.993Z</time>
</trkpt>  
<trkpt lat="34.25132065162527" lon="108.89283389319098">
   <ele>414.44947814941406</ele>
   <time>2021-06-04T00:27:27.993Z</time>
</trkpt>  
<trkpt lat="34.251292888163356" lon="108.89280354381624">
   <ele>414.48573303222656</ele>
   <time>2021-06-04T00:27:31.993Z</time>
</trkpt>  
<trkpt lat="34.25127372010728" lon="108.89278037432724">
   <ele>414.6520538330078</ele>
   <time>2021-06-04T00:27:33.993Z</time>
</trkpt>  
<trkpt lat="34.25124843012216" lon="108.89274868733062">
   <ele>414.7416534423828</ele>
   <time>2021-06-04T00:27:37.992Z</time>
</trkpt>  
<trkpt lat="34.25122031920997" lon="108.89272547102294">
   <ele>414.89625549316406</ele>
   <time>2021-06-04T00:27:40.992Z</time>
</trkpt>  
<trkpt lat="34.25119146345475" lon="108.89270980155261">
   <ele>414.83753967285156</ele>
   <time>2021-06-04T00:27:43.992Z</time>
</trkpt>  
<trkpt lat="34.25116172124962" lon="108.89270343336085">
   <ele>414.98085021972656</ele>
   <time>2021-06-04T00:27:46.992Z</time>
</trkpt>  
<trkpt lat="34.2511295428191" lon="108.89269978008464">
   <ele>415.3255157470703</ele>
   <time>2021-06-04T00:27:49.992Z</time>
</trkpt>  
<trkpt lat="34.251100188636585" lon="108.89270916132192">
   <ele>415.60755920410156</ele>
   <time>2021-06-04T00:27:54.992Z</time>
</trkpt>  
<trkpt lat="34.251086563508345" lon="108.8927474169196">
   <ele>415.85145568847656</ele>
   <time>2021-06-04T00:27:58.994Z</time>
</trkpt>  
<trkpt lat="34.251079253255696" lon="108.89278199175924">
   <ele>416.03346252441406</ele>
   <time>2021-06-04T00:28:01.995Z</time>
</trkpt>  
<trkpt lat="34.25106550164671" lon="108.89282243711777">
   <ele>416.08509826660156</ele>
   <time>2021-06-04T00:28:05.996Z</time>
</trkpt>  
<trkpt lat="34.25104901601896" lon="108.89286458166278">
   <ele>415.97364807128906</ele>
   <time>2021-06-04T00:28:08.997Z</time>
</trkpt>  
<trkpt lat="34.251034420185356" lon="108.89290955042088">
   <ele>416.03834533691406</ele>
   <time>2021-06-04T00:28:11.997Z</time>
</trkpt>  
<trkpt lat="34.25102390540024" lon="108.89294149293377">
   <ele>415.07521057128906</ele>
   <time>2021-06-04T00:28:14.998Z</time>
</trkpt>  
<trkpt lat="34.25101090109837" lon="108.89298060205067">
   <ele>414.50123596191406</ele>
   <time>2021-06-04T00:28:18.998Z</time>
</trkpt>  
<trkpt lat="34.25099355248583" lon="108.89301497845916">
   <ele>415.21815490722656</ele>
   <time>2021-06-04T00:28:21.998Z</time>
</trkpt>  
<trkpt lat="34.25097341881582" lon="108.89304652157146">
   <ele>415.04725646972656</ele>
   <time>2021-06-04T00:28:24.999Z</time>
</trkpt>  
<trkpt lat="34.25095361221521" lon="108.89308095255436">
   <ele>414.7121124267578</ele>
   <time>2021-06-04T00:28:27.999Z</time>
</trkpt>  
<trkpt lat="34.25093556246872" lon="108.8931084490918">
   <ele>414.44386291503906</ele>
   <time>2021-06-04T00:28:30.999Z</time>
</trkpt>  
<trkpt lat="34.25090989692517" lon="108.89314117346552">
   <ele>414.19252014160156</ele>
   <time>2021-06-04T00:28:34.999Z</time>
</trkpt>  
<trkpt lat="34.25088363943696" lon="108.89316904127323">
   <ele>413.97340393066406</ele>
   <time>2021-06-04T00:28:37.999Z</time>
</trkpt>  
<trkpt lat="34.2508597352528" lon="108.89319205882933">
   <ele>413.55848693847656</ele>
   <time>2021-06-04T00:28:41.999Z</time>
</trkpt>  
<trkpt lat="34.25083815556236" lon="108.89321275495479">
   <ele>413.5778350830078</ele>
   <time>2021-06-04T00:28:44.999Z</time>
</trkpt>  
<trkpt lat="34.25080456963212" lon="108.89322901842175">
   <ele>413.32289123535156</ele>
   <time>2021-06-04T00:28:49.999Z</time>
</trkpt>  
<trkpt lat="34.25077242013275" lon="108.89322567215618">
   <ele>413.07960510253906</ele>
   <time>2021-06-04T00:28:53.999Z</time>
</trkpt>  
<trkpt lat="34.25075592893236" lon="108.89319096991119">
   <ele>412.30909729003906</ele>
   <time>2021-06-04T00:28:58.999Z</time>
</trkpt>  
<trkpt lat="34.25075880958907" lon="108.89315251974297">
   <ele>412.0581817626953</ele>
   <time>2021-06-04T00:29:03.999Z</time>
</trkpt>  
<trkpt lat="34.250767722336654" lon="108.89311352940868">
   <ele>411.85023498535156</ele>
   <time>2021-06-04T00:29:06.999Z</time>
</trkpt>  
<trkpt lat="34.25076445318895" lon="108.89307933892377">
   <ele>411.99879455566406</ele>
   <time>2021-06-04T00:29:10.999Z</time>
</trkpt>  
<trkpt lat="34.250761664904516" lon="108.89303586361538">
   <ele>411.41822814941406</ele>
   <time>2021-06-04T00:29:14.999Z</time>
</trkpt>  
<trkpt lat="34.25075083039146" lon="108.89299461355796">
   <ele>411.47230529785156</ele>
   <time>2021-06-04T00:29:18.998Z</time>
</trkpt>  
<trkpt lat="34.250752283962" lon="108.89296073332315">
   <ele>411.88453674316406</ele>
   <time>2021-06-04T00:29:22.998Z</time>
</trkpt>  
<trkpt lat="34.250752277786916" lon="108.89292168328417">
   <ele>412.39271545410156</ele>
   <time>2021-06-04T00:29:27.998Z</time>
</trkpt>  
<trkpt lat="34.25075333901519" lon="108.89287998978374">
   <ele>412.44837951660156</ele>
   <time>2021-06-04T00:29:31.998Z</time>
</trkpt>  
<trkpt lat="34.25075365312204" lon="108.8928441884101">
   <ele>412.9511260986328</ele>
   <time>2021-06-04T00:29:35.998Z</time>
</trkpt>  
<trkpt lat="34.25074897637296" lon="108.89280804608678">
   <ele>412.51612854003906</ele>
   <time>2021-06-04T00:29:40.998Z</time>
</trkpt>  
<trkpt lat="34.250754937682494" lon="108.8927726309714">
   <ele>411.91151428222656</ele>
   <time>2021-06-04T00:29:44.998Z</time>
</trkpt>  
<trkpt lat="34.250752196292275" lon="108.89272266489886">
   <ele>411.73085021972656</ele>
   <time>2021-06-04T00:29:48.998Z</time>
</trkpt>  
<trkpt lat="34.250745385145244" lon="108.89268994021985">
   <ele>411.81678771972656</ele>
   <time>2021-06-04T00:29:50.998Z</time>
</trkpt>  
<trkpt lat="34.250731715198" lon="108.8926477374408">
   <ele>412.22560119628906</ele>
   <time>2021-06-04T00:29:53.998Z</time>
</trkpt>  
<trkpt lat="34.25071386188644" lon="108.8926049165628">
   <ele>412.03541564941406</ele>
   <time>2021-06-04T00:29:56.998Z</time>
</trkpt>  
<trkpt lat="34.250692922347355" lon="108.89256972175009">
   <ele>412.3590850830078</ele>
   <time>2021-06-04T00:29:59.998Z</time>
</trkpt>  
<trkpt lat="34.25066922538142" lon="108.89253762483567">
   <ele>412.16639709472656</ele>
   <time>2021-06-04T00:30:02.998Z</time>
</trkpt>  
<trkpt lat="34.250650025172504" lon="108.89249642188334">
   <ele>411.86341857910156</ele>
   <time>2021-06-04T00:30:05.997Z</time>
</trkpt>  
<trkpt lat="34.2506395531852" lon="108.89246481434071">
   <ele>411.8939971923828</ele>
   <time>2021-06-04T00:30:07.997Z</time>
</trkpt>  
<trkpt lat="34.250631173366536" lon="108.89243145206291">
   <ele>411.8284454345703</ele>
   <time>2021-06-04T00:30:09.997Z</time>
</trkpt>  
<trkpt lat="34.25062583132705" lon="108.89239842626272">
   <ele>412.00160217285156</ele>
   <time>2021-06-04T00:30:11.997Z</time>
</trkpt>  
<trkpt lat="34.250624678648606" lon="108.89235696365867">
   <ele>412.22499084472656</ele>
   <time>2021-06-04T00:30:14.997Z</time>
</trkpt>  
<trkpt lat="34.250619468377806" lon="108.89232289427831">
   <ele>412.23097229003906</ele>
   <time>2021-06-04T00:30:17.997Z</time>
</trkpt>  
<trkpt lat="34.25061594883386" lon="108.89228498818757">
   <ele>411.92958068847656</ele>
   <time>2021-06-04T00:30:21.997Z</time>
</trkpt>  
<trkpt lat="34.250607868602714" lon="108.89224595038579">
   <ele>411.73805236816406</ele>
   <time>2021-06-04T00:30:24.997Z</time>
</trkpt>  
<trkpt lat="34.25059293516877" lon="108.8922051177356">
   <ele>411.47340393066406</ele>
   <time>2021-06-04T00:30:27.997Z</time>
</trkpt>  
<trkpt lat="34.25058361197418" lon="108.8921652134208">
   <ele>411.3473663330078</ele>
   <time>2021-06-04T00:30:30.997Z</time>
</trkpt>  
<trkpt lat="34.25057080015083" lon="108.89213241374385">
   <ele>411.15150451660156</ele>
   <time>2021-06-04T00:30:34.997Z</time>
</trkpt>  
<trkpt lat="34.25055594281141" lon="108.8921021179609">
   <ele>411.0727081298828</ele>
   <time>2021-06-04T00:30:37.997Z</time>
</trkpt>  
<trkpt lat="34.250543015504675" lon="108.89206394459357">
   <ele>411.08717346191406</ele>
   <time>2021-06-04T00:30:40.997Z</time>
</trkpt>  
<trkpt lat="34.250538723136216" lon="108.89203082316328">
   <ele>410.86476135253906</ele>
   <time>2021-06-04T00:30:43.997Z</time>
</trkpt>  
<trkpt lat="34.25053923706349" lon="108.89199015692071">
   <ele>410.65113830566406</ele>
   <time>2021-06-04T00:30:47.996Z</time>
</trkpt>  
<trkpt lat="34.25054190236939" lon="108.89194710187456">
   <ele>410.82337951660156</ele>
   <time>2021-06-04T00:30:50.996Z</time>
</trkpt>  
<trkpt lat="34.25054128894774" lon="108.89191267687292">
   <ele>410.80763244628906</ele>
   <time>2021-06-04T00:30:52.996Z</time>
</trkpt>  
<trkpt lat="34.25054042686985" lon="108.89187256076312">
   <ele>410.9481964111328</ele>
   <time>2021-06-04T00:30:55.996Z</time>
</trkpt>  
<trkpt lat="34.25054111499907" lon="108.8918392691843">
   <ele>410.8922882080078</ele>
   <time>2021-06-04T00:30:58.996Z</time>
</trkpt>  
<trkpt lat="34.250543361244716" lon="108.89180055752267">
   <ele>410.97767639160156</ele>
   <time>2021-06-04T00:31:01.996Z</time>
</trkpt>  
<trkpt lat="34.25054103398642" lon="108.89176410851955">
   <ele>411.0255889892578</ele>
   <time>2021-06-04T00:31:04.996Z</time>
</trkpt>  
<trkpt lat="34.250522687877115" lon="108.89172897981456">
   <ele>411.14479064941406</ele>
   <time>2021-06-04T00:31:08.996Z</time>
</trkpt>  
<trkpt lat="34.250518476773365" lon="108.89169196709061">
   <ele>411.16139221191406</ele>
   <time>2021-06-04T00:31:12.996Z</time>
</trkpt>  
<trkpt lat="34.25050721956388" lon="108.89165885951509">
   <ele>410.7188262939453</ele>
   <time>2021-06-04T00:31:15.996Z</time>
</trkpt>  
<trkpt lat="34.25049754852981" lon="108.89161941471318">
   <ele>410.79188537597656</ele>
   <time>2021-06-04T00:31:18.996Z</time>
</trkpt>  
<trkpt lat="34.25049160058422" lon="108.89158242731011">
   <ele>410.68544006347656</ele>
   <time>2021-06-04T00:31:21.996Z</time>
</trkpt>  
<trkpt lat="34.25048135010594" lon="108.8915406815564">
   <ele>410.53956604003906</ele>
   <time>2021-06-04T00:31:24.996Z</time>
</trkpt>  
<trkpt lat="34.25047478071198" lon="108.89150219114364">
   <ele>410.31056213378906</ele>
   <time>2021-06-04T00:31:28.996Z</time>
</trkpt>  
<trkpt lat="34.25046231421475" lon="108.89146639433694">
   <ele>410.36573791503906</ele>
   <time>2021-06-04T00:31:31.995Z</time>
</trkpt>  
<trkpt lat="34.25044461728365" lon="108.89142651440804">
   <ele>410.44215393066406</ele>
   <time>2021-06-04T00:31:34.995Z</time>
</trkpt>  
<trkpt lat="34.250428616603315" lon="108.89139269849966">
   <ele>409.97731018066406</ele>
   <time>2021-06-04T00:31:37.995Z</time>
</trkpt>  
<trkpt lat="34.25041336462915" lon="108.89135783157526">
   <ele>410.04188537597656</ele>
   <time>2021-06-04T00:31:40.995Z</time>
</trkpt>  
<trkpt lat="34.25039715144679" lon="108.89132188683274">
   <ele>410.25355529785156</ele>
   <time>2021-06-04T00:31:43.995Z</time>
</trkpt>  
<trkpt lat="34.25038375074091" lon="108.89128684439709">
   <ele>410.0622100830078</ele>
   <time>2021-06-04T00:31:46.995Z</time>
</trkpt>  
<trkpt lat="34.25036630875228" lon="108.89124802906878">
   <ele>409.55726623535156</ele>
   <time>2021-06-04T00:31:49.995Z</time>
</trkpt>  
<trkpt lat="34.25035074073195" lon="108.89121791937849">
   <ele>409.6057891845703</ele>
   <time>2021-06-04T00:31:51.995Z</time>
</trkpt>  
<trkpt lat="34.25033029702937" lon="108.89119248482174">
   <ele>409.71510314941406</ele>
   <time>2021-06-04T00:31:53.995Z</time>
</trkpt>  
<trkpt lat="34.25030749649132" lon="108.89117460255694">
   <ele>409.7703399658203</ele>
   <time>2021-06-04T00:31:55.995Z</time>
</trkpt>  
<trkpt lat="34.25027780984593" lon="108.89114493063352">
   <ele>409.6471710205078</ele>
   <time>2021-06-04T00:31:58.995Z</time>
</trkpt>  
<trkpt lat="34.25024989849733" lon="108.8911157635909">
   <ele>409.66419982910156</ele>
   <time>2021-06-04T00:32:01.995Z</time>
</trkpt>  
<trkpt lat="34.25022076500828" lon="108.8911025322691">
   <ele>409.55799865722656</ele>
   <time>2021-06-04T00:32:04.995Z</time>
</trkpt>  
<trkpt lat="34.250193970686354" lon="108.8910805491251">
   <ele>409.46620178222656</ele>
   <time>2021-06-04T00:32:07.995Z</time>
</trkpt>  
<trkpt lat="34.25017294656109" lon="108.89105714798043">
   <ele>409.43165588378906</ele>
   <time>2021-06-04T00:32:09.995Z</time>
</trkpt>  
<trkpt lat="34.25014926020445" lon="108.89102215793388">
   <ele>409.35414123535156</ele>
   <time>2021-06-04T00:32:12.994Z</time>
</trkpt>  
<trkpt lat="34.25013593126094" lon="108.89098988498048">
   <ele>409.67237854003906</ele>
   <time>2021-06-04T00:32:15.994Z</time>
</trkpt>  
<trkpt lat="34.25011597548947" lon="108.89095456487924">
   <ele>409.72804260253906</ele>
   <time>2021-06-04T00:32:19.994Z</time>
</trkpt>  
<trkpt lat="34.2500979516175" lon="108.89091704078022">
   <ele>409.26832580566406</ele>
   <time>2021-06-04T00:32:22.994Z</time>
</trkpt>  
<trkpt lat="34.25008014066783" lon="108.89088225027713">
   <ele>408.81581115722656</ele>
   <time>2021-06-04T00:32:25.994Z</time>
</trkpt>  
<trkpt lat="34.250054281831346" lon="108.89084656628653">
   <ele>408.64601135253906</ele>
   <time>2021-06-04T00:32:28.994Z</time>
</trkpt>  
<trkpt lat="34.250023708199585" lon="108.89081650200887">
   <ele>408.66493225097656</ele>
   <time>2021-06-04T00:32:31.994Z</time>
</trkpt>  
<trkpt lat="34.24999715740627" lon="108.89079000574046">
   <ele>408.72962951660156</ele>
   <time>2021-06-04T00:32:34.994Z</time>
</trkpt>  
<trkpt lat="34.24996503357439" lon="108.89077035348717">
   <ele>408.4860382080078</ele>
   <time>2021-06-04T00:32:37.994Z</time>
</trkpt>  
<trkpt lat="34.249939831177464" lon="108.89075673451983">
   <ele>408.61195373535156</ele>
   <time>2021-06-04T00:32:39.994Z</time>
</trkpt>  
<trkpt lat="34.24991147081261" lon="108.89074500557041">
   <ele>408.5309600830078</ele>
   <time>2021-06-04T00:32:41.994Z</time>
</trkpt>  
<trkpt lat="34.24988419774828" lon="108.8907319188126">
   <ele>408.39259338378906</ele>
   <time>2021-06-04T00:32:43.994Z</time>
</trkpt>  
<trkpt lat="34.24985679354064" lon="108.89071688109435">
   <ele>408.39137268066406</ele>
   <time>2021-06-04T00:32:47.994Z</time>
</trkpt>  
<trkpt lat="34.24982283401263" lon="108.89071395589741">
   <ele>408.2190704345703</ele>
   <time>2021-06-04T00:32:51.994Z</time>
</trkpt>  
<trkpt lat="34.24979222773635" lon="108.89071409055278">
   <ele>408.1409454345703</ele>
   <time>2021-06-04T00:32:53.994Z</time>
</trkpt>  
<trkpt lat="34.249763717225434" lon="108.89071677731059">
   <ele>408.03419494628906</ele>
   <time>2021-06-04T00:32:56.993Z</time>
</trkpt>  
<trkpt lat="34.249732027367564" lon="108.89072520469878">
   <ele>408.1970977783203</ele>
   <time>2021-06-04T00:32:59.993Z</time>
</trkpt>  
<trkpt lat="34.2497069912599" lon="108.89073783365167">
   <ele>408.3473663330078</ele>
   <time>2021-06-04T00:33:01.993Z</time>
</trkpt>  
<trkpt lat="34.24968515371607" lon="108.8907673262943">
   <ele>408.47962951660156</ele>
   <time>2021-06-04T00:33:04.993Z</time>
</trkpt>  
<trkpt lat="34.24968118727196" lon="108.89080921809514">
   <ele>408.73390197753906</ele>
   <time>2021-06-04T00:33:08.993Z</time>
</trkpt>  
<trkpt lat="34.2496811214309" lon="108.8908514670587">
   <ele>408.83314514160156</ele>
   <time>2021-06-04T00:33:11.993Z</time>
</trkpt>  
<trkpt lat="34.249675434246015" lon="108.89088601608395">
   <ele>409.09230041503906</ele>
   <time>2021-06-04T00:33:14.993Z</time>
</trkpt>  
<trkpt lat="34.24966691327678" lon="108.89092430669027">
   <ele>409.13624572753906</ele>
   <time>2021-06-04T00:33:18.993Z</time>
</trkpt>  
<trkpt lat="34.24965734390979" lon="108.89096877237351">
   <ele>409.32154846191406</ele>
   <time>2021-06-04T00:33:21.993Z</time>
</trkpt>  
<trkpt lat="34.24964495147888" lon="108.89101010431668">
   <ele>409.3150177001953</ele>
   <time>2021-06-04T00:33:24.993Z</time>
</trkpt>  
<trkpt lat="34.24962906394389" lon="108.89104171137971">
   <ele>409.3755645751953</ele>
   <time>2021-06-04T00:33:27.993Z</time>
</trkpt>  
<trkpt lat="34.24960645875595" lon="108.89106770409143">
   <ele>409.43153381347656</ele>
   <time>2021-06-04T00:33:31.993Z</time>
</trkpt>  
<trkpt lat="34.24958512948361" lon="108.89109046918915">
   <ele>409.4673614501953</ele>
   <time>2021-06-04T00:33:34.993Z</time>
</trkpt>  
<trkpt lat="34.24956066304788" lon="108.8911160761931">
   <ele>409.4921417236328</ele>
   <time>2021-06-04T00:33:37.993Z</time>
</trkpt>  
<trkpt lat="34.24953549859706" lon="108.89113321354253">
   <ele>409.53334045410156</ele>
   <time>2021-06-04T00:33:40.992Z</time>
</trkpt>  
<trkpt lat="34.24950835806869" lon="108.89113333019148">
   <ele>409.59901428222656</ele>
   <time>2021-06-04T00:33:44.992Z</time>
</trkpt>  
<trkpt lat="34.249470157444804" lon="108.89112718218502">
   <ele>409.30628967285156</ele>
   <time>2021-06-04T00:33:48.992Z</time>
</trkpt>  
<trkpt lat="34.24944267246187" lon="108.89112024363509">
   <ele>409.3220977783203</ele>
   <time>2021-06-04T00:33:50.992Z</time>
</trkpt>  
<trkpt lat="34.24941668612597" lon="108.89110934990632">
   <ele>409.37623596191406</ele>
   <time>2021-06-04T00:33:52.992Z</time>
</trkpt>  
<trkpt lat="34.24938257037304" lon="108.89108611476262">
   <ele>409.6000518798828</ele>
   <time>2021-06-04T00:33:55.992Z</time>
</trkpt>  
<trkpt lat="34.24934961793458" lon="108.89105992049551">
   <ele>409.68959045410156</ele>
   <time>2021-06-04T00:33:58.992Z</time>
</trkpt>  
<trkpt lat="34.24931843547561" lon="108.89103404160635">
   <ele>409.53224182128906</ele>
   <time>2021-06-04T00:34:01.992Z</time>
</trkpt>  
<trkpt lat="34.24928739261806" lon="108.89101876531764">
   <ele>409.5377960205078</ele>
   <time>2021-06-04T00:34:04.992Z</time>
</trkpt>  
<trkpt lat="34.24925546265924" lon="108.89100951430423">
   <ele>409.54798889160156</ele>
   <time>2021-06-04T00:34:08.992Z</time>
</trkpt>  
<trkpt lat="34.24923210538876" lon="108.89098371155048">
   <ele>409.54554748535156</ele>
   <time>2021-06-04T00:34:12.992Z</time>
</trkpt>  
<trkpt lat="34.24921683038073" lon="108.89094816223037">
   <ele>409.35951232910156</ele>
   <time>2021-06-04T00:34:15.992Z</time>
</trkpt>  
<trkpt lat="34.24920528779928" lon="108.8909119441337">
   <ele>409.10353088378906</ele>
   <time>2021-06-04T00:34:18.992Z</time>
</trkpt>  
<trkpt lat="34.249200423391166" lon="108.89087850821541">
   <ele>408.54225158691406</ele>
   <time>2021-06-04T00:34:21.991Z</time>
</trkpt>  
<trkpt lat="34.24921139538971" lon="108.89083587747119">
   <ele>408.3100128173828</ele>
   <time>2021-06-04T00:34:25.991Z</time>
</trkpt>  
<trkpt lat="34.24922527240651" lon="108.8907886143811">
   <ele>407.92567443847656</ele>
   <time>2021-06-04T00:34:28.991Z</time>
</trkpt>  
<trkpt lat="34.249233466647375" lon="108.89075633834986">
   <ele>407.74879455566406</ele>
   <time>2021-06-04T00:34:30.991Z</time>
</trkpt>  
<trkpt lat="34.24923507261592" lon="108.89070937328164">
   <ele>408.08900451660156</ele>
   <time>2021-06-04T00:34:33.991Z</time>
</trkpt>  
<trkpt lat="34.249226041189246" lon="108.89067547844702">
   <ele>408.21070861816406</ele>
   <time>2021-06-04T00:34:36.991Z</time>
</trkpt>  
<trkpt lat="34.249188955701975" lon="108.89066582295881">
   <ele>408.35609436035156</ele>
   <time>2021-06-04T00:34:39.991Z</time>
</trkpt>  
<trkpt lat="34.24915272196803" lon="108.89067121468716">
   <ele>408.4164581298828</ele>
   <time>2021-06-04T00:34:42.991Z</time>
</trkpt>  
<trkpt lat="34.24912590737969" lon="108.89068053191646">
   <ele>408.57130432128906</ele>
   <time>2021-06-04T00:34:45.991Z</time>
</trkpt>  
<trkpt lat="34.24909713263022" lon="108.89068382442544">
   <ele>408.53724670410156</ele>
   <time>2021-06-04T00:34:48.991Z</time>
</trkpt>  
<trkpt lat="34.24906538168075" lon="108.89069261399554">
   <ele>408.4752960205078</ele>
   <time>2021-06-04T00:34:51.991Z</time>
</trkpt>  
<trkpt lat="34.249030493169116" lon="108.89070922398629">
   <ele>408.7310333251953</ele>
   <time>2021-06-04T00:34:54.991Z</time>
</trkpt>  
<trkpt lat="34.24900549990561" lon="108.89072469155599">
   <ele>408.97303771972656</ele>
   <time>2021-06-04T00:34:58.991Z</time>
</trkpt>  
<trkpt lat="34.24897580873866" lon="108.8907442173376">
   <ele>409.27967834472656</ele>
   <time>2021-06-04T00:35:01.991Z</time>
</trkpt>  
<trkpt lat="34.24894343186721" lon="108.89076896812252">
   <ele>409.82313537597656</ele>
   <time>2021-06-04T00:35:04.990Z</time>
</trkpt>  
<trkpt lat="34.248913566006514" lon="108.89079974065507">
   <ele>410.4894561767578</ele>
   <time>2021-06-04T00:35:07.991Z</time>
</trkpt>  
<trkpt lat="34.24889190259286" lon="108.89082361214975">
   <ele>410.48329162597656</ele>
   <time>2021-06-04T00:35:09.992Z</time>
</trkpt>  
<trkpt lat="34.2488689038768" lon="108.89085245591086">
   <ele>410.44422912597656</ele>
   <time>2021-06-04T00:35:12.994Z</time>
</trkpt>  
<trkpt lat="34.248855281842374" lon="108.8908826162057">
   <ele>411.0235137939453</ele>
   <time>2021-06-04T00:35:17.995Z</time>
</trkpt>  
<trkpt lat="34.248839485345194" lon="108.89091910875455">
   <ele>411.29933166503906</ele>
   <time>2021-06-04T00:35:20.996Z</time>
</trkpt>  
<trkpt lat="34.24882045948835" lon="108.89095140693146">
   <ele>410.85267639160156</ele>
   <time>2021-06-04T00:35:23.997Z</time>
</trkpt>  
<trkpt lat="34.248801416060736" lon="108.89098936512913">
   <ele>410.76124572753906</ele>
   <time>2021-06-04T00:35:27.998Z</time>
</trkpt>  
<trkpt lat="34.24878080509477" lon="108.89102389983307">
   <ele>410.7539825439453</ele>
   <time>2021-06-04T00:35:30.998Z</time>
</trkpt>  
<trkpt lat="34.2487582803286" lon="108.89105904448242">
   <ele>411.28761291503906</ele>
   <time>2021-06-04T00:35:33.998Z</time>
</trkpt>  
<trkpt lat="34.248735962968965" lon="108.89109357906226">
   <ele>411.57044982910156</ele>
   <time>2021-06-04T00:35:36.999Z</time>
</trkpt>  
<trkpt lat="34.24871765397783" lon="108.89112612729413">
   <ele>411.83265686035156</ele>
   <time>2021-06-04T00:35:39.999Z</time>
</trkpt>  
<trkpt lat="34.248708693673684" lon="108.89116293122436">
   <ele>411.09706115722656</ele>
   <time>2021-06-04T00:35:43.999Z</time>
</trkpt>  
<trkpt lat="34.248709278651866" lon="108.8911957959312">
   <ele>410.37049865722656</ele>
   <time>2021-06-04T00:35:47.999Z</time>
</trkpt>  
<trkpt lat="34.24869792479448" lon="108.8912395730506">
   <ele>410.2671661376953</ele>
   <time>2021-06-04T00:35:50.999Z</time>
</trkpt>  
<trkpt lat="34.24868606960818" lon="108.89127015210515">
   <ele>410.4163360595703</ele>
   <time>2021-06-04T00:35:52.999Z</time>
</trkpt>  
<trkpt lat="34.24866817601715" lon="108.89130904240717">
   <ele>411.02943420410156</ele>
   <time>2021-06-04T00:35:55.999Z</time>
</trkpt>  
<trkpt lat="34.248654326393456" lon="108.89134580983828">
   <ele>411.67652893066406</ele>
   <time>2021-06-04T00:35:58.999Z</time>
</trkpt>  
<trkpt lat="34.248638120007726" lon="108.89137437240227">
   <ele>411.02491760253906</ele>
   <time>2021-06-04T00:36:02.999Z</time>
</trkpt>  
<trkpt lat="34.248624504407786" lon="108.89140517687069">
   <ele>411.17201232910156</ele>
   <time>2021-06-04T00:36:05.999Z</time>
</trkpt>  
<trkpt lat="34.24861712805617" lon="108.89144932718732">
   <ele>411.42311096191406</ele>
   <time>2021-06-04T00:36:09.999Z</time>
</trkpt>  
<trkpt lat="34.248613638886944" lon="108.89148877823712">
   <ele>411.54652404785156</ele>
   <time>2021-06-04T00:36:12.999Z</time>
</trkpt>  
<trkpt lat="34.248605981646136" lon="108.89152932763596">
   <ele>412.28712463378906</ele>
   <time>2021-06-04T00:36:15.999Z</time>
</trkpt>  
<trkpt lat="34.24860477602579" lon="108.89156352697341">
   <ele>412.35462951660156</ele>
   <time>2021-06-04T00:36:19.999Z</time>
</trkpt>  
<trkpt lat="34.24861163377072" lon="108.89160294530681">
   <ele>412.17774963378906</ele>
   <time>2021-06-04T00:36:23.999Z</time>
</trkpt>  
<trkpt lat="34.24861552563435" lon="108.89163746193368">
   <ele>413.19056701660156</ele>
   <time>2021-06-04T00:36:25.999Z</time>
</trkpt>  
<trkpt lat="34.24862461387772" lon="108.89167493105236">
   <ele>414.10609436035156</ele>
   <time>2021-06-04T00:36:28.999Z</time>
</trkpt>  
<trkpt lat="34.24864199476608" lon="108.89171724714116">
   <ele>415.11158752441406</ele>
   <time>2021-06-04T00:36:31.999Z</time>
</trkpt>  
<trkpt lat="34.248645630970486" lon="108.8917539441219">
   <ele>415.40150451660156</ele>
   <time>2021-06-04T00:36:33.999Z</time>
</trkpt>  
<trkpt lat="34.248649256270234" lon="108.89178985073771">
   <ele>415.56532287597656</ele>
   <time>2021-06-04T00:36:35.999Z</time>
</trkpt>  
<trkpt lat="34.248650079888506" lon="108.89183791129689">
   <ele>415.81385803222656</ele>
   <time>2021-06-04T00:36:38.999Z</time>
</trkpt>  
<trkpt lat="34.24864416401303" lon="108.89187301121216">
   <ele>414.63063049316406</ele>
   <time>2021-06-04T00:36:41.999Z</time>
</trkpt>  
<trkpt lat="34.248649684694016" lon="108.89191460671441">
   <ele>414.54591369628906</ele>
   <time>2021-06-04T00:36:45.999Z</time>
</trkpt>  
<trkpt lat="34.24865764707142" lon="108.89196223348017">
   <ele>413.51893615722656</ele>
   <time>2021-06-04T00:36:48.999Z</time>
</trkpt>  
<trkpt lat="34.24866300440086" lon="108.89200025210636">
   <ele>413.22657775878906</ele>
   <time>2021-06-04T00:36:50.998Z</time>
</trkpt>  
<trkpt lat="34.248667108588506" lon="108.89205156605276">
   <ele>413.73609924316406</ele>
   <time>2021-06-04T00:36:53.998Z</time>
</trkpt>  
<trkpt lat="34.248669390734044" lon="108.89209750611454">
   <ele>414.27333068847656</ele>
   <time>2021-06-04T00:36:56.998Z</time>
</trkpt>  
<trkpt lat="34.248672815687144" lon="108.89214242818059">
   <ele>414.0277862548828</ele>
   <time>2021-06-04T00:36:59.998Z</time>
</trkpt>  
<trkpt lat="34.24869143678639" lon="108.89217371948065">
   <ele>413.63099670410156</ele>
   <time>2021-06-04T00:37:04.998Z</time>
</trkpt>  
<trkpt lat="34.24870878906388" lon="108.89221013942812">
   <ele>413.26918029785156</ele>
   <time>2021-06-04T00:37:07.998Z</time>
</trkpt>  
<trkpt lat="34.24872194991289" lon="108.89224449577776">
   <ele>412.64625549316406</ele>
   <time>2021-06-04T00:37:11.998Z</time>
</trkpt>  
<trkpt lat="34.2487388396362" lon="108.8922751559442">
   <ele>412.44056701660156</ele>
   <time>2021-06-04T00:37:17.998Z</time>
</trkpt>  
<trkpt lat="34.24876643894905" lon="108.89228509282664">
   <ele>412.5092315673828</ele>
   <time>2021-06-04T00:37:20.998Z</time>
</trkpt>  
<trkpt lat="34.24879652959829" lon="108.89228140794496">
   <ele>412.6813507080078</ele>
   <time>2021-06-04T00:37:25.998Z</time>
</trkpt>  
<trkpt lat="34.24883287508226" lon="108.89228699387667">
   <ele>411.74159240722656</ele>
   <time>2021-06-04T00:37:30.998Z</time>
</trkpt>  
<trkpt lat="34.248864960748264" lon="108.89228198568487">
   <ele>410.9212188720703</ele>
   <time>2021-06-04T00:37:34.998Z</time>
</trkpt>  
<trkpt lat="34.24887532447368" lon="108.89225124330125">
   <ele>407.63111877441406</ele>
   <time>2021-06-04T00:37:57.997Z</time>
</trkpt>  
<trkpt lat="34.24888539126043" lon="108.89221895649658">
   <ele>407.22401428222656</ele>
   <time>2021-06-04T00:38:01.997Z</time>
</trkpt>  
<trkpt lat="34.24888987350207" lon="108.89217532620849">
   <ele>406.90492248535156</ele>
   <time>2021-06-04T00:38:04.997Z</time>
</trkpt>  
<trkpt lat="34.248887323044585" lon="108.89213646234813">
   <ele>406.53517150878906</ele>
   <time>2021-06-04T00:38:08.997Z</time>
</trkpt>  
<trkpt lat="34.2488863305257" lon="108.89210352931751">
   <ele>406.19764709472656</ele>
   <time>2021-06-04T00:38:11.997Z</time>
</trkpt>  
<trkpt lat="34.248887281653666" lon="108.89206148447033">
   <ele>405.72291564941406</ele>
   <time>2021-06-04T00:38:14.997Z</time>
</trkpt>  
<trkpt lat="34.248882739869536" lon="108.89202437255082">
   <ele>405.49281311035156</ele>
   <time>2021-06-04T00:38:17.997Z</time>
</trkpt>  
<trkpt lat="34.2488772984095" lon="108.89198908079051">
   <ele>405.31263732910156</ele>
   <time>2021-06-04T00:38:20.996Z</time>
</trkpt>  
<trkpt lat="34.248873121974185" lon="108.89195251142765">
   <ele>404.74061584472656</ele>
   <time>2021-06-04T00:38:23.996Z</time>
</trkpt>  
<trkpt lat="34.24887084052647" lon="108.89190830857567">
   <ele>404.6243438720703</ele>
   <time>2021-06-04T00:38:27.996Z</time>
</trkpt>  
<trkpt lat="34.24888337706228" lon="108.89186780895427">
   <ele>404.80335998535156</ele>
   <time>2021-06-04T00:38:30.996Z</time>
</trkpt>  
<trkpt lat="34.24889563864808" lon="108.89182651235481">
   <ele>404.97731018066406</ele>
   <time>2021-06-04T00:38:33.996Z</time>
</trkpt>  
<trkpt lat="34.248907122899695" lon="108.89179589060875">
   <ele>404.9247589111328</ele>
   <time>2021-06-04T00:38:35.996Z</time>
</trkpt>  
<trkpt lat="34.24892571445161" lon="108.89176509729863">
   <ele>405.02003479003906</ele>
   <time>2021-06-04T00:38:38.996Z</time>
</trkpt>  
<trkpt lat="34.24893773802914" lon="108.89173495644192">
   <ele>405.4007110595703</ele>
   <time>2021-06-04T00:38:43.996Z</time>
</trkpt>  
<trkpt lat="34.24895526367561" lon="108.89169971969693">
   <ele>405.52650451660156</ele>
   <time>2021-06-04T00:38:47.996Z</time>
</trkpt>  
<trkpt lat="34.24898277377586" lon="108.89167512986668">
   <ele>405.68458557128906</ele>
   <time>2021-06-04T00:38:52.996Z</time>
</trkpt>  
<trkpt lat="34.24901225876087" lon="108.89166006784149">
   <ele>405.48756408691406</ele>
   <time>2021-06-04T00:38:55.996Z</time>
</trkpt>  
<trkpt lat="34.249040796651926" lon="108.89165711358237">
   <ele>406.12538146972656</ele>
   <time>2021-06-04T00:38:59.996Z</time>
</trkpt>  
<trkpt lat="34.249073615017714" lon="108.89167693761019">
   <ele>406.5081329345703</ele>
   <time>2021-06-04T00:39:02.996Z</time>
</trkpt>  
<trkpt lat="34.24910145810121" lon="108.89169823907616">
   <ele>406.89540100097656</ele>
   <time>2021-06-04T00:39:05.995Z</time>
</trkpt>  
<trkpt lat="34.24912887221687" lon="108.89171513111916">
   <ele>407.49354553222656</ele>
   <time>2021-06-04T00:39:08.995Z</time>
</trkpt>  
<trkpt lat="34.24916391576298" lon="108.89173210777773">
   <ele>407.72364807128906</ele>
   <time>2021-06-04T00:39:11.995Z</time>
</trkpt>  
<trkpt lat="34.24919874300449" lon="108.89174517370121">
   <ele>407.81275939941406</ele>
   <time>2021-06-04T00:39:14.995Z</time>
</trkpt>  
<trkpt lat="34.249229780544994" lon="108.89175678060833">
   <ele>408.43153381347656</ele>
   <time>2021-06-04T00:39:18.995Z</time>
</trkpt>  
<trkpt lat="34.249267420652785" lon="108.89175371365184">
   <ele>408.32264709472656</ele>
   <time>2021-06-04T00:39:22.995Z</time>
</trkpt>  
<trkpt lat="34.249294240103744" lon="108.89172397289472">
   <ele>407.82362365722656</ele>
   <time>2021-06-04T00:39:25.995Z</time>
</trkpt>  
<trkpt lat="34.24931090472916" lon="108.89169740638502">
   <ele>407.6927032470703</ele>
   <time>2021-06-04T00:39:28.995Z</time>
</trkpt>  
<trkpt lat="34.24933342583399" lon="108.8916614919541">
   <ele>407.24647521972656</ele>
   <time>2021-06-04T00:39:31.995Z</time>
</trkpt>  
<trkpt lat="34.24935091092896" lon="108.8916324032205">
   <ele>407.3571319580078</ele>
   <time>2021-06-04T00:39:33.995Z</time>
</trkpt>  
<trkpt lat="34.2493666735428" lon="108.89160450136549">
   <ele>407.20314025878906</ele>
   <time>2021-06-04T00:39:35.995Z</time>
</trkpt>  
<trkpt lat="34.24938005994953" lon="108.89157019545937">
   <ele>407.08546447753906</ele>
   <time>2021-06-04T00:39:38.995Z</time>
</trkpt>  
<trkpt lat="34.24938503871509" lon="108.8915367614364">
   <ele>407.08607482910156</ele>
   <time>2021-06-04T00:39:41.995Z</time>
</trkpt>  
<trkpt lat="34.2493903167806" lon="108.89149203329279">
   <ele>406.97010803222656</ele>
   <time>2021-06-04T00:39:44.995Z</time>
</trkpt>  
<trkpt lat="34.24939521328738" lon="108.8914477043615">
   <ele>406.6938018798828</ele>
   <time>2021-06-04T00:39:47.995Z</time>
</trkpt>  
<trkpt lat="34.249396810052545" lon="108.8914124718479">
   <ele>406.51869201660156</ele>
   <time>2021-06-04T00:39:50.994Z</time>
</trkpt>  
<trkpt lat="34.24940245189605" lon="108.89137567036985">
   <ele>406.50477600097656</ele>
   <time>2021-06-04T00:39:54.994Z</time>
</trkpt>  
<trkpt lat="34.2494180577871" lon="108.89133531713748">
   <ele>406.36134338378906</ele>
   <time>2021-06-04T00:39:58.994Z</time>
</trkpt>  
<trkpt lat="34.24944069439295" lon="108.89131567742622">
   <ele>406.49403381347656</ele>
   <time>2021-06-04T00:40:00.994Z</time>
</trkpt>  
<trkpt lat="34.249475362373744" lon="108.8912947898768">
   <ele>406.75502014160156</ele>
   <time>2021-06-04T00:40:03.994Z</time>
</trkpt>  
<trkpt lat="34.249506326879995" lon="108.89127813121122">
   <ele>406.90162658691406</ele>
   <time>2021-06-04T00:40:06.994Z</time>
</trkpt>  
<trkpt lat="34.24953156733896" lon="108.89126506825698">
   <ele>406.87391662597656</ele>
   <time>2021-06-04T00:40:08.994Z</time>
</trkpt>  
<trkpt lat="34.24956766093094" lon="108.89124681140669">
   <ele>406.81385803222656</ele>
   <time>2021-06-04T00:40:11.994Z</time>
</trkpt>  
<trkpt lat="34.24960008207906" lon="108.89123483902102">
   <ele>407.08131408691406</ele>
   <time>2021-06-04T00:40:14.994Z</time>
</trkpt>  
<trkpt lat="34.249627111310836" lon="108.89123075850807">
   <ele>407.14454650878906</ele>
   <time>2021-06-04T00:40:17.994Z</time>
</trkpt>  
<trkpt lat="34.249653704029356" lon="108.89123751257101">
   <ele>407.16200256347656</ele>
   <time>2021-06-04T00:40:21.994Z</time>
</trkpt>  
<trkpt lat="34.24968724395165" lon="108.89125232798713">
   <ele>407.14576721191406</ele>
   <time>2021-06-04T00:40:24.994Z</time>
</trkpt>  
<trkpt lat="34.249718956079235" lon="108.89127031466415">
   <ele>406.89955139160156</ele>
   <time>2021-06-04T00:40:27.994Z</time>
</trkpt>  
<trkpt lat="34.24974618141954" lon="108.8912863994305">
   <ele>406.8451690673828</ele>
   <time>2021-06-04T00:40:30.994Z</time>
</trkpt>  
<trkpt lat="34.24977516923297" lon="108.8913020687171">
   <ele>406.7628936767578</ele>
   <time>2021-06-04T00:40:33.994Z</time>
</trkpt>  
<trkpt lat="34.24980035533498" lon="108.89132804358621">
   <ele>406.6853790283203</ele>
   <time>2021-06-04T00:40:36.993Z</time>
</trkpt>  
<trkpt lat="34.24982416694104" lon="108.891361795428">
   <ele>406.8478546142578</ele>
   <time>2021-06-04T00:40:39.993Z</time>
</trkpt>  
<trkpt lat="34.24984144670392" lon="108.89138923164352">
   <ele>407.03150939941406</ele>
   <time>2021-06-04T00:40:42.993Z</time>
</trkpt>  
<trkpt lat="34.24985540391389" lon="108.89142337599621">
   <ele>407.34657287597656</ele>
   <time>2021-06-04T00:40:46.993Z</time>
</trkpt>  
<trkpt lat="34.24986621774269" lon="108.89146334437835">
   <ele>407.66712951660156</ele>
   <time>2021-06-04T00:40:49.993Z</time>
</trkpt>  
<trkpt lat="34.24987426678687" lon="108.89149490491658">
   <ele>407.86146545410156</ele>
   <time>2021-06-04T00:40:52.993Z</time>
</trkpt>  
<trkpt lat="34.24988272860612" lon="108.89152941212056">
   <ele>408.14027404785156</ele>
   <time>2021-06-04T00:40:55.993Z</time>
</trkpt>  
<trkpt lat="34.24988960928033" lon="108.89156657229968">
   <ele>408.10646057128906</ele>
   <time>2021-06-04T00:40:58.993Z</time>
</trkpt>  
<trkpt lat="34.24989319486569" lon="108.8916135668063">
   <ele>408.43006896972656</ele>
   <time>2021-06-04T00:41:01.993Z</time>
</trkpt>  
<trkpt lat="34.24989733146701" lon="108.8916589011252">
   <ele>408.55116271972656</ele>
   <time>2021-06-04T00:41:04.993Z</time>
</trkpt>  
<trkpt lat="34.24990299601203" lon="108.89170554043872">
   <ele>408.74049377441406</ele>
   <time>2021-06-04T00:41:07.993Z</time>
</trkpt>  
<trkpt lat="34.24991402106956" lon="108.8917390007847">
   <ele>408.95094299316406</ele>
   <time>2021-06-04T00:41:09.993Z</time>
</trkpt>  
<trkpt lat="34.24992590384111" lon="108.89177294373484">
   <ele>409.46119689941406</ele>
   <time>2021-06-04T00:41:11.993Z</time>
</trkpt>  
<trkpt lat="34.249924673473636" lon="108.89181608384636">
   <ele>409.79396057128906</ele>
   <time>2021-06-04T00:41:14.993Z</time>
</trkpt>  
<trkpt lat="34.24992093881855" lon="108.89184957707076">
   <ele>409.86622619628906</ele>
   <time>2021-06-04T00:41:16.993Z</time>
</trkpt>  
<trkpt lat="34.24991666649951" lon="108.8918907842341">
   <ele>409.95643615722656</ele>
   <time>2021-06-04T00:41:19.992Z</time>
</trkpt>  
<trkpt lat="34.249920974082364" lon="108.89192708374924">
   <ele>410.1289825439453</ele>
   <time>2021-06-04T00:41:22.992Z</time>
</trkpt>  
<trkpt lat="34.249941768058996" lon="108.89196137357969">
   <ele>409.68238830566406</ele>
   <time>2021-06-04T00:41:26.992Z</time>
</trkpt>  
<trkpt lat="34.24996877716788" lon="108.89198787298763">
   <ele>409.5868682861328</ele>
   <time>2021-06-04T00:41:29.992Z</time>
</trkpt>  
<trkpt lat="34.24999181459403" lon="108.89200717787527">
   <ele>409.37367248535156</ele>
   <time>2021-06-04T00:41:31.992Z</time>
</trkpt>  
<trkpt lat="34.250026194955915" lon="108.89203543270243">
   <ele>409.1045684814453</ele>
   <time>2021-06-04T00:41:34.992Z</time>
</trkpt>  
<trkpt lat="34.25005102952043" lon="108.89205408978286">
   <ele>409.0646514892578</ele>
   <time>2021-06-04T00:41:36.992Z</time>
</trkpt>  
<trkpt lat="34.250082532901" lon="108.89207389309313">
   <ele>408.7633819580078</ele>
   <time>2021-06-04T00:41:39.992Z</time>
</trkpt>  
<trkpt lat="34.250114444663566" lon="108.89206445120192">
   <ele>408.01368713378906</ele>
   <time>2021-06-04T00:41:42.992Z</time>
</trkpt>  
<trkpt lat="34.25013653367365" lon="108.89203458398353">
   <ele>407.84730529785156</ele>
   <time>2021-06-04T00:41:46.992Z</time>
</trkpt>  
<trkpt lat="34.25014831539713" lon="108.89199977112922">
   <ele>408.13832092285156</ele>
   <time>2021-06-04T00:41:49.992Z</time>
</trkpt>  
<trkpt lat="34.25016487448754" lon="108.89196304916398">
   <ele>407.87757873535156</ele>
   <time>2021-06-04T00:41:52.992Z</time>
</trkpt>  
<trkpt lat="34.250179843153134" lon="108.89193527028254">
   <ele>407.80104064941406</ele>
   <time>2021-06-04T00:41:54.992Z</time>
</trkpt>  
<trkpt lat="34.25019439890192" lon="108.89190500766902">
   <ele>407.8124542236328</ele>
   <time>2021-06-04T00:41:57.992Z</time>
</trkpt>  
<trkpt lat="34.250206963751424" lon="108.89186918392328">
   <ele>407.5982208251953</ele>
   <time>2021-06-04T00:42:01.992Z</time>
</trkpt>  
<trkpt lat="34.250220134482916" lon="108.89183891632305">
   <ele>407.68251037597656</ele>
   <time>2021-06-04T00:42:04.991Z</time>
</trkpt>  
<trkpt lat="34.25023383064643" lon="108.89180800797082">
   <ele>407.6625518798828</ele>
   <time>2021-06-04T00:42:06.991Z</time>
</trkpt>  
<trkpt lat="34.25024603909443" lon="108.8917777393037">
   <ele>407.49122619628906</ele>
   <time>2021-06-04T00:42:08.991Z</time>
</trkpt>  
<trkpt lat="34.250259829946415" lon="108.89173657703773">
   <ele>407.2680206298828</ele>
   <time>2021-06-04T00:42:11.991Z</time>
</trkpt>  
<trkpt lat="34.25027623561474" lon="108.89170890837246">
   <ele>407.15455627441406</ele>
   <time>2021-06-04T00:42:14.991Z</time>
</trkpt>  
<trkpt lat="34.25030216553077" lon="108.8916848512303">
   <ele>407.1721954345703</ele>
   <time>2021-06-04T00:42:17.991Z</time>
</trkpt>  
<trkpt lat="34.250333271483164" lon="108.89167156857394">
   <ele>407.26588439941406</ele>
   <time>2021-06-04T00:42:20.993Z</time>
</trkpt>  
<trkpt lat="34.25036805032663" lon="108.89166464854634">
   <ele>407.24952697753906</ele>
   <time>2021-06-04T00:42:24.994Z</time>
</trkpt>  
<trkpt lat="34.25040441010835" lon="108.891670598525">
   <ele>407.29286193847656</ele>
   <time>2021-06-04T00:42:27.995Z</time>
</trkpt>  
<trkpt lat="34.250445053164974" lon="108.89167682088858">
   <ele>407.29298400878906</ele>
   <time>2021-06-04T00:42:30.996Z</time>
</trkpt>  
<trkpt lat="34.250481339808275" lon="108.89168617047558">
   <ele>407.22999572753906</ele>
   <time>2021-06-04T00:42:33.997Z</time>
</trkpt>  
<trkpt lat="34.250507811602276" lon="108.89170293014192">
   <ele>407.18812561035156</ele>
   <time>2021-06-04T00:42:36.997Z</time>
</trkpt>  
<trkpt lat="34.25053206053487" lon="108.89172972005252">
   <ele>407.25074768066406</ele>
   <time>2021-06-04T00:42:39.998Z</time>
</trkpt>  
<trkpt lat="34.25053924382888" lon="108.89176253539662">
   <ele>407.1579132080078</ele>
   <time>2021-06-04T00:42:42.998Z</time>
</trkpt>  
<trkpt lat="34.250529437416205" lon="108.89180501690343">
   <ele>407.16481018066406</ele>
   <time>2021-06-04T00:42:45.998Z</time>
</trkpt>  
<trkpt lat="34.25052010698434" lon="108.89184027633192">
   <ele>406.82936096191406</ele>
   <time>2021-06-04T00:42:48.999Z</time>
</trkpt>  
<trkpt lat="34.25051281598092" lon="108.89188378458915">
   <ele>407.2209014892578</ele>
   <time>2021-06-04T00:42:51.999Z</time>
</trkpt>  
<trkpt lat="34.2505086913014" lon="108.89193239292">
   <ele>407.06874084472656</ele>
   <time>2021-06-04T00:42:54.999Z</time>
</trkpt>  
<trkpt lat="34.25050818332366" lon="108.89197730173112">
   <ele>406.79481506347656</ele>
   <time>2021-06-04T00:42:57.999Z</time>
</trkpt>  
<trkpt lat="34.250509436950495" lon="108.89201649801878">
   <ele>406.58168029785156</ele>
   <time>2021-06-04T00:43:00.999Z</time>
</trkpt>  
<trkpt lat="34.250511940922735" lon="108.89205420335696">
   <ele>406.90760803222656</ele>
   <time>2021-06-04T00:43:04.999Z</time>
</trkpt>  
<trkpt lat="34.2505096349223" lon="108.89209615030126">
   <ele>406.61219787597656</ele>
   <time>2021-06-04T00:43:10.999Z</time>
</trkpt>  
<trkpt lat="34.250510917463934" lon="108.89214336869807">
   <ele>406.86585998535156</ele>
   <time>2021-06-04T00:43:13.999Z</time>
</trkpt>  
<trkpt lat="34.250506322482096" lon="108.89218912275375">
   <ele>406.7985382080078</ele>
   <time>2021-06-04T00:43:16.999Z</time>
</trkpt>  
<trkpt lat="34.25050913384901" lon="108.8922298078836">
   <ele>407.1853790283203</ele>
   <time>2021-06-04T00:43:19.999Z</time>
</trkpt>  
<trkpt lat="34.25051916409911" lon="108.89226084305344">
   <ele>407.3095245361328</ele>
   <time>2021-06-04T00:43:21.999Z</time>
</trkpt>  
<trkpt lat="34.25053775240987" lon="108.89230041952823">
   <ele>408.0420684814453</ele>
   <time>2021-06-04T00:43:24.999Z</time>
</trkpt>  
<trkpt lat="34.25054950158724" lon="108.89233066475099">
   <ele>408.2533721923828</ele>
   <time>2021-06-04T00:43:26.999Z</time>
</trkpt>  
<trkpt lat="34.25056442568193" lon="108.89237395423262">
   <ele>408.1928253173828</ele>
   <time>2021-06-04T00:43:29.999Z</time>
</trkpt>  
<trkpt lat="34.25058454736522" lon="108.8924163923118">
   <ele>408.69935607910156</ele>
   <time>2021-06-04T00:43:32.999Z</time>
</trkpt>  
<trkpt lat="34.250603337565614" lon="108.89244532809116">
   <ele>408.6383819580078</ele>
   <time>2021-06-04T00:43:34.999Z</time>
</trkpt>  
<trkpt lat="34.25062238877884" lon="108.89248688766945">
   <ele>408.63319396972656</ele>
   <time>2021-06-04T00:43:37.999Z</time>
</trkpt>  
<trkpt lat="34.2506349504654" lon="108.8925178106518">
   <ele>409.0153350830078</ele>
   <time>2021-06-04T00:43:39.999Z</time>
</trkpt>  
<trkpt lat="34.250643588229565" lon="108.89256262240224">
   <ele>409.35108947753906</ele>
   <time>2021-06-04T00:43:42.999Z</time>
</trkpt>  
<trkpt lat="34.25063987072818" lon="108.89259908381406">
   <ele>409.38307189941406</ele>
   <time>2021-06-04T00:43:44.999Z</time>
</trkpt>  
<trkpt lat="34.250636799880844" lon="108.89263815502461">
   <ele>409.48304748535156</ele>
   <time>2021-06-04T00:43:46.999Z</time>
</trkpt>  
<trkpt lat="34.25063585714016" lon="108.89268390272481">
   <ele>409.7550811767578</ele>
   <time>2021-06-04T00:43:49.999Z</time>
</trkpt>  
<trkpt lat="34.25064294353585" lon="108.89272002434033">
   <ele>409.91590881347656</ele>
   <time>2021-06-04T00:43:52.998Z</time>
</trkpt>  
<trkpt lat="34.25065869898927" lon="108.89275112337965">
   <ele>410.54420471191406</ele>
   <time>2021-06-04T00:43:57.998Z</time>
</trkpt>  
<trkpt lat="34.250670819031996" lon="108.8927814699406">
   <ele>410.7526397705078</ele>
   <time>2021-06-04T00:44:00.998Z</time>
</trkpt>  
<trkpt lat="34.250675695529424" lon="108.8928182573411">
   <ele>411.23475646972656</ele>
   <time>2021-06-04T00:44:03.998Z</time>
</trkpt>  
<trkpt lat="34.25068669247972" lon="108.892865467694">
   <ele>410.90882873535156</ele>
   <time>2021-06-04T00:44:07.998Z</time>
</trkpt>  
<trkpt lat="34.250695323797984" lon="108.89289912654073">
   <ele>410.75062561035156</ele>
   <time>2021-06-04T00:44:09.998Z</time>
</trkpt>  
<trkpt lat="34.25070177539265" lon="108.89294199362463">
   <ele>410.70875549316406</ele>
   <time>2021-06-04T00:44:12.998Z</time>
</trkpt>  
<trkpt lat="34.25070889224632" lon="108.89298367267246">
   <ele>410.52442932128906</ele>
   <time>2021-06-04T00:44:15.998Z</time>
</trkpt>  
<trkpt lat="34.25071766005145" lon="108.89301731329907">
   <ele>410.85523986816406</ele>
   <time>2021-06-04T00:44:18.998Z</time>
</trkpt>  
<trkpt lat="34.250728423026096" lon="108.89305319680608">
   <ele>410.97352600097656</ele>
   <time>2021-06-04T00:44:22.998Z</time>
</trkpt>  
<trkpt lat="34.250732590376906" lon="108.89309196207739">
   <ele>410.80409240722656</ele>
   <time>2021-06-04T00:44:26.998Z</time>
</trkpt>  
<trkpt lat="34.25073175011686" lon="108.8931324194612">
   <ele>411.0482940673828</ele>
   <time>2021-06-04T00:44:31.998Z</time>
</trkpt>  
<trkpt lat="34.25073367755773" lon="108.89317166961283">
   <ele>411.06239318847656</ele>
   <time>2021-06-04T00:44:34.998Z</time>
</trkpt>  
<trkpt lat="34.2507412310121" lon="108.89320464918312">
   <ele>410.8837432861328</ele>
   <time>2021-06-04T00:44:37.997Z</time>
</trkpt>  
<trkpt lat="34.250753267954444" lon="108.89324598031082">
   <ele>410.87745666503906</ele>
   <time>2021-06-04T00:44:40.997Z</time>
</trkpt>  
<trkpt lat="34.2507583609947" lon="108.8932842211213">
   <ele>410.9270782470703</ele>
   <time>2021-06-04T00:44:43.997Z</time>
</trkpt>  
<trkpt lat="34.25076311589564" lon="108.8933218484691">
   <ele>410.31874084472656</ele>
   <time>2021-06-04T00:44:48.997Z</time>
</trkpt>  
<trkpt lat="34.250751770922435" lon="108.89336140483485">
   <ele>409.86415100097656</ele>
   <time>2021-06-04T00:44:51.997Z</time>
</trkpt>  
<trkpt lat="34.25074090669787" lon="108.8933995558805">
   <ele>410.04615783691406</ele>
   <time>2021-06-04T00:44:54.997Z</time>
</trkpt>  
<trkpt lat="34.25073540014924" lon="108.89343331789578">
   <ele>409.98231506347656</ele>
   <time>2021-06-04T00:44:59.997Z</time>
</trkpt>  
<trkpt lat="34.2507258558904" lon="108.89347348026688">
   <ele>409.98243713378906</ele>
   <time>2021-06-04T00:45:02.997Z</time>
</trkpt>  
<trkpt lat="34.250714544103914" lon="108.89352206432459">
   <ele>409.96730041503906</ele>
   <time>2021-06-04T00:45:05.997Z</time>
</trkpt>  
<trkpt lat="34.2507072901901" lon="108.89355805492914">
   <ele>410.10426330566406</ele>
   <time>2021-06-04T00:45:07.997Z</time>
</trkpt>  
<trkpt lat="34.25070312552843" lon="108.89359207736037">
   <ele>410.3981475830078</ele>
   <time>2021-06-04T00:45:09.997Z</time>
</trkpt>  
<trkpt lat="34.250701975428235" lon="108.89362847585046">
   <ele>410.63905334472656</ele>
   <time>2021-06-04T00:45:11.997Z</time>
</trkpt>  
<trkpt lat="34.250699681583974" lon="108.89366160758765">
   <ele>410.64320373535156</ele>
   <time>2021-06-04T00:45:13.997Z</time>
</trkpt>  
<trkpt lat="34.250692122626376" lon="108.8937088875368">
   <ele>410.68116760253906</ele>
   <time>2021-06-04T00:45:16.997Z</time>
</trkpt>  
<trkpt lat="34.250679347044354" lon="108.89374283920738">
   <ele>410.65187072753906</ele>
   <time>2021-06-04T00:45:18.997Z</time>
</trkpt>  
<trkpt lat="34.2506653605877" lon="108.89377992906795">
   <ele>410.50379943847656</ele>
   <time>2021-06-04T00:45:21.997Z</time>
</trkpt>  
<trkpt lat="34.25065676617833" lon="108.89382170814294">
   <ele>410.72706604003906</ele>
   <time>2021-06-04T00:45:25.996Z</time>
</trkpt>  
<trkpt lat="34.25064803794341" lon="108.89385411192855">
   <ele>410.85487365722656</ele>
   <time>2021-06-04T00:45:28.996Z</time>
</trkpt>  
<trkpt lat="34.25062802256656" lon="108.8938906806403">
   <ele>410.71388244628906</ele>
   <time>2021-06-04T00:45:31.996Z</time>
</trkpt>  
<trkpt lat="34.25061365875301" lon="108.89391901824148">
   <ele>410.68605041503906</ele>
   <time>2021-06-04T00:45:33.996Z</time>
</trkpt>  
<trkpt lat="34.25059978131291" lon="108.89396010147347">
   <ele>410.7572784423828</ele>
   <time>2021-06-04T00:45:36.996Z</time>
</trkpt>  
<trkpt lat="34.250594068846226" lon="108.89399556790656">
   <ele>410.19886779785156</ele>
   <time>2021-06-04T00:45:39.996Z</time>
</trkpt>  
<trkpt lat="34.25057277483689" lon="108.89402142515043">
   <ele>409.95191955566406</ele>
   <time>2021-06-04T00:45:42.996Z</time>
</trkpt>  
<trkpt lat="34.25055909885281" lon="108.89405169356257">
   <ele>409.6488800048828</ele>
   <time>2021-06-04T00:45:47.996Z</time>
</trkpt>  
<trkpt lat="34.25055063881249" lon="108.89409058995192">
   <ele>409.9107208251953</ele>
   <time>2021-06-04T00:45:50.996Z</time>
</trkpt>  
<trkpt lat="34.250537923713765" lon="108.8941211173335">
   <ele>409.8032989501953</ele>
   <time>2021-06-04T00:45:52.996Z</time>
</trkpt>  
<trkpt lat="34.25051923479076" lon="108.89415314339445">
   <ele>409.57081604003906</ele>
   <time>2021-06-04T00:45:54.996Z</time>
</trkpt>  
<trkpt lat="34.250509881471565" lon="108.89418583938622">
   <ele>409.76795959472656</ele>
   <time>2021-06-04T00:45:57.996Z</time>
</trkpt>  
<trkpt lat="34.25050702051491" lon="108.89421843393231">
   <ele>409.5619659423828</ele>
   <time>2021-06-04T00:45:59.996Z</time>
</trkpt>  
<trkpt lat="34.25050806235063" lon="108.89425454027068">
   <ele>409.50233459472656</ele>
   <time>2021-06-04T00:46:01.996Z</time>
</trkpt>  
<trkpt lat="34.25049786881606" lon="108.89429953357677">
   <ele>409.71632385253906</ele>
   <time>2021-06-04T00:46:04.996Z</time>
</trkpt>  
<trkpt lat="34.25047670940421" lon="108.89432211560205">
   <ele>409.68287658691406</ele>
   <time>2021-06-04T00:46:08.995Z</time>
</trkpt>  
<trkpt lat="34.25045206793446" lon="108.89435806301519">
   <ele>409.8626251220703</ele>
   <time>2021-06-04T00:46:13.995Z</time>
</trkpt>  
<trkpt lat="34.250439752439995" lon="108.89440647128764">
   <ele>410.08924865722656</ele>
   <time>2021-06-04T00:46:16.995Z</time>
</trkpt>  
<trkpt lat="34.25042734070809" lon="108.89443739642596">
   <ele>409.8400421142578</ele>
   <time>2021-06-04T00:46:18.995Z</time>
</trkpt>  
<trkpt lat="34.25040905228667" lon="108.89447916295514">
   <ele>409.91773986816406</ele>
   <time>2021-06-04T00:46:21.995Z</time>
</trkpt>  
<trkpt lat="34.25039591639623" lon="108.89451088298193">
   <ele>408.65809631347656</ele>
   <time>2021-06-04T00:46:26.995Z</time>
</trkpt>  
<trkpt lat="34.25038070183935" lon="108.8945478569077">
   <ele>408.7433624267578</ele>
   <time>2021-06-04T00:46:30.995Z</time>
</trkpt>  
<trkpt lat="34.250367835118496" lon="108.89458389399516">
   <ele>408.4943389892578</ele>
   <time>2021-06-04T00:46:32.995Z</time>
</trkpt>  
<trkpt lat="34.250346403959455" lon="108.8946213836312">
   <ele>408.5255889892578</ele>
   <time>2021-06-04T00:46:35.995Z</time>
</trkpt>  
<trkpt lat="34.25032042600154" lon="108.89464684067737">
   <ele>408.67091369628906</ele>
   <time>2021-06-04T00:46:38.995Z</time>
</trkpt>  
<trkpt lat="34.25029757365513" lon="108.89467449366293">
   <ele>408.6369171142578</ele>
   <time>2021-06-04T00:46:44.995Z</time>
</trkpt>  
<trkpt lat="34.250268834219675" lon="108.89469468158477">
   <ele>408.40406799316406</ele>
   <time>2021-06-04T00:46:48.995Z</time>
</trkpt>  
<trkpt lat="34.25025039748709" lon="108.89471987148609">
   <ele>408.18226623535156</ele>
   <time>2021-06-04T00:46:51.995Z</time>
</trkpt>  
<trkpt lat="34.250223758937594" lon="108.89474011844986">
   <ele>408.10121154785156</ele>
   <time>2021-06-04T00:46:54.994Z</time>
</trkpt>  
<trkpt lat="34.250189632126215" lon="108.89475639628341">
   <ele>407.94837951660156</ele>
   <time>2021-06-04T00:46:57.994Z</time>
</trkpt>  
<trkpt lat="34.250167895111495" lon="108.89478061990971">
   <ele>408.04383850097656</ele>
   <time>2021-06-04T00:46:59.994Z</time>
</trkpt>  
<trkpt lat="34.25014714547663" lon="108.89480602029575">
   <ele>408.21437072753906</ele>
   <time>2021-06-04T00:47:01.994Z</time>
</trkpt>  
<trkpt lat="34.250126264049804" lon="108.89483103891362">
   <ele>408.24525451660156</ele>
   <time>2021-06-04T00:47:03.994Z</time>
</trkpt>  
<trkpt lat="34.25010514271878" lon="108.89486787354691">
   <ele>407.99293518066406</ele>
   <time>2021-06-04T00:47:06.994Z</time>
</trkpt>  
<trkpt lat="34.25008639470479" lon="108.89490383534601">
   <ele>407.8493194580078</ele>
   <time>2021-06-04T00:47:09.994Z</time>
</trkpt>  
<trkpt lat="34.25007552876391" lon="108.8949351448952">
   <ele>407.73463439941406</ele>
   <time>2021-06-04T00:47:12.994Z</time>
</trkpt>  
<trkpt lat="34.25005958285618" lon="108.89497234762625">
   <ele>407.20973205566406</ele>
   <time>2021-06-04T00:47:15.994Z</time>
</trkpt>  
<trkpt lat="34.25004658391763" lon="108.89500102964033">
   <ele>407.02210998535156</ele>
   <time>2021-06-04T00:47:17.994Z</time>
</trkpt>  
<trkpt lat="34.2500350280918" lon="108.8950363147249">
   <ele>407.2895050048828</ele>
   <time>2021-06-04T00:47:19.994Z</time>
</trkpt>  
<trkpt lat="34.250027111496316" lon="108.89507988248187">
   <ele>407.1989288330078</ele>
   <time>2021-06-04T00:47:22.994Z</time>
</trkpt>  
<trkpt lat="34.2500296522837" lon="108.8951215834582">
   <ele>407.23121643066406</ele>
   <time>2021-06-04T00:47:26.994Z</time>
</trkpt>  
<trkpt lat="34.250037857324635" lon="108.8951561990109">
   <ele>407.75978088378906</ele>
   <time>2021-06-04T00:47:30.994Z</time>
</trkpt>  
<trkpt lat="34.250039596773135" lon="108.89519125444916">
   <ele>407.84242248535156</ele>
   <time>2021-06-04T00:47:33.994Z</time>
</trkpt>  
<trkpt lat="34.25003657631845" lon="108.89523726744675">
   <ele>407.65785217285156</ele>
   <time>2021-06-04T00:47:36.994Z</time>
</trkpt>  
<trkpt lat="34.250031651312426" lon="108.89528293459895">
   <ele>407.9092559814453</ele>
   <time>2021-06-04T00:47:39.993Z</time>
</trkpt>  
<trkpt lat="34.25002671466034" lon="108.89532084436031">
   <ele>407.76869201660156</ele>
   <time>2021-06-04T00:47:42.993Z</time>
</trkpt>  
<trkpt lat="34.250018773401926" lon="108.89536107334669">
   <ele>408.24000549316406</ele>
   <time>2021-06-04T00:47:45.993Z</time>
</trkpt>  
<trkpt lat="34.25002090290416" lon="108.8953938801465">
   <ele>408.1475372314453</ele>
   <time>2021-06-04T00:47:47.993Z</time>
</trkpt>  
<trkpt lat="34.25002693077743" lon="108.89542877248462">
   <ele>408.34437561035156</ele>
   <time>2021-06-04T00:47:50.993Z</time>
</trkpt>  
<trkpt lat="34.25003845857851" lon="108.89546604556381">
   <ele>408.66273498535156</ele>
   <time>2021-06-04T00:47:55.993Z</time>
</trkpt>  
<trkpt lat="34.250049333921005" lon="108.89550954048373">
   <ele>408.71876525878906</ele>
   <time>2021-06-04T00:47:58.993Z</time>
</trkpt>  
<trkpt lat="34.25005349200702" lon="108.89555569136353">
   <ele>408.5480499267578</ele>
   <time>2021-06-04T00:48:01.993Z</time>
</trkpt>  
<trkpt lat="34.25004653965019" lon="108.89559726797032">
   <ele>408.47914123535156</ele>
   <time>2021-06-04T00:48:04.993Z</time>
</trkpt>  
<trkpt lat="34.250060855146074" lon="108.89563782735537">
   <ele>408.79286193847656</ele>
   <time>2021-06-04T00:48:10.993Z</time>
</trkpt>  
<trkpt lat="34.250084990656795" lon="108.89566624248714">
   <ele>408.8772735595703</ele>
   <time>2021-06-04T00:48:14.993Z</time>
</trkpt>  
<trkpt lat="34.25011093786824" lon="108.89569196951615">
   <ele>408.84999084472656</ele>
   <time>2021-06-04T00:48:18.993Z</time>
</trkpt>  
<trkpt lat="34.25012677452907" lon="108.89571909119061">
   <ele>408.9922637939453</ele>
   <time>2021-06-04T00:48:20.993Z</time>
</trkpt>  
<trkpt lat="34.25014328749444" lon="108.89575075862939">
   <ele>408.85243225097656</ele>
   <time>2021-06-04T00:48:22.992Z</time>
</trkpt>  
<trkpt lat="34.250161939955476" lon="108.8957859489528">
   <ele>408.4695587158203</ele>
   <time>2021-06-04T00:48:25.992Z</time>
</trkpt>  
<trkpt lat="34.25018202429437" lon="108.89581631767625">
   <ele>408.24794006347656</ele>
   <time>2021-06-04T00:48:29.992Z</time>
</trkpt>  
<trkpt lat="34.250204595051784" lon="108.89584629713433">
   <ele>408.32655334472656</ele>
   <time>2021-06-04T00:48:31.992Z</time>
</trkpt>  
<trkpt lat="34.25023216070462" lon="108.89587434679743">
   <ele>407.76832580566406</ele>
   <time>2021-06-04T00:48:33.992Z</time>
</trkpt>  
<trkpt lat="34.250258004236656" lon="108.89589811506046">
   <ele>407.6953887939453</ele>
   <time>2021-06-04T00:48:35.992Z</time>
</trkpt>  
<trkpt lat="34.25028029397737" lon="108.89591751265998">
   <ele>407.65577697753906</ele>
   <time>2021-06-04T00:48:37.992Z</time>
</trkpt>  
<trkpt lat="34.250303194323365" lon="108.8959389765694">
   <ele>407.7552032470703</ele>
   <time>2021-06-04T00:48:41.992Z</time>
</trkpt>  
<trkpt lat="34.250327937066814" lon="108.89595354647965">
   <ele>407.73316955566406</ele>
   <time>2021-06-04T00:48:46.992Z</time>
</trkpt>  
<trkpt lat="34.25036233747637" lon="108.89597480992471">
   <ele>407.81251525878906</ele>
   <time>2021-06-04T00:48:49.992Z</time>
</trkpt>  
<trkpt lat="34.25039428566068" lon="108.89599349034393">
   <ele>407.2735137939453</ele>
   <time>2021-06-04T00:48:52.992Z</time>
</trkpt>  
<trkpt lat="34.25042640443321" lon="108.89601129791993">
   <ele>406.94947814941406</ele>
   <time>2021-06-04T00:48:55.992Z</time>
</trkpt>  
<trkpt lat="34.250453091895984" lon="108.89602316990549">
   <ele>406.65113830566406</ele>
   <time>2021-06-04T00:48:57.992Z</time>
</trkpt>  
<trkpt lat="34.25047983592459" lon="108.89603121385188">
   <ele>406.1280059814453</ele>
   <time>2021-06-04T00:49:00.992Z</time>
</trkpt>  
<trkpt lat="34.250506413812374" lon="108.89603946250271">
   <ele>406.0440216064453</ele>
   <time>2021-06-04T00:49:04.992Z</time>
</trkpt>  
<trkpt lat="34.25054078364691" lon="108.8960475584611">
   <ele>405.6692657470703</ele>
   <time>2021-06-04T00:49:08.991Z</time>
</trkpt>  
<trkpt lat="34.25057005390792" lon="108.89604656101223">
   <ele>405.60975646972656</ele>
   <time>2021-06-04T00:49:11.991Z</time>
</trkpt>  
<trkpt lat="34.25059661178102" lon="108.89603276940332">
   <ele>405.63429260253906</ele>
   <time>2021-06-04T00:49:15.991Z</time>
</trkpt>  
<trkpt lat="34.25062615985234" lon="108.8960173719187">
   <ele>406.08424377441406</ele>
   <time>2021-06-04T00:49:19.991Z</time>
</trkpt>  
<trkpt lat="34.250653857854275" lon="108.89600883387125">
   <ele>405.9196319580078</ele>
   <time>2021-06-04T00:49:21.991Z</time>
</trkpt>  
<trkpt lat="34.25068686392818" lon="108.8960056879341">
   <ele>405.8191680908203</ele>
   <time>2021-06-04T00:49:25.991Z</time>
</trkpt>  
<trkpt lat="34.25072688934851" lon="108.89600747207123">
   <ele>405.73243713378906</ele>
   <time>2021-06-04T00:49:28.991Z</time>
</trkpt>  
<trkpt lat="34.25076149164179" lon="108.89600845856602">
   <ele>406.13514709472656</ele>
   <time>2021-06-04T00:49:30.992Z</time>
</trkpt>  
<trkpt lat="34.25079110311722" lon="108.89601034958787">
   <ele>406.1315460205078</ele>
   <time>2021-06-04T00:49:32.993Z</time>
</trkpt>  
<trkpt lat="34.25082353057318" lon="108.89601284502305">
   <ele>406.38478088378906</ele>
   <time>2021-06-04T00:49:35.994Z</time>
</trkpt>  
<trkpt lat="34.25085037373615" lon="108.89600794133521">
   <ele>406.55860900878906</ele>
   <time>2021-06-04T00:49:38.995Z</time>
</trkpt>  
<trkpt lat="34.25087798221642" lon="108.89600012195372">
   <ele>406.6179962158203</ele>
   <time>2021-06-04T00:49:41.996Z</time>
</trkpt>  
<trkpt lat="34.25091488876049" lon="108.89599410471223">
   <ele>406.62391662597656</ele>
   <time>2021-06-04T00:49:46.997Z</time>
</trkpt>  
<trkpt lat="34.250941075685624" lon="108.89598346960098">
   <ele>406.52430725097656</ele>
   <time>2021-06-04T00:49:48.997Z</time>
</trkpt>  
<trkpt lat="34.25097266272795" lon="108.89597224500113">
   <ele>406.48915100097656</ele>
   <time>2021-06-04T00:49:50.998Z</time>
</trkpt>  
<trkpt lat="34.25100560637073" lon="108.89595766821589">
   <ele>406.48805236816406</ele>
   <time>2021-06-04T00:49:53.998Z</time>
</trkpt>  
<trkpt lat="34.25103172589454" lon="108.89593570592677">
   <ele>406.58949279785156</ele>
   <time>2021-06-04T00:49:55.998Z</time>
</trkpt>  
<trkpt lat="34.25105733749861" lon="108.89591106096508">
   <ele>406.60865783691406</ele>
   <time>2021-06-04T00:49:58.999Z</time>
</trkpt>  
<trkpt lat="34.25108536493567" lon="108.89589133930654">
   <ele>406.59486389160156</ele>
   <time>2021-06-04T00:50:02.999Z</time>
</trkpt>  
<trkpt lat="34.251116910225555" lon="108.89587824668853">
   <ele>406.6366729736328</ele>
   <time>2021-06-04T00:50:06.999Z</time>
</trkpt>  
<trkpt lat="34.2511502635847" lon="108.89587772479186">
   <ele>406.67506408691406</ele>
   <time>2021-06-04T00:50:09.999Z</time>
</trkpt>  
<trkpt lat="34.251178988336015" lon="108.895862873775">
   <ele>406.56886291503906</ele>
   <time>2021-06-04T00:50:13.999Z</time>
</trkpt>  
<trkpt lat="34.2512065957494" lon="108.89585371748586">
   <ele>406.65541076660156</ele>
   <time>2021-06-04T00:50:17.999Z</time>
</trkpt>  
<trkpt lat="34.25123485635058" lon="108.8958570381292">
   <ele>406.72877502441406</ele>
   <time>2021-06-04T00:50:19.999Z</time>
</trkpt>  
<trkpt lat="34.25127281263591" lon="108.89585772001372">
   <ele>406.82276916503906</ele>
   <time>2021-06-04T00:50:22.999Z</time>
</trkpt>  
<trkpt lat="34.25130588278679" lon="108.89585504798879">
   <ele>407.24964904785156</ele>
   <time>2021-06-04T00:50:25.999Z</time>
</trkpt>  
<trkpt lat="34.25133581850903" lon="108.8958567738223">
   <ele>407.46485900878906</ele>
   <time>2021-06-04T00:50:28.999Z</time>
</trkpt>  
<trkpt lat="34.251363337403035" lon="108.8958461177387">
   <ele>407.4684600830078</ele>
   <time>2021-06-04T00:50:32.999Z</time>
</trkpt>  
<trkpt lat="34.25138725409549" lon="108.89582920751083">
   <ele>407.29664611816406</ele>
   <time>2021-06-04T00:50:35.999Z</time>
</trkpt>  
<trkpt lat="34.25141914757203" lon="108.89581803634306">
   <ele>407.3003692626953</ele>
   <time>2021-06-04T00:50:38.999Z</time>
</trkpt>  
<trkpt lat="34.25144916643029" lon="108.89579960796199">
   <ele>407.38038635253906</ele>
   <time>2021-06-04T00:50:41.999Z</time>
</trkpt>  
<trkpt lat="34.25147704442067" lon="108.89576973003966">
   <ele>407.15516662597656</ele>
   <time>2021-06-04T00:50:44.999Z</time>
</trkpt>  
<trkpt lat="34.25150061817592" lon="108.89573257060268">
   <ele>407.5651397705078</ele>
   <time>2021-06-04T00:50:47.999Z</time>
</trkpt>  
<trkpt lat="34.25151776602607" lon="108.89569693443578">
   <ele>407.27845764160156</ele>
   <time>2021-06-04T00:50:50.999Z</time>
</trkpt>  
<trkpt lat="34.25152267182526" lon="108.89565570044766">
   <ele>407.11354064941406</ele>
   <time>2021-06-04T00:50:53.999Z</time>
</trkpt>  
<trkpt lat="34.25152266481559" lon="108.89561691623872">
   <ele>407.72413635253906</ele>
   <time>2021-06-04T00:50:57.999Z</time>
</trkpt>  
<trkpt lat="34.25152804494222" lon="108.89556980890973">
   <ele>407.66957092285156</ele>
   <time>2021-06-04T00:51:00.999Z</time>
</trkpt>  
<trkpt lat="34.25154164002802" lon="108.89553213177776">
   <ele>408.1896514892578</ele>
   <time>2021-06-04T00:51:04.999Z</time>
</trkpt>  
<trkpt lat="34.251552782749876" lon="108.89549349771798">
   <ele>407.8954620361328</ele>
   <time>2021-06-04T00:51:07.999Z</time>
</trkpt>  
<trkpt lat="34.25156295665633" lon="108.89545774015814">
   <ele>407.78016662597656</ele>
   <time>2021-06-04T00:51:10.999Z</time>
</trkpt>  
<trkpt lat="34.251572245930255" lon="108.89542686460337">
   <ele>408.93824768066406</ele>
   <time>2021-06-04T00:51:14.999Z</time>
</trkpt>  
<trkpt lat="34.25157390789188" lon="108.89539163660734">
   <ele>408.58558654785156</ele>
   <time>2021-06-04T00:51:18.999Z</time>
</trkpt>  
<trkpt lat="34.25157934985109" lon="108.8953528402236">
   <ele>408.01747131347656</ele>
   <time>2021-06-04T00:51:21.999Z</time>
</trkpt>  
<trkpt lat="34.25159165125466" lon="108.8953189169159">
   <ele>407.88624572753906</ele>
   <time>2021-06-04T00:51:23.999Z</time>
</trkpt>  
<trkpt lat="34.251609588901424" lon="108.89528940390255">
   <ele>407.81153869628906</ele>
   <time>2021-06-04T00:51:25.999Z</time>
</trkpt>  
<trkpt lat="34.251627829320384" lon="108.89526528279931">
   <ele>407.59034729003906</ele>
   <time>2021-06-04T00:51:27.999Z</time>
</trkpt>  
<trkpt lat="34.25165377761857" lon="108.89523249274019">
   <ele>407.09523010253906</ele>
   <time>2021-06-04T00:51:30.998Z</time>
</trkpt>  
<trkpt lat="34.25168140784422" lon="108.89520191372647">
   <ele>406.7398223876953</ele>
   <time>2021-06-04T00:51:33.998Z</time>
</trkpt>  
<trkpt lat="34.251698412295205" lon="108.89516123041636">
   <ele>406.20167541503906</ele>
   <time>2021-06-04T00:51:37.998Z</time>
</trkpt>  
<trkpt lat="34.25170214263118" lon="108.89512661287486">
   <ele>406.08485412597656</ele>
   <time>2021-06-04T00:51:40.998Z</time>
</trkpt>  
<trkpt lat="34.251704617849406" lon="108.89508178868779">
   <ele>405.7351837158203</ele>
   <time>2021-06-04T00:51:43.998Z</time>
</trkpt>  
<trkpt lat="34.25170570542191" lon="108.89503520368493">
   <ele>405.5971221923828</ele>
   <time>2021-06-04T00:51:46.998Z</time>
</trkpt>  
<trkpt lat="34.25170243332087" lon="108.89499658606769">
   <ele>405.49549865722656</ele>
   <time>2021-06-04T00:51:49.998Z</time>
</trkpt>  
<trkpt lat="34.251699169519505" lon="108.89496050620589">
   <ele>405.35511779785156</ele>
   <time>2021-06-04T00:51:53.998Z</time>
</trkpt>  
<trkpt lat="34.25169800650971" lon="108.8949235766789">
   <ele>405.2816925048828</ele>
   <time>2021-06-04T00:51:56.998Z</time>
</trkpt>  
<trkpt lat="34.251700973880055" lon="108.8948814142387">
   <ele>405.38978576660156</ele>
   <time>2021-06-04T00:51:59.998Z</time>
</trkpt>  
<trkpt lat="34.25170955458525" lon="108.89485024622785">
   <ele>405.04298400878906</ele>
   <time>2021-06-04T00:52:03.998Z</time>
</trkpt>  
<trkpt lat="34.25172263053001" lon="108.89481640863899">
   <ele>405.11854553222656</ele>
   <time>2021-06-04T00:52:06.998Z</time>
</trkpt>  
<trkpt lat="34.251734490855654" lon="108.89478449399732">
   <ele>404.86915588378906</ele>
   <time>2021-06-04T00:52:08.998Z</time>
</trkpt>  
<trkpt lat="34.251743376957464" lon="108.89475114072654">
   <ele>404.78321838378906</ele>
   <time>2021-06-04T00:52:12.998Z</time>
</trkpt>  
<trkpt lat="34.25173466282381" lon="108.89471462446781">
   <ele>404.9789581298828</ele>
   <time>2021-06-04T00:52:16.998Z</time>
</trkpt>  
<trkpt lat="34.251741222394955" lon="108.89467361185196">
   <ele>405.04884338378906</ele>
   <time>2021-06-04T00:52:20.998Z</time>
</trkpt>  
<trkpt lat="34.25174732143267" lon="108.89463737531565">
   <ele>404.9958038330078</ele>
   <time>2021-06-04T00:52:23.998Z</time>
</trkpt>  
<trkpt lat="34.251760507591925" lon="108.89459173943929">
   <ele>405.12391662597656</ele>
   <time>2021-06-04T00:52:27.997Z</time>
</trkpt>  
<trkpt lat="34.25177909613339" lon="108.89456223187885">
   <ele>405.45655822753906</ele>
   <time>2021-06-04T00:52:32.997Z</time>
</trkpt>  
<trkpt lat="34.251777038307914" lon="108.8945255813748">
   <ele>405.65711975097656</ele>
   <time>2021-06-04T00:52:35.997Z</time>
</trkpt>  
<trkpt lat="34.25178582756911" lon="108.89449281791445">
   <ele>405.87745666503906</ele>
   <time>2021-06-04T00:52:37.997Z</time>
</trkpt>  
<trkpt lat="34.25179871670002" lon="108.89444870008727">
   <ele>406.07606506347656</ele>
   <time>2021-06-04T00:52:40.997Z</time>
</trkpt>  
<trkpt lat="34.25180357032576" lon="108.89441338793807">
   <ele>406.09107971191406</ele>
   <time>2021-06-04T00:52:43.997Z</time>
</trkpt>  
<trkpt lat="34.25179960762461" lon="108.89437696747325">
   <ele>405.95130920410156</ele>
   <time>2021-06-04T00:52:46.997Z</time>
</trkpt>  
<trkpt lat="34.25178010700745" lon="108.89434722062633">
   <ele>405.77833557128906</ele>
   <time>2021-06-04T00:52:51.997Z</time>
</trkpt>  
<trkpt lat="34.25176286281956" lon="108.89431159849725">
   <ele>405.69813537597656</ele>
   <time>2021-06-04T00:52:54.997Z</time>
</trkpt>  
<trkpt lat="34.251754605186264" lon="108.89427641828652">
   <ele>405.91371154785156</ele>
   <time>2021-06-04T00:52:59.997Z</time>
</trkpt>  
<trkpt lat="34.251734576877546" lon="108.89424111699275">
   <ele>406.13917541503906</ele>
   <time>2021-06-04T00:53:02.997Z</time>
</trkpt>  
<trkpt lat="34.25171401538243" lon="108.89421229534857">
   <ele>406.1150665283203</ele>
   <time>2021-06-04T00:53:05.997Z</time>
</trkpt>  
<trkpt lat="34.251687788803494" lon="108.89417752605287">
   <ele>406.2676544189453</ele>
   <time>2021-06-04T00:53:08.997Z</time>
</trkpt>  
<trkpt lat="34.251664088184235" lon="108.89414729827101">
   <ele>406.24452209472656</ele>
   <time>2021-06-04T00:53:12.997Z</time>
</trkpt>  
<trkpt lat="34.25164349624778" lon="108.89412405372876">
   <ele>406.43348693847656</ele>
   <time>2021-06-04T00:53:15.997Z</time>
</trkpt>  
<trkpt lat="34.251622061809904" lon="108.89409750436401">
   <ele>406.74195861816406</ele>
   <time>2021-06-04T00:53:18.997Z</time>
</trkpt>  
<trkpt lat="34.25160289477015" lon="108.89407336453196">
   <ele>406.89173889160156</ele>
   <time>2021-06-04T00:53:21.996Z</time>
</trkpt>  
<trkpt lat="34.251579403626494" lon="108.89405002626626">
   <ele>406.7008819580078</ele>
   <time>2021-06-04T00:53:25.996Z</time>
</trkpt>  
<trkpt lat="34.251539174307325" lon="108.89404043827004">
   <ele>406.74781799316406</ele>
   <time>2021-06-04T00:53:29.996Z</time>
</trkpt>  
<trkpt lat="34.25151018323891" lon="108.89403537095387">
   <ele>406.67384338378906</ele>
   <time>2021-06-04T00:53:31.996Z</time>
</trkpt>  
<trkpt lat="34.251481964686526" lon="108.8940276800169">
   <ele>406.42408752441406</ele>
   <time>2021-06-04T00:53:34.996Z</time>
</trkpt>  
<trkpt lat="34.25145131128819" lon="108.89402182432617">
   <ele>406.45021057128906</ele>
   <time>2021-06-04T00:53:37.996Z</time>
</trkpt>  
<trkpt lat="34.25140930424954" lon="108.89402343241927">
   <ele>406.40895080566406</ele>
   <time>2021-06-04T00:53:40.996Z</time>
</trkpt>  
<trkpt lat="34.25138115404502" lon="108.89403089148654">
   <ele>406.64076232910156</ele>
   <time>2021-06-04T00:53:42.996Z</time>
</trkpt>  
<trkpt lat="34.25135531144285" lon="108.89404136599174">
   <ele>406.89088439941406</ele>
   <time>2021-06-04T00:53:44.996Z</time>
</trkpt>  
<trkpt lat="34.2513222726493" lon="108.89405512074488">
   <ele>407.0706329345703</ele>
   <time>2021-06-04T00:53:47.996Z</time>
</trkpt>  
<trkpt lat="34.25129553913515" lon="108.89406491183443">
   <ele>407.1515655517578</ele>
   <time>2021-06-04T00:53:49.996Z</time>
</trkpt>  
<trkpt lat="34.25126654808217" lon="108.89407671914805">
   <ele>407.24232482910156</ele>
   <time>2021-06-04T00:53:52.996Z</time>
</trkpt>  
<trkpt lat="34.25123167937457" lon="108.89408516593292">
   <ele>407.32850646972656</ele>
   <time>2021-06-04T00:53:57.996Z</time>
</trkpt>  
<trkpt lat="34.25119507875856" lon="108.89408841887393">
   <ele>407.63758850097656</ele>
   <time>2021-06-04T00:54:01.996Z</time>
</trkpt>  
<trkpt lat="34.251163810606236" lon="108.89409527298913">
   <ele>407.79017639160156</ele>
   <time>2021-06-04T00:54:04.996Z</time>
</trkpt>  
<trkpt lat="34.25112930398569" lon="108.8941106547288">
   <ele>407.70973205566406</ele>
   <time>2021-06-04T00:54:07.996Z</time>
</trkpt>  
<trkpt lat="34.25110554989822" lon="108.89412997429211">
   <ele>407.59242248535156</ele>
   <time>2021-06-04T00:54:09.996Z</time>
</trkpt>  
<trkpt lat="34.251087967078696" lon="108.89415616072975">
   <ele>407.6631622314453</ele>
   <time>2021-06-04T00:54:12.996Z</time>
</trkpt>  
<trkpt lat="34.25107320791143" lon="108.8941841797959">
   <ele>407.9214630126953</ele>
   <time>2021-06-04T00:54:17.995Z</time>
</trkpt>  
<trkpt lat="34.251046775537546" lon="108.89420247056349">
   <ele>407.80848693847656</ele>
   <time>2021-06-04T00:54:21.995Z</time>
</trkpt>  
<trkpt lat="34.251015825755516" lon="108.8942183240848">
   <ele>407.50917053222656</ele>
   <time>2021-06-04T00:54:26.995Z</time>
</trkpt>  
<trkpt lat="34.25098985909962" lon="108.89423394392136">
   <ele>407.47731018066406</ele>
   <time>2021-06-04T00:54:28.995Z</time>
</trkpt>  
<trkpt lat="34.250961507664634" lon="108.89425890571054">
   <ele>407.2776641845703</ele>
   <time>2021-06-04T00:54:31.995Z</time>
</trkpt>  
<trkpt lat="34.25092962559475" lon="108.89427435830754">
   <ele>407.1879425048828</ele>
   <time>2021-06-04T00:54:33.995Z</time>
</trkpt>  
<trkpt lat="34.25090015290682" lon="108.89428512881476">
   <ele>406.72401428222656</ele>
   <time>2021-06-04T00:54:36.995Z</time>
</trkpt>  
<trkpt lat="34.25087647192499" lon="108.89426627277669">
   <ele>406.56324768066406</ele>
   <time>2021-06-04T00:54:38.995Z</time>
</trkpt>  
<trkpt lat="34.25084241097205" lon="108.89424960804921">
   <ele>406.49159240722656</ele>
   <time>2021-06-04T00:54:41.995Z</time>
</trkpt>  
<trkpt lat="34.25081207777199" lon="108.89425262084764">
   <ele>406.8562774658203</ele>
   <time>2021-06-04T00:54:44.995Z</time>
</trkpt>  
<trkpt lat="34.25077647846867" lon="108.89426283397232">
   <ele>406.7941436767578</ele>
   <time>2021-06-04T00:54:47.995Z</time>
</trkpt>  
<trkpt lat="34.250747520802705" lon="108.894256323181">
   <ele>406.80824279785156</ele>
   <time>2021-06-04T00:54:50.995Z</time>
</trkpt>  
<trkpt lat="34.25072531064696" lon="108.89423707835275">
   <ele>407.11866760253906</ele>
   <time>2021-06-04T00:54:52.995Z</time>
</trkpt>  
<trkpt lat="34.25070504515297" lon="108.89421174028827">
   <ele>406.97364807128906</ele>
   <time>2021-06-04T00:54:54.995Z</time>
</trkpt>  
<trkpt lat="34.25068153523755" lon="108.89418646997454">
   <ele>407.05824279785156</ele>
   <time>2021-06-04T00:54:59.995Z</time>
</trkpt>  
<trkpt lat="34.250646496758485" lon="108.89416577931604">
   <ele>407.15126037597656</ele>
   <time>2021-06-04T00:55:02.995Z</time>
</trkpt>  
<trkpt lat="34.250608675205676" lon="108.89415182099806">
   <ele>407.0537872314453</ele>
   <time>2021-06-04T00:55:05.995Z</time>
</trkpt>  
<trkpt lat="34.25057848249622" lon="108.89413867149246">
   <ele>406.95130920410156</ele>
   <time>2021-06-04T00:55:07.995Z</time>
</trkpt>  
<trkpt lat="34.25054395654328" lon="108.89411674255186">
   <ele>406.99867248535156</ele>
   <time>2021-06-04T00:55:10.995Z</time>
</trkpt>  
<trkpt lat="34.25051858164169" lon="108.89408144302656">
   <ele>406.80921936035156</ele>
   <time>2021-06-04T00:55:13.994Z</time>
</trkpt>  
<trkpt lat="34.25049048584459" lon="108.8940506215327">
   <ele>407.01954650878906</ele>
   <time>2021-06-04T00:55:16.994Z</time>
</trkpt>  
<trkpt lat="34.250467668440876" lon="108.89402866449392">
   <ele>407.2591094970703</ele>
   <time>2021-06-04T00:55:18.994Z</time>
</trkpt>  
<trkpt lat="34.25043947020511" lon="108.89400549609971">
   <ele>407.06629943847656</ele>
   <time>2021-06-04T00:55:21.994Z</time>
</trkpt>  
<trkpt lat="34.25041961875152" lon="108.89398027740638">
   <ele>406.70875549316406</ele>
   <time>2021-06-04T00:55:26.994Z</time>
</trkpt>  
<trkpt lat="34.25039945991479" lon="108.89394901055613">
   <ele>406.65162658691406</ele>
   <time>2021-06-04T00:55:29.994Z</time>
</trkpt>  
<trkpt lat="34.250373706400815" lon="108.89392328373259">
   <ele>406.5404815673828</ele>
   <time>2021-06-04T00:55:32.994Z</time>
</trkpt>  
<trkpt lat="34.25035143459401" lon="108.89389753695416">
   <ele>406.98377990722656</ele>
   <time>2021-06-04T00:55:37.994Z</time>
</trkpt>  
<trkpt lat="34.25032342871296" lon="108.8938736196551">
   <ele>407.3463897705078</ele>
   <time>2021-06-04T00:55:41.994Z</time>
</trkpt>  
<trkpt lat="34.25029672708233" lon="108.89386654601505">
   <ele>407.0058135986328</ele>
   <time>2021-06-04T00:55:44.994Z</time>
</trkpt>  
<trkpt lat="34.25028017882751" lon="108.8938378334037">
   <ele>407.48304748535156</ele>
   <time>2021-06-04T00:55:47.994Z</time>
</trkpt>  
<trkpt lat="34.250260364817336" lon="108.89379547265922">
   <ele>407.94947814941406</ele>
   <time>2021-06-04T00:55:50.994Z</time>
</trkpt>  
<trkpt lat="34.25024260507727" lon="108.89375749740893">
   <ele>408.13050842285156</ele>
   <time>2021-06-04T00:55:53.994Z</time>
</trkpt>  
<trkpt lat="34.250219880177376" lon="108.89372935073163">
   <ele>408.44007873535156</ele>
   <time>2021-06-04T00:55:56.994Z</time>
</trkpt>  
<trkpt lat="34.25019856881066" lon="108.8937053877677">
   <ele>408.50404357910156</ele>
   <time>2021-06-04T00:56:00.994Z</time>
</trkpt>  
<trkpt lat="34.25017851299342" lon="108.89367116373103">
   <ele>408.18934631347656</ele>
   <time>2021-06-04T00:56:06.994Z</time>
</trkpt>  
<trkpt lat="34.250157263359824" lon="108.89364805495626">
   <ele>408.29298400878906</ele>
   <time>2021-06-04T00:56:10.993Z</time>
</trkpt>  
<trkpt lat="34.250138108674776" lon="108.89361912489998">
   <ele>408.0281524658203</ele>
   <time>2021-06-04T00:56:18.993Z</time>
</trkpt>  
<trkpt lat="34.25011645771828" lon="108.89359283772022">
   <ele>407.84291076660156</ele>
   <time>2021-06-04T00:56:27.993Z</time>
</trkpt>  
<trkpt lat="34.25008915856854" lon="108.89356363179272">
   <ele>407.3950958251953</ele>
   <time>2021-06-04T00:56:30.993Z</time>
</trkpt>  
<trkpt lat="34.25006827235168" lon="108.8935335117019">
   <ele>407.26210021972656</ele>
   <time>2021-06-04T00:56:32.993Z</time>
</trkpt>  
<trkpt lat="34.25004896258992" lon="108.89350031489296">
   <ele>407.2456817626953</ele>
   <time>2021-06-04T00:56:36.993Z</time>
</trkpt>  
<trkpt lat="34.250032833871245" lon="108.89346711991165">
   <ele>407.30433654785156</ele>
   <time>2021-06-04T00:56:39.992Z</time>
</trkpt>  
<trkpt lat="34.250008048917344" lon="108.89342663166117">
   <ele>406.72315979003906</ele>
   <time>2021-06-04T00:56:42.994Z</time>
</trkpt>  
<trkpt lat="34.24998954562757" lon="108.89339699641432">
   <ele>406.79945373535156</ele>
   <time>2021-06-04T00:56:47.995Z</time>
</trkpt>  
<trkpt lat="34.249963689302895" lon="108.89336853062747">
   <ele>406.88380432128906</ele>
   <time>2021-06-04T00:56:51.997Z</time>
</trkpt>  
<trkpt lat="34.2499335998113" lon="108.89334892738343">
   <ele>407.33680725097656</ele>
   <time>2021-06-04T00:56:57.998Z</time>
</trkpt>  
<trkpt lat="34.24990093294569" lon="108.89333701790423">
   <ele>407.49745178222656</ele>
   <time>2021-06-04T00:57:00.998Z</time>
</trkpt>  
<trkpt lat="34.2498683980034" lon="108.89332877807541">
   <ele>407.57472229003906</ele>
   <time>2021-06-04T00:57:02.998Z</time>
</trkpt>  
<trkpt lat="34.24983535442594" lon="108.89332381005671">
   <ele>407.48744201660156</ele>
   <time>2021-06-04T00:57:04.998Z</time>
</trkpt>  
<trkpt lat="34.24980056321041" lon="108.89332786109888">
   <ele>407.70118713378906</ele>
   <time>2021-06-04T00:57:06.999Z</time>
</trkpt>  
<trkpt lat="34.24977224525673" lon="108.89332640955121">
   <ele>407.79859924316406</ele>
   <time>2021-06-04T00:57:11.999Z</time>
</trkpt>  
<trkpt lat="34.24974440930723" lon="108.89332121594707">
   <ele>407.96388244628906</ele>
   <time>2021-06-04T00:57:13.999Z</time>
</trkpt>  
<trkpt lat="34.2497143638463" lon="108.8933219779747">
   <ele>408.26026916503906</ele>
   <time>2021-06-04T00:57:15.999Z</time>
</trkpt>  
<trkpt lat="34.24968702821911" lon="108.89333233890859">
   <ele>408.27748107910156</ele>
   <time>2021-06-04T00:57:19.999Z</time>
</trkpt>  
<trkpt lat="34.24971647861623" lon="108.89333847164534">
   <ele>408.89881896972656</ele>
   <time>2021-06-04T00:57:38.999Z</time>
</trkpt>  
<trkpt lat="34.24974280145879" lon="108.89332578421516">
   <ele>409.65516662597656</ele>
   <time>2021-06-04T00:57:41.999Z</time>
</trkpt>  
<trkpt lat="34.249774136221724" lon="108.89331541797621">
   <ele>409.45423889160156</ele>
   <time>2021-06-04T00:57:44.999Z</time>
</trkpt>  
<trkpt lat="34.2498012043333" lon="108.89331803531445">
   <ele>409.46546936035156</ele>
   <time>2021-06-04T00:57:47.999Z</time>
</trkpt>  
<trkpt lat="34.24983180955659" lon="108.89333360689344">
   <ele>409.36805725097656</ele>
   <time>2021-06-04T00:57:49.999Z</time>
</trkpt>  
<trkpt lat="34.24986298602113" lon="108.89335679442357">
   <ele>409.36585998535156</ele>
   <time>2021-06-04T00:57:52.999Z</time>
</trkpt>  
<trkpt lat="34.24989258070859" lon="108.89335920333536">
   <ele>409.43031311035156</ele>
   <time>2021-06-04T00:57:55.999Z</time>
</trkpt>  
<trkpt lat="34.24990878584178" lon="108.89338980831099">
   <ele>409.45326232910156</ele>
   <time>2021-06-04T00:58:02.999Z</time>
</trkpt>  
<trkpt lat="34.249924996310135" lon="108.89341638714659">
   <ele>409.2212677001953</ele>
   <time>2021-06-04T00:58:04.999Z</time>
</trkpt>  
<trkpt lat="34.249958510151444" lon="108.89341862055237">
   <ele>408.98683166503906</ele>
   <time>2021-06-04T00:58:07.999Z</time>
</trkpt>  
<trkpt lat="34.24997670400835" lon="108.89339073995653">
   <ele>409.21302795410156</ele>
   <time>2021-06-04T00:58:09.999Z</time>
</trkpt>  
<trkpt lat="34.249995326171444" lon="108.89335673344588">
   <ele>408.2798614501953</ele>
   <time>2021-06-04T00:58:12.999Z</time>
</trkpt>  
<trkpt lat="34.25001427658647" lon="108.8933298101621">
   <ele>407.77711486816406</ele>
   <time>2021-06-04T00:58:15.999Z</time>
</trkpt>  
<trkpt lat="34.25002919967292" lon="108.8933022008515">
   <ele>407.36610412597656</ele>
   <time>2021-06-04T00:58:17.999Z</time>
</trkpt>  
<trkpt lat="34.25004241833209" lon="108.89326188132537">
   <ele>407.25123596191406</ele>
   <time>2021-06-04T00:58:19.999Z</time>
</trkpt>  
<trkpt lat="34.25006214987722" lon="108.8932347428417">
   <ele>406.58070373535156</ele>
   <time>2021-06-04T00:58:23.999Z</time>
</trkpt>  
<trkpt lat="34.250089157180305" lon="108.8932105129689">
   <ele>406.78163146972656</ele>
   <time>2021-06-04T00:58:27.999Z</time>
</trkpt>  
<trkpt lat="34.250115508297895" lon="108.89317442843368">
   <ele>406.9490509033203</ele>
   <time>2021-06-04T00:58:31.998Z</time>
</trkpt>  
<trkpt lat="34.250130315061085" lon="108.89314432331892">
   <ele>407.08827209472656</ele>
   <time>2021-06-04T00:58:33.998Z</time>
</trkpt>  
<trkpt lat="34.25013898491423" lon="108.89311297319182">
   <ele>407.21693420410156</ele>
   <time>2021-06-04T00:58:37.998Z</time>
</trkpt>  
<trkpt lat="34.25014094723326" lon="108.89307375906289">
   <ele>406.0861358642578</ele>
   <time>2021-06-04T00:58:42.998Z</time>
</trkpt>  
<trkpt lat="34.250138376665475" lon="108.8930271264256">
   <ele>406.02467346191406</ele>
   <time>2021-06-04T00:58:45.998Z</time>
</trkpt>  
<trkpt lat="34.25013819480724" lon="108.89297745395187">
   <ele>405.80128479003906</ele>
   <time>2021-06-04T00:58:48.998Z</time>
</trkpt>  
<trkpt lat="34.250143709648356" lon="108.89293403364965">
   <ele>405.52760314941406</ele>
   <time>2021-06-04T00:58:51.998Z</time>
</trkpt>  
<trkpt lat="34.250145239455016" lon="108.89290035180794">
   <ele>405.67945861816406</ele>
   <time>2021-06-04T00:58:54.998Z</time>
</trkpt>  
<trkpt lat="34.2501424696637" lon="108.89286649117867">
   <ele>405.84828186035156</ele>
   <time>2021-06-04T00:58:57.998Z</time>
</trkpt>  
<trkpt lat="34.25013816229538" lon="108.89282263982939">
   <ele>406.03688049316406</ele>
   <time>2021-06-04T00:59:01.998Z</time>
</trkpt>  
<trkpt lat="34.250126907241" lon="108.8927808725789">
   <ele>406.24513244628906</ele>
   <time>2021-06-04T00:59:04.998Z</time>
</trkpt>  
<trkpt lat="34.250119592853345" lon="108.8927356647734">
   <ele>406.3889923095703</ele>
   <time>2021-06-04T00:59:08.998Z</time>
</trkpt>  
<trkpt lat="34.25010665790875" lon="108.89269930968891">
   <ele>406.52125549316406</ele>
   <time>2021-06-04T00:59:11.998Z</time>
</trkpt>  
<trkpt lat="34.25008158443929" lon="108.8926763780093">
   <ele>406.23683166503906</ele>
   <time>2021-06-04T00:59:14.998Z</time>
</trkpt>  
<trkpt lat="34.25005278940756" lon="108.89265593271895">
   <ele>406.27235412597656</ele>
   <time>2021-06-04T00:59:17.998Z</time>
</trkpt>  
<trkpt lat="34.25002995791739" lon="108.89262250123038">
   <ele>406.91603088378906</ele>
   <time>2021-06-04T00:59:21.998Z</time>
</trkpt>  
<trkpt lat="34.250023991922646" lon="108.89258505992079">
   <ele>406.76649475097656</ele>
   <time>2021-06-04T00:59:25.998Z</time>
</trkpt>  
<trkpt lat="34.2500340439328" lon="108.8925472092542">
   <ele>406.6392364501953</ele>
   <time>2021-06-04T00:59:28.997Z</time>
</trkpt>  
<trkpt lat="34.250041191563014" lon="108.89250453898617">
   <ele>407.00868225097656</ele>
   <time>2021-06-04T00:59:32.997Z</time>
</trkpt>  
<trkpt lat="34.250043956149554" lon="108.89247204003675">
   <ele>407.21766662597656</ele>
   <time>2021-06-04T00:59:35.997Z</time>
</trkpt>  
<trkpt lat="34.25003831920974" lon="108.8924399351452">
   <ele>407.35682678222656</ele>
   <time>2021-06-04T00:59:41.997Z</time>
</trkpt>  
<trkpt lat="34.25002944466983" lon="108.89239915124782">
   <ele>407.74940490722656</ele>
   <time>2021-06-04T00:59:44.997Z</time>
</trkpt>  
<trkpt lat="34.25002121437441" lon="108.89236794681507">
   <ele>407.68006896972656</ele>
   <time>2021-06-04T00:59:46.997Z</time>
</trkpt>  
<trkpt lat="34.25001315887485" lon="108.89233662905029">
   <ele>407.76918029785156</ele>
   <time>2021-06-04T00:59:48.997Z</time>
</trkpt>  
<trkpt lat="34.250000857192056" lon="108.89229430569449">
   <ele>407.89881896972656</ele>
   <time>2021-06-04T00:59:51.997Z</time>
</trkpt>  
<trkpt lat="34.25000356009884" lon="108.89225011701714">
   <ele>408.12660217285156</ele>
   <time>2021-06-04T00:59:55.997Z</time>
</trkpt>  
<trkpt lat="34.25001380938234" lon="108.8922164553784">
   <ele>408.32948303222656</ele>
   <time>2021-06-04T00:59:59.997Z</time>
</trkpt>  
<trkpt lat="34.25002164123284" lon="108.89218290713323">
   <ele>407.88136291503906</ele>
   <time>2021-06-04T01:00:07.997Z</time>
</trkpt>  
<trkpt lat="34.25003365816944" lon="108.89214930215084">
   <ele>407.67884826660156</ele>
   <time>2021-06-04T01:00:10.997Z</time>
</trkpt>  
<trkpt lat="34.250046883434955" lon="108.89211958076312">
   <ele>407.6559600830078</ele>
   <time>2021-06-04T01:00:13.997Z</time>
</trkpt>  
<trkpt lat="34.25006860710645" lon="108.89209443489308">
   <ele>408.12196350097656</ele>
   <time>2021-06-04T01:00:16.997Z</time>
</trkpt>  
<trkpt lat="34.25009742993086" lon="108.8920828687642">
   <ele>408.1247100830078</ele>
   <time>2021-06-04T01:00:19.997Z</time>
</trkpt>  
<trkpt lat="34.25013324757168" lon="108.89208602358626">
   <ele>408.41859436035156</ele>
   <time>2021-06-04T01:00:22.996Z</time>
</trkpt>  
<trkpt lat="34.250165240484584" lon="108.89210132697478">
   <ele>408.35255432128906</ele>
   <time>2021-06-04T01:00:25.996Z</time>
</trkpt>  
<trkpt lat="34.25019637271197" lon="108.89211298917625">
   <ele>407.65345764160156</ele>
   <time>2021-06-04T01:00:29.996Z</time>
</trkpt>  
<trkpt lat="34.250226286268806" lon="108.89213903190351">
   <ele>407.8661651611328</ele>
   <time>2021-06-04T01:00:32.996Z</time>
</trkpt>  
<trkpt lat="34.25024849986725" lon="108.8921628768608">
   <ele>407.82398986816406</ele>
   <time>2021-06-04T01:00:34.996Z</time>
</trkpt>  
<trkpt lat="34.250266373759445" lon="108.89219388735678">
   <ele>407.92372131347656</ele>
   <time>2021-06-04T01:00:37.996Z</time>
</trkpt>  
<trkpt lat="34.250279811181244" lon="108.89222865000609">
   <ele>407.7140655517578</ele>
   <time>2021-06-04T01:00:39.996Z</time>
</trkpt>  
<trkpt lat="34.250292523860956" lon="108.89226247229679">
   <ele>407.8406524658203</ele>
   <time>2021-06-04T01:00:42.996Z</time>
</trkpt>  
<trkpt lat="34.25031129479301" lon="108.89228699883795">
   <ele>407.93702697753906</ele>
   <time>2021-06-04T01:00:44.996Z</time>
</trkpt>  
<trkpt lat="34.25033498752505" lon="108.8923088424709">
   <ele>407.76100158691406</ele>
   <time>2021-06-04T01:00:47.996Z</time>
</trkpt>  
<trkpt lat="34.25036532198778" lon="108.89233052902792">
   <ele>408.05238342285156</ele>
   <time>2021-06-04T01:00:51.996Z</time>
</trkpt>  
<trkpt lat="34.25039369469416" lon="108.89236000929652">
   <ele>407.5198516845703</ele>
   <time>2021-06-04T01:00:54.996Z</time>
</trkpt>  
<trkpt lat="34.25041148234632" lon="108.89238543299022">
   <ele>407.52052307128906</ele>
   <time>2021-06-04T01:00:56.996Z</time>
</trkpt>  
<trkpt lat="34.25043010831657" lon="108.89241070879082">
   <ele>407.74867248535156</ele>
   <time>2021-06-04T01:00:58.996Z</time>
</trkpt>  
<trkpt lat="34.2504583522751" lon="108.89244159484471">
   <ele>407.71681213378906</ele>
   <time>2021-06-04T01:01:01.996Z</time>
</trkpt>  
<trkpt lat="34.25047736237289" lon="108.89246502323012">
   <ele>407.65370178222656</ele>
   <time>2021-06-04T01:01:04.996Z</time>
</trkpt>  
<trkpt lat="34.25048647292319" lon="108.8924978605546">
   <ele>407.65626525878906</ele>
   <time>2021-06-04T01:01:07.996Z</time>
</trkpt>  
<trkpt lat="34.25049527161726" lon="108.89252887765223">
   <ele>407.56788635253906</ele>
   <time>2021-06-04T01:01:10.996Z</time>
</trkpt>  
<trkpt lat="34.25051113020764" lon="108.89256718115291">
   <ele>407.57801818847656</ele>
   <time>2021-06-04T01:01:13.996Z</time>
</trkpt>  
<trkpt lat="34.25052838122422" lon="108.89260220188142">
   <ele>407.56153869628906</ele>
   <time>2021-06-04T01:01:16.995Z</time>
</trkpt>  
<trkpt lat="34.250539958001006" lon="108.89263499659705">
   <ele>407.4510040283203</ele>
   <time>2021-06-04T01:01:20.995Z</time>
</trkpt>  
<trkpt lat="34.25054070563052" lon="108.89267591747114">
   <ele>407.4839630126953</ele>
   <time>2021-06-04T01:01:23.995Z</time>
</trkpt>  
<trkpt lat="34.2505552304925" lon="108.89270901833187">
   <ele>407.45887756347656</ele>
   <time>2021-06-04T01:01:26.995Z</time>
</trkpt>  
<trkpt lat="34.25057090346798" lon="108.89273870712759">
   <ele>407.49000549316406</ele>
   <time>2021-06-04T01:01:29.995Z</time>
</trkpt>  
<trkpt lat="34.25058686347905" lon="108.89278097023345">
   <ele>407.82154846191406</ele>
   <time>2021-06-04T01:01:32.995Z</time>
</trkpt>  
<trkpt lat="34.25058277971001" lon="108.89281498432815">
   <ele>407.85182189941406</ele>
   <time>2021-06-04T01:01:36.995Z</time>
</trkpt>  
<trkpt lat="34.250572457907815" lon="108.8928541879497">
   <ele>408.32875061035156</ele>
   <time>2021-06-04T01:01:39.995Z</time>
</trkpt>  
<trkpt lat="34.25056084490219" lon="108.89288402335148">
   <ele>408.32484436035156</ele>
   <time>2021-06-04T01:01:41.995Z</time>
</trkpt>  
<trkpt lat="34.25055048283776" lon="108.89292651664998">
   <ele>408.43470764160156</ele>
   <time>2021-06-04T01:01:44.995Z</time>
</trkpt>  
<trkpt lat="34.25054011954188" lon="108.8929609462296">
   <ele>408.2639923095703</ele>
   <time>2021-06-04T01:01:47.995Z</time>
</trkpt>  
<trkpt lat="34.25052442846871" lon="108.89299691058046">
   <ele>408.33338928222656</ele>
   <time>2021-06-04T01:01:50.995Z</time>
</trkpt>  
<trkpt lat="34.250502899108746" lon="108.89302882906144">
   <ele>407.97914123535156</ele>
   <time>2021-06-04T01:01:54.995Z</time>
</trkpt>  
<trkpt lat="34.25048421006972" lon="108.89306422723328">
   <ele>407.7080841064453</ele>
   <time>2021-06-04T01:01:57.995Z</time>
</trkpt>  
<trkpt lat="34.250466062532375" lon="108.89310110776734">
   <ele>407.49476623535156</ele>
   <time>2021-06-04T01:02:00.995Z</time>
</trkpt>  
<trkpt lat="34.25044454382348" lon="108.89313006499336">
   <ele>407.60328674316406</ele>
   <time>2021-06-04T01:02:03.995Z</time>
</trkpt>  
<trkpt lat="34.25042173059941" lon="108.89315580017073">
   <ele>406.98439025878906</ele>
   <time>2021-06-04T01:02:06.995Z</time>
</trkpt>  
<trkpt lat="34.25039405568128" lon="108.89318579668462">
   <ele>406.72572326660156</ele>
   <time>2021-06-04T01:02:09.995Z</time>
</trkpt>  
<trkpt lat="34.25036509322204" lon="108.89321001162047">
   <ele>406.77284240722656</ele>
   <time>2021-06-04T01:02:12.994Z</time>
</trkpt>  
<trkpt lat="34.25034130558879" lon="108.89323532185044">
   <ele>406.89381408691406</ele>
   <time>2021-06-04T01:02:15.994Z</time>
</trkpt>  
<trkpt lat="34.25032702521588" lon="108.89327011000923">
   <ele>406.5906524658203</ele>
   <time>2021-06-04T01:02:19.994Z</time>
</trkpt>  
<trkpt lat="34.250305749224566" lon="108.89330140538127">
   <ele>406.6471710205078</ele>
   <time>2021-06-04T01:02:23.994Z</time>
</trkpt>  
<trkpt lat="34.25029478406808" lon="108.89333795622618">
   <ele>406.80470275878906</ele>
   <time>2021-06-04T01:02:26.994Z</time>
</trkpt>  
<trkpt lat="34.250286751276946" lon="108.89338563517116">
   <ele>406.89552307128906</ele>
   <time>2021-06-04T01:02:29.994Z</time>
</trkpt>  
<trkpt lat="34.25028563346613" lon="108.89342703642214">
   <ele>406.87501525878906</ele>
   <time>2021-06-04T01:02:32.994Z</time>
</trkpt>  
<trkpt lat="34.25029513296086" lon="108.89346901727545">
   <ele>407.19374084472656</ele>
   <time>2021-06-04T01:02:37.994Z</time>
</trkpt>  
<trkpt lat="34.25030537088164" lon="108.8935164204166">
   <ele>406.92335510253906</ele>
   <time>2021-06-04T01:02:40.994Z</time>
</trkpt>  
<trkpt lat="34.25031167050071" lon="108.89355723686242">
   <ele>406.68763732910156</ele>
   <time>2021-06-04T01:02:43.994Z</time>
</trkpt>  
<trkpt lat="34.25030417501227" lon="108.89360133414942">
   <ele>407.3032989501953</ele>
   <time>2021-06-04T01:02:48.994Z</time>
</trkpt>  
<trkpt lat="34.25029155737413" lon="108.89364644590876">
   <ele>407.36769104003906</ele>
   <time>2021-06-04T01:02:51.994Z</time>
</trkpt>  
<trkpt lat="34.2502824291726" lon="108.89368147837912">
   <ele>407.71693420410156</ele>
   <time>2021-06-04T01:02:55.994Z</time>
</trkpt>  
<trkpt lat="34.25027590143702" lon="108.89371324306823">
   <ele>407.85475158691406</ele>
   <time>2021-06-04T01:02:58.994Z</time>
</trkpt>  
<trkpt lat="34.25026955174051" lon="108.89374731881601">
   <ele>407.9945831298828</ele>
   <time>2021-06-04T01:03:00.994Z</time>
</trkpt>  
<trkpt lat="34.25027626996865" lon="108.8937892330725">
   <ele>407.94410705566406</ele>
   <time>2021-06-04T01:03:03.994Z</time>
</trkpt>  
<trkpt lat="34.25029523283514" lon="108.89381601691679">
   <ele>408.0786895751953</ele>
   <time>2021-06-04T01:03:07.993Z</time>
</trkpt>  
<trkpt lat="34.25031281200107" lon="108.89385111373565">
   <ele>407.9046173095703</ele>
   <time>2021-06-04T01:03:11.993Z</time>
</trkpt>  
<trkpt lat="34.25033130822279" lon="108.89388122556103">
   <ele>407.86549377441406</ele>
   <time>2021-06-04T01:03:13.993Z</time>
</trkpt>  
<trkpt lat="34.25035140323416" lon="108.8939086617314">
   <ele>408.0281524658203</ele>
   <time>2021-06-04T01:03:15.993Z</time>
</trkpt>  
<trkpt lat="34.25037143127626" lon="108.89393379485713">
   <ele>407.81703186035156</ele>
   <time>2021-06-04T01:03:17.993Z</time>
</trkpt>  
<trkpt lat="34.25039432924588" lon="108.89395981513638">
   <ele>407.57276916503906</ele>
   <time>2021-06-04T01:03:20.993Z</time>
</trkpt>  
<trkpt lat="34.250425065002645" lon="108.89398562892886">
   <ele>407.56593322753906</ele>
   <time>2021-06-04T01:03:23.993Z</time>
</trkpt>  
<trkpt lat="34.25045454431752" lon="108.89400497350158">
   <ele>407.62147521972656</ele>
   <time>2021-06-04T01:03:26.993Z</time>
</trkpt>  
<trkpt lat="34.25048006024818" lon="108.89403605057774">
   <ele>407.3510284423828</ele>
   <time>2021-06-04T01:03:29.993Z</time>
</trkpt>  
<trkpt lat="34.25050140631538" lon="108.89406121341808">
   <ele>407.03468322753906</ele>
   <time>2021-06-04T01:03:32.993Z</time>
</trkpt>  
<trkpt lat="34.2505292892626" lon="108.89408179023958">
   <ele>406.9850616455078</ele>
   <time>2021-06-04T01:03:35.993Z</time>
</trkpt>  
<trkpt lat="34.250554912879636" lon="108.89410296807064">
   <ele>406.81617736816406</ele>
   <time>2021-06-04T01:03:38.993Z</time>
</trkpt>  
<trkpt lat="34.25057892672193" lon="108.89412646651894">
   <ele>406.63795471191406</ele>
   <time>2021-06-04T01:03:41.993Z</time>
</trkpt>  
<trkpt lat="34.250608167047794" lon="108.89413117613874">
   <ele>406.58119201660156</ele>
   <time>2021-06-04T01:03:44.993Z</time>
</trkpt>  
<trkpt lat="34.25063249489106" lon="108.89411079617292">
   <ele>406.29713439941406</ele>
   <time>2021-06-04T01:03:47.993Z</time>
</trkpt>  
<trkpt lat="34.2506407076439" lon="108.89407545054556">
   <ele>406.34449768066406</ele>
   <time>2021-06-04T01:03:50.992Z</time>
</trkpt>  
<trkpt lat="34.250646466996336" lon="108.89404264988023">
   <ele>406.59071350097656</ele>
   <time>2021-06-04T01:03:52.993Z</time>
</trkpt>  
<trkpt lat="34.25065519942294" lon="108.89401091451982">
   <ele>406.93006896972656</ele>
   <time>2021-06-04T01:03:54.994Z</time>
</trkpt>  
<trkpt lat="34.25065644423478" lon="108.89397503166872">
   <ele>406.84254455566406</ele>
   <time>2021-06-04T01:03:58.995Z</time>
</trkpt>  
<trkpt lat="34.250651852421555" lon="108.89393287366131">
   <ele>406.90199279785156</ele>
   <time>2021-06-04T01:04:03.996Z</time>
</trkpt>  
<trkpt lat="34.250657359080236" lon="108.89388621246316">
   <ele>407.26234436035156</ele>
   <time>2021-06-04T01:04:06.996Z</time>
</trkpt>  
<trkpt lat="34.25066981595108" lon="108.89384125947421">
   <ele>407.25587463378906</ele>
   <time>2021-06-04T01:04:09.996Z</time>
</trkpt>  
<trkpt lat="34.25068063700861" lon="108.89380858556022">
   <ele>407.4606475830078</ele>
   <time>2021-06-04T01:04:12.996Z</time>
</trkpt>  
<trkpt lat="34.2506876459699" lon="108.89376716500469">
   <ele>407.53297424316406</ele>
   <time>2021-06-04T01:04:16.997Z</time>
</trkpt>  
<trkpt lat="34.25069971606528" lon="108.89372882757489">
   <ele>407.49476623535156</ele>
   <time>2021-06-04T01:04:19.997Z</time>
</trkpt>  
<trkpt lat="34.25071386439062" lon="108.89369971758012">
   <ele>407.37049865722656</ele>
   <time>2021-06-04T01:04:21.997Z</time>
</trkpt>  
<trkpt lat="34.25073140307209" lon="108.89366669521702">
   <ele>407.41041564941406</ele>
   <time>2021-06-04T01:04:23.997Z</time>
</trkpt>  
<trkpt lat="34.250735990972885" lon="108.89363019012768">
   <ele>407.82752990722656</ele>
   <time>2021-06-04T01:04:27.997Z</time>
</trkpt>  
<trkpt lat="34.25073323511339" lon="108.89359491774051">
   <ele>408.0180206298828</ele>
   <time>2021-06-04T01:04:31.997Z</time>
</trkpt>  
<trkpt lat="34.250737231219446" lon="108.89355511492856">
   <ele>408.17652893066406</ele>
   <time>2021-06-04T01:04:34.997Z</time>
</trkpt>  
<trkpt lat="34.25073301983398" lon="108.89351911249801">
   <ele>407.68165588378906</ele>
   <time>2021-06-04T01:04:37.997Z</time>
</trkpt>  
<trkpt lat="34.25073368804871" lon="108.89348216700469">
   <ele>407.50062561035156</ele>
   <time>2021-06-04T01:04:40.997Z</time>
</trkpt>  
<trkpt lat="34.25074607979057" lon="108.89344180340225">
   <ele>407.00025939941406</ele>
   <time>2021-06-04T01:04:43.997Z</time>
</trkpt>  
<trkpt lat="34.250761381965226" lon="108.89340324712997">
   <ele>406.95240783691406</ele>
   <time>2021-06-04T01:04:46.997Z</time>
</trkpt>  
<trkpt lat="34.25077155198363" lon="108.89337086633431">
   <ele>407.1908721923828</ele>
   <time>2021-06-04T01:04:49.997Z</time>
</trkpt>  
<trkpt lat="34.25078151642851" lon="108.89333310261064">
   <ele>406.99440002441406</ele>
   <time>2021-06-04T01:04:54.996Z</time>
</trkpt>  
<trkpt lat="34.25079657441338" lon="108.89330464224216">
   <ele>406.89076232910156</ele>
   <time>2021-06-04T01:04:56.996Z</time>
</trkpt>  
<trkpt lat="34.25082395038479" lon="108.89327233319571">
   <ele>406.93995666503906</ele>
   <time>2021-06-04T01:04:59.996Z</time>
</trkpt>  
<trkpt lat="34.250854821282886" lon="108.8932474809142">
   <ele>406.7968292236328</ele>
   <time>2021-06-04T01:05:02.996Z</time>
</trkpt>  
<trkpt lat="34.25087883902206" lon="108.8932291870643">
   <ele>407.17189025878906</ele>
   <time>2021-06-04T01:05:05.996Z</time>
</trkpt>  
<trkpt lat="34.2509134335975" lon="108.89320588495502">
   <ele>407.27272033691406</ele>
   <time>2021-06-04T01:05:08.996Z</time>
</trkpt>  
<trkpt lat="34.25093986537457" lon="108.89318120664106">
   <ele>407.1521759033203</ele>
   <time>2021-06-04T01:05:11.996Z</time>
</trkpt>  
<trkpt lat="34.25096158246184" lon="108.89314554709529">
   <ele>407.23268127441406</ele>
   <time>2021-06-04T01:05:14.996Z</time>
</trkpt>  
<trkpt lat="34.25097947426719" lon="108.89311785000372">
   <ele>407.5980987548828</ele>
   <time>2021-06-04T01:05:17.996Z</time>
</trkpt>  
<trkpt lat="34.25100313590846" lon="108.89308161516706">
   <ele>407.5580596923828</ele>
   <time>2021-06-04T01:05:21.996Z</time>
</trkpt>  
<trkpt lat="34.25102573240093" lon="108.89304660812614">
   <ele>407.8736114501953</ele>
   <time>2021-06-04T01:05:24.996Z</time>
</trkpt>  
<trkpt lat="34.251044744663076" lon="108.89301036948844">
   <ele>408.08375549316406</ele>
   <time>2021-06-04T01:05:27.996Z</time>
</trkpt>  
<trkpt lat="34.25105006896121" lon="108.89296694624127">
   <ele>408.16297912597656</ele>
   <time>2021-06-04T01:05:30.996Z</time>
</trkpt>  
<trkpt lat="34.25105217322773" lon="108.89293129154395">
   <ele>408.4409942626953</ele>
   <time>2021-06-04T01:05:33.996Z</time>
</trkpt>  
<trkpt lat="34.2510556346506" lon="108.89288973097035">
   <ele>408.9638214111328</ele>
   <time>2021-06-04T01:05:36.996Z</time>
</trkpt>  
<trkpt lat="34.25106341491326" lon="108.8928457407979">
   <ele>409.2770538330078</ele>
   <time>2021-06-04T01:05:39.996Z</time>
</trkpt>  
<trkpt lat="34.251067502805924" lon="108.8928071886019">
   <ele>409.97206115722656</ele>
   <time>2021-06-04T01:05:42.996Z</time>
</trkpt>  
<trkpt lat="34.25107521786825" lon="108.89277195797375">
   <ele>410.15345764160156</ele>
   <time>2021-06-04T01:05:45.996Z</time>
</trkpt>  
<trkpt lat="34.25108521375748" lon="108.89274017817593">
   <ele>410.1787872314453</ele>
   <time>2021-06-04T01:05:48.996Z</time>
</trkpt>  
<trkpt lat="34.2511051674638" lon="108.89270169007536">
   <ele>410.2610626220703</ele>
   <time>2021-06-04T01:05:51.996Z</time>
</trkpt>  
<trkpt lat="34.25111526865304" lon="108.89265904812403">
   <ele>410.55409240722656</ele>
   <time>2021-06-04T01:05:54.996Z</time>
</trkpt>  
<trkpt lat="34.25110715682449" lon="108.89261862213836">
   <ele>410.61244201660156</ele>
   <time>2021-06-04T01:05:57.996Z</time>
</trkpt>  
<trkpt lat="34.25110681492125" lon="108.89258502123012">
   <ele>410.82106018066406</ele>
   <time>2021-06-04T01:06:00.996Z</time>
</trkpt>  
<trkpt lat="34.2511248569873" lon="108.89255263640489">
   <ele>410.9601593017578</ele>
   <time>2021-06-04T01:06:03.996Z</time>
</trkpt>  
<trkpt lat="34.251142610354535" lon="108.89252265665581">
   <ele>410.78956604003906</ele>
   <time>2021-06-04T01:06:06.996Z</time>
</trkpt>  
<trkpt lat="34.25115829106953" lon="108.89248675963377">
   <ele>411.04603576660156</ele>
   <time>2021-06-04T01:06:09.995Z</time>
</trkpt>  
<trkpt lat="34.25117067807115" lon="108.89244928490386">
   <ele>411.14466857910156</ele>
   <time>2021-06-04T01:06:13.995Z</time>
</trkpt>  
<trkpt lat="34.25118293632236" lon="108.89241315770447">
   <ele>411.34950256347656</ele>
   <time>2021-06-04T01:06:17.995Z</time>
</trkpt>  
<trkpt lat="34.25119187612284" lon="108.89237168006277">
   <ele>411.4870147705078</ele>
   <time>2021-06-04T01:06:20.995Z</time>
</trkpt>  
<trkpt lat="34.251192833630284" lon="108.8923276254642">
   <ele>411.60035705566406</ele>
   <time>2021-06-04T01:06:23.995Z</time>
</trkpt>  
<trkpt lat="34.25118218734262" lon="108.89228237448333">
   <ele>411.43006896972656</ele>
   <time>2021-06-04T01:06:26.995Z</time>
</trkpt>  
<trkpt lat="34.25117587125993" lon="108.89224385982418">
   <ele>411.4431915283203</ele>
   <time>2021-06-04T01:06:29.995Z</time>
</trkpt>  
<trkpt lat="34.251175663613495" lon="108.89219989604463">
   <ele>411.30567932128906</ele>
   <time>2021-06-04T01:06:32.995Z</time>
</trkpt>  
<trkpt lat="34.251176568090656" lon="108.89216413648171">
   <ele>411.12464904785156</ele>
   <time>2021-06-04T01:06:35.995Z</time>
</trkpt>  
<trkpt lat="34.251179674880234" lon="108.89212816439016">
   <ele>411.1778106689453</ele>
   <time>2021-06-04T01:06:39.995Z</time>
</trkpt>  
<trkpt lat="34.2511695498355" lon="108.89209283942625">
   <ele>410.90992736816406</ele>
   <time>2021-06-04T01:06:43.995Z</time>
</trkpt>  
<trkpt lat="34.25114201409378" lon="108.89206211572025">
   <ele>411.38587951660156</ele>
   <time>2021-06-04T01:06:46.995Z</time>
</trkpt>  
<trkpt lat="34.25111183733312" lon="108.89204790032328">
   <ele>411.70704650878906</ele>
   <time>2021-06-04T01:06:48.995Z</time>
</trkpt>  
<trkpt lat="34.25107964730418" lon="108.89202302464759">
   <ele>411.95521545410156</ele>
   <time>2021-06-04T01:06:51.995Z</time>
</trkpt>  
<trkpt lat="34.25106721640385" lon="108.89198006320787">
   <ele>412.4770050048828</ele>
   <time>2021-06-04T01:06:54.995Z</time>
</trkpt>  
<trkpt lat="34.251051354766346" lon="108.89194327000551">
   <ele>412.81324768066406</ele>
   <time>2021-06-04T01:06:57.995Z</time>
</trkpt>  
<trkpt lat="34.25103473001119" lon="108.89191442327378">
   <ele>412.8303985595703</ele>
   <time>2021-06-04T01:07:00.995Z</time>
</trkpt>  
<trkpt lat="34.251023899097" lon="108.89188239224573">
   <ele>412.66041564941406</ele>
   <time>2021-06-04T01:07:05.995Z</time>
</trkpt>  
<trkpt lat="34.2509990097609" lon="108.89184559988233">
   <ele>413.00819396972656</ele>
   <time>2021-06-04T01:07:08.995Z</time>
</trkpt>  
<trkpt lat="34.25098111863196" lon="108.8918180743167">
   <ele>413.0370635986328</ele>
   <time>2021-06-04T01:07:10.995Z</time>
</trkpt>  
<trkpt lat="34.25096385522094" lon="108.89179142516512">
   <ele>413.55177307128906</ele>
   <time>2021-06-04T01:07:14.995Z</time>
</trkpt>  
<trkpt lat="34.25094379391869" lon="108.89176826039669">
   <ele>413.8123321533203</ele>
   <time>2021-06-04T01:07:18.995Z</time>
</trkpt>  
<trkpt lat="34.250923424446086" lon="108.89174144570097">
   <ele>414.01820373535156</ele>
   <time>2021-06-04T01:07:21.994Z</time>
</trkpt>  
<trkpt lat="34.25089666639302" lon="108.89171016356569">
   <ele>413.80738830566406</ele>
   <time>2021-06-04T01:07:25.994Z</time>
</trkpt>  
<trkpt lat="34.25087721864564" lon="108.8916846442731">
   <ele>413.33790588378906</ele>
   <time>2021-06-04T01:07:27.994Z</time>
</trkpt>  
<trkpt lat="34.25085604983385" lon="108.89165773360304">
   <ele>413.14625549316406</ele>
   <time>2021-06-04T01:07:29.994Z</time>
</trkpt>  
<trkpt lat="34.25082999906377" lon="108.89163209496388">
   <ele>413.61146545410156</ele>
   <time>2021-06-04T01:07:32.994Z</time>
</trkpt>  
<trkpt lat="34.250802576802826" lon="108.89161230218942">
   <ele>413.7008819580078</ele>
   <time>2021-06-04T01:07:35.994Z</time>
</trkpt>  
<trkpt lat="34.250777344334686" lon="108.8915841498331">
   <ele>413.05226135253906</ele>
   <time>2021-06-04T01:07:39.994Z</time>
</trkpt>  
<trkpt lat="34.250757694625406" lon="108.89156053144805">
   <ele>412.27955627441406</ele>
   <time>2021-06-04T01:07:42.994Z</time>
</trkpt>  
<trkpt lat="34.25073593613273" lon="108.89153158087606">
   <ele>412.1085968017578</ele>
   <time>2021-06-04T01:07:45.994Z</time>
</trkpt>  
<trkpt lat="34.25071826789761" lon="108.89150563963436">
   <ele>412.68263244628906</ele>
   <time>2021-06-04T01:07:48.994Z</time>
</trkpt>  
<trkpt lat="34.25069484052042" lon="108.89148370460126">
   <ele>413.20448303222656</ele>
   <time>2021-06-04T01:07:51.994Z</time>
</trkpt>  
<trkpt lat="34.25067120388006" lon="108.89146414785077">
   <ele>413.09938049316406</ele>
   <time>2021-06-04T01:07:53.994Z</time>
</trkpt>  
<trkpt lat="34.25064250233069" lon="108.8914438332785">
   <ele>413.74891662597656</ele>
   <time>2021-06-04T01:07:56.994Z</time>
</trkpt>  
<trkpt lat="34.250618911560814" lon="108.89142571568112">
   <ele>413.69471740722656</ele>
   <time>2021-06-04T01:07:58.994Z</time>
</trkpt>  
<trkpt lat="34.250582794529386" lon="108.89140794569512">
   <ele>414.1051788330078</ele>
   <time>2021-06-04T01:08:01.994Z</time>
</trkpt>  
<trkpt lat="34.2505508477609" lon="108.89140270328853">
   <ele>413.73109436035156</ele>
   <time>2021-06-04T01:08:05.994Z</time>
</trkpt>  
<trkpt lat="34.250521439715826" lon="108.89140178242324">
   <ele>413.94007873535156</ele>
   <time>2021-06-04T01:08:08.994Z</time>
</trkpt>  
<trkpt lat="34.25049193716768" lon="108.89140818908113">
   <ele>413.9081573486328</ele>
   <time>2021-06-04T01:08:12.994Z</time>
</trkpt>  
<trkpt lat="34.25048886236801" lon="108.89144957447245">
   <ele>413.42445373535156</ele>
   <time>2021-06-04T01:08:16.994Z</time>
</trkpt>  
<trkpt lat="34.25049286879725" lon="108.89148944889295">
   <ele>413.03077697753906</ele>
   <time>2021-06-04T01:08:19.994Z</time>
</trkpt>  
<trkpt lat="34.25049610070129" lon="108.89153194376988">
   <ele>412.70350646972656</ele>
   <time>2021-06-04T01:08:22.994Z</time>
</trkpt>  
<trkpt lat="34.25049645956868" lon="108.8915776710299">
   <ele>412.35401916503906</ele>
   <time>2021-06-04T01:08:25.994Z</time>
</trkpt>  
<trkpt lat="34.25049677297828" lon="108.89162105556093">
   <ele>412.34681701660156</ele>
   <time>2021-06-04T01:08:28.994Z</time>
</trkpt>  
<trkpt lat="34.250493046879065" lon="108.89165585312759">
   <ele>412.31190490722656</ele>
   <time>2021-06-04T01:08:31.994Z</time>
</trkpt>  
<trkpt lat="34.25046770564397" lon="108.8916762431863">
   <ele>412.11927795410156</ele>
   <time>2021-06-04T01:08:34.993Z</time>
</trkpt>  
<trkpt lat="34.25043204875229" lon="108.89168110972659">
   <ele>411.52284240722656</ele>
   <time>2021-06-04T01:08:37.993Z</time>
</trkpt>  
<trkpt lat="34.25040037250612" lon="108.89168642216453">
   <ele>411.78224182128906</ele>
   <time>2021-06-04T01:08:40.993Z</time>
</trkpt>  
<trkpt lat="34.250372487075595" lon="108.89168444052258">
   <ele>411.31263732910156</ele>
   <time>2021-06-04T01:08:43.993Z</time>
</trkpt>  
<trkpt lat="34.25034409984891" lon="108.8916828935537">
   <ele>411.5000762939453</ele>
   <time>2021-06-04T01:08:46.993Z</time>
</trkpt>  
<trkpt lat="34.25031087941873" lon="108.89168259897542">
   <ele>411.6259307861328</ele>
   <time>2021-06-04T01:08:49.993Z</time>
</trkpt>  
<trkpt lat="34.25027856028568" lon="108.89166408469511">
   <ele>411.45851135253906</ele>
   <time>2021-06-04T01:08:52.993Z</time>
</trkpt>  
<trkpt lat="34.25025286890248" lon="108.89164206339709">
   <ele>411.39833068847656</ele>
   <time>2021-06-04T01:08:55.993Z</time>
</trkpt>  
<trkpt lat="34.25023896324953" lon="108.89161129660498">
   <ele>411.50453186035156</ele>
   <time>2021-06-04T01:08:58.993Z</time>
</trkpt>  
<trkpt lat="34.25023082418427" lon="108.89156720899773">
   <ele>411.51637268066406</ele>
   <time>2021-06-04T01:09:01.993Z</time>
</trkpt>  
<trkpt lat="34.250233466410364" lon="108.89152921885942">
   <ele>411.50831604003906</ele>
   <time>2021-06-04T01:09:04.993Z</time>
</trkpt>  
<trkpt lat="34.250232531279934" lon="108.89149556687582">
   <ele>411.32362365722656</ele>
   <time>2021-06-04T01:09:07.993Z</time>
</trkpt>  
<trkpt lat="34.25022517086694" lon="108.89145385486403">
   <ele>411.1676788330078</ele>
   <time>2021-06-04T01:09:11.993Z</time>
</trkpt>  
<trkpt lat="34.25021458583352" lon="108.89141826746537">
   <ele>411.21961975097656</ele>
   <time>2021-06-04T01:09:14.993Z</time>
</trkpt>  
<trkpt lat="34.250201709323825" lon="108.89138404443388">
   <ele>411.30958557128906</ele>
   <time>2021-06-04T01:09:18.993Z</time>
</trkpt>  
<trkpt lat="34.25018053303512" lon="108.89135233000042">
   <ele>411.25099182128906</ele>
   <time>2021-06-04T01:09:21.993Z</time>
</trkpt>  
<trkpt lat="34.250158851673106" lon="108.89132263643921">
   <ele>411.58412170410156</ele>
   <time>2021-06-04T01:09:24.993Z</time>
</trkpt>  
<trkpt lat="34.2501360944427" lon="108.8912855839736">
   <ele>411.4317169189453</ele>
   <time>2021-06-04T01:09:29.993Z</time>
</trkpt>  
<trkpt lat="34.25010666798078" lon="108.89125150002977">
   <ele>411.04664611816406</ele>
   <time>2021-06-04T01:09:32.993Z</time>
</trkpt>  
<trkpt lat="34.25008721568269" lon="108.89122853260457">
   <ele>410.70826721191406</ele>
   <time>2021-06-04T01:09:34.993Z</time>
</trkpt>  
<trkpt lat="34.25006421403581" lon="108.89120503318712">
   <ele>410.6543731689453</ele>
   <time>2021-06-04T01:09:36.993Z</time>
</trkpt>  
<trkpt lat="34.25003054527988" lon="108.89117707442672">
   <ele>410.43226623535156</ele>
   <time>2021-06-04T01:09:39.993Z</time>
</trkpt>  
<trkpt lat="34.250001183346356" lon="108.89115572629966">
   <ele>410.4232940673828</ele>
   <time>2021-06-04T01:09:42.993Z</time>
</trkpt>  
<trkpt lat="34.24997089091602" lon="108.89113221067308">
   <ele>410.72474670410156</ele>
   <time>2021-06-04T01:09:45.992Z</time>
</trkpt>  
<trkpt lat="34.249947744905256" lon="108.89110758500338">
   <ele>410.6516876220703</ele>
   <time>2021-06-04T01:09:48.992Z</time>
</trkpt>  
<trkpt lat="34.24991605668709" lon="108.89108756668442">
   <ele>410.5861358642578</ele>
   <time>2021-06-04T01:09:51.992Z</time>
</trkpt>  
<trkpt lat="34.24988573732146" lon="108.89107792102027">
   <ele>410.92774963378906</ele>
   <time>2021-06-04T01:09:55.992Z</time>
</trkpt>  
<trkpt lat="34.249857047363065" lon="108.89107868728551">
   <ele>410.72853088378906</ele>
   <time>2021-06-04T01:09:58.992Z</time>
</trkpt>  
<trkpt lat="34.249820831345765" lon="108.89106790167295">
   <ele>410.27931213378906</ele>
   <time>2021-06-04T01:10:01.992Z</time>
</trkpt>  
<trkpt lat="34.249794400662154" lon="108.89105771988167">
   <ele>410.14796447753906</ele>
   <time>2021-06-04T01:10:03.992Z</time>
</trkpt>  
<trkpt lat="34.24976373346194" lon="108.89106738637271">
   <ele>410.19081115722656</ele>
   <time>2021-06-04T01:10:06.992Z</time>
</trkpt>  
<trkpt lat="34.24972506618841" lon="108.89107194710715">
   <ele>410.06507873535156</ele>
   <time>2021-06-04T01:10:09.992Z</time>
</trkpt>  
<trkpt lat="34.2496852469286" lon="108.89107911168927">
   <ele>410.04176330566406</ele>
   <time>2021-06-04T01:10:12.992Z</time>
</trkpt>  
<trkpt lat="34.24965515958183" lon="108.89109956086409">
   <ele>410.35548400878906</ele>
   <time>2021-06-04T01:10:16.992Z</time>
</trkpt>  
<trkpt lat="34.249622133553856" lon="108.89111564386626">
   <ele>410.46144104003906</ele>
   <time>2021-06-04T01:10:19.992Z</time>
</trkpt>  
<trkpt lat="34.24958708640142" lon="108.89111660620408">
   <ele>410.8101348876953</ele>
   <time>2021-06-04T01:10:22.992Z</time>
</trkpt>  
<trkpt lat="34.249556971262336" lon="108.89111828113943">
   <ele>410.66542053222656</ele>
   <time>2021-06-04T01:10:25.992Z</time>
</trkpt>  
<trkpt lat="34.2495238575352" lon="108.89111239199396">
   <ele>410.50184631347656</ele>
   <time>2021-06-04T01:10:28.992Z</time>
</trkpt>  
<trkpt lat="34.24948667336434" lon="108.89111112343205">
   <ele>410.61744689941406</ele>
   <time>2021-06-04T01:10:31.992Z</time>
</trkpt>  
<trkpt lat="34.249452760432035" lon="108.89111743060113">
   <ele>410.2748565673828</ele>
   <time>2021-06-04T01:10:34.992Z</time>
</trkpt>  
<trkpt lat="34.24942285661542" lon="108.89112358222701">
   <ele>410.37916564941406</ele>
   <time>2021-06-04T01:10:38.992Z</time>
</trkpt>  
<trkpt lat="34.249393152517015" lon="108.89112492139978">
   <ele>410.19435119628906</ele>
   <time>2021-06-04T01:10:42.992Z</time>
</trkpt>  
<trkpt lat="34.249358175468" lon="108.89111626888497">
   <ele>410.39466857910156</ele>
   <time>2021-06-04T01:10:45.992Z</time>
</trkpt>  
<trkpt lat="34.24933194917336" lon="108.89110543871173">
   <ele>410.53114318847656</ele>
   <time>2021-06-04T01:10:50.992Z</time>
</trkpt>  
<trkpt lat="34.24931602109189" lon="108.89107796435266">
   <ele>410.68727111816406</ele>
   <time>2021-06-04T01:10:57.991Z</time>
</trkpt>  
<trkpt lat="34.24930840154104" lon="108.89103967666406">
   <ele>410.51112365722656</ele>
   <time>2021-06-04T01:11:01.990Z</time>
</trkpt>  
<trkpt lat="34.249286206635766" lon="108.89101199739152">
   <ele>410.9134063720703</ele>
   <time>2021-06-04T01:11:03.991Z</time>
</trkpt>  
<trkpt lat="34.24925445189113" lon="108.89098376394341">
   <ele>410.44776916503906</ele>
   <time>2021-06-04T01:11:06.993Z</time>
</trkpt>  
<trkpt lat="34.24923546387216" lon="108.89095040592093">
   <ele>410.38758850097656</ele>
   <time>2021-06-04T01:11:09.994Z</time>
</trkpt>  
<trkpt lat="34.24923503230793" lon="108.89091229389199">
   <ele>410.93836975097656</ele>
   <time>2021-06-04T01:11:13.996Z</time>
</trkpt>  
<trkpt lat="34.24923666816728" lon="108.89087244922224">
   <ele>410.85658264160156</ele>
   <time>2021-06-04T01:11:16.996Z</time>
</trkpt>  
<trkpt lat="34.249238807194835" lon="108.8908367704115">
   <ele>411.0191192626953</ele>
   <time>2021-06-04T01:11:18.997Z</time>
</trkpt>  
<trkpt lat="34.24924234641241" lon="108.8907934542943">
   <ele>411.03919982910156</ele>
   <time>2021-06-04T01:11:21.997Z</time>
</trkpt>  
<trkpt lat="34.24924239762928" lon="108.8907532297457">
   <ele>410.6511993408203</ele>
   <time>2021-06-04T01:11:24.998Z</time>
</trkpt>  
<trkpt lat="34.2492364392521" lon="108.89071951450916">
   <ele>410.36280822753906</ele>
   <time>2021-06-04T01:11:27.998Z</time>
</trkpt>  
<trkpt lat="34.249210783547866" lon="108.89069282723688">
   <ele>410.14393615722656</ele>
   <time>2021-06-04T01:11:31.999Z</time>
</trkpt>  
<trkpt lat="34.249177694540045" lon="108.89069260596206">
   <ele>410.10877990722656</ele>
   <time>2021-06-04T01:11:34.999Z</time>
</trkpt>  
<trkpt lat="34.2491509261804" lon="108.8906974893381">
   <ele>410.18727111816406</ele>
   <time>2021-06-04T01:11:36.999Z</time>
</trkpt>  
<trkpt lat="34.249118999153545" lon="108.89070021213078">
   <ele>410.29310607910156</ele>
   <time>2021-06-04T01:11:39.999Z</time>
</trkpt>  
<trkpt lat="34.24908258702174" lon="108.8907098329026">
   <ele>410.33802795410156</ele>
   <time>2021-06-04T01:11:42.999Z</time>
</trkpt>  
<trkpt lat="34.24904495014184" lon="108.89072358180071">
   <ele>410.49330139160156</ele>
   <time>2021-06-04T01:11:45.999Z</time>
</trkpt>  
<trkpt lat="34.24901066877263" lon="108.89074938185685">
   <ele>410.69154357910156</ele>
   <time>2021-06-04T01:11:48.999Z</time>
</trkpt>  
<trkpt lat="34.24898538595192" lon="108.89077603301482">
   <ele>410.27638244628906</ele>
   <time>2021-06-04T01:11:51.999Z</time>
</trkpt>  
<trkpt lat="34.248953149196836" lon="108.89080762345908">
   <ele>410.39308166503906</ele>
   <time>2021-06-04T01:11:55.000Z</time>
</trkpt>  
<trkpt lat="34.24892055915587" lon="108.89083235521915">
   <ele>410.67323303222656</ele>
   <time>2021-06-04T01:11:58.000Z</time>
</trkpt>  
<trkpt lat="34.24889356024763" lon="108.89085958196367">
   <ele>410.9623565673828</ele>
   <time>2021-06-04T01:12:01.000Z</time>
</trkpt>  
<trkpt lat="34.24886803251029" lon="108.89088515848053">
   <ele>410.74342346191406</ele>
   <time>2021-06-04T01:12:04.000Z</time>
</trkpt>  
<trkpt lat="34.24884139201876" lon="108.89090679023002">
   <ele>410.7860870361328</ele>
   <time>2021-06-04T01:12:07.000Z</time>
</trkpt>  
<trkpt lat="34.24881864080054" lon="108.89093701515189">
   <ele>410.80763244628906</ele>
   <time>2021-06-04T01:12:10.000Z</time>
</trkpt>  
<trkpt lat="34.24879669674577" lon="108.89097565657634">
   <ele>410.5327911376953</ele>
   <time>2021-06-04T01:12:13.000Z</time>
</trkpt>  
<trkpt lat="34.24877710848661" lon="108.89101958305005">
   <ele>410.3271026611328</ele>
   <time>2021-06-04T01:12:16.000Z</time>
</trkpt>  
<trkpt lat="34.2487700700609" lon="108.89105389988927">
   <ele>410.60023498535156</ele>
   <time>2021-06-04T01:12:19.000Z</time>
</trkpt>  
<trkpt lat="34.24876883651794" lon="108.89108995032731">
   <ele>410.57032775878906</ele>
   <time>2021-06-04T01:12:22.999Z</time>
</trkpt>  
<trkpt lat="34.24877086698834" lon="108.89112769882557">
   <ele>410.49708557128906</ele>
   <time>2021-06-04T01:12:26.999Z</time>
</trkpt>  
<trkpt lat="34.24875821233841" lon="108.89116492278757">
   <ele>410.42945861816406</ele>
   <time>2021-06-04T01:12:29.999Z</time>
</trkpt>  
<trkpt lat="34.248753941926765" lon="108.89120063278223">
   <ele>410.28981018066406</ele>
   <time>2021-06-04T01:12:32.999Z</time>
</trkpt>  
<trkpt lat="34.248748730796514" lon="108.89123875520029">
   <ele>410.43544006347656</ele>
   <time>2021-06-04T01:12:35.999Z</time>
</trkpt>  
<trkpt lat="34.24873683556998" lon="108.89126841352339">
   <ele>410.56813049316406</ele>
   <time>2021-06-04T01:12:38.999Z</time>
</trkpt>  
<trkpt lat="34.24871829158696" lon="108.89130797343579">
   <ele>411.3687286376953</ele>
   <time>2021-06-04T01:12:42.999Z</time>
</trkpt>  
<trkpt lat="34.248702068692964" lon="108.8913424563606">
   <ele>411.82313537597656</ele>
   <time>2021-06-04T01:12:44.999Z</time>
</trkpt>  
<trkpt lat="34.248685486957584" lon="108.89137214759214">
   <ele>411.63453674316406</ele>
   <time>2021-06-04T01:12:49.999Z</time>
</trkpt>  
<trkpt lat="34.24867072062192" lon="108.8914111484393">
   <ele>411.6240997314453</ele>
   <time>2021-06-04T01:12:53.999Z</time>
</trkpt>  
<trkpt lat="34.24866418143667" lon="108.89144343754876">
   <ele>411.6553497314453</ele>
   <time>2021-06-04T01:12:56.999Z</time>
</trkpt>  
<trkpt lat="34.24865694821691" lon="108.89148968620754">
   <ele>411.90406799316406</ele>
   <time>2021-06-04T01:12:58.999Z</time>
</trkpt>  
<trkpt lat="34.24865271151926" lon="108.89152658562358">
   <ele>411.2574005126953</ele>
   <time>2021-06-04T01:13:00.999Z</time>
</trkpt>  
<trkpt lat="34.24865283947707" lon="108.89156676555926">
   <ele>410.51698303222656</ele>
   <time>2021-06-04T01:13:03.999Z</time>
</trkpt>  
<trkpt lat="34.248649176082395" lon="108.89160550075712">
   <ele>410.27674865722656</ele>
   <time>2021-06-04T01:13:05.999Z</time>
</trkpt>  
<trkpt lat="34.24863657610663" lon="108.89163996435582">
   <ele>410.3479766845703</ele>
   <time>2021-06-04T01:13:07.999Z</time>
</trkpt>  
<trkpt lat="34.24862796842389" lon="108.89167257110118">
   <ele>410.42152404785156</ele>
   <time>2021-06-04T01:13:09.999Z</time>
</trkpt>  
<trkpt lat="34.24862668319137" lon="108.89170978632788">
   <ele>410.33277893066406</ele>
   <time>2021-06-04T01:13:11.999Z</time>
</trkpt>  
<trkpt lat="34.248628882388154" lon="108.89174356303613">
   <ele>410.06996154785156</ele>
   <time>2021-06-04T01:13:13.999Z</time>
</trkpt>  
<trkpt lat="34.24863514288941" lon="108.891783982008">
   <ele>409.82508850097656</ele>
   <time>2021-06-04T01:13:16.999Z</time>
</trkpt>  
<trkpt lat="34.24865127553065" lon="108.89181882045781">
   <ele>409.91639709472656</ele>
   <time>2021-06-04T01:13:20.999Z</time>
</trkpt>  
<trkpt lat="34.248666777032085" lon="108.89185213159085">
   <ele>410.0406036376953</ele>
   <time>2021-06-04T01:13:23.999Z</time>
</trkpt>  
<trkpt lat="34.24867137212278" lon="108.89188508965152">
   <ele>410.2635040283203</ele>
   <time>2021-06-04T01:13:26.999Z</time>
</trkpt>  
<trkpt lat="34.24868410264465" lon="108.89191497515166">
   <ele>410.49061584472656</ele>
   <time>2021-06-04T01:13:29.999Z</time>
</trkpt>  
<trkpt lat="34.24869802821977" lon="108.89194716004431">
   <ele>410.42420959472656</ele>
   <time>2021-06-04T01:13:32.999Z</time>
</trkpt>  
<trkpt lat="34.2487009475892" lon="108.89198380247961">
   <ele>410.62355041503906</ele>
   <time>2021-06-04T01:13:35.999Z</time>
</trkpt>  
<trkpt lat="34.24871146194" lon="108.89201494998265">
   <ele>410.85194396972656</ele>
   <time>2021-06-04T01:13:38.999Z</time>
</trkpt>  
<trkpt lat="34.24872991574444" lon="108.89204042136309">
   <ele>410.47340393066406</ele>
   <time>2021-06-04T01:13:41.999Z</time>
</trkpt>  
<trkpt lat="34.24874664833557" lon="108.89208027506837">
   <ele>409.71339416503906</ele>
   <time>2021-06-04T01:13:45.999Z</time>
</trkpt>  
<trkpt lat="34.248762042792755" lon="108.8921096488696">
   <ele>409.30604553222656</ele>
   <time>2021-06-04T01:13:47.999Z</time>
</trkpt>  
<trkpt lat="34.248776403468234" lon="108.89214052083824">
   <ele>409.08815002441406</ele>
   <time>2021-06-04T01:13:49.999Z</time>
</trkpt>  
<trkpt lat="34.248780229248425" lon="108.89217798596465">
   <ele>409.09437561035156</ele>
   <time>2021-06-04T01:13:52.998Z</time>
</trkpt>  
<trkpt lat="34.24877619725519" lon="108.89221565287812">
   <ele>409.05384826660156</ele>
   <time>2021-06-04T01:13:55.998Z</time>
</trkpt>  
<trkpt lat="34.24877336231412" lon="108.89225416524712">
   <ele>408.98426818847656</ele>
   <time>2021-06-04T01:13:58.998Z</time>
</trkpt>  
<trkpt lat="34.24877281999545" lon="108.89229521341652">
   <ele>408.9845733642578</ele>
   <time>2021-06-04T01:14:01.998Z</time>
</trkpt>  
<trkpt lat="34.248772893591486" lon="108.8923351212625">
   <ele>409.01954650878906</ele>
   <time>2021-06-04T01:14:04.998Z</time>
</trkpt>  
<trkpt lat="34.24877308156189" lon="108.89237943248129">
   <ele>409.06141662597656</ele>
   <time>2021-06-04T01:14:08.998Z</time>
</trkpt>  
<trkpt lat="34.24877558095925" lon="108.89241763422554">
   <ele>408.91676330566406</ele>
   <time>2021-06-04T01:14:11.998Z</time>
</trkpt>  
<trkpt lat="34.24878244984266" lon="108.89245867367191">
   <ele>409.00135803222656</ele>
   <time>2021-06-04T01:14:14.998Z</time>
</trkpt>  
<trkpt lat="34.248792209815846" lon="108.89249362161945">
   <ele>408.78981018066406</ele>
   <time>2021-06-04T01:14:18.998Z</time>
</trkpt>  
<trkpt lat="34.24879251719281" lon="108.89252828394683">
   <ele>409.06617736816406</ele>
   <time>2021-06-04T01:14:21.998Z</time>
</trkpt>  
<trkpt lat="34.24877896779124" lon="108.89256749552237">
   <ele>409.0382843017578</ele>
   <time>2021-06-04T01:14:24.998Z</time>
</trkpt>  
<trkpt lat="34.24877095910408" lon="108.89260752074976">
   <ele>408.97938537597656</ele>
   <time>2021-06-04T01:14:27.998Z</time>
</trkpt>  
<trkpt lat="34.24876567962682" lon="108.89264870928939">
   <ele>408.94825744628906</ele>
   <time>2021-06-04T01:14:30.998Z</time>
</trkpt>  
<trkpt lat="34.24876012392515" lon="108.89268559278">
   <ele>408.6204376220703</ele>
   <time>2021-06-04T01:14:33.998Z</time>
</trkpt>  
<trkpt lat="34.24875987478399" lon="108.89272156545036">
   <ele>407.8275909423828</ele>
   <time>2021-06-04T01:14:36.998Z</time>
</trkpt>  
<trkpt lat="34.24877391461533" lon="108.89275487598515">
   <ele>407.05250549316406</ele>
   <time>2021-06-04T01:14:39.998Z</time>
</trkpt>  
<trkpt lat="34.248787485207" lon="108.89278901517034">
   <ele>406.80250549316406</ele>
   <time>2021-06-04T01:14:42.998Z</time>
</trkpt>  
<trkpt lat="34.248793740870646" lon="108.8928246527974">
   <ele>406.5290069580078</ele>
   <time>2021-06-04T01:14:45.998Z</time>
</trkpt>  
<trkpt lat="34.24879483183547" lon="108.89286363915139">
   <ele>406.56227111816406</ele>
   <time>2021-06-04T01:14:49.998Z</time>
</trkpt>  
<trkpt lat="34.248803331950896" lon="108.89290470366704">
   <ele>406.70802307128906</ele>
   <time>2021-06-04T01:14:53.998Z</time>
</trkpt>  
<trkpt lat="34.24881284176109" lon="108.89293861997024">
   <ele>406.48146057128906</ele>
   <time>2021-06-04T01:14:56.998Z</time>
</trkpt>  
<trkpt lat="34.24880341039819" lon="108.89298053682079">
   <ele>406.23780822753906</ele>
   <time>2021-06-04T01:15:00.998Z</time>
</trkpt>  
<trkpt lat="34.24881537920988" lon="108.8930188318522">
   <ele>406.45167541503906</ele>
   <time>2021-06-04T01:15:03.998Z</time>
</trkpt>  
<trkpt lat="34.24882050074511" lon="108.8930530868454">
   <ele>406.44300842285156</ele>
   <time>2021-06-04T01:15:06.998Z</time>
</trkpt>  
<trkpt lat="34.24881903053116" lon="108.8930871576702">
   <ele>405.95240783691406</ele>
   <time>2021-06-04T01:15:08.998Z</time>
</trkpt>  
<trkpt lat="34.24881119691352" lon="108.8931271837343">
   <ele>405.8682403564453</ele>
   <time>2021-06-04T01:15:11.998Z</time>
</trkpt>  
<trkpt lat="34.24881102798912" lon="108.89316635050193">
   <ele>406.18031311035156</ele>
   <time>2021-06-04T01:15:14.997Z</time>
</trkpt>  
<trkpt lat="34.248810242521394" lon="108.89320620364511">
   <ele>406.02613830566406</ele>
   <time>2021-06-04T01:15:17.997Z</time>
</trkpt>  
<trkpt lat="34.2488044561639" lon="108.8932411242389">
   <ele>406.17115783691406</ele>
   <time>2021-06-04T01:15:22.997Z</time>
</trkpt>  
<trkpt lat="34.24878211104036" lon="108.89327226192005">
   <ele>406.07228088378906</ele>
   <time>2021-06-04T01:15:26.997Z</time>
</trkpt>  
<trkpt lat="34.24875691526446" lon="108.89329750287244">
   <ele>406.07032775878906</ele>
   <time>2021-06-04T01:15:29.997Z</time>
</trkpt>  
<trkpt lat="34.24873271960575" lon="108.89332698256608">
   <ele>406.24049377441406</ele>
   <time>2021-06-04T01:15:32.997Z</time>
</trkpt>  
<trkpt lat="34.24870256880064" lon="108.89334930018151">
   <ele>406.5711212158203</ele>
   <time>2021-06-04T01:15:35.997Z</time>
</trkpt>  
<trkpt lat="34.248675127705944" lon="108.89337703423183">
   <ele>407.28346252441406</ele>
   <time>2021-06-04T01:15:38.997Z</time>
</trkpt>  
<trkpt lat="34.248651940668594" lon="108.89340595881389">
   <ele>406.9816436767578</ele>
   <time>2021-06-04T01:15:41.997Z</time>
</trkpt>  
<trkpt lat="34.248636302491526" lon="108.89344273867519">
   <ele>406.97914123535156</ele>
   <time>2021-06-04T01:15:44.997Z</time>
</trkpt>  
<trkpt lat="34.24861467561155" lon="108.89347855234637">
   <ele>406.76942443847656</ele>
   <time>2021-06-04T01:15:47.997Z</time>
</trkpt>  
<trkpt lat="34.24859372741804" lon="108.89351660226541">
   <ele>406.41688537597656</ele>
   <time>2021-06-04T01:15:50.997Z</time>
</trkpt>  
<trkpt lat="34.24857479152338" lon="108.89356008172348">
   <ele>406.4330596923828</ele>
   <time>2021-06-04T01:15:53.997Z</time>
</trkpt>  
<trkpt lat="34.248549319945596" lon="108.89359347034043">
   <ele>406.75428771972656</ele>
   <time>2021-06-04T01:15:56.997Z</time>
</trkpt>  
<trkpt lat="34.24853058040557" lon="108.89362004186485">
   <ele>406.96034240722656</ele>
   <time>2021-06-04T01:15:58.997Z</time>
</trkpt>  
<trkpt lat="34.24851077617667" lon="108.89364640419281">
   <ele>406.95375061035156</ele>
   <time>2021-06-04T01:16:01.997Z</time>
</trkpt>  
<trkpt lat="34.24848773384977" lon="108.89367168676029">
   <ele>407.25733947753906</ele>
   <time>2021-06-04T01:16:04.997Z</time>
</trkpt>  
<trkpt lat="34.24846136695546" lon="108.8936958895596">
   <ele>407.31581115722656</ele>
   <time>2021-06-04T01:16:07.997Z</time>
</trkpt>  
<trkpt lat="34.24843919703754" lon="108.89372783582542">
   <ele>406.7880401611328</ele>
   <time>2021-06-04T01:16:10.997Z</time>
</trkpt>  
<trkpt lat="34.24842206514028" lon="108.89375755919167">
   <ele>406.84242248535156</ele>
   <time>2021-06-04T01:16:14.997Z</time>
</trkpt>  
<trkpt lat="34.24840690030678" lon="108.89379961692613">
   <ele>406.75294494628906</ele>
   <time>2021-06-04T01:16:18.997Z</time>
</trkpt>  
<trkpt lat="34.24838066048696" lon="108.89383686361553">
   <ele>407.1322784423828</ele>
   <time>2021-06-04T01:16:21.997Z</time>
</trkpt>  
<trkpt lat="34.24836427218893" lon="108.8938718715445">
   <ele>407.32948303222656</ele>
   <time>2021-06-04T01:16:25.997Z</time>
</trkpt>  
<trkpt lat="34.24835420320493" lon="108.89391477556208">
   <ele>407.23109436035156</ele>
   <time>2021-06-04T01:16:29.997Z</time>
</trkpt>  
<trkpt lat="34.24835052614966" lon="108.89395610310999">
   <ele>407.39759826660156</ele>
   <time>2021-06-04T01:16:32.997Z</time>
</trkpt>  
<trkpt lat="34.24835830211478" lon="108.89399168243753">
   <ele>407.56983947753906</ele>
   <time>2021-06-04T01:16:37.997Z</time>
</trkpt>  
<trkpt lat="34.24836099261177" lon="108.89403299314425">
   <ele>408.0478057861328</ele>
   <time>2021-06-04T01:16:41.996Z</time>
</trkpt>  
<trkpt lat="34.24834488861488" lon="108.8940725084968">
   <ele>407.7030792236328</ele>
   <time>2021-06-04T01:16:44.996Z</time>
</trkpt>  
<trkpt lat="34.24833822364511" lon="108.8941063034104">
   <ele>407.44007873535156</ele>
   <time>2021-06-04T01:16:47.996Z</time>
</trkpt>  
<trkpt lat="34.24833337664194" lon="108.89414017572606">
   <ele>407.2366485595703</ele>
   <time>2021-06-04T01:16:51.996Z</time>
</trkpt>  
<trkpt lat="34.248308736682915" lon="108.89417247963354">
   <ele>407.4079132080078</ele>
   <time>2021-06-04T01:16:54.996Z</time>
</trkpt>  
<trkpt lat="34.248284720496514" lon="108.89421066657759">
   <ele>407.5028839111328</ele>
   <time>2021-06-04T01:16:57.996Z</time>
</trkpt>  
<trkpt lat="34.248267233882956" lon="108.89423881406397">
   <ele>407.6839141845703</ele>
   <time>2021-06-04T01:16:59.996Z</time>
</trkpt>  
<trkpt lat="34.24824380865817" lon="108.8942673319484">
   <ele>407.80848693847656</ele>
   <time>2021-06-04T01:17:02.996Z</time>
</trkpt>  
<trkpt lat="34.24822042021437" lon="108.89429008625685">
   <ele>407.31483459472656</ele>
   <time>2021-06-04T01:17:06.996Z</time>
</trkpt>  
<trkpt lat="34.24819545788647" lon="108.89431560604669">
   <ele>407.43263244628906</ele>
   <time>2021-06-04T01:17:09.996Z</time>
</trkpt>  
<trkpt lat="34.24816877715601" lon="108.89433859796942">
   <ele>407.23219299316406</ele>
   <time>2021-06-04T01:17:12.996Z</time>
</trkpt>  
<trkpt lat="34.24814484291878" lon="108.89435472009174">
   <ele>406.79078674316406</ele>
   <time>2021-06-04T01:17:14.996Z</time>
</trkpt>  
<trkpt lat="34.248117359345336" lon="108.89437307972081">
   <ele>407.15516662597656</ele>
   <time>2021-06-04T01:17:17.996Z</time>
</trkpt>  
<trkpt lat="34.24808382983631" lon="108.89439355564788">
   <ele>407.15980529785156</ele>
   <time>2021-06-04T01:17:22.996Z</time>
</trkpt>  
<trkpt lat="34.24804970954918" lon="108.89438820594562">
   <ele>407.37355041503906</ele>
   <time>2021-06-04T01:17:25.996Z</time>
</trkpt>  
<trkpt lat="34.24802138657208" lon="108.89438519465838">
   <ele>407.62953186035156</ele>
   <time>2021-06-04T01:17:29.996Z</time>
</trkpt>  
<trkpt lat="34.24799114533675" lon="108.89439785719186">
   <ele>407.99244689941406</ele>
   <time>2021-06-04T01:17:32.996Z</time>
</trkpt>  
<trkpt lat="34.247956249631464" lon="108.89439895013733">
   <ele>408.29383850097656</ele>
   <time>2021-06-04T01:17:36.996Z</time>
</trkpt>  
<trkpt lat="34.24792197477009" lon="108.89440184072156">
   <ele>408.49317932128906</ele>
   <time>2021-06-04T01:17:39.996Z</time>
</trkpt>  
<trkpt lat="34.247891303287645" lon="108.89438479242285">
   <ele>408.55055236816406</ele>
   <time>2021-06-04T01:17:43.996Z</time>
</trkpt>  
<trkpt lat="34.24786486947553" lon="108.89436315431723">
   <ele>408.93043518066406</ele>
   <time>2021-06-04T01:17:48.996Z</time>
</trkpt>  
<trkpt lat="34.247840879564016" lon="108.8943349194019">
   <ele>409.5348663330078</ele>
   <time>2021-06-04T01:17:53.996Z</time>
</trkpt>  
<trkpt lat="34.247824742627394" lon="108.89430826006523">
   <ele>409.62855529785156</ele>
   <time>2021-06-04T01:17:55.996Z</time>
</trkpt>  
<trkpt lat="34.24780696190217" lon="108.89428267674235">
   <ele>409.91590881347656</ele>
   <time>2021-06-04T01:17:59.996Z</time>
</trkpt>  
<trkpt lat="34.24777492533805" lon="108.89427023195641">
   <ele>410.45912170410156</ele>
   <time>2021-06-04T01:18:03.995Z</time>
</trkpt>  
<trkpt lat="34.247746842924606" lon="108.89426824415266">
   <ele>410.6872100830078</ele>
   <time>2021-06-04T01:18:05.995Z</time>
</trkpt>  
<trkpt lat="34.24771377330798" lon="108.89425220492369">
   <ele>411.09083557128906</ele>
   <time>2021-06-04T01:18:09.995Z</time>
</trkpt>  
<trkpt lat="34.247679104440195" lon="108.89424395876314">
   <ele>411.29444885253906</ele>
   <time>2021-06-04T01:18:12.994Z</time>
</trkpt>  
<trkpt lat="34.24764772015974" lon="108.89424885979659">
   <ele>411.68067932128906</ele>
   <time>2021-06-04T01:18:15.995Z</time>
</trkpt>  
<trkpt lat="34.24761587386895" lon="108.89426643591378">
   <ele>411.49232482910156</ele>
   <time>2021-06-04T01:18:19.996Z</time>
</trkpt>  
<trkpt lat="34.247586111915325" lon="108.8942848589785">
   <ele>411.78138732910156</ele>
   <time>2021-06-04T01:18:22.997Z</time>
</trkpt>  
<trkpt lat="34.247554324023376" lon="108.89428933292949">
   <ele>412.58253479003906</ele>
   <time>2021-06-04T01:18:25.997Z</time>
</trkpt>  
<trkpt lat="34.24752433674194" lon="108.89429215864268">
   <ele>413.0550079345703</ele>
   <time>2021-06-04T01:18:29.998Z</time>
</trkpt>  
<trkpt lat="34.24748756821975" lon="108.89429276094891">
   <ele>413.22438049316406</ele>
   <time>2021-06-04T01:18:33.998Z</time>
</trkpt>  
<trkpt lat="34.24745144306732" lon="108.89430170040474">
   <ele>413.15724182128906</ele>
   <time>2021-06-04T01:18:36.999Z</time>
</trkpt>  
<trkpt lat="34.247413522986086" lon="108.89431230934649">
   <ele>413.39967346191406</ele>
   <time>2021-06-04T01:18:39.999Z</time>
</trkpt>  
<trkpt lat="34.247386160750516" lon="108.89433162966941">
   <ele>413.4964141845703</ele>
   <time>2021-06-04T01:18:42.999Z</time>
</trkpt>  
<trkpt lat="34.247357103231025" lon="108.89435450633576">
   <ele>413.45619201660156</ele>
   <time>2021-06-04T01:18:46.999Z</time>
</trkpt>  
<trkpt lat="34.247324277431275" lon="108.89436672753642">
   <ele>413.54676818847656</ele>
   <time>2021-06-04T01:18:49.999Z</time>
</trkpt>  
<trkpt lat="34.247302464123514" lon="108.89439034725045">
   <ele>413.02113342285156</ele>
   <time>2021-06-04T01:18:52.999Z</time>
</trkpt>  
<trkpt lat="34.247277723007215" lon="108.89441005086991">
   <ele>411.19386291503906</ele>
   <time>2021-06-04T01:18:59.000Z</time>
</trkpt>  
<trkpt lat="34.24725243230369" lon="108.89443605674865">
   <ele>410.59730529785156</ele>
   <time>2021-06-04T01:19:04.000Z</time>
</trkpt>  
<trkpt lat="34.24723786631415" lon="108.89446424802374">
   <ele>410.88868713378906</ele>
   <time>2021-06-04T01:19:08.000Z</time>
</trkpt>  
<trkpt lat="34.247213504522" lon="108.89448451775823">
   <ele>411.1857452392578</ele>
   <time>2021-06-04T01:19:13.000Z</time>
</trkpt>  
<trkpt lat="34.24718895840273" lon="108.89449856421983">
   <ele>411.9969024658203</ele>
   <time>2021-06-04T01:19:15.000Z</time>
</trkpt>  
<trkpt lat="34.24715373615717" lon="108.89450483107805">
   <ele>413.1977081298828</ele>
   <time>2021-06-04T01:19:18.000Z</time>
</trkpt>  
<trkpt lat="34.24712092116308" lon="108.89451884493269">
   <ele>413.56385803222656</ele>
   <time>2021-06-04T01:19:23.000Z</time>
</trkpt>  
<trkpt lat="34.24710962377756" lon="108.8945490210136">
   <ele>412.3748321533203</ele>
   <time>2021-06-04T01:19:32.000Z</time>
</trkpt>  
<trkpt lat="34.247099955461" lon="108.89458672020106">
   <ele>412.21681213378906</ele>
   <time>2021-06-04T01:19:38.000Z</time>
</trkpt>  
<trkpt lat="34.24709053443774" lon="108.89463017670059">
   <ele>411.84913635253906</ele>
   <time>2021-06-04T01:19:41.000Z</time>
</trkpt>  
<trkpt lat="34.247084619946335" lon="108.89466607606742">
   <ele>411.51661682128906</ele>
   <time>2021-06-04T01:19:43.000Z</time>
</trkpt>  
<trkpt lat="34.24707979635579" lon="108.89469841402726">
   <ele>411.73805236816406</ele>
   <time>2021-06-04T01:19:45.000Z</time>
</trkpt>  
<trkpt lat="34.24707212704185" lon="108.89473800600702">
   <ele>412.3376007080078</ele>
   <time>2021-06-04T01:19:47.999Z</time>
</trkpt>  
<trkpt lat="34.24706037269703" lon="108.89477947091125">
   <ele>412.56935119628906</ele>
   <time>2021-06-04T01:19:50.999Z</time>
</trkpt>  
<trkpt lat="34.24703692119716" lon="108.8948148114652">
   <ele>412.81385803222656</ele>
   <time>2021-06-04T01:19:53.999Z</time>
</trkpt>  
<trkpt lat="34.24700702181464" lon="108.89484482830812">
   <ele>412.6636505126953</ele>
   <time>2021-06-04T01:19:56.999Z</time>
</trkpt>  
<trkpt lat="34.24697969599461" lon="108.89486583659934">
   <ele>411.64100646972656</ele>
   <time>2021-06-04T01:19:59.999Z</time>
</trkpt>  
<trkpt lat="34.24694718904459" lon="108.89487861197973">
   <ele>411.4208526611328</ele>
   <time>2021-06-04T01:20:03.999Z</time>
</trkpt>  
<trkpt lat="34.24692321658588" lon="108.89490779313364">
   <ele>411.02320861816406</ele>
   <time>2021-06-04T01:20:06.999Z</time>
</trkpt>  
<trkpt lat="34.2469006141567" lon="108.89492810894002">
   <ele>411.02723693847656</ele>
   <time>2021-06-04T01:20:09.999Z</time>
</trkpt>  
<trkpt lat="34.246871402609834" lon="108.89490742691072">
   <ele>410.93299865722656</ele>
   <time>2021-06-04T01:20:12.999Z</time>
</trkpt>  
<trkpt lat="34.246853163976006" lon="108.89488248087858">
   <ele>410.85011291503906</ele>
   <time>2021-06-04T01:20:14.999Z</time>
</trkpt>  
<trkpt lat="34.246836675392636" lon="108.89485615458106">
   <ele>411.14125061035156</ele>
   <time>2021-06-04T01:20:16.999Z</time>
</trkpt>  
<trkpt lat="34.24681389911433" lon="108.89481975142002">
   <ele>411.15602111816406</ele>
   <time>2021-06-04T01:20:19.999Z</time>
</trkpt>  
<trkpt lat="34.246788728827404" lon="108.89479830884396">
   <ele>410.96559143066406</ele>
   <time>2021-06-04T01:20:23.999Z</time>
</trkpt>  
<trkpt lat="34.2467628927473" lon="108.89477668785365">
   <ele>411.34608459472656</ele>
   <time>2021-06-04T01:20:28.999Z</time>
</trkpt>  
<trkpt lat="34.24673159316627" lon="108.89476195338746">
   <ele>411.30775451660156</ele>
   <time>2021-06-04T01:20:31.999Z</time>
</trkpt>  
<trkpt lat="34.24670334252406" lon="108.89474955635455">
   <ele>410.98585510253906</ele>
   <time>2021-06-04T01:20:34.999Z</time>
</trkpt>  
<trkpt lat="34.24667144827966" lon="108.8947300764853">
   <ele>411.2527618408203</ele>
   <time>2021-06-04T01:20:37.999Z</time>
</trkpt>  
<trkpt lat="34.24664352886495" lon="108.89471124547283">
   <ele>411.05738830566406</ele>
   <time>2021-06-04T01:20:40.999Z</time>
</trkpt>  
<trkpt lat="34.24661306684309" lon="108.89469831063074">
   <ele>411.45240783691406</ele>
   <time>2021-06-04T01:20:43.999Z</time>
</trkpt>  
<trkpt lat="34.24658077920999" lon="108.89468565083808">
   <ele>411.47877502441406</ele>
   <time>2021-06-04T01:20:46.999Z</time>
</trkpt>  
<trkpt lat="34.246552455939934" lon="108.89466885066227">
   <ele>411.3847198486328</ele>
   <time>2021-06-04T01:20:49.999Z</time>
</trkpt>  
<trkpt lat="34.24651774096703" lon="108.8946627960009">
   <ele>411.40882873535156</ele>
   <time>2021-06-04T01:20:54.999Z</time>
</trkpt>  
<trkpt lat="34.24649350386194" lon="108.89464545824057">
   <ele>411.7644805908203</ele>
   <time>2021-06-04T01:20:57.999Z</time>
</trkpt>  
<trkpt lat="34.24647121357419" lon="108.8946129341559">
   <ele>412.2799835205078</ele>
   <time>2021-06-04T01:21:02.999Z</time>
</trkpt>  
<trkpt lat="34.246450900203996" lon="108.89458161932517">
   <ele>412.95484924316406</ele>
   <time>2021-06-04T01:21:05.999Z</time>
</trkpt>  
<trkpt lat="34.246429790664166" lon="108.89454721713027">
   <ele>412.9231719970703</ele>
   <time>2021-06-04T01:21:08.999Z</time>
</trkpt>  
<trkpt lat="34.24640911218441" lon="108.89452325677698">
   <ele>413.11866760253906</ele>
   <time>2021-06-04T01:21:10.999Z</time>
</trkpt>  
<trkpt lat="34.24637965237658" lon="108.89450126534628">
   <ele>413.26124572753906</ele>
   <time>2021-06-04T01:21:13.999Z</time>
</trkpt>  
<trkpt lat="34.246349530781494" lon="108.89448450423937">
   <ele>412.92933654785156</ele>
   <time>2021-06-04T01:21:17.999Z</time>
</trkpt>  
<trkpt lat="34.2463249269465" lon="108.89445995861516">
   <ele>412.66859436035156</ele>
   <time>2021-06-04T01:21:20.999Z</time>
</trkpt>  
<trkpt lat="34.24630210315177" lon="108.8944316995705">
   <ele>411.9566192626953</ele>
   <time>2021-06-04T01:21:27.999Z</time>
</trkpt>  
<trkpt lat="34.24627260626556" lon="108.89442830661615">
   <ele>411.73085021972656</ele>
   <time>2021-06-04T01:21:34.999Z</time>
</trkpt>  
<trkpt lat="34.24625459875733" lon="108.89446735154019">
   <ele>411.76490783691406</ele>
   <time>2021-06-04T01:21:36.999Z</time>
</trkpt>  
<trkpt lat="34.24623616792409" lon="108.894491665861">
   <ele>411.86329650878906</ele>
   <time>2021-06-04T01:21:38.999Z</time>
</trkpt>  
<trkpt lat="34.246217466636786" lon="108.89451714787545">
   <ele>411.76564025878906</ele>
   <time>2021-06-04T01:21:41.999Z</time>
</trkpt>  
<trkpt lat="34.246192766893735" lon="108.89454280231524">
   <ele>411.4081573486328</ele>
   <time>2021-06-04T01:21:44.999Z</time>
</trkpt>  
<trkpt lat="34.2461767987735" lon="108.8945750501211">
   <ele>411.58119201660156</ele>
   <time>2021-06-04T01:21:46.999Z</time>
</trkpt>  
<trkpt lat="34.24617037593573" lon="108.89462310654456">
   <ele>411.6879425048828</ele>
   <time>2021-06-04T01:21:48.999Z</time>
</trkpt>  
<trkpt lat="34.24616140363386" lon="108.8946615642233">
   <ele>410.9899444580078</ele>
   <time>2021-06-04T01:21:51.999Z</time>
</trkpt>  
<trkpt lat="34.24617160688139" lon="108.89469843488924">
   <ele>411.37562561035156</ele>
   <time>2021-06-04T01:21:59.999Z</time>
</trkpt>  
<trkpt lat="34.24620192438054" lon="108.89472176256082">
   <ele>411.30213928222656</ele>
   <time>2021-06-04T01:22:02.998Z</time>
</trkpt>  
<trkpt lat="34.246228304373844" lon="108.89474148229193">
   <ele>411.39527893066406</ele>
   <time>2021-06-04T01:22:05.998Z</time>
</trkpt>  
<trkpt lat="34.24626041559932" lon="108.89476557289704">
   <ele>410.7602081298828</ele>
   <time>2021-06-04T01:22:09.998Z</time>
</trkpt>  
<trkpt lat="34.2462853895834" lon="108.8947799810286">
   <ele>410.93336486816406</ele>
   <time>2021-06-04T01:22:11.999Z</time>
</trkpt>  
<trkpt lat="34.24631043011524" lon="108.89479748858773">
   <ele>410.64076232910156</ele>
   <time>2021-06-04T01:22:14.999Z</time>
</trkpt>  
<trkpt lat="34.24633493854733" lon="108.89481923197417">
   <ele>411.06690979003906</ele>
   <time>2021-06-04T01:22:18.999Z</time>
</trkpt>  
<trkpt lat="34.24636023015714" lon="108.89484066111221">
   <ele>411.02491760253906</ele>
   <time>2021-06-04T01:22:22.000Z</time>
</trkpt>  
<trkpt lat="34.24639097711747" lon="108.89485072448382">
   <ele>411.35939025878906</ele>
   <time>2021-06-04T01:22:26.000Z</time>
</trkpt>  
<trkpt lat="34.24642714514356" lon="108.89485657548896">
   <ele>410.9856719970703</ele>
   <time>2021-06-04T01:22:29.000Z</time>
</trkpt>  
<trkpt lat="34.24645758732266" lon="108.89487275909684">
   <ele>411.5298614501953</ele>
   <time>2021-06-04T01:22:32.000Z</time>
</trkpt>  
<trkpt lat="34.24648422613258" lon="108.89489429268934">
   <ele>411.24708557128906</ele>
   <time>2021-06-04T01:22:35.000Z</time>
</trkpt>  
<trkpt lat="34.24650952353658" lon="108.89491205565983">
   <ele>411.12916564941406</ele>
   <time>2021-06-04T01:22:38.000Z</time>
</trkpt>  
<trkpt lat="34.246541312701446" lon="108.89493741605872">
   <ele>411.47450256347656</ele>
   <time>2021-06-04T01:22:42.000Z</time>
</trkpt>  
<trkpt lat="34.24656633447743" lon="108.8949551994447">
   <ele>411.54774475097656</ele>
   <time>2021-06-04T01:22:44.000Z</time>
</trkpt>  
<trkpt lat="34.246589323537236" lon="108.89497522641234">
   <ele>411.91114807128906</ele>
   <time>2021-06-04T01:22:46.000Z</time>
</trkpt>  
<trkpt lat="34.24661987549917" lon="108.8950050575881">
   <ele>412.56141662597656</ele>
   <time>2021-06-04T01:22:49.000Z</time>
</trkpt>  
<trkpt lat="34.2466507431731" lon="108.895039939744">
   <ele>413.1366729736328</ele>
   <time>2021-06-04T01:22:52.000Z</time>
</trkpt>  
<trkpt lat="34.2466728455213" lon="108.89506382690907">
   <ele>413.81239318847656</ele>
   <time>2021-06-04T01:22:54.000Z</time>
</trkpt>  
<trkpt lat="34.246701079724716" lon="108.89509423880611">
   <ele>414.19129943847656</ele>
   <time>2021-06-04T01:22:57.000Z</time>
</trkpt>  
<trkpt lat="34.246729635290656" lon="108.89511598339467">
   <ele>413.15516662597656</ele>
   <time>2021-06-04T01:23:01.000Z</time>
</trkpt>  
<trkpt lat="34.24675770234284" lon="108.89513712433912">
   <ele>413.87367248535156</ele>
   <time>2021-06-04T01:23:04.000Z</time>
</trkpt>  
<trkpt lat="34.24678295274695" lon="108.89515670332405">
   <ele>413.5930938720703</ele>
   <time>2021-06-04T01:23:07.000Z</time>
</trkpt>  
<trkpt lat="34.246809261680866" lon="108.89517119621419">
   <ele>413.96437072753906</ele>
   <time>2021-06-04T01:23:10.000Z</time>
</trkpt>  
<trkpt lat="34.246837103324" lon="108.89518367461196">
   <ele>413.83180236816406</ele>
   <time>2021-06-04T01:23:12.000Z</time>
</trkpt>  
<trkpt lat="34.24687031186523" lon="108.89518122058753">
   <ele>413.00941467285156</ele>
   <time>2021-06-04T01:23:17.000Z</time>
</trkpt>  
<trkpt lat="34.24690033268649" lon="108.89517060248517">
   <ele>413.23878479003906</ele>
   <time>2021-06-04T01:23:20.000Z</time>
</trkpt>  
<trkpt lat="34.24693012267581" lon="108.89516282119511">
   <ele>412.68336486816406</ele>
   <time>2021-06-04T01:23:23.000Z</time>
</trkpt>  
<trkpt lat="34.2469564728912" lon="108.89515556279976">
   <ele>411.44618225097656</ele>
   <time>2021-06-04T01:23:35.000Z</time>
</trkpt>  
<trkpt lat="34.24698552747967" lon="108.89514513717698">
   <ele>411.83595275878906</ele>
   <time>2021-06-04T01:23:38.000Z</time>
</trkpt>  
<trkpt lat="34.24701286755945" lon="108.89515076018941">
   <ele>411.88710021972656</ele>
   <time>2021-06-04T01:23:40.000Z</time>
</trkpt>  
<trkpt lat="34.247039104761406" lon="108.89516661160849">
   <ele>412.1846466064453</ele>
   <time>2021-06-04T01:23:42.000Z</time>
</trkpt>  
<trkpt lat="34.24706328300728" lon="108.89518749231884">
   <ele>412.40138244628906</ele>
   <time>2021-06-04T01:23:45.000Z</time>
</trkpt>  
<trkpt lat="34.24708741384296" lon="108.89520721173521">
   <ele>412.4605255126953</ele>
   <time>2021-06-04T01:23:47.000Z</time>
</trkpt>  
<trkpt lat="34.24711348715245" lon="108.89522566703212">
   <ele>412.18861389160156</ele>
   <time>2021-06-04T01:23:49.000Z</time>
</trkpt>  
<trkpt lat="34.24714336491824" lon="108.89524299934642">
   <ele>412.09901428222656</ele>
   <time>2021-06-04T01:23:52.000Z</time>
</trkpt>  
<trkpt lat="34.24717099324559" lon="108.89526117602368">
   <ele>411.96461486816406</ele>
   <time>2021-06-04T01:23:56.000Z</time>
</trkpt>  
<trkpt lat="34.247203240158804" lon="108.89525989189428">
   <ele>412.2117462158203</ele>
   <time>2021-06-04T01:24:00.000Z</time>
</trkpt>  
<trkpt lat="34.247229791722205" lon="108.8952465757651">
   <ele>412.15711975097656</ele>
   <time>2021-06-04T01:24:03.000Z</time>
</trkpt>  
<trkpt lat="34.24725869878794" lon="108.8952395536288">
   <ele>412.49916076660156</ele>
   <time>2021-06-04T01:24:06.000Z</time>
</trkpt>  
<trkpt lat="34.247294661733726" lon="108.895237496874">
   <ele>411.9662628173828</ele>
   <time>2021-06-04T01:24:09.000Z</time>
</trkpt>  
<trkpt lat="34.24732261974868" lon="108.89523839570182">
   <ele>411.8515167236328</ele>
   <time>2021-06-04T01:24:11.000Z</time>
</trkpt>  
<trkpt lat="34.24736072435077" lon="108.89523715049239">
   <ele>411.65345764160156</ele>
   <time>2021-06-04T01:24:14.000Z</time>
</trkpt>  
<trkpt lat="34.24740095178981" lon="108.89523890264098">
   <ele>411.55091857910156</ele>
   <time>2021-06-04T01:24:16.000Z</time>
</trkpt>  
<trkpt lat="34.24742860008558" lon="108.89524496418578">
   <ele>411.7516632080078</ele>
   <time>2021-06-04T01:24:18.000Z</time>
</trkpt>  
<trkpt lat="34.24745917803381" lon="108.8952417777562">
   <ele>411.67237854003906</ele>
   <time>2021-06-04T01:24:21.000Z</time>
</trkpt>  
<trkpt lat="34.247495507050395" lon="108.895234370154">
   <ele>412.13807678222656</ele>
   <time>2021-06-04T01:24:26.000Z</time>
</trkpt>  
<trkpt lat="34.24752991668432" lon="108.89521850410456">
   <ele>412.62306213378906</ele>
   <time>2021-06-04T01:24:29.000Z</time>
</trkpt>  
<trkpt lat="34.24755754501947" lon="108.89519713407275">
   <ele>413.03053283691406</ele>
   <time>2021-06-04T01:24:32.000Z</time>
</trkpt>  
<trkpt lat="34.24758261196335" lon="108.89518485843459">
   <ele>412.81666564941406</ele>
   <time>2021-06-04T01:24:35.000Z</time>
</trkpt>  
<trkpt lat="34.24759713660207" lon="108.89515256341147">
   <ele>412.52210998535156</ele>
   <time>2021-06-04T01:24:41.000Z</time>
</trkpt>  
<trkpt lat="34.24761103562698" lon="108.89511850342146">
   <ele>412.12232971191406</ele>
   <time>2021-06-04T01:24:44.000Z</time>
</trkpt>  
<trkpt lat="34.24762938252957" lon="108.89508749261257">
   <ele>412.18800354003906</ele>
   <time>2021-06-04T01:24:47.000Z</time>
</trkpt>  
<trkpt lat="34.247653067142664" lon="108.8950660294972">
   <ele>412.67140197753906</ele>
   <time>2021-06-04T01:24:52.000Z</time>
</trkpt>  
<trkpt lat="34.24766665652911" lon="108.8950319893846">
   <ele>412.29750061035156</ele>
   <time>2021-06-04T01:24:55.000Z</time>
</trkpt>  
<trkpt lat="34.247675082638274" lon="108.8949995150352">
   <ele>412.21888732910156</ele>
   <time>2021-06-04T01:24:57.000Z</time>
</trkpt>  
<trkpt lat="34.247694241044734" lon="108.89495948585784">
   <ele>411.93763732910156</ele>
   <time>2021-06-04T01:25:00.000Z</time>
</trkpt>  
<trkpt lat="34.247714036168574" lon="108.89492424242229">
   <ele>411.69642639160156</ele>
   <time>2021-06-04T01:25:02.000Z</time>
</trkpt>  
<trkpt lat="34.247739494570524" lon="108.89489649098076">
   <ele>411.58595275878906</ele>
   <time>2021-06-04T01:25:04.999Z</time>
</trkpt>  
<trkpt lat="34.24775596622507" lon="108.8948552445646">
   <ele>411.44105529785156</ele>
   <time>2021-06-04T01:25:07.999Z</time>
</trkpt>  
<trkpt lat="34.24776804610407" lon="108.8948134586366">
   <ele>411.30311584472656</ele>
   <time>2021-06-04T01:25:10.999Z</time>
</trkpt>  
<trkpt lat="34.24777784890144" lon="108.89477280772992">
   <ele>411.53407287597656</ele>
   <time>2021-06-04T01:25:13.999Z</time>
</trkpt>  
<trkpt lat="34.24778699629865" lon="108.8947334037744">
   <ele>411.75782775878906</ele>
   <time>2021-06-04T01:25:16.999Z</time>
</trkpt>  
<trkpt lat="34.24781096203902" lon="108.89470215966381">
   <ele>411.71241760253906</ele>
   <time>2021-06-04T01:25:19.999Z</time>
</trkpt>  
<trkpt lat="34.24783646981712" lon="108.89469146342859">
   <ele>411.99037170410156</ele>
   <time>2021-06-04T01:25:22.999Z</time>
</trkpt>  
<trkpt lat="34.24786442719513" lon="108.89468376406356">
   <ele>412.29933166503906</ele>
   <time>2021-06-04T01:25:25.998Z</time>
</trkpt>  
<trkpt lat="34.247891991376726" lon="108.89467003778958">
   <ele>412.16432189941406</ele>
   <time>2021-06-04T01:25:29.998Z</time>
</trkpt>  
<trkpt lat="34.24791931182248" lon="108.89466537565929">
   <ele>412.76625061035156</ele>
   <time>2021-06-04T01:25:33.998Z</time>
</trkpt>  
<trkpt lat="34.24795112853841" lon="108.89466410477986">
   <ele>412.9477081298828</ele>
   <time>2021-06-04T01:25:36.999Z</time>
</trkpt>  
<trkpt lat="34.24798380432912" lon="108.89466147868852">
   <ele>412.24928283691406</ele>
   <time>2021-06-04T01:25:40.999Z</time>
</trkpt>  
<trkpt lat="34.24801782872663" lon="108.8946625666146">
   <ele>412.41090393066406</ele>
   <time>2021-06-04T01:25:44.999Z</time>
</trkpt>  
<trkpt lat="34.2480441415913" lon="108.89467461134889">
   <ele>411.94166564941406</ele>
   <time>2021-06-04T01:25:47.999Z</time>
</trkpt>  
<trkpt lat="34.24807541066369" lon="108.89467571495719">
   <ele>411.3708038330078</ele>
   <time>2021-06-04T01:25:50.999Z</time>
</trkpt>  
<trkpt lat="34.24810765850699" lon="108.89466844969454">
   <ele>411.07276916503906</ele>
   <time>2021-06-04T01:25:55.000Z</time>
</trkpt>  
<trkpt lat="34.24813671350365" lon="108.8946697189463">
   <ele>410.4854278564453</ele>
   <time>2021-06-04T01:25:58.000Z</time>
</trkpt>  
<trkpt lat="34.24816992498353" lon="108.89467039580218">
   <ele>409.80677795410156</ele>
   <time>2021-06-04T01:26:01.000Z</time>
</trkpt>  
<trkpt lat="34.2481997576084" lon="108.89467250717226">
   <ele>409.61268615722656</ele>
   <time>2021-06-04T01:26:03.000Z</time>
</trkpt>  
<trkpt lat="34.24823627572001" lon="108.89467503894099">
   <ele>409.7708282470703</ele>
   <time>2021-06-04T01:26:05.000Z</time>
</trkpt>  
<trkpt lat="34.24826942538306" lon="108.89468170517796">
   <ele>409.69691467285156</ele>
   <time>2021-06-04T01:26:08.000Z</time>
</trkpt>  
<trkpt lat="34.24830763464046" lon="108.89467907907763">
   <ele>409.68556213378906</ele>
   <time>2021-06-04T01:26:11.000Z</time>
</trkpt>  
<trkpt lat="34.24834598559939" lon="108.89467545997752">
   <ele>409.49256896972656</ele>
   <time>2021-06-04T01:26:14.000Z</time>
</trkpt>  
<trkpt lat="34.24837825422598" lon="108.8946767834091">
   <ele>409.4391632080078</ele>
   <time>2021-06-04T01:26:18.000Z</time>
</trkpt>  
<trkpt lat="34.24840580216747" lon="108.89465826098689">
   <ele>409.47511291503906</ele>
   <time>2021-06-04T01:26:22.000Z</time>
</trkpt>  
<trkpt lat="34.24842859146746" lon="108.89463530740278">
   <ele>409.32325744628906</ele>
   <time>2021-06-04T01:26:26.000Z</time>
</trkpt>  
<trkpt lat="34.24845484514393" lon="108.8946076318914">
   <ele>409.57923889160156</ele>
   <time>2021-06-04T01:26:30.000Z</time>
</trkpt>  
<trkpt lat="34.24847606615773" lon="108.89458097226712">
   <ele>409.06629943847656</ele>
   <time>2021-06-04T01:26:33.000Z</time>
</trkpt>  
<trkpt lat="34.24849897571442" lon="108.89455132000707">
   <ele>408.93763732910156</ele>
   <time>2021-06-04T01:26:36.000Z</time>
</trkpt>  
<trkpt lat="34.24852459365899" lon="108.89452869645808">
   <ele>408.86476135253906</ele>
   <time>2021-06-04T01:26:39.000Z</time>
</trkpt>  
<trkpt lat="34.24854999518013" lon="108.89451025651275">
   <ele>408.60047912597656</ele>
   <time>2021-06-04T01:26:42.000Z</time>
</trkpt>  
<trkpt lat="34.248578133185916" lon="108.89449342792496">
   <ele>408.63221740722656</ele>
   <time>2021-06-04T01:26:45.000Z</time>
</trkpt>  
<trkpt lat="34.24861334088406" lon="108.89448529907533">
   <ele>408.4325714111328</ele>
   <time>2021-06-04T01:26:50.000Z</time>
</trkpt>  
<trkpt lat="34.24864591360534" lon="108.89449041812559">
   <ele>408.5354766845703</ele>
   <time>2021-06-04T01:26:53.000Z</time>
</trkpt>  
<trkpt lat="34.24868172697318" lon="108.89449789797958">
   <ele>408.75868225097656</ele>
   <time>2021-06-04T01:26:56.000Z</time>
</trkpt>  
<trkpt lat="34.2487085019072" lon="108.89450199679469">
   <ele>408.74867248535156</ele>
   <time>2021-06-04T01:26:58.000Z</time>
</trkpt>  
<trkpt lat="34.24874557627408" lon="108.89450674423514">
   <ele>408.72023010253906</ele>
   <time>2021-06-04T01:27:01.000Z</time>
</trkpt>  
<trkpt lat="34.24877853883892" lon="108.89452424360597">
   <ele>408.35084533691406</ele>
   <time>2021-06-04T01:27:04.000Z</time>
</trkpt>  
<trkpt lat="34.24881236568929" lon="108.894548072163">
   <ele>408.40370178222656</ele>
   <time>2021-06-04T01:27:07.000Z</time>
</trkpt>  
<trkpt lat="34.248837475835415" lon="108.89458111686663">
   <ele>408.2509307861328</ele>
   <time>2021-06-04T01:27:10.000Z</time>
</trkpt>  
<trkpt lat="34.2488543968137" lon="108.89461461149774">
   <ele>408.27638244628906</ele>
   <time>2021-06-04T01:27:12.999Z</time>
</trkpt>  
<trkpt lat="34.24887964944935" lon="108.89464012226551">
   <ele>408.08863830566406</ele>
   <time>2021-06-04T01:27:15.999Z</time>
</trkpt>  
<trkpt lat="34.24890460590498" lon="108.894658793314">
   <ele>407.94862365722656</ele>
   <time>2021-06-04T01:27:18.999Z</time>
</trkpt>  
<trkpt lat="34.24893540618263" lon="108.89468178240612">
   <ele>407.98793029785156</ele>
   <time>2021-06-04T01:27:21.999Z</time>
</trkpt>  
<trkpt lat="34.24896118921022" lon="108.8946979685548">
   <ele>407.38002014160156</ele>
   <time>2021-06-04T01:27:24.999Z</time>
</trkpt>  
<trkpt lat="34.2489869138453" lon="108.89470885575888">
   <ele>407.29151916503906</ele>
   <time>2021-06-04T01:27:29.999Z</time>
</trkpt>  
<trkpt lat="34.249019869348004" lon="108.89472042342919">
   <ele>406.9521026611328</ele>
   <time>2021-06-04T01:27:32.999Z</time>
</trkpt>  
<trkpt lat="34.249044233602326" lon="108.8947345567037">
   <ele>406.5727081298828</ele>
   <time>2021-06-04T01:27:37.999Z</time>
</trkpt>  
<trkpt lat="34.24907101347735" lon="108.8947534494949">
   <ele>406.59657287597656</ele>
   <time>2021-06-04T01:27:42.999Z</time>
</trkpt>  
<trkpt lat="34.249101225577576" lon="108.89477191507028">
   <ele>406.64173889160156</ele>
   <time>2021-06-04T01:27:45.999Z</time>
</trkpt>  
<trkpt lat="34.249135013733515" lon="108.89478360136167">
   <ele>406.40223693847656</ele>
   <time>2021-06-04T01:27:48.999Z</time>
</trkpt>  
<trkpt lat="34.24916440732023" lon="108.89479197897514">
   <ele>406.46266174316406</ele>
   <time>2021-06-04T01:27:51.999Z</time>
</trkpt>  
<trkpt lat="34.24920143755257" lon="108.89480098668889">
   <ele>406.32972717285156</ele>
   <time>2021-06-04T01:27:54.999Z</time>
</trkpt>  
<trkpt lat="34.24923575267125" lon="108.89480966704811">
   <ele>406.59498596191406</ele>
   <time>2021-06-04T01:27:57.999Z</time>
</trkpt>  
<trkpt lat="34.24927102326073" lon="108.8948111785883">
   <ele>406.19960021972656</ele>
   <time>2021-06-04T01:28:00.999Z</time>
</trkpt>  
<trkpt lat="34.249303999310605" lon="108.89481133093945">
   <ele>406.5152130126953</ele>
   <time>2021-06-04T01:28:03.999Z</time>
</trkpt>  
<trkpt lat="34.2493405715008" lon="108.89481001406443">
   <ele>406.4074249267578</ele>
   <time>2021-06-04T01:28:07.999Z</time>
</trkpt>  
<trkpt lat="34.249370379037" lon="108.89481130089953">
   <ele>406.48658752441406</ele>
   <time>2021-06-04T01:28:11.999Z</time>
</trkpt>  
<trkpt lat="34.24940678629918" lon="108.89480211250262">
   <ele>407.13685607910156</ele>
   <time>2021-06-04T01:28:14.999Z</time>
</trkpt>  
<trkpt lat="34.249434446317515" lon="108.89478816420309">
   <ele>407.10047912597656</ele>
   <time>2021-06-04T01:28:17.999Z</time>
</trkpt>  
<trkpt lat="34.24946153484787" lon="108.89476491765252">
   <ele>407.04054260253906</ele>
   <time>2021-06-04T01:28:20.999Z</time>
</trkpt>  
<trkpt lat="34.24948790283656" lon="108.89473468740714">
   <ele>407.4024200439453</ele>
   <time>2021-06-04T01:28:23.999Z</time>
</trkpt>  
<trkpt lat="34.249512548487246" lon="108.89470956557693">
   <ele>407.2930450439453</ele>
   <time>2021-06-04T01:28:26.999Z</time>
</trkpt>  
<trkpt lat="34.249534830045135" lon="108.89467857300366">
   <ele>407.57911682128906</ele>
   <time>2021-06-04T01:28:30.999Z</time>
</trkpt>  
<trkpt lat="34.249550821733656" lon="108.89464169677643">
   <ele>407.3130645751953</ele>
   <time>2021-06-04T01:28:33.999Z</time>
</trkpt>  
<trkpt lat="34.24956976282644" lon="108.89461388805326">
   <ele>407.36952209472656</ele>
   <time>2021-06-04T01:28:36.999Z</time>
</trkpt>  
<trkpt lat="34.249587553737236" lon="108.89457699697307">
   <ele>407.07276916503906</ele>
   <time>2021-06-04T01:28:39.999Z</time>
</trkpt>  
<trkpt lat="34.24961373877121" lon="108.89454174219118">
   <ele>406.61732482910156</ele>
   <time>2021-06-04T01:28:42.999Z</time>
</trkpt>  
<trkpt lat="34.249637365101684" lon="108.89451955526467">
   <ele>406.53688049316406</ele>
   <time>2021-06-04T01:28:44.999Z</time>
</trkpt>  
<trkpt lat="34.249667931750835" lon="108.89449808391667">
   <ele>406.4860382080078</ele>
   <time>2021-06-04T01:28:47.999Z</time>
</trkpt>  
<trkpt lat="34.24970018650473" lon="108.89448052201953">
   <ele>406.42616271972656</ele>
   <time>2021-06-04T01:28:50.999Z</time>
</trkpt>  
<trkpt lat="34.249728853145356" lon="108.8944717922657">
   <ele>406.31092834472656</ele>
   <time>2021-06-04T01:28:54.999Z</time>
</trkpt>  
<trkpt lat="34.24976020227555" lon="108.89446593123854">
   <ele>406.40138244628906</ele>
   <time>2021-06-04T01:28:58.999Z</time>
</trkpt>  
<trkpt lat="34.24977902054372" lon="108.89443663351554">
   <ele>406.27430725097656</ele>
   <time>2021-06-04T01:29:05.999Z</time>
</trkpt>  
<trkpt lat="34.24980280924677" lon="108.89441757891628">
   <ele>406.08436584472656</ele>
   <time>2021-06-04T01:29:12.999Z</time>
</trkpt>  
<trkpt lat="34.24982979516957" lon="108.89443194040535">
   <ele>405.63844299316406</ele>
   <time>2021-06-04T01:29:17.999Z</time>
</trkpt>  
<trkpt lat="34.24984980905217" lon="108.89446859968">
   <ele>406.05567932128906</ele>
   <time>2021-06-04T01:29:21.999Z</time>
</trkpt>  
<trkpt lat="34.249875820681055" lon="108.89447957327255">
   <ele>406.18104553222656</ele>
   <time>2021-06-04T01:29:25.999Z</time>
</trkpt>  
<trkpt lat="34.24990410674346" lon="108.8944731705924">
   <ele>406.11891174316406</ele>
   <time>2021-06-04T01:29:29.999Z</time>
</trkpt>  
<trkpt lat="34.24993538678225" lon="108.89447506715027">
   <ele>406.02210998535156</ele>
   <time>2021-06-04T01:29:34.999Z</time>
</trkpt>  
<trkpt lat="34.2499609761181" lon="108.89448678695857">
   <ele>405.9790802001953</ele>
   <time>2021-06-04T01:29:37.999Z</time>
</trkpt>  
<trkpt lat="34.24997756570592" lon="108.89451695132081">
   <ele>406.2482452392578</ele>
   <time>2021-06-04T01:29:40.999Z</time>
</trkpt>  
<trkpt lat="34.24996448536421" lon="108.89448491453646">
   <ele>406.00245666503906</ele>
   <time>2021-06-04T01:29:50.999Z</time>
</trkpt>  
<trkpt lat="34.249965547850486" lon="108.89445138571733">
   <ele>406.05482482910156</ele>
   <time>2021-06-04T01:29:53.999Z</time>
</trkpt>  
<trkpt lat="34.249969841932206" lon="108.89441207552193">
   <ele>406.37879943847656</ele>
   <time>2021-06-04T01:29:57.999Z</time>
</trkpt>  
<trkpt lat="34.24997768041539" lon="108.8943762414589">
   <ele>406.89027404785156</ele>
   <time>2021-06-04T01:30:01.998Z</time>
</trkpt>  
<trkpt lat="34.250009724142636" lon="108.8943709594388">
   <ele>406.51747131347656</ele>
   <time>2021-06-04T01:30:08.998Z</time>
</trkpt>  
<trkpt lat="34.25003993065673" lon="108.89437135230438">
   <ele>406.49269104003906</ele>
   <time>2021-06-04T01:30:11.998Z</time>
</trkpt>  
<trkpt lat="34.250076882235064" lon="108.8943671334158">
   <ele>405.9638214111328</ele>
   <time>2021-06-04T01:30:14.998Z</time>
</trkpt>  
<trkpt lat="34.250110868390934" lon="108.89436001845924">
   <ele>405.98768615722656</ele>
   <time>2021-06-04T01:30:18.998Z</time>
</trkpt>  
<trkpt lat="34.25014134488015" lon="108.89435092667594">
   <ele>405.52015686035156</ele>
   <time>2021-06-04T01:30:21.998Z</time>
</trkpt>  
<trkpt lat="34.25015022422582" lon="108.8943136062098">
   <ele>405.13478088378906</ele>
   <time>2021-06-04T01:30:26.998Z</time>
</trkpt>  
<trkpt lat="34.25014818478392" lon="108.89427553166442">
   <ele>405.30250549316406</ele>
   <time>2021-06-04T01:30:30.998Z</time>
</trkpt>  
<trkpt lat="34.25015121842553" lon="108.89424171100701">
   <ele>405.58363342285156</ele>
   <time>2021-06-04T01:30:34.998Z</time>
</trkpt>  
<trkpt lat="34.25018332144143" lon="108.89423178076416">
   <ele>405.6367950439453</ele>
   <time>2021-06-04T01:30:38.998Z</time>
</trkpt>  
<trkpt lat="34.25021650565496" lon="108.8942249987185">
   <ele>405.4781036376953</ele>
   <time>2021-06-04T01:30:42.998Z</time>
</trkpt>  
<trkpt lat="34.25023639889208" lon="108.894196487916">
   <ele>405.55177307128906</ele>
   <time>2021-06-04T01:30:46.998Z</time>
</trkpt>  
<trkpt lat="34.25024652949872" lon="108.894162371971">
   <ele>405.5801544189453</ele>
   <time>2021-06-04T01:30:51.998Z</time>
</trkpt>  
<trkpt lat="34.25023998231359" lon="108.8941298949692">
   <ele>405.66676330566406</ele>
   <time>2021-06-04T01:30:57.998Z</time>
</trkpt>  
<trkpt lat="34.25023147707707" lon="108.89409479998625">
   <ele>405.8415069580078</ele>
   <time>2021-06-04T01:31:03.998Z</time>
</trkpt>  
<trkpt lat="34.25023129122876" lon="108.89405566389487">
   <ele>406.25660705566406</ele>
   <time>2021-06-04T01:31:07.998Z</time>
</trkpt>  
<trkpt lat="34.250217951373514" lon="108.89401511664964">
   <ele>407.28407287597656</ele>
   <time>2021-06-04T01:31:12.998Z</time>
</trkpt>  
<trkpt lat="34.25020654420857" lon="108.89398340263507">
   <ele>407.38868713378906</ele>
   <time>2021-06-04T01:31:16.998Z</time>
</trkpt>  
<trkpt lat="34.25020374803871" lon="108.89395040618108">
   <ele>407.7375030517578</ele>
   <time>2021-06-04T01:31:19.998Z</time>
</trkpt>  
<trkpt lat="34.250213249833216" lon="108.89391594782977">
   <ele>407.64479064941406</ele>
   <time>2021-06-04T01:31:23.998Z</time>
</trkpt>  
<trkpt lat="34.250222953697616" lon="108.89387001911867">
   <ele>407.81263732910156</ele>
   <time>2021-06-04T01:31:27.998Z</time>
</trkpt>  
<trkpt lat="34.25023645229203" lon="108.89383811811761">
   <ele>407.83778381347656</ele>
   <time>2021-06-04T01:31:29.998Z</time>
</trkpt>  
<trkpt lat="34.250254314074475" lon="108.89381327927472">
   <ele>408.01856994628906</ele>
   <time>2021-06-04T01:31:32.998Z</time>
</trkpt>  
<trkpt lat="34.250281764923464" lon="108.89383248271434">
   <ele>407.52601623535156</ele>
   <time>2021-06-04T01:31:36.998Z</time>
</trkpt>  
<trkpt lat="34.25030142435338" lon="108.89385541106849">
   <ele>407.56886291503906</ele>
   <time>2021-06-04T01:31:39.998Z</time>
</trkpt>  
<trkpt lat="34.25032538563579" lon="108.89387781388123">
   <ele>407.42652893066406</ele>
   <time>2021-06-04T01:31:42.998Z</time>
</trkpt>  
<trkpt lat="34.250354113621974" lon="108.89390495281414">
   <ele>407.2152862548828</ele>
   <time>2021-06-04T01:31:45.998Z</time>
</trkpt>  
<trkpt lat="34.25037397508949" lon="108.8939326831971">
   <ele>407.05311584472656</ele>
   <time>2021-06-04T01:31:48.998Z</time>
</trkpt>  
<trkpt lat="34.250396873437076" lon="108.89396132510964">
   <ele>406.77577209472656</ele>
   <time>2021-06-04T01:31:51.998Z</time>
</trkpt>  
<trkpt lat="34.25042310304156" lon="108.89399192060499">
   <ele>406.5435333251953</ele>
   <time>2021-06-04T01:31:54.998Z</time>
</trkpt>  
<trkpt lat="34.25044920531004" lon="108.89402330525442">
   <ele>406.68067932128906</ele>
   <time>2021-06-04T01:31:57.998Z</time>
</trkpt>  
<trkpt lat="34.250471056600446" lon="108.894057748814">
   <ele>406.51844787597656</ele>
   <time>2021-06-04T01:32:00.998Z</time>
</trkpt>  
<trkpt lat="34.250493917453234" lon="108.8940878799741">
   <ele>406.32252502441406</ele>
   <time>2021-06-04T01:32:03.998Z</time>
</trkpt>  
<trkpt lat="34.25051455200203" lon="108.89412118501849">
   <ele>406.3529815673828</ele>
   <time>2021-06-04T01:32:06.998Z</time>
</trkpt>  
<trkpt lat="34.25053267027363" lon="108.89416167290995">
   <ele>406.45594787597656</ele>
   <time>2021-06-04T01:32:09.998Z</time>
</trkpt>  
<trkpt lat="34.25054409828531" lon="108.89420184226331">
   <ele>406.6654815673828</ele>
   <time>2021-06-04T01:32:12.998Z</time>
</trkpt>  
<trkpt lat="34.250535279431624" lon="108.89423974361048">
   <ele>406.5285186767578</ele>
   <time>2021-06-04T01:32:15.998Z</time>
</trkpt>  
<trkpt lat="34.25052575998051" lon="108.89427631617859">
   <ele>406.82911682128906</ele>
   <time>2021-06-04T01:32:18.998Z</time>
</trkpt>  
<trkpt lat="34.250508703600765" lon="108.89431188104173">
   <ele>407.02406311035156</ele>
   <time>2021-06-04T01:32:21.998Z</time>
</trkpt>  
<trkpt lat="34.250492499216755" lon="108.89434358657502">
   <ele>407.28224182128906</ele>
   <time>2021-06-04T01:32:23.998Z</time>
</trkpt>  
<trkpt lat="34.25048337781745" lon="108.89437489510715">
   <ele>407.0500030517578</ele>
   <time>2021-06-04T01:32:27.998Z</time>
</trkpt>  
<trkpt lat="34.250479847928624" lon="108.89442131639589">
   <ele>407.0606231689453</ele>
   <time>2021-06-04T01:32:31.998Z</time>
</trkpt>  
<trkpt lat="34.250481389268266" lon="108.89445938133564">
   <ele>406.88038635253906</ele>
   <time>2021-06-04T01:32:34.996Z</time>
</trkpt>  
<trkpt lat="34.250466852042244" lon="108.89449554953825">
   <ele>407.06581115722656</ele>
   <time>2021-06-04T01:32:38.997Z</time>
</trkpt>  
<trkpt lat="34.25044591108099" lon="108.89452654559051">
   <ele>407.1504669189453</ele>
   <time>2021-06-04T01:32:41.998Z</time>
</trkpt>  
<trkpt lat="34.2504307953028" lon="108.89456242375076">
   <ele>406.8151397705078</ele>
   <time>2021-06-04T01:32:44.998Z</time>
</trkpt>  
<trkpt lat="34.250428077386786" lon="108.894597867581">
   <ele>407.4586944580078</ele>
   <time>2021-06-04T01:32:49.999Z</time>
</trkpt>  
<trkpt lat="34.250439453390754" lon="108.89462871233705">
   <ele>406.99769592285156</ele>
   <time>2021-06-04T01:32:52.999Z</time>
</trkpt>  
<trkpt lat="34.25046857746268" lon="108.89467130749101">
   <ele>406.94020080566406</ele>
   <time>2021-06-04T01:32:54.999Z</time>
</trkpt>  
<trkpt lat="34.25049483840135" lon="108.89468883519277">
   <ele>407.0401153564453</ele>
   <time>2021-06-04T01:32:58.999Z</time>
</trkpt>  
<trkpt lat="34.250472033059246" lon="108.89471390330215">
   <ele>406.98793029785156</ele>
   <time>2021-06-04T01:33:01.999Z</time>
</trkpt>  
<trkpt lat="34.25044312747148" lon="108.8947151064645">
   <ele>407.00245666503906</ele>
   <time>2021-06-04T01:33:04.999Z</time>
</trkpt>  
<trkpt lat="34.250459398441045" lon="108.89468767612358">
   <ele>406.91200256347656</ele>
   <time>2021-06-04T01:33:11.000Z</time>
</trkpt>  
<trkpt lat="34.25046873673434" lon="108.89472309070418">
   <ele>406.22108459472656</ele>
   <time>2021-06-04T01:33:19.000Z</time>
</trkpt>  
<trkpt lat="34.250461289341246" lon="108.89476335591996">
   <ele>406.21156311035156</ele>
   <time>2021-06-04T01:33:23.000Z</time>
</trkpt>  
<trkpt lat="34.25045880360749" lon="108.89480910205205">
   <ele>406.32374572753906</ele>
   <time>2021-06-04T01:33:26.000Z</time>
</trkpt>  
<trkpt lat="34.25045497109763" lon="108.89485751434128">
   <ele>406.17323303222656</ele>
   <time>2021-06-04T01:33:29.000Z</time>
</trkpt>  
<trkpt lat="34.250450073973674" lon="108.89489078125882">
   <ele>406.6024932861328</ele>
   <time>2021-06-04T01:33:31.000Z</time>
</trkpt>  
<trkpt lat="34.250450587869" lon="108.89492775135861">
   <ele>406.4281768798828</ele>
   <time>2021-06-04T01:33:34.000Z</time>
</trkpt>  
<trkpt lat="34.250445064052684" lon="108.89496399707372">
   <ele>406.2909698486328</ele>
   <time>2021-06-04T01:33:39.000Z</time>
</trkpt>  
<trkpt lat="34.25043474830489" lon="108.89499443267867">
   <ele>406.2354278564453</ele>
   <time>2021-06-04T01:33:47.000Z</time>
</trkpt>  
<trkpt lat="34.25041690343349" lon="108.89501994366901">
   <ele>406.08424377441406</ele>
   <time>2021-06-04T01:33:55.000Z</time>
</trkpt>  
<trkpt lat="34.250413630504845" lon="108.89505369438528">
   <ele>405.84584045410156</ele>
   <time>2021-06-04T01:34:09.000Z</time>
</trkpt>  
<trkpt lat="34.25038601443739" lon="108.8950524122987">
   <ele>405.18714904785156</ele>
   <time>2021-06-04T01:34:33.000Z</time>
</trkpt>  
<trkpt lat="34.250378271595736" lon="108.8950912184255">
   <ele>405.03492736816406</ele>
   <time>2021-06-04T01:34:51.000Z</time>
</trkpt>  
<trkpt lat="34.25039939546494" lon="108.89511495603908">
   <ele>405.15443420410156</ele>
   <time>2021-06-04T01:34:57.000Z</time>
</trkpt>  
<trkpt lat="34.250427320604686" lon="108.89512568946887">
   <ele>405.31703186035156</ele>
   <time>2021-06-04T01:35:00.000Z</time>
</trkpt>  
<trkpt lat="34.25045448308354" lon="108.89511023142289">
   <ele>406.20668029785156</ele>
   <time>2021-06-04T01:35:24.999Z</time>
</trkpt>  
<trkpt lat="34.25042561141675" lon="108.89509759449238">
   <ele>404.73524475097656</ele>
   <time>2021-06-04T01:35:35.999Z</time>
</trkpt>  
<trkpt lat="34.250399308396744" lon="108.895089409253">
   <ele>404.98365783691406</ele>
   <time>2021-06-04T01:35:43.999Z</time>
</trkpt>  
<trkpt lat="34.25039929805422" lon="108.89512630741375">
   <ele>405.96034240722656</ele>
   <time>2021-06-04T01:35:58.999Z</time>
</trkpt>  
<trkpt lat="34.25038512485474" lon="108.8951675855519">
   <ele>406.38124084472656</ele>
   <time>2021-06-04T01:36:02.999Z</time>
</trkpt>  
<trkpt lat="34.25038555940783" lon="108.89520771403127">
   <ele>405.81166076660156</ele>
   <time>2021-06-04T01:36:05.999Z</time>
</trkpt>  
<trkpt lat="34.250397927754115" lon="108.8952459813219">
   <ele>406.12232971191406</ele>
   <time>2021-06-04T01:36:08.999Z</time>
</trkpt>  
<trkpt lat="34.250400943729524" lon="108.89528077723519">
   <ele>406.08485412597656</ele>
   <time>2021-06-04T01:36:12.999Z</time>
</trkpt>  
<trkpt lat="34.250396407638995" lon="108.89531385930377">
   <ele>406.08424377441406</ele>
   <time>2021-06-04T01:36:14.999Z</time>
</trkpt>  
<trkpt lat="34.25039266016445" lon="108.89535212792899">
   <ele>406.40882873535156</ele>
   <time>2021-06-04T01:36:17.999Z</time>
</trkpt>  
<trkpt lat="34.250387199663656" lon="108.8953840990929">
   <ele>406.5132598876953</ele>
   <time>2021-06-04T01:36:20.999Z</time>
</trkpt>  
<trkpt lat="34.25038425624565" lon="108.89542050430346">
   <ele>406.23793029785156</ele>
   <time>2021-06-04T01:36:25.999Z</time>
</trkpt>  
<trkpt lat="34.250381103707454" lon="108.89545674438081">
   <ele>406.2051544189453</ele>
   <time>2021-06-04T01:36:28.999Z</time>
</trkpt>  
<trkpt lat="34.25037341035262" lon="108.89549101710634">
   <ele>406.28248596191406</ele>
   <time>2021-06-04T01:36:32.999Z</time>
</trkpt>  
<trkpt lat="34.25036576720781" lon="108.89552673409065">
   <ele>406.3330841064453</ele>
   <time>2021-06-04T01:36:36.999Z</time>
</trkpt>  
<trkpt lat="34.25035693846188" lon="108.89556136032544">
   <ele>406.35414123535156</ele>
   <time>2021-06-04T01:36:41.999Z</time>
</trkpt>  
<trkpt lat="34.25035666873472" lon="108.89560145591835">
   <ele>406.18910217285156</ele>
   <time>2021-06-04T01:36:44.999Z</time>
</trkpt>  
<trkpt lat="34.25035543945471" lon="108.8956447695542">
   <ele>406.10047912597656</ele>
   <time>2021-06-04T01:36:47.999Z</time>
</trkpt>  
<trkpt lat="34.25035888876829" lon="108.89568344958155">
   <ele>406.85438537597656</ele>
   <time>2021-06-04T01:36:51.999Z</time>
</trkpt>  
<trkpt lat="34.25035630244267" lon="108.8957264617046">
   <ele>406.9224395751953</ele>
   <time>2021-06-04T01:36:54.999Z</time>
</trkpt>  
<trkpt lat="34.25035250559724" lon="108.89576674485033">
   <ele>407.12477111816406</ele>
   <time>2021-06-04T01:36:57.999Z</time>
</trkpt>  
<trkpt lat="34.25034558459969" lon="108.89579952866218">
   <ele>407.21412658691406</ele>
   <time>2021-06-04T01:37:02.999Z</time>
</trkpt>  
<trkpt lat="34.25032750104117" lon="108.89583286345544">
   <ele>407.06227111816406</ele>
   <time>2021-06-04T01:37:05.999Z</time>
</trkpt>  
<trkpt lat="34.250296195051014" lon="108.8958588125019">
   <ele>406.73963928222656</ele>
   <time>2021-06-04T01:37:08.999Z</time>
</trkpt>  
<trkpt lat="34.25026586874928" lon="108.8958513706046">
   <ele>406.56629943847656</ele>
   <time>2021-06-04T01:37:11.999Z</time>
</trkpt>  
<trkpt lat="34.250239218577" lon="108.89584466171426">
   <ele>407.28749084472656</ele>
   <time>2021-06-04T01:37:16.999Z</time>
</trkpt>  
<trkpt lat="34.25021402463435" lon="108.89581826288199">
   <ele>408.16065979003906</ele>
   <time>2021-06-04T01:37:19.999Z</time>
</trkpt>  
<trkpt lat="34.25019385361694" lon="108.89578888226282">
   <ele>408.33363342285156</ele>
   <time>2021-06-04T01:37:22.999Z</time>
</trkpt>  
<trkpt lat="34.25016671554844" lon="108.89576412587985">
   <ele>408.56556701660156</ele>
   <time>2021-06-04T01:37:26.999Z</time>
</trkpt>  
<trkpt lat="34.25013892088846" lon="108.8957434296426">
   <ele>408.94496154785156</ele>
   <time>2021-06-04T01:37:30.999Z</time>
</trkpt>  
<trkpt lat="34.25011615172878" lon="108.89572332889233">
   <ele>408.8292999267578</ele>
   <time>2021-06-04T01:37:32.999Z</time>
</trkpt>  
<trkpt lat="34.250088701832915" lon="108.89568685226354">
   <ele>408.76576232910156</ele>
   <time>2021-06-04T01:37:35.999Z</time>
</trkpt>  
<trkpt lat="34.25006038006745" lon="108.89565254582988">
   <ele>408.7346954345703</ele>
   <time>2021-06-04T01:37:38.999Z</time>
</trkpt>  
<trkpt lat="34.250033661348425" lon="108.89563066693171">
   <ele>408.9516143798828</ele>
   <time>2021-06-04T01:37:41.999Z</time>
</trkpt>  
<trkpt lat="34.25000172684636" lon="108.89562195899707">
   <ele>408.76588439941406</ele>
   <time>2021-06-04T01:37:45.999Z</time>
</trkpt>  
<trkpt lat="34.249963408147906" lon="108.89561292075193">
   <ele>408.7503204345703</ele>
   <time>2021-06-04T01:37:48.999Z</time>
</trkpt>  
<trkpt lat="34.2499265012811" lon="108.89561161306263">
   <ele>409.21864318847656</ele>
   <time>2021-06-04T01:37:51.999Z</time>
</trkpt>  
<trkpt lat="34.24989047809463" lon="108.89561399677424">
   <ele>409.1026153564453</ele>
   <time>2021-06-04T01:37:54.999Z</time>
</trkpt>  
<trkpt lat="34.24986204226969" lon="108.89561514758046">
   <ele>408.58351135253906</ele>
   <time>2021-06-04T01:37:59.999Z</time>
</trkpt>  
<trkpt lat="34.249825941999916" lon="108.89561159568073">
   <ele>408.49159240722656</ele>
   <time>2021-06-04T01:38:02.999Z</time>
</trkpt>  
<trkpt lat="34.249792922814144" lon="108.8956143830445">
   <ele>409.20057678222656</ele>
   <time>2021-06-04T01:38:07.999Z</time>
</trkpt>  
<trkpt lat="34.249764473420406" lon="108.8956224879599">
   <ele>409.14955139160156</ele>
   <time>2021-06-04T01:38:10.999Z</time>
</trkpt>  
<trkpt lat="34.249737590314886" lon="108.89562817771329">
   <ele>409.52626037597656</ele>
   <time>2021-06-04T01:38:14.999Z</time>
</trkpt>  
<trkpt lat="34.24970661246038" lon="108.89562859367493">
   <ele>409.52748107910156</ele>
   <time>2021-06-04T01:38:17.999Z</time>
</trkpt>  
<trkpt lat="34.24967486066934" lon="108.89563437091762">
   <ele>409.41847229003906</ele>
   <time>2021-06-04T01:38:21.999Z</time>
</trkpt>  
<trkpt lat="34.24965113173697" lon="108.89565323660675">
   <ele>409.5917510986328</ele>
   <time>2021-06-04T01:38:24.999Z</time>
</trkpt>  
<trkpt lat="34.249648980311086" lon="108.89569793748015">
   <ele>409.76551818847656</ele>
   <time>2021-06-04T01:38:29.998Z</time>
</trkpt>  
<trkpt lat="34.249657680402656" lon="108.89573820703308">
   <ele>409.4339141845703</ele>
   <time>2021-06-04T01:38:32.998Z</time>
</trkpt>  
<trkpt lat="34.249652792884085" lon="108.89577999458088">
   <ele>409.39222717285156</ele>
   <time>2021-06-04T01:38:35.998Z</time>
</trkpt>  
<trkpt lat="34.24965102797396" lon="108.89581462693991">
   <ele>408.79139709472656</ele>
   <time>2021-06-04T01:38:39.998Z</time>
</trkpt>  
<trkpt lat="34.24964846361317" lon="108.89584960725003">
   <ele>408.29859924316406</ele>
   <time>2021-06-04T01:38:42.998Z</time>
</trkpt>  
<trkpt lat="34.249649464627375" lon="108.89589274087164">
   <ele>408.17945861816406</ele>
   <time>2021-06-04T01:38:45.998Z</time>
</trkpt>  
<trkpt lat="34.249620259948664" lon="108.89590532535482">
   <ele>407.9341583251953</ele>
   <time>2021-06-04T01:38:55.998Z</time>
</trkpt>  
<trkpt lat="34.249591878924136" lon="108.89590901888288">
   <ele>407.89601135253906</ele>
   <time>2021-06-04T01:38:59.998Z</time>
</trkpt>  
<trkpt lat="34.249562605442556" lon="108.89591764198117">
   <ele>407.84767150878906</ele>
   <time>2021-06-04T01:39:02.998Z</time>
</trkpt>  
<trkpt lat="34.2495333364111" lon="108.89592610114178">
   <ele>407.63172912597656</ele>
   <time>2021-06-04T01:39:05.998Z</time>
</trkpt>  
<trkpt lat="34.24950675801668" lon="108.8959364129483">
   <ele>407.80043029785156</ele>
   <time>2021-06-04T01:39:09.998Z</time>
</trkpt>  
<trkpt lat="34.24947922928702" lon="108.89594967295777">
   <ele>407.75807189941406</ele>
   <time>2021-06-04T01:39:15.998Z</time>
</trkpt>  
<trkpt lat="34.24946328673093" lon="108.89597756666859">
   <ele>407.61256408691406</ele>
   <time>2021-06-04T01:39:21.998Z</time>
</trkpt>  
<trkpt lat="34.249434648789546" lon="108.89596938727068">
   <ele>407.57899475097656</ele>
   <time>2021-06-04T01:39:25.998Z</time>
</trkpt>  
<trkpt lat="34.249407766471464" lon="108.89598270009955">
   <ele>407.64698791503906</ele>
   <time>2021-06-04T01:39:29.998Z</time>
</trkpt>  
<trkpt lat="34.24938374152485" lon="108.89600967902294">
   <ele>407.50794982910156</ele>
   <time>2021-06-04T01:39:31.998Z</time>
</trkpt>  
<trkpt lat="34.24935757342315" lon="108.89601768594385">
   <ele>407.4835968017578</ele>
   <time>2021-06-04T01:39:34.998Z</time>
</trkpt>  
<trkpt lat="34.24931733958474" lon="108.89602184374392">
   <ele>407.3347930908203</ele>
   <time>2021-06-04T01:39:37.998Z</time>
</trkpt>  
<trkpt lat="34.24928337729928" lon="108.89603517851984">
   <ele>407.28431701660156</ele>
   <time>2021-06-04T01:39:40.998Z</time>
</trkpt>  
<trkpt lat="34.24924848195321" lon="108.89604747678959">
   <ele>407.23329162597656</ele>
   <time>2021-06-04T01:39:43.998Z</time>
</trkpt>  
<trkpt lat="34.24921743136351" lon="108.89604990595313">
   <ele>407.19911193847656</ele>
   <time>2021-06-04T01:39:45.997Z</time>
</trkpt>  
<trkpt lat="34.24917760589959" lon="108.89606083595545">
   <ele>407.34217834472656</ele>
   <time>2021-06-04T01:39:48.998Z</time>
</trkpt>  
<trkpt lat="34.24913873248746" lon="108.89606344321243">
   <ele>407.26539611816406</ele>
   <time>2021-06-04T01:39:50.998Z</time>
</trkpt>  
<trkpt lat="34.249106638527714" lon="108.89605667837073">
   <ele>407.20216369628906</ele>
   <time>2021-06-04T01:39:51.998Z</time>
</trkpt>  
       </trkseg>
   </trk>
</gpx>
