# Supplementary material for: Exploring the influence of path environment factors on walking behavior in urban parks with configuration attribute control
Source: PLoS One. 2025 Jul 28;20(7):e0329278. doi: 10.1371/journal.pone.0329278 (PMC12303266; doi:10.1371/journal.pone.0329278)
Supplement: S2 File — (ZIP) [file pone.0329278.s002.zip › S2 File/Trajectory data/F28.gpx]

<?xml version="1.0" encoding="UTF-8"?>
<gpx xmlns:xsi="http://www.w3.org/2001/XMLSchema-instance" xmlns="http://www.topografix.com/GPX/1/1" xsi:schemaLocation="http://www.topografix.com/GPX/1/1 http://www.topografix.com/GPX/1/1/gpx.xsd" version="1.1" creator="foooooot.com">
<metadata>
         <copyright author="foooooot.com"> <license>foooooot.com</license></copyright>
         <time>1622744695.593934</time>
         <name>休息偏多</name>
</metadata>
<trk>
    <name>休息偏多</name>
    <type>trip#track</type>
    <src>手机客户端软件/六只脚iPhone版</src>
    <trkseg> 
<trkpt lat="34.24908022399456" lon="108.89593720446237">
   <ele>404.5757598876953</ele>
   <time>2021-06-04T02:24:56.007Z</time>
</trkpt>  
<trkpt lat="34.24905542633663" lon="108.89595090541235">
   <ele>404.72706604003906</ele>
   <time>2021-06-04T02:25:04.004Z</time>
</trkpt>  
<trkpt lat="34.249034705134115" lon="108.89597362781208">
   <ele>404.69752502441406</ele>
   <time>2021-06-04T02:25:18.001Z</time>
</trkpt>  
<trkpt lat="34.24906163351275" lon="108.89598678345382">
   <ele>403.34278869628906</ele>
   <time>2021-06-04T02:25:30.999Z</time>
</trkpt>  
<trkpt lat="34.249089959531915" lon="108.8959873053364">
   <ele>403.36744689941406</ele>
   <time>2021-06-04T02:25:36.999Z</time>
</trkpt>  
<trkpt lat="34.24911712269094" lon="108.89598998299135">
   <ele>403.27821350097656</ele>
   <time>2021-06-04T02:25:41.998Z</time>
</trkpt>  
<trkpt lat="34.249193802645316" lon="108.89600744249385">
   <ele>403.40968322753906</ele>
   <time>2021-06-04T02:25:43.998Z</time>
</trkpt>  
<trkpt lat="34.24922459248769" lon="108.89602465977622">
   <ele>403.76173400878906</ele>
   <time>2021-06-04T02:25:46.998Z</time>
</trkpt>  
<trkpt lat="34.24925457506117" lon="108.89604187335904">
   <ele>404.63478088378906</ele>
   <time>2021-06-04T02:25:50.998Z</time>
</trkpt>  
<trkpt lat="34.24928324501857" lon="108.89604423133714">
   <ele>404.09559631347656</ele>
   <time>2021-06-04T02:25:56.998Z</time>
</trkpt>  
<trkpt lat="34.24930940923412" lon="108.89603320376808">
   <ele>403.6186065673828</ele>
   <time>2021-06-04T02:26:01.998Z</time>
</trkpt>  
<trkpt lat="34.24933790683392" lon="108.89602413275387">
   <ele>402.60780334472656</ele>
   <time>2021-06-04T02:26:08.997Z</time>
</trkpt>  
<trkpt lat="34.24936337466925" lon="108.8960042481474">
   <ele>403.08338928222656</ele>
   <time>2021-06-04T02:26:14.997Z</time>
</trkpt>  
<trkpt lat="34.24938730801351" lon="108.8959879085064">
   <ele>404.25465393066406</ele>
   <time>2021-06-04T02:26:19.997Z</time>
</trkpt>  
<trkpt lat="34.249412336259134" lon="108.89597406327705">
   <ele>404.65663146972656</ele>
   <time>2021-06-04T02:26:24.997Z</time>
</trkpt>  
<trkpt lat="34.24943879195005" lon="108.89595774833718">
   <ele>405.5078887939453</ele>
   <time>2021-06-04T02:26:30.997Z</time>
</trkpt>  
<trkpt lat="34.24946444725691" lon="108.89594322463121">
   <ele>405.04298400878906</ele>
   <time>2021-06-04T02:26:37.997Z</time>
</trkpt>  
<trkpt lat="34.24949260753504" lon="108.895928753769">
   <ele>405.06703186035156</ele>
   <time>2021-06-04T02:26:39.997Z</time>
</trkpt>  
<trkpt lat="34.24952426919765" lon="108.89593231801018">
   <ele>403.01368713378906</ele>
   <time>2021-06-04T02:27:01.996Z</time>
</trkpt>  
<trkpt lat="34.24954829427554" lon="108.89595373276696">
   <ele>403.33363342285156</ele>
   <time>2021-06-04T02:27:05.996Z</time>
</trkpt>  
<trkpt lat="34.249570429567726" lon="108.89597714432993">
   <ele>402.67652893066406</ele>
   <time>2021-06-04T02:27:10.996Z</time>
</trkpt>  
<trkpt lat="34.24959105250292" lon="108.89599836651342">
   <ele>402.4149932861328</ele>
   <time>2021-06-04T02:27:16.996Z</time>
</trkpt>  
<trkpt lat="34.2496173225085" lon="108.89601005342159">
   <ele>401.8762969970703</ele>
   <time>2021-06-04T02:27:21.996Z</time>
</trkpt>  
<trkpt lat="34.24964904769576" lon="108.89600933266642">
   <ele>401.70619201660156</ele>
   <time>2021-06-04T02:27:26.996Z</time>
</trkpt>  
<trkpt lat="34.24967765991998" lon="108.89600763492112">
   <ele>401.1634063720703</ele>
   <time>2021-06-04T02:27:29.995Z</time>
</trkpt>  
<trkpt lat="34.249721051063176" lon="108.89600536589953">
   <ele>400.78614807128906</ele>
   <time>2021-06-04T02:27:31.995Z</time>
</trkpt>  
<trkpt lat="34.24974934035318" lon="108.89600455847243">
   <ele>402.29469299316406</ele>
   <time>2021-06-04T02:28:07.995Z</time>
</trkpt>  
<trkpt lat="34.24977923548459" lon="108.89599815320965">
   <ele>404.30848693847656</ele>
   <time>2021-06-04T02:28:14.994Z</time>
</trkpt>  
<trkpt lat="34.249805636954534" lon="108.89598239397881">
   <ele>404.01026916503906</ele>
   <time>2021-06-04T02:28:19.994Z</time>
</trkpt>  
<trkpt lat="34.249827160868186" lon="108.8959531448893">
   <ele>403.56092834472656</ele>
   <time>2021-06-04T02:28:24.994Z</time>
</trkpt>  
<trkpt lat="34.24983564887207" lon="108.89592116374057">
   <ele>404.0160675048828</ele>
   <time>2021-06-04T02:28:28.994Z</time>
</trkpt>  
<trkpt lat="34.249839246038384" lon="108.8958843620539">
   <ele>404.44813537597656</ele>
   <time>2021-06-04T02:28:32.994Z</time>
</trkpt>  
<trkpt lat="34.249839744211116" lon="108.89584960015166">
   <ele>404.94508361816406</ele>
   <time>2021-06-04T02:28:35.994Z</time>
</trkpt>  
<trkpt lat="34.24983930425888" lon="108.89581316599794">
   <ele>404.88465881347656</ele>
   <time>2021-06-04T02:28:39.994Z</time>
</trkpt>  
<trkpt lat="34.2498385547274" lon="108.89577598085766">
   <ele>404.7108917236328</ele>
   <time>2021-06-04T02:28:44.994Z</time>
</trkpt>  
<trkpt lat="34.24983513103994" lon="108.89574313793842">
   <ele>403.58070373535156</ele>
   <time>2021-06-04T02:28:49.993Z</time>
</trkpt>  
<trkpt lat="34.249829303043924" lon="108.89570689652747">
   <ele>403.28944396972656</ele>
   <time>2021-06-04T02:28:54.993Z</time>
</trkpt>  
<trkpt lat="34.249825128569675" lon="108.89567337120124">
   <ele>403.05152893066406</ele>
   <time>2021-06-04T02:29:01.993Z</time>
</trkpt>  
<trkpt lat="34.24984283585882" lon="108.89564485253999">
   <ele>403.11793518066406</ele>
   <time>2021-06-04T02:29:07.993Z</time>
</trkpt>  
<trkpt lat="34.249869558619665" lon="108.89563403375178">
   <ele>403.31434631347656</ele>
   <time>2021-06-04T02:29:12.993Z</time>
</trkpt>  
<trkpt lat="34.249895945711344" lon="108.89562266540023">
   <ele>403.45973205566406</ele>
   <time>2021-06-04T02:29:19.993Z</time>
</trkpt>  
<trkpt lat="34.249923150368176" lon="108.89561630997503">
   <ele>403.78395080566406</ele>
   <time>2021-06-04T02:29:25.993Z</time>
</trkpt>  
<trkpt lat="34.249954768458345" lon="108.89561700013721">
   <ele>404.39613342285156</ele>
   <time>2021-06-04T02:29:31.992Z</time>
</trkpt>  
<trkpt lat="34.24998664792877" lon="108.89562252601499">
   <ele>404.7228546142578</ele>
   <time>2021-06-04T02:29:37.992Z</time>
</trkpt>  
<trkpt lat="34.250015279035516" lon="108.89562716282855">
   <ele>404.2480010986328</ele>
   <time>2021-06-04T02:29:42.992Z</time>
</trkpt>  
<trkpt lat="34.25004326078855" lon="108.89563394654698">
   <ele>404.55726623535156</ele>
   <time>2021-06-04T02:29:48.992Z</time>
</trkpt>  
<trkpt lat="34.25007219862892" lon="108.89563493879044">
   <ele>404.78761291503906</ele>
   <time>2021-06-04T02:29:52.992Z</time>
</trkpt>  
<trkpt lat="34.25007318655571" lon="108.89560216926904">
   <ele>404.3750762939453</ele>
   <time>2021-06-04T02:30:03.992Z</time>
</trkpt>  
<trkpt lat="34.250076586741" lon="108.89556301869193">
   <ele>404.99806213378906</ele>
   <time>2021-06-04T02:30:10.991Z</time>
</trkpt>  
<trkpt lat="34.250076704607665" lon="108.8955222107657">
   <ele>405.29310607910156</ele>
   <time>2021-06-04T02:30:15.991Z</time>
</trkpt>  
<trkpt lat="34.25006786920285" lon="108.89548445811228">
   <ele>405.13514709472656</ele>
   <time>2021-06-04T02:30:19.991Z</time>
</trkpt>  
<trkpt lat="34.25005156028718" lon="108.89544587764532">
   <ele>405.27821350097656</ele>
   <time>2021-06-04T02:30:23.991Z</time>
</trkpt>  
<trkpt lat="34.25004056568902" lon="108.89541110023775">
   <ele>405.26490783691406</ele>
   <time>2021-06-04T02:30:27.991Z</time>
</trkpt>  
<trkpt lat="34.25004729936647" lon="108.89537126218389">
   <ele>405.7480010986328</ele>
   <time>2021-06-04T02:30:31.991Z</time>
</trkpt>  
<trkpt lat="34.250055210505984" lon="108.8953331524161">
   <ele>405.36500549316406</ele>
   <time>2021-06-04T02:30:34.991Z</time>
</trkpt>  
<trkpt lat="34.25006075201933" lon="108.89529538055734">
   <ele>405.1675567626953</ele>
   <time>2021-06-04T02:30:37.991Z</time>
</trkpt>  
<trkpt lat="34.25006405312154" lon="108.89525506359601">
   <ele>404.92030334472656</ele>
   <time>2021-06-04T02:30:40.991Z</time>
</trkpt>  
<trkpt lat="34.25006268433489" lon="108.89521030619333">
   <ele>405.06703186035156</ele>
   <time>2021-06-04T02:30:43.991Z</time>
</trkpt>  
<trkpt lat="34.25005978029173" lon="108.89516376224364">
   <ele>405.0640411376953</ele>
   <time>2021-06-04T02:30:46.991Z</time>
</trkpt>  
<trkpt lat="34.25005920902875" lon="108.89512593384609">
   <ele>404.8636016845703</ele>
   <time>2021-06-04T02:30:49.991Z</time>
</trkpt>  
<trkpt lat="34.2500629160839" lon="108.89507911905237">
   <ele>404.87062072753906</ele>
   <time>2021-06-04T02:30:53.990Z</time>
</trkpt>  
<trkpt lat="34.25006757632458" lon="108.89504665995904">
   <ele>404.60731506347656</ele>
   <time>2021-06-04T02:30:55.990Z</time>
</trkpt>  
<trkpt lat="34.250072536438175" lon="108.895008773985">
   <ele>404.2661895751953</ele>
   <time>2021-06-04T02:30:59.990Z</time>
</trkpt>  
<trkpt lat="34.25007903112747" lon="108.8949767293962">
   <ele>404.2228546142578</ele>
   <time>2021-06-04T02:31:05.990Z</time>
</trkpt>  
<trkpt lat="34.25010595062563" lon="108.8949733862192">
   <ele>404.3191680908203</ele>
   <time>2021-06-04T02:31:14.990Z</time>
</trkpt>  
<trkpt lat="34.25013698432114" lon="108.89496604940534">
   <ele>404.4335479736328</ele>
   <time>2021-06-04T02:31:21.990Z</time>
</trkpt>  
<trkpt lat="34.25016301970802" lon="108.89494365394349">
   <ele>404.57777404785156</ele>
   <time>2021-06-04T02:31:26.990Z</time>
</trkpt>  
<trkpt lat="34.250188736005896" lon="108.8949207514896">
   <ele>404.2841339111328</ele>
   <time>2021-06-04T02:31:31.989Z</time>
</trkpt>  
<trkpt lat="34.250212728861946" lon="108.89490101365385">
   <ele>404.02357482910156</ele>
   <time>2021-06-04T02:31:36.989Z</time>
</trkpt>  
<trkpt lat="34.25023463029078" lon="108.89486664268769">
   <ele>403.68336486816406</ele>
   <time>2021-06-04T02:31:45.989Z</time>
</trkpt>  
<trkpt lat="34.25025078399317" lon="108.89484013971946">
   <ele>403.70643615722656</ele>
   <time>2021-06-04T02:31:48.989Z</time>
</trkpt>  
<trkpt lat="34.25026898279344" lon="108.89480744342056">
   <ele>403.31398010253906</ele>
   <time>2021-06-04T02:31:52.989Z</time>
</trkpt>  
<trkpt lat="34.25028815124335" lon="108.89477730117457">
   <ele>403.6026153564453</ele>
   <time>2021-06-04T02:31:55.990Z</time>
</trkpt>  
<trkpt lat="34.250309345418316" lon="108.89474964060398">
   <ele>403.57667541503906</ele>
   <time>2021-06-04T02:31:59.992Z</time>
</trkpt>  
<trkpt lat="34.250330193740346" lon="108.89472889263996">
   <ele>403.68531799316406</ele>
   <time>2021-06-04T02:32:02.994Z</time>
</trkpt>  
<trkpt lat="34.25035321216244" lon="108.89469815369752">
   <ele>403.7429962158203</ele>
   <time>2021-06-04T02:32:06.995Z</time>
</trkpt>  
<trkpt lat="34.250370837591035" lon="108.89466614625766">
   <ele>404.0690460205078</ele>
   <time>2021-06-04T02:32:09.996Z</time>
</trkpt>  
<trkpt lat="34.25038508552738" lon="108.89463825440887">
   <ele>404.1928253173828</ele>
   <time>2021-06-04T02:32:12.997Z</time>
</trkpt>  
<trkpt lat="34.2504051059139" lon="108.89461058566184">
   <ele>404.30323791503906</ele>
   <time>2021-06-04T02:32:15.997Z</time>
</trkpt>  
<trkpt lat="34.25042254513136" lon="108.89458368897894">
   <ele>404.2661895751953</ele>
   <time>2021-06-04T02:32:18.998Z</time>
</trkpt>  
<trkpt lat="34.25043184542695" lon="108.8945505376915">
   <ele>404.30921936035156</ele>
   <time>2021-06-04T02:32:21.998Z</time>
</trkpt>  
<trkpt lat="34.250438480592635" lon="108.89451431269747">
   <ele>404.72364807128906</ele>
   <time>2021-06-04T02:32:24.998Z</time>
</trkpt>  
<trkpt lat="34.25044493936145" lon="108.89447995878479">
   <ele>404.71534729003906</ele>
   <time>2021-06-04T02:32:27.998Z</time>
</trkpt>  
<trkpt lat="34.250453967831675" lon="108.89444495445089">
   <ele>404.79200744628906</ele>
   <time>2021-06-04T02:32:30.999Z</time>
</trkpt>  
<trkpt lat="34.25046644366919" lon="108.89441276513678">
   <ele>404.6050567626953</ele>
   <time>2021-06-04T02:32:33.999Z</time>
</trkpt>  
<trkpt lat="34.25048575461041" lon="108.89438125506629">
   <ele>404.54310607910156</ele>
   <time>2021-06-04T02:32:36.999Z</time>
</trkpt>  
<trkpt lat="34.250503229551605" lon="108.89435063968698">
   <ele>404.82508850097656</ele>
   <time>2021-06-04T02:32:40.999Z</time>
</trkpt>  
<trkpt lat="34.250519995156104" lon="108.89431690966823">
   <ele>404.76966857910156</ele>
   <time>2021-06-04T02:32:44.999Z</time>
</trkpt>  
<trkpt lat="34.250534196814954" lon="108.8942820970085">
   <ele>404.90931701660156</ele>
   <time>2021-06-04T02:32:48.999Z</time>
</trkpt>  
<trkpt lat="34.2505471237353" lon="108.89424095651496">
   <ele>405.10658264160156</ele>
   <time>2021-06-04T02:32:52.999Z</time>
</trkpt>  
<trkpt lat="34.25056082631895" lon="108.89420509011006">
   <ele>405.1524200439453</ele>
   <time>2021-06-04T02:32:56.999Z</time>
</trkpt>  
<trkpt lat="34.25055878316818" lon="108.89417239482538">
   <ele>405.49574279785156</ele>
   <time>2021-06-04T02:33:02.999Z</time>
</trkpt>  
<trkpt lat="34.250533896063835" lon="108.89414761920092">
   <ele>405.58497619628906</ele>
   <time>2021-06-04T02:33:07.999Z</time>
</trkpt>  
<trkpt lat="34.25051243259296" lon="108.89412556263505">
   <ele>405.6764678955078</ele>
   <time>2021-06-04T02:33:10.999Z</time>
</trkpt>  
<trkpt lat="34.250492290441116" lon="108.894098069478">
   <ele>405.7000274658203</ele>
   <time>2021-06-04T02:33:13.999Z</time>
</trkpt>  
<trkpt lat="34.2504743482781" lon="108.89406877823751">
   <ele>405.81556701660156</ele>
   <time>2021-06-04T02:33:16.999Z</time>
</trkpt>  
<trkpt lat="34.25045157419576" lon="108.89403527224553">
   <ele>406.02186584472656</ele>
   <time>2021-06-04T02:33:20.999Z</time>
</trkpt>  
<trkpt lat="34.25043408339214" lon="108.89400423544969">
   <ele>406.00184631347656</ele>
   <time>2021-06-04T02:33:24.998Z</time>
</trkpt>  
<trkpt lat="34.25041778705652" lon="108.89397470196391">
   <ele>405.8825225830078</ele>
   <time>2021-06-04T02:33:28.998Z</time>
</trkpt>  
<trkpt lat="34.25040177527023" lon="108.89394491453353">
   <ele>406.0003204345703</ele>
   <time>2021-06-04T02:33:31.998Z</time>
</trkpt>  
<trkpt lat="34.25039004041534" lon="108.89390600854118">
   <ele>405.96742248535156</ele>
   <time>2021-06-04T02:33:35.998Z</time>
</trkpt>  
<trkpt lat="34.25039363287835" lon="108.89387159404936">
   <ele>405.48695373535156</ele>
   <time>2021-06-04T02:33:40.998Z</time>
</trkpt>  
<trkpt lat="34.25040700777196" lon="108.89383592274503">
   <ele>405.82460021972656</ele>
   <time>2021-06-04T02:33:46.998Z</time>
</trkpt>  
<trkpt lat="34.250419682834284" lon="108.89380420519359">
   <ele>405.9459991455078</ele>
   <time>2021-06-04T02:33:51.999Z</time>
</trkpt>  
<trkpt lat="34.25042798578461" lon="108.89377034271497">
   <ele>406.01747131347656</ele>
   <time>2021-06-04T02:33:55.999Z</time>
</trkpt>  
<trkpt lat="34.250437017770665" lon="108.8937338009943">
   <ele>405.62989807128906</ele>
   <time>2021-06-04T02:34:15.999Z</time>
</trkpt>  
<trkpt lat="34.25045078364019" lon="108.89370232921073">
   <ele>405.91664123535156</ele>
   <time>2021-06-04T02:34:18.999Z</time>
</trkpt>  
<trkpt lat="34.25046489072425" lon="108.89367037746021">
   <ele>406.15724182128906</ele>
   <time>2021-06-04T02:34:21.999Z</time>
</trkpt>  
<trkpt lat="34.25047680405992" lon="108.89363148550541">
   <ele>406.25245666503906</ele>
   <time>2021-06-04T02:34:25.999Z</time>
</trkpt>  
<trkpt lat="34.25049366672685" lon="108.89359448866473">
   <ele>406.0224151611328</ele>
   <time>2021-06-04T02:34:29.999Z</time>
</trkpt>  
<trkpt lat="34.25051025319618" lon="108.89356562526882">
   <ele>406.1946563720703</ele>
   <time>2021-06-04T02:34:32.999Z</time>
</trkpt>  
<trkpt lat="34.25052405975202" lon="108.89353703496202">
   <ele>406.01014709472656</ele>
   <time>2021-06-04T02:34:36.999Z</time>
</trkpt>  
<trkpt lat="34.250536563186394" lon="108.893502194637">
   <ele>405.77882385253906</ele>
   <time>2021-06-04T02:34:41.998Z</time>
</trkpt>  
<trkpt lat="34.250550142841654" lon="108.8934638989559">
   <ele>405.70631408691406</ele>
   <time>2021-06-04T02:34:45.998Z</time>
</trkpt>  
<trkpt lat="34.25056137030478" lon="108.89343312574853">
   <ele>405.55189514160156</ele>
   <time>2021-06-04T02:34:49.998Z</time>
</trkpt>  
<trkpt lat="34.250572087867354" lon="108.89340108582965">
   <ele>405.3990020751953</ele>
   <time>2021-06-04T02:34:55.998Z</time>
</trkpt>  
<trkpt lat="34.25058070871568" lon="108.89336617946503">
   <ele>405.3371124267578</ele>
   <time>2021-06-04T02:35:01.998Z</time>
</trkpt>  
<trkpt lat="34.250584762419905" lon="108.89333376177494">
   <ele>405.0584259033203</ele>
   <time>2021-06-04T02:35:08.998Z</time>
</trkpt>  
<trkpt lat="34.25059457619109" lon="108.89330080658938">
   <ele>404.90638732910156</ele>
   <time>2021-06-04T02:35:15.998Z</time>
</trkpt>  
<trkpt lat="34.25056363761174" lon="108.89330598541781">
   <ele>404.84400939941406</ele>
   <time>2021-06-04T02:35:30.997Z</time>
</trkpt>  
<trkpt lat="34.25053674577472" lon="108.89330190924737">
   <ele>405.0305938720703</ele>
   <time>2021-06-04T02:35:33.997Z</time>
</trkpt>  
<trkpt lat="34.250500488523514" lon="108.89330844030461">
   <ele>405.04164123535156</ele>
   <time>2021-06-04T02:35:36.997Z</time>
</trkpt>  
<trkpt lat="34.250474452478265" lon="108.89331754316265">
   <ele>405.2752227783203</ele>
   <time>2021-06-04T02:35:44.997Z</time>
</trkpt>  
<trkpt lat="34.25044874974971" lon="108.89332805078676">
   <ele>406.10340881347656</ele>
   <time>2021-06-04T02:40:48.990Z</time>
</trkpt>  
<trkpt lat="34.25047841537998" lon="108.89330944672645">
   <ele>404.86158752441406</ele>
   <time>2021-06-04T02:42:29.987Z</time>
</trkpt>  
<trkpt lat="34.250511651262734" lon="108.8933030413072">
   <ele>404.31434631347656</ele>
   <time>2021-06-04T02:42:33.987Z</time>
</trkpt>  
<trkpt lat="34.25053713299289" lon="108.89331418535606">
   <ele>404.11061096191406</ele>
   <time>2021-06-04T02:42:37.987Z</time>
</trkpt>  
<trkpt lat="34.25056590454024" lon="108.89333380923595">
   <ele>403.28907775878906</ele>
   <time>2021-06-04T02:42:42.989Z</time>
</trkpt>  
<trkpt lat="34.25059476540245" lon="108.89333038580155">
   <ele>403.70960998535156</ele>
   <time>2021-06-04T02:42:49.993Z</time>
</trkpt>  
<trkpt lat="34.25059347560112" lon="108.89329738332322">
   <ele>404.19374084472656</ele>
   <time>2021-06-04T02:43:00.997Z</time>
</trkpt>  
<trkpt lat="34.25059721587118" lon="108.89326057111849">
   <ele>404.92713928222656</ele>
   <time>2021-06-04T02:43:08.998Z</time>
</trkpt>  
<trkpt lat="34.25059616206988" lon="108.89322132265173">
   <ele>404.44044494628906</ele>
   <time>2021-06-04T02:43:13.998Z</time>
</trkpt>  
<trkpt lat="34.25059952767098" lon="108.89318346691545">
   <ele>404.20912170410156</ele>
   <time>2021-06-04T02:43:19.999Z</time>
</trkpt>  
<trkpt lat="34.25059209063794" lon="108.89314583541727">
   <ele>403.50013732910156</ele>
   <time>2021-06-04T02:43:26.999Z</time>
</trkpt>  
<trkpt lat="34.25057847374254" lon="108.89311745684398">
   <ele>403.6883087158203</ele>
   <time>2021-06-04T02:43:30.999Z</time>
</trkpt>  
<trkpt lat="34.250574828356186" lon="108.89308136716991">
   <ele>403.42384338378906</ele>
   <time>2021-06-04T02:43:34.999Z</time>
</trkpt>  
<trkpt lat="34.25057987624131" lon="108.89304174029427">
   <ele>403.16896057128906</ele>
   <time>2021-06-04T02:43:38.999Z</time>
</trkpt>  
<trkpt lat="34.25058421112197" lon="108.89300303315183">
   <ele>402.90284729003906</ele>
   <time>2021-06-04T02:43:44.999Z</time>
</trkpt>  
<trkpt lat="34.25059018197746" lon="108.8929692962966">
   <ele>403.5966339111328</ele>
   <time>2021-06-04T02:43:50.999Z</time>
</trkpt>  
<trkpt lat="34.2505981729796" lon="108.89293456298218">
   <ele>404.50917053222656</ele>
   <time>2021-06-04T02:43:56.999Z</time>
</trkpt>  
<trkpt lat="34.25061319582603" lon="108.89290303697959">
   <ele>403.84999084472656</ele>
   <time>2021-06-04T02:44:02.999Z</time>
</trkpt>  
<trkpt lat="34.25062891067982" lon="108.89287585144118">
   <ele>404.61952209472656</ele>
   <time>2021-06-04T02:44:06.999Z</time>
</trkpt>  
<trkpt lat="34.250643664295396" lon="108.8928483587305">
   <ele>404.31947326660156</ele>
   <time>2021-06-04T02:44:10.999Z</time>
</trkpt>  
<trkpt lat="34.250665464886396" lon="108.89281806029344">
   <ele>404.55433654785156</ele>
   <time>2021-06-04T02:44:15.999Z</time>
</trkpt>  
<trkpt lat="34.25069274301685" lon="108.8927924466726">
   <ele>404.60511779785156</ele>
   <time>2021-06-04T02:44:20.999Z</time>
</trkpt>  
<trkpt lat="34.250707140620264" lon="108.89276082477444">
   <ele>404.4257354736328</ele>
   <time>2021-06-04T02:44:24.999Z</time>
</trkpt>  
<trkpt lat="34.25070944136339" lon="108.89272178279062">
   <ele>404.73683166503906</ele>
   <time>2021-06-04T02:44:29.998Z</time>
</trkpt>  
<trkpt lat="34.2506935578273" lon="108.89269368085077">
   <ele>405.2521514892578</ele>
   <time>2021-06-04T02:44:37.998Z</time>
</trkpt>  
<trkpt lat="34.250682189845975" lon="108.89266282301776">
   <ele>405.32337951660156</ele>
   <time>2021-06-04T02:44:46.998Z</time>
</trkpt>  
<trkpt lat="34.25067431271476" lon="108.89262797106461">
   <ele>405.72413635253906</ele>
   <time>2021-06-04T02:44:52.998Z</time>
</trkpt>  
<trkpt lat="34.25067682811827" lon="108.89259246527877">
   <ele>406.1966094970703</ele>
   <time>2021-06-04T02:45:00.998Z</time>
</trkpt>  
<trkpt lat="34.250663580486766" lon="108.89256361727249">
   <ele>406.55567932128906</ele>
   <time>2021-06-04T02:45:07.998Z</time>
</trkpt>  
<trkpt lat="34.250654593481926" lon="108.89252885100285">
   <ele>406.52003479003906</ele>
   <time>2021-06-04T02:45:15.997Z</time>
</trkpt>  
<trkpt lat="34.250644218002336" lon="108.89249442042892">
   <ele>406.68128967285156</ele>
   <time>2021-06-04T02:45:23.997Z</time>
</trkpt>  
<trkpt lat="34.2506312376188" lon="108.89245901794808">
   <ele>406.81532287597656</ele>
   <time>2021-06-04T02:45:29.997Z</time>
</trkpt>  
<trkpt lat="34.25061728061503" lon="108.89243106012174">
   <ele>406.86561584472656</ele>
   <time>2021-06-04T02:45:33.997Z</time>
</trkpt>  
<trkpt lat="34.250602415092885" lon="108.89240275680761">
   <ele>406.93824768066406</ele>
   <time>2021-06-04T02:45:36.997Z</time>
</trkpt>  
<trkpt lat="34.25058623313919" lon="108.89236775618683">
   <ele>407.28431701660156</ele>
   <time>2021-06-04T02:45:39.997Z</time>
</trkpt>  
<trkpt lat="34.2505737629902" lon="108.89233249021795">
   <ele>407.03919982910156</ele>
   <time>2021-06-04T02:45:43.997Z</time>
</trkpt>  
<trkpt lat="34.25056000718997" lon="108.8922992815528">
   <ele>406.83033752441406</ele>
   <time>2021-06-04T02:45:46.997Z</time>
</trkpt>  
<trkpt lat="34.2505535303969" lon="108.89226648758091">
   <ele>406.82740783691406</ele>
   <time>2021-06-04T02:45:51.997Z</time>
</trkpt>  
<trkpt lat="34.250556832861186" lon="108.89223385584528">
   <ele>406.84144592285156</ele>
   <time>2021-06-04T02:45:55.996Z</time>
</trkpt>  
<trkpt lat="34.250558417547396" lon="108.89219817061941">
   <ele>406.8032989501953</ele>
   <time>2021-06-04T02:45:58.996Z</time>
</trkpt>  
<trkpt lat="34.25055854935289" lon="108.89215956728366">
   <ele>406.76344299316406</ele>
   <time>2021-06-04T02:46:02.996Z</time>
</trkpt>  
<trkpt lat="34.25055716361147" lon="108.89212159063995">
   <ele>406.71022033691406</ele>
   <time>2021-06-04T02:46:06.996Z</time>
</trkpt>  
<trkpt lat="34.25054911896931" lon="108.8920870903358">
   <ele>406.5690460205078</ele>
   <time>2021-06-04T02:46:11.996Z</time>
</trkpt>  
<trkpt lat="34.25053468335291" lon="108.89205715816885">
   <ele>407.0292510986328</ele>
   <time>2021-06-04T02:46:16.996Z</time>
</trkpt>  
<trkpt lat="34.250524824804195" lon="108.89202390266507">
   <ele>407.51564025878906</ele>
   <time>2021-06-04T02:46:21.996Z</time>
</trkpt>  
<trkpt lat="34.250525059482705" lon="108.89198832154332">
   <ele>407.19935607910156</ele>
   <time>2021-06-04T02:46:25.996Z</time>
</trkpt>  
<trkpt lat="34.25052632932745" lon="108.89195484964422">
   <ele>407.4084014892578</ele>
   <time>2021-06-04T02:46:29.996Z</time>
</trkpt>  
<trkpt lat="34.250521487977394" lon="108.8919178985691">
   <ele>408.30226135253906</ele>
   <time>2021-06-04T02:46:35.996Z</time>
</trkpt>  
<trkpt lat="34.250521584804275" lon="108.89188115701259">
   <ele>408.45082092285156</ele>
   <time>2021-06-04T02:46:40.995Z</time>
</trkpt>  
<trkpt lat="34.25052644836909" lon="108.89184125585994">
   <ele>408.35194396972656</ele>
   <time>2021-06-04T02:46:44.995Z</time>
</trkpt>  
<trkpt lat="34.25051772828639" lon="108.89180985725568">
   <ele>408.06336975097656</ele>
   <time>2021-06-04T02:46:51.995Z</time>
</trkpt>  
<trkpt lat="34.25051372038326" lon="108.89177504273549">
   <ele>408.14991760253906</ele>
   <time>2021-06-04T02:47:01.995Z</time>
</trkpt>  
<trkpt lat="34.25051832167382" lon="108.89174108214219">
   <ele>408.28993225097656</ele>
   <time>2021-06-04T02:47:09.995Z</time>
</trkpt>  
<trkpt lat="34.25050662806862" lon="108.8917109207018">
   <ele>408.2708282470703</ele>
   <time>2021-06-04T02:47:15.995Z</time>
</trkpt>  
<trkpt lat="34.25048154988727" lon="108.89169488471136">
   <ele>408.32447814941406</ele>
   <time>2021-06-04T02:47:20.995Z</time>
</trkpt>  
<trkpt lat="34.25044967472784" lon="108.89169026516785">
   <ele>408.06361389160156</ele>
   <time>2021-06-04T02:47:26.994Z</time>
</trkpt>  
<trkpt lat="34.250420529021426" lon="108.89168782574225">
   <ele>408.44911193847656</ele>
   <time>2021-06-04T02:47:33.994Z</time>
</trkpt>  
<trkpt lat="34.2503917811339" lon="108.89168243118554">
   <ele>408.50062561035156</ele>
   <time>2021-06-04T02:47:38.994Z</time>
</trkpt>  
<trkpt lat="34.25036221139448" lon="108.8916797100202">
   <ele>407.73890686035156</ele>
   <time>2021-06-04T02:47:42.994Z</time>
</trkpt>  
<trkpt lat="34.25033481031888" lon="108.89167464372474">
   <ele>406.96815490722656</ele>
   <time>2021-06-04T02:47:45.994Z</time>
</trkpt>  
<trkpt lat="34.25030540965575" lon="108.89165954210137">
   <ele>406.5507354736328</ele>
   <time>2021-06-04T02:47:48.994Z</time>
</trkpt>  
<trkpt lat="34.25027991109719" lon="108.89163966224594">
   <ele>406.27284240722656</ele>
   <time>2021-06-04T02:47:51.994Z</time>
</trkpt>  
<trkpt lat="34.25025924710872" lon="108.89161646735714">
   <ele>406.26087951660156</ele>
   <time>2021-06-04T02:47:54.994Z</time>
</trkpt>  
<trkpt lat="34.25024394649325" lon="108.89158800560892">
   <ele>406.32447814941406</ele>
   <time>2021-06-04T02:47:58.994Z</time>
</trkpt>  
<trkpt lat="34.25023569750028" lon="108.8915517656076">
   <ele>406.05482482910156</ele>
   <time>2021-06-04T02:48:06.994Z</time>
</trkpt>  
<trkpt lat="34.25023271593187" lon="108.89151469888827">
   <ele>406.1253204345703</ele>
   <time>2021-06-04T02:48:10.993Z</time>
</trkpt>  
<trkpt lat="34.2502303467975" lon="108.89147638404435">
   <ele>406.36744689941406</ele>
   <time>2021-06-04T02:48:15.993Z</time>
</trkpt>  
<trkpt lat="34.25022864510136" lon="108.89143844735553">
   <ele>406.6637725830078</ele>
   <time>2021-06-04T02:48:20.993Z</time>
</trkpt>  
<trkpt lat="34.250224224054186" lon="108.89140395263016">
   <ele>406.72547912597656</ele>
   <time>2021-06-04T02:48:25.993Z</time>
</trkpt>  
<trkpt lat="34.250213497169106" lon="108.89137159777727">
   <ele>406.81141662597656</ele>
   <time>2021-06-04T02:48:29.993Z</time>
</trkpt>  
<trkpt lat="34.25020140795064" lon="108.89133522699858">
   <ele>406.94764709472656</ele>
   <time>2021-06-04T02:48:33.993Z</time>
</trkpt>  
<trkpt lat="34.25018828765688" lon="108.89129877446499">
   <ele>406.9575958251953</ele>
   <time>2021-06-04T02:48:37.993Z</time>
</trkpt>  
<trkpt lat="34.250185661162995" lon="108.89126302495197">
   <ele>407.61427307128906</ele>
   <time>2021-06-04T02:48:41.993Z</time>
</trkpt>  
<trkpt lat="34.250193453482936" lon="108.89123011200228">
   <ele>407.96559143066406</ele>
   <time>2021-06-04T02:48:44.993Z</time>
</trkpt>  
<trkpt lat="34.25020508892748" lon="108.89119895129268">
   <ele>407.96620178222656</ele>
   <time>2021-06-04T02:48:48.993Z</time>
</trkpt>  
<trkpt lat="34.250205658574004" lon="108.89116530516127">
   <ele>407.8295440673828</ele>
   <time>2021-06-04T02:49:20.992Z</time>
</trkpt>  
<trkpt lat="34.250227557600766" lon="108.89114622611824">
   <ele>406.73072814941406</ele>
   <time>2021-06-04T02:50:46.999Z</time>
</trkpt>  
<trkpt lat="34.2502484674328" lon="108.89112406516982">
   <ele>407.0600128173828</ele>
   <time>2021-06-04T02:51:20.999Z</time>
</trkpt>  
<trkpt lat="34.250235011109865" lon="108.89115426309785">
   <ele>408.61183166503906</ele>
   <time>2021-06-04T02:52:41.999Z</time>
</trkpt>  
<trkpt lat="34.25025339476453" lon="108.89112850207685">
   <ele>406.9610137939453</ele>
   <time>2021-06-04T02:53:18.998Z</time>
</trkpt>  
<trkpt lat="34.250222419601286" lon="108.89113825306599">
   <ele>406.84620666503906</ele>
   <time>2021-06-04T02:53:54.997Z</time>
</trkpt>  
<trkpt lat="34.25024924410067" lon="108.89113399635328">
   <ele>406.58082580566406</ele>
   <time>2021-06-04T02:55:10.996Z</time>
</trkpt>  
<trkpt lat="34.250265978725366" lon="108.89110432982221">
   <ele>407.37953186035156</ele>
   <time>2021-06-04T02:55:14.996Z</time>
</trkpt>  
<trkpt lat="34.25024042181102" lon="108.89109288083695">
   <ele>407.08424377441406</ele>
   <time>2021-06-04T02:55:57.995Z</time>
</trkpt>  
<trkpt lat="34.25024819850923" lon="108.89112620452734">
   <ele>406.08558654785156</ele>
   <time>2021-06-04T02:57:30.993Z</time>
</trkpt>  
<trkpt lat="34.25026989835909" lon="108.89110585542406">
   <ele>406.25050354003906</ele>
   <time>2021-06-04T02:57:43.992Z</time>
</trkpt>  
<trkpt lat="34.25024195480184" lon="108.89111709735303">
   <ele>407.12062072753906</ele>
   <time>2021-06-04T02:58:54.999Z</time>
</trkpt>  
<trkpt lat="34.25026903129642" lon="108.89111044419639">
   <ele>406.00123596191406</ele>
   <time>2021-06-04T03:09:28.996Z</time>
</trkpt>  
<trkpt lat="34.250289252246404" lon="108.89107748753834">
   <ele>405.5341339111328</ele>
   <time>2021-06-04T03:09:30.996Z</time>
</trkpt>  
<trkpt lat="34.250299604057304" lon="108.89104344180518">
   <ele>405.21681213378906</ele>
   <time>2021-06-04T03:09:32.996Z</time>
</trkpt>  
<trkpt lat="34.25029835600084" lon="108.89100884251592">
   <ele>405.1723175048828</ele>
   <time>2021-06-04T03:09:37.996Z</time>
</trkpt>  
<trkpt lat="34.25027113957745" lon="108.89100783432019">
   <ele>406.97132873535156</ele>
   <time>2021-06-04T03:09:50.996Z</time>
</trkpt>  
<trkpt lat="34.250246757102424" lon="108.89102716029306">
   <ele>407.47877502441406</ele>
   <time>2021-06-04T03:09:59.996Z</time>
</trkpt>  
<trkpt lat="34.25022075593326" lon="108.89104018633408">
   <ele>408.52833557128906</ele>
   <time>2021-06-04T03:10:10.995Z</time>
</trkpt>  
<trkpt lat="34.25022495061503" lon="108.89107252668302">
   <ele>408.44935607910156</ele>
   <time>2021-06-04T03:10:51.995Z</time>
</trkpt>  
<trkpt lat="34.25025309063423" lon="108.89109582871168">
   <ele>408.54579162597656</ele>
   <time>2021-06-04T03:10:53.994Z</time>
</trkpt>  
<trkpt lat="34.25022568594141" lon="108.89110386488233">
   <ele>410.17018127441406</ele>
   <time>2021-06-04T03:11:26.994Z</time>
</trkpt>  
<trkpt lat="34.25025453658909" lon="108.89110168301477">
   <ele>408.04396057128906</ele>
   <time>2021-06-04T03:12:44.992Z</time>
</trkpt>  
<trkpt lat="34.250273254090374" lon="108.8911254762217">
   <ele>406.9551544189453</ele>
   <time>2021-06-04T03:13:10.992Z</time>
</trkpt>  
<trkpt lat="34.25026437055479" lon="108.89115716890721">
   <ele>407.25062561035156</ele>
   <time>2021-06-04T03:14:16.999Z</time>
</trkpt>  
<trkpt lat="34.250292933219335" lon="108.89116157747826">
   <ele>407.57203674316406</ele>
   <time>2021-06-04T03:14:43.999Z</time>
</trkpt>  
<trkpt lat="34.25029941140686" lon="108.89112907917392">
   <ele>406.85560607910156</ele>
   <time>2021-06-04T03:15:07.998Z</time>
</trkpt>  
<trkpt lat="34.250282189019146" lon="108.8910906272736">
   <ele>408.04981994628906</ele>
   <time>2021-06-04T03:15:36.998Z</time>
</trkpt>  
<trkpt lat="34.250283261861306" lon="108.89105782449764">
   <ele>408.34901428222656</ele>
   <time>2021-06-04T03:15:39.998Z</time>
</trkpt>  
<trkpt lat="34.250272183298776" lon="108.89109190070268">
   <ele>408.4895782470703</ele>
   <time>2021-06-04T03:15:49.997Z</time>
</trkpt>  
<trkpt lat="34.250245815634294" lon="108.89110045814787">
   <ele>408.5185089111328</ele>
   <time>2021-06-04T03:15:56.997Z</time>
</trkpt>  
<trkpt lat="34.25027060973218" lon="108.89111547152696">
   <ele>410.05604553222656</ele>
   <time>2021-06-04T03:16:19.997Z</time>
</trkpt>  
<trkpt lat="34.25028856450154" lon="108.89114057049623">
   <ele>409.64454650878906</ele>
   <time>2021-06-04T03:16:34.996Z</time>
</trkpt>  
<trkpt lat="34.250260009790026" lon="108.89114249073307">
   <ele>407.1288604736328</ele>
   <time>2021-06-04T03:18:51.993Z</time>
</trkpt>  
<trkpt lat="34.25025081828016" lon="108.8911767354545">
   <ele>407.31556701660156</ele>
   <time>2021-06-04T03:19:20.992Z</time>
</trkpt>  
<trkpt lat="34.25022877319397" lon="108.8912047111849">
   <ele>406.4043731689453</ele>
   <time>2021-06-04T03:19:24.992Z</time>
</trkpt>  
<trkpt lat="34.25020811867721" lon="108.89123970093038">
   <ele>406.83937072753906</ele>
   <time>2021-06-04T03:19:28.992Z</time>
</trkpt>  
<trkpt lat="34.25020061192073" lon="108.89127755310349">
   <ele>407.1038360595703</ele>
   <time>2021-06-04T03:19:30.992Z</time>
</trkpt>  
<trkpt lat="34.25021283757654" lon="108.89130929527752">
   <ele>406.86134338378906</ele>
   <time>2021-06-04T03:19:32.992Z</time>
</trkpt>  
<trkpt lat="34.2502289996366" lon="108.89134038022966">
   <ele>407.2710723876953</ele>
   <time>2021-06-04T03:19:34.992Z</time>
</trkpt>  
<trkpt lat="34.250262251158325" lon="108.89148572759154">
   <ele>407.8064727783203</ele>
   <time>2021-06-04T03:20:00.991Z</time>
</trkpt>  
<trkpt lat="34.25028680194578" lon="108.8916212377367">
   <ele>407.6353302001953</ele>
   <time>2021-06-04T03:20:02.991Z</time>
</trkpt>  
<trkpt lat="34.250293061537455" lon="108.89169735249746">
   <ele>408.3014678955078</ele>
   <time>2021-06-04T03:20:04.991Z</time>
</trkpt>  
<trkpt lat="34.25029066962632" lon="108.89173951229118">
   <ele>408.23902893066406</ele>
   <time>2021-06-04T03:20:06.991Z</time>
</trkpt>  
<trkpt lat="34.25028216357347" lon="108.89177293999123">
   <ele>407.99488830566406</ele>
   <time>2021-06-04T03:20:10.991Z</time>
</trkpt>  
<trkpt lat="34.25027199471773" lon="108.89180536988074">
   <ele>407.67933654785156</ele>
   <time>2021-06-04T03:20:13.991Z</time>
</trkpt>  
<trkpt lat="34.25026249189527" lon="108.89183783866568">
   <ele>407.67591857910156</ele>
   <time>2021-06-04T03:20:17.991Z</time>
</trkpt>  
<trkpt lat="34.250249911242186" lon="108.89187133174133">
   <ele>407.24830627441406</ele>
   <time>2021-06-04T03:20:21.991Z</time>
</trkpt>  
<trkpt lat="34.25023344206069" lon="108.89190046008754">
   <ele>407.10816955566406</ele>
   <time>2021-06-04T03:20:24.991Z</time>
</trkpt>  
<trkpt lat="34.25021451780061" lon="108.89193556314764">
   <ele>406.82862854003906</ele>
   <time>2021-06-04T03:20:27.991Z</time>
</trkpt>  
<trkpt lat="34.250199617469924" lon="108.89197290254572">
   <ele>406.38307189941406</ele>
   <time>2021-06-04T03:20:30.991Z</time>
</trkpt>  
<trkpt lat="34.25018232641014" lon="108.8919980752613">
   <ele>406.33119201660156</ele>
   <time>2021-06-04T03:20:33.991Z</time>
</trkpt>  
<trkpt lat="34.250162539410304" lon="108.89203020282964">
   <ele>406.04969787597656</ele>
   <time>2021-06-04T03:20:36.992Z</time>
</trkpt>  
<trkpt lat="34.25014434025086" lon="108.8920660385597">
   <ele>405.33497619628906</ele>
   <time>2021-06-04T03:20:39.993Z</time>
</trkpt>  
<trkpt lat="34.25014467172306" lon="108.89210370618494">
   <ele>405.65589904785156</ele>
   <time>2021-06-04T03:20:45.995Z</time>
</trkpt>  
<trkpt lat="34.25017365934766" lon="108.89211521623636">
   <ele>405.37745666503906</ele>
   <time>2021-06-04T03:20:51.997Z</time>
</trkpt>  
<trkpt lat="34.25020614286453" lon="108.89212344344014">
   <ele>405.27772521972656</ele>
   <time>2021-06-04T03:20:58.998Z</time>
</trkpt>  
<trkpt lat="34.250228880373896" lon="108.89214487810645">
   <ele>405.5777130126953</ele>
   <time>2021-06-04T03:21:05.999Z</time>
</trkpt>  
<trkpt lat="34.25024717050513" lon="108.8921688784786">
   <ele>405.67665100097656</ele>
   <time>2021-06-04T03:21:09.999Z</time>
</trkpt>  
<trkpt lat="34.25026495108451" lon="108.89219471964014">
   <ele>405.51979064941406</ele>
   <time>2021-06-04T03:21:12.999Z</time>
</trkpt>  
<trkpt lat="34.25028426993473" lon="108.89222390371398">
   <ele>405.60462951660156</ele>
   <time>2021-06-04T03:21:15.999Z</time>
</trkpt>  
<trkpt lat="34.25029935566105" lon="108.89225956443933">
   <ele>405.45314025878906</ele>
   <time>2021-06-04T03:21:19.999Z</time>
</trkpt>  
<trkpt lat="34.250312737140554" lon="108.8922934201753">
   <ele>405.18458557128906</ele>
   <time>2021-06-04T03:21:22.999Z</time>
</trkpt>  
<trkpt lat="34.25033482482196" lon="108.89232700951639">
   <ele>405.1336212158203</ele>
   <time>2021-06-04T03:21:25.999Z</time>
</trkpt>  
<trkpt lat="34.25035956289571" lon="108.89235742069997">
   <ele>405.07337951660156</ele>
   <time>2021-06-04T03:21:28.999Z</time>
</trkpt>  
<trkpt lat="34.250383980170575" lon="108.89237982319777">
   <ele>405.19422912597656</ele>
   <time>2021-06-04T03:21:31.999Z</time>
</trkpt>  
<trkpt lat="34.25041124785195" lon="108.89241011547864">
   <ele>405.20314025878906</ele>
   <time>2021-06-04T03:21:34.999Z</time>
</trkpt>  
<trkpt lat="34.250433404799544" lon="108.89244146208296">
   <ele>405.5265655517578</ele>
   <time>2021-06-04T03:21:38.999Z</time>
</trkpt>  
<trkpt lat="34.25044786831527" lon="108.89247137285581">
   <ele>405.27870178222656</ele>
   <time>2021-06-04T03:21:41.999Z</time>
</trkpt>  
<trkpt lat="34.25046042831941" lon="108.89250622725672">
   <ele>405.40602111816406</ele>
   <time>2021-06-04T03:21:44.999Z</time>
</trkpt>  
<trkpt lat="34.25047242677919" lon="108.89254023022106">
   <ele>405.27955627441406</ele>
   <time>2021-06-04T03:21:47.999Z</time>
</trkpt>  
<trkpt lat="34.25048792514549" lon="108.8925743145432">
   <ele>405.45228576660156</ele>
   <time>2021-06-04T03:21:50.999Z</time>
</trkpt>  
<trkpt lat="34.25050168965373" lon="108.89260627509931">
   <ele>405.87745666503906</ele>
   <time>2021-06-04T03:21:54.999Z</time>
</trkpt>  
<trkpt lat="34.25051198391098" lon="108.89263749819852">
   <ele>406.05982971191406</ele>
   <time>2021-06-04T03:21:57.999Z</time>
</trkpt>  
<trkpt lat="34.2505250136892" lon="108.89268204442715">
   <ele>406.47584533691406</ele>
   <time>2021-06-04T03:22:00.999Z</time>
</trkpt>  
<trkpt lat="34.25053120045336" lon="108.89272055549176">
   <ele>406.51905822753906</ele>
   <time>2021-06-04T03:22:03.999Z</time>
</trkpt>  
<trkpt lat="34.25053129998472" lon="108.89275379430248">
   <ele>406.65528869628906</ele>
   <time>2021-06-04T03:22:07.999Z</time>
</trkpt>  
<trkpt lat="34.25053273916754" lon="108.89279702531194">
   <ele>406.24208068847656</ele>
   <time>2021-06-04T03:22:10.998Z</time>
</trkpt>  
<trkpt lat="34.25053525454866" lon="108.89284328698211">
   <ele>406.01295471191406</ele>
   <time>2021-06-04T03:22:13.998Z</time>
</trkpt>  
<trkpt lat="34.25054679295979" lon="108.89287841545884">
   <ele>406.06495666503906</ele>
   <time>2021-06-04T03:22:16.998Z</time>
</trkpt>  
<trkpt lat="34.25056378115048" lon="108.89290752960915">
   <ele>405.69081115722656</ele>
   <time>2021-06-04T03:22:19.998Z</time>
</trkpt>  
<trkpt lat="34.25058457971999" lon="108.89293503913642">
   <ele>405.55458068847656</ele>
   <time>2021-06-04T03:22:22.998Z</time>
</trkpt>  
<trkpt lat="34.25060703523399" lon="108.89296852753594">
   <ele>405.63356018066406</ele>
   <time>2021-06-04T03:22:25.998Z</time>
</trkpt>  
<trkpt lat="34.250617254355674" lon="108.89300038795588">
   <ele>405.75001525878906</ele>
   <time>2021-06-04T03:22:28.998Z</time>
</trkpt>  
<trkpt lat="34.25061176499356" lon="108.89303777697943">
   <ele>405.95924377441406</ele>
   <time>2021-06-04T03:22:32.998Z</time>
</trkpt>  
<trkpt lat="34.250596453542" lon="108.89307869015596">
   <ele>405.76954650878906</ele>
   <time>2021-06-04T03:22:35.998Z</time>
</trkpt>  
<trkpt lat="34.25059203664737" lon="108.89311524400553">
   <ele>405.56239318847656</ele>
   <time>2021-06-04T03:22:38.998Z</time>
</trkpt>  
<trkpt lat="34.25059219895016" lon="108.89315063514033">
   <ele>405.3324737548828</ele>
   <time>2021-06-04T03:22:41.998Z</time>
</trkpt>  
<trkpt lat="34.250594145623054" lon="108.89319633493469">
   <ele>405.10011291503906</ele>
   <time>2021-06-04T03:22:44.998Z</time>
</trkpt>  
<trkpt lat="34.250600295762" lon="108.89323865094056">
   <ele>404.96900939941406</ele>
   <time>2021-06-04T03:22:47.998Z</time>
</trkpt>  
<trkpt lat="34.25059092188311" lon="108.89327406730048">
   <ele>404.99525451660156</ele>
   <time>2021-06-04T03:22:50.998Z</time>
</trkpt>  
<trkpt lat="34.250581156492984" lon="108.89330879848782">
   <ele>405.23243713378906</ele>
   <time>2021-06-04T03:22:55.998Z</time>
</trkpt>  
<trkpt lat="34.250573484863736" lon="108.8933430942029">
   <ele>405.45704650878906</ele>
   <time>2021-06-04T03:23:01.997Z</time>
</trkpt>  
<trkpt lat="34.25056547939949" lon="108.8933784622511">
   <ele>405.00746154785156</ele>
   <time>2021-06-04T03:23:12.997Z</time>
</trkpt>  
<trkpt lat="34.25055870803925" lon="108.8934156220671">
   <ele>404.85084533691406</ele>
   <time>2021-06-04T03:23:17.997Z</time>
</trkpt>  
<trkpt lat="34.25054720427948" lon="108.89345048921577">
   <ele>404.74977111816406</ele>
   <time>2021-06-04T03:23:22.997Z</time>
</trkpt>  
<trkpt lat="34.25053490179578" lon="108.893484006095">
   <ele>404.8064727783203</ele>
   <time>2021-06-04T03:23:26.997Z</time>
</trkpt>  
<trkpt lat="34.25052025181105" lon="108.89351712145326">
   <ele>404.58631896972656</ele>
   <time>2021-06-04T03:23:29.997Z</time>
</trkpt>  
<trkpt lat="34.25050997561767" lon="108.89355046976843">
   <ele>404.3882598876953</ele>
   <time>2021-06-04T03:23:32.997Z</time>
</trkpt>  
<trkpt lat="34.2504983217704" lon="108.89358730979161">
   <ele>404.67396545410156</ele>
   <time>2021-06-04T03:23:35.997Z</time>
</trkpt>  
<trkpt lat="34.25048560896017" lon="108.89362130346723">
   <ele>405.2012481689453</ele>
   <time>2021-06-04T03:23:38.997Z</time>
</trkpt>  
<trkpt lat="34.25048133640194" lon="108.89366146144364">
   <ele>405.61976623535156</ele>
   <time>2021-06-04T03:23:43.996Z</time>
</trkpt>  
<trkpt lat="34.25047152298321" lon="108.89370300997211">
   <ele>405.56385803222656</ele>
   <time>2021-06-04T03:23:46.996Z</time>
</trkpt>  
<trkpt lat="34.25045294889428" lon="108.89374540686713">
   <ele>405.33644104003906</ele>
   <time>2021-06-04T03:23:49.996Z</time>
</trkpt>  
<trkpt lat="34.25044188813933" lon="108.8937853190759">
   <ele>405.36354064941406</ele>
   <time>2021-06-04T03:23:53.996Z</time>
</trkpt>  
<trkpt lat="34.250432916360786" lon="108.89382412558132">
   <ele>405.0524444580078</ele>
   <time>2021-06-04T03:23:56.996Z</time>
</trkpt>  
<trkpt lat="34.25042112597587" lon="108.89385461379659">
   <ele>405.14808654785156</ele>
   <time>2021-06-04T03:23:58.996Z</time>
</trkpt>  
<trkpt lat="34.25040701208772" lon="108.89389599768992">
   <ele>405.11317443847656</ele>
   <time>2021-06-04T03:24:01.996Z</time>
</trkpt>  
<trkpt lat="34.25039063289462" lon="108.89393815318068">
   <ele>404.8507843017578</ele>
   <time>2021-06-04T03:24:04.996Z</time>
</trkpt>  
<trkpt lat="34.25036930130083" lon="108.89397482923174">
   <ele>404.18971252441406</ele>
   <time>2021-06-04T03:24:07.996Z</time>
</trkpt>  
<trkpt lat="34.2503456797114" lon="108.8940001813317">
   <ele>404.23805236816406</ele>
   <time>2021-06-04T03:24:11.996Z</time>
</trkpt>  
<trkpt lat="34.25032938293086" lon="108.8940320689665">
   <ele>404.8716583251953</ele>
   <time>2021-06-04T03:24:14.996Z</time>
</trkpt>  
<trkpt lat="34.25031918484689" lon="108.89406263947544">
   <ele>404.96620178222656</ele>
   <time>2021-06-04T03:24:17.996Z</time>
</trkpt>  
<trkpt lat="34.250305031889965" lon="108.8940949113831">
   <ele>404.79847717285156</ele>
   <time>2021-06-04T03:24:19.996Z</time>
</trkpt>  
<trkpt lat="34.250295513958825" lon="108.89412935021143">
   <ele>404.64991760253906</ele>
   <time>2021-06-04T03:24:21.996Z</time>
</trkpt>  
<trkpt lat="34.250285287291675" lon="108.89417325829614">
   <ele>404.29676818847656</ele>
   <time>2021-06-04T03:24:24.996Z</time>
</trkpt>  
<trkpt lat="34.25027108857969" lon="108.8942119194253">
   <ele>404.40028381347656</ele>
   <time>2021-06-04T03:24:27.996Z</time>
</trkpt>  
<trkpt lat="34.25026134662495" lon="108.89424771982883">
   <ele>404.48561096191406</ele>
   <time>2021-06-04T03:24:30.995Z</time>
</trkpt>  
<trkpt lat="34.25025548022753" lon="108.89428482728252">
   <ele>404.60633850097656</ele>
   <time>2021-06-04T03:24:33.995Z</time>
</trkpt>  
<trkpt lat="34.25025170074442" lon="108.89432079758636">
   <ele>404.4433135986328</ele>
   <time>2021-06-04T03:24:36.995Z</time>
</trkpt>  
<trkpt lat="34.250251944791906" lon="108.8943592640566">
   <ele>404.49562072753906</ele>
   <time>2021-06-04T03:24:39.995Z</time>
</trkpt>  
<trkpt lat="34.250260008131676" lon="108.89439586652159">
   <ele>404.3164825439453</ele>
   <time>2021-06-04T03:24:42.995Z</time>
</trkpt>  
<trkpt lat="34.25027396196666" lon="108.89442678403466">
   <ele>404.16444396972656</ele>
   <time>2021-06-04T03:24:45.995Z</time>
</trkpt>  
<trkpt lat="34.25029366670005" lon="108.89445943043752">
   <ele>404.25111389160156</ele>
   <time>2021-06-04T03:24:49.995Z</time>
</trkpt>  
<trkpt lat="34.25031871474837" lon="108.89448562071091">
   <ele>404.32008361816406</ele>
   <time>2021-06-04T03:24:53.995Z</time>
</trkpt>  
<trkpt lat="34.25034587441257" lon="108.89450981265291">
   <ele>404.29261779785156</ele>
   <time>2021-06-04T03:24:57.995Z</time>
</trkpt>  
<trkpt lat="34.25036127422162" lon="108.89454202068764">
   <ele>404.48878479003906</ele>
   <time>2021-06-04T03:25:00.995Z</time>
</trkpt>  
<trkpt lat="34.25036776959243" lon="108.8945801418684">
   <ele>404.34217834472656</ele>
   <time>2021-06-04T03:25:04.995Z</time>
</trkpt>  
<trkpt lat="34.25037162280464" lon="108.89461514422645">
   <ele>403.68788146972656</ele>
   <time>2021-06-04T03:25:07.995Z</time>
</trkpt>  
<trkpt lat="34.25036307608502" lon="108.89464968910286">
   <ele>404.0270538330078</ele>
   <time>2021-06-04T03:25:10.995Z</time>
</trkpt>  
<trkpt lat="34.250350824477245" lon="108.89467931042472">
   <ele>403.30897521972656</ele>
   <time>2021-06-04T03:25:20.994Z</time>
</trkpt>  
<trkpt lat="34.25033176088119" lon="108.8947114310252">
   <ele>402.86293029785156</ele>
   <time>2021-06-04T03:25:25.994Z</time>
</trkpt>  
<trkpt lat="34.250317799898355" lon="108.89473964343486">
   <ele>402.9842071533203</ele>
   <time>2021-06-04T03:25:28.994Z</time>
</trkpt>  
<trkpt lat="34.25029929160993" lon="108.89476413125647">
   <ele>403.3151397705078</ele>
   <time>2021-06-04T03:25:31.994Z</time>
</trkpt>  
<trkpt lat="34.25027588887774" lon="108.8947906121787">
   <ele>404.09840393066406</ele>
   <time>2021-06-04T03:25:35.994Z</time>
</trkpt>  
<trkpt lat="34.2502512711841" lon="108.89481441785286">
   <ele>404.40272521972656</ele>
   <time>2021-06-04T03:25:38.994Z</time>
</trkpt>  
<trkpt lat="34.250223386165615" lon="108.89484338674245">
   <ele>404.42567443847656</ele>
   <time>2021-06-04T03:25:41.994Z</time>
</trkpt>  
<trkpt lat="34.250202144917" lon="108.89486356841546">
   <ele>404.41639709472656</ele>
   <time>2021-06-04T03:25:43.994Z</time>
</trkpt>  
<trkpt lat="34.250181425460305" lon="108.8948874083543">
   <ele>404.37843322753906</ele>
   <time>2021-06-04T03:25:45.994Z</time>
</trkpt>  
<trkpt lat="34.250161373084595" lon="108.8949121312614">
   <ele>404.28370666503906</ele>
   <time>2021-06-04T03:25:47.994Z</time>
</trkpt>  
<trkpt lat="34.25014169467365" lon="108.89494730281223">
   <ele>404.35743713378906</ele>
   <time>2021-06-04T03:25:50.994Z</time>
</trkpt>  
<trkpt lat="34.250121278144185" lon="108.8949706180653">
   <ele>404.49720764160156</ele>
   <time>2021-06-04T03:25:52.994Z</time>
</trkpt>  
<trkpt lat="34.25009874307254" lon="108.89500243902195">
   <ele>403.8733673095703</ele>
   <time>2021-06-04T03:25:55.994Z</time>
</trkpt>  
<trkpt lat="34.25008657663578" lon="108.89503448032997">
   <ele>403.61219787597656</ele>
   <time>2021-06-04T03:25:57.994Z</time>
</trkpt>  
<trkpt lat="34.2500694024859" lon="108.89507106143736">
   <ele>403.96827697753906</ele>
   <time>2021-06-04T03:26:00.993Z</time>
</trkpt>  
<trkpt lat="34.25004953888796" lon="108.89511206715548">
   <ele>404.1769561767578</ele>
   <time>2021-06-04T03:26:03.993Z</time>
</trkpt>  
<trkpt lat="34.250042306761856" lon="108.89515560624588">
   <ele>404.34486389160156</ele>
   <time>2021-06-04T03:26:06.993Z</time>
</trkpt>  
<trkpt lat="34.25003719765632" lon="108.89519178013826">
   <ele>404.1891632080078</ele>
   <time>2021-06-04T03:26:09.993Z</time>
</trkpt>  
<trkpt lat="34.25003519007269" lon="108.8952372599336">
   <ele>404.22645568847656</ele>
   <time>2021-06-04T03:26:13.993Z</time>
</trkpt>  
<trkpt lat="34.25003764057379" lon="108.89527500800499">
   <ele>404.13465881347656</ele>
   <time>2021-06-04T03:26:16.993Z</time>
</trkpt>  
<trkpt lat="34.250045952448" lon="108.89531251905035">
   <ele>404.39356994628906</ele>
   <time>2021-06-04T03:26:19.993Z</time>
</trkpt>  
<trkpt lat="34.250054954489684" lon="108.89535131804179">
   <ele>404.46839904785156</ele>
   <time>2021-06-04T03:26:22.993Z</time>
</trkpt>  
<trkpt lat="34.250066753960034" lon="108.89538981345758">
   <ele>404.2646026611328</ele>
   <time>2021-06-04T03:26:25.993Z</time>
</trkpt>  
<trkpt lat="34.25007635172069" lon="108.89544175335796">
   <ele>404.3402862548828</ele>
   <time>2021-06-04T03:26:28.993Z</time>
</trkpt>  
<trkpt lat="34.25008094816489" lon="108.89547496894447">
   <ele>404.4429473876953</ele>
   <time>2021-06-04T03:26:30.993Z</time>
</trkpt>  
<trkpt lat="34.25008374761741" lon="108.89550844007762">
   <ele>404.27626037597656</ele>
   <time>2021-06-04T03:26:32.993Z</time>
</trkpt>  
<trkpt lat="34.25008738817825" lon="108.8955536523023">
   <ele>404.2356719970703</ele>
   <time>2021-06-04T03:26:35.993Z</time>
</trkpt>  
<trkpt lat="34.25008750973192" lon="108.89558837871775">
   <ele>404.51356506347656</ele>
   <time>2021-06-04T03:26:38.993Z</time>
</trkpt>  
<trkpt lat="34.250097333646785" lon="108.8956365614179">
   <ele>404.5547637939453</ele>
   <time>2021-06-04T03:26:41.993Z</time>
</trkpt>  
<trkpt lat="34.250111324914904" lon="108.89567459782515">
   <ele>404.5181427001953</ele>
   <time>2021-06-04T03:26:44.992Z</time>
</trkpt>  
<trkpt lat="34.250129472157575" lon="108.89571350889189">
   <ele>404.58277893066406</ele>
   <time>2021-06-04T03:26:47.992Z</time>
</trkpt>  
<trkpt lat="34.25014519419372" lon="108.89574676649">
   <ele>404.67555236816406</ele>
   <time>2021-06-04T03:26:49.992Z</time>
</trkpt>  
<trkpt lat="34.25015893981567" lon="108.8957780895774">
   <ele>404.76502990722656</ele>
   <time>2021-06-04T03:26:52.992Z</time>
</trkpt>  
<trkpt lat="34.25017646893108" lon="108.8958125718984">
   <ele>404.71217346191406</ele>
   <time>2021-06-04T03:26:54.992Z</time>
</trkpt>  
<trkpt lat="34.25019687381889" lon="108.89584518887999">
   <ele>404.60438537597656</ele>
   <time>2021-06-04T03:26:56.992Z</time>
</trkpt>  
<trkpt lat="34.25021799203566" lon="108.89587130471315">
   <ele>404.74769592285156</ele>
   <time>2021-06-04T03:26:59.992Z</time>
</trkpt>  
<trkpt lat="34.25020102865131" lon="108.89590433286384">
   <ele>404.7832794189453</ele>
   <time>2021-06-04T03:27:04.992Z</time>
</trkpt>  
<trkpt lat="34.25018252406831" lon="108.895935405284">
   <ele>404.42982482910156</ele>
   <time>2021-06-04T03:27:07.992Z</time>
</trkpt>  
<trkpt lat="34.250160824040115" lon="108.89595735822961">
   <ele>404.47438049316406</ele>
   <time>2021-06-04T03:27:10.992Z</time>
</trkpt>  
<trkpt lat="34.250143252838015" lon="108.89598897625599">
   <ele>404.30335998535156</ele>
   <time>2021-06-04T03:27:15.992Z</time>
</trkpt>  
<trkpt lat="34.250132314719544" lon="108.89602614672928">
   <ele>404.1054229736328</ele>
   <time>2021-06-04T03:27:18.992Z</time>
</trkpt>  
<trkpt lat="34.250101655248436" lon="108.89603384838584">
   <ele>403.94288635253906</ele>
   <time>2021-06-04T03:27:21.992Z</time>
</trkpt>  
<trkpt lat="34.25007447883186" lon="108.89603380102675">
   <ele>404.1415557861328</ele>
   <time>2021-06-04T03:27:24.992Z</time>
</trkpt>  
<trkpt lat="34.25004393283398" lon="108.89603744648096">
   <ele>404.35597229003906</ele>
   <time>2021-06-04T03:27:26.992Z</time>
</trkpt>  
<trkpt lat="34.250011480687036" lon="108.89604146015175">
   <ele>404.28211975097656</ele>
   <time>2021-06-04T03:27:28.992Z</time>
</trkpt>  
<trkpt lat="34.24997715288179" lon="108.89604803466263">
   <ele>404.38893127441406</ele>
   <time>2021-06-04T03:27:31.991Z</time>
</trkpt>  
<trkpt lat="34.24995967647631" lon="108.89608836799665">
   <ele>404.11634826660156</ele>
   <time>2021-06-04T03:27:34.991Z</time>
</trkpt>  
<trkpt lat="34.24994337640209" lon="108.89612047892369">
   <ele>404.1360626220703</ele>
   <time>2021-06-04T03:27:37.991Z</time>
</trkpt>  
<trkpt lat="34.249910764690114" lon="108.89611685375381">
   <ele>404.03395080566406</ele>
   <time>2021-06-04T03:27:41.991Z</time>
</trkpt>  
<trkpt lat="34.249878304216146" lon="108.89611425751211">
   <ele>404.17140197753906</ele>
   <time>2021-06-04T03:27:44.991Z</time>
</trkpt>  
       </trkseg>
   </trk>
</gpx>
