# Supplementary material for: Exploring the influence of path environment factors on walking behavior in urban parks with configuration attribute control
Source: PLoS One. 2025 Jul 28;20(7):e0329278. doi: 10.1371/journal.pone.0329278 (PMC12303266; doi:10.1371/journal.pone.0329278)
Supplement: S2 File — (ZIP) [file pone.0329278.s002.zip › S2 File/Trajectory data/F29.gpx]

<?xml version="1.0" encoding="UTF-8"?>
<gpx xmlns:xsi="http://www.w3.org/2001/XMLSchema-instance" xmlns="http://www.topografix.com/GPX/1/1" xsi:schemaLocation="http://www.topografix.com/GPX/1/1 http://www.topografix.com/GPX/1/1/gpx.xsd" version="1.1" creator="foooooot.com">
<metadata>
         <copyright author="foooooot.com"> <license>foooooot.com</license></copyright>
         <time>1622737013.8499908</time>
         <name>01</name>
</metadata>
<trk>
    <name>01</name>
    <type>trip#track</type>
    <src>手机客户端软件/六只脚iPhone版</src>
    <trkseg> 
<trkpt lat="34.248869396689976" lon="108.89599276036026">
   <ele>407.5087445639074</ele>
   <time>2021-06-04T00:16:54.000Z</time>
</trkpt>  
<trkpt lat="34.24889133742775" lon="108.89597199131902">
   <ele>407.60259626898915</ele>
   <time>2021-06-04T00:16:59.000Z</time>
</trkpt>  
<trkpt lat="34.24891810809113" lon="108.89598087978523">
   <ele>407.2654963610694</ele>
   <time>2021-06-04T00:17:03.000Z</time>
</trkpt>  
<trkpt lat="34.24894720507273" lon="108.89598843824184">
   <ele>407.50094446819276</ele>
   <time>2021-06-04T00:17:09.000Z</time>
</trkpt>  
<trkpt lat="34.24897738992679" lon="108.89599525900044">
   <ele>407.2250556079671</ele>
   <time>2021-06-04T00:17:14.000Z</time>
</trkpt>  
<trkpt lat="34.24900642633927" lon="108.8959979726987">
   <ele>406.77844070084393</ele>
   <time>2021-06-04T00:17:17.000Z</time>
</trkpt>  
<trkpt lat="34.24904299026861" lon="108.8960083010926">
   <ele>407.14115636609495</ele>
   <time>2021-06-04T00:17:20.000Z</time>
</trkpt>  
<trkpt lat="34.249071235374096" lon="108.89601955666798">
   <ele>407.1685230303556</ele>
   <time>2021-06-04T00:17:22.000Z</time>
</trkpt>  
<trkpt lat="34.24910877502797" lon="108.89602391235815">
   <ele>407.23614330682904</ele>
   <time>2021-06-04T00:17:25.000Z</time>
</trkpt>  
<trkpt lat="34.24914320476496" lon="108.89602262535901">
   <ele>407.241029990837</ele>
   <time>2021-06-04T00:17:29.000Z</time>
</trkpt>  
<trkpt lat="34.24917549655359" lon="108.8960221308444">
   <ele>407.1776941232383</ele>
   <time>2021-06-04T00:17:32.000Z</time>
</trkpt>  
<trkpt lat="34.24920608080758" lon="108.89602555152582">
   <ele>407.0250368658453</ele>
   <time>2021-06-04T00:17:33.000Z</time>
</trkpt>  
<trkpt lat="34.24924199574851" lon="108.89603308683162">
   <ele>406.98991938028485</ele>
   <time>2021-06-04T00:17:35.000Z</time>
</trkpt>  
<trkpt lat="34.24926905617167" lon="108.89602756494084">
   <ele>406.84147636033595</ele>
   <time>2021-06-04T00:17:38.000Z</time>
</trkpt>  
<trkpt lat="34.24929286715707" lon="108.89600671921285">
   <ele>406.9487594757229</ele>
   <time>2021-06-04T00:17:44.000Z</time>
</trkpt>  
<trkpt lat="34.249316708933954" lon="108.89598359457761">
   <ele>407.02173806913197</ele>
   <time>2021-06-04T00:17:49.000Z</time>
</trkpt>  
<trkpt lat="34.249342671625634" lon="108.89596407729124">
   <ele>407.1094069806859</ele>
   <time>2021-06-04T00:17:53.000Z</time>
</trkpt>  
<trkpt lat="34.249371481228565" lon="108.89596154627213">
   <ele>406.9887231569737</ele>
   <time>2021-06-04T00:17:57.000Z</time>
</trkpt>  
<trkpt lat="34.24939827116951" lon="108.89596926587036">
   <ele>406.9978720135987</ele>
   <time>2021-06-04T00:18:00.000Z</time>
</trkpt>  
<trkpt lat="34.249431078351556" lon="108.89597784689241">
   <ele>406.6868839627132</ele>
   <time>2021-06-04T00:18:03.000Z</time>
</trkpt>  
<trkpt lat="34.24947533511164" lon="108.89599213086146">
   <ele>406.740007026121</ele>
   <time>2021-06-04T00:18:06.000Z</time>
</trkpt>  
<trkpt lat="34.24950755344045" lon="108.89600250660554">
   <ele>406.8290955927223</ele>
   <time>2021-06-04T00:18:08.000Z</time>
</trkpt>  
<trkpt lat="34.24953458549776" lon="108.89600427847046">
   <ele>406.75307527091354</ele>
   <time>2021-06-04T00:18:10.000Z</time>
</trkpt>  
<trkpt lat="34.24956510915023" lon="108.89600302994333">
   <ele>406.5558524923399</ele>
   <time>2021-06-04T00:18:13.000Z</time>
</trkpt>  
<trkpt lat="34.2495958304441" lon="108.89599661492994">
   <ele>406.6325857611373</ele>
   <time>2021-06-04T00:18:16.000Z</time>
</trkpt>  
<trkpt lat="34.249624597292474" lon="108.89598752758579">
   <ele>406.688812635839</ele>
   <time>2021-06-04T00:18:17.000Z</time>
</trkpt>  
<trkpt lat="34.24965208699451" lon="108.89596944813982">
   <ele>406.6292681908235</ele>
   <time>2021-06-04T00:18:20.000Z</time>
</trkpt>  
<trkpt lat="34.24968531161409" lon="108.89597368173996">
   <ele>406.69219804462045</ele>
   <time>2021-06-04T00:18:25.000Z</time>
</trkpt>  
<trkpt lat="34.24971268907451" lon="108.89597577204479">
   <ele>406.45744572672993</ele>
   <time>2021-06-04T00:18:29.000Z</time>
</trkpt>  
<trkpt lat="34.249747830944756" lon="108.8959782387638">
   <ele>406.75665862765163</ele>
   <time>2021-06-04T00:18:31.000Z</time>
</trkpt>  
<trkpt lat="34.24977731669062" lon="108.89598172696964">
   <ele>406.56929934956133</ele>
   <time>2021-06-04T00:18:32.000Z</time>
</trkpt>  
<trkpt lat="34.24980632193732" lon="108.89598060784651">
   <ele>406.465656616725</ele>
   <time>2021-06-04T00:18:34.000Z</time>
</trkpt>  
<trkpt lat="34.249830745943555" lon="108.89596544149607">
   <ele>406.5046941153705</ele>
   <time>2021-06-04T00:18:38.000Z</time>
</trkpt>  
<trkpt lat="34.24986321864573" lon="108.89597687850997">
   <ele>406.0137517331168</ele>
   <time>2021-06-04T00:18:46.000Z</time>
</trkpt>  
<trkpt lat="34.24989090424912" lon="108.89598856216571">
   <ele>405.8988023735583</ele>
   <time>2021-06-04T00:18:48.000Z</time>
</trkpt>  
<trkpt lat="34.249921304737" lon="108.89600963756168">
   <ele>406.39511548075825</ele>
   <time>2021-06-04T00:18:51.000Z</time>
</trkpt>  
<trkpt lat="34.249953089063546" lon="108.89603876182451">
   <ele>406.1675164438784</ele>
   <time>2021-06-04T00:18:53.000Z</time>
</trkpt>  
<trkpt lat="34.24998061675627" lon="108.89604927751635">
   <ele>406.33583809807897</ele>
   <time>2021-06-04T00:18:56.000Z</time>
</trkpt>  
<trkpt lat="34.25001128669087" lon="108.89605762914832">
   <ele>406.1934788450599</ele>
   <time>2021-06-04T00:19:02.000Z</time>
</trkpt>  
<trkpt lat="34.250050696593036" lon="108.89605385240347">
   <ele>405.8614945458248</ele>
   <time>2021-06-04T00:19:06.000Z</time>
</trkpt>  
<trkpt lat="34.25007875387618" lon="108.89603944558175">
   <ele>406.0361128486693</ele>
   <time>2021-06-04T00:19:09.000Z</time>
</trkpt>  
<trkpt lat="34.25010724828632" lon="108.89603003959041">
   <ele>406.3806106792763</ele>
   <time>2021-06-04T00:19:12.000Z</time>
</trkpt>  
<trkpt lat="34.250135399753596" lon="108.89601995335583">
   <ele>406.09308507852256</ele>
   <time>2021-06-04T00:19:15.000Z</time>
</trkpt>  
<trkpt lat="34.2501648918627" lon="108.89599788303369">
   <ele>406.4203773960471</ele>
   <time>2021-06-04T00:19:18.000Z</time>
</trkpt>  
<trkpt lat="34.25019420806795" lon="108.89597945394635">
   <ele>406.69120930787176</ele>
   <time>2021-06-04T00:19:21.000Z</time>
</trkpt>  
<trkpt lat="34.25022532215306" lon="108.89596564814337">
   <ele>406.7364772595465</ele>
   <time>2021-06-04T00:19:25.000Z</time>
</trkpt>  
<trkpt lat="34.25025780633668" lon="108.89595046625445">
   <ele>407.487471152097</ele>
   <time>2021-06-04T00:19:28.000Z</time>
</trkpt>  
<trkpt lat="34.25028580011301" lon="108.89592624241877">
   <ele>407.0384315652773</ele>
   <time>2021-06-04T00:19:31.000Z</time>
</trkpt>  
<trkpt lat="34.250309426885366" lon="108.89589737600875">
   <ele>406.9572193529457</ele>
   <time>2021-06-04T00:19:34.000Z</time>
</trkpt>  
<trkpt lat="34.25032712016507" lon="108.89585897084535">
   <ele>407.2157205250114</ele>
   <time>2021-06-04T00:19:37.000Z</time>
</trkpt>  
<trkpt lat="34.25033891649362" lon="108.8958192727873">
   <ele>406.9972015051171</ele>
   <time>2021-06-04T00:19:40.000Z</time>
</trkpt>  
<trkpt lat="34.250349173427715" lon="108.89577802349179">
   <ele>407.359514744021</ele>
   <time>2021-06-04T00:19:43.000Z</time>
</trkpt>  
<trkpt lat="34.2503506864772" lon="108.89573908631175">
   <ele>406.88626712653786</ele>
   <time>2021-06-04T00:19:46.000Z</time>
</trkpt>  
<trkpt lat="34.25034931510123" lon="108.89569380257548">
   <ele>406.4971385868266</ele>
   <time>2021-06-04T00:19:49.000Z</time>
</trkpt>  
<trkpt lat="34.250347841500975" lon="108.89564906455398">
   <ele>406.79082457348704</ele>
   <time>2021-06-04T00:19:52.000Z</time>
</trkpt>  
<trkpt lat="34.25034322794865" lon="108.89561099373435">
   <ele>406.49007096514106</ele>
   <time>2021-06-04T00:19:55.000Z</time>
</trkpt>  
<trkpt lat="34.25034133652368" lon="108.89557178912658">
   <ele>407.01272233296186</ele>
   <time>2021-06-04T00:19:57.000Z</time>
</trkpt>  
<trkpt lat="34.25033948139091" lon="108.8955387498237">
   <ele>406.6609568018466</ele>
   <time>2021-06-04T00:19:58.999Z</time>
</trkpt>  
<trkpt lat="34.250343108471036" lon="108.89549212829436">
   <ele>406.84234319161624</ele>
   <time>2021-06-04T00:20:02.000Z</time>
</trkpt>  
<trkpt lat="34.250345119054366" lon="108.89544568088729">
   <ele>407.1151144076139</ele>
   <time>2021-06-04T00:20:05.000Z</time>
</trkpt>  
<trkpt lat="34.25035055275043" lon="108.89540912262355">
   <ele>407.37609439436346</ele>
   <time>2021-06-04T00:20:08.000Z</time>
</trkpt>  
<trkpt lat="34.25034727126902" lon="108.89536843624012">
   <ele>406.59224825631827</ele>
   <time>2021-06-04T00:20:12.000Z</time>
</trkpt>  
<trkpt lat="34.250341759229876" lon="108.89532777707828">
   <ele>406.51208907272667</ele>
   <time>2021-06-04T00:20:16.000Z</time>
</trkpt>  
<trkpt lat="34.250343337175664" lon="108.8952859746412">
   <ele>406.20679693482816</ele>
   <time>2021-06-04T00:20:20.000Z</time>
</trkpt>  
<trkpt lat="34.25035122079528" lon="108.89524509484744">
   <ele>406.68900148104876</ele>
   <time>2021-06-04T00:20:23.000Z</time>
</trkpt>  
<trkpt lat="34.250366863912944" lon="108.89518944294593">
   <ele>406.7005168180913</ele>
   <time>2021-06-04T00:20:24.000Z</time>
</trkpt>  
<trkpt lat="34.250378957059176" lon="108.89515897027435">
   <ele>406.5523685971275</ele>
   <time>2021-06-04T00:20:30.000Z</time>
</trkpt>  
<trkpt lat="34.250386253399554" lon="108.89512667067234">
   <ele>406.8125654924661</ele>
   <time>2021-06-04T00:20:55.000Z</time>
</trkpt>  
<trkpt lat="34.250396022933465" lon="108.89509162337039">
   <ele>405.9738581897691</ele>
   <time>2021-06-04T00:21:55.000Z</time>
</trkpt>  
<trkpt lat="34.25040311197228" lon="108.89505692276332">
   <ele>406.02803237270564</ele>
   <time>2021-06-04T00:21:58.000Z</time>
</trkpt>  
<trkpt lat="34.25040723329613" lon="108.89502272094313">
   <ele>405.5361649878323</ele>
   <time>2021-06-04T00:22:01.000Z</time>
</trkpt>  
<trkpt lat="34.25040726852599" lon="108.89498688425844">
   <ele>405.76571157574654</ele>
   <time>2021-06-04T00:22:04.000Z</time>
</trkpt>  
<trkpt lat="34.25040546161625" lon="108.89495326312117">
   <ele>405.76548581104726</ele>
   <time>2021-06-04T00:22:07.000Z</time>
</trkpt>  
<trkpt lat="34.25040576503969" lon="108.89491884534262">
   <ele>405.39984432514757</ele>
   <time>2021-06-04T00:22:10.000Z</time>
</trkpt>  
<trkpt lat="34.25040587711938" lon="108.89488099200614">
   <ele>405.8081297483295</ele>
   <time>2021-06-04T00:22:13.999Z</time>
</trkpt>  
<trkpt lat="34.25039689866794" lon="108.89491446333528">
   <ele>405.5775220533833</ele>
   <time>2021-06-04T00:22:41.999Z</time>
</trkpt>  
<trkpt lat="34.25039123653381" lon="108.89495356345618">
   <ele>406.0393238347024</ele>
   <time>2021-06-04T00:22:44.999Z</time>
</trkpt>  
<trkpt lat="34.25038480069303" lon="108.89499311493381">
   <ele>405.63760451134294</ele>
   <time>2021-06-04T00:22:49.000Z</time>
</trkpt>  
<trkpt lat="34.2503739843596" lon="108.89502751314963">
   <ele>405.88630036637187</ele>
   <time>2021-06-04T00:22:53.000Z</time>
</trkpt>  
<trkpt lat="34.250364850399244" lon="108.89506574740825">
   <ele>406.6266525266692</ele>
   <time>2021-06-04T00:22:56.000Z</time>
</trkpt>  
<trkpt lat="34.25035826509654" lon="108.89509996526348">
   <ele>406.2373760845512</ele>
   <time>2021-06-04T00:23:00.000Z</time>
</trkpt>  
<trkpt lat="34.25035416219536" lon="108.89513425694294">
   <ele>406.0165324602276</ele>
   <time>2021-06-04T00:23:05.000Z</time>
</trkpt>  
<trkpt lat="34.25034736344361" lon="108.89516604758893">
   <ele>406.5216393098235</ele>
   <time>2021-06-04T00:23:28.000Z</time>
</trkpt>  
<trkpt lat="34.25036849069459" lon="108.8951396826653">
   <ele>406.68986275047064</ele>
   <time>2021-06-04T00:23:40.000Z</time>
</trkpt>  
<trkpt lat="34.25038537574043" lon="108.8951132589672">
   <ele>406.6042835311964</ele>
   <time>2021-06-04T00:23:54.000Z</time>
</trkpt>  
<trkpt lat="34.250393248094824" lon="108.8950769727048">
   <ele>406.846246432513</ele>
   <time>2021-06-04T00:24:03.000Z</time>
</trkpt>  
<trkpt lat="34.25040997988999" lon="108.89503989889745">
   <ele>406.6265620701015</ele>
   <time>2021-06-04T00:24:07.000Z</time>
</trkpt>  
<trkpt lat="34.2504153153906" lon="108.89500448955303">
   <ele>405.9840277545154</ele>
   <time>2021-06-04T00:24:11.000Z</time>
</trkpt>  
<trkpt lat="34.25039520043631" lon="108.89497163164634">
   <ele>405.9847563104704</ele>
   <time>2021-06-04T00:24:25.000Z</time>
</trkpt>  
<trkpt lat="34.250377657633855" lon="108.89494655311508">
   <ele>405.98231055773795</ele>
   <time>2021-06-04T00:24:28.000Z</time>
</trkpt>  
<trkpt lat="34.250360281457574" lon="108.89491968586086">
   <ele>405.47438859939575</ele>
   <time>2021-06-04T00:24:36.000Z</time>
</trkpt>  
<trkpt lat="34.25038786568881" lon="108.89492559125704">
   <ele>406.05382721312344</ele>
   <time>2021-06-04T00:27:10.000Z</time>
</trkpt>  
<trkpt lat="34.25041542889564" lon="108.89494219758743">
   <ele>405.9084282387048</ele>
   <time>2021-06-04T00:27:11.000Z</time>
</trkpt>  
<trkpt lat="34.2504222786106" lon="108.89497448377419">
   <ele>405.79950421024114</ele>
   <time>2021-06-04T00:27:14.000Z</time>
</trkpt>  
<trkpt lat="34.25039783480722" lon="108.89496059588673">
   <ele>405.04181819874793</ele>
   <time>2021-06-04T00:27:24.000Z</time>
</trkpt>  
<trkpt lat="34.25037935287403" lon="108.89493216162015">
   <ele>405.2085853135213</ele>
   <time>2021-06-04T00:27:28.000Z</time>
</trkpt>  
<trkpt lat="34.250368525684415" lon="108.89490197860358">
   <ele>406.0087789045647</ele>
   <time>2021-06-04T00:27:54.000Z</time>
</trkpt>  
<trkpt lat="34.250376822751726" lon="108.89485978487163">
   <ele>405.5885976701975</ele>
   <time>2021-06-04T00:28:04.000Z</time>
</trkpt>  
<trkpt lat="34.250392380221165" lon="108.89483300581955">
   <ele>406.1090467525646</ele>
   <time>2021-06-04T00:28:06.000Z</time>
</trkpt>  
<trkpt lat="34.25041784225325" lon="108.89481047784435">
   <ele>406.517165585421</ele>
   <time>2021-06-04T00:28:08.000Z</time>
</trkpt>  
<trkpt lat="34.25044622747251" lon="108.89477824129031">
   <ele>405.58191395923495</ele>
   <time>2021-06-04T00:28:12.000Z</time>
</trkpt>  
<trkpt lat="34.25046577980495" lon="108.89475543207965">
   <ele>405.5510030044243</ele>
   <time>2021-06-04T00:28:16.000Z</time>
</trkpt>  
<trkpt lat="34.250483656563524" lon="108.8947250332732">
   <ele>406.107305505313</ele>
   <time>2021-06-04T00:28:19.000Z</time>
</trkpt>  
<trkpt lat="34.25050175064202" lon="108.89470060574494">
   <ele>406.2230357620865</ele>
   <time>2021-06-04T00:28:23.000Z</time>
</trkpt>  
<trkpt lat="34.25049982568646" lon="108.8946672683826">
   <ele>405.9700636798516</ele>
   <time>2021-06-04T00:28:44.000Z</time>
</trkpt>  
<trkpt lat="34.250474108068715" lon="108.89465577972643">
   <ele>406.07076062168926</ele>
   <time>2021-06-04T00:28:54.000Z</time>
</trkpt>  
<trkpt lat="34.25050009348326" lon="108.89464671293663">
   <ele>405.8978846827522</ele>
   <time>2021-06-04T00:29:55.000Z</time>
</trkpt>  
<trkpt lat="34.250473632210586" lon="108.89465471228152">
   <ele>404.9447958096862</ele>
   <time>2021-06-04T00:30:28.000Z</time>
</trkpt>  
<trkpt lat="34.25049587906491" lon="108.89463543909751">
   <ele>406.5522833764553</ele>
   <time>2021-06-04T00:30:55.000Z</time>
</trkpt>  
<trkpt lat="34.250470947028845" lon="108.89465035449645">
   <ele>406.00590841379017</ele>
   <time>2021-06-04T00:31:20.000Z</time>
</trkpt>  
<trkpt lat="34.25050378006908" lon="108.89468903883339">
   <ele>405.8502416284755</ele>
   <time>2021-06-04T00:32:18.000Z</time>
</trkpt>  
<trkpt lat="34.25053426796305" lon="108.89472875123965">
   <ele>406.0740176672116</ele>
   <time>2021-06-04T00:32:20.000Z</time>
</trkpt>  
<trkpt lat="34.250565748484775" lon="108.89475030807102">
   <ele>406.12337811663747</ele>
   <time>2021-06-04T00:32:23.000Z</time>
</trkpt>  
<trkpt lat="34.25059394118323" lon="108.89477226329086">
   <ele>406.2045870590955</ele>
   <time>2021-06-04T00:32:26.000Z</time>
</trkpt>  
<trkpt lat="34.25059161847755" lon="108.89473553332141">
   <ele>406.3932222984731</ele>
   <time>2021-06-04T00:32:37.000Z</time>
</trkpt>  
<trkpt lat="34.25055074560319" lon="108.89467993488114">
   <ele>407.1315919375047</ele>
   <time>2021-06-04T00:32:39.000Z</time>
</trkpt>  
<trkpt lat="34.250510661991186" lon="108.89464514375753">
   <ele>406.80650756694376</ele>
   <time>2021-06-04T00:32:40.999Z</time>
</trkpt>  
<trkpt lat="34.250532257588034" lon="108.8946745230588">
   <ele>407.5410596737638</ele>
   <time>2021-06-04T00:32:57.999Z</time>
</trkpt>  
<trkpt lat="34.2505557083616" lon="108.89469425565869">
   <ele>406.652877680026</ele>
   <time>2021-06-04T00:33:25.000Z</time>
</trkpt>  
<trkpt lat="34.250541560582995" lon="108.89466627226605">
   <ele>406.2753970064223</ele>
   <time>2021-06-04T00:33:46.000Z</time>
</trkpt>  
<trkpt lat="34.25052717880832" lon="108.89463794014299">
   <ele>406.0936183882877</ele>
   <time>2021-06-04T00:34:13.000Z</time>
</trkpt>  
<trkpt lat="34.250502253061185" lon="108.8946544384964">
   <ele>406.1116861794144</ele>
   <time>2021-06-04T00:34:25.000Z</time>
</trkpt>  
<trkpt lat="34.25052617909564" lon="108.89467134436734">
   <ele>406.2426402559504</ele>
   <time>2021-06-04T00:35:21.000Z</time>
</trkpt>  
<trkpt lat="34.25051567808457" lon="108.89471229480236">
   <ele>405.92922401521355</ele>
   <time>2021-06-04T00:37:44.000Z</time>
</trkpt>  
<trkpt lat="34.25051202407115" lon="108.8947588617099">
   <ele>405.96191540081054</ele>
   <time>2021-06-04T00:37:47.000Z</time>
</trkpt>  
<trkpt lat="34.250509293155694" lon="108.8947978460576">
   <ele>406.4390301182866</ele>
   <time>2021-06-04T00:37:50.000Z</time>
</trkpt>  
<trkpt lat="34.25050819992567" lon="108.89476221198782">
   <ele>405.90662528481334</ele>
   <time>2021-06-04T00:38:09.000Z</time>
</trkpt>  
<trkpt lat="34.250526261620124" lon="108.8947991770979">
   <ele>406.03497348167</ele>
   <time>2021-06-04T00:38:15.000Z</time>
</trkpt>  
<trkpt lat="34.25049886903652" lon="108.89480486927883">
   <ele>405.06238081958145</ele>
   <time>2021-06-04T00:38:30.000Z</time>
</trkpt>  
<trkpt lat="34.25047977872408" lon="108.89478070661704">
   <ele>405.6304989764467</ele>
   <time>2021-06-04T00:38:37.000Z</time>
</trkpt>  
<trkpt lat="34.25050053881809" lon="108.8947510640265">
   <ele>406.1056218193844</ele>
   <time>2021-06-04T00:38:40.000Z</time>
</trkpt>  
<trkpt lat="34.25052275644175" lon="108.89478200155644">
   <ele>406.4129141177982</ele>
   <time>2021-06-04T00:38:45.999Z</time>
</trkpt>  
<trkpt lat="34.25052288321436" lon="108.89481612818544">
   <ele>406.29394354950637</ele>
   <time>2021-06-04T00:38:51.999Z</time>
</trkpt>  
<trkpt lat="34.25049446916724" lon="108.89481914919972">
   <ele>406.1703875241801</ele>
   <time>2021-06-04T00:38:59.999Z</time>
</trkpt>  
<trkpt lat="34.25046619506877" lon="108.89480732842874">
   <ele>405.14221418183297</ele>
   <time>2021-06-04T00:39:08.000Z</time>
</trkpt>  
<trkpt lat="34.250484405224014" lon="108.89477678914622">
   <ele>406.33857041504234</ele>
   <time>2021-06-04T00:39:20.000Z</time>
</trkpt>  
<trkpt lat="34.25046890436377" lon="108.89474970280736">
   <ele>405.7174716228619</ele>
   <time>2021-06-04T00:40:47.000Z</time>
</trkpt>  
<trkpt lat="34.25045049363477" lon="108.89472233473263">
   <ele>405.7720707952976</ele>
   <time>2021-06-04T00:40:50.000Z</time>
</trkpt>  
<trkpt lat="34.250478571502654" lon="108.89472047262623">
   <ele>405.48936147708446</ele>
   <time>2021-06-04T00:45:25.000Z</time>
</trkpt>  
<trkpt lat="34.25049882550051" lon="108.89469867707436">
   <ele>405.87675227224827</ele>
   <time>2021-06-04T00:46:07.000Z</time>
</trkpt>  
<trkpt lat="34.250526249879975" lon="108.89469128111777">
   <ele>405.92261385917664</ele>
   <time>2021-06-04T00:46:09.000Z</time>
</trkpt>  
<trkpt lat="34.25049927138028" lon="108.89470041439793">
   <ele>405.84289516787976</ele>
   <time>2021-06-04T00:46:33.000Z</time>
</trkpt>  
<trkpt lat="34.25047226073658" lon="108.89469943865834">
   <ele>405.5401936862618</ele>
   <time>2021-06-04T00:47:03.000Z</time>
</trkpt>  
<trkpt lat="34.25050065887349" lon="108.89469744080203">
   <ele>405.8715871553868</ele>
   <time>2021-06-04T00:47:56.000Z</time>
</trkpt>  
<trkpt lat="34.2505271977897" lon="108.89470446557146">
   <ele>405.9812714261934</ele>
   <time>2021-06-04T00:47:59.000Z</time>
</trkpt>  
<trkpt lat="34.25054877456637" lon="108.89472410614651">
   <ele>405.95475605130196</ele>
   <time>2021-06-04T00:48:13.000Z</time>
</trkpt>  
<trkpt lat="34.25052219268852" lon="108.89472978321697">
   <ele>405.9914249163121</ele>
   <time>2021-06-04T00:48:42.000Z</time>
</trkpt>  
<trkpt lat="34.250493531706795" lon="108.89472062876668">
   <ele>405.7606988567859</ele>
   <time>2021-06-04T00:48:45.000Z</time>
</trkpt>  
<trkpt lat="34.2504717542916" lon="108.89470045374337">
   <ele>406.3196932300925</ele>
   <time>2021-06-04T00:51:19.000Z</time>
</trkpt>  
<trkpt lat="34.250453592447656" lon="108.89467383318407">
   <ele>405.6305109336972</ele>
   <time>2021-06-04T00:52:03.999Z</time>
</trkpt>  
<trkpt lat="34.25047502772387" lon="108.89469573092099">
   <ele>405.5863060159609</ele>
   <time>2021-06-04T00:52:44.000Z</time>
</trkpt>  
<trkpt lat="34.25050206053043" lon="108.89470568033673">
   <ele>405.88252012524754</ele>
   <time>2021-06-04T00:53:15.000Z</time>
</trkpt>  
<trkpt lat="34.25053526340895" lon="108.89470685562245">
   <ele>405.9203832000494</ele>
   <time>2021-06-04T00:53:17.000Z</time>
</trkpt>  
<trkpt lat="34.25053111886855" lon="108.8946742088996">
   <ele>406.2835980858654</ele>
   <time>2021-06-04T00:54:24.001Z</time>
</trkpt>  
<trkpt lat="34.25050730476079" lon="108.89469440504348">
   <ele>406.15052423998713</ele>
   <time>2021-06-04T00:54:37.001Z</time>
</trkpt>  
<trkpt lat="34.25047926312507" lon="108.89470314354475">
   <ele>406.61583573557436</ele>
   <time>2021-06-04T00:54:57.001Z</time>
</trkpt>  
<trkpt lat="34.25050605512119" lon="108.89469084637597">
   <ele>406.03521306440234</ele>
   <time>2021-06-04T00:58:14.000Z</time>
</trkpt>  
<trkpt lat="34.250478689068906" lon="108.89469841826276">
   <ele>405.86737989634275</ele>
   <time>2021-06-04T00:58:24.000Z</time>
</trkpt>  
<trkpt lat="34.250501293101735" lon="108.89472009157822">
   <ele>405.84352281317115</ele>
   <time>2021-06-04T00:59:06.001Z</time>
</trkpt>  
<trkpt lat="34.25053582509437" lon="108.89473906954028">
   <ele>406.14176915679127</ele>
   <time>2021-06-04T00:59:08.001Z</time>
</trkpt>  
<trkpt lat="34.25056301939874" lon="108.89474470011514">
   <ele>406.3271878156811</ele>
   <time>2021-06-04T00:59:16.001Z</time>
</trkpt>  
<trkpt lat="34.25053760389214" lon="108.89473341695218">
   <ele>405.8432645155117</ele>
   <time>2021-06-04T00:59:40.001Z</time>
</trkpt>  
<trkpt lat="34.25055095691839" lon="108.89476278111619">
   <ele>405.93958106450737</ele>
   <time>2021-06-04T01:07:45.001Z</time>
</trkpt>  
<trkpt lat="34.250578679195385" lon="108.89476680137653">
   <ele>406.63701268378645</ele>
   <time>2021-06-04T01:08:27.000Z</time>
</trkpt>  
<trkpt lat="34.25055144114611" lon="108.89476787352278">
   <ele>405.93661425076425</ele>
   <time>2021-06-04T01:09:23.001Z</time>
</trkpt>  
<trkpt lat="34.25052108862541" lon="108.8947462177226">
   <ele>405.96639427915215</ele>
   <time>2021-06-04T01:09:24.001Z</time>
</trkpt>  
<trkpt lat="34.25055095424895" lon="108.89474188438467">
   <ele>406.2509047817439</ele>
   <time>2021-06-04T01:10:46.000Z</time>
</trkpt>  
<trkpt lat="34.25057438113556" lon="108.89472388223682">
   <ele>406.3761778343469</ele>
   <time>2021-06-04T01:15:17.001Z</time>
</trkpt>  
<trkpt lat="34.25062579062051" lon="108.89471579146203">
   <ele>406.64271418377757</ele>
   <time>2021-06-04T01:15:18.001Z</time>
</trkpt>  
<trkpt lat="34.2506026053287" lon="108.89473657972131">
   <ele>406.5714761102572</ele>
   <time>2021-06-04T01:15:22.001Z</time>
</trkpt>  
<trkpt lat="34.250578951184025" lon="108.89475361523031">
   <ele>406.2374965874478</ele>
   <time>2021-06-04T01:15:29.001Z</time>
</trkpt>  
<trkpt lat="34.25055028023954" lon="108.89475995058896">
   <ele>406.0440509589389</ele>
   <time>2021-06-04T01:15:52.001Z</time>
</trkpt>  
<trkpt lat="34.25052388110829" lon="108.89473804830982">
   <ele>405.99592068605125</ele>
   <time>2021-06-04T01:18:40.000Z</time>
</trkpt>  
<trkpt lat="34.25055173844321" lon="108.89475678769735">
   <ele>405.9580432018265</ele>
   <time>2021-06-04T01:18:45.001Z</time>
</trkpt>  
<trkpt lat="34.25054711252107" lon="108.89472155669368">
   <ele>406.37247739359736</ele>
   <time>2021-06-04T01:18:55.000Z</time>
</trkpt>  
<trkpt lat="34.25056597673278" lon="108.89469163814243">
   <ele>406.13495893310755</ele>
   <time>2021-06-04T01:18:58.000Z</time>
</trkpt>  
<trkpt lat="34.25061785182471" lon="108.89469654203505">
   <ele>406.48037556372583</ele>
   <time>2021-06-04T01:19:00.000Z</time>
</trkpt>  
<trkpt lat="34.25059530651283" lon="108.89474359292524">
   <ele>406.4406875092536</ele>
   <time>2021-06-04T01:19:02.000Z</time>
</trkpt>  
<trkpt lat="34.250547589397826" lon="108.89475730230366">
   <ele>406.3690976984799</ele>
   <time>2021-06-04T01:19:04.000Z</time>
</trkpt>  
<trkpt lat="34.25051455807644" lon="108.89476023829955">
   <ele>406.28387272451073</ele>
   <time>2021-06-04T01:19:07.000Z</time>
</trkpt>  
<trkpt lat="34.2505385590152" lon="108.89474463568563">
   <ele>406.3848704267293</ele>
   <time>2021-06-04T01:19:31.001Z</time>
</trkpt>  
<trkpt lat="34.250569060363034" lon="108.89475407789709">
   <ele>406.2825326304883</ele>
   <time>2021-06-04T01:19:35.001Z</time>
</trkpt>  
<trkpt lat="34.25054035145816" lon="108.89474851296629">
   <ele>406.6933995243162</ele>
   <time>2021-06-04T01:19:52.001Z</time>
</trkpt>  
<trkpt lat="34.25051515929035" lon="108.89473252613945">
   <ele>406.8469560351223</ele>
   <time>2021-06-04T01:19:53.001Z</time>
</trkpt>  
<trkpt lat="34.25048843868355" lon="108.8947167885039">
   <ele>406.2915136087686</ele>
   <time>2021-06-04T01:19:55.001Z</time>
</trkpt>  
<trkpt lat="34.25051152218422" lon="108.8946986600567">
   <ele>406.0057347845286</ele>
   <time>2021-06-04T01:20:44.001Z</time>
</trkpt>  
<trkpt lat="34.25053796088662" lon="108.89470953899959">
   <ele>405.9202163917944</ele>
   <time>2021-06-04T01:21:16.001Z</time>
</trkpt>  
<trkpt lat="34.2505119245556" lon="108.89472134477283">
   <ele>406.2104264954105</ele>
   <time>2021-06-04T01:21:40.001Z</time>
</trkpt>  
<trkpt lat="34.25053911835249" lon="108.8947066030691">
   <ele>405.99619007110596</ele>
   <time>2021-06-04T01:22:05.001Z</time>
</trkpt>  
<trkpt lat="34.25052015388106" lon="108.89467820341987">
   <ele>406.35559977125376</ele>
   <time>2021-06-04T01:22:59.001Z</time>
</trkpt>  
<trkpt lat="34.250493725827084" lon="108.89469884037787">
   <ele>405.66386508289725</ele>
   <time>2021-06-04T01:23:35.001Z</time>
</trkpt>  
<trkpt lat="34.25049584250072" lon="108.89473492355485">
   <ele>406.0947479894385</ele>
   <time>2021-06-04T01:23:46.001Z</time>
</trkpt>  
<trkpt lat="34.250516436305034" lon="108.8947132748898">
   <ele>406.33344831317663</ele>
   <time>2021-06-04T01:23:56.001Z</time>
</trkpt>  
<trkpt lat="34.25049907691547" lon="108.89468537575692">
   <ele>405.57713820040226</ele>
   <time>2021-06-04T01:24:04.001Z</time>
</trkpt>  
<trkpt lat="34.25048092089752" lon="108.89466113140134">
   <ele>405.8517232686281</ele>
   <time>2021-06-04T01:24:13.001Z</time>
</trkpt>  
<trkpt lat="34.25045124109176" lon="108.89466293758339">
   <ele>405.80358734261245</ele>
   <time>2021-06-04T01:24:23.001Z</time>
</trkpt>  
<trkpt lat="34.25046701883695" lon="108.89469056076886">
   <ele>405.8016250906512</ele>
   <time>2021-06-04T01:24:30.002Z</time>
</trkpt>  
<trkpt lat="34.25049430287083" lon="108.8946970319924">
   <ele>405.88398758973926</ele>
   <time>2021-06-04T01:24:47.002Z</time>
</trkpt>  
<trkpt lat="34.25052377557408" lon="108.89470415871978">
   <ele>406.333149577491</ele>
   <time>2021-06-04T01:24:53.002Z</time>
</trkpt>  
<trkpt lat="34.25050721464316" lon="108.894664188234">
   <ele>406.0672477874905</ele>
   <time>2021-06-04T01:25:08.001Z</time>
</trkpt>  
<trkpt lat="34.25052827744544" lon="108.89468633140378">
   <ele>405.8723605182022</ele>
   <time>2021-06-04T01:25:21.001Z</time>
</trkpt>  
<trkpt lat="34.25050007169103" lon="108.89468268726904">
   <ele>405.8739758869633</ele>
   <time>2021-06-04T01:31:14.001Z</time>
</trkpt>  
<trkpt lat="34.250523405651435" lon="108.89466617589459">
   <ele>405.91544131282717</ele>
   <time>2021-06-04T01:32:40.001Z</time>
</trkpt>  
<trkpt lat="34.25054757504167" lon="108.89468141512978">
   <ele>406.48884599562734</ele>
   <time>2021-06-04T01:33:30.001Z</time>
</trkpt>  
<trkpt lat="34.25060351558507" lon="108.89469416319022">
   <ele>406.37580155208707</ele>
   <time>2021-06-04T01:33:32.001Z</time>
</trkpt>  
<trkpt lat="34.250572953883506" lon="108.89469288841268">
   <ele>406.45316118746996</ele>
   <time>2021-06-04T01:33:49.000Z</time>
</trkpt>  
<trkpt lat="34.25053546760948" lon="108.8946823652813">
   <ele>406.22226916253567</ele>
   <time>2021-06-04T01:33:52.000Z</time>
</trkpt>  
<trkpt lat="34.25051121587978" lon="108.89466291912451">
   <ele>406.1578161017969</ele>
   <time>2021-06-04T01:33:57.000Z</time>
</trkpt>  
<trkpt lat="34.25050538323099" lon="108.89469539750525">
   <ele>405.881941515021</ele>
   <time>2021-06-04T01:34:49.001Z</time>
</trkpt>  
<trkpt lat="34.25053151747691" lon="108.89471967284337">
   <ele>405.7996955169365</ele>
   <time>2021-06-04T01:34:50.001Z</time>
</trkpt>  
<trkpt lat="34.2505064825666" lon="108.89470420967687">
   <ele>406.0707529466599</ele>
   <time>2021-06-04T01:34:54.001Z</time>
</trkpt>  
<trkpt lat="34.25049752486383" lon="108.89467262368964">
   <ele>405.84269823879004</ele>
   <time>2021-06-04T01:35:41.000Z</time>
</trkpt>  
<trkpt lat="34.250527609100544" lon="108.89466563534177">
   <ele>406.3332654023543</ele>
   <time>2021-06-04T01:35:53.000Z</time>
</trkpt>  
<trkpt lat="34.25056026332654" lon="108.89468927603453">
   <ele>406.5469506662339</ele>
   <time>2021-06-04T01:35:55.000Z</time>
</trkpt>  
<trkpt lat="34.25053054646117" lon="108.89469342171877">
   <ele>406.0139686036855</ele>
   <time>2021-06-04T01:36:25.001Z</time>
</trkpt>  
<trkpt lat="34.25050554220077" lon="108.89467669900003">
   <ele>406.0745386481285</ele>
   <time>2021-06-04T01:36:54.001Z</time>
</trkpt>  
<trkpt lat="34.250476294694046" lon="108.89467536018128">
   <ele>405.7185342675075</ele>
   <time>2021-06-04T01:36:56.001Z</time>
</trkpt>  
<trkpt lat="34.250502627190045" lon="108.89468444001218">
   <ele>406.1158149484545</ele>
   <time>2021-06-04T01:37:19.001Z</time>
</trkpt>  
<trkpt lat="34.250526376413774" lon="108.89470277372232">
   <ele>406.1377180311829</ele>
   <time>2021-06-04T01:37:51.000Z</time>
</trkpt>  
<trkpt lat="34.25055957604295" lon="108.89470331347151">
   <ele>405.9950834615156</ele>
   <time>2021-06-04T01:37:53.000Z</time>
</trkpt>  
<trkpt lat="34.25053579313538" lon="108.89472138217533">
   <ele>406.42113092634827</ele>
   <time>2021-06-04T01:38:11.000Z</time>
</trkpt>  
<trkpt lat="34.25053471233638" lon="108.89468522467362">
   <ele>406.20119561534375</ele>
   <time>2021-06-04T01:38:27.001Z</time>
</trkpt>  
<trkpt lat="34.250502857891924" lon="108.89466414501305">
   <ele>406.10714670084417</ele>
   <time>2021-06-04T01:38:29.001Z</time>
</trkpt>  
<trkpt lat="34.25053189860801" lon="108.89467186448653">
   <ele>406.2310158042237</ele>
   <time>2021-06-04T01:38:50.001Z</time>
</trkpt>  
<trkpt lat="34.25051307621417" lon="108.89470387352907">
   <ele>405.9005060456693</ele>
   <time>2021-06-04T01:39:00.001Z</time>
</trkpt>  
<trkpt lat="34.250484919958" lon="108.8947096011478">
   <ele>406.1935653463006</ele>
   <time>2021-06-04T01:39:13.001Z</time>
</trkpt>  
<trkpt lat="34.25045657148197" lon="108.89473936769949">
   <ele>405.9603880979121</ele>
   <time>2021-06-04T01:39:20.001Z</time>
</trkpt>  
<trkpt lat="34.2504422608921" lon="108.89478129484668">
   <ele>405.9242043942213</ele>
   <time>2021-06-04T01:39:24.001Z</time>
</trkpt>  
<trkpt lat="34.250437331091156" lon="108.894816668706">
   <ele>406.0823968332261</ele>
   <time>2021-06-04T01:39:27.001Z</time>
</trkpt>  
<trkpt lat="34.25042893734985" lon="108.89485492578505">
   <ele>405.93567945901304</ele>
   <time>2021-06-04T01:39:30.001Z</time>
</trkpt>  
<trkpt lat="34.25041831823903" lon="108.8948908991461">
   <ele>405.66842019557953</ele>
   <time>2021-06-04T01:39:33.001Z</time>
</trkpt>  
<trkpt lat="34.25040996155333" lon="108.89493430083132">
   <ele>405.75599251128733</ele>
   <time>2021-06-04T01:39:36.001Z</time>
</trkpt>  
<trkpt lat="34.25038644781411" lon="108.8949670257559">
   <ele>405.4949207054451</ele>
   <time>2021-06-04T01:39:39.000Z</time>
</trkpt>  
<trkpt lat="34.25037734820504" lon="108.89500117779846">
   <ele>405.3648921586573</ele>
   <time>2021-06-04T01:39:43.000Z</time>
</trkpt>  
<trkpt lat="34.25037468172696" lon="108.89503678544443">
   <ele>405.4826123546809</ele>
   <time>2021-06-04T01:39:47.000Z</time>
</trkpt>  
<trkpt lat="34.25038689389419" lon="108.8950724073111">
   <ele>405.35921009257436</ele>
   <time>2021-06-04T01:39:49.000Z</time>
</trkpt>  
<trkpt lat="34.250371795163296" lon="108.89510060994837">
   <ele>405.8921053688973</ele>
   <time>2021-06-04T01:39:52.000Z</time>
</trkpt>  
<trkpt lat="34.250373059974436" lon="108.89513958547354">
   <ele>406.3461265573278</ele>
   <time>2021-06-04T01:39:57.000Z</time>
</trkpt>  
<trkpt lat="34.2503683707933" lon="108.8951793859201">
   <ele>405.97834218572825</ele>
   <time>2021-06-04T01:40:00.000Z</time>
</trkpt>  
<trkpt lat="34.25036206633793" lon="108.89521393563712">
   <ele>406.18287412729114</ele>
   <time>2021-06-04T01:40:02.000Z</time>
</trkpt>  
<trkpt lat="34.25035217087373" lon="108.89524797054086">
   <ele>406.30929654091597</ele>
   <time>2021-06-04T01:40:06.000Z</time>
</trkpt>  
<trkpt lat="34.25035656684137" lon="108.89528304559035">
   <ele>406.44098181836307</ele>
   <time>2021-06-04T01:40:09.000Z</time>
</trkpt>  
<trkpt lat="34.250348510067255" lon="108.89531952549684">
   <ele>406.260829616338</ele>
   <time>2021-06-04T01:40:11.000Z</time>
</trkpt>  
<trkpt lat="34.25034435819349" lon="108.89535281889879">
   <ele>406.0377255342901</ele>
   <time>2021-06-04T01:40:13.000Z</time>
</trkpt>  
<trkpt lat="34.25034838216364" lon="108.89539204534692">
   <ele>406.39903744123876</ele>
   <time>2021-06-04T01:40:16.001Z</time>
</trkpt>  
<trkpt lat="34.25036178587368" lon="108.89542285118245">
   <ele>406.0345470253378</ele>
   <time>2021-06-04T01:40:19.001Z</time>
</trkpt>  
<trkpt lat="34.250380539785006" lon="108.89545061943245">
   <ele>406.2063203668222</ele>
   <time>2021-06-04T01:40:22.001Z</time>
</trkpt>  
<trkpt lat="34.250393971447906" lon="108.89542147855686">
   <ele>406.4750160975382</ele>
   <time>2021-06-04T01:41:07.001Z</time>
</trkpt>  
<trkpt lat="34.25039950218621" lon="108.89538877302344">
   <ele>407.14406703505665</ele>
   <time>2021-06-04T01:41:58.000Z</time>
</trkpt>  
<trkpt lat="34.2503917746659" lon="108.89535353377057">
   <ele>407.072713136673</ele>
   <time>2021-06-04T01:41:59.000Z</time>
</trkpt>  
<trkpt lat="34.250414691845826" lon="108.89537653559073">
   <ele>407.04043901804835</ele>
   <time>2021-06-04T01:42:10.001Z</time>
</trkpt>  
<trkpt lat="34.25044767063934" lon="108.89538428694392">
   <ele>406.7147846110165</ele>
   <time>2021-06-04T01:42:14.001Z</time>
</trkpt>  
<trkpt lat="34.25042740874" lon="108.89536249404419">
   <ele>406.4866432501003</ele>
   <time>2021-06-04T01:42:38.001Z</time>
</trkpt>  
<trkpt lat="34.25039940997731" lon="108.89536317831498">
   <ele>406.62697897013277</ele>
   <time>2021-06-04T01:42:59.001Z</time>
</trkpt>  
<trkpt lat="34.25042273600267" lon="108.89538997281463">
   <ele>407.01644105277956</ele>
   <time>2021-06-04T01:44:08.000Z</time>
</trkpt>  
<trkpt lat="34.25040534323526" lon="108.89541513792739">
   <ele>406.55395961832255</ele>
   <time>2021-06-04T01:45:12.001Z</time>
</trkpt>  
<trkpt lat="34.25039787726709" lon="108.89537852565348">
   <ele>406.51079536415637</ele>
   <time>2021-06-04T01:47:24.001Z</time>
</trkpt>  
<trkpt lat="34.2503723001526" lon="108.89536274498315">
   <ele>406.4672605609521</ele>
   <time>2021-06-04T01:47:29.001Z</time>
</trkpt>  
<trkpt lat="34.25034749901862" lon="108.89538294730079">
   <ele>406.3160175262019</ele>
   <time>2021-06-04T01:47:35.002Z</time>
</trkpt>  
<trkpt lat="34.25037540064011" lon="108.89538856795596">
   <ele>406.4960239594802</ele>
   <time>2021-06-04T01:48:18.000Z</time>
</trkpt>  
<trkpt lat="34.250404296096825" lon="108.89541307828574">
   <ele>406.6370741315186</ele>
   <time>2021-06-04T01:48:19.000Z</time>
</trkpt>  
<trkpt lat="34.25037736716359" lon="108.89539956393413">
   <ele>406.57731352187693</ele>
   <time>2021-06-04T01:48:59.001Z</time>
</trkpt>  
<trkpt lat="34.25034584357347" lon="108.89539260160225">
   <ele>406.36307838652283</ele>
   <time>2021-06-04T01:49:00.001Z</time>
</trkpt>  
<trkpt lat="34.25037778399888" lon="108.8953537690554">
   <ele>406.4039757018909</ele>
   <time>2021-06-04T01:49:26.001Z</time>
</trkpt>  
<trkpt lat="34.250385441756116" lon="108.89531586752442">
   <ele>406.03220708295703</ele>
   <time>2021-06-04T01:49:31.001Z</time>
</trkpt>  
<trkpt lat="34.25039683090067" lon="108.89528183323893">
   <ele>406.49998483993113</ele>
   <time>2021-06-04T01:49:34.001Z</time>
</trkpt>  
<trkpt lat="34.25038297790196" lon="108.89525147193788">
   <ele>406.29193463455886</ele>
   <time>2021-06-04T01:49:39.001Z</time>
</trkpt>  
<trkpt lat="34.25038834049271" lon="108.89521522125867">
   <ele>406.6852982379496</ele>
   <time>2021-06-04T01:49:44.001Z</time>
</trkpt>  
<trkpt lat="34.250398806570324" lon="108.89518162845538">
   <ele>406.57845488376915</ele>
   <time>2021-06-04T01:49:47.001Z</time>
</trkpt>  
<trkpt lat="34.25041766064527" lon="108.89514303725343">
   <ele>406.38372827973217</ele>
   <time>2021-06-04T01:49:49.001Z</time>
</trkpt>  
<trkpt lat="34.25042863730615" lon="108.89510280921947">
   <ele>406.0728646693751</ele>
   <time>2021-06-04T01:49:51.001Z</time>
</trkpt>  
<trkpt lat="34.25043461786303" lon="108.89506836417361">
   <ele>406.4256488243118</ele>
   <time>2021-06-04T01:49:53.001Z</time>
</trkpt>  
<trkpt lat="34.25042449788639" lon="108.89501240865465">
   <ele>406.5066526280716</ele>
   <time>2021-06-04T01:49:55.001Z</time>
</trkpt>  
<trkpt lat="34.25042147916527" lon="108.8949770545673">
   <ele>406.01165418792516</ele>
   <time>2021-06-04T01:49:59.001Z</time>
</trkpt>  
<trkpt lat="34.25041595687224" lon="108.89494137396782">
   <ele>405.87025855947286</ele>
   <time>2021-06-04T01:50:04.001Z</time>
</trkpt>  
<trkpt lat="34.25039131006247" lon="108.89492792790494">
   <ele>405.7610987247899</ele>
   <time>2021-06-04T01:50:24.001Z</time>
</trkpt>  
<trkpt lat="34.25039852465516" lon="108.89496728313296">
   <ele>405.58548437058926</ele>
   <time>2021-06-04T01:51:31.001Z</time>
</trkpt>  
<trkpt lat="34.25039879219448" lon="108.89500185917625">
   <ele>405.68352804053575</ele>
   <time>2021-06-04T01:51:34.001Z</time>
</trkpt>  
<trkpt lat="34.250400261782325" lon="108.89504429205131">
   <ele>405.9366277717054</ele>
   <time>2021-06-04T01:51:37.001Z</time>
</trkpt>  
<trkpt lat="34.25038188931851" lon="108.89507647926416">
   <ele>405.6703948993236</ele>
   <time>2021-06-04T01:51:40.001Z</time>
</trkpt>  
<trkpt lat="34.25037203875382" lon="108.89512251139926">
   <ele>405.6462563034147</ele>
   <time>2021-06-04T01:51:43.001Z</time>
</trkpt>  
<trkpt lat="34.25037147206079" lon="108.89515959642797">
   <ele>405.6439646175131</ele>
   <time>2021-06-04T01:51:47.001Z</time>
</trkpt>  
<trkpt lat="34.250361309680095" lon="108.89519844908614">
   <ele>405.73913110792637</ele>
   <time>2021-06-04T01:51:51.001Z</time>
</trkpt>  
<trkpt lat="34.25035984280785" lon="108.89524543392407">
   <ele>405.8747065933421</ele>
   <time>2021-06-04T01:51:54.001Z</time>
</trkpt>  
<trkpt lat="34.250364517952455" lon="108.89528024927338">
   <ele>406.2268687589094</ele>
   <time>2021-06-04T01:51:58.001Z</time>
</trkpt>  
<trkpt lat="34.25036927801282" lon="108.89531670293901">
   <ele>406.4981072563678</ele>
   <time>2021-06-04T01:52:02.001Z</time>
</trkpt>  
<trkpt lat="34.25037488095332" lon="108.89534969081802">
   <ele>406.6281520407647</ele>
   <time>2021-06-04T01:52:11.001Z</time>
</trkpt>  
<trkpt lat="34.25036171489833" lon="108.89538438272024">
   <ele>406.3932780465111</ele>
   <time>2021-06-04T01:52:16.000Z</time>
</trkpt>  
<trkpt lat="34.2503423156679" lon="108.89541273491335">
   <ele>406.5302416998893</ele>
   <time>2021-06-04T01:52:20.000Z</time>
</trkpt>  
<trkpt lat="34.2503627674914" lon="108.89537618222677">
   <ele>406.46518636122346</ele>
   <time>2021-06-04T01:52:32.000Z</time>
</trkpt>  
<trkpt lat="34.25037623130076" lon="108.89534434963107">
   <ele>406.2875936040655</ele>
   <time>2021-06-04T01:52:34.000Z</time>
</trkpt>  
<trkpt lat="34.250395524537986" lon="108.89537017057181">
   <ele>406.65113741345704</ele>
   <time>2021-06-04T01:52:57.001Z</time>
</trkpt>  
<trkpt lat="34.25042404961986" lon="108.89536996166883">
   <ele>406.58726765215397</ele>
   <time>2021-06-04T01:53:00.001Z</time>
</trkpt>  
<trkpt lat="34.25041454481358" lon="108.8953391186522">
   <ele>406.94549215212464</ele>
   <time>2021-06-04T01:53:26.001Z</time>
</trkpt>  
<trkpt lat="34.250393109169885" lon="108.89531842957774">
   <ele>406.95915540028363</ele>
   <time>2021-06-04T01:53:41.001Z</time>
</trkpt>  
<trkpt lat="34.250380974954865" lon="108.8953513100809">
   <ele>406.87662555091083</ele>
   <time>2021-06-04T01:54:38.000Z</time>
</trkpt>  
<trkpt lat="34.25037950256483" lon="108.89539039832925">
   <ele>406.6649948274717</ele>
   <time>2021-06-04T01:54:41.000Z</time>
</trkpt>  
<trkpt lat="34.25037709650016" lon="108.8954234040314">
   <ele>406.44767129793763</ele>
   <time>2021-06-04T01:54:44.000Z</time>
</trkpt>  
<trkpt lat="34.25039396462551" lon="108.89546563574002">
   <ele>406.6506153922528</ele>
   <time>2021-06-04T01:55:28.001Z</time>
</trkpt>  
<trkpt lat="34.25040229392902" lon="108.89550431355882">
   <ele>406.53582419641316</ele>
   <time>2021-06-04T01:55:32.001Z</time>
</trkpt>  
<trkpt lat="34.25040036654133" lon="108.89553740402826">
   <ele>406.5798674346879</ele>
   <time>2021-06-04T01:55:35.001Z</time>
</trkpt>  
<trkpt lat="34.250384655104035" lon="108.8955675805672">
   <ele>406.5806238874793</ele>
   <time>2021-06-04T01:55:38.001Z</time>
</trkpt>  
<trkpt lat="34.25036225313456" lon="108.8956209729095">
   <ele>405.9420192288235</ele>
   <time>2021-06-04T01:55:44.001Z</time>
</trkpt>  
<trkpt lat="34.25035474292576" lon="108.89565444793887">
   <ele>406.0261178575456</ele>
   <time>2021-06-04T01:55:46.001Z</time>
</trkpt>  
<trkpt lat="34.25034522928974" lon="108.89569424241299">
   <ele>406.3844767929986</ele>
   <time>2021-06-04T01:55:48.001Z</time>
</trkpt>  
<trkpt lat="34.25033953984755" lon="108.89572903865238">
   <ele>405.68956098984927</ele>
   <time>2021-06-04T01:55:51.001Z</time>
</trkpt>  
<trkpt lat="34.2503396657314" lon="108.89576747460758">
   <ele>406.205524770543</ele>
   <time>2021-06-04T01:55:56.001Z</time>
</trkpt>  
<trkpt lat="34.25034044587331" lon="108.89580715762985">
   <ele>406.73958823736757</ele>
   <time>2021-06-04T01:55:58.001Z</time>
</trkpt>  
<trkpt lat="34.25034867725815" lon="108.89584247878456">
   <ele>406.2231304394081</ele>
   <time>2021-06-04T01:56:03.001Z</time>
</trkpt>  
<trkpt lat="34.250344110515385" lon="108.89587831139708">
   <ele>405.8450228208676</ele>
   <time>2021-06-04T01:56:07.001Z</time>
</trkpt>  
<trkpt lat="34.25029848649868" lon="108.89591262772629">
   <ele>406.36126283276826</ele>
   <time>2021-06-04T01:56:24.001Z</time>
</trkpt>  
<trkpt lat="34.250258062755314" lon="108.89593139249543">
   <ele>406.4866085322574</ele>
   <time>2021-06-04T01:56:25.001Z</time>
</trkpt>  
<trkpt lat="34.250229402311845" lon="108.89593031932031">
   <ele>406.32175688818097</ele>
   <time>2021-06-04T01:56:31.000Z</time>
</trkpt>  
<trkpt lat="34.25021261147359" lon="108.89596248621025">
   <ele>406.53070271294564</ele>
   <time>2021-06-04T01:56:45.000Z</time>
</trkpt>  
<trkpt lat="34.250189701144315" lon="108.8959868876996">
   <ele>406.14544236660004</ele>
   <time>2021-06-04T01:56:49.000Z</time>
</trkpt>  
<trkpt lat="34.2501549794336" lon="108.8960142048339">
   <ele>405.9519512532279</ele>
   <time>2021-06-04T01:56:51.000Z</time>
</trkpt>  
<trkpt lat="34.25013341198791" lon="108.8960464475643">
   <ele>405.9643615493551</ele>
   <time>2021-06-04T01:56:55.000Z</time>
</trkpt>  
<trkpt lat="34.250097701201696" lon="108.8960429644023">
   <ele>406.9508474720642</ele>
   <time>2021-06-04T01:56:59.000Z</time>
</trkpt>  
<trkpt lat="34.250064621435676" lon="108.89603334891851">
   <ele>406.2763716969639</ele>
   <time>2021-06-04T01:57:01.000Z</time>
</trkpt>  
<trkpt lat="34.250032458128175" lon="108.89601653502683">
   <ele>406.45087852794677</ele>
   <time>2021-06-04T01:57:03.000Z</time>
</trkpt>  
<trkpt lat="34.25000868210266" lon="108.89599693895313">
   <ele>406.21883799973875</ele>
   <time>2021-06-04T01:57:06.000Z</time>
</trkpt>  
<trkpt lat="34.24997234616761" lon="108.89599528445208">
   <ele>406.69370147399604</ele>
   <time>2021-06-04T01:57:10.000Z</time>
</trkpt>  
<trkpt lat="34.24994507274988" lon="108.895956126205">
   <ele>405.5338393645361</ele>
   <time>2021-06-04T01:57:16.001Z</time>
</trkpt>  
<trkpt lat="34.2499283239261" lon="108.89592440776597">
   <ele>406.09313888754696</ele>
   <time>2021-06-04T01:57:18.001Z</time>
</trkpt>  
<trkpt lat="34.249899726394844" lon="108.89591917329433">
   <ele>406.0564872091636</ele>
   <time>2021-06-04T01:57:22.001Z</time>
</trkpt>  
<trkpt lat="34.24972648482124" lon="108.89593435410663">
   <ele>406.3516874369234</ele>
   <time>2021-06-04T01:57:28.001Z</time>
</trkpt>  
<trkpt lat="34.249781909667135" lon="108.89595800268923">
   <ele>406.71927931159735</ele>
   <time>2021-06-04T01:57:29.001Z</time>
</trkpt>  
<trkpt lat="34.24973043665539" lon="108.89593040913165">
   <ele>406.18103879969567</ele>
   <time>2021-06-04T01:57:33.001Z</time>
</trkpt>  
<trkpt lat="34.24969870213161" lon="108.89592582767139">
   <ele>406.8569306116551</ele>
   <time>2021-06-04T01:57:35.001Z</time>
</trkpt>  
<trkpt lat="34.24972201684313" lon="108.89590219985303">
   <ele>406.67503048758954</ele>
   <time>2021-06-04T01:57:40.001Z</time>
</trkpt>  
<trkpt lat="34.24969135776684" lon="108.895868295927">
   <ele>407.0626085707918</ele>
   <time>2021-06-04T01:57:53.001Z</time>
</trkpt>  
<trkpt lat="34.249652843554486" lon="108.89586197918094">
   <ele>407.0056965230033</ele>
   <time>2021-06-04T01:57:58.001Z</time>
</trkpt>  
<trkpt lat="34.24962335635373" lon="108.89584696024029">
   <ele>406.93203676957637</ele>
   <time>2021-06-04T01:57:59.001Z</time>
</trkpt>  
<trkpt lat="34.249593833989024" lon="108.89582906611135">
   <ele>406.79669906944036</ele>
   <time>2021-06-04T01:58:01.001Z</time>
</trkpt>  
<trkpt lat="34.249567101244516" lon="108.89582101351239">
   <ele>407.39584398735315</ele>
   <time>2021-06-04T01:58:09.001Z</time>
</trkpt>  
<trkpt lat="34.249539827513345" lon="108.89582868647024">
   <ele>406.92622946575284</ele>
   <time>2021-06-04T01:58:12.001Z</time>
</trkpt>  
<trkpt lat="34.249485621142504" lon="108.89583869343495">
   <ele>406.6329420590773</ele>
   <time>2021-06-04T01:58:16.001Z</time>
</trkpt>  
<trkpt lat="34.24945223701666" lon="108.8958527385561">
   <ele>406.8802902325988</ele>
   <time>2021-06-04T01:58:19.001Z</time>
</trkpt>  
<trkpt lat="34.249414789823575" lon="108.8958493261484">
   <ele>407.1766610397026</ele>
   <time>2021-06-04T01:58:22.001Z</time>
</trkpt>  
<trkpt lat="34.24938470215418" lon="108.89584933334915">
   <ele>406.8712518857792</ele>
   <time>2021-06-04T01:58:24.001Z</time>
</trkpt>  
<trkpt lat="34.24936365377502" lon="108.89587514465076">
   <ele>406.7255994202569</ele>
   <time>2021-06-04T01:58:28.001Z</time>
</trkpt>  
<trkpt lat="34.249344297595734" lon="108.89590275689272">
   <ele>406.96451077610254</ele>
   <time>2021-06-04T01:58:31.001Z</time>
</trkpt>  
<trkpt lat="34.24931365824009" lon="108.89592892838631">
   <ele>406.99414195213467</ele>
   <time>2021-06-04T01:58:41.000Z</time>
</trkpt>  
<trkpt lat="34.24930137796624" lon="108.89595904283794">
   <ele>407.1277170041576</ele>
   <time>2021-06-04T01:58:45.000Z</time>
</trkpt>  
<trkpt lat="34.24929653510948" lon="108.89601642284664">
   <ele>406.93519144970924</ele>
   <time>2021-06-04T01:58:47.000Z</time>
</trkpt>  
<trkpt lat="34.24930543026877" lon="108.89597767055447">
   <ele>406.79242931772023</ele>
   <time>2021-06-04T01:58:59.000Z</time>
</trkpt>  
<trkpt lat="34.24933402073349" lon="108.89595331479984">
   <ele>406.89372558053583</ele>
   <time>2021-06-04T01:59:03.000Z</time>
</trkpt>  
<trkpt lat="34.24938533888126" lon="108.89597381874519">
   <ele>407.2714918060228</ele>
   <time>2021-06-04T01:59:05.000Z</time>
</trkpt>  
<trkpt lat="34.249368905629886" lon="108.89594386411801">
   <ele>407.3272359687835</ele>
   <time>2021-06-04T01:59:08.000Z</time>
</trkpt>  
<trkpt lat="34.24935227557017" lon="108.8959141742213">
   <ele>406.99173331353813</ele>
   <time>2021-06-04T01:59:18.001Z</time>
</trkpt>  
<trkpt lat="34.24931822572461" lon="108.89588653250378">
   <ele>406.9847586173564</ele>
   <time>2021-06-04T01:59:19.001Z</time>
</trkpt>  
<trkpt lat="34.24927864670816" lon="108.89588572654617">
   <ele>407.1642179880291</ele>
   <time>2021-06-04T01:59:23.001Z</time>
</trkpt>  
<trkpt lat="34.249330202860904" lon="108.89586134660124">
   <ele>406.8309862948954</ele>
   <time>2021-06-04T01:59:27.001Z</time>
</trkpt>  
<trkpt lat="34.249357074116254" lon="108.89586490437725">
   <ele>406.7768495287746</ele>
   <time>2021-06-04T01:59:28.001Z</time>
</trkpt>  
<trkpt lat="34.249405375356346" lon="108.89586465188546">
   <ele>406.9116741269827</ele>
   <time>2021-06-04T01:59:30.001Z</time>
</trkpt>  
<trkpt lat="34.24937525905882" lon="108.89587160648195">
   <ele>406.9082048246637</ele>
   <time>2021-06-04T01:59:31.001Z</time>
</trkpt>  
<trkpt lat="34.24934513754682" lon="108.89586824873369">
   <ele>407.1046955473721</ele>
   <time>2021-06-04T01:59:44.001Z</time>
</trkpt>  
<trkpt lat="34.24937410041384" lon="108.89589407535667">
   <ele>407.0024259313941</ele>
   <time>2021-06-04T02:00:00.001Z</time>
</trkpt>  
<trkpt lat="34.24934375371651" lon="108.89587329429405">
   <ele>407.1934350505471</ele>
   <time>2021-06-04T02:00:11.001Z</time>
</trkpt>  
<trkpt lat="34.24931716026195" lon="108.89587895698651">
   <ele>407.226827182807</ele>
   <time>2021-06-04T02:00:12.001Z</time>
</trkpt>  
<trkpt lat="34.2492816270685" lon="108.89590202129001">
   <ele>407.00418766774237</ele>
   <time>2021-06-04T02:00:14.001Z</time>
</trkpt>  
<trkpt lat="34.249212454853904" lon="108.89595934206282">
   <ele>407.2322825072333</ele>
   <time>2021-06-04T02:00:29.001Z</time>
</trkpt>  
<trkpt lat="34.249185014599746" lon="108.89597154953837">
   <ele>406.7568535460159</ele>
   <time>2021-06-04T02:00:30.001Z</time>
</trkpt>  
<trkpt lat="34.24915327830924" lon="108.89598847764672">
   <ele>406.8219844773412</ele>
   <time>2021-06-04T02:00:32.001Z</time>
</trkpt>  
<trkpt lat="34.24912436718446" lon="108.89599814680065">
   <ele>407.16868786141276</ele>
   <time>2021-06-04T02:00:35.001Z</time>
</trkpt>  
<trkpt lat="34.2490950736216" lon="108.89601108943617">
   <ele>407.24824030324817</ele>
   <time>2021-06-04T02:00:44.000Z</time>
</trkpt>  
<trkpt lat="34.24905847699197" lon="108.89598129507138">
   <ele>407.0883596232161</ele>
   <time>2021-06-04T02:00:48.000Z</time>
</trkpt>  
       </trkseg>
   </trk>
</gpx>
