# Supplementary material for: Exploring the influence of path environment factors on walking behavior in urban parks with configuration attribute control
Source: PLoS One. 2025 Jul 28;20(7):e0329278. doi: 10.1371/journal.pone.0329278 (PMC12303266; doi:10.1371/journal.pone.0329278)
Supplement: S2 File — (ZIP) [file pone.0329278.s002.zip › S2 File/Trajectory data/F3.gpx]

<?xml version="1.0" encoding="UTF-8"?><gpx xsi:schemaLocation="http://www.topografix.com/GPX/1/0 http://www.topografix.com/GPX/1/0/gpx.xsd" xmlns="http://www.topografix.com/GPX/1/0" xmlns:xsi="http://www.w3.org/2001/XMLSchema-instance" creator="SixFoot - http://www.foooooot.com/" version="1.0"><trk><trkseg><trkpt lon="108.89595833333333" lat="34.25069833333334"><ele>396.7</ele><time>2021-06-04T00:13:52Z</time><speed>0.2630230486392975</speed></trkpt><trkpt lon="108.89589333333333" lat="34.250773333333335"><ele>400.5</ele><time>2021-06-04T00:15:15Z</time><speed>0.6284758448600769</speed></trkpt><trkpt lon="108.89579666666666" lat="34.25071333333334"><ele>401.2</ele><time>2021-06-04T00:15:27Z</time><speed>0.8400266766548157</speed></trkpt><trkpt lon="108.895675" lat="34.250675"><ele>400.7</ele><time>2021-06-04T00:15:37Z</time><speed>0.7782599925994873</speed></trkpt><trkpt lon="108.89556166666668" lat="34.250655"><ele>399.2</ele><time>2021-06-04T00:15:45Z</time><speed>0.8904694318771362</speed></trkpt><trkpt lon="108.89544499999998" lat="34.25062333333334"><ele>400.6</ele><time>2021-06-04T00:15:53Z</time><speed>1.2384216785430908</speed></trkpt><trkpt lon="108.89532833333332" lat="34.250645"><ele>400.4</ele><time>2021-06-04T00:16:03Z</time><speed>0.9223822355270386</speed></trkpt><trkpt lon="108.895195" lat="34.250661666666666"><ele>401.6</ele><time>2021-06-04T00:16:13Z</time><speed>0.8698805570602417</speed></trkpt><trkpt lon="108.89508499999998" lat="34.25065333333334"><ele>402.6</ele><time>2021-06-04T00:16:21Z</time><speed>1.0402536392211914</speed></trkpt><trkpt lon="108.894975" lat="34.25064666666666"><ele>404.3</ele><time>2021-06-04T00:16:28Z</time><speed>1.076798915863037</speed></trkpt><trkpt lon="108.89486166666666" lat="34.25065333333334"><ele>403.9</ele><time>2021-06-04T00:16:37Z</time><speed>0.9228969216346741</speed></trkpt><trkpt lon="108.89474833333334" lat="34.25064666666666"><ele>402.2</ele><time>2021-06-04T00:16:57Z</time><speed>0.42824888229370117</speed></trkpt><trkpt lon="108.89462" lat="34.25065333333334"><ele>400.5</ele><time>2021-06-04T00:17:16Z</time><speed>0.0</speed></trkpt><trkpt lon="108.89450166666666" lat="34.25065666666667"><ele>400.1</ele><time>2021-06-04T00:17:47Z</time><speed>0.6948750019073486</speed></trkpt><trkpt lon="108.89438" lat="34.25067166666667"><ele>400.2</ele><time>2021-06-04T00:17:57Z</time><speed>0.8714247345924377</speed></trkpt><trkpt lon="108.89427833333333" lat="34.250703333333334"><ele>400.8</ele><time>2021-06-04T00:18:05Z</time><speed>0.8086286187171936</speed></trkpt><trkpt lon="108.89430833333333" lat="34.25080333333334"><ele>399.9</ele><time>2021-06-04T00:19:07Z</time><speed>0.9450299739837646</speed></trkpt><trkpt lon="108.89433333333334" lat="34.25089166666667"><ele>396.3</ele><time>2021-06-04T00:19:16Z</time><speed>0.9033374786376953</speed></trkpt><trkpt lon="108.89442166666667" lat="34.250949999999996"><ele>394.6</ele><time>2021-06-04T00:19:25Z</time><speed>0.9939286112785339</speed></trkpt><trkpt lon="108.894385" lat="34.250863333333335"><ele>399.4</ele><time>2021-06-04T00:19:59Z</time><speed>0.6845805644989014</speed></trkpt><trkpt lon="108.89434666666666" lat="34.25076333333333"><ele>399.9</ele><time>2021-06-04T00:20:09Z</time><speed>1.0119439363479614</speed></trkpt><trkpt lon="108.89428166666667" lat="34.25067166666667"><ele>400.1</ele><time>2021-06-04T00:20:19Z</time><speed>1.1339330673217773</speed></trkpt><trkpt lon="108.89419500000001" lat="34.2506"><ele>400.1</ele><time>2021-06-04T00:20:27Z</time><speed>1.179228663444519</speed></trkpt><trkpt lon="108.89408666666668" lat="34.250591666666665"><ele>400.4</ele><time>2021-06-04T00:20:37Z</time><speed>0.9640747308731079</speed></trkpt><trkpt lon="108.89398666666666" lat="34.25062833333333"><ele>398.6</ele><time>2021-06-04T00:20:47Z</time><speed>0.9867225289344788</speed></trkpt><trkpt lon="108.89385833333333" lat="34.25065166666666"><ele>400.2</ele><time>2021-06-04T00:20:57Z</time><speed>1.05209219455719</speed></trkpt><trkpt lon="108.89375166666666" lat="34.25068"><ele>401.3</ele><time>2021-06-04T00:21:07Z</time><speed>0.8158347010612488</speed></trkpt><trkpt lon="108.89364500000002" lat="34.25070166666667"><ele>401.7</ele><time>2021-06-04T00:21:17Z</time><speed>0.8842927813529968</speed></trkpt><trkpt lon="108.89352500000001" lat="34.25072333333333"><ele>403.1</ele><time>2021-06-04T00:21:27Z</time><speed>0.8719394207000732</speed></trkpt><trkpt lon="108.89342166666665" lat="34.250751666666666"><ele>402.2</ele><time>2021-06-04T00:21:35Z</time><speed>0.0</speed></trkpt><trkpt lon="108.89331166666668" lat="34.25081333333333"><ele>399.3</ele><time>2021-06-04T00:21:45Z</time><speed>0.0</speed></trkpt><trkpt lon="108.89321333333334" lat="34.2509"><ele>399.6</ele><time>2021-06-04T00:21:54Z</time><speed>1.0582689046859741</speed></trkpt><trkpt lon="108.89311000000001" lat="34.25096333333333"><ele>401.5</ele><time>2021-06-04T00:22:03Z</time><speed>1.1818022727966309</speed></trkpt><trkpt lon="108.89300999999999" lat="34.25102833333334"><ele>400.9</ele><time>2021-06-04T00:22:13Z</time><speed>1.0917258262634277</speed></trkpt><trkpt lon="108.89289666666667" lat="34.251065000000004"><ele>402.3</ele><time>2021-06-04T00:22:23Z</time><speed>1.093269944190979</speed></trkpt><trkpt lon="108.89278666666665" lat="34.251086666666666"><ele>402.2</ele><time>2021-06-04T00:22:31Z</time><speed>1.1854052543640137</speed></trkpt><trkpt lon="108.89265500000002" lat="34.25110166666666"><ele>401.4</ele><time>2021-06-04T00:22:41Z</time><speed>1.0273855924606323</speed></trkpt><trkpt lon="108.89253166666667" lat="34.25114666666666"><ele>399.6</ele><time>2021-06-04T00:22:49Z</time><speed>1.4051916599273682</speed></trkpt><trkpt lon="108.892405" lat="34.25118333333333"><ele>399.0</ele><time>2021-06-04T00:22:57Z</time><speed>1.352175235748291</speed></trkpt><trkpt lon="108.89228333333334" lat="34.251189999999994"><ele>398.7</ele><time>2021-06-04T00:23:05Z</time><speed>1.1833463907241821</speed></trkpt><trkpt lon="108.89217333333333" lat="34.25118833333333"><ele>400.2</ele><time>2021-06-04T00:23:13Z</time><speed>1.3717347383499146</speed></trkpt><trkpt lon="108.89204333333333" lat="34.25116666666667"><ele>401.4</ele><time>2021-06-04T00:23:23Z</time><speed>0.9373091459274292</speed></trkpt><trkpt lon="108.89193333333333" lat="34.251086666666666"><ele>402.8</ele><time>2021-06-04T00:23:32Z</time><speed>1.1740814447402954</speed></trkpt><trkpt lon="108.89183166666665" lat="34.25101333333334"><ele>398.1</ele><time>2021-06-04T00:23:43Z</time><speed>1.0021641254425049</speed></trkpt><trkpt lon="108.89176" lat="34.25093833333334"><ele>397.5</ele><time>2021-06-04T00:23:49Z</time><speed>1.2307008504867554</speed></trkpt><trkpt lon="108.89169666666666" lat="34.25085833333333"><ele>400.2</ele><time>2021-06-04T00:23:57Z</time><speed>1.1972439289093018</speed></trkpt><trkpt lon="108.89163166666667" lat="34.25077"><ele>400.3</ele><time>2021-06-04T00:24:03Z</time><speed>1.7773358821868896</speed></trkpt><trkpt lon="108.89156499999999" lat="34.250681666666665"><ele>400.4</ele><time>2021-06-04T00:24:15Z</time><speed>0.8235555291175842</speed></trkpt><trkpt lon="108.89148666666667" lat="34.25060333333333"><ele>401.1</ele><time>2021-06-04T00:24:21Z</time><speed>1.114888310432434</speed></trkpt><trkpt lon="108.89142666666666" lat="34.250501666666665"><ele>400.5</ele><time>2021-06-04T00:24:31Z</time><speed>1.0886374711990356</speed></trkpt><trkpt lon="108.89136833333332" lat="34.25041833333333"><ele>401.3</ele><time>2021-06-04T00:24:43Z</time><speed>0.8096580505371094</speed></trkpt><trkpt lon="108.89129" lat="34.250348333333335"><ele>404.5</ele><time>2021-06-04T00:24:51Z</time><speed>1.1298152208328247</speed></trkpt><trkpt lon="108.89120666666668" lat="34.25028333333333"><ele>406.6</ele><time>2021-06-04T00:24:59Z</time><speed>1.275996446609497</speed></trkpt><trkpt lon="108.89112666666666" lat="34.25021"><ele>406.7</ele><time>2021-06-04T00:25:07Z</time><speed>1.3248950242996216</speed></trkpt><trkpt lon="108.89102833333332" lat="34.250135"><ele>406.8</ele><time>2021-06-04T00:25:17Z</time><speed>1.2234947681427002</speed></trkpt><trkpt lon="108.89094333333333" lat="34.25006666666666"><ele>403.7</ele><time>2021-06-04T00:25:25Z</time><speed>1.366587519645691</speed></trkpt><trkpt lon="108.89084499999998" lat="34.249995"><ele>398.5</ele><time>2021-06-04T00:25:35Z</time><speed>1.0948141813278198</speed></trkpt><trkpt lon="108.890805" lat="34.24991"><ele>395.8</ele><time>2021-06-04T00:25:43Z</time><speed>1.076798915863037</speed></trkpt><trkpt lon="108.89077666666665" lat="34.24981666666667"><ele>397.0</ele><time>2021-06-04T00:25:51Z</time><speed>1.1226091384887695</speed></trkpt><trkpt lon="108.89075333333334" lat="34.249718333333334"><ele>397.5</ele><time>2021-06-04T00:26:01Z</time><speed>1.1344478130340576</speed></trkpt><trkpt lon="108.890735" lat="34.249606666666665"><ele>399.0</ele><time>2021-06-04T00:26:09Z</time><speed>1.2909233570098877</speed></trkpt><trkpt lon="108.89075333333334" lat="34.249495"><ele>399.4</ele><time>2021-06-04T00:26:19Z</time><speed>1.2404805421829224</speed></trkpt><trkpt lon="108.89072666666668" lat="34.249395"><ele>399.1</ele><time>2021-06-04T00:26:27Z</time><speed>1.394897222518921</speed></trkpt><trkpt lon="108.89071" lat="34.24930166666666"><ele>399.1</ele><time>2021-06-04T00:26:35Z</time><speed>1.2801141738891602</speed></trkpt><trkpt lon="108.89071833333334" lat="34.2492"><ele>401.3</ele><time>2021-06-04T00:26:45Z</time><speed>1.226068377494812</speed></trkpt><trkpt lon="108.89072666666668" lat="34.249091666666665"><ele>402.0</ele><time>2021-06-04T00:26:54Z</time><speed>1.0783430337905884</speed></trkpt><trkpt lon="108.89076333333333" lat="34.249003333333334"><ele>401.4</ele><time>2021-06-04T00:27:03Z</time><speed>0.8250997066497803</speed></trkpt><trkpt lon="108.89084" lat="34.248934999999996"><ele>402.3</ele><time>2021-06-04T00:27:09Z</time><speed>1.0345916748046875</speed></trkpt><trkpt lon="108.89095" lat="34.248868333333334"><ele>402.6</ele><time>2021-06-04T00:27:19Z</time><speed>1.2734228372573853</speed></trkpt><trkpt lon="108.89105333333333" lat="34.248808333333336"><ele>401.3</ele><time>2021-06-04T00:27:30Z</time><speed>1.1313594579696655</speed></trkpt><trkpt lon="108.89117166666668" lat="34.24877333333333"><ele>400.4</ele><time>2021-06-04T00:27:41Z</time><speed>1.0819461345672607</speed></trkpt><trkpt lon="108.891285" lat="34.24872166666667"><ele>401.9</ele><time>2021-06-04T00:27:51Z</time><speed>1.1884936094284058</speed></trkpt><trkpt lon="108.89141" lat="34.248693333333335"><ele>401.6</ele><time>2021-06-04T00:28:03Z</time><speed>0.9558391571044922</speed></trkpt><trkpt lon="108.89151500000001" lat="34.24866833333333"><ele>400.7</ele><time>2021-06-04T00:28:11Z</time><speed>1.1720224618911743</speed></trkpt><trkpt lon="108.89163166666667" lat="34.24866166666666"><ele>401.8</ele><time>2021-06-04T00:28:19Z</time><speed>1.2744522094726562</speed></trkpt><trkpt lon="108.89174" lat="34.248673333333336"><ele>403.2</ele><time>2021-06-04T00:28:27Z</time><speed>1.2528338432312012</speed></trkpt><trkpt lon="108.89184666666667" lat="34.248756666666665"><ele>405.5</ele><time>2021-06-04T00:28:58Z</time><speed>0.4205280542373657</speed></trkpt><trkpt lon="108.89196500000001" lat="34.24874666666666"><ele>406.4</ele><time>2021-06-04T00:29:51Z</time><speed>0.5600177645683289</speed></trkpt><trkpt lon="108.89207833333333" lat="34.24876"><ele>406.9</ele><time>2021-06-04T00:29:59Z</time><speed>1.0629013776779175</speed></trkpt><trkpt lon="108.89220333333333" lat="34.248785"><ele>403.9</ele><time>2021-06-04T00:30:10Z</time><speed>1.0788577795028687</speed></trkpt><trkpt lon="108.89231333333333" lat="34.248795"><ele>403.5</ele><time>2021-06-04T00:30:19Z</time><speed>0.9846636056900024</speed></trkpt><trkpt lon="108.89242" lat="34.24876833333334"><ele>406.6</ele><time>2021-06-04T00:30:31Z</time><speed>0.7751716375350952</speed></trkpt><trkpt lon="108.89253500000001" lat="34.24876166666666"><ele>403.3</ele><time>2021-06-04T00:30:43Z</time><speed>0.9630452990531921</speed></trkpt><trkpt lon="108.89266333333335" lat="34.248785"><ele>402.4</ele><time>2021-06-04T00:30:52Z</time><speed>1.1483452320098877</speed></trkpt><trkpt lon="108.892785" lat="34.24879833333333"><ele>402.4</ele><time>2021-06-04T00:31:01Z</time><speed>1.2420247793197632</speed></trkpt><trkpt lon="108.89289666666667" lat="34.24883833333333"><ele>397.0</ele><time>2021-06-04T00:32:17Z</time><speed>0.928558886051178</speed></trkpt><trkpt lon="108.89303833333334" lat="34.24884833333333"><ele>400.3</ele><time>2021-06-04T00:32:25Z</time><speed>1.5369606018066406</speed></trkpt><trkpt lon="108.89316333333333" lat="34.24886166666667"><ele>403.3</ele><time>2021-06-04T00:32:33Z</time><speed>1.4741644859313965</speed></trkpt><trkpt lon="108.89328166666668" lat="34.248835"><ele>403.4</ele><time>2021-06-04T00:32:41Z</time><speed>1.2420247793197632</speed></trkpt><trkpt lon="108.89337833333333" lat="34.24876166666666"><ele>403.2</ele><time>2021-06-04T00:32:49Z</time><speed>1.1632722616195679</speed></trkpt><trkpt lon="108.89346833333333" lat="34.248693333333335"><ele>403.3</ele><time>2021-06-04T00:32:57Z</time><speed>1.3146005868911743</speed></trkpt><trkpt lon="108.89354833333333" lat="34.24861833333333"><ele>403.9</ele><time>2021-06-04T00:33:06Z</time><speed>1.5719616413116455</speed></trkpt><trkpt lon="108.89363999999999" lat="34.248525"><ele>399.4</ele><time>2021-06-04T00:33:16Z</time><speed>1.3830586671829224</speed></trkpt><trkpt lon="108.89374166666667" lat="34.24845666666667"><ele>397.9</ele><time>2021-06-04T00:33:25Z</time><speed>1.292467474937439</speed></trkpt><trkpt lon="108.89384999999999" lat="34.24841166666667"><ele>398.5</ele><time>2021-06-04T00:33:33Z</time><speed>1.1951849460601807</speed></trkpt><trkpt lon="108.89395833333334" lat="34.24837"><ele>399.3</ele><time>2021-06-04T00:33:41Z</time><speed>1.2538633346557617</speed></trkpt><trkpt lon="108.89408333333334" lat="34.24834833333333"><ele>402.3</ele><time>2021-06-04T00:33:51Z</time><speed>1.1637868881225586</speed></trkpt><trkpt lon="108.89420999999999" lat="34.24833833333333"><ele>400.8</ele><time>2021-06-04T00:33:59Z</time><speed>1.2703344821929932</speed></trkpt><trkpt lon="108.89432333333335" lat="34.24828"><ele>398.9</ele><time>2021-06-04T00:34:10Z</time><speed>0.8971608281135559</speed></trkpt><trkpt lon="108.89440166666667" lat="34.248205"><ele>398.6</ele><time>2021-06-04T00:34:31Z</time><speed>0.8909841775894165</speed></trkpt><trkpt lon="108.89445499999998" lat="34.24810166666667"><ele>400.1</ele><time>2021-06-04T00:34:41Z</time><speed>1.0798872709274292</speed></trkpt><trkpt lon="108.89443000000001" lat="34.24800333333334"><ele>402.2</ele><time>2021-06-04T00:34:51Z</time><speed>0.9640747308731079</speed></trkpt><trkpt lon="108.89443666666666" lat="34.24790666666667"><ele>403.4</ele><time>2021-06-04T00:35:03Z</time><speed>0.9445152878761292</speed></trkpt><trkpt lon="108.89448499999999" lat="34.24799333333333"><ele>401.6</ele><time>2021-06-04T00:35:19Z</time><speed>0.7741422057151794</speed></trkpt><trkpt lon="108.8946" lat="34.24801"><ele>401.8</ele><time>2021-06-04T00:35:27Z</time><speed>1.2070236206054688</speed></trkpt><trkpt lon="108.89472166666668" lat="34.24799333333333"><ele>402.0</ele><time>2021-06-04T00:35:37Z</time><speed>1.1977585554122925</speed></trkpt><trkpt lon="108.89484166666668" lat="34.248023333333336"><ele>401.4</ele><time>2021-06-04T00:35:47Z</time><speed>1.1648163795471191</speed></trkpt><trkpt lon="108.89492333333334" lat="34.2481"><ele>402.6</ele><time>2021-06-04T00:35:59Z</time><speed>0.8945872187614441</speed></trkpt><trkpt lon="108.89494833333335" lat="34.24819333333333"><ele>403.1</ele><time>2021-06-04T00:36:07Z</time><speed>1.0103996992111206</speed></trkpt><trkpt lon="108.894975" lat="34.248285"><ele>401.6</ele><time>2021-06-04T00:36:15Z</time><speed>1.22298002243042</speed></trkpt><trkpt lon="108.89498166666665" lat="34.24839333333333"><ele>399.6</ele><time>2021-06-04T00:36:27Z</time><speed>1.0294444561004639</speed></trkpt><trkpt lon="108.89501166666666" lat="34.24849166666667"><ele>399.6</ele><time>2021-06-04T00:36:37Z</time><speed>0.9774575233459473</speed></trkpt><trkpt lon="108.89502666666667" lat="34.24858833333334"><ele>400.1</ele><time>2021-06-04T00:36:47Z</time><speed>0.9738544225692749</speed></trkpt><trkpt lon="108.89505333333334" lat="34.24869833333333"><ele>399.7</ele><time>2021-06-04T00:36:57Z</time><speed>1.105108618736267</speed></trkpt><trkpt lon="108.89500333333332" lat="34.248780000000004"><ele>399.2</ele><time>2021-06-04T00:37:05Z</time><speed>1.120550274848938</speed></trkpt><trkpt lon="108.89497000000001" lat="34.24888333333333"><ele>398.1</ele><time>2021-06-04T00:37:14Z</time><speed>1.176140308380127</speed></trkpt><trkpt lon="108.89495333333335" lat="34.24899333333334"><ele>396.6</ele><time>2021-06-04T00:37:23Z</time><speed>1.3130563497543335</speed></trkpt><trkpt lon="108.89497166666666" lat="34.24910333333333"><ele>396.3</ele><time>2021-06-04T00:37:33Z</time><speed>1.2605546712875366</speed></trkpt><trkpt lon="108.89498" lat="34.24919666666666"><ele>396.9</ele><time>2021-06-04T00:37:41Z</time><speed>1.129300594329834</speed></trkpt><trkpt lon="108.89498999999999" lat="34.24928833333333"><ele>397.7</ele><time>2021-06-04T00:37:51Z</time><speed>0.9357650279998779</speed></trkpt><trkpt lon="108.89506666666666" lat="34.249381666666665"><ele>395.1</ele><time>2021-06-04T00:38:16Z</time><speed>0.8467180728912354</speed></trkpt><trkpt lon="108.89494666666666" lat="34.249375"><ele>395.0</ele><time>2021-06-04T00:38:39Z</time><speed>0.0</speed></trkpt><trkpt lon="108.89482666666666" lat="34.249355"><ele>399.3</ele><time>2021-06-04T00:39:13Z</time><speed>1.0968730449676514</speed></trkpt><trkpt lon="108.894745" lat="34.24941666666667"><ele>400.8</ele><time>2021-06-04T00:39:20Z</time><speed>1.245627760887146</speed></trkpt><trkpt lon="108.89466666666667" lat="34.24948666666667"><ele>401.8</ele><time>2021-06-04T00:39:29Z</time><speed>1.097902536392212</speed></trkpt><trkpt lon="108.89458166666667" lat="34.249543333333335"><ele>401.8</ele><time>2021-06-04T00:39:37Z</time><speed>1.2337892055511475</speed></trkpt><trkpt lon="108.89451333333334" lat="34.24964"><ele>400.7</ele><time>2021-06-04T00:39:49Z</time><speed>1.063930869102478</speed></trkpt><trkpt lon="108.89450166666666" lat="34.24973333333333"><ele>398.8</ele><time>2021-06-04T00:39:59Z</time><speed>0.7556121945381165</speed></trkpt><trkpt lon="108.89443666666666" lat="34.24982"><ele>396.3</ele><time>2021-06-04T00:40:11Z</time><speed>0.9347355365753174</speed></trkpt><trkpt lon="108.89440833333335" lat="34.24991333333333"><ele>395.3</ele><time>2021-06-04T00:40:21Z</time><speed>1.0665044784545898</speed></trkpt><trkpt lon="108.89439666666667" lat="34.25001666666667"><ele>398.8</ele><time>2021-06-04T00:40:31Z</time><speed>1.0886374711990356</speed></trkpt><trkpt lon="108.89434000000001" lat="34.250105"><ele>399.7</ele><time>2021-06-04T00:40:41Z</time><speed>1.1251827478408813</speed></trkpt><trkpt lon="108.89433166666667" lat="34.25020666666667"><ele>400.0</ele><time>2021-06-04T00:40:51Z</time><speed>1.0886374711990356</speed></trkpt><trkpt lon="108.89436333333333" lat="34.25031166666667"><ele>401.2</ele><time>2021-06-04T00:41:09Z</time><speed>0.9826047420501709</speed></trkpt><trkpt lon="108.89437000000001" lat="34.250411666666665"><ele>401.1</ele><time>2021-06-04T00:41:18Z</time><speed>1.102020263671875</speed></trkpt><trkpt lon="108.89449166666667" lat="34.25041"><ele>402.8</ele><time>2021-06-04T00:44:35Z</time><speed>1.1179766654968262</speed></trkpt><trkpt lon="108.89459666666669" lat="34.25036166666666"><ele>403.0</ele><time>2021-06-04T00:44:45Z</time><speed>1.1190061569213867</speed></trkpt><trkpt lon="108.89469" lat="34.25031333333333"><ele>403.9</ele><time>2021-06-04T00:44:52Z</time><speed>1.0351064205169678</speed></trkpt><trkpt lon="108.89478833333332" lat="34.25026666666667"><ele>400.7</ele><time>2021-06-04T00:45:01Z</time><speed>0.6655358076095581</speed></trkpt><trkpt lon="108.894885" lat="34.250225"><ele>400.8</ele><time>2021-06-04T00:45:09Z</time><speed>0.822011411190033</speed></trkpt><trkpt lon="108.89496166666667" lat="34.250146666666666"><ele>400.1</ele><time>2021-06-04T00:45:21Z</time><speed>0.6959044337272644</speed></trkpt><trkpt lon="108.89501666666665" lat="34.25006333333333"><ele>401.4</ele><time>2021-06-04T00:45:37Z</time><speed>0.6156077980995178</speed></trkpt><trkpt lon="108.89512500000001" lat="34.250054999999996"><ele>403.1</ele><time>2021-06-04T00:45:51Z</time><speed>0.7870102524757385</speed></trkpt><trkpt lon="108.895015" lat="34.25003666666667"><ele>406.4</ele><time>2021-06-04T00:46:15Z</time><speed>1.0448861122131348</speed></trkpt><trkpt lon="108.89489833333333" lat="34.25003666666667"><ele>406.5</ele><time>2021-06-04T00:46:27Z</time><speed>0.7885544300079346</speed></trkpt><trkpt lon="108.89480666666665" lat="34.24996"><ele>404.0</ele><time>2021-06-04T00:46:38Z</time><speed>1.1462863683700562</speed></trkpt><trkpt lon="108.89482166666667" lat="34.249825"><ele>407.2</ele><time>2021-06-04T00:46:50Z</time><speed>0.881719172000885</speed></trkpt><trkpt lon="108.89478833333332" lat="34.24973833333333"><ele>406.4</ele><time>2021-06-04T00:46:58Z</time><speed>1.1437127590179443</speed></trkpt><trkpt lon="108.89482833333335" lat="34.249651666666665"><ele>403.3</ele><time>2021-06-04T00:47:09Z</time><speed>0.9172350168228149</speed></trkpt><trkpt lon="108.89489666666665" lat="34.249575"><ele>400.7</ele><time>2021-06-04T00:47:19Z</time><speed>0.9265000224113464</speed></trkpt><trkpt lon="108.89493666666667" lat="34.24948666666667"><ele>399.8</ele><time>2021-06-04T00:47:30Z</time><speed>0.9362797141075134</speed></trkpt><trkpt lon="108.89496333333334" lat="34.24938833333333"><ele>398.7</ele><time>2021-06-04T00:47:41Z</time><speed>0.8667922019958496</speed></trkpt><trkpt lon="108.89486166666666" lat="34.249341666666666"><ele>397.5</ele><time>2021-06-04T00:47:53Z</time><speed>0.9697366952896118</speed></trkpt><trkpt lon="108.89485" lat="34.24924"><ele>398.1</ele><time>2021-06-04T00:48:05Z</time><speed>0.8837780356407166</speed></trkpt><trkpt lon="108.89481666666667" lat="34.24914666666667"><ele>401.2</ele><time>2021-06-04T00:49:29Z</time><speed>0.18427056074142456</speed></trkpt><trkpt lon="108.89477666666669" lat="34.24905833333333"><ele>402.4</ele><time>2021-06-04T00:49:57Z</time><speed>1.0448861122131348</speed></trkpt><trkpt lon="108.89473166666667" lat="34.24897"><ele>402.3</ele><time>2021-06-04T00:50:05Z</time><speed>1.1931260824203491</speed></trkpt><trkpt lon="108.89461000000001" lat="34.24895166666667"><ele>401.7</ele><time>2021-06-04T00:50:13Z</time><speed>1.3918088674545288</speed></trkpt><trkpt lon="108.89449166666667" lat="34.248945000000006"><ele>400.1</ele><time>2021-06-04T00:50:21Z</time><speed>1.2888644933700562</speed></trkpt><trkpt lon="108.89443833333334" lat="34.24903"><ele>397.6</ele><time>2021-06-04T00:50:31Z</time><speed>1.2461425065994263</speed></trkpt><trkpt lon="108.89435666666668" lat="34.249091666666665"><ele>398.0</ele><time>2021-06-04T00:50:45Z</time><speed>0.8204672336578369</speed></trkpt><trkpt lon="108.89424499999998" lat="34.249140000000004"><ele>397.9</ele><time>2021-06-04T00:51:02Z</time><speed>0.9079700112342834</speed></trkpt><trkpt lon="108.89426" lat="34.249235"><ele>397.4</ele><time>2021-06-04T00:51:13Z</time><speed>0.8559830784797668</speed></trkpt><trkpt lon="108.89421833333333" lat="34.249338333333334"><ele>396.6</ele><time>2021-06-04T00:51:29Z</time><speed>0.5713416934013367</speed></trkpt><trkpt lon="108.89415666666667" lat="34.249415"><ele>397.2</ele><time>2021-06-04T00:51:40Z</time><speed>0.8101727962493896</speed></trkpt><trkpt lon="108.89405000000001" lat="34.24945"><ele>397.4</ele><time>2021-06-04T00:51:54Z</time><speed>0.6861247420310974</speed></trkpt><trkpt lon="108.89396166666666" lat="34.249516666666665"><ele>392.2</ele><time>2021-06-04T00:52:16Z</time><speed>0.48435360193252563</speed></trkpt><trkpt lon="108.89384" lat="34.24952833333334"><ele>401.3</ele><time>2021-06-04T00:58:02Z</time><speed>0.22750721871852875</speed></trkpt><trkpt lon="108.893955" lat="34.24955"><ele>394.5</ele><time>2021-06-04T01:01:03Z</time><speed>0.6011955738067627</speed></trkpt><trkpt lon="108.89407000000001" lat="34.249535"><ele>394.5</ele><time>2021-06-04T01:01:11Z</time><speed>1.15194833278656</speed></trkpt><trkpt lon="108.894165" lat="34.24946666666666"><ele>398.6</ele><time>2021-06-04T01:01:27Z</time><speed>0.6609033346176147</speed></trkpt><trkpt lon="108.89425000000001" lat="34.249395"><ele>398.2</ele><time>2021-06-04T01:01:43Z</time><speed>0.6567855477333069</speed></trkpt><trkpt lon="108.89426499999999" lat="34.249285"><ele>400.3</ele><time>2021-06-04T01:02:47Z</time><speed>1.017091155052185</speed></trkpt><trkpt lon="108.89423666666669" lat="34.249181666666665"><ele>400.9</ele><time>2021-06-04T01:02:57Z</time><speed>1.224009394645691</speed></trkpt><trkpt lon="108.89433666666667" lat="34.249145"><ele>399.6</ele><time>2021-06-04T01:03:06Z</time><speed>1.096358299255371</speed></trkpt><trkpt lon="108.894435" lat="34.249093333333334"><ele>398.4</ele><time>2021-06-04T01:04:19Z</time><speed>0.6434027552604675</speed></trkpt><trkpt lon="108.894505" lat="34.24901833333333"><ele>397.6</ele><time>2021-06-04T01:04:29Z</time><speed>0.8019372224807739</speed></trkpt><trkpt lon="108.89462" lat="34.248963333333336"><ele>397.6</ele><time>2021-06-04T01:04:37Z</time><speed>1.0901817083358765</speed></trkpt><trkpt lon="108.89472333333333" lat="34.248931666666664"><ele>398.0</ele><time>2021-06-04T01:04:43Z</time><speed>1.4396780729293823</speed></trkpt><trkpt lon="108.89483333333334" lat="34.24892166666667"><ele>398.1</ele><time>2021-06-04T01:04:51Z</time><speed>1.18025803565979</speed></trkpt><trkpt lon="108.89493666666667" lat="34.248955"><ele>396.2</ele><time>2021-06-04T01:04:59Z</time><speed>1.0958435535430908</speed></trkpt><trkpt lon="108.89493666666667" lat="34.24906333333333"><ele>397.2</ele><time>2021-06-04T01:05:09Z</time><speed>1.1612132787704468</speed></trkpt><trkpt lon="108.894955" lat="34.24915333333333"><ele>400.3</ele><time>2021-06-04T01:05:17Z</time><speed>1.1725372076034546</speed></trkpt><trkpt lon="108.89496499999998" lat="34.24925666666666"><ele>400.2</ele><time>2021-06-04T01:05:26Z</time><speed>1.1848905086517334</speed></trkpt><trkpt lon="108.89491833333335" lat="34.249361666666665"><ele>402.2</ele><time>2021-06-04T01:05:38Z</time><speed>0.9779722094535828</speed></trkpt><trkpt lon="108.89489666666665" lat="34.249469999999995"><ele>402.6</ele><time>2021-06-04T01:05:47Z</time><speed>0.9707661271095276</speed></trkpt><trkpt lon="108.89483833333334" lat="34.24957333333334"><ele>400.7</ele><time>2021-06-04T01:05:55Z</time><speed>1.3748230934143066</speed></trkpt><trkpt lon="108.89480499999999" lat="34.24966166666666"><ele>398.4</ele><time>2021-06-04T01:06:03Z</time><speed>1.1812875270843506</speed></trkpt><trkpt lon="108.89478333333334" lat="34.24975333333334"><ele>396.6</ele><time>2021-06-04T01:06:11Z</time><speed>1.1195207834243774</speed></trkpt><trkpt lon="108.89479666666666" lat="34.249855000000004"><ele>396.3</ele><time>2021-06-04T01:06:19Z</time><speed>1.3166594505310059</speed></trkpt><trkpt lon="108.89483166666666" lat="34.249966666666666"><ele>398.9</ele><time>2021-06-04T01:06:29Z</time><speed>1.195699691772461</speed></trkpt><trkpt lon="108.89493166666668" lat="34.25004333333333"><ele>398.9</ele><time>2021-06-04T01:06:37Z</time><speed>1.267246127128601</speed></trkpt><trkpt lon="108.89487833333332" lat="34.25013166666667"><ele>401.2</ele><time>2021-06-04T01:06:47Z</time><speed>1.1473158597946167</speed></trkpt><trkpt lon="108.89480166666665" lat="34.250215000000004"><ele>402.6</ele><time>2021-06-04T01:07:01Z</time><speed>0.8570125102996826</speed></trkpt><trkpt lon="108.89470333333333" lat="34.250281666666666"><ele>404.5</ele><time>2021-06-04T01:07:11Z</time><speed>1.0479744672775269</speed></trkpt><trkpt lon="108.89469666666668" lat="34.25038666666667"><ele>405.4</ele><time>2021-06-04T01:07:21Z</time><speed>1.0191500186920166</speed></trkpt><trkpt lon="108.89482333333332" lat="34.250475"><ele>401.8</ele><time>2021-06-04T01:08:19Z</time><speed>0.225448340177536</speed></trkpt><trkpt lon="108.89473333333332" lat="34.250545"><ele>402.8</ele><time>2021-06-04T01:08:58Z</time><speed>0.5847244262695312</speed></trkpt><trkpt lon="108.89468666666669" lat="34.250636666666665"><ele>399.4</ele><time>2021-06-04T01:19:32Z</time><speed>0.7170080542564392</speed></trkpt><trkpt lon="108.89476" lat="34.250565"><ele>402.3</ele><time>2021-06-04T01:20:38Z</time><speed>0.45655861496925354</speed></trkpt><trkpt lon="108.89472333333333" lat="34.25047"><ele>405.7</ele><time>2021-06-04T01:20:50Z</time><speed>1.0191500186920166</speed></trkpt><trkpt lon="108.89461833333334" lat="34.25051666666666"><ele>403.7</ele><time>2021-06-04T01:21:48Z</time><speed>0.9043669700622559</speed></trkpt><trkpt lon="108.89456333333334" lat="34.25060166666666"><ele>402.1</ele><time>2021-06-04T01:22:00Z</time><speed>0.8528947234153748</speed></trkpt><trkpt lon="108.89446333333332" lat="34.25064166666667"><ele>401.0</ele><time>2021-06-04T01:22:16Z</time><speed>0.4982511103153229</speed></trkpt><trkpt lon="108.89437000000001" lat="34.25069333333333"><ele>398.9</ele><time>2021-06-04T01:27:59Z</time><speed>0.4725149869918823</speed></trkpt><trkpt lon="108.89424666666667" lat="34.25064333333333"><ele>401.9</ele><time>2021-06-04T01:28:11Z</time><speed>0.9733397364616394</speed></trkpt><trkpt lon="108.8942" lat="34.25055833333333"><ele>400.8</ele><time>2021-06-04T01:28:22Z</time><speed>0.8250997066497803</speed></trkpt><trkpt lon="108.89428833333335" lat="34.250485000000005"><ele>400.1</ele><time>2021-06-04T01:28:32Z</time><speed>1.0644456148147583</speed></trkpt><trkpt lon="108.894405" lat="34.250458333333334"><ele>399.5</ele><time>2021-06-04T01:28:44Z</time><speed>0.6279610991477966</speed></trkpt><trkpt lon="108.89450833333333" lat="34.25042333333333"><ele>400.1</ele><time>2021-06-04T01:28:54Z</time><speed>0.5924452543258667</speed></trkpt><trkpt lon="108.89461666666666" lat="34.250391666666665"><ele>400.4</ele><time>2021-06-04T01:29:04Z</time><speed>0.47457388043403625</speed></trkpt><trkpt lon="108.894705" lat="34.25031333333333"><ele>401.5</ele><time>2021-06-04T01:29:12Z</time><speed>1.0541510581970215</speed></trkpt><trkpt lon="108.8948" lat="34.25025166666667"><ele>402.2</ele><time>2021-06-04T01:29:24Z</time><speed>0.5919305682182312</speed></trkpt><trkpt lon="108.89487" lat="34.25017166666667"><ele>401.4</ele><time>2021-06-04T01:29:32Z</time><speed>0.8328205347061157</speed></trkpt><trkpt lon="108.89496333333334" lat="34.25010333333333"><ele>402.1</ele><time>2021-06-04T01:29:41Z</time><speed>1.305335521697998</speed></trkpt><trkpt lon="108.89504833333334" lat="34.25004"><ele>404.7</ele><time>2021-06-04T01:29:48Z</time><speed>1.5024741888046265</speed></trkpt><trkpt lon="108.89516333333334" lat="34.25001666666667"><ele>404.7</ele><time>2021-06-04T01:29:56Z</time><speed>1.3305569887161255</speed></trkpt><trkpt lon="108.89527333333332" lat="34.25001833333333"><ele>402.6</ele><time>2021-06-04T01:30:06Z</time><speed>1.0690780878067017</speed></trkpt><trkpt lon="108.89538166666668" lat="34.25003166666667"><ele>401.0</ele><time>2021-06-04T01:30:16Z</time><speed>0.7540680766105652</speed></trkpt><trkpt lon="108.89549000000001" lat="34.25007166666667"><ele>400.8</ele><time>2021-06-04T01:30:26Z</time><speed>1.055180549621582</speed></trkpt><trkpt lon="108.89562333333333" lat="34.250035000000004"><ele>403.8</ele><time>2021-06-04T01:30:39Z</time><speed>0.6099458336830139</speed></trkpt><trkpt lon="108.89565499999999" lat="34.24994"><ele>405.3</ele><time>2021-06-04T01:31:08Z</time><speed>1.235848069190979</speed></trkpt><trkpt lon="108.89563666666666" lat="34.24984166666666"><ele>404.9</ele><time>2021-06-04T01:31:16Z</time><speed>1.3434250354766846</speed></trkpt><trkpt lon="108.89562833333333" lat="34.249741666666665"><ele>405.9</ele><time>2021-06-04T01:31:24Z</time><speed>1.2837172746658325</speed></trkpt><trkpt lon="108.89570499999999" lat="34.249655"><ele>405.0</ele><time>2021-06-04T01:31:34Z</time><speed>1.0160616636276245</speed></trkpt><trkpt lon="108.89582333333334" lat="34.24961"><ele>405.2</ele><time>2021-06-04T01:31:44Z</time><speed>0.9836341738700867</speed></trkpt><trkpt lon="108.89586" lat="34.24950333333334"><ele>405.0</ele><time>2021-06-04T01:31:56Z</time><speed>0.0</speed></trkpt><trkpt lon="108.89588166666665" lat="34.249408333333335"><ele>405.0</ele><time>2021-06-04T01:32:04Z</time><speed>1.1210650205612183</speed></trkpt><trkpt lon="108.89597166666665" lat="34.249291666666664"><ele>406.4</ele><time>2021-06-04T01:32:13Z</time><speed>1.6188013553619385</speed></trkpt><trkpt lon="108.89599666666666" lat="34.24919833333333"><ele>406.8</ele><time>2021-06-04T01:32:36Z</time><speed>0.0</speed></trkpt><trkpt lon="108.89587333333333" lat="34.24917333333334"><ele>392.9</ele><time>2021-06-04T01:34:52Z</time><speed>0.0</speed></trkpt><trkpt lon="108.89599000000001" lat="34.24926666666667"><ele>382.9</ele><time>2021-06-04T01:36:34Z</time><speed>0.0</speed></trkpt><trkpt lon="108.89602333333332" lat="34.24917333333334"><ele>382.4</ele><time>2021-06-04T01:37:04Z</time><speed>0.0</speed></trkpt><trkpt lon="108.89604333333334" lat="34.249291666666664"><ele>384.4</ele><time>2021-06-04T01:37:29Z</time><speed>0.19713860750198364</speed></trkpt><trkpt lon="108.896035" lat="34.249185000000004"><ele>388.8</ele><time>2021-06-04T01:38:28Z</time><speed>0.0</speed></trkpt><trkpt lon="108.89602166666667" lat="34.249080000000006"><ele>389.1</ele><time>2021-06-04T01:38:37Z</time><speed>0.0</speed></trkpt></trkseg></trk></gpx>
