# Supplementary material for: Exploring the influence of path environment factors on walking behavior in urban parks with configuration attribute control
Source: PLoS One. 2025 Jul 28;20(7):e0329278. doi: 10.1371/journal.pone.0329278 (PMC12303266; doi:10.1371/journal.pone.0329278)
Supplement: S2 File — (ZIP) [file pone.0329278.s002.zip › S2 File/Trajectory data/F30.gpx]

<?xml version="1.0" encoding="UTF-8"?>
<gpx xmlns:xsi="http://www.w3.org/2001/XMLSchema-instance" xmlns="http://www.topografix.com/GPX/1/1" xsi:schemaLocation="http://www.topografix.com/GPX/1/1 http://www.topografix.com/GPX/1/1/gpx.xsd" version="1.1" creator="foooooot.com">
<metadata>
         <copyright author="foooooot.com"> <license>foooooot.com</license></copyright>
         <time>1622743722.781992</time>
         <name>02</name>
</metadata>
<trk>
    <name>02</name>
    <type>trip#track</type>
    <src>手机客户端软件/六只脚iPhone版</src>
    <trkseg> 
<trkpt lat="34.24896821390545" lon="108.89607463193853">
   <ele>407.3175264550373</ele>
   <time>2021-06-04T02:08:43.001Z</time>
</trkpt>  
<trkpt lat="34.248967312559024" lon="108.8961178637172">
   <ele>406.82564271148294</ele>
   <time>2021-06-04T02:08:44.001Z</time>
</trkpt>  
<trkpt lat="34.248977450144054" lon="108.89607891218259">
   <ele>407.078547263518</ele>
   <time>2021-06-04T02:08:49.001Z</time>
</trkpt>  
<trkpt lat="34.248977674246724" lon="108.89602479319694">
   <ele>406.7428395599127</ele>
   <time>2021-06-04T02:08:51.001Z</time>
</trkpt>  
<trkpt lat="34.24896238375639" lon="108.8960522469113">
   <ele>406.9446138506755</ele>
   <time>2021-06-04T02:09:03.001Z</time>
</trkpt>  
<trkpt lat="34.24894702014761" lon="108.89602423005412">
   <ele>406.9858203660697</ele>
   <time>2021-06-04T02:09:06.001Z</time>
</trkpt>  
<trkpt lat="34.2489771934558" lon="108.89602644899266">
   <ele>407.24702898040414</ele>
   <time>2021-06-04T02:09:27.001Z</time>
</trkpt>  
<trkpt lat="34.24901274729636" lon="108.89602927711051">
   <ele>407.35312715079635</ele>
   <time>2021-06-04T02:09:28.001Z</time>
</trkpt>  
<trkpt lat="34.249042781723325" lon="108.89602160940056">
   <ele>406.9185859337449</ele>
   <time>2021-06-04T02:09:30.001Z</time>
</trkpt>  
<trkpt lat="34.24908402443218" lon="108.89601934873518">
   <ele>407.12325001508</ele>
   <time>2021-06-04T02:09:33.001Z</time>
</trkpt>  
<trkpt lat="34.249111828788564" lon="108.89601786649325">
   <ele>406.44131558202207</ele>
   <time>2021-06-04T02:09:35.001Z</time>
</trkpt>  
<trkpt lat="34.24915005038188" lon="108.89602027860101">
   <ele>407.30623789317906</ele>
   <time>2021-06-04T02:09:38.001Z</time>
</trkpt>  
<trkpt lat="34.249179773914605" lon="108.89603380983047">
   <ele>406.7648679120466</ele>
   <time>2021-06-04T02:09:41.001Z</time>
</trkpt>  
<trkpt lat="34.249225254585355" lon="108.89604615361789">
   <ele>406.80919968150556</ele>
   <time>2021-06-04T02:09:42.001Z</time>
</trkpt>  
<trkpt lat="34.24925868575615" lon="108.89604706875198">
   <ele>406.86799895484</ele>
   <time>2021-06-04T02:09:43.002Z</time>
</trkpt>  
<trkpt lat="34.24928619210689" lon="108.89603954589624">
   <ele>407.2154662273824</ele>
   <time>2021-06-04T02:09:45.002Z</time>
</trkpt>  
<trkpt lat="34.2493126203865" lon="108.89600561775043">
   <ele>406.8983393423259</ele>
   <time>2021-06-04T02:09:49.001Z</time>
</trkpt>  
<trkpt lat="34.249336747218024" lon="108.89599019498215">
   <ele>406.7434201175347</ele>
   <time>2021-06-04T02:09:52.001Z</time>
</trkpt>  
<trkpt lat="34.249366555523075" lon="108.89597318801145">
   <ele>406.89691854361445</ele>
   <time>2021-06-04T02:09:56.001Z</time>
</trkpt>  
<trkpt lat="34.249395252125176" lon="108.89594659053733">
   <ele>407.07842209376395</ele>
   <time>2021-06-04T02:09:57.001Z</time>
</trkpt>  
<trkpt lat="34.249427163379565" lon="108.89590885860648">
   <ele>407.2805154323578</ele>
   <time>2021-06-04T02:09:59.001Z</time>
</trkpt>  
<trkpt lat="34.24945468797224" lon="108.89590635334561">
   <ele>406.6926873764023</ele>
   <time>2021-06-04T02:10:03.001Z</time>
</trkpt>  
<trkpt lat="34.24948574601257" lon="108.89591634450154">
   <ele>406.6371250730008</ele>
   <time>2021-06-04T02:10:06.000Z</time>
</trkpt>  
<trkpt lat="34.249513461393676" lon="108.89592246497907">
   <ele>406.91536841169</ele>
   <time>2021-06-04T02:10:08.000Z</time>
</trkpt>  
<trkpt lat="34.249555163046615" lon="108.89593831447937">
   <ele>406.9592530382797</ele>
   <time>2021-06-04T02:10:10.000Z</time>
</trkpt>  
<trkpt lat="34.249586805012456" lon="108.89594956029246">
   <ele>406.73331054020673</ele>
   <time>2021-06-04T02:10:12.000Z</time>
</trkpt>  
<trkpt lat="34.249617718207695" lon="108.89593425655164">
   <ele>406.7093463195488</ele>
   <time>2021-06-04T02:10:15.000Z</time>
</trkpt>  
<trkpt lat="34.249635655658594" lon="108.89590743325077">
   <ele>407.0637129805982</ele>
   <time>2021-06-04T02:10:20.000Z</time>
</trkpt>  
<trkpt lat="34.24965086213709" lon="108.89587556946594">
   <ele>406.84673511236906</ele>
   <time>2021-06-04T02:10:24.000Z</time>
</trkpt>  
<trkpt lat="34.24966328849749" lon="108.89583823881449">
   <ele>406.78942972328514</ele>
   <time>2021-06-04T02:10:28.001Z</time>
</trkpt>  
<trkpt lat="34.24967267270883" lon="108.89580149044471">
   <ele>407.2669125953689</ele>
   <time>2021-06-04T02:10:32.001Z</time>
</trkpt>  
<trkpt lat="34.249684217408024" lon="108.89577003333414">
   <ele>407.17791534680873</ele>
   <time>2021-06-04T02:10:35.001Z</time>
</trkpt>  
<trkpt lat="34.249703598539554" lon="108.89574338965816">
   <ele>407.5182886123657</ele>
   <time>2021-06-04T02:10:38.001Z</time>
</trkpt>  
<trkpt lat="34.249725474898575" lon="108.89572196639429">
   <ele>407.669708780013</ele>
   <time>2021-06-04T02:10:41.001Z</time>
</trkpt>  
<trkpt lat="34.24974914293135" lon="108.89570289752774">
   <ele>407.59410439804196</ele>
   <time>2021-06-04T02:10:44.001Z</time>
</trkpt>  
<trkpt lat="34.24977499896148" lon="108.89568836447336">
   <ele>407.80731197912246</ele>
   <time>2021-06-04T02:10:47.001Z</time>
</trkpt>  
<trkpt lat="34.24980552336151" lon="108.89567693299301">
   <ele>407.7341844048351</ele>
   <time>2021-06-04T02:10:50.001Z</time>
</trkpt>  
<trkpt lat="34.249841713331406" lon="108.89566729369547">
   <ele>407.8006174499169</ele>
   <time>2021-06-04T02:10:53.001Z</time>
</trkpt>  
<trkpt lat="34.249873549087575" lon="108.89566515076191">
   <ele>404.84017492458224</ele>
   <time>2021-06-04T02:10:56.001Z</time>
</trkpt>  
<trkpt lat="34.249911413856765" lon="108.89566112913263">
   <ele>405.53281748015434</ele>
   <time>2021-06-04T02:11:00.001Z</time>
</trkpt>  
<trkpt lat="34.24994455590623" lon="108.89566194298865">
   <ele>406.2214607093483</ele>
   <time>2021-06-04T02:11:03.001Z</time>
</trkpt>  
<trkpt lat="34.24997259241885" lon="108.89566415132239">
   <ele>406.16067684814334</ele>
   <time>2021-06-04T02:11:06.001Z</time>
</trkpt>  
<trkpt lat="34.25000571504642" lon="108.89566654236677">
   <ele>405.86744732782245</ele>
   <time>2021-06-04T02:11:10.001Z</time>
</trkpt>  
<trkpt lat="34.25003515177687" lon="108.8956831844399">
   <ele>406.00886423513293</ele>
   <time>2021-06-04T02:11:15.001Z</time>
</trkpt>  
<trkpt lat="34.250058779173685" lon="108.89570177223598">
   <ele>406.3852460468188</ele>
   <time>2021-06-04T02:11:19.001Z</time>
</trkpt>  
<trkpt lat="34.250080900238714" lon="108.89572794889548">
   <ele>406.11437978595495</ele>
   <time>2021-06-04T02:11:23.001Z</time>
</trkpt>  
<trkpt lat="34.25010646531172" lon="108.89576235826516">
   <ele>406.03295771218836</ele>
   <time>2021-06-04T02:11:26.001Z</time>
</trkpt>  
<trkpt lat="34.25012542644286" lon="108.8957882399927">
   <ele>406.04843809176236</ele>
   <time>2021-06-04T02:11:28.001Z</time>
</trkpt>  
<trkpt lat="34.25014474148007" lon="108.89581432710656">
   <ele>406.3286966783926</ele>
   <time>2021-06-04T02:11:30.001Z</time>
</trkpt>  
<trkpt lat="34.250164841393484" lon="108.89583902443817">
   <ele>406.13949423749</ele>
   <time>2021-06-04T02:11:32.001Z</time>
</trkpt>  
<trkpt lat="34.25018831737489" lon="108.89587084489615">
   <ele>406.02091922145337</ele>
   <time>2021-06-04T02:11:35.001Z</time>
</trkpt>  
<trkpt lat="34.25021200524814" lon="108.89589438079486">
   <ele>406.1765636662021</ele>
   <time>2021-06-04T02:11:38.001Z</time>
</trkpt>  
<trkpt lat="34.250240510766375" lon="108.8959165498646">
   <ele>406.43032521009445</ele>
   <time>2021-06-04T02:11:41.001Z</time>
</trkpt>  
<trkpt lat="34.25026934819218" lon="108.89594044527193">
   <ele>406.41762733552605</ele>
   <time>2021-06-04T02:11:44.001Z</time>
</trkpt>  
<trkpt lat="34.25029661146885" lon="108.89595967970726">
   <ele>405.8448001164943</ele>
   <time>2021-06-04T02:11:47.001Z</time>
</trkpt>  
<trkpt lat="34.250322359841995" lon="108.89597691853487">
   <ele>406.7936929296702</ele>
   <time>2021-06-04T02:11:50.001Z</time>
</trkpt>  
<trkpt lat="34.25035418692868" lon="108.89599991572943">
   <ele>406.3636126322672</ele>
   <time>2021-06-04T02:11:51.001Z</time>
</trkpt>  
<trkpt lat="34.25037679208099" lon="108.89602454236667">
   <ele>405.9627686580643</ele>
   <time>2021-06-04T02:11:54.001Z</time>
</trkpt>  
<trkpt lat="34.250404544327104" lon="108.89603923269824">
   <ele>406.56331044621766</ele>
   <time>2021-06-04T02:11:57.001Z</time>
</trkpt>  
<trkpt lat="34.250433653598094" lon="108.89605063615635">
   <ele>406.38501722179353</ele>
   <time>2021-06-04T02:12:00.001Z</time>
</trkpt>  
<trkpt lat="34.250464746917466" lon="108.89606571099704">
   <ele>406.65131605416536</ele>
   <time>2021-06-04T02:12:03.001Z</time>
</trkpt>  
<trkpt lat="34.25049767830537" lon="108.89607943321148">
   <ele>406.40370645560324</ele>
   <time>2021-06-04T02:12:06.001Z</time>
</trkpt>  
<trkpt lat="34.25053011026261" lon="108.89608864566958">
   <ele>406.18587361555547</ele>
   <time>2021-06-04T02:12:09.001Z</time>
</trkpt>  
<trkpt lat="34.25055750603202" lon="108.89609468392148">
   <ele>406.1066295420751</ele>
   <time>2021-06-04T02:12:12.001Z</time>
</trkpt>  
<trkpt lat="34.250584991710795" lon="108.89609968103187">
   <ele>406.3500327542424</ele>
   <time>2021-06-04T02:12:15.001Z</time>
</trkpt>  
<trkpt lat="34.25061509655374" lon="108.89609864393177">
   <ele>406.2650369955227</ele>
   <time>2021-06-04T02:12:19.001Z</time>
</trkpt>  
<trkpt lat="34.250649827456826" lon="108.89609369779804">
   <ele>406.3295862264931</ele>
   <time>2021-06-04T02:12:22.001Z</time>
</trkpt>  
<trkpt lat="34.25067932245992" lon="108.89609055366088">
   <ele>406.46566537581384</ele>
   <time>2021-06-04T02:12:25.001Z</time>
</trkpt>  
<trkpt lat="34.25070831223105" lon="108.89609394247489">
   <ele>406.345326830633</ele>
   <time>2021-06-04T02:12:28.001Z</time>
</trkpt>  
<trkpt lat="34.25073672096734" lon="108.89609470937192">
   <ele>406.3960570720956</ele>
   <time>2021-06-04T02:12:33.001Z</time>
</trkpt>  
<trkpt lat="34.25076451672923" lon="108.89609720714762">
   <ele>406.15183102339506</ele>
   <time>2021-06-04T02:12:44.001Z</time>
</trkpt>  
<trkpt lat="34.25079255678186" lon="108.89609231207623">
   <ele>406.1100164698437</ele>
   <time>2021-06-04T02:12:49.001Z</time>
</trkpt>  
<trkpt lat="34.250822017298326" lon="108.89608383130007">
   <ele>406.0955739412457</ele>
   <time>2021-06-04T02:12:54.001Z</time>
</trkpt>  
<trkpt lat="34.25084659965343" lon="108.89606924146835">
   <ele>406.2241604560986</ele>
   <time>2021-06-04T02:12:57.001Z</time>
</trkpt>  
<trkpt lat="34.25082376327913" lon="108.89605118318156">
   <ele>406.2195166023448</ele>
   <time>2021-06-04T02:13:05.001Z</time>
</trkpt>  
<trkpt lat="34.25082358044463" lon="108.8960105386775">
   <ele>406.9424893036485</ele>
   <time>2021-06-04T02:13:12.001Z</time>
</trkpt>  
<trkpt lat="34.25083731244703" lon="108.89598081241928">
   <ele>407.24552168883383</ele>
   <time>2021-06-04T02:13:17.001Z</time>
</trkpt>  
<trkpt lat="34.25081371550292" lon="108.89599799296906">
   <ele>406.56178117450327</ele>
   <time>2021-06-04T02:15:43.001Z</time>
</trkpt>  
<trkpt lat="34.2507996600331" lon="108.89603696078349">
   <ele>406.83847149275243</ele>
   <time>2021-06-04T02:15:44.001Z</time>
</trkpt>  
<trkpt lat="34.250779636033116" lon="108.89605896444553">
   <ele>406.2549664452672</ele>
   <time>2021-06-04T02:15:49.001Z</time>
</trkpt>  
<trkpt lat="34.25075137695561" lon="108.89603656234934">
   <ele>406.08879105281085</ele>
   <time>2021-06-04T02:16:27.000Z</time>
</trkpt>  
<trkpt lat="34.25071489417401" lon="108.89603971748704">
   <ele>405.68000292312354</ele>
   <time>2021-06-04T02:16:29.000Z</time>
</trkpt>  
<trkpt lat="34.25068162206028" lon="108.8960444353072">
   <ele>406.43782648444176</ele>
   <time>2021-06-04T02:16:32.000Z</time>
</trkpt>  
<trkpt lat="34.250650425824524" lon="108.89605096384841">
   <ele>406.53943045437336</ele>
   <time>2021-06-04T02:16:35.000Z</time>
</trkpt>  
<trkpt lat="34.2506109712067" lon="108.8960575278348">
   <ele>406.28974428121</ele>
   <time>2021-06-04T02:16:38.000Z</time>
</trkpt>  
<trkpt lat="34.25057072068487" lon="108.89605817134954">
   <ele>406.4975192435086</ele>
   <time>2021-06-04T02:16:41.000Z</time>
</trkpt>  
<trkpt lat="34.25053615729456" lon="108.8960531221753">
   <ele>406.4808649709448</ele>
   <time>2021-06-04T02:16:45.000Z</time>
</trkpt>  
<trkpt lat="34.250508186499665" lon="108.89604554910188">
   <ele>406.36578426137567</ele>
   <time>2021-06-04T02:16:47.000Z</time>
</trkpt>  
<trkpt lat="34.25047662194984" lon="108.89603670598079">
   <ele>406.3527425918728</ele>
   <time>2021-06-04T02:16:51.000Z</time>
</trkpt>  
<trkpt lat="34.25044384882558" lon="108.89601652558737">
   <ele>406.0882628746331</ele>
   <time>2021-06-04T02:16:55.000Z</time>
</trkpt>  
<trkpt lat="34.250414024920694" lon="108.89599039026328">
   <ele>406.2721716761589</ele>
   <time>2021-06-04T02:16:58.001Z</time>
</trkpt>  
<trkpt lat="34.250393029748814" lon="108.89596551150484">
   <ele>406.4379708720371</ele>
   <time>2021-06-04T02:17:00.000Z</time>
</trkpt>  
<trkpt lat="34.250376051315286" lon="108.89593791239994">
   <ele>406.271144236438</ele>
   <time>2021-06-04T02:17:02.000Z</time>
</trkpt>  
<trkpt lat="34.25036848506653" lon="108.89589848153273">
   <ele>406.10669548716396</ele>
   <time>2021-06-04T02:17:05.000Z</time>
</trkpt>  
<trkpt lat="34.25036352816065" lon="108.89586131672685">
   <ele>406.64253382291645</ele>
   <time>2021-06-04T02:17:09.000Z</time>
</trkpt>  
<trkpt lat="34.2503647246466" lon="108.89581217062924">
   <ele>406.7914086095989</ele>
   <time>2021-06-04T02:17:13.001Z</time>
</trkpt>  
<trkpt lat="34.2503660102772" lon="108.8957767155717">
   <ele>406.41459368541837</ele>
   <time>2021-06-04T02:17:15.001Z</time>
</trkpt>  
<trkpt lat="34.25037371314067" lon="108.89573415639487">
   <ele>406.713451737538</ele>
   <time>2021-06-04T02:17:18.001Z</time>
</trkpt>  
<trkpt lat="34.25037706170166" lon="108.89569222730168">
   <ele>406.7873416496441</ele>
   <time>2021-06-04T02:17:22.001Z</time>
</trkpt>  
<trkpt lat="34.25037906779629" lon="108.89565179060689">
   <ele>406.29687132965773</ele>
   <time>2021-06-04T02:17:26.001Z</time>
</trkpt>  
<trkpt lat="34.250384863529895" lon="108.8956074032633">
   <ele>405.99819866754115</ele>
   <time>2021-06-04T02:17:29.001Z</time>
</trkpt>  
<trkpt lat="34.25038672146154" lon="108.8955689503625">
   <ele>407.08834940288216</ele>
   <time>2021-06-04T02:17:31.001Z</time>
</trkpt>  
<trkpt lat="34.25038708136769" lon="108.89553141111986">
   <ele>406.8628132957965</ele>
   <time>2021-06-04T02:17:34.001Z</time>
</trkpt>  
<trkpt lat="34.25039166348259" lon="108.8954980606195">
   <ele>406.58337218500674</ele>
   <time>2021-06-04T02:17:37.001Z</time>
</trkpt>  
<trkpt lat="34.2503977801313" lon="108.89545935845703">
   <ele>406.48487702198327</ele>
   <time>2021-06-04T02:17:41.001Z</time>
</trkpt>  
<trkpt lat="34.25040505445206" lon="108.89542131225036">
   <ele>406.9115276988596</ele>
   <time>2021-06-04T02:17:44.001Z</time>
</trkpt>  
<trkpt lat="34.25040956290522" lon="108.8953856801882">
   <ele>406.9864474730566</ele>
   <time>2021-06-04T02:17:47.001Z</time>
</trkpt>  
<trkpt lat="34.25040942671698" lon="108.89534472369724">
   <ele>407.10028215218335</ele>
   <time>2021-06-04T02:17:50.001Z</time>
</trkpt>  
<trkpt lat="34.25040808243783" lon="108.89531043752588">
   <ele>407.01373552531004</ele>
   <time>2021-06-04T02:17:53.001Z</time>
</trkpt>  
<trkpt lat="34.25040298163502" lon="108.8952745118501">
   <ele>406.59338145982474</ele>
   <time>2021-06-04T02:17:56.001Z</time>
</trkpt>  
<trkpt lat="34.250394399737864" lon="108.89523970213743">
   <ele>406.63692536763847</ele>
   <time>2021-06-04T02:17:58.001Z</time>
</trkpt>  
<trkpt lat="34.25039571162671" lon="108.89520321751738">
   <ele>406.36867099255323</ele>
   <time>2021-06-04T02:18:02.001Z</time>
</trkpt>  
<trkpt lat="34.250392628521595" lon="108.89515774079123">
   <ele>406.20060770493</ele>
   <time>2021-06-04T02:18:05.001Z</time>
</trkpt>  
<trkpt lat="34.25039837370037" lon="108.89512271900865">
   <ele>406.22811368014663</ele>
   <time>2021-06-04T02:18:08.001Z</time>
</trkpt>  
<trkpt lat="34.25040781115911" lon="108.89508191421673">
   <ele>406.596403661184</ele>
   <time>2021-06-04T02:18:12.000Z</time>
</trkpt>  
<trkpt lat="34.2504182389946" lon="108.89503495872853">
   <ele>406.2573592122644</ele>
   <time>2021-06-04T02:18:15.001Z</time>
</trkpt>  
<trkpt lat="34.25042047909068" lon="108.89499066094248">
   <ele>405.97397019155324</ele>
   <time>2021-06-04T02:18:18.001Z</time>
</trkpt>  
<trkpt lat="34.250422032049435" lon="108.89495275891525">
   <ele>405.633718425408</ele>
   <time>2021-06-04T02:18:21.001Z</time>
</trkpt>  
<trkpt lat="34.25043290500348" lon="108.8949153705081">
   <ele>406.00765865202993</ele>
   <time>2021-06-04T02:18:25.001Z</time>
</trkpt>  
<trkpt lat="34.250443361969516" lon="108.89488028756354">
   <ele>406.204740524292</ele>
   <time>2021-06-04T02:18:29.001Z</time>
</trkpt>  
<trkpt lat="34.25044774569517" lon="108.89484410874826">
   <ele>405.72567583527416</ele>
   <time>2021-06-04T02:18:33.001Z</time>
</trkpt>  
<trkpt lat="34.25044295320069" lon="108.894792193789">
   <ele>405.6802302999422</ele>
   <time>2021-06-04T02:18:36.001Z</time>
</trkpt>  
<trkpt lat="34.250437089803604" lon="108.8947591301077">
   <ele>405.564748425968</ele>
   <time>2021-06-04T02:18:38.001Z</time>
</trkpt>  
<trkpt lat="34.2504167994821" lon="108.89472512031003">
   <ele>405.55065288674086</ele>
   <time>2021-06-04T02:18:42.001Z</time>
</trkpt>  
<trkpt lat="34.2503920575209" lon="108.89470894657647">
   <ele>405.1588625572622</ele>
   <time>2021-06-04T02:18:44.001Z</time>
</trkpt>  
<trkpt lat="34.250360340029985" lon="108.89470187712521">
   <ele>405.57029682956636</ele>
   <time>2021-06-04T02:18:48.001Z</time>
</trkpt>  
<trkpt lat="34.25032791498893" lon="108.89470138124676">
   <ele>405.5570883192122</ele>
   <time>2021-06-04T02:18:52.001Z</time>
</trkpt>  
<trkpt lat="34.25030057576846" lon="108.89472634536382">
   <ele>405.34386191051453</ele>
   <time>2021-06-04T02:18:57.001Z</time>
</trkpt>  
<trkpt lat="34.25028072805089" lon="108.89475249145632">
   <ele>405.49255799874663</ele>
   <time>2021-06-04T02:19:01.001Z</time>
</trkpt>  
<trkpt lat="34.250256632854104" lon="108.89478523066518">
   <ele>405.420395151712</ele>
   <time>2021-06-04T02:19:05.001Z</time>
</trkpt>  
<trkpt lat="34.25024242079162" lon="108.8948140696069">
   <ele>405.2929681362584</ele>
   <time>2021-06-04T02:19:07.001Z</time>
</trkpt>  
<trkpt lat="34.25022372530351" lon="108.89484800032088">
   <ele>405.58187074493617</ele>
   <time>2021-06-04T02:19:11.001Z</time>
</trkpt>  
<trkpt lat="34.25019971785661" lon="108.8948773949458">
   <ele>405.4272965155542</ele>
   <time>2021-06-04T02:19:15.001Z</time>
</trkpt>  
<trkpt lat="34.2501798173827" lon="108.89490057530567">
   <ele>405.2464341809973</ele>
   <time>2021-06-04T02:19:18.001Z</time>
</trkpt>  
<trkpt lat="34.25014267140029" lon="108.8949183467598">
   <ele>405.622339210473</ele>
   <time>2021-06-04T02:19:21.001Z</time>
</trkpt>  
<trkpt lat="34.25010705753605" lon="108.89491660593309">
   <ele>405.5622291304171</ele>
   <time>2021-06-04T02:19:24.001Z</time>
</trkpt>  
<trkpt lat="34.250074670182556" lon="108.89489472220644">
   <ele>405.8103221375495</ele>
   <time>2021-06-04T02:19:27.001Z</time>
</trkpt>  
<trkpt lat="34.25004597559928" lon="108.89486205345555">
   <ele>406.29275442287326</ele>
   <time>2021-06-04T02:19:30.001Z</time>
</trkpt>  
<trkpt lat="34.25002210805219" lon="108.89484187657902">
   <ele>405.99256106466055</ele>
   <time>2021-06-04T02:19:33.001Z</time>
</trkpt>  
<trkpt lat="34.249992928992285" lon="108.89482830580066">
   <ele>405.71680629532784</ele>
   <time>2021-06-04T02:19:36.001Z</time>
</trkpt>  
<trkpt lat="34.24996255564401" lon="108.89482375393736">
   <ele>405.71634250786155</ele>
   <time>2021-06-04T02:19:39.001Z</time>
</trkpt>  
<trkpt lat="34.24993493702162" lon="108.8948225073529">
   <ele>405.3339147893712</ele>
   <time>2021-06-04T02:19:42.001Z</time>
</trkpt>  
<trkpt lat="34.24990170566095" lon="108.8948219822938">
   <ele>405.2022773725912</ele>
   <time>2021-06-04T02:19:45.001Z</time>
</trkpt>  
<trkpt lat="34.24986403273607" lon="108.89482800835722">
   <ele>405.6876974059269</ele>
   <time>2021-06-04T02:19:48.001Z</time>
</trkpt>  
<trkpt lat="34.249831133701136" lon="108.8948242990828">
   <ele>405.1999419191852</ele>
   <time>2021-06-04T02:19:51.001Z</time>
</trkpt>  
<trkpt lat="34.24979865745319" lon="108.89481506325782">
   <ele>405.5958252288401</ele>
   <time>2021-06-04T02:19:55.001Z</time>
</trkpt>  
<trkpt lat="34.2497633637787" lon="108.89481280904272">
   <ele>405.06495654862374</ele>
   <time>2021-06-04T02:19:58.001Z</time>
</trkpt>  
<trkpt lat="34.249729349775045" lon="108.89480753689614">
   <ele>405.4430129509419</ele>
   <time>2021-06-04T02:20:01.001Z</time>
</trkpt>  
<trkpt lat="34.24969381723574" lon="108.89481308076672">
   <ele>405.3213869696483</ele>
   <time>2021-06-04T02:20:05.001Z</time>
</trkpt>  
<trkpt lat="34.249664569523674" lon="108.89481990889836">
   <ele>405.6921604797244</ele>
   <time>2021-06-04T02:20:08.001Z</time>
</trkpt>  
<trkpt lat="34.249638069715644" lon="108.89482610798291">
   <ele>405.1116585759446</ele>
   <time>2021-06-04T02:20:12.001Z</time>
</trkpt>  
<trkpt lat="34.249608231605556" lon="108.89483528781467">
   <ele>406.42380373273045</ele>
   <time>2021-06-04T02:20:15.001Z</time>
</trkpt>  
<trkpt lat="34.24957977648256" lon="108.89485011098755">
   <ele>405.5512089151889</ele>
   <time>2021-06-04T02:20:18.000Z</time>
</trkpt>  
<trkpt lat="34.249551928839985" lon="108.89487388856233">
   <ele>405.4542881473899</ele>
   <time>2021-06-04T02:20:21.000Z</time>
</trkpt>  
<trkpt lat="34.24952444438909" lon="108.8948856097642">
   <ele>405.696067485027</ele>
   <time>2021-06-04T02:20:24.000Z</time>
</trkpt>  
<trkpt lat="34.24949734125226" lon="108.89489432952959">
   <ele>405.6093659847975</ele>
   <time>2021-06-04T02:20:27.000Z</time>
</trkpt>  
<trkpt lat="34.24946577027038" lon="108.89491195383954">
   <ele>406.2091483604163</ele>
   <time>2021-06-04T02:20:31.000Z</time>
</trkpt>  
<trkpt lat="34.24943718313959" lon="108.89492710894477">
   <ele>405.6904108291492</ele>
   <time>2021-06-04T02:20:35.000Z</time>
</trkpt>  
<trkpt lat="34.24940795501552" lon="108.89493074306701">
   <ele>405.99807194806635</ele>
   <time>2021-06-04T02:20:38.000Z</time>
</trkpt>  
<trkpt lat="34.249376209457786" lon="108.89494276942933">
   <ele>406.3493107575923</ele>
   <time>2021-06-04T02:20:42.000Z</time>
</trkpt>  
<trkpt lat="34.24934864971702" lon="108.89494993172598">
   <ele>406.41698686312884</ele>
   <time>2021-06-04T02:20:45.000Z</time>
</trkpt>  
<trkpt lat="34.249322098222315" lon="108.89496358403252">
   <ele>405.9806779595092</ele>
   <time>2021-06-04T02:20:47.000Z</time>
</trkpt>  
<trkpt lat="34.249289872434446" lon="108.89497596453667">
   <ele>406.8437928156927</ele>
   <time>2021-06-04T02:20:51.000Z</time>
</trkpt>  
<trkpt lat="34.24926303629052" lon="108.89496598566468">
   <ele>406.2697451338172</ele>
   <time>2021-06-04T02:20:53.000Z</time>
</trkpt>  
<trkpt lat="34.249231313424744" lon="108.8949662000395">
   <ele>406.02298983279616</ele>
   <time>2021-06-04T02:20:56.001Z</time>
</trkpt>  
<trkpt lat="34.249200077891985" lon="108.89496846877618">
   <ele>406.0566457239911</ele>
   <time>2021-06-04T02:20:59.001Z</time>
</trkpt>  
<trkpt lat="34.24916418608004" lon="108.89495570176635">
   <ele>406.7503454927355</ele>
   <time>2021-06-04T02:21:02.001Z</time>
</trkpt>  
<trkpt lat="34.24912532206474" lon="108.89495355394904">
   <ele>406.4551084432751</ele>
   <time>2021-06-04T02:21:05.001Z</time>
</trkpt>  
<trkpt lat="34.2490939008658" lon="108.89494975766424">
   <ele>406.70508910063654</ele>
   <time>2021-06-04T02:21:08.001Z</time>
</trkpt>  
<trkpt lat="34.24906583876304" lon="108.89494564792595">
   <ele>406.57484093587846</ele>
   <time>2021-06-04T02:21:11.001Z</time>
</trkpt>  
<trkpt lat="34.24902606869915" lon="108.89493998142106">
   <ele>406.5780810909346</ele>
   <time>2021-06-04T02:21:14.001Z</time>
</trkpt>  
<trkpt lat="34.248994220552085" lon="108.89493899700241">
   <ele>406.85325012449175</ele>
   <time>2021-06-04T02:21:17.001Z</time>
</trkpt>  
<trkpt lat="34.248965641922055" lon="108.89494241322971">
   <ele>406.76747922599316</ele>
   <time>2021-06-04T02:21:21.001Z</time>
</trkpt>  
<trkpt lat="34.2489298296212" lon="108.89494963145466">
   <ele>407.74967942852527</ele>
   <time>2021-06-04T02:21:24.001Z</time>
</trkpt>  
<trkpt lat="34.24890041245825" lon="108.894959152255">
   <ele>407.4814268546179</ele>
   <time>2021-06-04T02:21:27.001Z</time>
</trkpt>  
<trkpt lat="34.24887454274106" lon="108.89497104603447">
   <ele>407.3583019897342</ele>
   <time>2021-06-04T02:21:31.001Z</time>
</trkpt>  
<trkpt lat="34.24884781332938" lon="108.89497558636238">
   <ele>407.80460046511143</ele>
   <time>2021-06-04T02:21:34.001Z</time>
</trkpt>  
<trkpt lat="34.24882016919772" lon="108.89499047814172">
   <ele>407.5631269980222</ele>
   <time>2021-06-04T02:21:37.001Z</time>
</trkpt>  
<trkpt lat="34.248792035085934" lon="108.89500341852087">
   <ele>407.8716376805678</ele>
   <time>2021-06-04T02:21:41.001Z</time>
</trkpt>  
<trkpt lat="34.24876045562978" lon="108.89500318010855">
   <ele>407.93666510283947</ele>
   <time>2021-06-04T02:21:44.001Z</time>
</trkpt>  
<trkpt lat="34.24872575558247" lon="108.89501029466636">
   <ele>408.1550383865833</ele>
   <time>2021-06-04T02:21:48.001Z</time>
</trkpt>  
<trkpt lat="34.248695891349946" lon="108.89501310354213">
   <ele>408.53228685446084</ele>
   <time>2021-06-04T02:21:51.001Z</time>
</trkpt>  
<trkpt lat="34.24866333613172" lon="108.89500792284773">
   <ele>408.1622410323471</ele>
   <time>2021-06-04T02:21:54.001Z</time>
</trkpt>  
<trkpt lat="34.24863751807723" lon="108.89499745904553">
   <ele>408.819427549839</ele>
   <time>2021-06-04T02:21:56.001Z</time>
</trkpt>  
<trkpt lat="34.24860944939824" lon="108.8949934304095">
   <ele>408.11787295807153</ele>
   <time>2021-06-04T02:21:59.001Z</time>
</trkpt>  
<trkpt lat="34.24857733496005" lon="108.89499257039755">
   <ele>408.411348445341</ele>
   <time>2021-06-04T02:22:02.001Z</time>
</trkpt>  
<trkpt lat="34.24854555536531" lon="108.89498790442514">
   <ele>408.1363862613216</ele>
   <time>2021-06-04T02:22:05.001Z</time>
</trkpt>  
<trkpt lat="34.24851285426512" lon="108.89498314600334">
   <ele>408.2548358812928</ele>
   <time>2021-06-04T02:22:07.001Z</time>
</trkpt>  
<trkpt lat="34.24847382822954" lon="108.89497808653256">
   <ele>407.7773265624419</ele>
   <time>2021-06-04T02:22:09.001Z</time>
</trkpt>  
<trkpt lat="34.24844036135439" lon="108.89497788403345">
   <ele>407.949643118307</ele>
   <time>2021-06-04T02:22:12.001Z</time>
</trkpt>  
<trkpt lat="34.24840954298146" lon="108.89496926849984">
   <ele>408.22597901150584</ele>
   <time>2021-06-04T02:22:15.001Z</time>
</trkpt>  
<trkpt lat="34.2483781100874" lon="108.8949573830711">
   <ele>408.1325237704441</ele>
   <time>2021-06-04T02:22:19.001Z</time>
</trkpt>  
<trkpt lat="34.248348600431974" lon="108.89494917520072">
   <ele>408.3270928254351</ele>
   <time>2021-06-04T02:22:23.001Z</time>
</trkpt>  
<trkpt lat="34.248308578261" lon="108.89492873018915">
   <ele>407.8472201200202</ele>
   <time>2021-06-04T02:22:26.000Z</time>
</trkpt>  
<trkpt lat="34.24828145724035" lon="108.8949101380007">
   <ele>408.1905993837863</ele>
   <time>2021-06-04T02:22:28.000Z</time>
</trkpt>  
<trkpt lat="34.248259041797574" lon="108.8948900204937">
   <ele>407.9552740128711</ele>
   <time>2021-06-04T02:22:32.000Z</time>
</trkpt>  
<trkpt lat="34.24823332563946" lon="108.89490300937128">
   <ele>408.02795511391014</ele>
   <time>2021-06-04T02:22:37.000Z</time>
</trkpt>  
<trkpt lat="34.24820544303921" lon="108.89489598415109">
   <ele>407.8802826888859</ele>
   <time>2021-06-04T02:22:42.000Z</time>
</trkpt>  
<trkpt lat="34.24821790548255" lon="108.89492589084699">
   <ele>408.0330799520016</ele>
   <time>2021-06-04T02:23:03.001Z</time>
</trkpt>  
<trkpt lat="34.24824473978736" lon="108.89493758024473">
   <ele>408.19722640141845</ele>
   <time>2021-06-04T02:23:06.001Z</time>
</trkpt>  
<trkpt lat="34.248271427739404" lon="108.89494828776623">
   <ele>407.92330478318036</ele>
   <time>2021-06-04T02:23:08.001Z</time>
</trkpt>  
<trkpt lat="34.248309042107834" lon="108.89496325469635">
   <ele>407.8954365896061</ele>
   <time>2021-06-04T02:23:11.001Z</time>
</trkpt>  
<trkpt lat="34.24834769624711" lon="108.89498456667722">
   <ele>408.05220594629645</ele>
   <time>2021-06-04T02:23:13.001Z</time>
</trkpt>  
<trkpt lat="34.248384124517884" lon="108.89499842028994">
   <ele>408.39104309584945</ele>
   <time>2021-06-04T02:23:15.001Z</time>
</trkpt>  
<trkpt lat="34.24841006191741" lon="108.89500919441647">
   <ele>408.0968980267644</ele>
   <time>2021-06-04T02:23:17.001Z</time>
</trkpt>  
<trkpt lat="34.24843808887351" lon="108.89502676570181">
   <ele>408.55018104147166</ele>
   <time>2021-06-04T02:23:20.001Z</time>
</trkpt>  
<trkpt lat="34.24846835876335" lon="108.89504684087497">
   <ele>408.30685887578875</ele>
   <time>2021-06-04T02:23:23.001Z</time>
</trkpt>  
<trkpt lat="34.24850606268505" lon="108.89506216986962">
   <ele>408.6287917755544</ele>
   <time>2021-06-04T02:23:26.001Z</time>
</trkpt>  
<trkpt lat="34.24853582889252" lon="108.89506986904395">
   <ele>408.5091532552615</ele>
   <time>2021-06-04T02:23:29.001Z</time>
</trkpt>  
<trkpt lat="34.24856416374161" lon="108.89507287487424">
   <ele>408.5963817499578</ele>
   <time>2021-06-04T02:23:33.001Z</time>
</trkpt>  
<trkpt lat="34.24860639200572" lon="108.89507917630877">
   <ele>408.8640209492296</ele>
   <time>2021-06-04T02:23:36.001Z</time>
</trkpt>  
<trkpt lat="34.24863867272956" lon="108.89506897787685">
   <ele>408.2959235869348</ele>
   <time>2021-06-04T02:23:39.001Z</time>
</trkpt>  
<trkpt lat="34.24866903809273" lon="108.8950610452965">
   <ele>408.22616699151695</ele>
   <time>2021-06-04T02:23:43.001Z</time>
</trkpt>  
<trkpt lat="34.248701951782515" lon="108.89505258194642">
   <ele>408.215984784998</ele>
   <time>2021-06-04T02:23:46.001Z</time>
</trkpt>  
<trkpt lat="34.24873696313019" lon="108.89504671450725">
   <ele>408.40154811926186</ele>
   <time>2021-06-04T02:23:48.001Z</time>
</trkpt>  
<trkpt lat="34.24876437506843" lon="108.89504381483442">
   <ele>408.0812933659181</ele>
   <time>2021-06-04T02:23:50.001Z</time>
</trkpt>  
<trkpt lat="34.24879793401518" lon="108.89503828329119">
   <ele>407.91352438833565</ele>
   <time>2021-06-04T02:23:53.001Z</time>
</trkpt>  
<trkpt lat="34.24883295518414" lon="108.89501442740529">
   <ele>407.89253921154886</ele>
   <time>2021-06-04T02:23:56.001Z</time>
</trkpt>  
<trkpt lat="34.24886385592043" lon="108.89499297573153">
   <ele>407.32868860755116</ele>
   <time>2021-06-04T02:23:59.001Z</time>
</trkpt>  
<trkpt lat="34.248893704828326" lon="108.8949788708827">
   <ele>407.06269997078925</ele>
   <time>2021-06-04T02:24:02.001Z</time>
</trkpt>  
<trkpt lat="34.248924977232676" lon="108.89496724329226">
   <ele>407.26748463511467</ele>
   <time>2021-06-04T02:24:04.001Z</time>
</trkpt>  
<trkpt lat="34.24896126105253" lon="108.89495509010469">
   <ele>407.1318965898827</ele>
   <time>2021-06-04T02:24:07.001Z</time>
</trkpt>  
<trkpt lat="34.24898976010514" lon="108.89495961642787">
   <ele>406.8103449270129</ele>
   <time>2021-06-04T02:24:10.001Z</time>
</trkpt>  
<trkpt lat="34.24902368257983" lon="108.89496084532058">
   <ele>407.30716729164124</ele>
   <time>2021-06-04T02:24:12.001Z</time>
</trkpt>  
<trkpt lat="34.249057552716" lon="108.8949789621507">
   <ele>406.82286478672177</ele>
   <time>2021-06-04T02:24:15.001Z</time>
</trkpt>  
<trkpt lat="34.24908827997289" lon="108.8949881285066">
   <ele>407.1250789538026</ele>
   <time>2021-06-04T02:24:18.001Z</time>
</trkpt>  
<trkpt lat="34.24911837603186" lon="108.89499823097962">
   <ele>407.1631649164483</ele>
   <time>2021-06-04T02:24:21.001Z</time>
</trkpt>  
<trkpt lat="34.24914156327115" lon="108.89502324858034">
   <ele>405.57788756489754</ele>
   <time>2021-06-04T02:24:24.001Z</time>
</trkpt>  
<trkpt lat="34.249167971781645" lon="108.89503170966465">
   <ele>406.3073204299435</ele>
   <time>2021-06-04T02:24:28.001Z</time>
</trkpt>  
<trkpt lat="34.24920701453149" lon="108.89502601929749">
   <ele>406.1816329844296</ele>
   <time>2021-06-04T02:24:31.000Z</time>
</trkpt>  
<trkpt lat="34.2492352572068" lon="108.89502111022925">
   <ele>406.86678753234446</ele>
   <time>2021-06-04T02:24:33.000Z</time>
</trkpt>  
<trkpt lat="34.24926842668599" lon="108.89500944064251">
   <ele>406.5611052690074</ele>
   <time>2021-06-04T02:24:35.000Z</time>
</trkpt>  
<trkpt lat="34.24930413041727" lon="108.89500263748948">
   <ele>406.1774168405682</ele>
   <time>2021-06-04T02:24:38.000Z</time>
</trkpt>  
<trkpt lat="34.24933329569904" lon="108.89499927030907">
   <ele>406.2965560480952</ele>
   <time>2021-06-04T02:24:40.000Z</time>
</trkpt>  
<trkpt lat="34.24936374510927" lon="108.89499549183769">
   <ele>406.4667706908658</ele>
   <time>2021-06-04T02:24:42.000Z</time>
</trkpt>  
<trkpt lat="34.24939515365547" lon="108.89498492498807">
   <ele>406.2114429464564</ele>
   <time>2021-06-04T02:24:45.000Z</time>
</trkpt>  
<trkpt lat="34.249432674989606" lon="108.89497747162508">
   <ele>406.57823189441115</ele>
   <time>2021-06-04T02:24:48.000Z</time>
</trkpt>  
<trkpt lat="34.24946771239615" lon="108.89496813544382">
   <ele>406.15474402252585</ele>
   <time>2021-06-04T02:24:50.000Z</time>
</trkpt>  
<trkpt lat="34.2495051376855" lon="108.89495553085105">
   <ele>406.2960299924016</ele>
   <time>2021-06-04T02:24:53.000Z</time>
</trkpt>  
<trkpt lat="34.24953306194846" lon="108.8949415704605">
   <ele>406.3036109833047</ele>
   <time>2021-06-04T02:24:56.000Z</time>
</trkpt>  
<trkpt lat="34.249557973682585" lon="108.89492412617399">
   <ele>406.75138386245817</ele>
   <time>2021-06-04T02:24:58.000Z</time>
</trkpt>  
<trkpt lat="34.24958975832481" lon="108.89490548099958">
   <ele>406.5853001885116</ele>
   <time>2021-06-04T02:25:01.000Z</time>
</trkpt>  
<trkpt lat="34.24961813311372" lon="108.89487903940672">
   <ele>406.55787912383676</ele>
   <time>2021-06-04T02:25:04.000Z</time>
</trkpt>  
<trkpt lat="34.24964687412371" lon="108.89486162334472">
   <ele>407.24157774541527</ele>
   <time>2021-06-04T02:25:07.000Z</time>
</trkpt>  
<trkpt lat="34.249679771918565" lon="108.89483938401868">
   <ele>405.8666855674237</ele>
   <time>2021-06-04T02:25:10.000Z</time>
</trkpt>  
<trkpt lat="34.24971356736976" lon="108.89481817222277">
   <ele>405.8249032655731</ele>
   <time>2021-06-04T02:25:13.000Z</time>
</trkpt>  
<trkpt lat="34.24974113813901" lon="108.89480638901232">
   <ele>406.0260956119746</ele>
   <time>2021-06-04T02:25:16.000Z</time>
</trkpt>  
<trkpt lat="34.24977134466716" lon="108.89480574601023">
   <ele>406.21023402921855</ele>
   <time>2021-06-04T02:25:20.000Z</time>
</trkpt>  
<trkpt lat="34.2498045636506" lon="108.89481402398401">
   <ele>406.32928015850484</ele>
   <time>2021-06-04T02:25:23.000Z</time>
</trkpt>  
<trkpt lat="34.24983303382875" lon="108.89481878335407">
   <ele>406.0908083226532</ele>
   <time>2021-06-04T02:25:26.000Z</time>
</trkpt>  
<trkpt lat="34.24986328045857" lon="108.89482388284206">
   <ele>405.2831375291571</ele>
   <time>2021-06-04T02:25:29.000Z</time>
</trkpt>  
<trkpt lat="34.24990081507989" lon="108.89483961021757">
   <ele>405.891470474191</ele>
   <time>2021-06-04T02:25:32.000Z</time>
</trkpt>  
<trkpt lat="34.249926522243044" lon="108.89485177605917">
   <ele>405.6941271852702</ele>
   <time>2021-06-04T02:25:34.000Z</time>
</trkpt>  
<trkpt lat="34.24995486273865" lon="108.89485872058141">
   <ele>405.830877401866</ele>
   <time>2021-06-04T02:25:37.001Z</time>
</trkpt>  
<trkpt lat="34.24998192587259" lon="108.89486731593396">
   <ele>405.6473272200674</ele>
   <time>2021-06-04T02:25:40.001Z</time>
</trkpt>  
<trkpt lat="34.250003674867315" lon="108.89488727281116">
   <ele>405.61999577935785</ele>
   <time>2021-06-04T02:25:42.001Z</time>
</trkpt>  
<trkpt lat="34.25003056077354" lon="108.89492283688622">
   <ele>405.29536055307835</ele>
   <time>2021-06-04T02:25:45.001Z</time>
</trkpt>  
<trkpt lat="34.25005360006637" lon="108.89495576783928">
   <ele>405.45018014870584</ele>
   <time>2021-06-04T02:25:48.001Z</time>
</trkpt>  
<trkpt lat="34.25006635269753" lon="108.89498989753378">
   <ele>405.652081085369</ele>
   <time>2021-06-04T02:25:51.001Z</time>
</trkpt>  
<trkpt lat="34.25006482147298" lon="108.89503158332178">
   <ele>405.9873259961605</ele>
   <time>2021-06-04T02:25:55.001Z</time>
</trkpt>  
<trkpt lat="34.25005582620702" lon="108.89506598786627">
   <ele>405.9490775698796</ele>
   <time>2021-06-04T02:25:58.001Z</time>
</trkpt>  
<trkpt lat="34.25005481236003" lon="108.89510840516799">
   <ele>406.3289800705388</ele>
   <time>2021-06-04T02:26:01.001Z</time>
</trkpt>  
<trkpt lat="34.25005739803853" lon="108.89514860501426">
   <ele>405.9505113372579</ele>
   <time>2021-06-04T02:26:04.001Z</time>
</trkpt>  
<trkpt lat="34.25005525952774" lon="108.89519346494109">
   <ele>405.85823860485107</ele>
   <time>2021-06-04T02:26:07.001Z</time>
</trkpt>  
<trkpt lat="34.25005305023775" lon="108.8952310530316">
   <ele>406.12932470813394</ele>
   <time>2021-06-04T02:26:10.001Z</time>
</trkpt>  
<trkpt lat="34.250048121943735" lon="108.8952679879669">
   <ele>405.9914641296491</ele>
   <time>2021-06-04T02:26:14.001Z</time>
</trkpt>  
<trkpt lat="34.25004750940551" lon="108.89531499737708">
   <ele>405.83620443567634</ele>
   <time>2021-06-04T02:26:17.001Z</time>
</trkpt>  
<trkpt lat="34.25004888542853" lon="108.89536395343751">
   <ele>406.4822895079851</ele>
   <time>2021-06-04T02:26:20.001Z</time>
</trkpt>  
<trkpt lat="34.250057260302654" lon="108.89541296884298">
   <ele>405.97686859034</ele>
   <time>2021-06-04T02:26:23.001Z</time>
</trkpt>  
<trkpt lat="34.25006665937367" lon="108.89544499840851">
   <ele>405.8167136060074</ele>
   <time>2021-06-04T02:26:25.001Z</time>
</trkpt>  
<trkpt lat="34.25008248273317" lon="108.89548678229178">
   <ele>406.55210771784186</ele>
   <time>2021-06-04T02:26:28.001Z</time>
</trkpt>  
<trkpt lat="34.25009305411019" lon="108.89552351773754">
   <ele>405.97205241955817</ele>
   <time>2021-06-04T02:26:31.001Z</time>
</trkpt>  
<trkpt lat="34.25010614171086" lon="108.89556506368844">
   <ele>405.5557299228385</ele>
   <time>2021-06-04T02:26:34.001Z</time>
</trkpt>  
<trkpt lat="34.25010928341506" lon="108.89560263567785">
   <ele>405.824376094155</ele>
   <time>2021-06-04T02:26:37.000Z</time>
</trkpt>  
<trkpt lat="34.2501106605005" lon="108.89563631164997">
   <ele>406.12654428277165</ele>
   <time>2021-06-04T02:26:40.000Z</time>
</trkpt>  
<trkpt lat="34.25011788967297" lon="108.89567054698348">
   <ele>405.8805595841259</ele>
   <time>2021-06-04T02:26:43.000Z</time>
</trkpt>  
<trkpt lat="34.25012443034357" lon="108.89570731925811">
   <ele>406.7085774028674</ele>
   <time>2021-06-04T02:26:48.000Z</time>
</trkpt>  
<trkpt lat="34.25014055596767" lon="108.89573594912154">
   <ele>406.05225435085595</ele>
   <time>2021-06-04T02:26:52.000Z</time>
</trkpt>  
<trkpt lat="34.250158930558435" lon="108.89577753234036">
   <ele>406.0623543532565</ele>
   <time>2021-06-04T02:26:55.000Z</time>
</trkpt>  
<trkpt lat="34.250175921458734" lon="108.8958104328907">
   <ele>406.1684993347153</ele>
   <time>2021-06-04T02:26:57.000Z</time>
</trkpt>  
<trkpt lat="34.25019743558547" lon="108.8958471015386">
   <ele>405.8385461876169</ele>
   <time>2021-06-04T02:27:00.000Z</time>
</trkpt>  
<trkpt lat="34.25022280905176" lon="108.89587483658049">
   <ele>405.63545163255185</ele>
   <time>2021-06-04T02:27:03.000Z</time>
</trkpt>  
<trkpt lat="34.250247849975025" lon="108.89589190858123">
   <ele>406.0719653889537</ele>
   <time>2021-06-04T02:27:06.000Z</time>
</trkpt>  
<trkpt lat="34.2502745610459" lon="108.89590183673315">
   <ele>405.87001296225935</ele>
   <time>2021-06-04T02:27:09.000Z</time>
</trkpt>  
<trkpt lat="34.2503022773747" lon="108.89591262518104">
   <ele>405.85173282120377</ele>
   <time>2021-06-04T02:27:12.000Z</time>
</trkpt>  
<trkpt lat="34.25032545476529" lon="108.89593188831407">
   <ele>406.2750965896994</ele>
   <time>2021-06-04T02:27:15.001Z</time>
</trkpt>  
<trkpt lat="34.25035037996179" lon="108.89594837560834">
   <ele>406.0308039477095</ele>
   <time>2021-06-04T02:27:18.001Z</time>
</trkpt>  
<trkpt lat="34.25037654665224" lon="108.89596321521836">
   <ele>405.9993055379018</ele>
   <time>2021-06-04T02:27:20.001Z</time>
</trkpt>  
<trkpt lat="34.250397985634436" lon="108.89598349022027">
   <ele>406.5556657379493</ele>
   <time>2021-06-04T02:27:23.001Z</time>
</trkpt>  
<trkpt lat="34.25042299988363" lon="108.89601065703181">
   <ele>406.5218325089663</ele>
   <time>2021-06-04T02:27:26.001Z</time>
</trkpt>  
<trkpt lat="34.25044814649307" lon="108.89602588761679">
   <ele>405.76883066259325</ele>
   <time>2021-06-04T02:27:29.001Z</time>
</trkpt>  
<trkpt lat="34.25048273514027" lon="108.89604373008392">
   <ele>405.92528986092657</ele>
   <time>2021-06-04T02:27:33.001Z</time>
</trkpt>  
<trkpt lat="34.25051895934372" lon="108.8960599957558">
   <ele>406.43200452346355</ele>
   <time>2021-06-04T02:27:36.001Z</time>
</trkpt>  
<trkpt lat="34.25055406139495" lon="108.89607165369445">
   <ele>406.183734992519</ele>
   <time>2021-06-04T02:27:39.001Z</time>
</trkpt>  
<trkpt lat="34.250586023595154" lon="108.89606853708163">
   <ele>406.1293691378087</ele>
   <time>2021-06-04T02:27:41.001Z</time>
</trkpt>  
<trkpt lat="34.25061612147218" lon="108.8960691792441">
   <ele>406.393877488561</ele>
   <time>2021-06-04T02:27:44.001Z</time>
</trkpt>  
<trkpt lat="34.25064451084266" lon="108.89606024005828">
   <ele>406.5647044526413</ele>
   <time>2021-06-04T02:27:47.001Z</time>
</trkpt>  
<trkpt lat="34.250677022038055" lon="108.8960624474691">
   <ele>406.29303991701454</ele>
   <time>2021-06-04T02:27:50.001Z</time>
</trkpt>  
<trkpt lat="34.25070636535459" lon="108.89606017732767">
   <ele>406.2250590566546</ele>
   <time>2021-06-04T02:27:53.001Z</time>
</trkpt>  
<trkpt lat="34.250744906458415" lon="108.89607059656907">
   <ele>406.3450057581067</ele>
   <time>2021-06-04T02:27:56.001Z</time>
</trkpt>  
<trkpt lat="34.250772983117606" lon="108.89607844970023">
   <ele>406.8166454518214</ele>
   <time>2021-06-04T02:27:58.001Z</time>
</trkpt>  
<trkpt lat="34.250799213257686" lon="108.89608655611549">
   <ele>406.5914576565847</ele>
   <time>2021-06-04T02:28:01.001Z</time>
</trkpt>  
<trkpt lat="34.25083513048749" lon="108.89609659510438">
   <ele>406.6294350856915</ele>
   <time>2021-06-04T02:28:04.001Z</time>
</trkpt>  
<trkpt lat="34.25086282342503" lon="108.89609918286595">
   <ele>406.79478823486716</ele>
   <time>2021-06-04T02:28:06.001Z</time>
</trkpt>  
<trkpt lat="34.25089424137294" lon="108.89608615656931">
   <ele>406.8129521328956</ele>
   <time>2021-06-04T02:28:09.001Z</time>
</trkpt>  
<trkpt lat="34.25092295824681" lon="108.89606730007486">
   <ele>406.5391450924799</ele>
   <time>2021-06-04T02:28:12.001Z</time>
</trkpt>  
<trkpt lat="34.250950120738445" lon="108.89604787385883">
   <ele>406.4861661149189</ele>
   <time>2021-06-04T02:28:15.001Z</time>
</trkpt>  
<trkpt lat="34.25097532067721" lon="108.89603021115677">
   <ele>406.60825225804</ele>
   <time>2021-06-04T02:28:17.001Z</time>
</trkpt>  
<trkpt lat="34.25100792557754" lon="108.89600530160594">
   <ele>406.8537368690595</ele>
   <time>2021-06-04T02:28:20.001Z</time>
</trkpt>  
<trkpt lat="34.25103632970027" lon="108.89598772309535">
   <ele>406.7150994250551</ele>
   <time>2021-06-04T02:28:22.001Z</time>
</trkpt>  
<trkpt lat="34.25106774994613" lon="108.8959734053583">
   <ele>407.07027719169855</ele>
   <time>2021-06-04T02:28:24.001Z</time>
</trkpt>  
<trkpt lat="34.25109164771682" lon="108.89595384361303">
   <ele>407.0430154297501</ele>
   <time>2021-06-04T02:28:26.001Z</time>
</trkpt>  
<trkpt lat="34.251116129332765" lon="108.89593689051526">
   <ele>406.71896820236</ele>
   <time>2021-06-04T02:28:29.001Z</time>
</trkpt>  
<trkpt lat="34.251142782008564" lon="108.89591667520031">
   <ele>407.3052158812061</ele>
   <time>2021-06-04T02:28:33.001Z</time>
</trkpt>  
<trkpt lat="34.25118018268182" lon="108.89590774233307">
   <ele>406.7259790925309</ele>
   <time>2021-06-04T02:28:36.001Z</time>
</trkpt>  
<trkpt lat="34.251211924084465" lon="108.8959137648451">
   <ele>406.660413085483</ele>
   <time>2021-06-04T02:28:38.001Z</time>
</trkpt>  
<trkpt lat="34.251242677121496" lon="108.89590608512046">
   <ele>406.9040596149862</ele>
   <time>2021-06-04T02:28:41.001Z</time>
</trkpt>  
<trkpt lat="34.25125819199621" lon="108.89585480102956">
   <ele>407.05336393788457</ele>
   <time>2021-06-04T02:28:44.000Z</time>
</trkpt>  
<trkpt lat="34.25126339136912" lon="108.89581398197848">
   <ele>406.4844897920266</ele>
   <time>2021-06-04T02:28:46.000Z</time>
</trkpt>  
<trkpt lat="34.25126081834284" lon="108.8957793961193">
   <ele>406.3822700753808</ele>
   <time>2021-06-04T02:28:48.000Z</time>
</trkpt>  
<trkpt lat="34.25128358050123" lon="108.8957606120811">
   <ele>406.24715571664274</ele>
   <time>2021-06-04T02:29:01.000Z</time>
</trkpt>  
<trkpt lat="34.25131114424744" lon="108.89576661965249">
   <ele>405.9808323048055</ele>
   <time>2021-06-04T02:29:08.000Z</time>
</trkpt>  
<trkpt lat="34.25128382395617" lon="108.8957703142945">
   <ele>406.0411912519485</ele>
   <time>2021-06-04T02:29:24.000Z</time>
</trkpt>  
<trkpt lat="34.25126269736966" lon="108.89574899925327">
   <ele>406.24291109573096</ele>
   <time>2021-06-04T02:29:39.000Z</time>
</trkpt>  
<trkpt lat="34.25128836830658" lon="108.89572799074256">
   <ele>407.00452058389783</ele>
   <time>2021-06-04T02:30:43.001Z</time>
</trkpt>  
<trkpt lat="34.25130340655431" lon="108.89569915427552">
   <ele>406.0957121979445</ele>
   <time>2021-06-04T02:30:45.001Z</time>
</trkpt>  
<trkpt lat="34.25131479159713" lon="108.8956534822049">
   <ele>406.11176552344114</ele>
   <time>2021-06-04T02:30:47.001Z</time>
</trkpt>  
<trkpt lat="34.25132397688888" lon="108.89561916464184">
   <ele>405.62726635020226</ele>
   <time>2021-06-04T02:30:49.001Z</time>
</trkpt>  
<trkpt lat="34.25133599235109" lon="108.89558808405819">
   <ele>406.40529070515186</ele>
   <time>2021-06-04T02:30:51.001Z</time>
</trkpt>  
<trkpt lat="34.25130517379725" lon="108.89556190924459">
   <ele>406.62699800450355</ele>
   <time>2021-06-04T02:30:56.001Z</time>
</trkpt>  
<trkpt lat="34.25127299744602" lon="108.89555296633394">
   <ele>406.9884650800377</ele>
   <time>2021-06-04T02:30:59.000Z</time>
</trkpt>  
<trkpt lat="34.2512449963453" lon="108.89554572935133">
   <ele>407.1828716965392</ele>
   <time>2021-06-04T02:31:03.000Z</time>
</trkpt>  
<trkpt lat="34.25121178150806" lon="108.89554559077376">
   <ele>407.2150280550122</ele>
   <time>2021-06-04T02:31:05.000Z</time>
</trkpt>  
<trkpt lat="34.25118259495621" lon="108.89553276331881">
   <ele>408.0835069483146</ele>
   <time>2021-06-04T02:31:08.000Z</time>
</trkpt>  
<trkpt lat="34.25115074293117" lon="108.89552141547165">
   <ele>408.12949369102716</ele>
   <time>2021-06-04T02:31:11.000Z</time>
</trkpt>  
<trkpt lat="34.25111735484288" lon="108.89551921043754">
   <ele>407.8486007116735</ele>
   <time>2021-06-04T02:31:14.000Z</time>
</trkpt>  
<trkpt lat="34.251087974457015" lon="108.89550961995798">
   <ele>408.56939664203674</ele>
   <time>2021-06-04T02:31:18.000Z</time>
</trkpt>  
<trkpt lat="34.25106309026832" lon="108.89548966939597">
   <ele>409.1985121574253</ele>
   <time>2021-06-04T02:31:21.000Z</time>
</trkpt>  
<trkpt lat="34.251035258078204" lon="108.8954652452573">
   <ele>408.5929031642154</ele>
   <time>2021-06-04T02:31:24.000Z</time>
</trkpt>  
<trkpt lat="34.251014995347774" lon="108.89542885538194">
   <ele>408.80809645261616</ele>
   <time>2021-06-04T02:31:26.000Z</time>
</trkpt>  
<trkpt lat="34.25099807046473" lon="108.89539886870463">
   <ele>408.97314346954226</ele>
   <time>2021-06-04T02:31:29.000Z</time>
</trkpt>  
<trkpt lat="34.2509895194889" lon="108.89536447383436">
   <ele>408.54788576997817</ele>
   <time>2021-06-04T02:31:33.000Z</time>
</trkpt>  
<trkpt lat="34.25097875096759" lon="108.89533149428044">
   <ele>408.1299123317003</ele>
   <time>2021-06-04T02:31:39.000Z</time>
</trkpt>  
<trkpt lat="34.250971408483004" lon="108.89529474836787">
   <ele>408.4474561912939</ele>
   <time>2021-06-04T02:31:44.001Z</time>
</trkpt>  
<trkpt lat="34.250948134280456" lon="108.89526720823164">
   <ele>408.6093440046534</ele>
   <time>2021-06-04T02:31:46.001Z</time>
</trkpt>  
<trkpt lat="34.25092616420206" lon="108.89522967565601">
   <ele>408.849501112476</ele>
   <time>2021-06-04T02:31:49.001Z</time>
</trkpt>  
<trkpt lat="34.250910464508145" lon="108.8952004235648">
   <ele>408.44665901362896</ele>
   <time>2021-06-04T02:31:51.001Z</time>
</trkpt>  
<trkpt lat="34.25089174348767" lon="108.8951648044448">
   <ele>408.0325572229922</ele>
   <time>2021-06-04T02:31:54.001Z</time>
</trkpt>  
<trkpt lat="34.25088167011847" lon="108.89513435119697">
   <ele>407.7738385060802</ele>
   <time>2021-06-04T02:31:58.001Z</time>
</trkpt>  
<trkpt lat="34.250865243040785" lon="108.89508887854441">
   <ele>407.8526745447889</ele>
   <time>2021-06-04T02:32:01.001Z</time>
</trkpt>  
<trkpt lat="34.25085176583993" lon="108.89505041266376">
   <ele>407.5683314288035</ele>
   <time>2021-06-04T02:32:03.001Z</time>
</trkpt>  
<trkpt lat="34.25084508151504" lon="108.89500819494437">
   <ele>408.2845295285806</ele>
   <time>2021-06-04T02:32:06.001Z</time>
</trkpt>  
<trkpt lat="34.25083188031245" lon="108.8949717055104">
   <ele>408.0330213876441</ele>
   <time>2021-06-04T02:32:09.001Z</time>
</trkpt>  
<trkpt lat="34.25081839898601" lon="108.89493789391382">
   <ele>407.3378647947684</ele>
   <time>2021-06-04T02:32:13.001Z</time>
</trkpt>  
<trkpt lat="34.25080029923332" lon="108.89491164726395">
   <ele>406.703801009804</ele>
   <time>2021-06-04T02:32:17.001Z</time>
</trkpt>  
<trkpt lat="34.250780804873095" lon="108.8948871053843">
   <ele>406.6483207568526</ele>
   <time>2021-06-04T02:32:19.001Z</time>
</trkpt>  
<trkpt lat="34.25075135493992" lon="108.89487072608935">
   <ele>406.50117380637676</ele>
   <time>2021-06-04T02:32:22.001Z</time>
</trkpt>  
<trkpt lat="34.25072593544308" lon="108.89485369199991">
   <ele>406.1651573795825</ele>
   <time>2021-06-04T02:32:25.001Z</time>
</trkpt>  
<trkpt lat="34.25069948016973" lon="108.89483124647788">
   <ele>406.4039953472093</ele>
   <time>2021-06-04T02:32:28.001Z</time>
</trkpt>  
<trkpt lat="34.25067140833597" lon="108.89481472316723">
   <ele>406.3490881510079</ele>
   <time>2021-06-04T02:32:30.001Z</time>
</trkpt>  
<trkpt lat="34.25062644700437" lon="108.89479388291848">
   <ele>406.6223896853626</ele>
   <time>2021-06-04T02:32:32.001Z</time>
</trkpt>  
<trkpt lat="34.25059560113436" lon="108.8947749642993">
   <ele>406.2829895261675</ele>
   <time>2021-06-04T02:32:34.001Z</time>
</trkpt>  
<trkpt lat="34.25057271572588" lon="108.8947573904746">
   <ele>406.71502434741706</ele>
   <time>2021-06-04T02:32:36.001Z</time>
</trkpt>  
<trkpt lat="34.25054851776653" lon="108.89473908062524">
   <ele>406.2919454202056</ele>
   <time>2021-06-04T02:32:39.001Z</time>
</trkpt>  
<trkpt lat="34.250521207647346" lon="108.89472553687479">
   <ele>406.5206541903317</ele>
   <time>2021-06-04T02:32:42.001Z</time>
</trkpt>  
<trkpt lat="34.250492181433245" lon="108.89472013224447">
   <ele>405.56425264757127</ele>
   <time>2021-06-04T02:32:45.001Z</time>
</trkpt>  
<trkpt lat="34.250459514481705" lon="108.89473434552295">
   <ele>406.04522179905325</ele>
   <time>2021-06-04T02:32:49.001Z</time>
</trkpt>  
<trkpt lat="34.25042345699542" lon="108.89471152237878">
   <ele>405.78094867710024</ele>
   <time>2021-06-04T02:32:56.000Z</time>
</trkpt>  
<trkpt lat="34.250397452156015" lon="108.89469954526722">
   <ele>405.3218734469265</ele>
   <time>2021-06-04T02:32:58.000Z</time>
</trkpt>  
<trkpt lat="34.250366555530995" lon="108.89469656064963">
   <ele>406.20057432353497</ele>
   <time>2021-06-04T02:33:00.000Z</time>
</trkpt>  
<trkpt lat="34.2503274071737" lon="108.89470323436296">
   <ele>405.889311295934</ele>
   <time>2021-06-04T02:33:02.000Z</time>
</trkpt>  
<trkpt lat="34.25030212564054" lon="108.89471470192838">
   <ele>404.8777933958918</ele>
   <time>2021-06-04T02:33:05.001Z</time>
</trkpt>  
<trkpt lat="34.250278500692104" lon="108.89474080359209">
   <ele>405.1066781040281</ele>
   <time>2021-06-04T02:33:08.000Z</time>
</trkpt>  
<trkpt lat="34.2502502605096" lon="108.89477626352699">
   <ele>404.9420394208282</ele>
   <time>2021-06-04T02:33:11.000Z</time>
</trkpt>  
<trkpt lat="34.25022619965229" lon="108.89480022184004">
   <ele>404.9855959964916</ele>
   <time>2021-06-04T02:33:14.000Z</time>
</trkpt>  
<trkpt lat="34.25019856884007" lon="108.8948370499529">
   <ele>405.4055899931118</ele>
   <time>2021-06-04T02:33:17.001Z</time>
</trkpt>  
<trkpt lat="34.25017565684803" lon="108.89487552467243">
   <ele>405.4909019116312</ele>
   <time>2021-06-04T02:33:19.001Z</time>
</trkpt>  
<trkpt lat="34.25014788126631" lon="108.89490066576323">
   <ele>405.04700733628124</ele>
   <time>2021-06-04T02:33:22.001Z</time>
</trkpt>  
<trkpt lat="34.250124135427065" lon="108.894933168264">
   <ele>405.07058609090745</ele>
   <time>2021-06-04T02:33:25.001Z</time>
</trkpt>  
<trkpt lat="34.250101244138854" lon="108.89495982403778">
   <ele>405.0825973264873</ele>
   <time>2021-06-04T02:33:28.001Z</time>
</trkpt>  
<trkpt lat="34.25007849699371" lon="108.89499401158592">
   <ele>405.43381846509874</ele>
   <time>2021-06-04T02:33:31.001Z</time>
</trkpt>  
<trkpt lat="34.25005843146807" lon="108.89503939255411">
   <ele>405.1631877757609</ele>
   <time>2021-06-04T02:33:34.001Z</time>
</trkpt>  
<trkpt lat="34.250047376917564" lon="108.89507553241073">
   <ele>406.563282918185</ele>
   <time>2021-06-04T02:33:37.001Z</time>
</trkpt>  
<trkpt lat="34.25004869602672" lon="108.89511340107704">
   <ele>406.63412009365857</ele>
   <time>2021-06-04T02:33:39.001Z</time>
</trkpt>  
<trkpt lat="34.25004931073245" lon="108.89515358143171">
   <ele>406.2900577187538</ele>
   <time>2021-06-04T02:33:41.001Z</time>
</trkpt>  
<trkpt lat="34.25004836209321" lon="108.895187001627">
   <ele>406.1343913329765</ele>
   <time>2021-06-04T02:33:44.001Z</time>
</trkpt>  
<trkpt lat="34.25004990657366" lon="108.89522409570696">
   <ele>406.3251554844901</ele>
   <time>2021-06-04T02:33:47.001Z</time>
</trkpt>  
<trkpt lat="34.250051308271075" lon="108.89526159811281">
   <ele>406.042284572497</ele>
   <time>2021-06-04T02:33:50.001Z</time>
</trkpt>  
<trkpt lat="34.250051142383526" lon="108.89530234514869">
   <ele>406.10438631195575</ele>
   <time>2021-06-04T02:33:53.001Z</time>
</trkpt>  
<trkpt lat="34.250053322550436" lon="108.89534509645229">
   <ele>406.2605046434328</ele>
   <time>2021-06-04T02:33:56.001Z</time>
</trkpt>  
<trkpt lat="34.25006306239934" lon="108.89539392090545">
   <ele>405.58573459181935</ele>
   <time>2021-06-04T02:33:59.001Z</time>
</trkpt>  
<trkpt lat="34.2500753879508" lon="108.89544174115086">
   <ele>405.7190689742565</ele>
   <time>2021-06-04T02:34:02.001Z</time>
</trkpt>  
<trkpt lat="34.25008082068458" lon="108.89547687767">
   <ele>405.6165217831731</ele>
   <time>2021-06-04T02:34:04.001Z</time>
</trkpt>  
<trkpt lat="34.25008625234868" lon="108.89551381553042">
   <ele>406.58705196902156</ele>
   <time>2021-06-04T02:34:06.001Z</time>
</trkpt>  
<trkpt lat="34.25008774559873" lon="108.89555708957539">
   <ele>406.0262765130028</ele>
   <time>2021-06-04T02:34:09.001Z</time>
</trkpt>  
<trkpt lat="34.250080132345865" lon="108.89560066388842">
   <ele>406.04691856354475</ele>
   <time>2021-06-04T02:34:12.001Z</time>
</trkpt>  
<trkpt lat="34.25006429546733" lon="108.89563217790555">
   <ele>406.1070129228756</ele>
   <time>2021-06-04T02:34:18.001Z</time>
</trkpt>  
<trkpt lat="34.250070693599696" lon="108.89566886253667">
   <ele>406.17157304566354</ele>
   <time>2021-06-04T02:34:21.001Z</time>
</trkpt>  
<trkpt lat="34.25009008373769" lon="108.89570128450136">
   <ele>405.830348146148</ele>
   <time>2021-06-04T02:34:23.001Z</time>
</trkpt>  
<trkpt lat="34.25010400620673" lon="108.89573619298352">
   <ele>406.1534177483991</ele>
   <time>2021-06-04T02:34:25.001Z</time>
</trkpt>  
<trkpt lat="34.25012676910475" lon="108.8957630835936">
   <ele>405.59289864543825</ele>
   <time>2021-06-04T02:34:27.001Z</time>
</trkpt>  
<trkpt lat="34.250147898391646" lon="108.89578499768527">
   <ele>405.9641772294417</ele>
   <time>2021-06-04T02:34:29.001Z</time>
</trkpt>  
<trkpt lat="34.25016737027998" lon="108.89580837416364">
   <ele>406.1940092323348</ele>
   <time>2021-06-04T02:34:31.001Z</time>
</trkpt>  
<trkpt lat="34.25018319928639" lon="108.89583668734075">
   <ele>406.6497575091198</ele>
   <time>2021-06-04T02:34:33.001Z</time>
</trkpt>  
<trkpt lat="34.25020431455808" lon="108.89586818651955">
   <ele>406.31817476172</ele>
   <time>2021-06-04T02:34:36.001Z</time>
</trkpt>  
<trkpt lat="34.25022665370572" lon="108.89589709228083">
   <ele>406.3119753357023</ele>
   <time>2021-06-04T02:34:38.001Z</time>
</trkpt>  
<trkpt lat="34.2502505591443" lon="108.8959205610296">
   <ele>406.30656080972403</ele>
   <time>2021-06-04T02:34:42.001Z</time>
</trkpt>  
<trkpt lat="34.25022333943402" lon="108.89594750090997">
   <ele>406.28821183461696</ele>
   <time>2021-06-04T02:34:57.002Z</time>
</trkpt>  
<trkpt lat="34.25019736296163" lon="108.89596556230491">
   <ele>406.05944962147623</ele>
   <time>2021-06-04T02:34:59.002Z</time>
</trkpt>  
<trkpt lat="34.25016307869304" lon="108.89598529054928">
   <ele>406.420976289548</ele>
   <time>2021-06-04T02:35:02.000Z</time>
</trkpt>  
<trkpt lat="34.25014415697295" lon="108.89601583171338">
   <ele>405.8590062512085</ele>
   <time>2021-06-04T02:35:04.000Z</time>
</trkpt>  
<trkpt lat="34.25012076408561" lon="108.89604796838064">
   <ele>406.1630751984194</ele>
   <time>2021-06-04T02:35:10.000Z</time>
</trkpt>  
<trkpt lat="34.25009478905911" lon="108.8960572808457">
   <ele>406.1267651543021</ele>
   <time>2021-06-04T02:35:13.000Z</time>
</trkpt>  
<trkpt lat="34.25006741732757" lon="108.89605189857298">
   <ele>406.0471028732136</ele>
   <time>2021-06-04T02:35:18.000Z</time>
</trkpt>  
<trkpt lat="34.250039211798224" lon="108.89604715233365">
   <ele>406.328570920974</ele>
   <time>2021-06-04T02:35:21.000Z</time>
</trkpt>  
<trkpt lat="34.250007323673216" lon="108.89604442030969">
   <ele>405.44313458167017</ele>
   <time>2021-06-04T02:35:24.000Z</time>
</trkpt>  
<trkpt lat="34.24998644498318" lon="108.8960102284912">
   <ele>406.5054204398766</ele>
   <time>2021-06-04T02:35:28.000Z</time>
</trkpt>  
<trkpt lat="34.24997013066742" lon="108.8959824301434">
   <ele>406.5050834910944</ele>
   <time>2021-06-04T02:35:33.000Z</time>
</trkpt>  
<trkpt lat="34.24994998134988" lon="108.8959536577314">
   <ele>406.1948420871049</ele>
   <time>2021-06-04T02:35:37.000Z</time>
</trkpt>  
<trkpt lat="34.24993331168862" lon="108.89592069306472">
   <ele>406.07929068338126</ele>
   <time>2021-06-04T02:35:40.000Z</time>
</trkpt>  
<trkpt lat="34.24990315931897" lon="108.89590724122813">
   <ele>406.1531170196831</ele>
   <time>2021-06-04T02:35:44.000Z</time>
</trkpt>  
<trkpt lat="34.24987374981022" lon="108.89589407286768">
   <ele>406.0852082557976</ele>
   <time>2021-06-04T02:35:47.000Z</time>
</trkpt>  
<trkpt lat="34.24984096094152" lon="108.8958936907617">
   <ele>406.10653876140714</ele>
   <time>2021-06-04T02:35:49.000Z</time>
</trkpt>  
<trkpt lat="34.24981225695851" lon="108.89588524642033">
   <ele>406.3087556036189</ele>
   <time>2021-06-04T02:35:52.000Z</time>
</trkpt>  
<trkpt lat="34.24979256050323" lon="108.89586182869238">
   <ele>406.7900301627815</ele>
   <time>2021-06-04T02:35:54.000Z</time>
</trkpt>  
<trkpt lat="34.249770901989784" lon="108.89583895859282">
   <ele>406.6207630308345</ele>
   <time>2021-06-04T02:35:57.001Z</time>
</trkpt>  
<trkpt lat="34.24973702942574" lon="108.89582732146934">
   <ele>406.86495261546224</ele>
   <time>2021-06-04T02:36:02.001Z</time>
</trkpt>  
<trkpt lat="34.249705071368034" lon="108.8958143523326">
   <ele>407.4730024738237</ele>
   <time>2021-06-04T02:36:07.001Z</time>
</trkpt>  
<trkpt lat="34.24966605979442" lon="108.89580020037535">
   <ele>407.29280283953995</ele>
   <time>2021-06-04T02:36:10.001Z</time>
</trkpt>  
<trkpt lat="34.24963633518867" lon="108.89580163079503">
   <ele>407.18075735494494</ele>
   <time>2021-06-04T02:36:13.001Z</time>
</trkpt>  
<trkpt lat="34.24960453350544" lon="108.89580916267322">
   <ele>407.20272924471647</ele>
   <time>2021-06-04T02:36:16.001Z</time>
</trkpt>  
<trkpt lat="34.24957398951272" lon="108.89581054637428">
   <ele>407.544217184186</ele>
   <time>2021-06-04T02:36:18.001Z</time>
</trkpt>  
<trkpt lat="34.24954566772933" lon="108.89581262979516">
   <ele>406.87665546964854</ele>
   <time>2021-06-04T02:36:22.001Z</time>
</trkpt>  
<trkpt lat="34.249509482313805" lon="108.89582110147668">
   <ele>407.13548511546105</ele>
   <time>2021-06-04T02:36:25.001Z</time>
</trkpt>  
<trkpt lat="34.24948269418093" lon="108.8958145061251">
   <ele>407.25900736730546</ele>
   <time>2021-06-04T02:36:28.001Z</time>
</trkpt>  
<trkpt lat="34.249452932015274" lon="108.89581714507362">
   <ele>406.7577317180112</ele>
   <time>2021-06-04T02:36:32.001Z</time>
</trkpt>  
<trkpt lat="34.24941848792053" lon="108.89581717876402">
   <ele>407.9831963637844</ele>
   <time>2021-06-04T02:36:34.001Z</time>
</trkpt>  
<trkpt lat="34.24938655995951" lon="108.89583543500746">
   <ele>406.8509297342971</ele>
   <time>2021-06-04T02:36:38.001Z</time>
</trkpt>  
<trkpt lat="34.24936240415952" lon="108.89586718296546">
   <ele>407.26527371723205</ele>
   <time>2021-06-04T02:36:41.001Z</time>
</trkpt>  
<trkpt lat="34.2493349103253" lon="108.89591460290207">
   <ele>407.27347095217556</ele>
   <time>2021-06-04T02:36:43.001Z</time>
</trkpt>  
<trkpt lat="34.24930790802182" lon="108.89594783336693">
   <ele>407.114863878116</ele>
   <time>2021-06-04T02:36:45.001Z</time>
</trkpt>  
<trkpt lat="34.24929152460568" lon="108.89597442655362">
   <ele>407.29075466189533</ele>
   <time>2021-06-04T02:36:48.001Z</time>
</trkpt>  
<trkpt lat="34.24926605345044" lon="108.89600620890353">
   <ele>406.96510523557663</ele>
   <time>2021-06-04T02:36:52.001Z</time>
</trkpt>  
<trkpt lat="34.24924107346273" lon="108.89602512254021">
   <ele>407.08264840301126</ele>
   <time>2021-06-04T02:36:55.001Z</time>
</trkpt>  
<trkpt lat="34.24920955925783" lon="108.89601136359705">
   <ele>406.88769486919045</ele>
   <time>2021-06-04T02:36:58.001Z</time>
</trkpt>  
<trkpt lat="34.249177409540785" lon="108.89600375258094">
   <ele>406.85904733650386</ele>
   <time>2021-06-04T02:37:00.001Z</time>
</trkpt>  
<trkpt lat="34.24914469680234" lon="108.89600559268965">
   <ele>406.88864397164434</ele>
   <time>2021-06-04T02:37:05.001Z</time>
</trkpt>  
<trkpt lat="34.24910930292629" lon="108.89600344547699">
   <ele>407.1527920421213</ele>
   <time>2021-06-04T02:37:08.000Z</time>
</trkpt>  
<trkpt lat="34.249083461052756" lon="108.89598953631551">
   <ele>406.88175836671144</ele>
   <time>2021-06-04T02:37:13.000Z</time>
</trkpt>  
<trkpt lat="34.2490535933778" lon="108.8959810932965">
   <ele>406.9678169628605</ele>
   <time>2021-06-04T02:37:18.000Z</time>
</trkpt>  
       </trkseg>
   </trk>
</gpx>
