# Supplementary material for: Exploring the influence of path environment factors on walking behavior in urban parks with configuration attribute control
Source: PLoS One. 2025 Jul 28;20(7):e0329278. doi: 10.1371/journal.pone.0329278 (PMC12303266; doi:10.1371/journal.pone.0329278)
Supplement: S2 File — (ZIP) [file pone.0329278.s002.zip › S2 File/Trajectory data/F31.gpx]

<?xml version="1.0" encoding="UTF-8"?><gpx xsi:schemaLocation="http://www.topografix.com/GPX/1/0 http://www.topografix.com/GPX/1/0/gpx.xsd" xmlns="http://www.topografix.com/GPX/1/0" xmlns:xsi="http://www.w3.org/2001/XMLSchema-instance" creator="SixFoot - http://www.foooooot.com/" version="1.0"><trk><trkseg><trkpt lon="108.89654993073204" lat="34.24904366187747"><ele>366.0902108512819</ele><time>2021-06-04T00:17:36Z</time><speed>0.2711516320705414</speed></trkpt><trkpt lon="108.89637179393416" lat="34.24901740969505"><ele>365.91579331923276</ele><time>2021-06-04T00:17:38Z</time><speed>1.9736231565475464</speed></trkpt><trkpt lon="108.89620414829862" lat="34.249054823471106"><ele>365.1089663999155</ele><time>2021-06-04T00:17:41Z</time><speed>0.8157337307929993</speed></trkpt><trkpt lon="108.89610398725837" lat="34.24910105871383"><ele>365.1089663999155</ele><time>2021-06-04T00:17:48Z</time><speed>0.06717918068170547</speed></trkpt><trkpt lon="108.89598841161933" lat="34.24902233289483"><ele>365.1089663999155</ele><time>2021-06-04T00:17:52Z</time><speed>0.016129720956087112</speed></trkpt><trkpt lon="108.89599206631858" lat="34.249113343312985"><ele>356.66152553353</ele><time>2021-06-04T00:18:02Z</time><speed>1.2414522171020508</speed></trkpt><trkpt lon="108.89605996610354" lat="34.24921494437403"><ele>356.776812022882</ele><time>2021-06-04T00:18:19Z</time><speed>0.7590299248695374</speed></trkpt><trkpt lon="108.89606162936794" lat="34.2493152748362"><ele>358.45777460878105</ele><time>2021-06-04T00:18:29Z</time><speed>0.9502809643745422</speed></trkpt><trkpt lon="108.89598126239517" lat="34.24940373073766"><ele>358.3004534280898</ele><time>2021-06-04T00:18:37Z</time><speed>0.44662103056907654</speed></trkpt><trkpt lon="108.89593936304188" lat="34.249490185864815"><ele>356.54160580512905</ele><time>2021-06-04T00:18:47Z</time><speed>0.7758426070213318</speed></trkpt><trkpt lon="108.89596017842028" lat="34.249587947892586"><ele>357.01675473495965</ele><time>2021-06-04T00:18:59Z</time><speed>0.6264123320579529</speed></trkpt><trkpt lon="108.8959665100706" lat="34.249693004800065"><ele>356.7522901009309</ele><time>2021-06-04T00:19:09Z</time><speed>0.5707879066467285</speed></trkpt><trkpt lon="108.89595346015095" lat="34.24978399685769"><ele>356.55206524361597</ele><time>2021-06-04T00:19:19Z</time><speed>0.5858260989189148</speed></trkpt><trkpt lon="108.89601680723912" lat="34.24987089797032"><ele>354.26584790868026</ele><time>2021-06-04T00:19:41Z</time><speed>0.9172682762145996</speed></trkpt><trkpt lon="108.896090621467" lat="34.249947497735945"><ele>354.54666165569074</ele><time>2021-06-04T00:19:50Z</time><speed>0.8509912490844727</speed></trkpt><trkpt lon="108.89611078278111" lat="34.25005188510476"><ele>354.5437694989258</ele><time>2021-06-04T00:19:57Z</time><speed>0.5726341605186462</speed></trkpt><trkpt lon="108.89609981178299" lat="34.25014545517163"><ele>354.2482639169544</ele><time>2021-06-04T00:20:07Z</time><speed>0.9134461283683777</speed></trkpt><trkpt lon="108.89610600745758" lat="34.25023724983624"><ele>355.6382834700482</ele><time>2021-06-04T00:20:17Z</time><speed>0.9899333715438843</speed></trkpt><trkpt lon="108.89605339240146" lat="34.25031957334431"><ele>358.37998663641577</ele><time>2021-06-04T00:20:21Z</time><speed>1.582167148590088</speed></trkpt><trkpt lon="108.89600560519924" lat="34.25041678270253"><ele>360.8637002246186</ele><time>2021-06-04T00:20:27Z</time><speed>1.3597862720489502</speed></trkpt><trkpt lon="108.89604194552119" lat="34.25051915300273"><ele>363.9116419402674</ele><time>2021-06-04T00:20:35Z</time><speed>1.1715456247329712</speed></trkpt><trkpt lon="108.89603361201682" lat="34.25062006451811"><ele>366.6179777834214</ele><time>2021-06-04T00:20:45Z</time><speed>1.3711563348770142</speed></trkpt><trkpt lon="108.89601077641446" lat="34.25071678936357"><ele>367.71632231601063</ele><time>2021-06-04T00:20:54Z</time><speed>0.9382699728012085</speed></trkpt><trkpt lon="108.89602772867237" lat="34.25083799252142"><ele>369.528990030572</ele><time>2021-06-04T00:21:04Z</time><speed>1.2407444715499878</speed></trkpt><trkpt lon="108.89600581064302" lat="34.25094087438417"><ele>370.87456048249356</ele><time>2021-06-04T00:21:12Z</time><speed>1.2955609560012817</speed></trkpt><trkpt lon="108.89593443122368" lat="34.25101184828037"><ele>371.74415062575144</ele><time>2021-06-04T00:21:19Z</time><speed>1.4530858993530273</speed></trkpt><trkpt lon="108.89588916854846" lat="34.251099172640146"><ele>372.8769352784815</ele><time>2021-06-04T00:21:25Z</time><speed>1.662252426147461</speed></trkpt><trkpt lon="108.89583984894492" lat="34.25119425076117"><ele>373.48972804226145</ele><time>2021-06-04T00:21:34Z</time><speed>1.1773979663848877</speed></trkpt><trkpt lon="108.89583109204106" lat="34.25130533029572"><ele>374.1011079463347</ele><time>2021-06-04T00:21:44Z</time><speed>1.2556159496307373</speed></trkpt><trkpt lon="108.89582215852354" lat="34.25140514141434"><ele>373.8611448841376</ele><time>2021-06-04T00:21:51Z</time><speed>1.4076277017593384</speed></trkpt><trkpt lon="108.8957501958414" lat="34.2515034798275"><ele>374.68501573946287</ele><time>2021-06-04T00:22:02Z</time><speed>1.1509201526641846</speed></trkpt><trkpt lon="108.89562032257679" lat="34.2515261949315"><ele>375.7105657046966</ele><time>2021-06-04T00:22:12Z</time><speed>1.7480964660644531</speed></trkpt><trkpt lon="108.89550782193992" lat="34.251548031877256"><ele>376.3549152616311</ele><time>2021-06-04T00:22:19Z</time><speed>1.6544259786605835</speed></trkpt><trkpt lon="108.89537218671518" lat="34.251575308790166"><ele>376.6124155180504</ele><time>2021-06-04T00:22:26Z</time><speed>1.613982081413269</speed></trkpt><trkpt lon="108.89527263355616" lat="34.251639061639416"><ele>376.33257533406055</ele><time>2021-06-04T00:22:34Z</time><speed>1.2820072174072266</speed></trkpt><trkpt lon="108.895172679954" lat="34.25168676057666"><ele>375.4673860089262</ele><time>2021-06-04T00:22:44Z</time><speed>1.0209201574325562</speed></trkpt><trkpt lon="108.89505791283537" lat="34.25170963202452"><ele>374.6089248365905</ele><time>2021-06-04T00:22:54Z</time><speed>0.853125810623169</speed></trkpt><trkpt lon="108.89491803315113" lat="34.251721423470805"><ele>373.3795365269318</ele><time>2021-06-04T00:23:03Z</time><speed>1.0600394010543823</speed></trkpt><trkpt lon="108.89478757944153" lat="34.25173715299592"><ele>372.4134509050022</ele><time>2021-06-04T00:23:12Z</time><speed>0.9819479584693909</speed></trkpt><trkpt lon="108.89466077326047" lat="34.25177526497936"><ele>372.72004588384414</ele><time>2021-06-04T00:23:22Z</time><speed>1.2503474950790405</speed></trkpt><trkpt lon="108.89453223681163" lat="34.25181625269424"><ele>372.3498080383699</ele><time>2021-06-04T00:23:30Z</time><speed>1.260800838470459</speed></trkpt><trkpt lon="108.89440751329447" lat="34.25180804817238"><ele>373.11000383383265</ele><time>2021-06-04T00:23:40Z</time><speed>1.0548523664474487</speed></trkpt><trkpt lon="108.89430077483483" lat="34.25174652340341"><ele>372.94159654305514</ele><time>2021-06-04T00:23:50Z</time><speed>0.915065586566925</speed></trkpt><trkpt lon="108.89420078412688" lat="34.25166812010698"><ele>373.68716268926784</ele><time>2021-06-04T00:23:59Z</time><speed>1.046152949333191</speed></trkpt><trkpt lon="108.89409501632531" lat="34.25161028143075"><ele>374.0379072885317</ele><time>2021-06-04T00:24:06Z</time><speed>1.0396891832351685</speed></trkpt><trkpt lon="108.89397061069421" lat="34.25155646201611"><ele>373.15894854134655</ele><time>2021-06-04T00:24:16Z</time><speed>1.1148555278778076</speed></trkpt><trkpt lon="108.89385075980412" lat="34.25154945812139"><ele>372.95345775392224</ele><time>2021-06-04T00:24:28Z</time><speed>0.8562511801719666</speed></trkpt><trkpt lon="108.8937198972837" lat="34.25153359574785"><ele>373.95300152835085</ele><time>2021-06-04T00:24:38Z</time><speed>0.7695671916007996</speed></trkpt><trkpt lon="108.89360599984896" lat="34.251536479611815"><ele>373.8291843357508</ele><time>2021-06-04T00:24:44Z</time><speed>1.1157681941986084</speed></trkpt><trkpt lon="108.89347338088744" lat="34.25153432884192"><ele>374.7318501260168</ele><time>2021-06-04T00:24:52Z</time><speed>1.4843999147415161</speed></trkpt><trkpt lon="108.89334886724201" lat="34.251531107991376"><ele>374.57376619825</ele><time>2021-06-04T00:24:59Z</time><speed>1.1809203624725342</speed></trkpt><trkpt lon="108.89324532642144" lat="34.2514571589518"><ele>375.80624016963475</ele><time>2021-06-04T00:25:08Z</time><speed>1.2930971384048462</speed></trkpt><trkpt lon="108.89308675590645" lat="34.251443662982616"><ele>375.9239784597628</ele><time>2021-06-04T00:25:19Z</time><speed>1.3144391775131226</speed></trkpt><trkpt lon="108.8929491084306" lat="34.251423377996666"><ele>375.8795773007114</ele><time>2021-06-04T00:25:30Z</time><speed>1.1126117706298828</speed></trkpt><trkpt lon="108.89284512888938" lat="34.25138558346661"><ele>375.6576380786058</ele><time>2021-06-04T00:25:38Z</time><speed>1.3240413665771484</speed></trkpt><trkpt lon="108.8927625119138" lat="34.2513217271524"><ele>376.1389256427041</ele><time>2021-06-04T00:25:44Z</time><speed>1.5219706296920776</speed></trkpt><trkpt lon="108.89270461772243" lat="34.25123356765533"><ele>376.6802043925854</ele><time>2021-06-04T00:25:50Z</time><speed>1.5548561811447144</speed></trkpt><trkpt lon="108.89262188092579" lat="34.251141794977094"><ele>376.3093823465833</ele><time>2021-06-04T00:25:59Z</time><speed>1.481748104095459</speed></trkpt><trkpt lon="108.89247550630951" lat="34.251170665510166"><ele>376.42540037757294</ele><time>2021-06-04T00:26:09Z</time><speed>1.6224558353424072</speed></trkpt><trkpt lon="108.89235623666879" lat="34.25118646021772"><ele>376.3024593399357</ele><time>2021-06-04T00:26:18Z</time><speed>1.2579137086868286</speed></trkpt><trkpt lon="108.89224258584831" lat="34.25118667260464"><ele>376.01376066965156</ele><time>2021-06-04T00:26:27Z</time><speed>1.060524344444275</speed></trkpt><trkpt lon="108.8921183420281" lat="34.251167437782"><ele>376.39627853113916</ele><time>2021-06-04T00:26:38Z</time><speed>0.9995865821838379</speed></trkpt><trkpt lon="108.89198035292728" lat="34.25114727635794"><ele>376.9564070177458</ele><time>2021-06-04T00:26:48Z</time><speed>1.0553535223007202</speed></trkpt><trkpt lon="108.89188188606549" lat="34.251071981599985"><ele>376.54727942734684</ele><time>2021-06-04T00:26:56Z</time><speed>1.227349042892456</speed></trkpt><trkpt lon="108.89178975411596" lat="34.25100398292843"><ele>376.4174177819528</ele><time>2021-06-04T00:27:03Z</time><speed>1.3782042264938354</speed></trkpt><trkpt lon="108.89172777466351" lat="34.25092787477643"><ele>375.61514985109596</ele><time>2021-06-04T00:27:10Z</time><speed>1.698700189590454</speed></trkpt><trkpt lon="108.89165628678381" lat="34.25085504207328"><ele>375.3006378641375</ele><time>2021-06-04T00:27:18Z</time><speed>1.2577391862869263</speed></trkpt><trkpt lon="108.89159720981479" lat="34.25077480800134"><ele>374.91732603998304</ele><time>2021-06-04T00:27:28Z</time><speed>1.046669602394104</speed></trkpt><trkpt lon="108.8915232216958" lat="34.250700238186646"><ele>374.695242903548</ele><time>2021-06-04T00:27:36Z</time><speed>1.2366663217544556</speed></trkpt><trkpt lon="108.89146109155892" lat="34.25061378544561"><ele>374.02332820597314</ele><time>2021-06-04T00:27:43Z</time><speed>1.2944270372390747</speed></trkpt><trkpt lon="108.89140025134459" lat="34.25052506863443"><ele>373.6625852579657</ele><time>2021-06-04T00:27:50Z</time><speed>1.5613996982574463</speed></trkpt><trkpt lon="108.89132641135137" lat="34.25042631641532"><ele>373.666879640109</ele><time>2021-06-04T00:28:01Z</time><speed>1.034826636314392</speed></trkpt><trkpt lon="108.89118238461178" lat="34.25032639858213"><ele>374.68040444055845</ele><time>2021-06-04T00:28:11Z</time><speed>1.0203884840011597</speed></trkpt><trkpt lon="108.89109117446583" lat="34.25024481996773"><ele>375.3750314691379</ele><time>2021-06-04T00:28:20Z</time><speed>1.3777345418930054</speed></trkpt><trkpt lon="108.89100729066537" lat="34.25017981244707"><ele>376.11333775972093</ele><time>2021-06-04T00:28:26Z</time><speed>1.4621938467025757</speed></trkpt><trkpt lon="108.8909102855659" lat="34.25009935209802"><ele>376.179876761109</ele><time>2021-06-04T00:28:36Z</time><speed>1.1420401334762573</speed></trkpt><trkpt lon="108.89082528255722" lat="34.25000963595834"><ele>375.2087468537804</ele><time>2021-06-04T00:28:47Z</time><speed>1.056320309638977</speed></trkpt><trkpt lon="108.89076887870914" lat="34.24990737267858"><ele>374.87941919435923</ele><time>2021-06-04T00:28:55Z</time><speed>1.5833548307418823</speed></trkpt><trkpt lon="108.89073048166132" lat="34.24980558339494"><ele>374.54417943394293</ele><time>2021-06-04T00:29:04Z</time><speed>1.1285676956176758</speed></trkpt><trkpt lon="108.89072634901578" lat="34.2497089442256"><ele>374.8737252980867</ele><time>2021-06-04T00:29:12Z</time><speed>1.267767071723938</speed></trkpt><trkpt lon="108.89074277766647" lat="34.24960301263238"><ele>375.2295531191149</ele><time>2021-06-04T00:29:20Z</time><speed>1.3193554878234863</speed></trkpt><trkpt lon="108.89073584088642" lat="34.249497851829155"><ele>375.75937108413336</ele><time>2021-06-04T00:29:28Z</time><speed>1.3928554058074951</speed></trkpt><trkpt lon="108.8907147394948" lat="34.249395281980526"><ele>375.4567364367227</ele><time>2021-06-04T00:29:38Z</time><speed>1.1002627611160278</speed></trkpt><trkpt lon="108.89070420636881" lat="34.249300828627796"><ele>375.0920505896347</ele><time>2021-06-04T00:29:47Z</time><speed>1.0228379964828491</speed></trkpt><trkpt lon="108.89068615972121" lat="34.24921014823186"><ele>374.6800677363644</ele><time>2021-06-04T00:29:55Z</time><speed>1.1717250347137451</speed></trkpt><trkpt lon="108.89067713720276" lat="34.24911029763638"><ele>373.72829785370527</ele><time>2021-06-04T00:30:03Z</time><speed>1.087601661682129</speed></trkpt><trkpt lon="108.89073091115162" lat="34.24900182471213"><ele>372.7003358910139</ele><time>2021-06-04T00:30:12Z</time><speed>1.399702548980713</speed></trkpt><trkpt lon="108.89080965280752" lat="34.24891262793063"><ele>372.7567306449289</ele><time>2021-06-04T00:30:19Z</time><speed>1.525696039199829</speed></trkpt><trkpt lon="108.89089725572141" lat="34.248852351648104"><ele>372.559163488386</ele><time>2021-06-04T00:30:26Z</time><speed>1.207610011100769</speed></trkpt><trkpt lon="108.89101147042453" lat="34.2487909544275"><ele>372.61729136592857</ele><time>2021-06-04T00:30:36Z</time><speed>1.4195139408111572</speed></trkpt><trkpt lon="108.89111171057385" lat="34.2487475818276"><ele>372.4674244993948</ele><time>2021-06-04T00:30:45Z</time><speed>1.1358009576797485</speed></trkpt><trkpt lon="108.89121639576588" lat="34.248712023197854"><ele>373.0607876266169</ele><time>2021-06-04T00:30:53Z</time><speed>1.2572963237762451</speed></trkpt><trkpt lon="108.89134494628837" lat="34.248669139403844"><ele>372.80280035423385</ele><time>2021-06-04T00:31:01Z</time><speed>1.380959153175354</speed></trkpt><trkpt lon="108.89148668774851" lat="34.24863849067561"><ele>373.2910976295558</ele><time>2021-06-04T00:31:12Z</time><speed>1.4816639423370361</speed></trkpt><trkpt lon="108.89160775346802" lat="34.24863780140604"><ele>374.03660834048316</ele><time>2021-06-04T00:31:20Z</time><speed>1.2449302673339844</speed></trkpt><trkpt lon="108.89171780091952" lat="34.24864524771082"><ele>373.78961328210016</ele><time>2021-06-04T00:31:26Z</time><speed>1.9559569358825684</speed></trkpt><trkpt lon="108.89185554302571" lat="34.248679475227654"><ele>373.13801518339835</ele><time>2021-06-04T00:31:32Z</time><speed>1.5368248224258423</speed></trkpt><trkpt lon="108.89199039394171" lat="34.24870512325132"><ele>373.7474484981195</ele><time>2021-06-04T00:31:39Z</time><speed>1.352396845817566</speed></trkpt><trkpt lon="108.89213057515339" lat="34.248723600936245"><ele>374.4899823850291</ele><time>2021-06-04T00:31:49Z</time><speed>1.3905507326126099</speed></trkpt><trkpt lon="108.89225889389266" lat="34.248724912771166"><ele>374.7908673439979</ele><time>2021-06-04T00:31:57Z</time><speed>1.9095945358276367</speed></trkpt><trkpt lon="108.89241120187269" lat="34.24871359583834"><ele>374.82466430754283</ele><time>2021-06-04T00:32:04Z</time><speed>1.9317723512649536</speed></trkpt><trkpt lon="108.89249656399627" lat="34.24864803071589"><ele>374.5441044902588</ele><time>2021-06-04T00:32:10Z</time><speed>1.954209327697754</speed></trkpt><trkpt lon="108.89259302419482" lat="34.24856461004756"><ele>375.1125641390759</ele><time>2021-06-04T00:32:19Z</time><speed>1.1070568561553955</speed></trkpt><trkpt lon="108.89270536983071" lat="34.248553621047066"><ele>374.9342944084032</ele><time>2021-06-04T00:32:26Z</time><speed>1.2738927602767944</speed></trkpt><trkpt lon="108.89283911112383" lat="34.2485227294043"><ele>377.6823779045937</ele><time>2021-06-04T00:32:37Z</time><speed>1.2269582748413086</speed></trkpt><trkpt lon="108.89294919243643" lat="34.248504052513915"><ele>378.14826095421813</ele><time>2021-06-04T00:32:49Z</time><speed>0.9691043496131897</speed></trkpt><trkpt lon="108.89312437077976" lat="34.24851717261869"><ele>378.3556353510844</ele><time>2021-06-04T00:33:01Z</time><speed>1.325434684753418</speed></trkpt><trkpt lon="108.89323180233825" lat="34.24848145070067"><ele>378.8892758403088</ele><time>2021-06-04T00:33:08Z</time><speed>1.1695592403411865</speed></trkpt><trkpt lon="108.89330144823435" lat="34.24840642430975"><ele>379.29167384044575</ele><time>2021-06-04T00:33:17Z</time><speed>1.499307632446289</speed></trkpt><trkpt lon="108.8933963609504" lat="34.248337849246425"><ele>379.0022047083227</ele><time>2021-06-04T00:33:26Z</time><speed>1.3260490894317627</speed></trkpt><trkpt lon="108.89351452297038" lat="34.248302579361116"><ele>378.82886600797485</ele><time>2021-06-04T00:33:32Z</time><speed>1.5404778718948364</speed></trkpt><trkpt lon="108.89363611381692" lat="34.24828881071822"><ele>378.465897966796</ele><time>2021-06-04T00:33:40Z</time><speed>1.2426406145095825</speed></trkpt><trkpt lon="108.89375752707159" lat="34.248243402284444"><ele>378.57475873248404</ele><time>2021-06-04T00:33:50Z</time><speed>1.0159683227539062</speed></trkpt><trkpt lon="108.89385983049611" lat="34.24820706886037"><ele>378.69249814429105</ele><time>2021-06-04T00:33:58Z</time><speed>1.2070952653884888</speed></trkpt><trkpt lon="108.89392209156466" lat="34.24813226138"><ele>379.1215918043189</ele><time>2021-06-04T00:34:04Z</time><speed>1.2290083169937134</speed></trkpt><trkpt lon="108.89401886237869" lat="34.24805526435975"><ele>378.3373372406857</ele><time>2021-06-04T00:34:14Z</time><speed>1.4180665016174316</speed></trkpt><trkpt lon="108.89411020125902" lat="34.24798735013494"><ele>377.7405044002601</ele><time>2021-06-04T00:34:22Z</time><speed>1.3361482620239258</speed></trkpt><trkpt lon="108.89417482804478" lat="34.24790386914544"><ele>378.4267340248249</ele><time>2021-06-04T00:34:32Z</time><speed>1.1075197458267212</speed></trkpt><trkpt lon="108.89413857819434" lat="34.248013219469065"><ele>376.17085831042124</ele><time>2021-06-04T00:35:35Z</time><speed>0.056013140827417374</speed></trkpt><trkpt lon="108.89415846240664" lat="34.247918777519494"><ele>375.2406768538086</ele><time>2021-06-04T00:36:17Z</time><speed>0.8064727187156677</speed></trkpt><trkpt lon="108.89419994953397" lat="34.24783034850068"><ele>372.85863203413044</ele><time>2021-06-04T00:36:44Z</time><speed>0.16355179250240326</speed></trkpt><trkpt lon="108.89423473997788" lat="34.24772664045947"><ele>372.92137032475495</ele><time>2021-06-04T00:37:12Z</time><speed>0.8973484635353088</speed></trkpt><trkpt lon="108.89426565641814" lat="34.247637091168045"><ele>377.550794206485</ele><time>2021-06-04T00:37:38Z</time><speed>0.45278695225715637</speed></trkpt><trkpt lon="108.89432633423733" lat="34.24756011788492"><ele>377.54513983119216</ele><time>2021-06-04T00:37:50Z</time><speed>0.6695246696472168</speed></trkpt><trkpt lon="108.89437634784719" lat="34.24747389610621"><ele>379.19797813172727</ele><time>2021-06-04T00:38:06Z</time><speed>0.7713891863822937</speed></trkpt><trkpt lon="108.894409574855" lat="34.24738591012636"><ele>378.679186032324</ele><time>2021-06-04T00:38:19Z</time><speed>0.6671993136405945</speed></trkpt><trkpt lon="108.89442451870448" lat="34.24729588232457"><ele>379.0155684447442</ele><time>2021-06-04T00:38:32Z</time><speed>0.4576496481895447</speed></trkpt><trkpt lon="108.89444219862256" lat="34.24719843989989"><ele>377.7389916007439</ele><time>2021-06-04T00:38:50Z</time><speed>0.2992979884147644</speed></trkpt><trkpt lon="108.8944827377397" lat="34.24711461356801"><ele>376.81759191140446</ele><time>2021-06-04T00:39:04Z</time><speed>0.25359252095222473</speed></trkpt><trkpt lon="108.89436845476745" lat="34.24716630121875"><ele>372.5689829562923</ele><time>2021-06-04T00:40:35Z</time><speed>0.31055694818496704</speed></trkpt><trkpt lon="108.89439659355081" lat="34.247064570998496"><ele>371.85201207487825</ele><time>2021-06-04T00:46:15Z</time><speed>0.21568739414215088</speed></trkpt><trkpt lon="108.89450846310781" lat="34.24704650659038"><ele>371.17402146830153</ele><time>2021-06-04T00:46:26Z</time><speed>0.841648280620575</speed></trkpt><trkpt lon="108.894619760773" lat="34.24704681748329"><ele>371.89549856315904</ele><time>2021-06-04T00:46:36Z</time><speed>0.6160477995872498</speed></trkpt><trkpt lon="108.8947521569174" lat="34.24704283991717"><ele>372.05544878894</ele><time>2021-06-04T00:46:45Z</time><speed>1.098401427268982</speed></trkpt><trkpt lon="108.89481408559799" lat="34.246953653538895"><ele>372.7924767871647</ele><time>2021-06-04T00:46:56Z</time><speed>0.8413988351821899</speed></trkpt><trkpt lon="108.89493116309472" lat="34.246890593194976"><ele>372.79518597938795</ele><time>2021-06-04T00:47:08Z</time><speed>1.067100167274475</speed></trkpt><trkpt lon="108.89504497642776" lat="34.24686754518168"><ele>372.0157520763153</ele><time>2021-06-04T00:47:15Z</time><speed>0.5749804377555847</speed></trkpt><trkpt lon="108.89515430164978" lat="34.24682701568007"><ele>371.56228165936113</ele><time>2021-06-04T00:47:22Z</time><speed>1.224100947380066</speed></trkpt><trkpt lon="108.89522569161822" lat="34.24689752147658"><ele>371.5745604718259</ele><time>2021-06-04T00:47:34Z</time><speed>0.9632527232170105</speed></trkpt><trkpt lon="108.8952244773674" lat="34.246990943123876"><ele>372.116061259352</ele><time>2021-06-04T00:47:41Z</time><speed>1.061093807220459</speed></trkpt><trkpt lon="108.8952741602693" lat="34.24708070248019"><ele>372.4880249278248</ele><time>2021-06-04T00:47:51Z</time><speed>1.2308927774429321</speed></trkpt><trkpt lon="108.8953203691245" lat="34.247178697792975"><ele>372.86668673352966</ele><time>2021-06-04T00:48:01Z</time><speed>1.033980369567871</speed></trkpt><trkpt lon="108.89530169204575" lat="34.24727394940623"><ele>372.56309196104695</ele><time>2021-06-04T00:48:11Z</time><speed>0.931624710559845</speed></trkpt><trkpt lon="108.89529491953401" lat="34.2473802518476"><ele>373.0088349311408</ele><time>2021-06-04T00:48:17Z</time><speed>1.4643688201904297</speed></trkpt><trkpt lon="108.89528058079706" lat="34.24747863604183"><ele>373.3184450823997</ele><time>2021-06-04T00:48:24Z</time><speed>0.9328722357749939</speed></trkpt><trkpt lon="108.89521258690303" lat="34.24755129291963"><ele>372.30354093650357</ele><time>2021-06-04T00:48:33Z</time><speed>1.2860640287399292</speed></trkpt><trkpt lon="108.89511149508161" lat="34.24760848701612"><ele>372.6365678159359</ele><time>2021-06-04T00:48:40Z</time><speed>1.3701003789901733</speed></trkpt><trkpt lon="108.89502517936319" lat="34.247669810340646"><ele>372.0341195435747</ele><time>2021-06-04T00:48:47Z</time><speed>1.394248366355896</speed></trkpt><trkpt lon="108.89495277082139" lat="34.24773912436418"><ele>370.87299618681624</ele><time>2021-06-04T00:48:53Z</time><speed>1.3292564153671265</speed></trkpt><trkpt lon="108.89487295587323" lat="34.24781975447704"><ele>370.7760890557237</ele><time>2021-06-04T00:49:03Z</time><speed>0.9867866635322571</speed></trkpt><trkpt lon="108.89476867268588" lat="34.247903428569934"><ele>370.99143554142415</ele><time>2021-06-04T00:49:13Z</time><speed>1.4903901815414429</speed></trkpt><trkpt lon="108.89473934421049" lat="34.24799687116757"><ele>370.8711074190756</ele><time>2021-06-04T00:49:24Z</time><speed>1.0296884775161743</speed></trkpt><trkpt lon="108.89472328122518" lat="34.24811804351868"><ele>370.91040975517825</ele><time>2021-06-04T00:49:39Z</time><speed>1.4234849214553833</speed></trkpt><trkpt lon="108.89473007441745" lat="34.24820994888188"><ele>371.26541453920277</ele><time>2021-06-04T00:49:50Z</time><speed>0.5215051770210266</speed></trkpt><trkpt lon="108.89472277024701" lat="34.24831446076938"><ele>370.7873357739961</ele><time>2021-06-04T00:49:59Z</time><speed>0.9827160835266113</speed></trkpt><trkpt lon="108.89466515529993" lat="34.248415773070676"><ele>370.8543636992816</ele><time>2021-06-04T00:50:11Z</time><speed>1.3020639419555664</speed></trkpt><trkpt lon="108.89456769131313" lat="34.248490879112765"><ele>370.0407080825651</ele><time>2021-06-04T00:50:19Z</time><speed>1.3426169157028198</speed></trkpt><trkpt lon="108.89451867139299" lat="34.248577166418166"><ele>369.92629125809276</ele><time>2021-06-04T00:50:26Z</time><speed>1.3705986738204956</speed></trkpt><trkpt lon="108.89453114947621" lat="34.248682092406824"><ele>369.8562122589107</ele><time>2021-06-04T00:50:36Z</time><speed>1.2464790344238281</speed></trkpt><trkpt lon="108.89458532060031" lat="34.2487785612746"><ele>370.04574914815186</ele><time>2021-06-04T00:50:47Z</time><speed>0.9483385682106018</speed></trkpt><trkpt lon="108.89466640177092" lat="34.248853005425715"><ele>370.2907143837769</ele><time>2021-06-04T00:50:56Z</time><speed>0.9712762236595154</speed></trkpt><trkpt lon="108.89476767298142" lat="34.24890437327874"><ele>370.6401507130327</ele><time>2021-06-04T00:51:09Z</time><speed>0.8891088366508484</speed></trkpt><trkpt lon="108.8947808228993" lat="34.249039291528035"><ele>369.3348120513236</ele><time>2021-06-04T00:51:39Z</time><speed>0.8560022711753845</speed></trkpt><trkpt lon="108.89479923826515" lat="34.24913746724588"><ele>369.5635196981497</ele><time>2021-06-04T00:51:48Z</time><speed>1.0641944408416748</speed></trkpt><trkpt lon="108.89482148665043" lat="34.24923202943612"><ele>369.15370875549837</ele><time>2021-06-04T00:51:57Z</time><speed>0.6654505133628845</speed></trkpt><trkpt lon="108.894831504536" lat="34.24933115454352"><ele>368.4559712742666</ele><time>2021-06-04T00:52:05Z</time><speed>1.2197556495666504</speed></trkpt><trkpt lon="108.89477990639871" lat="34.24942474672236"><ele>368.1543027742064</ele><time>2021-06-04T00:52:13Z</time><speed>1.2470180988311768</speed></trkpt><trkpt lon="108.89470946352725" lat="34.24949387672935"><ele>367.8342217061659</ele><time>2021-06-04T00:52:21Z</time><speed>1.154990553855896</speed></trkpt><trkpt lon="108.8946185747766" lat="34.24956839795572"><ele>367.36100319132316</ele><time>2021-06-04T00:52:30Z</time><speed>1.383190393447876</speed></trkpt><trkpt lon="108.89453926406948" lat="34.24963836388629"><ele>367.9248081632823</ele><time>2021-06-04T00:52:37Z</time><speed>1.4349879026412964</speed></trkpt><trkpt lon="108.89449288006908" lat="34.24973846143252"><ele>369.23708019041936</ele><time>2021-06-04T00:52:47Z</time><speed>1.1606093645095825</speed></trkpt><trkpt lon="108.89442844490549" lat="34.249816237720545"><ele>368.665115804895</ele><time>2021-06-04T00:52:58Z</time><speed>1.1170837879180908</speed></trkpt><trkpt lon="108.89441390772106" lat="34.249924358888975"><ele>369.7329521096222</ele><time>2021-06-04T00:53:08Z</time><speed>1.1748912334442139</speed></trkpt><trkpt lon="108.89440294635665" lat="34.25003693077759"><ele>369.12007498805224</ele><time>2021-06-04T00:53:15Z</time><speed>1.6707539558410645</speed></trkpt><trkpt lon="108.8943715407098" lat="34.25013167367655"><ele>369.24153765766425</ele><time>2021-06-04T00:53:24Z</time><speed>1.2461752891540527</speed></trkpt><trkpt lon="108.89431655496094" lat="34.250214898447084"><ele>369.9936920760396</ele><time>2021-06-04T00:53:36Z</time><speed>1.04576575756073</speed></trkpt><trkpt lon="108.89426988047596" lat="34.25029806600845"><ele>370.55310986099806</ele><time>2021-06-04T00:53:43Z</time><speed>1.5753058195114136</speed></trkpt><trkpt lon="108.89419540764891" lat="34.250384037782055"><ele>370.35443888355843</ele><time>2021-06-04T00:53:51Z</time><speed>1.036576271057129</speed></trkpt><trkpt lon="108.8941896979606" lat="34.25048152626989"><ele>370.83331338022725</ele><time>2021-06-04T00:53:58Z</time><speed>0.9669086337089539</speed></trkpt><trkpt lon="108.89420757048183" lat="34.25059124053113"><ele>371.87975986907344</ele><time>2021-06-04T00:54:11Z</time><speed>1.001564860343933</speed></trkpt><trkpt lon="108.8942782898018" lat="34.25068040370449"><ele>372.3067570823273</ele><time>2021-06-04T00:54:20Z</time><speed>1.1412074565887451</speed></trkpt><trkpt lon="108.89432683200558" lat="34.25077122291149"><ele>372.28645341355906</ele><time>2021-06-04T00:54:28Z</time><speed>1.3555556535720825</speed></trkpt><trkpt lon="108.89437663548252" lat="34.25086550847339"><ele>372.6127075370933</ele><time>2021-06-04T00:54:37Z</time><speed>1.3259015083312988</speed></trkpt><trkpt lon="108.89447239709371" lat="34.2509200706472"><ele>371.9855501164565</ele><time>2021-06-04T00:54:45Z</time><speed>1.2138575315475464</speed></trkpt><trkpt lon="108.89458121326427" lat="34.25096590097484"><ele>370.87053763744694</ele><time>2021-06-04T00:54:54Z</time><speed>1.4826537370681763</speed></trkpt><trkpt lon="108.89469666489369" lat="34.25101450877482"><ele>370.6675786112413</ele><time>2021-06-04T00:55:03Z</time><speed>1.3071950674057007</speed></trkpt><trkpt lon="108.89478117129086" lat="34.25107655545151"><ele>370.47742104936043</ele><time>2021-06-04T00:55:12Z</time><speed>1.0049188137054443</speed></trkpt><trkpt lon="108.89487665039107" lat="34.25114863409989"><ele>370.2631206400463</ele><time>2021-06-04T00:55:21Z</time><speed>0.9954743385314941</speed></trkpt><trkpt lon="108.8949787222614" lat="34.25120669437746"><ele>369.51302703551227</ele><time>2021-06-04T00:55:29Z</time><speed>1.204175353050232</speed></trkpt><trkpt lon="108.89506882159985" lat="34.251257402170985"><ele>369.96806882483224</ele><time>2021-06-04T00:55:39Z</time><speed>0.938795804977417</speed></trkpt><trkpt lon="108.89516812148295" lat="34.25131927855022"><ele>370.7426262852702</ele><time>2021-06-04T00:55:49Z</time><speed>1.098854422569275</speed></trkpt><trkpt lon="108.895267319298" lat="34.25139367303726"><ele>371.13163721261145</ele><time>2021-06-04T00:55:56Z</time><speed>1.082114815711975</speed></trkpt><trkpt lon="108.89535101233263" lat="34.25149441977672"><ele>370.7416094625855</ele><time>2021-06-04T00:56:05Z</time><speed>1.4680802822113037</speed></trkpt><trkpt lon="108.89546164248952" lat="34.251515088834594"><ele>369.5272149877598</ele><time>2021-06-04T00:56:14Z</time><speed>0.7367103695869446</speed></trkpt><trkpt lon="108.8955823618388" lat="34.251503103388224"><ele>369.22888146071784</ele><time>2021-06-04T00:56:22Z</time><speed>0.9604837894439697</speed></trkpt><trkpt lon="108.89569103074567" lat="34.25149631089122"><ele>369.0491312373338</ele><time>2021-06-04T00:56:29Z</time><speed>1.0906593799591064</speed></trkpt><trkpt lon="108.8958092711994" lat="34.2514778204196"><ele>368.6291167369792</ele><time>2021-06-04T00:56:37Z</time><speed>1.5028343200683594</speed></trkpt><trkpt lon="108.89592409286816" lat="34.25145231904754"><ele>368.69199743394665</ele><time>2021-06-04T00:56:48Z</time><speed>0.4929956793785095</speed></trkpt><trkpt lon="108.89605714992007" lat="34.25143803300659"><ele>369.2943202198568</ele><time>2021-06-04T00:56:58Z</time><speed>1.0286351442337036</speed></trkpt></trkseg></trk></gpx>
