# Supplementary material for: Exploring the influence of path environment factors on walking behavior in urban parks with configuration attribute control
Source: PLoS One. 2025 Jul 28;20(7):e0329278. doi: 10.1371/journal.pone.0329278 (PMC12303266; doi:10.1371/journal.pone.0329278)
Supplement: S2 File — (ZIP) [file pone.0329278.s002.zip › S2 File/Trajectory data/F32.gpx]

<?xml version="1.0" encoding="UTF-8"?><gpx xsi:schemaLocation="http://www.topografix.com/GPX/1/0 http://www.topografix.com/GPX/1/0/gpx.xsd" xmlns="http://www.topografix.com/GPX/1/0" xmlns:xsi="http://www.w3.org/2001/XMLSchema-instance" creator="SixFoot - http://www.foooooot.com/" version="1.0"><trk><trkseg><trkpt lon="108.896263" lat="34.248922"><ele>369.97633048337667</ele><time>2021-06-04T01:15:29Z</time><speed>0.8522987365722656</speed></trkpt><trkpt lon="108.89647506914656" lat="34.249061172626725"><ele>354.4804791295901</ele><time>2021-06-04T01:15:34Z</time><speed>0.6269615888595581</speed></trkpt><trkpt lon="108.89609907464781" lat="34.24899888354304"><ele>353.49366433825344</ele><time>2021-06-04T01:15:38Z</time><speed>1.3232448101043701</speed></trkpt><trkpt lon="108.89595684119523" lat="34.24898613565543"><ele>345.53395355412033</ele><time>2021-06-04T01:15:44Z</time><speed>0.9552181363105774</speed></trkpt><trkpt lon="108.89585921970537" lat="34.24893952007729"><ele>367.9532913845075</ele><time>2021-06-04T01:16:05Z</time><speed>0.20207831263542175</speed></trkpt><trkpt lon="108.89596160838242" lat="34.24899079100665"><ele>371.31189118970684</ele><time>2021-06-04T01:16:28Z</time><speed>0.7975699305534363</speed></trkpt><trkpt lon="108.89606020437414" lat="34.24906937354042"><ele>367.3459003395251</ele><time>2021-06-04T01:16:46Z</time><speed>1.2606861591339111</speed></trkpt><trkpt lon="108.89606614699696" lat="34.2491822427012"><ele>366.3184980855003</ele><time>2021-06-04T01:16:55Z</time><speed>1.2186992168426514</speed></trkpt><trkpt lon="108.89602260310893" lat="34.249267277543964"><ele>364.28984589774177</ele><time>2021-06-04T01:17:06Z</time><speed>0.6362127065658569</speed></trkpt><trkpt lon="108.89597365261514" lat="34.2493655436515"><ele>362.1577006227606</ele><time>2021-06-04T01:17:23Z</time><speed>0.7572811841964722</speed></trkpt><trkpt lon="108.89599498367878" lat="34.24946453119902"><ele>360.0336902916471</ele><time>2021-06-04T01:17:38Z</time><speed>1.0641299486160278</speed></trkpt><trkpt lon="108.8959829853723" lat="34.2495582604769"><ele>360.02417874373555</ele><time>2021-06-04T01:17:50Z</time><speed>0.7931052446365356</speed></trkpt><trkpt lon="108.89590055668687" lat="34.249618685313614"><ele>358.485576352794</ele><time>2021-06-04T01:17:58Z</time><speed>0.8373642563819885</speed></trkpt><trkpt lon="108.8957847841895" lat="34.24964915754356"><ele>362.73605234689524</ele><time>2021-06-04T01:18:06Z</time><speed>1.176315426826477</speed></trkpt><trkpt lon="108.89567224209125" lat="34.24967085215864"><ele>365.554214210838</ele><time>2021-06-04T01:18:17Z</time><speed>0.7260671854019165</speed></trkpt><trkpt lon="108.89561585844078" lat="34.249760321976616"><ele>367.97499630453746</ele><time>2021-06-04T01:21:27Z</time><speed>1.1799421310424805</speed></trkpt><trkpt lon="108.89560272780396" lat="34.24985864902594"><ele>367.59347612870926</ele><time>2021-06-04T01:21:38Z</time><speed>1.1425334215164185</speed></trkpt><trkpt lon="108.895616888876" lat="34.24995595971104"><ele>368.3687852552283</ele><time>2021-06-04T01:21:48Z</time><speed>1.0333366394042969</speed></trkpt><trkpt lon="108.89566416517006" lat="34.25005214983956"><ele>369.263208010241</ele><time>2021-06-04T01:21:57Z</time><speed>1.2816323041915894</speed></trkpt><trkpt lon="108.89578381004026" lat="34.25013070297143"><ele>368.6547671699021</ele><time>2021-06-04T01:22:07Z</time><speed>1.3103349208831787</speed></trkpt><trkpt lon="108.89588295745476" lat="34.25019514951607"><ele>367.73228874513865</ele><time>2021-06-04T01:22:14Z</time><speed>1.4370558261871338</speed></trkpt><trkpt lon="108.89593585321178" lat="34.250286956815174"><ele>368.7653665957612</ele><time>2021-06-04T01:22:27Z</time><speed>0.898104190826416</speed></trkpt><trkpt lon="108.8958330874492" lat="34.2503496845885"><ele>368.90351554540155</ele><time>2021-06-04T01:22:39Z</time><speed>1.1046298742294312</speed></trkpt><trkpt lon="108.89571523127678" lat="34.25033925183822"><ele>369.4141858856482</ele><time>2021-06-04T01:22:47Z</time><speed>1.4395675659179688</speed></trkpt><trkpt lon="108.89558266154177" lat="34.25034870300647"><ele>369.2936003126835</ele><time>2021-06-04T01:22:57Z</time><speed>1.101199746131897</speed></trkpt><trkpt lon="108.89546752414584" lat="34.250378330933216"><ele>369.174917694801</ele><time>2021-06-04T01:23:07Z</time><speed>1.0788044929504395</speed></trkpt><trkpt lon="108.89535405747522" lat="34.25037660200453"><ele>369.3916066237748</ele><time>2021-06-04T01:23:17Z</time><speed>0.8807597160339355</speed></trkpt><trkpt lon="108.89522596256062" lat="34.25038989543779"><ele>368.9721996247004</ele><time>2021-06-04T01:23:29Z</time><speed>1.2274657487869263</speed></trkpt><trkpt lon="108.8950883142697" lat="34.250396334917134"><ele>367.399044748572</ele><time>2021-06-04T01:23:41Z</time><speed>1.2812668085098267</speed></trkpt><trkpt lon="108.89496090518203" lat="34.25040536116892"><ele>368.08100566056163</ele><time>2021-06-04T01:23:51Z</time><speed>1.3264919519424438</speed></trkpt><trkpt lon="108.89484491844634" lat="34.25044443389706"><ele>368.14595221721873</ele><time>2021-06-04T01:24:01Z</time><speed>0.8944169282913208</speed></trkpt><trkpt lon="108.89473528442949" lat="34.2504383160929"><ele>367.2165787607906</ele><time>2021-06-04T01:24:11Z</time><speed>0.7070857882499695</speed></trkpt><trkpt lon="108.89462901914024" lat="34.25041156645196"><ele>368.0504265271541</ele><time>2021-06-04T01:25:39Z</time><speed>0.05714452266693115</speed></trkpt><trkpt lon="108.89449493690329" lat="34.25044304081573"><ele>368.63174427051587</ele><time>2021-06-04T01:26:54Z</time><speed>0.9271290302276611</speed></trkpt><trkpt lon="108.89438047758392" lat="34.25047767267501"><ele>368.0970913284478</ele><time>2021-06-04T01:27:06Z</time><speed>1.1061257123947144</speed></trkpt><trkpt lon="108.89426921437885" lat="34.250436041992415"><ele>368.0513606218058</ele><time>2021-06-04T01:27:20Z</time><speed>0.5610938668251038</speed></trkpt><trkpt lon="108.89416954678833" lat="34.25039969149955"><ele>365.8445326497831</ele><time>2021-06-04T01:27:31Z</time><speed>0.4828930199146271</speed></trkpt><trkpt lon="108.89405104603358" lat="34.25039373894747"><ele>366.63113926496646</ele><time>2021-06-04T01:27:42Z</time><speed>0.745745062828064</speed></trkpt><trkpt lon="108.89392310211642" lat="34.250376009764885"><ele>367.745541061559</ele><time>2021-06-04T01:27:52Z</time><speed>0.9671172499656677</speed></trkpt><trkpt lon="108.89380850299814" lat="34.25030737001946"><ele>368.090471660875</ele><time>2021-06-04T01:28:06Z</time><speed>0.9285110831260681</speed></trkpt><trkpt lon="108.89372345616792" lat="34.25022084761957"><ele>367.47659191754366</ele><time>2021-06-04T01:28:16Z</time><speed>0.9524157047271729</speed></trkpt><trkpt lon="108.89364773697348" lat="34.25014922316108"><ele>368.34869367747797</ele><time>2021-06-04T01:28:30Z</time><speed>0.7137230038642883</speed></trkpt><trkpt lon="108.89356647351924" lat="34.250085320455305"><ele>368.5564312855199</ele><time>2021-06-04T01:28:43Z</time><speed>0.8455625176429749</speed></trkpt><trkpt lon="108.89347884876484" lat="34.25002889272372"><ele>367.7741827262789</ele><time>2021-06-04T01:28:50Z</time><speed>1.4310071468353271</speed></trkpt><trkpt lon="108.89340218138895" lat="34.24996275823834"><ele>367.8090705471246</ele><time>2021-06-04T01:29:00Z</time><speed>0.9027448296546936</speed></trkpt><trkpt lon="108.89336836286131" lat="34.24987128215948"><ele>368.10518993798144</ele><time>2021-06-04T01:29:12Z</time><speed>0.5861702561378479</speed></trkpt><trkpt lon="108.89335977445623" lat="34.249776355960606"><ele>368.4317424032843</ele><time>2021-06-04T01:29:21Z</time><speed>0.9870197176933289</speed></trkpt><trkpt lon="108.89330901557787" lat="34.24969372571796"><ele>368.4290373797778</ele><time>2021-06-04T01:29:30Z</time><speed>1.0023263692855835</speed></trkpt><trkpt lon="108.89318167035917" lat="34.24966533110791"><ele>368.12111966806117</ele><time>2021-06-04T01:29:40Z</time><speed>1.0897296667099</speed></trkpt><trkpt lon="108.8930538145424" lat="34.24967707350413"><ele>367.9345867648533</ele><time>2021-06-04T01:29:50Z</time><speed>1.0384011268615723</speed></trkpt><trkpt lon="108.89294042093067" lat="34.2496760779682"><ele>367.6055147545929</ele><time>2021-06-04T01:29:57Z</time><speed>1.6093720197677612</speed></trkpt><trkpt lon="108.89282355734805" lat="34.24966987892968"><ele>368.1186271442739</ele><time>2021-06-04T01:30:08Z</time><speed>0.7028653621673584</speed></trkpt><trkpt lon="108.89269584363643" lat="34.24970444604538"><ele>367.8089305084368</ele><time>2021-06-04T01:30:20Z</time><speed>1.3218873739242554</speed></trkpt><trkpt lon="108.89259083188277" lat="34.249743969355606"><ele>366.67818460025376</ele><time>2021-06-04T01:30:32Z</time><speed>0.6821426749229431</speed></trkpt><trkpt lon="108.8924932236347" lat="34.24980678714818"><ele>365.8892858647638</ele><time>2021-06-04T01:30:44Z</time><speed>0.8667590618133545</speed></trkpt><trkpt lon="108.89243888359344" lat="34.24990268368728"><ele>363.95056959881</ele><time>2021-06-04T01:30:56Z</time><speed>0.7818688154220581</speed></trkpt><trkpt lon="108.89236644459385" lat="34.24998376748061"><ele>365.1078584858018</ele><time>2021-06-04T01:31:05Z</time><speed>0.9725972414016724</speed></trkpt><trkpt lon="108.89226556625174" lat="34.25002913688621"><ele>366.494039604192</ele><time>2021-06-04T01:31:17Z</time><speed>0.7083346247673035</speed></trkpt><trkpt lon="108.89215245642355" lat="34.250063893610125"><ele>368.1666766369238</ele><time>2021-06-04T01:31:33Z</time><speed>0.8273549675941467</speed></trkpt><trkpt lon="108.892065644665" lat="34.250131159361025"><ele>368.56077245023897</ele><time>2021-06-04T01:31:45Z</time><speed>0.857158899307251</speed></trkpt><trkpt lon="108.89195020224403" lat="34.250187466273985"><ele>368.3045311529605</ele><time>2021-06-04T01:32:00Z</time><speed>0.8298529982566833</speed></trkpt><trkpt lon="108.89184259164675" lat="34.250234419610436"><ele>367.62582959568465</ele><time>2021-06-04T01:32:12Z</time><speed>0.737203061580658</speed></trkpt><trkpt lon="108.89175317829879" lat="34.25029426309671"><ele>367.67430691108376</ele><time>2021-06-04T01:32:22Z</time><speed>1.1443310976028442</speed></trkpt><trkpt lon="108.8916376493878" lat="34.25029708679675"><ele>368.2833721775155</ele><time>2021-06-04T01:32:32Z</time><speed>0.9544033408164978</speed></trkpt><trkpt lon="108.89151884360226" lat="34.25028370210469"><ele>369.91554712432446</ele><time>2021-06-04T01:32:42Z</time><speed>0.7200243473052979</speed></trkpt><trkpt lon="108.89138608769531" lat="34.25025536327127"><ele>371.4119051902827</ele><time>2021-06-04T01:32:52Z</time><speed>1.0637352466583252</speed></trkpt><trkpt lon="108.89129550674157" lat="34.25018771178933"><ele>371.8374466598282</ele><time>2021-06-04T01:33:01Z</time><speed>1.000845193862915</speed></trkpt><trkpt lon="108.89119990586462" lat="34.25014260597746"><ele>371.5950795620554</ele><time>2021-06-04T01:33:10Z</time><speed>0.9922865033149719</speed></trkpt><trkpt lon="108.89109110012998" lat="34.25014868137524"><ele>372.32704588229484</ele><time>2021-06-04T01:33:20Z</time><speed>1.1174321174621582</speed></trkpt><trkpt lon="108.89098073645599" lat="34.25016476808873"><ele>372.8653824881268</ele><time>2021-06-04T01:33:29Z</time><speed>0.743800938129425</speed></trkpt><trkpt lon="108.89088491949342" lat="34.25012203583113"><ele>372.5743950659731</ele><time>2021-06-04T01:33:38Z</time><speed>1.0952088832855225</speed></trkpt><trkpt lon="108.89082438802232" lat="34.25003604097832"><ele>371.9033904524582</ele><time>2021-06-04T01:33:49Z</time><speed>1.173729419708252</speed></trkpt><trkpt lon="108.89076295916078" lat="34.24994918505853"><ele>372.09772229643454</ele><time>2021-06-04T01:34:00Z</time><speed>0.7705932855606079</speed></trkpt><trkpt lon="108.89072701163386" lat="34.24983961466524"><ele>371.67900178674773</ele><time>2021-06-04T01:34:08Z</time><speed>1.3270994424819946</speed></trkpt><trkpt lon="108.89071519397548" lat="34.24974554863716"><ele>369.989549500328</ele><time>2021-06-04T01:34:17Z</time><speed>0.9754972457885742</speed></trkpt><trkpt lon="108.89072977131359" lat="34.2496424749729"><ele>369.64479038955847</ele><time>2021-06-04T01:34:28Z</time><speed>1.0521819591522217</speed></trkpt><trkpt lon="108.89069394821243" lat="34.24955469772008"><ele>368.6768315338406</ele><time>2021-06-04T01:34:35Z</time><speed>1.6083980798721313</speed></trkpt><trkpt lon="108.89067704560576" lat="34.24946453600842"><ele>369.1868519420573</ele><time>2021-06-04T01:34:44Z</time><speed>0.9580644965171814</speed></trkpt><trkpt lon="108.89067228118823" lat="34.24936366838057"><ele>369.8566166750664</ele><time>2021-06-04T01:34:54Z</time><speed>1.1859688758850098</speed></trkpt><trkpt lon="108.89067115302704" lat="34.2492715527113"><ele>370.1631217546497</ele><time>2021-06-04T01:35:05Z</time><speed>1.1673533916473389</speed></trkpt><trkpt lon="108.89066796969225" lat="34.249168898503605"><ele>369.48554402112046</ele><time>2021-06-04T01:35:17Z</time><speed>1.149893879890442</speed></trkpt><trkpt lon="108.89070101500988" lat="34.24907697413847"><ele>368.3275748624848</ele><time>2021-06-04T01:35:26Z</time><speed>0.815808117389679</speed></trkpt><trkpt lon="108.89074976709428" lat="34.24898749214948"><ele>367.8861699059832</ele><time>2021-06-04T01:35:36Z</time><speed>0.8430101871490479</speed></trkpt><trkpt lon="108.89083203981188" lat="34.24890760707762"><ele>369.29785841466537</ele><time>2021-06-04T01:35:45Z</time><speed>0.9005260467529297</speed></trkpt><trkpt lon="108.89092513321135" lat="34.24884960104271"><ele>370.20173094539047</ele><time>2021-06-04T01:35:55Z</time><speed>0.9881121516227722</speed></trkpt><trkpt lon="108.89102064909113" lat="34.248799562211715"><ele>369.44012234447996</ele><time>2021-06-04T01:36:05Z</time><speed>0.9775424599647522</speed></trkpt><trkpt lon="108.89110192198963" lat="34.24873808615599"><ele>368.79773814197114</ele><time>2021-06-04T01:36:15Z</time><speed>1.1395598649978638</speed></trkpt><trkpt lon="108.89122706983191" lat="34.24870448144486"><ele>368.3645739840004</ele><time>2021-06-04T01:36:27Z</time><speed>1.0213857889175415</speed></trkpt><trkpt lon="108.89132947727704" lat="34.24866379284174"><ele>368.77449012437654</ele><time>2021-06-04T01:36:37Z</time><speed>1.0591484308242798</speed></trkpt><trkpt lon="108.89145936546366" lat="34.2486372084221"><ele>368.4312493250477</ele><time>2021-06-04T01:36:49Z</time><speed>1.2027214765548706</speed></trkpt><trkpt lon="108.89158497426989" lat="34.24862408725707"><ele>367.55076047034504</ele><time>2021-06-04T01:36:59Z</time><speed>0.6843500733375549</speed></trkpt><trkpt lon="108.89169719869015" lat="34.24863788581038"><ele>366.73350159502934</ele><time>2021-06-04T01:37:09Z</time><speed>0.6073967814445496</speed></trkpt><trkpt lon="108.89181244201227" lat="34.24865635356571"><ele>365.5875813671023</ele><time>2021-06-04T01:37:19Z</time><speed>0.9382808804512024</speed></trkpt><trkpt lon="108.8919216573157" lat="34.248687003821715"><ele>366.46752402733824</ele><time>2021-06-04T01:37:27Z</time><speed>1.1342473030090332</speed></trkpt><trkpt lon="108.89203815395811" lat="34.24872149146428"><ele>366.7849237478602</ele><time>2021-06-04T01:37:39Z</time><speed>1.1023156642913818</speed></trkpt><trkpt lon="108.89215942144713" lat="34.24874004136222"><ele>367.43483190147805</ele><time>2021-06-04T01:37:49Z</time><speed>0.9378088116645813</speed></trkpt><trkpt lon="108.89227423596093" lat="34.24876078181459"><ele>367.1876041786939</ele><time>2021-06-04T01:37:59Z</time><speed>0.5169325470924377</speed></trkpt><trkpt lon="108.89241570516062" lat="34.24876303062843"><ele>367.2650934989842</ele><time>2021-06-04T01:38:09Z</time><speed>1.2913520336151123</speed></trkpt><trkpt lon="108.89254279062543" lat="34.24875142075879"><ele>365.99044655798036</ele><time>2021-06-04T01:38:17Z</time><speed>1.4754102230072021</speed></trkpt><trkpt lon="108.89266168807879" lat="34.248749286071344"><ele>363.62321231807044</ele><time>2021-06-04T01:38:27Z</time><speed>0.8104549646377563</speed></trkpt><trkpt lon="108.89277230248769" lat="34.24875989107622"><ele>362.7106767211051</ele><time>2021-06-04T01:38:37Z</time><speed>0.9338501691818237</speed></trkpt><trkpt lon="108.8928801213856" lat="34.248797611165564"><ele>364.2510497359382</ele><time>2021-06-04T01:38:43Z</time><speed>1.2373501062393188</speed></trkpt><trkpt lon="108.89299864373803" lat="34.2488184679185"><ele>364.131680943477</ele><time>2021-06-04T01:38:51Z</time><speed>1.6119599342346191</speed></trkpt><trkpt lon="108.89313824062087" lat="34.248827397656555"><ele>363.8066472807471</ele><time>2021-06-04T01:39:01Z</time><speed>1.3569183349609375</speed></trkpt><trkpt lon="108.89324698277257" lat="34.24881146285751"><ele>364.1712585279361</ele><time>2021-06-04T01:39:11Z</time><speed>0.9408599734306335</speed></trkpt><trkpt lon="108.89335690794675" lat="34.24873139228366"><ele>365.13488577098167</ele><time>2021-06-04T01:39:23Z</time><speed>1.182785153388977</speed></trkpt><trkpt lon="108.89344275413347" lat="34.248656287072585"><ele>365.63290225219407</ele><time>2021-06-04T01:39:33Z</time><speed>0.9488135576248169</speed></trkpt><trkpt lon="108.893549899715" lat="34.24859799190468"><ele>368.8815112203994</ele><time>2021-06-04T01:39:43Z</time><speed>1.114076018333435</speed></trkpt><trkpt lon="108.89363836554195" lat="34.24852297532083"><ele>368.7989708290326</ele><time>2021-06-04T01:39:51Z</time><speed>1.3444830179214478</speed></trkpt><trkpt lon="108.89370718442292" lat="34.248446973631026"><ele>368.418910033607</ele><time>2021-06-04T01:40:01Z</time><speed>0.9189722537994385</speed></trkpt><trkpt lon="108.8938029519387" lat="34.24838660425859"><ele>368.21969412659934</ele><time>2021-06-04T01:40:09Z</time><speed>1.2550795078277588</speed></trkpt><trkpt lon="108.89390980009102" lat="34.248343778323644"><ele>367.77748376539967</ele><time>2021-06-04T01:40:20Z</time><speed>0.8741520047187805</speed></trkpt><trkpt lon="108.89402834515995" lat="34.24833223615084"><ele>368.1606013845986</ele><time>2021-06-04T01:40:29Z</time><speed>0.8807331323623657</speed></trkpt><trkpt lon="108.89414546453962" lat="34.24831320495288"><ele>368.21862976594514</ele><time>2021-06-04T01:40:37Z</time><speed>1.1045289039611816</speed></trkpt><trkpt lon="108.89425163585153" lat="34.24823799622832"><ele>366.20927045117094</ele><time>2021-06-04T01:40:50Z</time><speed>0.9852385520935059</speed></trkpt><trkpt lon="108.89432547043526" lat="34.24815242058186"><ele>364.8318418113726</ele><time>2021-06-04T01:40:59Z</time><speed>0.9259893894195557</speed></trkpt><trkpt lon="108.8943978496587" lat="34.24806437885764"><ele>364.68316460410557</ele><time>2021-06-04T01:41:09Z</time><speed>0.8845493793487549</speed></trkpt><trkpt lon="108.89443140934584" lat="34.24797539805352"><ele>364.029671549201</ele><time>2021-06-04T01:41:19Z</time><speed>0.8919641971588135</speed></trkpt><trkpt lon="108.89438847271782" lat="34.247890943843345"><ele>364.0080903977493</ele><time>2021-06-04T01:41:29Z</time><speed>1.0188477039337158</speed></trkpt><trkpt lon="108.8942830307884" lat="34.247827866034356"><ele>364.2694301002072</ele><time>2021-06-04T01:41:43Z</time><speed>0.7309203147888184</speed></trkpt><trkpt lon="108.89422241223355" lat="34.247743806042934"><ele>365.4528885330431</ele><time>2021-06-04T01:41:53Z</time><speed>0.9660355448722839</speed></trkpt><trkpt lon="108.89426243812044" lat="34.24764389561826"><ele>366.64716971234674</ele><time>2021-06-04T01:42:57Z</time><speed>0.4354454576969147</speed></trkpt><trkpt lon="108.89432409096554" lat="34.247558854348846"><ele>367.2814762103876</ele><time>2021-06-04T01:43:07Z</time><speed>1.0238245725631714</speed></trkpt><trkpt lon="108.89435590719289" lat="34.2474702296486"><ele>367.5428493267228</ele><time>2021-06-04T01:43:16Z</time><speed>1.0010038614273071</speed></trkpt><trkpt lon="108.89439440102414" lat="34.24738564973198"><ele>367.091874095127</ele><time>2021-06-04T01:43:25Z</time><speed>0.7976182103157043</speed></trkpt><trkpt lon="108.89442672330763" lat="34.24728635433044"><ele>367.7169810792167</ele><time>2021-06-04T01:43:33Z</time><speed>1.212385892868042</speed></trkpt><trkpt lon="108.89442647499739" lat="34.24719290003732"><ele>367.8897957938545</ele><time>2021-06-04T01:43:45Z</time><speed>1.0564932823181152</speed></trkpt><trkpt lon="108.8944638410714" lat="34.247090278579705"><ele>370.6459897857115</ele><time>2021-06-04T01:44:06Z</time><speed>0.9645051956176758</speed></trkpt><trkpt lon="108.89457575280098" lat="34.247064791064496"><ele>370.2964925435106</ele><time>2021-06-04T01:44:17Z</time><speed>1.0753192901611328</speed></trkpt><trkpt lon="108.89468788434924" lat="34.24704661562532"><ele>368.63802957318256</ele><time>2021-06-04T01:44:25Z</time><speed>1.1454248428344727</speed></trkpt><trkpt lon="108.89480680547803" lat="34.24699423259572"><ele>367.5542473486458</ele><time>2021-06-04T01:44:37Z</time><speed>1.5136175155639648</speed></trkpt><trkpt lon="108.8948881475396" lat="34.246922464955375"><ele>367.18470105305505</ele><time>2021-06-04T01:44:49Z</time><speed>1.176355004310608</speed></trkpt><trkpt lon="108.8949804102622" lat="34.2468669527912"><ele>366.01942225972545</ele><time>2021-06-04T01:45:00Z</time><speed>0.8063327074050903</speed></trkpt><trkpt lon="108.8950889983484" lat="34.24684292474035"><ele>364.27505022816706</ele><time>2021-06-04T01:45:07Z</time><speed>1.3617122173309326</speed></trkpt><trkpt lon="108.89519841372285" lat="34.24684263306821"><ele>364.7459961589673</ele><time>2021-06-04T01:45:17Z</time><speed>0.7320579290390015</speed></trkpt><trkpt lon="108.89519749406811" lat="34.24695774365911"><ele>364.9386744309089</ele><time>2021-06-04T01:45:26Z</time><speed>1.205132007598877</speed></trkpt><trkpt lon="108.89523061740458" lat="34.24707524656364"><ele>365.3989138956228</ele><time>2021-06-04T01:45:33Z</time><speed>2.0777463912963867</speed></trkpt><trkpt lon="108.89528366755388" lat="34.24718983078386"><ele>363.6143946604243</ele><time>2021-06-04T01:45:40Z</time><speed>0.9813321828842163</speed></trkpt><trkpt lon="108.89528768888152" lat="34.247293226419835"><ele>363.9962215500275</ele><time>2021-06-04T01:45:50Z</time><speed>0.8344475030899048</speed></trkpt><trkpt lon="108.89527430615288" lat="34.247395231275505"><ele>365.38822398786635</ele><time>2021-06-04T01:45:59Z</time><speed>1.023125171661377</speed></trkpt><trkpt lon="108.89524712295598" lat="34.24750620705136"><ele>365.1818702728352</ele><time>2021-06-04T01:46:08Z</time><speed>1.0370365381240845</speed></trkpt><trkpt lon="108.89517438460707" lat="34.247603509054265"><ele>364.82075060041444</ele><time>2021-06-04T01:46:19Z</time><speed>1.2204010486602783</speed></trkpt><trkpt lon="108.89507463368778" lat="34.247655970975075"><ele>365.51584623608113</ele><time>2021-06-04T01:46:29Z</time><speed>1.2820219993591309</speed></trkpt><trkpt lon="108.89498963872926" lat="34.24772186478302"><ele>367.1427309484078</ele><time>2021-06-04T01:46:39Z</time><speed>1.2236946821212769</speed></trkpt><trkpt lon="108.8949017785826" lat="34.24778792815076"><ele>365.9303353504003</ele><time>2021-06-04T01:46:49Z</time><speed>0.929757833480835</speed></trkpt><trkpt lon="108.89479892996009" lat="34.24782813465232"><ele>366.73133621432186</ele><time>2021-06-04T01:47:01Z</time><speed>0.8126391768455505</speed></trkpt><trkpt lon="108.89473242814539" lat="34.24790495061019"><ele>366.0579508290751</ele><time>2021-06-04T01:47:10Z</time><speed>0.7100831866264343</speed></trkpt><trkpt lon="108.89481103706464" lat="34.24799319778262"><ele>358.3629196601165</ele><time>2021-06-04T01:47:21Z</time><speed>1.2724010944366455</speed></trkpt><trkpt lon="108.89490736813534" lat="34.24806261429627"><ele>358.9518458110687</ele><time>2021-06-04T01:47:32Z</time><speed>0.8263396620750427</speed></trkpt><trkpt lon="108.8949515885887" lat="34.24815927802538"><ele>359.5326416114761</ele><time>2021-06-04T01:47:41Z</time><speed>1.0638489723205566</speed></trkpt><trkpt lon="108.89494589835088" lat="34.24825219653076"><ele>359.17970856466405</ele><time>2021-06-04T01:47:53Z</time><speed>0.9596370458602905</speed></trkpt><trkpt lon="108.89496950217762" lat="34.24835946477692"><ele>362.95403470676564</ele><time>2021-06-04T01:48:02Z</time><speed>1.1614261865615845</speed></trkpt><trkpt lon="108.89498847490444" lat="34.248452859979444"><ele>363.1140062254111</ele><time>2021-06-04T01:48:12Z</time><speed>0.6732582449913025</speed></trkpt><trkpt lon="108.89501727788192" lat="34.24854283616779"><ele>363.68378436976155</ele><time>2021-06-04T01:48:21Z</time><speed>0.7821335792541504</speed></trkpt><trkpt lon="108.89504533159887" lat="34.248644178147316"><ele>361.78353340498245</ele><time>2021-06-04T01:48:32Z</time><speed>1.1304540634155273</speed></trkpt><trkpt lon="108.89502646024988" lat="34.248733346767956"><ele>362.25745344154643</ele><time>2021-06-04T01:48:42Z</time><speed>1.064232587814331</speed></trkpt><trkpt lon="108.89498935236637" lat="34.248824459190956"><ele>361.5795093969391</ele><time>2021-06-04T01:48:52Z</time><speed>0.9873555302619934</speed></trkpt><trkpt lon="108.89495034874624" lat="34.248924618757655"><ele>361.6849603499972</ele><time>2021-06-04T01:49:02Z</time><speed>1.0699093341827393</speed></trkpt><trkpt lon="108.89494124539561" lat="34.24902799737267"><ele>364.45452116179484</ele><time>2021-06-04T01:49:13Z</time><speed>1.0478681325912476</speed></trkpt><trkpt lon="108.89495974705315" lat="34.249128655208416"><ele>364.06490878470015</ele><time>2021-06-04T01:49:22Z</time><speed>0.9594995379447937</speed></trkpt><trkpt lon="108.89496602447977" lat="34.249221595786935"><ele>364.5617764982603</ele><time>2021-06-04T01:49:32Z</time><speed>1.1104434728622437</speed></trkpt><trkpt lon="108.8949714222039" lat="34.249326395096716"><ele>364.71733770380564</ele><time>2021-06-04T01:49:42Z</time><speed>0.5841571092605591</speed></trkpt><trkpt lon="108.89484607193997" lat="34.24933528496564"><ele>364.7666551717179</ele><time>2021-06-04T01:49:58Z</time><speed>0.8861978054046631</speed></trkpt><trkpt lon="108.89476718319368" lat="34.249403129468355"><ele>364.8663273464874</ele><time>2021-06-04T01:50:08Z</time><speed>1.2761386632919312</speed></trkpt><trkpt lon="108.8946914978811" lat="34.24948880924319"><ele>364.48812563836753</ele><time>2021-06-04T01:50:16Z</time><speed>1.239405870437622</speed></trkpt><trkpt lon="108.89460658572965" lat="34.24954613746072"><ele>364.6571309476488</ele><time>2021-06-04T01:50:26Z</time><speed>1.1518280506134033</speed></trkpt><trkpt lon="108.89452791997752" lat="34.24961889584724"><ele>363.99588921499344</ele><time>2021-06-04T01:50:36Z</time><speed>0.9146058559417725</speed></trkpt><trkpt lon="108.89450144510567" lat="34.24971658814144"><ele>364.1407607103856</ele><time>2021-06-04T01:50:45Z</time><speed>1.0487209558486938</speed></trkpt><trkpt lon="108.89443159996021" lat="34.24980463855906"><ele>364.31405055691846</ele><time>2021-06-04T01:50:58Z</time><speed>1.1015040874481201</speed></trkpt><trkpt lon="108.89439966490615" lat="34.249909140598085"><ele>364.79300376519757</ele><time>2021-06-04T01:51:10Z</time><speed>0.9415474534034729</speed></trkpt><trkpt lon="108.89438278049965" lat="34.2499990443059"><ele>365.5676268046465</ele><time>2021-06-04T01:51:18Z</time><speed>1.5783759355545044</speed></trkpt><trkpt lon="108.89436120450765" lat="34.25009940295538"><ele>365.81753868533133</ele><time>2021-06-04T01:51:29Z</time><speed>1.3464202880859375</speed></trkpt><trkpt lon="108.89435420025653" lat="34.25018967378481"><ele>365.03001395636386</ele><time>2021-06-04T01:51:43Z</time><speed>0.9263210296630859</speed></trkpt><trkpt lon="108.89441289847885" lat="34.250265599022335"><ele>365.33863199369114</ele><time>2021-06-04T01:51:53Z</time><speed>0.7448107004165649</speed></trkpt><trkpt lon="108.894497007885" lat="34.250334028686325"><ele>364.77579412569764</ele><time>2021-06-04T01:52:03Z</time><speed>1.2811464071273804</speed></trkpt><trkpt lon="108.89454900495183" lat="34.25042387585428"><ele>363.7485131607921</ele><time>2021-06-04T01:52:19Z</time><speed>0.7485310435295105</speed></trkpt><trkpt lon="108.8945905336169" lat="34.25051388381672"><ele>363.64658959119316</ele><time>2021-06-04T01:52:59Z</time><speed>0.6752505898475647</speed></trkpt><trkpt lon="108.89471255097985" lat="34.25054457023758"><ele>366.6796178761088</ele><time>2021-06-04T01:53:18Z</time><speed>1.2559651136398315</speed></trkpt><trkpt lon="108.89480875621412" lat="34.25049897887714"><ele>366.91695996940166</ele><time>2021-06-04T01:53:33Z</time><speed>0.3034075200557709</speed></trkpt><trkpt lon="108.89471392246283" lat="34.25045467632373"><ele>366.30110823337765</ele><time>2021-06-04T02:02:37Z</time><speed>0.3515954911708832</speed></trkpt><trkpt lon="108.89485510669287" lat="34.2504236965411"><ele>366.9787068013744</ele><time>2021-06-04T02:04:36Z</time><speed>0.8103240728378296</speed></trkpt><trkpt lon="108.89497559875717" lat="34.25039663363826"><ele>366.8928621304603</ele><time>2021-06-04T02:04:46Z</time><speed>0.8076845407485962</speed></trkpt><trkpt lon="108.89508378850333" lat="34.25035814861721"><ele>367.0420708007912</ele><time>2021-06-04T02:04:58Z</time><speed>0.5117552280426025</speed></trkpt><trkpt lon="108.89520471350475" lat="34.250352463164496"><ele>367.21899997800654</ele><time>2021-06-04T02:05:37Z</time><speed>1.0359492301940918</speed></trkpt><trkpt lon="108.895332608042" lat="34.25034827159037"><ele>365.78687745140104</ele><time>2021-06-04T02:08:24Z</time><speed>0.34738317131996155</speed></trkpt><trkpt lon="108.89546686196964" lat="34.250323102307306"><ele>369.49226870258195</ele><time>2021-06-04T02:09:40Z</time><speed>0.9288906455039978</speed></trkpt><trkpt lon="108.89557835636039" lat="34.25031218467366"><ele>369.29612463489923</ele><time>2021-06-04T02:09:50Z</time><speed>0.8284653425216675</speed></trkpt><trkpt lon="108.89569195393115" lat="34.25032182121071"><ele>369.0471613242183</ele><time>2021-06-04T02:09:59Z</time><speed>0.6688947081565857</speed></trkpt><trkpt lon="108.89582152248114" lat="34.25030857879587"><ele>368.8018657684769</ele><time>2021-06-04T02:10:11Z</time><speed>1.0809721946716309</speed></trkpt><trkpt lon="108.89593878753956" lat="34.25030847399875"><ele>368.53309215863834</ele><time>2021-06-04T02:10:21Z</time><speed>1.0373975038528442</speed></trkpt><trkpt lon="108.89601888940145" lat="34.25037715137487"><ele>368.5294506617793</ele><time>2021-06-04T02:10:32Z</time><speed>1.1353825330734253</speed></trkpt><trkpt lon="108.89603780322444" lat="34.25047896872106"><ele>368.6334516415065</ele><time>2021-06-04T02:10:39Z</time><speed>1.1694742441177368</speed></trkpt><trkpt lon="108.89604354733865" lat="34.250592248776634"><ele>369.86161527599165</ele><time>2021-06-04T02:10:51Z</time><speed>1.4017596244812012</speed></trkpt><trkpt lon="108.89601130066083" lat="34.25071366928902"><ele>370.0991651417576</ele><time>2021-06-04T02:11:02Z</time><speed>1.3069871664047241</speed></trkpt><trkpt lon="108.89601957588685" lat="34.25081571587469"><ele>370.7870442526181</ele><time>2021-06-04T02:11:14Z</time><speed>0.9097428321838379</speed></trkpt><trkpt lon="108.8960142243692" lat="34.250922148595194"><ele>370.6937277232863</ele><time>2021-06-04T02:11:24Z</time><speed>1.1319704055786133</speed></trkpt><trkpt lon="108.89594677508084" lat="34.25101210074618"><ele>370.76858859906093</ele><time>2021-06-04T02:11:32Z</time><speed>0.9404474496841431</speed></trkpt><trkpt lon="108.89588871855615" lat="34.25109208633267"><ele>370.8056826058499</ele><time>2021-06-04T02:11:43Z</time><speed>1.2334301471710205</speed></trkpt><trkpt lon="108.89583571178633" lat="34.25117155751092"><ele>370.2457108959672</ele><time>2021-06-04T02:11:50Z</time><speed>1.4611166715621948</speed></trkpt><trkpt lon="108.89583054797858" lat="34.25127413799687"><ele>369.3523038946273</ele><time>2021-06-04T02:11:58Z</time><speed>0.9898895025253296</speed></trkpt><trkpt lon="108.89582576517114" lat="34.251373489458466"><ele>370.9113022137223</ele><time>2021-06-04T02:12:09Z</time><speed>1.3567296266555786</speed></trkpt><trkpt lon="108.89579847445306" lat="34.25146537497841"><ele>370.2405169257336</ele><time>2021-06-04T02:12:18Z</time><speed>1.0047062635421753</speed></trkpt><trkpt lon="108.89568281036311" lat="34.251525497591906"><ele>371.8254573646036</ele><time>2021-06-04T02:12:30Z</time><speed>1.2608951330184937</speed></trkpt><trkpt lon="108.89556143174866" lat="34.2515512189503"><ele>371.30405629443123</ele><time>2021-06-04T02:12:40Z</time><speed>0.8149516582489014</speed></trkpt><trkpt lon="108.89544214344993" lat="34.251548630076414"><ele>373.00237244202464</ele><time>2021-06-04T02:12:49Z</time><speed>1.0316424369812012</speed></trkpt><trkpt lon="108.89533456328184" lat="34.25158694499432"><ele>372.56940446442024</ele><time>2021-06-04T02:12:58Z</time><speed>0.8863792419433594</speed></trkpt><trkpt lon="108.89523904160356" lat="34.25164717952965"><ele>372.1462665522382</ele><time>2021-06-04T02:13:07Z</time><speed>1.1033763885498047</speed></trkpt><trkpt lon="108.89512857682361" lat="34.25168121256056"><ele>372.40654454156885</ele><time>2021-06-04T02:13:16Z</time><speed>1.1540112495422363</speed></trkpt><trkpt lon="108.89500517822546" lat="34.251688946674854"><ele>372.0240771130867</ele><time>2021-06-04T02:13:27Z</time><speed>1.043831706047058</speed></trkpt><trkpt lon="108.89488765765243" lat="34.25170819719203"><ele>370.28298089435947</ele><time>2021-06-04T02:13:37Z</time><speed>1.0550998449325562</speed></trkpt><trkpt lon="108.8947699503736" lat="34.2517299109626"><ele>369.71191364962647</ele><time>2021-06-04T02:13:47Z</time><speed>1.023702621459961</speed></trkpt><trkpt lon="108.89463577284354" lat="34.25177204041917"><ele>369.47469940734175</ele><time>2021-06-04T02:13:58Z</time><speed>1.1010775566101074</speed></trkpt><trkpt lon="108.89450397226143" lat="34.251798679134296"><ele>369.4298218749787</ele><time>2021-06-04T02:14:10Z</time><speed>1.0254384279251099</speed></trkpt><trkpt lon="108.89440134593806" lat="34.251768574897255"><ele>369.77592100446435</ele><time>2021-06-04T02:14:19Z</time><speed>0.9522305727005005</speed></trkpt><trkpt lon="108.89427761324893" lat="34.25171558329845"><ele>370.5129274450123</ele><time>2021-06-04T02:14:35Z</time><speed>1.1878834962844849</speed></trkpt><trkpt lon="108.89420774494019" lat="34.251642662706125"><ele>370.48444999224307</ele><time>2021-06-04T02:14:43Z</time><speed>1.0616750717163086</speed></trkpt><trkpt lon="108.89412694243913" lat="34.25157671727213"><ele>371.3170852086174</ele><time>2021-06-04T02:14:52Z</time><speed>1.0484896898269653</speed></trkpt><trkpt lon="108.8940077638418" lat="34.25153698148695"><ele>371.52447129115984</ele><time>2021-06-04T02:15:02Z</time><speed>1.0455799102783203</speed></trkpt><trkpt lon="108.89389356715098" lat="34.25153497470341"><ele>370.74376425717566</ele><time>2021-06-04T02:15:13Z</time><speed>0.8308717608451843</speed></trkpt><trkpt lon="108.8937408814886" lat="34.25154752859943"><ele>370.4517696820817</ele><time>2021-06-04T02:15:24Z</time><speed>1.2014151811599731</speed></trkpt><trkpt lon="108.89363050979921" lat="34.25155537631272"><ele>370.75195767958274</ele><time>2021-06-04T02:15:33Z</time><speed>1.0712645053863525</speed></trkpt><trkpt lon="108.89348594764904" lat="34.2515511175493"><ele>371.46002152061175</ele><time>2021-06-04T02:15:44Z</time><speed>1.367331624031067</speed></trkpt><trkpt lon="108.89336433946023" lat="34.25151957310267"><ele>371.5961969990986</ele><time>2021-06-04T02:15:54Z</time><speed>0.6310064196586609</speed></trkpt><trkpt lon="108.89326148469128" lat="34.251454641445605"><ele>370.80582614436673</ele><time>2021-06-04T02:16:02Z</time><speed>1.218159556388855</speed></trkpt><trkpt lon="108.89315151496876" lat="34.251442041626824"><ele>370.8080425562337</ele><time>2021-06-04T02:16:12Z</time><speed>0.8709902167320251</speed></trkpt><trkpt lon="108.89301677022002" lat="34.25143628214006"><ele>370.09271959016087</ele><time>2021-06-04T02:16:22Z</time><speed>1.0846443176269531</speed></trkpt><trkpt lon="108.8928948953999" lat="34.251415608704995"><ele>370.3691569676905</ele><time>2021-06-04T02:16:28Z</time><speed>1.566186547279358</speed></trkpt><trkpt lon="108.89279622608396" lat="34.251361301438266"><ele>370.6416620414491</ele><time>2021-06-04T02:16:40Z</time><speed>1.2569000720977783</speed></trkpt><trkpt lon="108.89272347042434" lat="34.25128581141712"><ele>370.4430774409635</ele><time>2021-06-04T02:16:49Z</time><speed>1.1504895687103271</speed></trkpt><trkpt lon="108.89266373843415" lat="34.251190592372076"><ele>369.42197548857473</ele><time>2021-06-04T02:17:00Z</time><speed>1.033766746520996</speed></trkpt><trkpt lon="108.89256358176692" lat="34.251152384335604"><ele>374.34631664663544</ele><time>2021-06-04T02:17:11Z</time><speed>1.1789296865463257</speed></trkpt><trkpt lon="108.89245509943694" lat="34.251181996121694"><ele>374.8363799727179</ele><time>2021-06-04T02:17:20Z</time><speed>0.8601549863815308</speed></trkpt><trkpt lon="108.8923365882616" lat="34.25118643481047"><ele>375.5837764389042</ele><time>2021-06-04T02:17:31Z</time><speed>0.7323887348175049</speed></trkpt><trkpt lon="108.8924502449813" lat="34.251148508941384"><ele>373.08930292052185</ele><time>2021-06-04T02:17:46Z</time><speed>1.0474002361297607</speed></trkpt><trkpt lon="108.89257369685414" lat="34.251157500434566"><ele>370.629376482426</ele><time>2021-06-04T02:17:56Z</time><speed>1.0567069053649902</speed></trkpt><trkpt lon="108.89267518561564" lat="34.251110998032516"><ele>370.94742246122394</ele><time>2021-06-04T02:18:10Z</time><speed>0.637752115726471</speed></trkpt><trkpt lon="108.8927919233553" lat="34.25107263185457"><ele>371.33451403113014</ele><time>2021-06-04T02:18:22Z</time><speed>0.9625130891799927</speed></trkpt><trkpt lon="108.89291074549286" lat="34.251054904624105"><ele>370.9417289663738</ele><time>2021-06-04T02:18:30Z</time><speed>1.0869606733322144</speed></trkpt><trkpt lon="108.89303946977277" lat="34.25102979345538"><ele>371.00915177011143</ele><time>2021-06-04T02:18:39Z</time><speed>1.0769033432006836</speed></trkpt><trkpt lon="108.89313309794815" lat="34.25096096226236"><ele>370.90677340348196</ele><time>2021-06-04T02:18:48Z</time><speed>0.8064855337142944</speed></trkpt><trkpt lon="108.89319738943335" lat="34.2508840381064"><ele>370.74952871056075</ele><time>2021-06-04T02:18:56Z</time><speed>0.9313822388648987</speed></trkpt><trkpt lon="108.89329179505874" lat="34.25079058600038"><ele>371.9950871373673</ele><time>2021-06-04T02:19:05Z</time><speed>1.1361860036849976</speed></trkpt><trkpt lon="108.89340824503562" lat="34.25073296699262"><ele>371.5364291928367</ele><time>2021-06-04T02:19:13Z</time><speed>1.404495358467102</speed></trkpt><trkpt lon="108.89353341720363" lat="34.250729046764725"><ele>371.6624020517749</ele><time>2021-06-04T02:19:23Z</time><speed>1.0863001346588135</speed></trkpt><trkpt lon="108.89364565318223" lat="34.250715817425665"><ele>371.10650391400264</ele><time>2021-06-04T02:19:33Z</time><speed>0.7617302536964417</speed></trkpt><trkpt lon="108.89376793151455" lat="34.25067030160212"><ele>371.6552218646679</ele><time>2021-06-04T02:19:43Z</time><speed>0.8146106004714966</speed></trkpt><trkpt lon="108.89388769449897" lat="34.25063810134219"><ele>372.0822384834411</ele><time>2021-06-04T02:19:53Z</time><speed>0.9361337423324585</speed></trkpt><trkpt lon="108.894001790751" lat="34.25060805047298"><ele>372.7106308058236</ele><time>2021-06-04T02:20:03Z</time><speed>0.8753416538238525</speed></trkpt><trkpt lon="108.89410262408832" lat="34.250545932490596"><ele>371.0417150016118</ele><time>2021-06-04T02:20:13Z</time><speed>0.9011399149894714</speed></trkpt><trkpt lon="108.89420334364358" lat="34.25050657875904"><ele>369.9052516432753</ele><time>2021-06-04T02:20:27Z</time><speed>0.3901454508304596</speed></trkpt><trkpt lon="108.894317117557" lat="34.25049611339525"><ele>368.52476589082937</ele><time>2021-06-04T02:20:58Z</time><speed>1.0066657066345215</speed></trkpt><trkpt lon="108.89444080529421" lat="34.250446536805526"><ele>369.0000376580996</ele><time>2021-06-04T02:21:09Z</time><speed>0.931830108165741</speed></trkpt><trkpt lon="108.89455166246687" lat="34.25040100174458"><ele>368.89990066099114</ele><time>2021-06-04T02:21:19Z</time><speed>1.060347557067871</speed></trkpt><trkpt lon="108.89469938408432" lat="34.250429722077314"><ele>370.40506348690326</ele><time>2021-06-04T02:21:29Z</time><speed>1.0982775688171387</speed></trkpt><trkpt lon="108.89484412798424" lat="34.25040599948587"><ele>370.49801721121656</ele><time>2021-06-04T02:21:39Z</time><speed>1.2655150890350342</speed></trkpt><trkpt lon="108.8949668988512" lat="34.25037482515706"><ele>370.07399950151193</ele><time>2021-06-04T02:21:49Z</time><speed>1.167654275894165</speed></trkpt><trkpt lon="108.89507640006379" lat="34.25033836707876"><ele>371.54753613814125</ele><time>2021-06-04T02:22:00Z</time><speed>0.8786641359329224</speed></trkpt><trkpt lon="108.89521724399712" lat="34.2503194646084"><ele>371.7635705223881</ele><time>2021-06-04T02:22:09Z</time><speed>1.234824538230896</speed></trkpt><trkpt lon="108.8953281800959" lat="34.250306635139985"><ele>371.325435610691</ele><time>2021-06-04T02:22:19Z</time><speed>1.0546506643295288</speed></trkpt><trkpt lon="108.89544571017804" lat="34.25031256089404"><ele>371.21855131845547</ele><time>2021-06-04T02:22:27Z</time><speed>1.2239477634429932</speed></trkpt><trkpt lon="108.89556908833212" lat="34.25030619595784"><ele>371.6728132430863</ele><time>2021-06-04T02:22:39Z</time><speed>1.1864590644836426</speed></trkpt><trkpt lon="108.89568556245166" lat="34.25030685900421"><ele>371.62768673551386</ele><time>2021-06-04T02:22:45Z</time><speed>1.3982151746749878</speed></trkpt><trkpt lon="108.89580371090265" lat="34.25031294099954"><ele>372.78105639334854</ele><time>2021-06-04T02:22:57Z</time><speed>1.1078999042510986</speed></trkpt><trkpt lon="108.89591987740414" lat="34.25031750360269"><ele>372.65472616671786</ele><time>2021-06-04T02:23:04Z</time><speed>1.2764302492141724</speed></trkpt><trkpt lon="108.89600044646289" lat="34.250397757237344"><ele>372.5536093560856</ele><time>2021-06-04T02:23:12Z</time><speed>1.3988796472549438</speed></trkpt><trkpt lon="108.89604352520931" lat="34.25048307477499"><ele>372.4985633856417</ele><time>2021-06-04T02:23:18Z</time><speed>1.4798473119735718</speed></trkpt><trkpt lon="108.89606819914877" lat="34.25058011419688"><ele>371.90065525358995</ele><time>2021-06-04T02:23:26Z</time><speed>1.3399081230163574</speed></trkpt><trkpt lon="108.89604494865144" lat="34.25067551125162"><ele>371.8780984781023</ele><time>2021-06-04T02:23:35Z</time><speed>1.134764552116394</speed></trkpt><trkpt lon="108.8960621926687" lat="34.25077510582704"><ele>372.77805545515463</ele><time>2021-06-04T02:23:49Z</time><speed>0.9948625564575195</speed></trkpt><trkpt lon="108.89618171383921" lat="34.250780393035335"><ele>373.11845293617233</ele><time>2021-06-04T02:23:58Z</time><speed>1.2236331701278687</speed></trkpt></trkseg></trk></gpx>
