# Supplementary material for: Exploring the influence of path environment factors on walking behavior in urban parks with configuration attribute control
Source: PLoS One. 2025 Jul 28;20(7):e0329278. doi: 10.1371/journal.pone.0329278 (PMC12303266; doi:10.1371/journal.pone.0329278)
Supplement: S2 File — (ZIP) [file pone.0329278.s002.zip › S2 File/Trajectory data/F33.gpx]

<?xml version="1.0" encoding="UTF-8"?>
<gpx xmlns:xsi="http://www.w3.org/2001/XMLSchema-instance" xmlns="http://www.topografix.com/GPX/1/1" xsi:schemaLocation="http://www.topografix.com/GPX/1/1 http://www.topografix.com/GPX/1/1/gpx.xsd" version="1.1" creator="foooooot.com">
<metadata>
         <copyright author="foooooot.com"> <license>foooooot.com</license></copyright>
         <time>1622765241.472641</time>
         <name>1904_FQ_17_01</name>
</metadata>
<trk>
    <name>1904_FQ_17_01</name>
    <type>trip#track</type>
    <src>手机客户端软件/六只脚iPhone版</src>
    <trkseg> 
<trkpt lat="34.24898765281333" lon="108.8956557449214">
   <ele>407.67562313284725</ele>
   <time>2021-06-04T00:07:22.001Z</time>
</trkpt>  
<trkpt lat="34.249002153770384" lon="108.89570015710052">
   <ele>407.36971724499017</ele>
   <time>2021-06-04T00:07:27.001Z</time>
</trkpt>  
<trkpt lat="34.24901873915469" lon="108.89573437622032">
   <ele>406.5260449433699</ele>
   <time>2021-06-04T00:07:30.001Z</time>
</trkpt>  
<trkpt lat="34.24902246554411" lon="108.89576943413326">
   <ele>407.02949807886034</ele>
   <time>2021-06-04T00:07:35.001Z</time>
</trkpt>  
<trkpt lat="34.249017518362685" lon="108.89581031942251">
   <ele>407.7140231253579</ele>
   <time>2021-06-04T00:07:39.001Z</time>
</trkpt>  
<trkpt lat="34.249022355086794" lon="108.89584770590125">
   <ele>407.2770231887698</ele>
   <time>2021-06-04T00:07:42.001Z</time>
</trkpt>  
<trkpt lat="34.249040284939916" lon="108.89588579066978">
   <ele>407.25589986983687</ele>
   <time>2021-06-04T00:07:45.001Z</time>
</trkpt>  
<trkpt lat="34.24906387788064" lon="108.89591540107615">
   <ele>407.20196748897433</ele>
   <time>2021-06-04T00:07:48.001Z</time>
</trkpt>  
<trkpt lat="34.24908800656787" lon="108.89593752718096">
   <ele>406.80302221979946</ele>
   <time>2021-06-04T00:07:51.001Z</time>
</trkpt>  
<trkpt lat="34.24911735553796" lon="108.89596085199877">
   <ele>407.31983362790197</ele>
   <time>2021-06-04T00:07:54.001Z</time>
</trkpt>  
<trkpt lat="34.24914689193696" lon="108.8959765196367">
   <ele>407.53784571401775</ele>
   <time>2021-06-04T00:07:58.001Z</time>
</trkpt>  
<trkpt lat="34.24918650522386" lon="108.89600225176774">
   <ele>407.31768878921866</ele>
   <time>2021-06-04T00:08:00.001Z</time>
</trkpt>  
<trkpt lat="34.249216262884715" lon="108.89600580993111">
   <ele>407.5785119170323</ele>
   <time>2021-06-04T00:08:03.001Z</time>
</trkpt>  
<trkpt lat="34.249240367166074" lon="108.89602671655653">
   <ele>406.77218359336257</ele>
   <time>2021-06-04T00:08:10.002Z</time>
</trkpt>  
<trkpt lat="34.24928467401396" lon="108.89605268244195">
   <ele>406.0035707745701</ele>
   <time>2021-06-04T00:08:12.002Z</time>
</trkpt>  
<trkpt lat="34.24936891345926" lon="108.89609170409861">
   <ele>407.79961938690394</ele>
   <time>2021-06-04T00:08:15.002Z</time>
</trkpt>  
<trkpt lat="34.24940312627268" lon="108.89609647986376">
   <ele>406.8036192227155</ele>
   <time>2021-06-04T00:08:17.002Z</time>
</trkpt>  
<trkpt lat="34.2494304365239" lon="108.89611838156793">
   <ele>407.2856412436813</ele>
   <time>2021-06-04T00:08:20.002Z</time>
</trkpt>  
<trkpt lat="34.24945351542312" lon="108.89613732236072">
   <ele>406.59381631948054</ele>
   <time>2021-06-04T00:08:26.002Z</time>
</trkpt>  
<trkpt lat="34.249468682216346" lon="108.89616573052668">
   <ele>407.5778300650418</ele>
   <time>2021-06-04T00:08:30.002Z</time>
</trkpt>  
<trkpt lat="34.24948697936552" lon="108.89621610312481">
   <ele>407.4769407501444</ele>
   <time>2021-06-04T00:08:31.002Z</time>
</trkpt>  
<trkpt lat="34.24950862189306" lon="108.89623648930078">
   <ele>407.3790519628674</ele>
   <time>2021-06-04T00:08:33.002Z</time>
</trkpt>  
<trkpt lat="34.2495397370216" lon="108.89622490114468">
   <ele>406.5853710686788</ele>
   <time>2021-06-04T00:08:41.002Z</time>
</trkpt>  
<trkpt lat="34.2495618949182" lon="108.89620051146882">
   <ele>406.9634757786989</ele>
   <time>2021-06-04T00:08:44.002Z</time>
</trkpt>  
<trkpt lat="34.24957989670125" lon="108.89617443578064">
   <ele>406.05622614268214</ele>
   <time>2021-06-04T00:08:47.002Z</time>
</trkpt>  
<trkpt lat="34.249601049845516" lon="108.89615042926962">
   <ele>406.5229807533324</ele>
   <time>2021-06-04T00:08:50.002Z</time>
</trkpt>  
<trkpt lat="34.249639278446445" lon="108.8960879914383">
   <ele>406.1117037432268</ele>
   <time>2021-06-04T00:08:53.001Z</time>
</trkpt>  
<trkpt lat="34.249715399602344" lon="108.89605024655279">
   <ele>406.58084742259234</ele>
   <time>2021-06-04T00:08:55.001Z</time>
</trkpt>  
<trkpt lat="34.249774199825595" lon="108.89600714490093">
   <ele>406.17131059989333</ele>
   <time>2021-06-04T00:08:57.001Z</time>
</trkpt>  
<trkpt lat="34.24980063667245" lon="108.89598334346107">
   <ele>406.53080426808447</ele>
   <time>2021-06-04T00:08:59.001Z</time>
</trkpt>  
<trkpt lat="34.24982019943953" lon="108.8959523727891">
   <ele>406.5900313677266</ele>
   <time>2021-06-04T00:09:02.001Z</time>
</trkpt>  
<trkpt lat="34.24983880910981" lon="108.89592702912537">
   <ele>407.5568443816155</ele>
   <time>2021-06-04T00:09:05.001Z</time>
</trkpt>  
<trkpt lat="34.24986914348651" lon="108.89592797150317">
   <ele>408.12139789108187</ele>
   <time>2021-06-04T00:09:11.001Z</time>
</trkpt>  
<trkpt lat="34.24990313967705" lon="108.89597027229809">
   <ele>407.00392558425665</ele>
   <time>2021-06-04T00:09:13.001Z</time>
</trkpt>  
<trkpt lat="34.24992022096783" lon="108.89600437037623">
   <ele>406.7314933789894</ele>
   <time>2021-06-04T00:09:15.001Z</time>
</trkpt>  
<trkpt lat="34.24993517487308" lon="108.89604110059547">
   <ele>406.40519074350595</ele>
   <time>2021-06-04T00:09:18.001Z</time>
</trkpt>  
<trkpt lat="34.24995532372256" lon="108.8960702797504">
   <ele>406.6973500577733</ele>
   <time>2021-06-04T00:09:21.001Z</time>
</trkpt>  
<trkpt lat="34.24998076188354" lon="108.89609172616078">
   <ele>406.8759562307969</ele>
   <time>2021-06-04T00:09:25.001Z</time>
</trkpt>  
<trkpt lat="34.250011745999956" lon="108.89609501061317">
   <ele>406.0438973652199</ele>
   <time>2021-06-04T00:09:30.001Z</time>
</trkpt>  
<trkpt lat="34.2500414717552" lon="108.89609200897914">
   <ele>405.8711269516498</ele>
   <time>2021-06-04T00:09:32.001Z</time>
</trkpt>  
<trkpt lat="34.25007695744139" lon="108.8960864187565">
   <ele>405.8315961593762</ele>
   <time>2021-06-04T00:09:36.001Z</time>
</trkpt>  
<trkpt lat="34.25010727186471" lon="108.8960811950371">
   <ele>406.7408651607111</ele>
   <time>2021-06-04T00:09:39.001Z</time>
</trkpt>  
<trkpt lat="34.25013800276523" lon="108.89607415219211">
   <ele>407.58142413850874</ele>
   <time>2021-06-04T00:09:42.001Z</time>
</trkpt>  
<trkpt lat="34.250169054196554" lon="108.89607374333112">
   <ele>407.2287680543959</ele>
   <time>2021-06-04T00:09:44.001Z</time>
</trkpt>  
<trkpt lat="34.2501976365294" lon="108.89607732888142">
   <ele>407.20844736881554</ele>
   <time>2021-06-04T00:09:45.001Z</time>
</trkpt>  
<trkpt lat="34.250224513336306" lon="108.89608620569444">
   <ele>407.0776155339554</ele>
   <time>2021-06-04T00:09:47.001Z</time>
</trkpt>  
<trkpt lat="34.25024692629262" lon="108.89610717571925">
   <ele>406.4353847997263</ele>
   <time>2021-06-04T00:09:50.001Z</time>
</trkpt>  
<trkpt lat="34.250272527676685" lon="108.8961313909006">
   <ele>407.3165193852037</ele>
   <time>2021-06-04T00:09:53.001Z</time>
</trkpt>  
<trkpt lat="34.250306937463954" lon="108.89615450254693">
   <ele>405.09589451830834</ele>
   <time>2021-06-04T00:09:55.001Z</time>
</trkpt>  
<trkpt lat="34.2503363510531" lon="108.89615432101853">
   <ele>406.1056047687307</ele>
   <time>2021-06-04T00:09:58.001Z</time>
</trkpt>  
<trkpt lat="34.25036084255219" lon="108.89613736866856">
   <ele>407.01322782598436</ele>
   <time>2021-06-04T00:10:02.001Z</time>
</trkpt>  
<trkpt lat="34.25039246651055" lon="108.89612553191702">
   <ele>406.3689001714811</ele>
   <time>2021-06-04T00:10:06.002Z</time>
</trkpt>  
<trkpt lat="34.250422044872025" lon="108.896124489547">
   <ele>406.9842670997605</ele>
   <time>2021-06-04T00:10:10.002Z</time>
</trkpt>  
<trkpt lat="34.2504498207346" lon="108.89612660758084">
   <ele>406.93007594347</ele>
   <time>2021-06-04T00:10:14.002Z</time>
</trkpt>  
<trkpt lat="34.250482053834965" lon="108.8961280664026">
   <ele>404.00012038834393</ele>
   <time>2021-06-04T00:10:19.002Z</time>
</trkpt>  
<trkpt lat="34.25051120101023" lon="108.89612424058888">
   <ele>403.65825034305453</ele>
   <time>2021-06-04T00:10:24.002Z</time>
</trkpt>  
<trkpt lat="34.250546784449604" lon="108.89611242411974">
   <ele>403.6645179660991</ele>
   <time>2021-06-04T00:10:27.002Z</time>
</trkpt>  
<trkpt lat="34.25057985197402" lon="108.89609631785684">
   <ele>405.2156027145684</ele>
   <time>2021-06-04T00:10:30.002Z</time>
</trkpt>  
<trkpt lat="34.250631279904844" lon="108.89608227879377">
   <ele>407.1522147357464</ele>
   <time>2021-06-04T00:10:34.002Z</time>
</trkpt>  
<trkpt lat="34.2506584608556" lon="108.89607747124741">
   <ele>407.2209831411019</ele>
   <time>2021-06-04T00:10:36.002Z</time>
</trkpt>  
<trkpt lat="34.250692958237124" lon="108.89606959779027">
   <ele>406.03424525167793</ele>
   <time>2021-06-04T00:10:40.002Z</time>
</trkpt>  
<trkpt lat="34.25072539071826" lon="108.8960577316599">
   <ele>406.3510755188763</ele>
   <time>2021-06-04T00:10:44.002Z</time>
</trkpt>  
<trkpt lat="34.25075929359308" lon="108.89604539831105">
   <ele>406.2736909529194</ele>
   <time>2021-06-04T00:10:47.002Z</time>
</trkpt>  
<trkpt lat="34.250785449997764" lon="108.89603578279734">
   <ele>406.0196867911145</ele>
   <time>2021-06-04T00:10:49.002Z</time>
</trkpt>  
<trkpt lat="34.25081728714545" lon="108.89602615632343">
   <ele>407.1526970639825</ele>
   <time>2021-06-04T00:10:53.002Z</time>
</trkpt>  
<trkpt lat="34.250843932356695" lon="108.89602045868901">
   <ele>406.54794456623495</ele>
   <time>2021-06-04T00:10:56.002Z</time>
</trkpt>  
<trkpt lat="34.25087711443253" lon="108.89601731959212">
   <ele>407.1114965919405</ele>
   <time>2021-06-04T00:11:00.001Z</time>
</trkpt>  
<trkpt lat="34.25091328941819" lon="108.89601171230078">
   <ele>407.36622553132474</ele>
   <time>2021-06-04T00:11:03.001Z</time>
</trkpt>  
<trkpt lat="34.25094195799943" lon="108.89600811618983">
   <ele>407.594813587144</ele>
   <time>2021-06-04T00:11:06.001Z</time>
</trkpt>  
<trkpt lat="34.250975875139694" lon="108.89599421816416">
   <ele>406.0485064564273</ele>
   <time>2021-06-04T00:11:10.001Z</time>
</trkpt>  
<trkpt lat="34.251000695370294" lon="108.89597850407814">
   <ele>407.24931031186134</ele>
   <time>2021-06-04T00:11:13.001Z</time>
</trkpt>  
<trkpt lat="34.25102493836501" lon="108.89596161479162">
   <ele>407.38224747311324</ele>
   <time>2021-06-04T00:11:16.001Z</time>
</trkpt>  
<trkpt lat="34.25105623488069" lon="108.89593988880641">
   <ele>406.752986327745</ele>
   <time>2021-06-04T00:11:34.001Z</time>
</trkpt>  
<trkpt lat="34.25109384189856" lon="108.89591769580927">
   <ele>406.5122975613922</ele>
   <time>2021-06-04T00:11:36.001Z</time>
</trkpt>  
<trkpt lat="34.2511286220733" lon="108.89590185620375">
   <ele>406.67972899321467</ele>
   <time>2021-06-04T00:11:38.001Z</time>
</trkpt>  
<trkpt lat="34.251156314525026" lon="108.89588909282236">
   <ele>406.6634058440104</ele>
   <time>2021-06-04T00:11:40.001Z</time>
</trkpt>  
<trkpt lat="34.25118273235287" lon="108.89587822777884">
   <ele>406.18709069211036</ele>
   <time>2021-06-04T00:11:42.001Z</time>
</trkpt>  
<trkpt lat="34.25121432298937" lon="108.8958619342503">
   <ele>406.08889040444046</ele>
   <time>2021-06-04T00:11:45.001Z</time>
</trkpt>  
<trkpt lat="34.2512426467838" lon="108.89585177975349">
   <ele>405.7817582618445</ele>
   <time>2021-06-04T00:11:47.001Z</time>
</trkpt>  
<trkpt lat="34.2512700675465" lon="108.89584545167246">
   <ele>405.78689597640187</ele>
   <time>2021-06-04T00:11:49.001Z</time>
</trkpt>  
<trkpt lat="34.25130528625439" lon="108.89583629478368">
   <ele>405.664462313056</ele>
   <time>2021-06-04T00:11:52.001Z</time>
</trkpt>  
<trkpt lat="34.251361812499844" lon="108.89582497632455">
   <ele>405.7615440124646</ele>
   <time>2021-06-04T00:11:53.001Z</time>
</trkpt>  
<trkpt lat="34.2513914059595" lon="108.89581255525046">
   <ele>405.65007875021547</ele>
   <time>2021-06-04T00:11:56.001Z</time>
</trkpt>  
<trkpt lat="34.25141895012582" lon="108.89581857914665">
   <ele>406.012007817626</ele>
   <time>2021-06-04T00:12:01.001Z</time>
</trkpt>  
<trkpt lat="34.25144635636183" lon="108.89582740254814">
   <ele>406.44367617182434</ele>
   <time>2021-06-04T00:12:07.001Z</time>
</trkpt>  
<trkpt lat="34.25147115300584" lon="108.89580476686194">
   <ele>405.6010758941993</ele>
   <time>2021-06-04T00:12:11.002Z</time>
</trkpt>  
<trkpt lat="34.25148621727934" lon="108.89577576287878">
   <ele>405.37600915692747</ele>
   <time>2021-06-04T00:12:21.002Z</time>
</trkpt>  
<trkpt lat="34.25149844042911" lon="108.89573154300922">
   <ele>405.49247045628726</ele>
   <time>2021-06-04T00:12:24.002Z</time>
</trkpt>  
<trkpt lat="34.25150808446942" lon="108.89569691063329">
   <ele>405.3095250977203</ele>
   <time>2021-06-04T00:12:26.002Z</time>
</trkpt>  
<trkpt lat="34.251518578027074" lon="108.89565982431596">
   <ele>405.71768772695214</ele>
   <time>2021-06-04T00:12:30.002Z</time>
</trkpt>  
<trkpt lat="34.25152679540106" lon="108.89562361196073">
   <ele>406.09644297137856</ele>
   <time>2021-06-04T00:12:33.002Z</time>
</trkpt>  
<trkpt lat="34.25153101795525" lon="108.89558727306188">
   <ele>405.68946578353643</ele>
   <time>2021-06-04T00:12:38.002Z</time>
</trkpt>  
<trkpt lat="34.25154183127142" lon="108.89555066204557">
   <ele>406.01384879648685</ele>
   <time>2021-06-04T00:12:40.002Z</time>
</trkpt>  
<trkpt lat="34.251557792847045" lon="108.89551852626279">
   <ele>405.2446998497471</ele>
   <time>2021-06-04T00:12:43.002Z</time>
</trkpt>  
<trkpt lat="34.25157597883381" lon="108.89547788325112">
   <ele>405.5857298858464</ele>
   <time>2021-06-04T00:12:45.002Z</time>
</trkpt>  
<trkpt lat="34.251596228039894" lon="108.89544838483341">
   <ele>405.0051045771688</ele>
   <time>2021-06-04T00:12:48.002Z</time>
</trkpt>  
<trkpt lat="34.25162002957498" lon="108.89542153958047">
   <ele>404.89676477201283</ele>
   <time>2021-06-04T00:12:52.002Z</time>
</trkpt>  
<trkpt lat="34.251641915066116" lon="108.89538425888227">
   <ele>405.0082405330613</ele>
   <time>2021-06-04T00:12:55.002Z</time>
</trkpt>  
<trkpt lat="34.251655634017325" lon="108.89535060751558">
   <ele>405.3237180756405</ele>
   <time>2021-06-04T00:12:57.002Z</time>
</trkpt>  
<trkpt lat="34.25166775973866" lon="108.89531142270255">
   <ele>405.22342768125236</ele>
   <time>2021-06-04T00:12:59.002Z</time>
</trkpt>  
<trkpt lat="34.25167933494601" lon="108.89527722932573">
   <ele>405.9313305551186</ele>
   <time>2021-06-04T00:13:01.002Z</time>
</trkpt>  
<trkpt lat="34.251721380024804" lon="108.89516857649238">
   <ele>405.64350209292024</ele>
   <time>2021-06-04T00:13:03.003Z</time>
</trkpt>  
<trkpt lat="34.251731712004556" lon="108.8951338934971">
   <ele>406.146815800108</ele>
   <time>2021-06-04T00:13:07.001Z</time>
</trkpt>  
<trkpt lat="34.25173774100522" lon="108.8951005829625">
   <ele>405.3053243877366</ele>
   <time>2021-06-04T00:13:11.001Z</time>
</trkpt>  
<trkpt lat="34.25174045690404" lon="108.89506172144245">
   <ele>405.26495799794793</ele>
   <time>2021-06-04T00:13:14.001Z</time>
</trkpt>  
<trkpt lat="34.2517371879602" lon="108.8950238719413">
   <ele>406.06455860845745</ele>
   <time>2021-06-04T00:13:19.001Z</time>
</trkpt>  
<trkpt lat="34.251742062909585" lon="108.8949907818772">
   <ele>405.05137841403484</ele>
   <time>2021-06-04T00:13:23.001Z</time>
</trkpt>  
<trkpt lat="34.251743994231084" lon="108.8949511772368">
   <ele>404.7079343404621</ele>
   <time>2021-06-04T00:13:26.001Z</time>
</trkpt>  
<trkpt lat="34.25175093466452" lon="108.89491262542188">
   <ele>405.23892336245626</ele>
   <time>2021-06-04T00:13:30.001Z</time>
</trkpt>  
<trkpt lat="34.251753729333835" lon="108.89487853909411">
   <ele>405.1956591429189</ele>
   <time>2021-06-04T00:13:31.001Z</time>
</trkpt>  
<trkpt lat="34.25175835149817" lon="108.89484427436008">
   <ele>405.30832208599895</ele>
   <time>2021-06-04T00:13:33.001Z</time>
</trkpt>  
<trkpt lat="34.251743786172554" lon="108.89481111826733">
   <ele>405.4455021433532</ele>
   <time>2021-06-04T00:13:36.001Z</time>
</trkpt>  
<trkpt lat="34.251754984566624" lon="108.89476500073873">
   <ele>405.3258910756558</ele>
   <time>2021-06-04T00:13:40.001Z</time>
</trkpt>  
<trkpt lat="34.25177546278789" lon="108.8947361507074">
   <ele>405.28787380922586</ele>
   <time>2021-06-04T00:13:41.001Z</time>
</trkpt>  
<trkpt lat="34.25179124659656" lon="108.89469945627897">
   <ele>404.5610362086445</ele>
   <time>2021-06-04T00:13:43.001Z</time>
</trkpt>  
<trkpt lat="34.251788820417666" lon="108.89465603373158">
   <ele>405.7798579707742</ele>
   <time>2021-06-04T00:13:45.001Z</time>
</trkpt>  
<trkpt lat="34.25178470926052" lon="108.89460934139284">
   <ele>405.25695489160717</ele>
   <time>2021-06-04T00:13:47.001Z</time>
</trkpt>  
<trkpt lat="34.25177740534998" lon="108.89456894562176">
   <ele>405.880434660241</ele>
   <time>2021-06-04T00:13:49.001Z</time>
</trkpt>  
<trkpt lat="34.25176981972995" lon="108.89453684057328">
   <ele>405.4012723201886</ele>
   <time>2021-06-04T00:13:51.001Z</time>
</trkpt>  
<trkpt lat="34.25175925611121" lon="108.89447956061143">
   <ele>405.7415324477479</ele>
   <time>2021-06-04T00:13:54.001Z</time>
</trkpt>  
<trkpt lat="34.25168903200005" lon="108.89421295941798">
   <ele>405.29337598290294</ele>
   <time>2021-06-04T00:14:58.002Z</time>
</trkpt>  
<trkpt lat="34.25161949918028" lon="108.89393523722671">
   <ele>405.1028397446498</ele>
   <time>2021-06-04T00:15:00.002Z</time>
</trkpt>  
<trkpt lat="34.25160042926099" lon="108.893856850923">
   <ele>405.7428992167115</ele>
   <time>2021-06-04T00:15:01.002Z</time>
</trkpt>  
<trkpt lat="34.25158379041698" lon="108.89378618081865">
   <ele>404.9163387129083</ele>
   <time>2021-06-04T00:15:02.002Z</time>
</trkpt>  
<trkpt lat="34.25157044838105" lon="108.89372815495611">
   <ele>405.5111684817821</ele>
   <time>2021-06-04T00:15:03.002Z</time>
</trkpt>  
<trkpt lat="34.25156030265934" lon="108.8936791328708">
   <ele>405.1292642261833</ele>
   <time>2021-06-04T00:15:04.002Z</time>
</trkpt>  
<trkpt lat="34.2515529039741" lon="108.8936358726169">
   <ele>405.04173429496586</ele>
   <time>2021-06-04T00:15:05.002Z</time>
</trkpt>  
<trkpt lat="34.251545455317434" lon="108.89359475550542">
   <ele>405.7965868404135</ele>
   <time>2021-06-04T00:15:06.002Z</time>
</trkpt>  
<trkpt lat="34.251538061772756" lon="108.89355924427808">
   <ele>406.83996759168804</ele>
   <time>2021-06-04T00:15:07.002Z</time>
</trkpt>  
<trkpt lat="34.251529589927365" lon="108.89352212872137">
   <ele>406.49424386397004</ele>
   <time>2021-06-04T00:15:09.002Z</time>
</trkpt>  
<trkpt lat="34.25151742065524" lon="108.89348864452776">
   <ele>406.2040334539488</ele>
   <time>2021-06-04T00:15:11.001Z</time>
</trkpt>  
<trkpt lat="34.251502305664104" lon="108.89345322690019">
   <ele>405.57870697788894</ele>
   <time>2021-06-04T00:15:13.001Z</time>
</trkpt>  
<trkpt lat="34.251481746291454" lon="108.89342102411446">
   <ele>405.96522661019117</ele>
   <time>2021-06-04T00:15:16.001Z</time>
</trkpt>  
<trkpt lat="34.25146183951664" lon="108.89339022587778">
   <ele>406.1893636211753</ele>
   <time>2021-06-04T00:15:18.001Z</time>
</trkpt>  
<trkpt lat="34.25145585700858" lon="108.89335474523139">
   <ele>405.25931258592755</ele>
   <time>2021-06-04T00:15:21.001Z</time>
</trkpt>  
<trkpt lat="34.25146055249542" lon="108.89332162951825">
   <ele>406.16097480617464</ele>
   <time>2021-06-04T00:15:24.001Z</time>
</trkpt>  
<trkpt lat="34.251461062665506" lon="108.89328083380887">
   <ele>406.59999066405</ele>
   <time>2021-06-04T00:15:26.001Z</time>
</trkpt>  
<trkpt lat="34.2514646000544" lon="108.89324370894758">
   <ele>406.36556051205844</ele>
   <time>2021-06-04T00:15:28.000Z</time>
</trkpt>  
<trkpt lat="34.251464849344465" lon="108.89320266479452">
   <ele>406.222585237585</ele>
   <time>2021-06-04T00:15:31.001Z</time>
</trkpt>  
<trkpt lat="34.25145481593872" lon="108.89315998116234">
   <ele>407.0733608882874</ele>
   <time>2021-06-04T00:15:34.001Z</time>
</trkpt>  
<trkpt lat="34.25144876176" lon="108.89311669633818">
   <ele>407.0478287450969</ele>
   <time>2021-06-04T00:15:37.001Z</time>
</trkpt>  
<trkpt lat="34.25144277810787" lon="108.89307085376751">
   <ele>406.63282157760113</ele>
   <time>2021-06-04T00:15:39.001Z</time>
</trkpt>  
<trkpt lat="34.25142120201431" lon="108.89302857979676">
   <ele>407.09366179443896</ele>
   <time>2021-06-04T00:15:40.001Z</time>
</trkpt>  
<trkpt lat="34.25140324903247" lon="108.89299784149554">
   <ele>406.10884216427803</ele>
   <time>2021-06-04T00:15:41.001Z</time>
</trkpt>  
<trkpt lat="34.25138332022527" lon="108.89295674726722">
   <ele>406.592564095743</ele>
   <time>2021-06-04T00:15:43.001Z</time>
</trkpt>  
<trkpt lat="34.251369992153464" lon="108.89292548223675">
   <ele>406.6447430225089</ele>
   <time>2021-06-04T00:15:45.001Z</time>
</trkpt>  
<trkpt lat="34.25135670401502" lon="108.89289521217904">
   <ele>406.60746388603</ele>
   <time>2021-06-04T00:15:47.001Z</time>
</trkpt>  
<trkpt lat="34.251345166236035" lon="108.89286327761963">
   <ele>406.60228531621397</ele>
   <time>2021-06-04T00:15:50.001Z</time>
</trkpt>  
<trkpt lat="34.25132413398314" lon="108.89284142753135">
   <ele>407.4788912171498</ele>
   <time>2021-06-04T00:15:54.001Z</time>
</trkpt>  
<trkpt lat="34.2512998474878" lon="108.8928174991227">
   <ele>407.2420624839142</ele>
   <time>2021-06-04T00:16:03.001Z</time>
</trkpt>  
<trkpt lat="34.25126970847036" lon="108.89279116555565">
   <ele>407.5318629099056</ele>
   <time>2021-06-04T00:16:07.001Z</time>
</trkpt>  
<trkpt lat="34.25124158564326" lon="108.89277445779597">
   <ele>407.1820325264707</ele>
   <time>2021-06-04T00:16:09.001Z</time>
</trkpt>  
<trkpt lat="34.251217370993935" lon="108.89275172910311">
   <ele>407.11615153122693</ele>
   <time>2021-06-04T00:16:11.001Z</time>
</trkpt>  
<trkpt lat="34.25119210336483" lon="108.89273055910776">
   <ele>408.4346566628665</ele>
   <time>2021-06-04T00:16:13.001Z</time>
</trkpt>  
<trkpt lat="34.25116429863432" lon="108.8927132208899">
   <ele>408.3364649536088</ele>
   <time>2021-06-04T00:16:16.001Z</time>
</trkpt>  
<trkpt lat="34.251139155151094" lon="108.89269642295788">
   <ele>408.8619832061231</ele>
   <time>2021-06-04T00:16:20.001Z</time>
</trkpt>  
<trkpt lat="34.25113857321998" lon="108.89266234850379">
   <ele>407.9868457876146</ele>
   <time>2021-06-04T00:16:25.001Z</time>
</trkpt>  
<trkpt lat="34.25113991778875" lon="108.89261199525777">
   <ele>408.60802784748375</ele>
   <time>2021-06-04T00:16:28.001Z</time>
</trkpt>  
<trkpt lat="34.251151791952445" lon="108.89256356109271">
   <ele>408.4653389584273</ele>
   <time>2021-06-04T00:16:30.001Z</time>
</trkpt>  
<trkpt lat="34.2511608501146" lon="108.89252286588989">
   <ele>409.8046612404287</ele>
   <time>2021-06-04T00:16:32.001Z</time>
</trkpt>  
<trkpt lat="34.251157097985256" lon="108.89248060784024">
   <ele>408.330954676494</ele>
   <time>2021-06-04T00:16:34.001Z</time>
</trkpt>  
<trkpt lat="34.251153121537335" lon="108.8924391530287">
   <ele>408.4991714367643</ele>
   <time>2021-06-04T00:16:36.002Z</time>
</trkpt>  
<trkpt lat="34.25115224789271" lon="108.89239894638509">
   <ele>405.9873099764809</ele>
   <time>2021-06-04T00:16:38.002Z</time>
</trkpt>  
<trkpt lat="34.25115410214208" lon="108.89235668135598">
   <ele>407.46250213496387</ele>
   <time>2021-06-04T00:16:40.002Z</time>
</trkpt>  
<trkpt lat="34.25115806305015" lon="108.89231981881152">
   <ele>408.43646880146116</ele>
   <time>2021-06-04T00:16:43.002Z</time>
</trkpt>  
<trkpt lat="34.251160661377725" lon="108.89227734520081">
   <ele>408.1964074457064</ele>
   <time>2021-06-04T00:16:47.002Z</time>
</trkpt>  
<trkpt lat="34.25116118773471" lon="108.89223565430686">
   <ele>408.26159729622304</ele>
   <time>2021-06-04T00:16:50.002Z</time>
</trkpt>  
<trkpt lat="34.25115700975284" lon="108.89219965975629">
   <ele>408.4492023428902</ele>
   <time>2021-06-04T00:16:52.002Z</time>
</trkpt>  
<trkpt lat="34.25115216032176" lon="108.89215538959682">
   <ele>408.69310806132853</ele>
   <time>2021-06-04T00:16:55.002Z</time>
</trkpt>  
<trkpt lat="34.2511452133324" lon="108.89210799529515">
   <ele>408.36100965738297</ele>
   <time>2021-06-04T00:16:58.002Z</time>
</trkpt>  
<trkpt lat="34.251137552155406" lon="108.89207482132844">
   <ele>408.92091867141426</ele>
   <time>2021-06-04T00:17:00.002Z</time>
</trkpt>  
<trkpt lat="34.251117718465956" lon="108.89203873032534">
   <ele>408.1585778091103</ele>
   <time>2021-06-04T00:17:03.002Z</time>
</trkpt>  
<trkpt lat="34.25110034306639" lon="108.89200884315034">
   <ele>409.3039595289156</ele>
   <time>2021-06-04T00:17:05.002Z</time>
</trkpt>  
<trkpt lat="34.25107973257952" lon="108.89196432171707">
   <ele>409.0750701148063</ele>
   <time>2021-06-04T00:17:08.002Z</time>
</trkpt>  
<trkpt lat="34.25106887004837" lon="108.89193029654969">
   <ele>409.09685217030346</ele>
   <time>2021-06-04T00:17:10.002Z</time>
</trkpt>  
<trkpt lat="34.2510478935984" lon="108.89188952654378">
   <ele>409.26973581686616</ele>
   <time>2021-06-04T00:17:13.002Z</time>
</trkpt>  
<trkpt lat="34.25102745380558" lon="108.8918596657349">
   <ele>409.11217605881393</ele>
   <time>2021-06-04T00:17:15.002Z</time>
</trkpt>  
<trkpt lat="34.25100563967031" lon="108.89182929197419">
   <ele>408.4160684319213</ele>
   <time>2021-06-04T00:17:19.001Z</time>
</trkpt>  
<trkpt lat="34.250988775220996" lon="108.8918013326961">
   <ele>407.747193928808</ele>
   <time>2021-06-04T00:17:22.001Z</time>
</trkpt>  
<trkpt lat="34.25095747862493" lon="108.89177186270884">
   <ele>407.9420331902802</ele>
   <time>2021-06-04T00:17:26.001Z</time>
</trkpt>  
<trkpt lat="34.250924371294" lon="108.89174605447526">
   <ele>408.338725711219</ele>
   <time>2021-06-04T00:17:29.001Z</time>
</trkpt>  
<trkpt lat="34.25089595330819" lon="108.89172050949604">
   <ele>406.9087987113744</ele>
   <time>2021-06-04T00:17:31.001Z</time>
</trkpt>  
<trkpt lat="34.25085432488133" lon="108.89168795557151">
   <ele>408.10785886924714</ele>
   <time>2021-06-04T00:17:34.001Z</time>
</trkpt>  
<trkpt lat="34.250817959418264" lon="108.89166351930079">
   <ele>406.70388646703213</ele>
   <time>2021-06-04T00:17:37.001Z</time>
</trkpt>  
<trkpt lat="34.25079332468615" lon="108.89164640495596">
   <ele>407.3579617040232</ele>
   <time>2021-06-04T00:17:39.001Z</time>
</trkpt>  
<trkpt lat="34.25076805251468" lon="108.89163087654315">
   <ele>407.2496973844245</ele>
   <time>2021-06-04T00:17:41.001Z</time>
</trkpt>  
<trkpt lat="34.25073768085596" lon="108.8916090020119">
   <ele>407.14061191957444</ele>
   <time>2021-06-04T00:17:44.001Z</time>
</trkpt>  
<trkpt lat="34.250698580467244" lon="108.89158591208056">
   <ele>408.7083034198731</ele>
   <time>2021-06-04T00:17:48.001Z</time>
</trkpt>  
<trkpt lat="34.250663272905754" lon="108.89155775260448">
   <ele>409.07577379699796</ele>
   <time>2021-06-04T00:17:51.001Z</time>
</trkpt>  
<trkpt lat="34.25063831261268" lon="108.89153306030404">
   <ele>409.42818357795477</ele>
   <time>2021-06-04T00:17:54.001Z</time>
</trkpt>  
<trkpt lat="34.25061782559237" lon="108.89151016414402">
   <ele>407.8689117524773</ele>
   <time>2021-06-04T00:17:57.001Z</time>
</trkpt>  
<trkpt lat="34.25059166681752" lon="108.89148105430593">
   <ele>407.4959624726325</ele>
   <time>2021-06-04T00:18:00.001Z</time>
</trkpt>  
<trkpt lat="34.250554142267966" lon="108.89145047522858">
   <ele>410.7641781978309</ele>
   <time>2021-06-04T00:18:05.001Z</time>
</trkpt>  
<trkpt lat="34.25053055668276" lon="108.89143180326536">
   <ele>408.4517229767516</ele>
   <time>2021-06-04T00:18:08.001Z</time>
</trkpt>  
<trkpt lat="34.2505035544462" lon="108.89141445126728">
   <ele>407.67935707978904</ele>
   <time>2021-06-04T00:18:11.001Z</time>
</trkpt>  
<trkpt lat="34.25047627429713" lon="108.89138857646554">
   <ele>407.7181712705642</ele>
   <time>2021-06-04T00:18:14.001Z</time>
</trkpt>  
<trkpt lat="34.25044976881812" lon="108.89135463107273">
   <ele>407.6328339744359</ele>
   <time>2021-06-04T00:18:17.001Z</time>
</trkpt>  
<trkpt lat="34.250433797153924" lon="108.89132094411094">
   <ele>407.8540088525042</ele>
   <time>2021-06-04T00:18:20.001Z</time>
</trkpt>  
<trkpt lat="34.25040641677306" lon="108.89127177505497">
   <ele>410.58674737717956</ele>
   <time>2021-06-04T00:18:24.001Z</time>
</trkpt>  
<trkpt lat="34.25038490809795" lon="108.89124795308756">
   <ele>408.5321887303144</ele>
   <time>2021-06-04T00:18:27.001Z</time>
</trkpt>  
<trkpt lat="34.25035702733098" lon="108.89123031486555">
   <ele>410.3178768856451</ele>
   <time>2021-06-04T00:18:29.001Z</time>
</trkpt>  
<trkpt lat="34.25032739997351" lon="108.89120682444405">
   <ele>408.8675834853202</ele>
   <time>2021-06-04T00:18:32.001Z</time>
</trkpt>  
<trkpt lat="34.250308746148264" lon="108.89118130727323">
   <ele>408.1285605551675</ele>
   <time>2021-06-04T00:18:35.001Z</time>
</trkpt>  
<trkpt lat="34.250280553846636" lon="108.89114615874651">
   <ele>409.04004914779216</ele>
   <time>2021-06-04T00:18:38.001Z</time>
</trkpt>  
<trkpt lat="34.250256161164906" lon="108.89111318894638">
   <ele>408.71563455369323</ele>
   <time>2021-06-04T00:18:41.001Z</time>
</trkpt>  
<trkpt lat="34.25023151326332" lon="108.89107812992893">
   <ele>407.5073391245678</ele>
   <time>2021-06-04T00:18:44.001Z</time>
</trkpt>  
<trkpt lat="34.25021555004685" lon="108.89105116349765">
   <ele>406.4788031699136</ele>
   <time>2021-06-04T00:18:46.002Z</time>
</trkpt>  
<trkpt lat="34.25019868314693" lon="108.89102123638258">
   <ele>407.9050726145506</ele>
   <time>2021-06-04T00:18:48.002Z</time>
</trkpt>  
<trkpt lat="34.25017876809535" lon="108.89099390046749">
   <ele>407.79003219585866</ele>
   <time>2021-06-04T00:18:50.002Z</time>
</trkpt>  
<trkpt lat="34.250161483437644" lon="108.89096697578996">
   <ele>408.26544151827693</ele>
   <time>2021-06-04T00:18:52.002Z</time>
</trkpt>  
<trkpt lat="34.25014163844526" lon="108.89093945724652">
   <ele>408.68189178034663</ele>
   <time>2021-06-04T00:18:54.002Z</time>
</trkpt>  
<trkpt lat="34.250120401701665" lon="108.89091757862205">
   <ele>409.16805137414485</ele>
   <time>2021-06-04T00:18:56.002Z</time>
</trkpt>  
<trkpt lat="34.25009296133175" lon="108.89089283353346">
   <ele>407.99928090535104</ele>
   <time>2021-06-04T00:18:59.002Z</time>
</trkpt>  
<trkpt lat="34.25006013325765" lon="108.89086375395821">
   <ele>408.0614325366914</ele>
   <time>2021-06-04T00:19:02.002Z</time>
</trkpt>  
<trkpt lat="34.25002789109444" lon="108.8908368152437">
   <ele>408.35452196002007</ele>
   <time>2021-06-04T00:19:05.002Z</time>
</trkpt>  
<trkpt lat="34.250001343105964" lon="108.89081980540506">
   <ele>408.5871174093336</ele>
   <time>2021-06-04T00:19:07.002Z</time>
</trkpt>  
<trkpt lat="34.24996763124173" lon="108.89079521931694">
   <ele>408.76252781786025</ele>
   <time>2021-06-04T00:19:10.002Z</time>
</trkpt>  
<trkpt lat="34.249939560303645" lon="108.89077853794302">
   <ele>408.6236428162083</ele>
   <time>2021-06-04T00:19:13.002Z</time>
</trkpt>  
<trkpt lat="34.24990526579993" lon="108.89076504648466">
   <ele>410.15263945329934</ele>
   <time>2021-06-04T00:19:16.002Z</time>
</trkpt>  
<trkpt lat="34.24987433187447" lon="108.8907593563733">
   <ele>407.99788368307054</ele>
   <time>2021-06-04T00:19:18.002Z</time>
</trkpt>  
<trkpt lat="34.24984268625615" lon="108.89074750090077">
   <ele>407.810361424461</ele>
   <time>2021-06-04T00:19:22.001Z</time>
</trkpt>  
<trkpt lat="34.249803030764475" lon="108.89073675044867">
   <ele>408.1489568836987</ele>
   <time>2021-06-04T00:19:26.001Z</time>
</trkpt>  
<trkpt lat="34.249771775969855" lon="108.89072958451024">
   <ele>408.0046470845118</ele>
   <time>2021-06-04T00:19:28.001Z</time>
</trkpt>  
<trkpt lat="34.249734419548545" lon="108.89071870407851">
   <ele>408.68669600971043</ele>
   <time>2021-06-04T00:19:30.001Z</time>
</trkpt>  
<trkpt lat="34.24970146953216" lon="108.89071163532287">
   <ele>407.78592103440315</ele>
   <time>2021-06-04T00:19:32.001Z</time>
</trkpt>  
<trkpt lat="34.24966512902147" lon="108.89070063270698">
   <ele>407.91475687082857</ele>
   <time>2021-06-04T00:19:35.001Z</time>
</trkpt>  
<trkpt lat="34.24962589313089" lon="108.89068852309825">
   <ele>408.2113185059279</ele>
   <time>2021-06-04T00:19:38.001Z</time>
</trkpt>  
<trkpt lat="34.249586334697845" lon="108.89067430526994">
   <ele>407.88636898901314</ele>
   <time>2021-06-04T00:19:41.001Z</time>
</trkpt>  
<trkpt lat="34.24955693454645" lon="108.89066752772675">
   <ele>407.7770590092987</ele>
   <time>2021-06-04T00:19:44.001Z</time>
</trkpt>  
<trkpt lat="34.24952245863753" lon="108.89067089434762">
   <ele>408.2638473371044</ele>
   <time>2021-06-04T00:19:47.001Z</time>
</trkpt>  
<trkpt lat="34.249484417456905" lon="108.89067624028824">
   <ele>408.2777351755649</ele>
   <time>2021-06-04T00:19:49.001Z</time>
</trkpt>  
<trkpt lat="34.2494533949222" lon="108.89067521039391">
   <ele>408.153821839951</ele>
   <time>2021-06-04T00:19:51.001Z</time>
</trkpt>  
<trkpt lat="34.24941816071656" lon="108.8906719028824">
   <ele>408.31539818737656</ele>
   <time>2021-06-04T00:19:54.001Z</time>
</trkpt>  
<trkpt lat="34.24938326150391" lon="108.89067028098049">
   <ele>407.8767190827057</ele>
   <time>2021-06-04T00:19:56.001Z</time>
</trkpt>  
<trkpt lat="34.24935337034079" lon="108.89067117388518">
   <ele>407.994959179312</ele>
   <time>2021-06-04T00:19:58.001Z</time>
</trkpt>  
<trkpt lat="34.249323570742256" lon="108.89067654567364">
   <ele>407.93322203401476</ele>
   <time>2021-06-04T00:20:00.001Z</time>
</trkpt>  
<trkpt lat="34.249293609541326" lon="108.8906786269617">
   <ele>408.0118400994688</ele>
   <time>2021-06-04T00:20:02.001Z</time>
</trkpt>  
<trkpt lat="34.24925862024777" lon="108.89067983558975">
   <ele>407.3114979425445</ele>
   <time>2021-06-04T00:20:05.001Z</time>
</trkpt>  
<trkpt lat="34.24922848114371" lon="108.89067834398834">
   <ele>407.7020604610443</ele>
   <time>2021-06-04T00:20:08.001Z</time>
</trkpt>  
<trkpt lat="34.24919290603558" lon="108.89068125278503">
   <ele>407.6642621541396</ele>
   <time>2021-06-04T00:20:11.001Z</time>
</trkpt>  
<trkpt lat="34.24916523750698" lon="108.89068272345037">
   <ele>407.4241529777646</ele>
   <time>2021-06-04T00:20:14.001Z</time>
</trkpt>  
<trkpt lat="34.24913536188449" lon="108.89068961537662">
   <ele>408.8581882249564</ele>
   <time>2021-06-04T00:20:17.001Z</time>
</trkpt>  
<trkpt lat="34.24910714210704" lon="108.89069331056032">
   <ele>408.04439182020724</ele>
   <time>2021-06-04T00:20:19.001Z</time>
</trkpt>  
<trkpt lat="34.24907657697895" lon="108.89070135160767">
   <ele>407.8524175770581</ele>
   <time>2021-06-04T00:20:21.001Z</time>
</trkpt>  
<trkpt lat="34.24905182244623" lon="108.89071574797784">
   <ele>408.2775225043297</ele>
   <time>2021-06-04T00:20:23.001Z</time>
</trkpt>  
<trkpt lat="34.24902516919832" lon="108.89073204074836">
   <ele>408.87305778823793</ele>
   <time>2021-06-04T00:20:25.001Z</time>
</trkpt>  
<trkpt lat="34.24899397838156" lon="108.89075434072093">
   <ele>408.40028477367014</ele>
   <time>2021-06-04T00:20:28.001Z</time>
</trkpt>  
<trkpt lat="34.24896871708302" lon="108.89076852916845">
   <ele>407.7259378582239</ele>
   <time>2021-06-04T00:20:31.001Z</time>
</trkpt>  
<trkpt lat="34.24893758465788" lon="108.89079635716972">
   <ele>407.86414182558656</ele>
   <time>2021-06-04T00:20:34.001Z</time>
</trkpt>  
<trkpt lat="34.248910790462354" lon="108.89082758161858">
   <ele>408.3452295474708</ele>
   <time>2021-06-04T00:20:37.001Z</time>
</trkpt>  
<trkpt lat="34.248893838159546" lon="108.8908638790486">
   <ele>408.10118250735104</ele>
   <time>2021-06-04T00:20:40.001Z</time>
</trkpt>  
<trkpt lat="34.248875409291585" lon="108.8909025144432">
   <ele>408.6977344881743</ele>
   <time>2021-06-04T00:20:43.001Z</time>
</trkpt>  
<trkpt lat="34.24886347321121" lon="108.89093752242957">
   <ele>408.4260510355234</ele>
   <time>2021-06-04T00:20:46.002Z</time>
</trkpt>  
<trkpt lat="34.248852065115095" lon="108.8909683701231">
   <ele>408.2985522961244</ele>
   <time>2021-06-04T00:20:49.002Z</time>
</trkpt>  
<trkpt lat="34.248834272387946" lon="108.89099864669768">
   <ele>407.77749668899924</ele>
   <time>2021-06-04T00:20:52.002Z</time>
</trkpt>  
<trkpt lat="34.24881548243782" lon="108.89102729276024">
   <ele>408.050771612674</ele>
   <time>2021-06-04T00:20:55.002Z</time>
</trkpt>  
<trkpt lat="34.248799067118135" lon="108.89106400764909">
   <ele>408.38934876117855</ele>
   <time>2021-06-04T00:20:57.002Z</time>
</trkpt>  
<trkpt lat="34.24878720512132" lon="108.89109980014875">
   <ele>409.488204844296</ele>
   <time>2021-06-04T00:20:59.002Z</time>
</trkpt>  
<trkpt lat="34.2487640258246" lon="108.89114126724307">
   <ele>406.74877181556076</ele>
   <time>2021-06-04T00:21:03.002Z</time>
</trkpt>  
<trkpt lat="34.24874242704011" lon="108.8911787164871">
   <ele>406.3872895631939</ele>
   <time>2021-06-04T00:21:06.002Z</time>
</trkpt>  
<trkpt lat="34.24871716450964" lon="108.89121085055393">
   <ele>407.9542962042615</ele>
   <time>2021-06-04T00:21:09.002Z</time>
</trkpt>  
<trkpt lat="34.24869862141709" lon="108.89123537254164">
   <ele>407.38368058018386</ele>
   <time>2021-06-04T00:21:11.002Z</time>
</trkpt>  
<trkpt lat="34.24867894962737" lon="108.8912597045007">
   <ele>407.0299164010212</ele>
   <time>2021-06-04T00:21:15.002Z</time>
</trkpt>  
<trkpt lat="34.24864844687318" lon="108.89129148284582">
   <ele>407.8513343241066</ele>
   <time>2021-06-04T00:21:19.002Z</time>
</trkpt>  
<trkpt lat="34.24862239460403" lon="108.89132997787365">
   <ele>408.2509526172653</ele>
   <time>2021-06-04T00:21:21.002Z</time>
</trkpt>  
<trkpt lat="34.248605128265496" lon="108.89136327650769">
   <ele>407.70306543726474</ele>
   <time>2021-06-04T00:21:23.002Z</time>
</trkpt>  
<trkpt lat="34.248600238887875" lon="108.89140600194392">
   <ele>407.89896477386355</ele>
   <time>2021-06-04T00:21:27.002Z</time>
</trkpt>  
<trkpt lat="34.248602127476985" lon="108.89145467065886">
   <ele>408.05224044341594</ele>
   <time>2021-06-04T00:21:30.001Z</time>
</trkpt>  
<trkpt lat="34.24860341871243" lon="108.89149854806675">
   <ele>408.1134344767779</ele>
   <time>2021-06-04T00:21:32.001Z</time>
</trkpt>  
<trkpt lat="34.248609343088056" lon="108.89153762773728">
   <ele>407.75599369127303</ele>
   <time>2021-06-04T00:21:34.001Z</time>
</trkpt>  
<trkpt lat="34.248606060374115" lon="108.89157901043204">
   <ele>408.31282003968954</ele>
   <time>2021-06-04T00:21:36.001Z</time>
</trkpt>  
<trkpt lat="34.24859696460198" lon="108.89162447191795">
   <ele>408.23577329330146</ele>
   <time>2021-06-04T00:21:39.001Z</time>
</trkpt>  
<trkpt lat="34.24860047393169" lon="108.89165762064681">
   <ele>408.2888567717746</ele>
   <time>2021-06-04T00:21:42.001Z</time>
</trkpt>  
<trkpt lat="34.24860800833969" lon="108.89170107243146">
   <ele>408.2107969839126</ele>
   <time>2021-06-04T00:21:45.001Z</time>
</trkpt>  
<trkpt lat="34.24861689102122" lon="108.89174113694637">
   <ele>407.9094829140231</ele>
   <time>2021-06-04T00:21:47.001Z</time>
</trkpt>  
<trkpt lat="34.24862468035076" lon="108.8917781846287">
   <ele>407.5630547385663</ele>
   <time>2021-06-04T00:21:49.001Z</time>
</trkpt>  
<trkpt lat="34.24863441369527" lon="108.89181065790281">
   <ele>407.641782624647</ele>
   <time>2021-06-04T00:21:52.001Z</time>
</trkpt>  
<trkpt lat="34.248647601884905" lon="108.8918439902959">
   <ele>407.58253169059753</ele>
   <time>2021-06-04T00:21:55.001Z</time>
</trkpt>  
<trkpt lat="34.248663356814276" lon="108.89187975193468">
   <ele>407.1239886721596</ele>
   <time>2021-06-04T00:21:58.001Z</time>
</trkpt>  
<trkpt lat="34.2486751582406" lon="108.89191447612914">
   <ele>406.62560204882175</ele>
   <time>2021-06-04T00:22:01.001Z</time>
</trkpt>  
<trkpt lat="34.248688433338444" lon="108.89195020799833">
   <ele>407.1480925036594</ele>
   <time>2021-06-04T00:22:03.001Z</time>
</trkpt>  
<trkpt lat="34.24869949964995" lon="108.89199254151809">
   <ele>407.3128352416679</ele>
   <time>2021-06-04T00:22:05.001Z</time>
</trkpt>  
<trkpt lat="34.24870126859944" lon="108.89203180674035">
   <ele>407.33354683965445</ele>
   <time>2021-06-04T00:22:08.001Z</time>
</trkpt>  
<trkpt lat="34.24869711229352" lon="108.89206645790965">
   <ele>407.7766928561032</ele>
   <time>2021-06-04T00:22:11.001Z</time>
</trkpt>  
<trkpt lat="34.24870998680185" lon="108.8921202114977">
   <ele>408.6451042657718</ele>
   <time>2021-06-04T00:22:14.001Z</time>
</trkpt>  
<trkpt lat="34.2487252792893" lon="108.89215542626471">
   <ele>407.7071216572076</ele>
   <time>2021-06-04T00:22:16.001Z</time>
</trkpt>  
<trkpt lat="34.248737544079056" lon="108.8921869315852">
   <ele>407.92644052766263</ele>
   <time>2021-06-04T00:22:18.001Z</time>
</trkpt>  
<trkpt lat="34.248752283163256" lon="108.89222093761829">
   <ele>408.08218087349087</ele>
   <time>2021-06-04T00:22:27.001Z</time>
</trkpt>  
<trkpt lat="34.24876520177911" lon="108.89225199516764">
   <ele>407.63070033024997</ele>
   <time>2021-06-04T00:22:30.001Z</time>
</trkpt>  
<trkpt lat="34.24879493064155" lon="108.8922807568241">
   <ele>407.3662985730916</ele>
   <time>2021-06-04T00:22:33.001Z</time>
</trkpt>  
<trkpt lat="34.24879654806166" lon="108.89231467262111">
   <ele>407.43649801425636</ele>
   <time>2021-06-04T00:22:36.001Z</time>
</trkpt>  
<trkpt lat="34.24879628854234" lon="108.89234919445205">
   <ele>407.80119914747775</ele>
   <time>2021-06-04T00:22:38.001Z</time>
</trkpt>  
<trkpt lat="34.24878417541023" lon="108.89238062038771">
   <ele>407.6354490555823</ele>
   <time>2021-06-04T00:22:40.001Z</time>
</trkpt>  
<trkpt lat="34.24877005796244" lon="108.89242457342377">
   <ele>407.91096201352775</ele>
   <time>2021-06-04T00:22:43.002Z</time>
</trkpt>  
<trkpt lat="34.24876251770277" lon="108.8924574663331">
   <ele>407.94392995908856</ele>
   <time>2021-06-04T00:22:46.002Z</time>
</trkpt>  
<trkpt lat="34.24875819066673" lon="108.89249438635666">
   <ele>407.7526282100007</ele>
   <time>2021-06-04T00:22:49.002Z</time>
</trkpt>  
<trkpt lat="34.248754651157405" lon="108.89253538292198">
   <ele>407.98508767038584</ele>
   <time>2021-06-04T00:22:51.002Z</time>
</trkpt>  
<trkpt lat="34.24876376830282" lon="108.8925672667675">
   <ele>407.92410177737474</ele>
   <time>2021-06-04T00:22:56.002Z</time>
</trkpt>  
<trkpt lat="34.24877477806381" lon="108.89259865974253">
   <ele>407.9634827468544</ele>
   <time>2021-06-04T00:22:59.002Z</time>
</trkpt>  
<trkpt lat="34.24878264913922" lon="108.89263183885338">
   <ele>407.05358995404094</ele>
   <time>2021-06-04T00:23:01.002Z</time>
</trkpt>  
<trkpt lat="34.24878572608276" lon="108.89267272744623">
   <ele>407.7274143053219</ele>
   <time>2021-06-04T00:23:03.002Z</time>
</trkpt>  
<trkpt lat="34.24879474581982" lon="108.89271146441597">
   <ele>407.4047475801781</ele>
   <time>2021-06-04T00:23:05.002Z</time>
</trkpt>  
<trkpt lat="34.24880635521" lon="108.89274897186941">
   <ele>407.8792511858046</ele>
   <time>2021-06-04T00:23:08.002Z</time>
</trkpt>  
<trkpt lat="34.24881986123743" lon="108.89280692929059">
   <ele>407.48410802986473</ele>
   <time>2021-06-04T00:23:10.002Z</time>
</trkpt>  
<trkpt lat="34.2488260718266" lon="108.89284686653507">
   <ele>407.7072568293661</ele>
   <time>2021-06-04T00:23:12.002Z</time>
</trkpt>  
<trkpt lat="34.24882968349015" lon="108.89288788805817">
   <ele>407.6728031197563</ele>
   <time>2021-06-04T00:23:14.002Z</time>
</trkpt>  
<trkpt lat="34.248830898934195" lon="108.89292125048438">
   <ele>407.3807050632313</ele>
   <time>2021-06-04T00:23:18.002Z</time>
</trkpt>  
<trkpt lat="34.248827975637184" lon="108.89295829413051">
   <ele>407.93404640071094</ele>
   <time>2021-06-04T00:23:23.002Z</time>
</trkpt>  
<trkpt lat="34.24883024529793" lon="108.89299708213257">
   <ele>408.423646283336</ele>
   <time>2021-06-04T00:23:26.002Z</time>
</trkpt>  
<trkpt lat="34.24870649649635" lon="108.89321318886473">
   <ele>409.52561190817505</ele>
   <time>2021-06-04T00:24:19.001Z</time>
</trkpt>  
<trkpt lat="34.24855943425822" lon="108.89346816794676">
   <ele>409.377023531124</ele>
   <time>2021-06-04T00:24:21.001Z</time>
</trkpt>  
<trkpt lat="34.248515145862484" lon="108.89354223772781">
   <ele>409.40967114269733</ele>
   <time>2021-06-04T00:24:22.001Z</time>
</trkpt>  
<trkpt lat="34.248480614775836" lon="108.89360380207742">
   <ele>410.21678591892123</ele>
   <time>2021-06-04T00:24:23.001Z</time>
</trkpt>  
<trkpt lat="34.24845747635539" lon="108.8936486709306">
   <ele>409.3607943402603</ele>
   <time>2021-06-04T00:24:24.001Z</time>
</trkpt>  
<trkpt lat="34.24843954577373" lon="108.89369239020192">
   <ele>409.7182492110878</ele>
   <time>2021-06-04T00:24:25.001Z</time>
</trkpt>  
<trkpt lat="34.248428299326726" lon="108.89372293270115">
   <ele>407.99041308276355</ele>
   <time>2021-06-04T00:24:26.001Z</time>
</trkpt>  
<trkpt lat="34.248407027047186" lon="108.8937684911555">
   <ele>409.5319691793993</ele>
   <time>2021-06-04T00:24:28.001Z</time>
</trkpt>  
<trkpt lat="34.24838276763222" lon="108.89381317662202">
   <ele>409.5797570999712</ele>
   <time>2021-06-04T00:24:30.001Z</time>
</trkpt>  
<trkpt lat="34.2483646901793" lon="108.89384354400218">
   <ele>410.09656270686537</ele>
   <time>2021-06-04T00:24:32.001Z</time>
</trkpt>  
<trkpt lat="34.248349151415034" lon="108.89387884947679">
   <ele>410.1554743954912</ele>
   <time>2021-06-04T00:24:34.001Z</time>
</trkpt>  
<trkpt lat="34.24834770840467" lon="108.89391328113662">
   <ele>407.1706563560292</ele>
   <time>2021-06-04T00:24:37.001Z</time>
</trkpt>  
<trkpt lat="34.2483538329178" lon="108.89394757627504">
   <ele>408.2308663772419</ele>
   <time>2021-06-04T00:24:40.001Z</time>
</trkpt>  
<trkpt lat="34.24836016763831" lon="108.89399646259399">
   <ele>406.7947333874181</ele>
   <time>2021-06-04T00:24:43.001Z</time>
</trkpt>  
<trkpt lat="34.248360450549015" lon="108.89403902195073">
   <ele>408.35346594732255</ele>
   <time>2021-06-04T00:24:46.001Z</time>
</trkpt>  
<trkpt lat="34.24835148740556" lon="108.89408354940578">
   <ele>409.33581689558923</ele>
   <time>2021-06-04T00:24:50.001Z</time>
</trkpt>  
<trkpt lat="34.24834763441785" lon="108.89412013260683">
   <ele>410.19371678028256</ele>
   <time>2021-06-04T00:24:52.001Z</time>
</trkpt>  
<trkpt lat="34.24834196747001" lon="108.89415388049606">
   <ele>409.29330098442733</ele>
   <time>2021-06-04T00:24:54.001Z</time>
</trkpt>  
<trkpt lat="34.24832604981745" lon="108.8941817073202">
   <ele>408.86029434297234</ele>
   <time>2021-06-04T00:24:56.001Z</time>
</trkpt>  
<trkpt lat="34.24830263742126" lon="108.89420927178118">
   <ele>409.7488644886762</ele>
   <time>2021-06-04T00:24:59.001Z</time>
</trkpt>  
<trkpt lat="34.24827791151066" lon="108.89422255437408">
   <ele>409.6943572219461</ele>
   <time>2021-06-04T00:25:02.001Z</time>
</trkpt>  
<trkpt lat="34.24824746007797" lon="108.8942527604052">
   <ele>410.2746565826237</ele>
   <time>2021-06-04T00:25:05.002Z</time>
</trkpt>  
<trkpt lat="34.248221238365424" lon="108.8942773095804">
   <ele>410.2839639065787</ele>
   <time>2021-06-04T00:25:07.002Z</time>
</trkpt>  
<trkpt lat="34.24819331649724" lon="108.89429271958629">
   <ele>409.211516642943</ele>
   <time>2021-06-04T00:25:09.002Z</time>
</trkpt>  
<trkpt lat="34.248166662478916" lon="108.89430299822699">
   <ele>409.00292163621634</ele>
   <time>2021-06-04T00:25:12.002Z</time>
</trkpt>  
<trkpt lat="34.24813945728876" lon="108.89432526117257">
   <ele>410.4769028443843</ele>
   <time>2021-06-04T00:25:16.002Z</time>
</trkpt>  
<trkpt lat="34.24810761554165" lon="108.89434541853667">
   <ele>409.1220105011016</ele>
   <time>2021-06-04T00:25:19.002Z</time>
</trkpt>  
<trkpt lat="34.24807556953387" lon="108.89436841487039">
   <ele>408.3000487834215</ele>
   <time>2021-06-04T00:25:23.002Z</time>
</trkpt>  
<trkpt lat="34.248049608042116" lon="108.8944025338472">
   <ele>406.93319484591484</ele>
   <time>2021-06-04T00:25:26.002Z</time>
</trkpt>  
<trkpt lat="34.24803394563229" lon="108.89445045127019">
   <ele>408.490398501046</ele>
   <time>2021-06-04T00:25:33.002Z</time>
</trkpt>  
<trkpt lat="34.248023983041385" lon="108.89449256467887">
   <ele>409.16688962001354</ele>
   <time>2021-06-04T00:25:34.002Z</time>
</trkpt>  
<trkpt lat="34.24801461697661" lon="108.89454501706479">
   <ele>406.97567772027105</ele>
   <time>2021-06-04T00:25:36.002Z</time>
</trkpt>  
<trkpt lat="34.2480041517426" lon="108.89459897451516">
   <ele>407.1361488029361</ele>
   <time>2021-06-04T00:25:38.002Z</time>
</trkpt>  
<trkpt lat="34.24799321226332" lon="108.89465391783612">
   <ele>407.93949907645583</ele>
   <time>2021-06-04T00:25:40.001Z</time>
</trkpt>  
<trkpt lat="34.24799263929223" lon="108.89469540699255">
   <ele>408.1007340243086</ele>
   <time>2021-06-04T00:25:42.000Z</time>
</trkpt>  
<trkpt lat="34.247999458652394" lon="108.89473332837643">
   <ele>409.00339100137353</ele>
   <time>2021-06-04T00:25:44.000Z</time>
</trkpt>  
<trkpt lat="34.24801502159239" lon="108.89477059392877">
   <ele>408.8360325349495</ele>
   <time>2021-06-04T00:25:46.000Z</time>
</trkpt>  
<trkpt lat="34.24803105219304" lon="108.89481305754602">
   <ele>408.95926121622324</ele>
   <time>2021-06-04T00:25:48.000Z</time>
</trkpt>  
<trkpt lat="34.24804242158966" lon="108.89485305741492">
   <ele>408.22725682798773</ele>
   <time>2021-06-04T00:25:51.000Z</time>
</trkpt>  
<trkpt lat="34.24806114786121" lon="108.89488752274767">
   <ele>408.3520817672834</ele>
   <time>2021-06-04T00:25:55.000Z</time>
</trkpt>  
<trkpt lat="34.24808148921514" lon="108.89491330285152">
   <ele>408.11974492575973</ele>
   <time>2021-06-04T00:25:58.000Z</time>
</trkpt>  
<trkpt lat="34.248106125871864" lon="108.89493437740919">
   <ele>407.2236677771434</ele>
   <time>2021-06-04T00:26:01.000Z</time>
</trkpt>  
<trkpt lat="34.24813894416992" lon="108.89494407280459">
   <ele>407.07961414474994</ele>
   <time>2021-06-04T00:26:04.000Z</time>
</trkpt>  
<trkpt lat="34.248174201131775" lon="108.89494608568074">
   <ele>409.23654180858284</ele>
   <time>2021-06-04T00:26:07.000Z</time>
</trkpt>  
<trkpt lat="34.24820687437811" lon="108.89494798717301">
   <ele>407.86499955225736</ele>
   <time>2021-06-04T00:26:10.001Z</time>
</trkpt>  
<trkpt lat="34.24823980392705" lon="108.89495678796035">
   <ele>407.6134503800422</ele>
   <time>2021-06-04T00:26:13.001Z</time>
</trkpt>  
<trkpt lat="34.248269042066795" lon="108.89495641878264">
   <ele>408.3119269181043</ele>
   <time>2021-06-04T00:26:16.001Z</time>
</trkpt>  
<trkpt lat="34.248301289634576" lon="108.89494905662303">
   <ele>408.2006150651723</ele>
   <time>2021-06-04T00:26:19.001Z</time>
</trkpt>  
<trkpt lat="34.24833841515449" lon="108.89493679009662">
   <ele>410.5587643198669</ele>
   <time>2021-06-04T00:26:22.001Z</time>
</trkpt>  
<trkpt lat="34.24836618317787" lon="108.89493632015909">
   <ele>408.4659126913175</ele>
   <time>2021-06-04T00:26:24.001Z</time>
</trkpt>  
<trkpt lat="34.248393712095314" lon="108.89493823748015">
   <ele>408.2607688801363</ele>
   <time>2021-06-04T00:26:26.001Z</time>
</trkpt>  
<trkpt lat="34.248428187988615" lon="108.89494108440009">
   <ele>408.05317832157016</ele>
   <time>2021-06-04T00:26:29.001Z</time>
</trkpt>  
<trkpt lat="34.24845488053704" lon="108.89495125033613">
   <ele>407.83065909612924</ele>
   <time>2021-06-04T00:26:31.001Z</time>
</trkpt>  
<trkpt lat="34.24848596975697" lon="108.89496492514048">
   <ele>407.2764215692878</ele>
   <time>2021-06-04T00:26:33.001Z</time>
</trkpt>  
<trkpt lat="34.2485137322325" lon="108.89497740747976">
   <ele>406.85142538324</ele>
   <time>2021-06-04T00:26:35.001Z</time>
</trkpt>  
<trkpt lat="34.24854502211845" lon="108.89498674675653">
   <ele>405.57794715464115</ele>
   <time>2021-06-04T00:26:37.001Z</time>
</trkpt>  
<trkpt lat="34.248573227706935" lon="108.89499142367974">
   <ele>406.4852080028504</ele>
   <time>2021-06-04T00:26:39.001Z</time>
</trkpt>  
<trkpt lat="34.24860184716162" lon="108.8949919185131">
   <ele>407.5996622443199</ele>
   <time>2021-06-04T00:26:41.001Z</time>
</trkpt>  
<trkpt lat="34.24863623446551" lon="108.89499215546189">
   <ele>407.3640401419252</ele>
   <time>2021-06-04T00:26:44.001Z</time>
</trkpt>  
<trkpt lat="34.2486648714941" lon="108.89497821444945">
   <ele>407.87732364423573</ele>
   <time>2021-06-04T00:26:48.001Z</time>
</trkpt>  
<trkpt lat="34.24870004948634" lon="108.89496418082726">
   <ele>407.6402109609917</ele>
   <time>2021-06-04T00:26:51.001Z</time>
</trkpt>  
<trkpt lat="34.248732468388084" lon="108.89495559544156">
   <ele>407.8455528039485</ele>
   <time>2021-06-04T00:26:54.001Z</time>
</trkpt>  
<trkpt lat="34.24876801677328" lon="108.8949664933756">
   <ele>407.441913866438</ele>
   <time>2021-06-04T00:26:57.001Z</time>
</trkpt>  
<trkpt lat="34.248806898586714" lon="108.89496039522406">
   <ele>406.40921207517385</ele>
   <time>2021-06-04T00:27:00.001Z</time>
</trkpt>  
<trkpt lat="34.24883689777597" lon="108.8949508284259">
   <ele>405.54542395845056</ele>
   <time>2021-06-04T00:27:02.001Z</time>
</trkpt>  
<trkpt lat="34.24886572630564" lon="108.89493610003778">
   <ele>406.67275312170386</ele>
   <time>2021-06-04T00:27:04.001Z</time>
</trkpt>  
<trkpt lat="34.24889901941457" lon="108.89493129269204">
   <ele>406.8626553937793</ele>
   <time>2021-06-04T00:27:06.001Z</time>
</trkpt>  
<trkpt lat="34.248935038671505" lon="108.8949242288165">
   <ele>406.4172447184101</ele>
   <time>2021-06-04T00:27:09.001Z</time>
</trkpt>  
<trkpt lat="34.248966201395405" lon="108.89492422080953">
   <ele>406.8577967630699</ele>
   <time>2021-06-04T00:27:12.001Z</time>
</trkpt>  
<trkpt lat="34.24899931255154" lon="108.89491504332284">
   <ele>405.986496552825</ele>
   <time>2021-06-04T00:27:15.001Z</time>
</trkpt>  
<trkpt lat="34.249028583065105" lon="108.89491231948938">
   <ele>405.69211366120726</ele>
   <time>2021-06-04T00:27:18.001Z</time>
</trkpt>  
<trkpt lat="34.24905848398456" lon="108.8949079517142">
   <ele>404.687536326237</ele>
   <time>2021-06-04T00:27:20.001Z</time>
</trkpt>  
<trkpt lat="34.24908817679068" lon="108.89490495699134">
   <ele>404.46276891510934</ele>
   <time>2021-06-04T00:27:22.001Z</time>
</trkpt>  
<trkpt lat="34.24912627822152" lon="108.89490354628116">
   <ele>406.75767084304243</ele>
   <time>2021-06-04T00:27:25.001Z</time>
</trkpt>  
<trkpt lat="34.24915548702064" lon="108.89491313860029">
   <ele>407.33045838493854</ele>
   <time>2021-06-04T00:27:28.002Z</time>
</trkpt>  
<trkpt lat="34.2491872095165" lon="108.89492382967589">
   <ele>406.889392811805</ele>
   <time>2021-06-04T00:27:31.002Z</time>
</trkpt>  
<trkpt lat="34.249214340589624" lon="108.89492824188585">
   <ele>405.2216238230467</ele>
   <time>2021-06-04T00:27:33.002Z</time>
</trkpt>  
<trkpt lat="34.249242371016614" lon="108.89493471496881">
   <ele>405.95141340233386</ele>
   <time>2021-06-04T00:27:35.002Z</time>
</trkpt>  
<trkpt lat="34.24927419513464" lon="108.89493415361689">
   <ele>405.7612385507673</ele>
   <time>2021-06-04T00:27:37.002Z</time>
</trkpt>  
<trkpt lat="34.249307742497244" lon="108.89493502824507">
   <ele>404.6487766345963</ele>
   <time>2021-06-04T00:27:40.002Z</time>
</trkpt>  
<trkpt lat="34.24933757580015" lon="108.89493674189436">
   <ele>406.12987040169537</ele>
   <time>2021-06-04T00:27:43.002Z</time>
</trkpt>  
<trkpt lat="34.24937125287613" lon="108.89494299368596">
   <ele>406.5828696023673</ele>
   <time>2021-06-04T00:27:46.000Z</time>
</trkpt>  
<trkpt lat="34.24940593450764" lon="108.89493306800325">
   <ele>406.20553931593895</ele>
   <time>2021-06-04T00:27:49.000Z</time>
</trkpt>  
<trkpt lat="34.24943619036603" lon="108.8949178640573">
   <ele>405.81253955699503</ele>
   <time>2021-06-04T00:27:51.000Z</time>
</trkpt>  
<trkpt lat="34.24947784729001" lon="108.89490643501881">
   <ele>406.6182321626693</ele>
   <time>2021-06-04T00:27:53.000Z</time>
</trkpt>  
<trkpt lat="34.24950912070894" lon="108.89490379887678">
   <ele>405.9064531326294</ele>
   <time>2021-06-04T00:27:57.000Z</time>
</trkpt>  
<trkpt lat="34.24953877088402" lon="108.89488576900783">
   <ele>405.2221281211823</ele>
   <time>2021-06-04T00:28:00.000Z</time>
</trkpt>  
<trkpt lat="34.24956830014517" lon="108.89486398652632">
   <ele>405.17814747430384</ele>
   <time>2021-06-04T00:28:03.000Z</time>
</trkpt>  
<trkpt lat="34.24968986796259" lon="108.89486072611236">
   <ele>405.2631171075627</ele>
   <time>2021-06-04T00:28:37.001Z</time>
</trkpt>  
<trkpt lat="34.2498354397095" lon="108.89486415475558">
   <ele>405.653594981879</ele>
   <time>2021-06-04T00:28:39.001Z</time>
</trkpt>  
<trkpt lat="34.2498812125266" lon="108.89487106375907">
   <ele>405.7043067095801</ele>
   <time>2021-06-04T00:28:40.001Z</time>
</trkpt>  
<trkpt lat="34.24991805954" lon="108.89487981164963">
   <ele>405.5975029617548</ele>
   <time>2021-06-04T00:28:41.001Z</time>
</trkpt>  
<trkpt lat="34.24994510255123" lon="108.89488823805671">
   <ele>405.8111633332446</ele>
   <time>2021-06-04T00:28:42.001Z</time>
</trkpt>  
<trkpt lat="34.24998718326405" lon="108.89491232721386">
   <ele>406.01446884218603</ele>
   <time>2021-06-04T00:28:44.001Z</time>
</trkpt>  
<trkpt lat="34.250017854058456" lon="108.8949430931501">
   <ele>405.84275071136653</ele>
   <time>2021-06-04T00:28:46.001Z</time>
</trkpt>  
<trkpt lat="34.25003794504475" lon="108.89498218736273">
   <ele>406.69157459493726</ele>
   <time>2021-06-04T00:28:48.001Z</time>
</trkpt>  
<trkpt lat="34.25004070652541" lon="108.89502896344158">
   <ele>406.04898920003325</ele>
   <time>2021-06-04T00:28:51.001Z</time>
</trkpt>  
<trkpt lat="34.25004305724728" lon="108.89507506351016">
   <ele>404.8248898005113</ele>
   <time>2021-06-04T00:28:54.001Z</time>
</trkpt>  
<trkpt lat="34.25004455449657" lon="108.89511794468999">
   <ele>406.7547153644264</ele>
   <time>2021-06-04T00:28:57.001Z</time>
</trkpt>  
<trkpt lat="34.250045237789394" lon="108.89516128550703">
   <ele>407.3420427637175</ele>
   <time>2021-06-04T00:29:00.001Z</time>
</trkpt>  
<trkpt lat="34.25004414462854" lon="108.89520469782791">
   <ele>405.51391916908324</ele>
   <time>2021-06-04T00:29:03.001Z</time>
</trkpt>  
<trkpt lat="34.2500495886548" lon="108.89524093154795">
   <ele>406.42430962622166</ele>
   <time>2021-06-04T00:29:06.001Z</time>
</trkpt>  
<trkpt lat="34.25005342032191" lon="108.895279784537">
   <ele>406.0635988889262</ele>
   <time>2021-06-04T00:29:09.001Z</time>
</trkpt>  
<trkpt lat="34.25005542527814" lon="108.89533204349065">
   <ele>406.05549343302846</ele>
   <time>2021-06-04T00:29:12.001Z</time>
</trkpt>  
<trkpt lat="34.25004888776503" lon="108.89536755598482">
   <ele>406.0135774407536</ele>
   <time>2021-06-04T00:29:14.001Z</time>
</trkpt>  
<trkpt lat="34.2500432858193" lon="108.89540500063649">
   <ele>406.5355062391609</ele>
   <time>2021-06-04T00:29:18.001Z</time>
</trkpt>  
<trkpt lat="34.250054475310904" lon="108.89544100893909">
   <ele>406.9165547415614</ele>
   <time>2021-06-04T00:29:21.001Z</time>
</trkpt>  
<trkpt lat="34.250066960489605" lon="108.89547611062014">
   <ele>407.0809231810272</ele>
   <time>2021-06-04T00:29:23.001Z</time>
</trkpt>  
<trkpt lat="34.25008105256146" lon="108.89551365026806">
   <ele>405.1485268427059</ele>
   <time>2021-06-04T00:29:27.001Z</time>
</trkpt>  
<trkpt lat="34.250077830939155" lon="108.89554852141723">
   <ele>406.2409298531711</ele>
   <time>2021-06-04T00:29:31.001Z</time>
</trkpt>  
<trkpt lat="34.25007682955365" lon="108.8955852517628">
   <ele>406.65624501928687</ele>
   <time>2021-06-04T00:29:33.001Z</time>
</trkpt>  
<trkpt lat="34.25008826451687" lon="108.89562556165542">
   <ele>406.80893677007407</ele>
   <time>2021-06-04T00:29:37.002Z</time>
</trkpt>  
<trkpt lat="34.250103975463745" lon="108.89565579930589">
   <ele>405.9631266789511</ele>
   <time>2021-06-04T00:29:39.002Z</time>
</trkpt>  
<trkpt lat="34.25012365660291" lon="108.89570536929155">
   <ele>407.09399638324976</ele>
   <time>2021-06-04T00:29:41.002Z</time>
</trkpt>  
<trkpt lat="34.25013152341534" lon="108.89574533755535">
   <ele>406.8125849040225</ele>
   <time>2021-06-04T00:29:43.002Z</time>
</trkpt>  
<trkpt lat="34.25014607776567" lon="108.89578319093263">
   <ele>407.139759209007</ele>
   <time>2021-06-04T00:29:45.002Z</time>
</trkpt>  
<trkpt lat="34.25016306583193" lon="108.89581303989425">
   <ele>406.94938289839774</ele>
   <time>2021-06-04T00:29:47.002Z</time>
</trkpt>  
<trkpt lat="34.25018255820863" lon="108.89584109523328">
   <ele>406.7702094716951</ele>
   <time>2021-06-04T00:29:50.002Z</time>
</trkpt>  
<trkpt lat="34.25020488997393" lon="108.89587126331601">
   <ele>406.22174951341003</ele>
   <time>2021-06-04T00:29:53.000Z</time>
</trkpt>  
<trkpt lat="34.25022629392509" lon="108.89589174286763">
   <ele>406.2756317136809</ele>
   <time>2021-06-04T00:29:55.000Z</time>
</trkpt>  
<trkpt lat="34.250253699490855" lon="108.89591093850383">
   <ele>406.47646827530116</ele>
   <time>2021-06-04T00:29:57.000Z</time>
</trkpt>  
<trkpt lat="34.25027916742271" lon="108.89593097879998">
   <ele>406.762851706706</ele>
   <time>2021-06-04T00:30:00.000Z</time>
</trkpt>  
<trkpt lat="34.250305471860116" lon="108.89595217513049">
   <ele>406.7443736391142</ele>
   <time>2021-06-04T00:30:02.000Z</time>
</trkpt>  
<trkpt lat="34.2503345143878" lon="108.89597674624565">
   <ele>404.78725330904126</ele>
   <time>2021-06-04T00:30:05.000Z</time>
</trkpt>  
<trkpt lat="34.25035614243957" lon="108.89599858330405">
   <ele>404.7598141282797</ele>
   <time>2021-06-04T00:30:08.000Z</time>
</trkpt>  
<trkpt lat="34.250391446159355" lon="108.89602113545413">
   <ele>405.8091697813943</ele>
   <time>2021-06-04T00:30:11.000Z</time>
</trkpt>  
<trkpt lat="34.250417345350925" lon="108.89603486958045">
   <ele>406.41048430185765</ele>
   <time>2021-06-04T00:30:13.000Z</time>
</trkpt>  
<trkpt lat="34.25044857607678" lon="108.89605203561672">
   <ele>406.81062837690115</ele>
   <time>2021-06-04T00:30:15.000Z</time>
</trkpt>  
<trkpt lat="34.25047541448711" lon="108.89607174609542">
   <ele>406.06999754998833</ele>
   <time>2021-06-04T00:30:17.000Z</time>
</trkpt>  
<trkpt lat="34.25050876569249" lon="108.89607742900887">
   <ele>406.43513497523963</ele>
   <time>2021-06-04T00:30:20.000Z</time>
</trkpt>  
<trkpt lat="34.25054496836825" lon="108.8960843924081">
   <ele>406.5860100314021</ele>
   <time>2021-06-04T00:30:25.000Z</time>
</trkpt>  
<trkpt lat="34.25057717382124" lon="108.89609625756074">
   <ele>406.4557192642242</ele>
   <time>2021-06-04T00:30:27.000Z</time>
</trkpt>  
<trkpt lat="34.25060357811183" lon="108.89610867551744">
   <ele>406.1095335157588</ele>
   <time>2021-06-04T00:30:29.000Z</time>
</trkpt>  
<trkpt lat="34.25063167027635" lon="108.89610639727485">
   <ele>406.32925188634545</ele>
   <time>2021-06-04T00:30:31.000Z</time>
</trkpt>  
<trkpt lat="34.250661775396175" lon="108.89609383091069">
   <ele>406.1008190596476</ele>
   <time>2021-06-04T00:30:35.000Z</time>
</trkpt>  
<trkpt lat="34.25070369705302" lon="108.89608165843214">
   <ele>406.18333792872727</ele>
   <time>2021-06-04T00:30:39.000Z</time>
</trkpt>  
<trkpt lat="34.25074054896006" lon="108.8960843723146">
   <ele>406.59919771086425</ele>
   <time>2021-06-04T00:30:41.000Z</time>
</trkpt>  
<trkpt lat="34.250770756846855" lon="108.89608441123193">
   <ele>407.1126932799816</ele>
   <time>2021-06-04T00:30:43.001Z</time>
</trkpt>  
<trkpt lat="34.25080428308829" lon="108.89608849747827">
   <ele>406.3728088196367</ele>
   <time>2021-06-04T00:30:45.001Z</time>
</trkpt>  
<trkpt lat="34.250840509541696" lon="108.89610082000425">
   <ele>406.58677567727864</ele>
   <time>2021-06-04T00:30:48.001Z</time>
</trkpt>  
<trkpt lat="34.25087494040067" lon="108.89610842334672">
   <ele>406.0414063734934</ele>
   <time>2021-06-04T00:30:51.001Z</time>
</trkpt>  
<trkpt lat="34.25091154967271" lon="108.89610222118282">
   <ele>406.1640808619559</ele>
   <time>2021-06-04T00:30:54.001Z</time>
</trkpt>  
<trkpt lat="34.25094636525026" lon="108.89608601198313">
   <ele>406.8960257936269</ele>
   <time>2021-06-04T00:30:58.001Z</time>
</trkpt>  
<trkpt lat="34.25096880317274" lon="108.89606362503507">
   <ele>407.00908813998103</ele>
   <time>2021-06-04T00:31:00.001Z</time>
</trkpt>  
<trkpt lat="34.250999082023725" lon="108.89603952610112">
   <ele>407.07502777315676</ele>
   <time>2021-06-04T00:31:02.001Z</time>
</trkpt>  
<trkpt lat="34.25102128271039" lon="108.89601653868891">
   <ele>406.47482732497156</ele>
   <time>2021-06-04T00:31:05.001Z</time>
</trkpt>  
<trkpt lat="34.25104222491811" lon="108.89598750964728">
   <ele>407.0002400306985</ele>
   <time>2021-06-04T00:31:08.001Z</time>
</trkpt>  
<trkpt lat="34.251069885329564" lon="108.89595182848119">
   <ele>406.87041791528463</ele>
   <time>2021-06-04T00:31:11.001Z</time>
</trkpt>  
<trkpt lat="34.2510945232559" lon="108.89591382391421">
   <ele>407.29122550040483</ele>
   <time>2021-06-04T00:31:14.001Z</time>
</trkpt>  
<trkpt lat="34.25112033511852" lon="108.89588485405241">
   <ele>406.75157682970166</ele>
   <time>2021-06-04T00:31:17.001Z</time>
</trkpt>  
<trkpt lat="34.25115421532832" lon="108.89586776649239">
   <ele>406.97720614261925</ele>
   <time>2021-06-04T00:31:20.001Z</time>
</trkpt>  
<trkpt lat="34.25118574752942" lon="108.89585366805026">
   <ele>406.5593036329374</ele>
   <time>2021-06-04T00:31:23.001Z</time>
</trkpt>  
<trkpt lat="34.25122373891102" lon="108.89584587927348">
   <ele>406.7774868104607</ele>
   <time>2021-06-04T00:31:26.001Z</time>
</trkpt>  
<trkpt lat="34.25125274714224" lon="108.89584371490577">
   <ele>406.3953332286328</ele>
   <time>2021-06-04T00:31:28.001Z</time>
</trkpt>  
<trkpt lat="34.25128050715691" lon="108.89583978965956">
   <ele>406.59409076347947</ele>
   <time>2021-06-04T00:31:30.001Z</time>
</trkpt>  
<trkpt lat="34.251308013292615" lon="108.89583432206595">
   <ele>406.1398184970021</ele>
   <time>2021-06-04T00:31:32.001Z</time>
</trkpt>  
<trkpt lat="34.25134780351097" lon="108.89582827104037">
   <ele>405.79967825487256</ele>
   <time>2021-06-04T00:31:35.001Z</time>
</trkpt>  
<trkpt lat="34.25138172130858" lon="108.89581537200836">
   <ele>403.7071506846696</ele>
   <time>2021-06-04T00:31:38.001Z</time>
</trkpt>  
<trkpt lat="34.25141323605153" lon="108.89578458266607">
   <ele>405.6094694454223</ele>
   <time>2021-06-04T00:31:41.001Z</time>
</trkpt>  
<trkpt lat="34.251435749010696" lon="108.8957653992874">
   <ele>405.76145364996046</ele>
   <time>2021-06-04T00:31:43.001Z</time>
</trkpt>  
<trkpt lat="34.251464456557464" lon="108.89573682224842">
   <ele>404.2225986374542</ele>
   <time>2021-06-04T00:31:46.001Z</time>
</trkpt>  
<trkpt lat="34.251480584747355" lon="108.8957034077263">
   <ele>403.1205638544634</ele>
   <time>2021-06-04T00:31:50.002Z</time>
</trkpt>  
<trkpt lat="34.2514891572397" lon="108.89566921094755">
   <ele>403.90425254497677</ele>
   <time>2021-06-04T00:31:53.002Z</time>
</trkpt>  
<trkpt lat="34.25149368805631" lon="108.89562591767755">
   <ele>403.77780707366765</ele>
   <time>2021-06-04T00:31:56.002Z</time>
</trkpt>  
<trkpt lat="34.251501912084045" lon="108.89559275698754">
   <ele>404.4236184870824</ele>
   <time>2021-06-04T00:31:58.000Z</time>
</trkpt>  
<trkpt lat="34.25151569132519" lon="108.89556468989828">
   <ele>405.10238168295473</ele>
   <time>2021-06-04T00:32:00.000Z</time>
</trkpt>  
<trkpt lat="34.25153614770257" lon="108.89553716569188">
   <ele>404.9673323594034</ele>
   <time>2021-06-04T00:32:03.000Z</time>
</trkpt>  
<trkpt lat="34.251550511009874" lon="108.89550823465163">
   <ele>404.69583518616855</ele>
   <time>2021-06-04T00:32:06.000Z</time>
</trkpt>  
<trkpt lat="34.25155638131383" lon="108.89547268851021">
   <ele>405.05305344890803</ele>
   <time>2021-06-04T00:32:09.000Z</time>
</trkpt>  
<trkpt lat="34.25156164808725" lon="108.89543938163798">
   <ele>405.34270638786256</ele>
   <time>2021-06-04T00:32:11.000Z</time>
</trkpt>  
<trkpt lat="34.251577242118515" lon="108.89541205697088">
   <ele>405.1853777663782</ele>
   <time>2021-06-04T00:32:14.000Z</time>
</trkpt>  
<trkpt lat="34.251597200201026" lon="108.89537069039883">
   <ele>404.98390911333263</ele>
   <time>2021-06-04T00:32:17.000Z</time>
</trkpt>  
<trkpt lat="34.25162053677053" lon="108.89534348115284">
   <ele>404.8723491439596</ele>
   <time>2021-06-04T00:32:19.000Z</time>
</trkpt>  
<trkpt lat="34.25164770643157" lon="108.895309882585">
   <ele>404.8142271945253</ele>
   <time>2021-06-04T00:32:21.000Z</time>
</trkpt>  
<trkpt lat="34.25166713951311" lon="108.89528060619567">
   <ele>405.3379949759692</ele>
   <time>2021-06-04T00:32:23.000Z</time>
</trkpt>  
<trkpt lat="34.251684368059564" lon="108.89523926029008">
   <ele>405.4623997230083</ele>
   <time>2021-06-04T00:32:26.000Z</time>
</trkpt>  
<trkpt lat="34.25169817590418" lon="108.89520552063637">
   <ele>405.13341592252254</ele>
   <time>2021-06-04T00:32:29.000Z</time>
</trkpt>  
<trkpt lat="34.251704535145194" lon="108.8951597932674">
   <ele>405.8513219691813</ele>
   <time>2021-06-04T00:32:32.000Z</time>
</trkpt>  
<trkpt lat="34.2517041813329" lon="108.89511672254334">
   <ele>404.35946820210665</ele>
   <time>2021-06-04T00:32:35.000Z</time>
</trkpt>  
<trkpt lat="34.251714971173556" lon="108.8950798491612">
   <ele>404.9602323267609</ele>
   <time>2021-06-04T00:32:38.000Z</time>
</trkpt>  
<trkpt lat="34.25173496199246" lon="108.89504025239073">
   <ele>404.77317989990115</ele>
   <time>2021-06-04T00:32:41.000Z</time>
</trkpt>  
<trkpt lat="34.25175757749091" lon="108.89500658222761">
   <ele>403.55017251800746</ele>
   <time>2021-06-04T00:32:43.001Z</time>
</trkpt>  
<trkpt lat="34.25176065941894" lon="108.8949668474055">
   <ele>405.41267694719136</ele>
   <time>2021-06-04T00:32:45.001Z</time>
</trkpt>  
<trkpt lat="34.25175106069009" lon="108.89493546717998">
   <ele>405.3464073417708</ele>
   <time>2021-06-04T00:32:47.001Z</time>
</trkpt>  
<trkpt lat="34.251735037784854" lon="108.89489538372767">
   <ele>405.8500367179513</ele>
   <time>2021-06-04T00:32:51.001Z</time>
</trkpt>  
<trkpt lat="34.25174357832278" lon="108.89484847193165">
   <ele>405.3879613112658</ele>
   <time>2021-06-04T00:32:54.001Z</time>
</trkpt>  
<trkpt lat="34.251760811725205" lon="108.89482090431335">
   <ele>405.61985344905406</ele>
   <time>2021-06-04T00:32:56.001Z</time>
</trkpt>  
<trkpt lat="34.251778311360674" lon="108.89478373182142">
   <ele>405.23484383523464</ele>
   <time>2021-06-04T00:32:59.001Z</time>
</trkpt>  
<trkpt lat="34.251786276445834" lon="108.89474920583666">
   <ele>405.3312699897215</ele>
   <time>2021-06-04T00:33:03.001Z</time>
</trkpt>  
<trkpt lat="34.251782629670714" lon="108.89470509675618">
   <ele>403.8129194378853</ele>
   <time>2021-06-04T00:33:08.001Z</time>
</trkpt>  
<trkpt lat="34.251783675924884" lon="108.89465967896919">
   <ele>405.2428235821426</ele>
   <time>2021-06-04T00:33:11.001Z</time>
</trkpt>  
<trkpt lat="34.251799049677345" lon="108.89463218199072">
   <ele>404.97422550059855</ele>
   <time>2021-06-04T00:33:13.001Z</time>
</trkpt>  
<trkpt lat="34.251815529441394" lon="108.89459515946277">
   <ele>405.01104564778507</ele>
   <time>2021-06-04T00:33:15.001Z</time>
</trkpt>  
<trkpt lat="34.251827780193665" lon="108.89455793734564">
   <ele>404.5689407773316</ele>
   <time>2021-06-04T00:33:17.001Z</time>
</trkpt>  
<trkpt lat="34.251845964153325" lon="108.89450821032987">
   <ele>404.61840813979506</ele>
   <time>2021-06-04T00:33:20.001Z</time>
</trkpt>  
<trkpt lat="34.25186069531523" lon="108.8944733309378">
   <ele>405.2851678254083</ele>
   <time>2021-06-04T00:33:23.001Z</time>
</trkpt>  
<trkpt lat="34.251853112480774" lon="108.89442053460208">
   <ele>405.39696307387203</ele>
   <time>2021-06-04T00:33:26.001Z</time>
</trkpt>  
<trkpt lat="34.25184645608309" lon="108.89438234527218">
   <ele>404.5079298550263</ele>
   <time>2021-06-04T00:33:28.001Z</time>
</trkpt>  
<trkpt lat="34.25183098274872" lon="108.89435267374917">
   <ele>404.8072869107127</ele>
   <time>2021-06-04T00:33:30.001Z</time>
</trkpt>  
<trkpt lat="34.25180771035924" lon="108.89432904204764">
   <ele>404.5673890225589</ele>
   <time>2021-06-04T00:33:32.001Z</time>
</trkpt>  
<trkpt lat="34.251787362237096" lon="108.89430077181602">
   <ele>404.58120987191796</ele>
   <time>2021-06-04T00:33:34.001Z</time>
</trkpt>  
<trkpt lat="34.251767953686524" lon="108.89426591836545">
   <ele>404.47427298873663</ele>
   <time>2021-06-04T00:33:37.001Z</time>
</trkpt>  
<trkpt lat="34.25175020252769" lon="108.89423441424833">
   <ele>405.52457712125033</ele>
   <time>2021-06-04T00:33:40.001Z</time>
</trkpt>  
<trkpt lat="34.25173058830914" lon="108.89420769689939">
   <ele>405.3932818667963</ele>
   <time>2021-06-04T00:33:42.001Z</time>
</trkpt>  
<trkpt lat="34.25171732189102" lon="108.8941790816532">
   <ele>405.192089128308</ele>
   <time>2021-06-04T00:33:44.001Z</time>
</trkpt>  
<trkpt lat="34.25170169011404" lon="108.89415221901046">
   <ele>404.9024200607091</ele>
   <time>2021-06-04T00:33:47.002Z</time>
</trkpt>  
<trkpt lat="34.251689394274706" lon="108.89411128099492">
   <ele>405.4230140550062</ele>
   <time>2021-06-04T00:33:51.002Z</time>
</trkpt>  
<trkpt lat="34.25168570689997" lon="108.89407255521262">
   <ele>405.58905146084726</ele>
   <time>2021-06-04T00:33:55.002Z</time>
</trkpt>  
<trkpt lat="34.25168435834096" lon="108.89403426367433">
   <ele>405.5886550396681</ele>
   <time>2021-06-04T00:34:00.002Z</time>
</trkpt>  
<trkpt lat="34.25167169424287" lon="108.89399685909196">
   <ele>405.2592270746827</ele>
   <time>2021-06-04T00:34:04.000Z</time>
</trkpt>  
<trkpt lat="34.25166397066837" lon="108.8939591867483">
   <ele>405.2900371849537</ele>
   <time>2021-06-04T00:34:08.000Z</time>
</trkpt>  
<trkpt lat="34.2516557304683" lon="108.89392390179351">
   <ele>405.0190039901063</ele>
   <time>2021-06-04T00:34:13.000Z</time>
</trkpt>  
<trkpt lat="34.25164292705386" lon="108.89389420313489">
   <ele>405.23109253682196</ele>
   <time>2021-06-04T00:34:16.000Z</time>
</trkpt>  
<trkpt lat="34.251635431338826" lon="108.89385096965614">
   <ele>405.20780509430915</ele>
   <time>2021-06-04T00:34:19.000Z</time>
</trkpt>  
<trkpt lat="34.251635304545104" lon="108.89381640013585">
   <ele>404.79788995999843</ele>
   <time>2021-06-04T00:34:21.000Z</time>
</trkpt>  
<trkpt lat="34.251640572704765" lon="108.89376876518921">
   <ele>405.4538594102487</ele>
   <time>2021-06-04T00:34:24.000Z</time>
</trkpt>  
<trkpt lat="34.25164438909932" lon="108.89372477542146">
   <ele>405.9728047028184</ele>
   <time>2021-06-04T00:34:28.000Z</time>
</trkpt>  
<trkpt lat="34.25164863270369" lon="108.89368390403851">
   <ele>405.72534272726625</ele>
   <time>2021-06-04T00:34:31.000Z</time>
</trkpt>  
<trkpt lat="34.25165489052579" lon="108.89365102789591">
   <ele>404.81456219032407</ele>
   <time>2021-06-04T00:34:37.000Z</time>
</trkpt>  
<trkpt lat="34.25162962495731" lon="108.89360336920656">
   <ele>405.8339489707723</ele>
   <time>2021-06-04T00:34:41.000Z</time>
</trkpt>  
<trkpt lat="34.25160562557734" lon="108.89355490992159">
   <ele>405.22945273667574</ele>
   <time>2021-06-04T00:34:43.001Z</time>
</trkpt>  
<trkpt lat="34.251589182447084" lon="108.89352504052317">
   <ele>405.71374990884215</ele>
   <time>2021-06-04T00:34:44.001Z</time>
</trkpt>  
<trkpt lat="34.25157293113638" lon="108.89349893070313">
   <ele>405.76098989043385</ele>
   <time>2021-06-04T00:34:45.001Z</time>
</trkpt>  
<trkpt lat="34.25155485289956" lon="108.89347467045195">
   <ele>406.20312554575503</ele>
   <time>2021-06-04T00:34:46.001Z</time>
</trkpt>  
<trkpt lat="34.25153509717385" lon="108.89344788629153">
   <ele>406.26791131775826</ele>
   <time>2021-06-04T00:34:47.001Z</time>
</trkpt>  
<trkpt lat="34.25151338613974" lon="108.89341518916629">
   <ele>406.1743939863518</ele>
   <time>2021-06-04T00:34:49.001Z</time>
</trkpt>  
<trkpt lat="34.25149932496884" lon="108.89338263944374">
   <ele>405.8594266688451</ele>
   <time>2021-06-04T00:34:51.001Z</time>
</trkpt>  
<trkpt lat="34.2514756994895" lon="108.89333366311224">
   <ele>407.3623047936708</ele>
   <time>2021-06-04T00:34:53.001Z</time>
</trkpt>  
<trkpt lat="34.25144713199641" lon="108.8933161435548">
   <ele>405.9641177095473</ele>
   <time>2021-06-04T00:34:56.001Z</time>
</trkpt>  
<trkpt lat="34.25144184347479" lon="108.89327863459089">
   <ele>406.02208617608994</ele>
   <time>2021-06-04T00:34:59.001Z</time>
</trkpt>  
<trkpt lat="34.2514372247997" lon="108.89323422297633">
   <ele>406.1907045291737</ele>
   <time>2021-06-04T00:35:02.001Z</time>
</trkpt>  
<trkpt lat="34.25143386640756" lon="108.89319336979645">
   <ele>406.4816925963387</ele>
   <time>2021-06-04T00:35:05.001Z</time>
</trkpt>  
<trkpt lat="34.25143139711887" lon="108.89315321261712">
   <ele>406.57783582340926</ele>
   <time>2021-06-04T00:35:08.001Z</time>
</trkpt>  
<trkpt lat="34.25142798409856" lon="108.89310803293333">
   <ele>405.02461809292436</ele>
   <time>2021-06-04T00:35:11.001Z</time>
</trkpt>  
<trkpt lat="34.251423179832116" lon="108.89306844612128">
   <ele>406.62173308618367</ele>
   <time>2021-06-04T00:35:14.001Z</time>
</trkpt>  
<trkpt lat="34.25141034372313" lon="108.89301332390474">
   <ele>406.4460256258026</ele>
   <time>2021-06-04T00:35:17.001Z</time>
</trkpt>  
<trkpt lat="34.251391336265236" lon="108.8929655446586">
   <ele>406.5515322647989</ele>
   <time>2021-06-04T00:35:19.001Z</time>
</trkpt>  
<trkpt lat="34.25137202118957" lon="108.89290815638363">
   <ele>407.95645829383284</ele>
   <time>2021-06-04T00:35:21.001Z</time>
</trkpt>  
<trkpt lat="34.25135793860487" lon="108.89287736211375">
   <ele>407.78421901818365</ele>
   <time>2021-06-04T00:35:24.001Z</time>
</trkpt>  
<trkpt lat="34.25133402003996" lon="108.8928485884968">
   <ele>407.280454733409</ele>
   <time>2021-06-04T00:35:32.001Z</time>
</trkpt>  
<trkpt lat="34.251308202525166" lon="108.89282482099371">
   <ele>407.36805537808686</ele>
   <time>2021-06-04T00:35:35.001Z</time>
</trkpt>  
<trkpt lat="34.251277390459656" lon="108.89280605836021">
   <ele>407.65007824264467</ele>
   <time>2021-06-04T00:35:38.001Z</time>
</trkpt>  
<trkpt lat="34.25124595949496" lon="108.89278393296168">
   <ele>407.6590574393049</ele>
   <time>2021-06-04T00:35:40.001Z</time>
</trkpt>  
<trkpt lat="34.25121249089084" lon="108.89276953276998">
   <ele>408.131212413311</ele>
   <time>2021-06-04T00:35:43.001Z</time>
</trkpt>  
<trkpt lat="34.25117867226171" lon="108.89274831955674">
   <ele>408.86837743781507</ele>
   <time>2021-06-04T00:35:46.001Z</time>
</trkpt>  
<trkpt lat="34.251165795294696" lon="108.89271225434989">
   <ele>407.8171252598986</ele>
   <time>2021-06-04T00:35:49.002Z</time>
</trkpt>  
<trkpt lat="34.25117529902672" lon="108.89267337557546">
   <ele>408.4362655505538</ele>
   <time>2021-06-04T00:35:51.002Z</time>
</trkpt>  
<trkpt lat="34.251188485562174" lon="108.89262564260791">
   <ele>408.89673740882427</ele>
   <time>2021-06-04T00:35:53.002Z</time>
</trkpt>  
<trkpt lat="34.25118761819203" lon="108.89257938235892">
   <ele>408.36691791098565</ele>
   <time>2021-06-04T00:35:56.002Z</time>
</trkpt>  
<trkpt lat="34.25118712673675" lon="108.89253968531425">
   <ele>408.49209334980696</ele>
   <time>2021-06-04T00:35:58.002Z</time>
</trkpt>  
<trkpt lat="34.251183729691206" lon="108.89249736350108">
   <ele>408.53491272684187</ele>
   <time>2021-06-04T00:36:00.002Z</time>
</trkpt>  
<trkpt lat="34.251178147323664" lon="108.89246157213486">
   <ele>408.0855873338878</ele>
   <time>2021-06-04T00:36:02.002Z</time>
</trkpt>  
<trkpt lat="34.251178942930544" lon="108.89242207933795">
   <ele>407.9839331591502</ele>
   <time>2021-06-04T00:36:04.002Z</time>
</trkpt>  
<trkpt lat="34.25117364300796" lon="108.89238666393663">
   <ele>408.2254901025444</ele>
   <time>2021-06-04T00:36:08.002Z</time>
</trkpt>  
<trkpt lat="34.25116581461325" lon="108.89235285000667">
   <ele>408.9829251980409</ele>
   <time>2021-06-04T00:36:11.000Z</time>
</trkpt>  
<trkpt lat="34.25116086046892" lon="108.89231033208763">
   <ele>408.60376734659076</ele>
   <time>2021-06-04T00:36:14.000Z</time>
</trkpt>  
<trkpt lat="34.25117511861004" lon="108.89227136854">
   <ele>408.43299295194447</ele>
   <time>2021-06-04T00:36:19.000Z</time>
</trkpt>  
<trkpt lat="34.25119324679342" lon="108.8922291865319">
   <ele>408.89917944557965</ele>
   <time>2021-06-04T00:36:21.000Z</time>
</trkpt>  
<trkpt lat="34.25119637614068" lon="108.89218807610214">
   <ele>409.24314285907894</ele>
   <time>2021-06-04T00:36:24.000Z</time>
</trkpt>  
<trkpt lat="34.251196783697765" lon="108.89213493317419">
   <ele>409.56364431697875</ele>
   <time>2021-06-04T00:36:27.001Z</time>
</trkpt>  
<trkpt lat="34.25119353617881" lon="108.89209190483862">
   <ele>409.13101570121944</ele>
   <time>2021-06-04T00:36:30.001Z</time>
</trkpt>  
<trkpt lat="34.25118242525827" lon="108.89204664384245">
   <ele>409.0831167837605</ele>
   <time>2021-06-04T00:36:34.001Z</time>
</trkpt>  
<trkpt lat="34.25116250302512" lon="108.8920120167083">
   <ele>409.73369828704745</ele>
   <time>2021-06-04T00:36:38.001Z</time>
</trkpt>  
<trkpt lat="34.25113988089757" lon="108.89197951766992">
   <ele>408.77908375579864</ele>
   <time>2021-06-04T00:36:41.001Z</time>
</trkpt>  
<trkpt lat="34.25112611179375" lon="108.89195122267262">
   <ele>405.9935455042869</ele>
   <time>2021-06-04T00:36:44.001Z</time>
</trkpt>  
<trkpt lat="34.25098693119885" lon="108.89182353841088">
   <ele>408.47390811052173</ele>
   <time>2021-06-04T00:37:27.001Z</time>
</trkpt>  
<trkpt lat="34.25083645061794" lon="108.89168055750385">
   <ele>407.62783943954855</ele>
   <time>2021-06-04T00:37:29.001Z</time>
</trkpt>  
<trkpt lat="34.25078406330432" lon="108.89163018567857">
   <ele>408.0274665122852</ele>
   <time>2021-06-04T00:37:30.001Z</time>
</trkpt>  
<trkpt lat="34.25073473841915" lon="108.89157907113659">
   <ele>407.86033139936626</ele>
   <time>2021-06-04T00:37:31.001Z</time>
</trkpt>  
<trkpt lat="34.25070465162622" lon="108.89154704648172">
   <ele>407.1006374359131</ele>
   <time>2021-06-04T00:37:32.002Z</time>
</trkpt>  
<trkpt lat="34.25066972824689" lon="108.8915177366999">
   <ele>407.06140636093915</ele>
   <time>2021-06-04T00:37:33.002Z</time>
</trkpt>  
<trkpt lat="34.25063906895983" lon="108.89149312336826">
   <ele>408.0910045253113</ele>
   <time>2021-06-04T00:37:34.002Z</time>
</trkpt>  
<trkpt lat="34.25060696818663" lon="108.8914703376052">
   <ele>408.1560480520129</ele>
   <time>2021-06-04T00:37:36.002Z</time>
</trkpt>  
<trkpt lat="34.250573454740476" lon="108.89144809374802">
   <ele>408.408879859373</ele>
   <time>2021-06-04T00:37:38.002Z</time>
</trkpt>  
<trkpt lat="34.250536603151694" lon="108.89143319420754">
   <ele>408.62611892819405</ele>
   <time>2021-06-04T00:37:40.002Z</time>
</trkpt>  
<trkpt lat="34.25051153847367" lon="108.89140881592748">
   <ele>408.21414734981954</ele>
   <time>2021-06-04T00:37:45.002Z</time>
</trkpt>  
<trkpt lat="34.250489098639854" lon="108.89137648828043">
   <ele>408.3700230382383</ele>
   <time>2021-06-04T00:37:48.002Z</time>
</trkpt>  
<trkpt lat="34.25046727811742" lon="108.89135346229723">
   <ele>408.42976438067853</ele>
   <time>2021-06-04T00:37:51.002Z</time>
</trkpt>  
<trkpt lat="34.250449953387104" lon="108.89132152643505">
   <ele>408.38061075564474</ele>
   <time>2021-06-04T00:37:54.002Z</time>
</trkpt>  
<trkpt lat="34.25044087006994" lon="108.89128836261425">
   <ele>409.3547678189352</ele>
   <time>2021-06-04T00:37:57.002Z</time>
</trkpt>  
<trkpt lat="34.250434111295284" lon="108.89124722804561">
   <ele>409.001163283363</ele>
   <time>2021-06-04T00:38:00.002Z</time>
</trkpt>  
<trkpt lat="34.25041047808561" lon="108.89123094155771">
   <ele>411.41875358950347</ele>
   <time>2021-06-04T00:38:03.002Z</time>
</trkpt>  
<trkpt lat="34.25037826074047" lon="108.89121145324657">
   <ele>408.8020443068817</ele>
   <time>2021-06-04T00:38:07.002Z</time>
</trkpt>  
<trkpt lat="34.250351589945566" lon="108.89119248687106">
   <ele>408.4130148310214</ele>
   <time>2021-06-04T00:38:10.002Z</time>
</trkpt>  
<trkpt lat="34.250206644766074" lon="108.89105402426031">
   <ele>406.31993211619556</ele>
   <time>2021-06-04T00:38:41.000Z</time>
</trkpt>  
<trkpt lat="34.25009884117441" lon="108.89094699173813">
   <ele>406.29419358540326</ele>
   <time>2021-06-04T00:38:43.000Z</time>
</trkpt>  
<trkpt lat="34.250050302746466" lon="108.89089655368682">
   <ele>406.8031265186146</ele>
   <time>2021-06-04T00:38:45.000Z</time>
</trkpt>  
<trkpt lat="34.25002122989576" lon="108.890857798851">
   <ele>407.44282764941454</ele>
   <time>2021-06-04T00:38:47.000Z</time>
</trkpt>  
<trkpt lat="34.24998729645863" lon="108.8908222588605">
   <ele>407.48523189034313</ele>
   <time>2021-06-04T00:38:49.000Z</time>
</trkpt>  
<trkpt lat="34.249963515131796" lon="108.8908029732298">
   <ele>408.00897948723286</ele>
   <time>2021-06-04T00:38:51.000Z</time>
</trkpt>  
<trkpt lat="34.249936948039924" lon="108.89078368842107">
   <ele>408.7530369795859</ele>
   <time>2021-06-04T00:38:55.001Z</time>
</trkpt>  
<trkpt lat="34.24990903511996" lon="108.89075813476113">
   <ele>407.4196186847985</ele>
   <time>2021-06-04T00:38:58.001Z</time>
</trkpt>  
<trkpt lat="34.2498702374258" lon="108.8907339778585">
   <ele>408.212036896497</ele>
   <time>2021-06-04T00:39:03.001Z</time>
</trkpt>  
<trkpt lat="34.249831159870574" lon="108.89072215316097">
   <ele>408.11904810369015</ele>
   <time>2021-06-04T00:39:05.001Z</time>
</trkpt>  
<trkpt lat="34.249801668902705" lon="108.89071611970441">
   <ele>408.2974303904921</ele>
   <time>2021-06-04T00:39:07.001Z</time>
</trkpt>  
<trkpt lat="34.249772797228374" lon="108.89070748016398">
   <ele>408.10620632302016</ele>
   <time>2021-06-04T00:39:09.001Z</time>
</trkpt>  
<trkpt lat="34.249744332761836" lon="108.89069939132895">
   <ele>407.3397643668577</ele>
   <time>2021-06-04T00:39:12.001Z</time>
</trkpt>  
<trkpt lat="34.24971105878416" lon="108.89069907615679">
   <ele>408.3433913644403</ele>
   <time>2021-06-04T00:39:14.001Z</time>
</trkpt>  
<trkpt lat="34.24967872489663" lon="108.89070959604014">
   <ele>408.0405688704923</ele>
   <time>2021-06-04T00:39:16.001Z</time>
</trkpt>  
<trkpt lat="34.24964532653828" lon="108.89071570481292">
   <ele>407.8413262050599</ele>
   <time>2021-06-04T00:39:20.001Z</time>
</trkpt>  
<trkpt lat="34.2496133375804" lon="108.8907031283383">
   <ele>408.0497254440561</ele>
   <time>2021-06-04T00:39:22.001Z</time>
</trkpt>  
<trkpt lat="34.24957943404642" lon="108.89069179828586">
   <ele>408.18115075677633</ele>
   <time>2021-06-04T00:39:24.001Z</time>
</trkpt>  
<trkpt lat="34.24954418261709" lon="108.89068507333323">
   <ele>407.9667430361733</ele>
   <time>2021-06-04T00:39:26.001Z</time>
</trkpt>  
<trkpt lat="34.24950730044501" lon="108.89067162441228">
   <ele>407.92884470243007</ele>
   <time>2021-06-04T00:39:28.001Z</time>
</trkpt>  
<trkpt lat="34.24947350554628" lon="108.89067659750914">
   <ele>408.41385404299945</ele>
   <time>2021-06-04T00:39:32.001Z</time>
</trkpt>  
<trkpt lat="34.24944269089129" lon="108.89067594799985">
   <ele>408.8275028280914</ele>
   <time>2021-06-04T00:39:35.001Z</time>
</trkpt>  
<trkpt lat="34.249412011127305" lon="108.8906714532621">
   <ele>408.38490974064916</ele>
   <time>2021-06-04T00:39:39.001Z</time>
</trkpt>  
<trkpt lat="34.249375450125775" lon="108.89067346217217">
   <ele>408.2154152356088</ele>
   <time>2021-06-04T00:39:42.001Z</time>
</trkpt>  
<trkpt lat="34.249341921656516" lon="108.89067651915937">
   <ele>408.1662443289533</ele>
   <time>2021-06-04T00:39:44.001Z</time>
</trkpt>  
<trkpt lat="34.24930530239491" lon="108.89068160126794">
   <ele>408.14306921325624</ele>
   <time>2021-06-04T00:39:47.001Z</time>
</trkpt>  
<trkpt lat="34.24927195683774" lon="108.8906900737758">
   <ele>407.21130205877125</ele>
   <time>2021-06-04T00:39:50.001Z</time>
</trkpt>  
<trkpt lat="34.249244752114166" lon="108.8907011546818">
   <ele>406.9881491381675</ele>
   <time>2021-06-04T00:39:53.002Z</time>
</trkpt>  
<trkpt lat="34.249205753634726" lon="108.89069473592254">
   <ele>406.8450252292678</ele>
   <time>2021-06-04T00:39:57.002Z</time>
</trkpt>  
<trkpt lat="34.24917578341922" lon="108.89069945416772">
   <ele>406.3593582501635</ele>
   <time>2021-06-04T00:39:59.002Z</time>
</trkpt>  
<trkpt lat="34.24914309614925" lon="108.8907054486129">
   <ele>407.91390695795417</ele>
   <time>2021-06-04T00:40:02.002Z</time>
</trkpt>  
<trkpt lat="34.24911358658102" lon="108.89070839753843">
   <ele>407.13202917203307</ele>
   <time>2021-06-04T00:40:05.002Z</time>
</trkpt>  
<trkpt lat="34.24908614533975" lon="108.89069853980467">
   <ele>407.39168377406895</ele>
   <time>2021-06-04T00:40:08.002Z</time>
</trkpt>  
<trkpt lat="34.24905326291215" lon="108.8907053765932">
   <ele>407.93822374008596</ele>
   <time>2021-06-04T00:40:11.002Z</time>
</trkpt>  
<trkpt lat="34.24902624016146" lon="108.89072764443739">
   <ele>407.87933378480375</ele>
   <time>2021-06-04T00:40:13.002Z</time>
</trkpt>  
<trkpt lat="34.24899983179109" lon="108.89075458579829">
   <ele>407.7596600353718</ele>
   <time>2021-06-04T00:40:16.002Z</time>
</trkpt>  
<trkpt lat="34.24897794319273" lon="108.89078627754041">
   <ele>407.5447249626741</ele>
   <time>2021-06-04T00:40:19.002Z</time>
</trkpt>  
<trkpt lat="34.24895631335461" lon="108.89081636772187">
   <ele>408.0257790638134</ele>
   <time>2021-06-04T00:40:22.000Z</time>
</trkpt>  
<trkpt lat="34.248933804746734" lon="108.89084557053349">
   <ele>407.2485325727612</ele>
   <time>2021-06-04T00:40:25.000Z</time>
</trkpt>  
<trkpt lat="34.24891100527098" lon="108.89087076661339">
   <ele>408.30952933616936</ele>
   <time>2021-06-04T00:40:28.000Z</time>
</trkpt>  
<trkpt lat="34.24888728733032" lon="108.89088764622439">
   <ele>407.8733668718487</ele>
   <time>2021-06-04T00:40:31.000Z</time>
</trkpt>  
<trkpt lat="34.24885918090852" lon="108.8909042601877">
   <ele>407.5683674002066</ele>
   <time>2021-06-04T00:40:33.000Z</time>
</trkpt>  
<trkpt lat="34.24883688855192" lon="108.89093733757271">
   <ele>407.336138445884</ele>
   <time>2021-06-04T00:40:38.000Z</time>
</trkpt>  
<trkpt lat="34.2488093778129" lon="108.89094157480991">
   <ele>408.01185376476496</ele>
   <time>2021-06-04T00:41:15.001Z</time>
</trkpt>  
<trkpt lat="34.24878447856636" lon="108.89092381895169">
   <ele>408.0904003912583</ele>
   <time>2021-06-04T00:41:20.001Z</time>
</trkpt>  
<trkpt lat="34.24880440171739" lon="108.89094766250068">
   <ele>408.0359285911545</ele>
   <time>2021-06-04T00:41:41.001Z</time>
</trkpt>  
<trkpt lat="34.24882556226239" lon="108.89096872984608">
   <ele>407.91274552512914</ele>
   <time>2021-06-04T00:41:53.001Z</time>
</trkpt>  
<trkpt lat="34.24881798302245" lon="108.89093677183129">
   <ele>408.3144698338583</ele>
   <time>2021-06-04T00:42:20.002Z</time>
</trkpt>  
<trkpt lat="34.248844330278295" lon="108.89091408394417">
   <ele>407.93121664132923</ele>
   <time>2021-06-04T00:42:43.000Z</time>
</trkpt>  
<trkpt lat="34.24888731497699" lon="108.89092716895196">
   <ele>407.6105537088588</ele>
   <time>2021-06-04T00:43:09.001Z</time>
</trkpt>  
<trkpt lat="34.24897677736539" lon="108.89099151316769">
   <ele>407.6947466144338</ele>
   <time>2021-06-04T00:43:11.001Z</time>
</trkpt>  
<trkpt lat="34.248951700737486" lon="108.89097323463031">
   <ele>407.45361162815243</ele>
   <time>2021-06-04T00:43:22.001Z</time>
</trkpt>  
<trkpt lat="34.24897682061651" lon="108.89096099779023">
   <ele>407.99120342358947</ele>
   <time>2021-06-04T00:44:58.001Z</time>
</trkpt>  
<trkpt lat="34.24899142266234" lon="108.89098915278889">
   <ele>406.92807423043996</ele>
   <time>2021-06-04T00:46:01.002Z</time>
</trkpt>  
<trkpt lat="34.24898719781247" lon="108.89095664073368">
   <ele>407.73126490600407</ele>
   <time>2021-06-04T00:46:58.001Z</time>
</trkpt>  
<trkpt lat="34.248985921030425" lon="108.89091949896304">
   <ele>407.73126490600407</ele>
   <time>2021-06-04T00:47:00.001Z</time>
</trkpt>  
<trkpt lat="34.248991671314634" lon="108.89095417017553">
   <ele>407.2980490028858</ele>
   <time>2021-06-04T00:47:21.001Z</time>
</trkpt>  
<trkpt lat="34.24898570784658" lon="108.89090034418268">
   <ele>406.7010524328798</ele>
   <time>2021-06-04T00:47:30.001Z</time>
</trkpt>  
<trkpt lat="34.2489668032395" lon="108.89086457516598">
   <ele>407.3289697486907</ele>
   <time>2021-06-04T00:47:33.001Z</time>
</trkpt>  
<trkpt lat="34.24894702492662" lon="108.89084133227844">
   <ele>408.2788399634883</ele>
   <time>2021-06-04T00:47:36.001Z</time>
</trkpt>  
<trkpt lat="34.24892265412562" lon="108.89086353418664">
   <ele>407.10847717057914</ele>
   <time>2021-06-04T00:47:40.001Z</time>
</trkpt>  
<trkpt lat="34.24890187539838" lon="108.89088845756494">
   <ele>407.8183033335954</ele>
   <time>2021-06-04T00:47:42.001Z</time>
</trkpt>  
<trkpt lat="34.24888086040505" lon="108.89091268738856">
   <ele>409.0727466195822</ele>
   <time>2021-06-04T00:47:44.001Z</time>
</trkpt>  
<trkpt lat="34.24885608523497" lon="108.89094019722714">
   <ele>407.5522735612467</ele>
   <time>2021-06-04T00:47:47.001Z</time>
</trkpt>  
<trkpt lat="34.24884110939381" lon="108.89097348282846">
   <ele>407.96759847924113</ele>
   <time>2021-06-04T00:47:49.001Z</time>
</trkpt>  
<trkpt lat="34.248822504547974" lon="108.8910211363209">
   <ele>408.14790663216263</ele>
   <time>2021-06-04T00:47:51.001Z</time>
</trkpt>  
<trkpt lat="34.248806145952585" lon="108.89105315799546">
   <ele>408.1885583261028</ele>
   <time>2021-06-04T00:47:53.001Z</time>
</trkpt>  
<trkpt lat="34.24878801096534" lon="108.89107794913544">
   <ele>408.32635034807026</ele>
   <time>2021-06-04T00:47:55.001Z</time>
</trkpt>  
<trkpt lat="34.248770770244455" lon="108.89110388979365">
   <ele>407.5909853670746</ele>
   <time>2021-06-04T00:47:58.001Z</time>
</trkpt>  
<trkpt lat="34.24875290527537" lon="108.89114018996987">
   <ele>407.70198646746576</ele>
   <time>2021-06-04T00:48:02.002Z</time>
</trkpt>  
<trkpt lat="34.24873829145086" lon="108.89118466506537">
   <ele>406.1542233033106</ele>
   <time>2021-06-04T00:48:06.002Z</time>
</trkpt>  
<trkpt lat="34.24872455902293" lon="108.89121900111301">
   <ele>407.5507790055126</ele>
   <time>2021-06-04T00:48:09.002Z</time>
</trkpt>  
<trkpt lat="34.24870865908259" lon="108.8912481408948">
   <ele>408.1790881138295</ele>
   <time>2021-06-04T00:48:13.002Z</time>
</trkpt>  
<trkpt lat="34.248696258572984" lon="108.89128077378932">
   <ele>408.76590135134757</ele>
   <time>2021-06-04T00:48:15.002Z</time>
</trkpt>  
<trkpt lat="34.24867840437946" lon="108.89130871111242">
   <ele>407.6417067050934</ele>
   <time>2021-06-04T00:48:18.002Z</time>
</trkpt>  
<trkpt lat="34.24866903360048" lon="108.89133961516727">
   <ele>408.32246239855886</ele>
   <time>2021-06-04T00:48:21.002Z</time>
</trkpt>  
<trkpt lat="34.24866330576058" lon="108.89137370125734">
   <ele>407.1389202680439</ele>
   <time>2021-06-04T00:48:25.002Z</time>
</trkpt>  
<trkpt lat="34.24866250719618" lon="108.89141523086872">
   <ele>406.21527512092143</ele>
   <time>2021-06-04T00:48:28.002Z</time>
</trkpt>  
<trkpt lat="34.248663980177476" lon="108.89145890427058">
   <ele>407.5206668553874</ele>
   <time>2021-06-04T00:48:31.002Z</time>
</trkpt>  
<trkpt lat="34.24866406981239" lon="108.89149733986956">
   <ele>407.1486127320677</ele>
   <time>2021-06-04T00:48:33.002Z</time>
</trkpt>  
<trkpt lat="34.24866692383574" lon="108.89153160333852">
   <ele>406.83116916846484</ele>
   <time>2021-06-04T00:48:35.002Z</time>
</trkpt>  
<trkpt lat="34.248673241443356" lon="108.89158741236027">
   <ele>407.2025561379269</ele>
   <time>2021-06-04T00:48:46.000Z</time>
</trkpt>  
<trkpt lat="34.24868048467543" lon="108.89163537451503">
   <ele>407.9705302370712</ele>
   <time>2021-06-04T00:48:47.000Z</time>
</trkpt>  
<trkpt lat="34.24868807733243" lon="108.89167535333672">
   <ele>407.25554730463773</ele>
   <time>2021-06-04T00:48:48.000Z</time>
</trkpt>  
<trkpt lat="34.24869626493427" lon="108.89173079882144">
   <ele>405.8097301069647</ele>
   <time>2021-06-04T00:48:50.000Z</time>
</trkpt>  
<trkpt lat="34.248697162011645" lon="108.89176418036162">
   <ele>407.1244782861322</ele>
   <time>2021-06-04T00:48:52.000Z</time>
</trkpt>  
<trkpt lat="34.2486981223886" lon="108.89180236467628">
   <ele>406.4056775327772</ele>
   <time>2021-06-04T00:48:55.000Z</time>
</trkpt>  
<trkpt lat="34.2487132983677" lon="108.89183531626628">
   <ele>407.36814828868955</ele>
   <time>2021-06-04T00:48:58.000Z</time>
</trkpt>  
<trkpt lat="34.24872161351207" lon="108.89187191145437">
   <ele>406.47501903027296</ele>
   <time>2021-06-04T00:49:00.000Z</time>
</trkpt>  
<trkpt lat="34.248726509847124" lon="108.89190963250557">
   <ele>406.88255013525486</ele>
   <time>2021-06-04T00:49:03.000Z</time>
</trkpt>  
<trkpt lat="34.248732539820146" lon="108.89194455319239">
   <ele>406.6364542739466</ele>
   <time>2021-06-04T00:49:06.000Z</time>
</trkpt>  
<trkpt lat="34.248741810563644" lon="108.89198973142756">
   <ele>406.1891751829535</ele>
   <time>2021-06-04T00:49:09.000Z</time>
</trkpt>  
<trkpt lat="34.248745663673695" lon="108.89202344186783">
   <ele>406.23261537309736</ele>
   <time>2021-06-04T00:49:12.000Z</time>
</trkpt>  
<trkpt lat="34.24875943264478" lon="108.89205828062353">
   <ele>407.0136625757441</ele>
   <time>2021-06-04T00:49:14.000Z</time>
</trkpt>  
<trkpt lat="34.24877641201921" lon="108.89209367494406">
   <ele>407.7833768473938</ele>
   <time>2021-06-04T00:49:16.000Z</time>
</trkpt>  
<trkpt lat="34.2487770641252" lon="108.89213672916814">
   <ele>407.02258956898004</ele>
   <time>2021-06-04T00:49:20.000Z</time>
</trkpt>  
<trkpt lat="34.24877695423759" lon="108.89217465933675">
   <ele>408.7564374823123</ele>
   <time>2021-06-04T00:49:23.000Z</time>
</trkpt>  
<trkpt lat="34.24878348701505" lon="108.8922090137306">
   <ele>409.0317271621898</ele>
   <time>2021-06-04T00:49:25.000Z</time>
</trkpt>  
<trkpt lat="34.24879326739448" lon="108.89224550504532">
   <ele>406.9095663195476</ele>
   <time>2021-06-04T00:49:28.000Z</time>
</trkpt>  
<trkpt lat="34.24880145112085" lon="108.89228108317431">
   <ele>407.9716735025868</ele>
   <time>2021-06-04T00:49:31.001Z</time>
</trkpt>  
<trkpt lat="34.24882021419662" lon="108.89231127389677">
   <ele>407.90995950996876</ele>
   <time>2021-06-04T00:49:34.001Z</time>
</trkpt>  
<trkpt lat="34.24883668367195" lon="108.89234467241879">
   <ele>406.5622862568125</ele>
   <time>2021-06-04T00:49:38.001Z</time>
</trkpt>  
<trkpt lat="34.24882957454879" lon="108.89239132611239">
   <ele>407.18108807411045</ele>
   <time>2021-06-04T00:49:43.001Z</time>
</trkpt>  
<trkpt lat="34.24881564171669" lon="108.89242805611654">
   <ele>407.1586441928521</ele>
   <time>2021-06-04T00:49:45.001Z</time>
</trkpt>  
<trkpt lat="34.248805720227274" lon="108.89246213968266">
   <ele>407.17538060154766</ele>
   <time>2021-06-04T00:49:47.001Z</time>
</trkpt>  
<trkpt lat="34.24879965776406" lon="108.89249453028584">
   <ele>406.6894937409088</ele>
   <time>2021-06-04T00:49:49.001Z</time>
</trkpt>  
<trkpt lat="34.24879292730263" lon="108.89254075192412">
   <ele>406.6390990912914</ele>
   <time>2021-06-04T00:49:51.001Z</time>
</trkpt>  
<trkpt lat="34.24879105512158" lon="108.8925842189917">
   <ele>408.0071275467053</ele>
   <time>2021-06-04T00:49:54.001Z</time>
</trkpt>  
<trkpt lat="34.24879953690865" lon="108.89262574916776">
   <ele>405.16365277115256</ele>
   <time>2021-06-04T00:49:57.001Z</time>
</trkpt>  
<trkpt lat="34.248817306161335" lon="108.89265866034768">
   <ele>407.6188681423664</ele>
   <time>2021-06-04T00:50:01.001Z</time>
</trkpt>  
<trkpt lat="34.24882234378169" lon="108.89270616922312">
   <ele>408.02312773279846</ele>
   <time>2021-06-04T00:50:04.001Z</time>
</trkpt>  
<trkpt lat="34.248825507012924" lon="108.89274606305351">
   <ele>407.7970208460465</ele>
   <time>2021-06-04T00:50:06.001Z</time>
</trkpt>  
<trkpt lat="34.248828004790155" lon="108.8927864846363">
   <ele>407.2588645266369</ele>
   <time>2021-06-04T00:50:09.001Z</time>
</trkpt>  
<trkpt lat="34.24882424847499" lon="108.89281928614818">
   <ele>408.31969756726176</ele>
   <time>2021-06-04T00:50:12.001Z</time>
</trkpt>  
<trkpt lat="34.24882695619926" lon="108.89285235367329">
   <ele>407.3788415035233</ele>
   <time>2021-06-04T00:50:14.001Z</time>
</trkpt>  
<trkpt lat="34.24883682246799" lon="108.89288414785089">
   <ele>407.89808672852814</ele>
   <time>2021-06-04T00:50:17.001Z</time>
</trkpt>  
<trkpt lat="34.24882893280713" lon="108.89291617757205">
   <ele>407.25070788525045</ele>
   <time>2021-06-04T00:50:20.001Z</time>
</trkpt>  
<trkpt lat="34.24882849811126" lon="108.89295783941598">
   <ele>408.5897862613201</ele>
   <time>2021-06-04T00:50:23.001Z</time>
</trkpt>  
<trkpt lat="34.24883180016237" lon="108.89300095153828">
   <ele>409.13832756411284</ele>
   <time>2021-06-04T00:50:27.002Z</time>
</trkpt>  
<trkpt lat="34.248843212718626" lon="108.89303252407154">
   <ele>408.85867980029434</ele>
   <time>2021-06-04T00:50:30.002Z</time>
</trkpt>  
<trkpt lat="34.24885493802859" lon="108.89307063983794">
   <ele>409.05125273857266</ele>
   <time>2021-06-04T00:50:33.002Z</time>
</trkpt>  
<trkpt lat="34.248869276330666" lon="108.89311019424309">
   <ele>409.1495106834918</ele>
   <time>2021-06-04T00:50:36.002Z</time>
</trkpt>  
<trkpt lat="34.248827332023744" lon="108.89323444882127">
   <ele>409.67486690636724</ele>
   <time>2021-06-04T00:50:58.000Z</time>
</trkpt>  
<trkpt lat="34.248770391521845" lon="108.89335494843793">
   <ele>410.0730270044878</ele>
   <time>2021-06-04T00:51:00.000Z</time>
</trkpt>  
<trkpt lat="34.24874719987489" lon="108.89339180749674">
   <ele>407.68664021696895</ele>
   <time>2021-06-04T00:51:02.000Z</time>
</trkpt>  
<trkpt lat="34.24872621415999" lon="108.89343208928894">
   <ele>409.0060014007613</ele>
   <time>2021-06-04T00:51:04.000Z</time>
</trkpt>  
<trkpt lat="34.24870864860157" lon="108.89346317244296">
   <ele>409.51195756252855</ele>
   <time>2021-06-04T00:51:07.000Z</time>
</trkpt>  
<trkpt lat="34.24869294774666" lon="108.89349755625138">
   <ele>409.35512207914144</ele>
   <time>2021-06-04T00:51:10.000Z</time>
</trkpt>  
<trkpt lat="34.24867565385259" lon="108.89352677919591">
   <ele>409.57227552775294</ele>
   <time>2021-06-04T00:51:13.000Z</time>
</trkpt>  
<trkpt lat="34.24864862260413" lon="108.8935515184017">
   <ele>409.0298294890672</ele>
   <time>2021-06-04T00:51:16.000Z</time>
</trkpt>  
<trkpt lat="34.2486188998276" lon="108.89357504056329">
   <ele>407.69068202003837</ele>
   <time>2021-06-04T00:51:18.000Z</time>
</trkpt>  
<trkpt lat="34.24858949400586" lon="108.89360280733338">
   <ele>410.1326441448182</ele>
   <time>2021-06-04T00:51:21.000Z</time>
</trkpt>  
<trkpt lat="34.24856159728664" lon="108.89363066974167">
   <ele>408.8954266682267</ele>
   <time>2021-06-04T00:51:22.000Z</time>
</trkpt>  
<trkpt lat="34.24852931167296" lon="108.8936560184442">
   <ele>409.7988659432158</ele>
   <time>2021-06-04T00:51:24.000Z</time>
</trkpt>  
<trkpt lat="34.24849247813561" lon="108.89368040814931">
   <ele>406.50014897994697</ele>
   <time>2021-06-04T00:51:27.000Z</time>
</trkpt>  
<trkpt lat="34.2484711995098" lon="108.89371798551693">
   <ele>407.0482197832316</ele>
   <time>2021-06-04T00:51:30.000Z</time>
</trkpt>  
<trkpt lat="34.24845565747426" lon="108.89375231788875">
   <ele>409.741580885835</ele>
   <time>2021-06-04T00:51:34.000Z</time>
</trkpt>  
<trkpt lat="34.248436976353325" lon="108.89378902531807">
   <ele>409.4532795390114</ele>
   <time>2021-06-04T00:51:38.001Z</time>
</trkpt>  
<trkpt lat="34.24842238544812" lon="108.89381887710087">
   <ele>409.4461918659508</ele>
   <time>2021-06-04T00:51:40.001Z</time>
</trkpt>  
<trkpt lat="34.248409249099765" lon="108.89385017243396">
   <ele>409.63494366034865</ele>
   <time>2021-06-04T00:51:42.001Z</time>
</trkpt>  
<trkpt lat="34.24837961710387" lon="108.89387620130705">
   <ele>409.96147887967527</ele>
   <time>2021-06-04T00:51:45.001Z</time>
</trkpt>  
<trkpt lat="34.248367148181394" lon="108.89390677408892">
   <ele>409.79895844776183</ele>
   <time>2021-06-04T00:51:48.001Z</time>
</trkpt>  
<trkpt lat="34.24837063997295" lon="108.893952602848">
   <ele>409.8135130321607</ele>
   <time>2021-06-04T00:51:50.001Z</time>
</trkpt>  
<trkpt lat="34.24835952474741" lon="108.8939947576715">
   <ele>409.9418082702905</ele>
   <time>2021-06-04T00:51:53.001Z</time>
</trkpt>  
<trkpt lat="34.24834616456645" lon="108.89402689702149">
   <ele>409.40199471078813</ele>
   <time>2021-06-04T00:51:57.001Z</time>
</trkpt>  
<trkpt lat="34.248339541634486" lon="108.89406949073053">
   <ele>409.4459492433816</ele>
   <time>2021-06-04T00:52:00.001Z</time>
</trkpt>  
<trkpt lat="34.24832954028309" lon="108.89411796777594">
   <ele>410.24009582959116</ele>
   <time>2021-06-04T00:52:03.001Z</time>
</trkpt>  
<trkpt lat="34.24832341481148" lon="108.89415074299643">
   <ele>409.3316403301433</ele>
   <time>2021-06-04T00:52:05.001Z</time>
</trkpt>  
<trkpt lat="34.24831268764015" lon="108.89419686313825">
   <ele>409.4473113073036</ele>
   <time>2021-06-04T00:52:09.001Z</time>
</trkpt>  
<trkpt lat="34.248300315754506" lon="108.89423740468385">
   <ele>409.33053963724524</ele>
   <time>2021-06-04T00:52:12.001Z</time>
</trkpt>  
<trkpt lat="34.2482835160948" lon="108.89427863566516">
   <ele>408.95703875552863</ele>
   <time>2021-06-04T00:52:14.001Z</time>
</trkpt>  
<trkpt lat="34.24825789797635" lon="108.89430895845409">
   <ele>408.7208565659821</ele>
   <time>2021-06-04T00:52:17.001Z</time>
</trkpt>  
<trkpt lat="34.24822952044836" lon="108.89433279678413">
   <ele>409.09259076975286</ele>
   <time>2021-06-04T00:52:20.001Z</time>
</trkpt>  
<trkpt lat="34.248205070772904" lon="108.89436596695053">
   <ele>408.8123240498826</ele>
   <time>2021-06-04T00:52:24.001Z</time>
</trkpt>  
<trkpt lat="34.248172581061084" lon="108.8943729562853">
   <ele>408.52361701615155</ele>
   <time>2021-06-04T00:52:27.001Z</time>
</trkpt>  
<trkpt lat="34.24813202473125" lon="108.89438309243334">
   <ele>407.5228932155296</ele>
   <time>2021-06-04T00:52:31.002Z</time>
</trkpt>  
<trkpt lat="34.248099719492366" lon="108.89440827767861">
   <ele>407.71225258708</ele>
   <time>2021-06-04T00:52:33.002Z</time>
</trkpt>  
<trkpt lat="34.2480701064716" lon="108.89443209143117">
   <ele>406.61684475746006</ele>
   <time>2021-06-04T00:52:36.002Z</time>
</trkpt>  
<trkpt lat="34.24805695801513" lon="108.89446517723604">
   <ele>408.36572577338666</ele>
   <time>2021-06-04T00:52:38.002Z</time>
</trkpt>  
<trkpt lat="34.24806046745189" lon="108.89450379172328">
   <ele>406.81765557732433</ele>
   <time>2021-06-04T00:52:41.002Z</time>
</trkpt>  
<trkpt lat="34.24806511502198" lon="108.89455152585897">
   <ele>408.4123748894781</ele>
   <time>2021-06-04T00:52:44.002Z</time>
</trkpt>  
<trkpt lat="34.24806329741334" lon="108.89459455806274">
   <ele>408.3090361393988</ele>
   <time>2021-06-04T00:52:47.002Z</time>
</trkpt>  
<trkpt lat="34.24804331851563" lon="108.89461914093744">
   <ele>407.8922667764127</ele>
   <time>2021-06-04T00:52:55.002Z</time>
</trkpt>  
<trkpt lat="34.248069867276364" lon="108.89477254081194">
   <ele>408.9405274596065</ele>
   <time>2021-06-04T00:53:17.000Z</time>
</trkpt>  
<trkpt lat="34.24810199607025" lon="108.894910547198">
   <ele>407.336234848015</ele>
   <time>2021-06-04T00:53:19.000Z</time>
</trkpt>  
<trkpt lat="34.24811921209762" lon="108.8949415954478">
   <ele>407.21681780181825</ele>
   <time>2021-06-04T00:53:21.000Z</time>
</trkpt>  
<trkpt lat="34.24814881871674" lon="108.89496141743817">
   <ele>408.9922251086682</ele>
   <time>2021-06-04T00:53:24.000Z</time>
</trkpt>  
<trkpt lat="34.248175712660306" lon="108.89496472475473">
   <ele>408.64838673733175</ele>
   <time>2021-06-04T00:53:26.000Z</time>
</trkpt>  
<trkpt lat="34.24820355304542" lon="108.89497942026986">
   <ele>408.7001058142632</ele>
   <time>2021-06-04T00:53:29.000Z</time>
</trkpt>  
<trkpt lat="34.248231256385886" lon="108.89497949208958">
   <ele>408.41332063730806</ele>
   <time>2021-06-04T00:53:34.000Z</time>
</trkpt>  
<trkpt lat="34.24826468363557" lon="108.89498363988844">
   <ele>408.1385044036433</ele>
   <time>2021-06-04T00:53:36.000Z</time>
</trkpt>  
<trkpt lat="34.248300337067505" lon="108.8949955259639">
   <ele>408.01377929747105</ele>
   <time>2021-06-04T00:53:39.000Z</time>
</trkpt>  
<trkpt lat="34.24833940391175" lon="108.8950069365041">
   <ele>409.2274554660544</ele>
   <time>2021-06-04T00:53:41.000Z</time>
</trkpt>  
<trkpt lat="34.248371692946215" lon="108.89501479206773">
   <ele>408.00022102799267</ele>
   <time>2021-06-04T00:53:43.000Z</time>
</trkpt>  
<trkpt lat="34.248406786839475" lon="108.89502771039209">
   <ele>408.8649476086721</ele>
   <time>2021-06-04T00:53:47.000Z</time>
</trkpt>  
<trkpt lat="34.248442404741745" lon="108.89503878437284">
   <ele>406.9172052163631</ele>
   <time>2021-06-04T00:53:49.000Z</time>
</trkpt>  
<trkpt lat="34.24847899301197" lon="108.89504431604811">
   <ele>408.48956825211644</ele>
   <time>2021-06-04T00:53:52.001Z</time>
</trkpt>  
<trkpt lat="34.248518982987676" lon="108.89506082674465">
   <ele>408.0334533499554</ele>
   <time>2021-06-04T00:53:55.001Z</time>
</trkpt>  
<trkpt lat="34.24855282428969" lon="108.89507468291217">
   <ele>408.2825168464333</ele>
   <time>2021-06-04T00:53:56.001Z</time>
</trkpt>  
<trkpt lat="34.24859171198867" lon="108.8950742998951">
   <ele>409.06284503173083</ele>
   <time>2021-06-04T00:53:58.001Z</time>
</trkpt>  
<trkpt lat="34.248620139978904" lon="108.8950816440541">
   <ele>408.60192703455687</ele>
   <time>2021-06-04T00:54:00.001Z</time>
</trkpt>  
<trkpt lat="34.24864813943082" lon="108.8950932068322">
   <ele>408.3609954062849</ele>
   <time>2021-06-04T00:54:03.001Z</time>
</trkpt>  
<trkpt lat="34.24868286219772" lon="108.89510423402953">
   <ele>408.45285923592746</ele>
   <time>2021-06-04T00:54:06.001Z</time>
</trkpt>  
<trkpt lat="34.248712174251644" lon="108.8951053166898">
   <ele>408.3193633807823</ele>
   <time>2021-06-04T00:54:08.001Z</time>
</trkpt>  
<trkpt lat="34.24874623450971" lon="108.89510008173335">
   <ele>408.2630778066814</ele>
   <time>2021-06-04T00:54:10.001Z</time>
</trkpt>  
<trkpt lat="34.24878207918609" lon="108.89509052114778">
   <ele>408.48766539618373</ele>
   <time>2021-06-04T00:54:12.001Z</time>
</trkpt>  
<trkpt lat="34.24881137843458" lon="108.89509519293036">
   <ele>408.2156211109832</ele>
   <time>2021-06-04T00:54:15.001Z</time>
</trkpt>  
<trkpt lat="34.248847676384806" lon="108.8950977768384">
   <ele>408.55097113829106</ele>
   <time>2021-06-04T00:54:17.001Z</time>
</trkpt>  
<trkpt lat="34.24886827980161" lon="108.89506975114774">
   <ele>407.92048446740955</ele>
   <time>2021-06-04T00:54:20.001Z</time>
</trkpt>  
<trkpt lat="34.248885345283796" lon="108.89503483092498">
   <ele>406.76981514599174</ele>
   <time>2021-06-04T00:54:23.001Z</time>
</trkpt>  
<trkpt lat="34.24892836212058" lon="108.89502203828438">
   <ele>407.4077562605962</ele>
   <time>2021-06-04T00:54:27.001Z</time>
</trkpt>  
<trkpt lat="34.24895919337266" lon="108.89502099541329">
   <ele>407.1186648774892</ele>
   <time>2021-06-04T00:54:28.001Z</time>
</trkpt>  
<trkpt lat="34.24899356723948" lon="108.89500692206175">
   <ele>406.9874454783276</ele>
   <time>2021-06-04T00:54:30.001Z</time>
</trkpt>  
<trkpt lat="34.24901830369823" lon="108.89497833099442">
   <ele>407.1628249939531</ele>
   <time>2021-06-04T00:54:34.001Z</time>
</trkpt>  
<trkpt lat="34.249040369960454" lon="108.89500359333255">
   <ele>406.796014951542</ele>
   <time>2021-06-04T00:54:41.002Z</time>
</trkpt>  
<trkpt lat="34.24907029387912" lon="108.89503531005457">
   <ele>406.2613197658211</ele>
   <time>2021-06-04T00:54:46.002Z</time>
</trkpt>  
<trkpt lat="34.24909750716384" lon="108.8950583868923">
   <ele>405.5927135022357</ele>
   <time>2021-06-04T00:54:49.002Z</time>
</trkpt>  
<trkpt lat="34.249142683935105" lon="108.8950744381836">
   <ele>404.78243120294064</ele>
   <time>2021-06-04T00:54:53.002Z</time>
</trkpt>  
<trkpt lat="34.249174188781616" lon="108.8950837583718">
   <ele>405.5559138506651</ele>
   <time>2021-06-04T00:54:55.002Z</time>
</trkpt>  
<trkpt lat="34.24921346909263" lon="108.89507734823412">
   <ele>406.44054164458066</ele>
   <time>2021-06-04T00:54:58.002Z</time>
</trkpt>  
<trkpt lat="34.249239891111046" lon="108.89506495197766">
   <ele>406.91097936220467</ele>
   <time>2021-06-04T00:55:00.002Z</time>
</trkpt>  
<trkpt lat="34.249274248826545" lon="108.8950383958444">
   <ele>405.9493162194267</ele>
   <time>2021-06-04T00:55:03.002Z</time>
</trkpt>  
<trkpt lat="34.24930067589514" lon="108.89501815522584">
   <ele>406.0787317696959</ele>
   <time>2021-06-04T00:55:04.999Z</time>
</trkpt>  
<trkpt lat="34.24932345758059" lon="108.89499337924556">
   <ele>405.790527026169</ele>
   <time>2021-06-04T00:55:07.999Z</time>
</trkpt>  
<trkpt lat="34.24936171296811" lon="108.8949666147283">
   <ele>406.0539738452062</ele>
   <time>2021-06-04T00:55:10.999Z</time>
</trkpt>  
<trkpt lat="34.249398538135644" lon="108.89495914969817">
   <ele>405.01140288170427</ele>
   <time>2021-06-04T00:55:13.999Z</time>
</trkpt>  
<trkpt lat="34.24942697146369" lon="108.89495263080875">
   <ele>405.98819988407195</ele>
   <time>2021-06-04T00:55:15.999Z</time>
</trkpt>  
<trkpt lat="34.24945229731436" lon="108.89494060937628">
   <ele>406.5871032793075</ele>
   <time>2021-06-04T00:55:17.999Z</time>
</trkpt>  
<trkpt lat="34.24948823270623" lon="108.89492060897744">
   <ele>406.4049977045506</ele>
   <time>2021-06-04T00:55:21.000Z</time>
</trkpt>  
<trkpt lat="34.24952308382664" lon="108.89490434293319">
   <ele>405.80810722336173</ele>
   <time>2021-06-04T00:55:24.000Z</time>
</trkpt>  
<trkpt lat="34.249557113796854" lon="108.89488513847415">
   <ele>406.15820337086916</ele>
   <time>2021-06-04T00:55:27.000Z</time>
</trkpt>  
<trkpt lat="34.24958018974948" lon="108.89485927053347">
   <ele>405.708006599918</ele>
   <time>2021-06-04T00:55:30.000Z</time>
</trkpt>  
<trkpt lat="34.24960620426359" lon="108.8948259030833">
   <ele>405.60595018044114</ele>
   <time>2021-06-04T00:55:33.000Z</time>
</trkpt>  
<trkpt lat="34.24962332240164" lon="108.89479825217903">
   <ele>405.6559217264876</ele>
   <time>2021-06-04T00:55:36.000Z</time>
</trkpt>  
<trkpt lat="34.249654568009795" lon="108.89478431122527">
   <ele>406.217975191772</ele>
   <time>2021-06-04T00:55:39.000Z</time>
</trkpt>  
<trkpt lat="34.249684583646456" lon="108.89476624982731">
   <ele>406.73303059488535</ele>
   <time>2021-06-04T00:55:41.000Z</time>
</trkpt>  
<trkpt lat="34.24971278166956" lon="108.89475874116356">
   <ele>405.56904784962535</ele>
   <time>2021-06-04T00:55:43.000Z</time>
</trkpt>  
<trkpt lat="34.24974776160635" lon="108.8947561492059">
   <ele>406.30683917179704</ele>
   <time>2021-06-04T00:55:45.000Z</time>
</trkpt>  
<trkpt lat="34.24977983464324" lon="108.89475276622656">
   <ele>405.94824043195695</ele>
   <time>2021-06-04T00:55:47.000Z</time>
</trkpt>  
<trkpt lat="34.249808761723536" lon="108.89476351043943">
   <ele>404.7559459256008</ele>
   <time>2021-06-04T00:55:49.000Z</time>
</trkpt>  
<trkpt lat="34.24983665139935" lon="108.8947751355711">
   <ele>406.1592992404476</ele>
   <time>2021-06-04T00:55:53.000Z</time>
</trkpt>  
<trkpt lat="34.24986445913949" lon="108.89478880678394">
   <ele>405.43169943708926</ele>
   <time>2021-06-04T00:55:56.001Z</time>
</trkpt>  
<trkpt lat="34.24989806579488" lon="108.89480086953762">
   <ele>405.9405925003812</ele>
   <time>2021-06-04T00:55:59.001Z</time>
</trkpt>  
<trkpt lat="34.2499278714997" lon="108.89481575964179">
   <ele>404.4508386645466</ele>
   <time>2021-06-04T00:56:01.001Z</time>
</trkpt>  
<trkpt lat="34.24995394185689" lon="108.89482683545704">
   <ele>405.38177967909724</ele>
   <time>2021-06-04T00:56:03.001Z</time>
</trkpt>  
<trkpt lat="34.249998447677235" lon="108.89484430687716">
   <ele>405.5466774152592</ele>
   <time>2021-06-04T00:56:05.001Z</time>
</trkpt>  
<trkpt lat="34.25002022656697" lon="108.89487440926969">
   <ele>406.7664329241961</ele>
   <time>2021-06-04T00:56:07.001Z</time>
</trkpt>  
<trkpt lat="34.250031582450944" lon="108.89490839444174">
   <ele>406.614108142443</ele>
   <time>2021-06-04T00:56:10.001Z</time>
</trkpt>  
<trkpt lat="34.25004535616304" lon="108.894940307225">
   <ele>406.78349141031504</ele>
   <time>2021-06-04T00:56:13.001Z</time>
</trkpt>  
<trkpt lat="34.25005570436819" lon="108.89497784085899">
   <ele>405.67182762827724</ele>
   <time>2021-06-04T00:56:16.001Z</time>
</trkpt>  
<trkpt lat="34.25005229721041" lon="108.89502441577318">
   <ele>402.9774868953973</ele>
   <time>2021-06-04T00:56:20.001Z</time>
</trkpt>  
<trkpt lat="34.25005421986567" lon="108.89510693574583">
   <ele>406.81271181162447</ele>
   <time>2021-06-04T00:56:33.001Z</time>
</trkpt>  
<trkpt lat="34.25005415997932" lon="108.8951567416179">
   <ele>405.33703057747334</ele>
   <time>2021-06-04T00:56:34.001Z</time>
</trkpt>  
<trkpt lat="34.250058356623434" lon="108.89520437224327">
   <ele>405.3046530513093</ele>
   <time>2021-06-04T00:56:36.002Z</time>
</trkpt>  
<trkpt lat="34.25005722919304" lon="108.8952407166331">
   <ele>405.8026376757771</ele>
   <time>2021-06-04T00:56:38.002Z</time>
</trkpt>  
<trkpt lat="34.25005207309043" lon="108.89529820265044">
   <ele>406.06526168528944</ele>
   <time>2021-06-04T00:56:40.002Z</time>
</trkpt>  
<trkpt lat="34.25005114178417" lon="108.89533430147101">
   <ele>406.2271236665547</ele>
   <time>2021-06-04T00:56:42.002Z</time>
</trkpt>  
<trkpt lat="34.25004887400834" lon="108.89537745035949">
   <ele>406.2144511640072</ele>
   <time>2021-06-04T00:56:46.002Z</time>
</trkpt>  
<trkpt lat="34.250041324087945" lon="108.89543800809808">
   <ele>405.7419437440112</ele>
   <time>2021-06-04T00:56:49.002Z</time>
</trkpt>  
<trkpt lat="34.2500489772223" lon="108.8954747745717">
   <ele>406.230861148797</ele>
   <time>2021-06-04T00:56:52.002Z</time>
</trkpt>  
<trkpt lat="34.25005822834097" lon="108.89551509547181">
   <ele>406.38850962743163</ele>
   <time>2021-06-04T00:56:55.002Z</time>
</trkpt>  
<trkpt lat="34.25006337036217" lon="108.8955569302967">
   <ele>406.1239219130948</ele>
   <time>2021-06-04T00:56:58.002Z</time>
</trkpt>  
<trkpt lat="34.25006550162484" lon="108.8955984913251">
   <ele>406.1742397285998</ele>
   <time>2021-06-04T00:57:01.002Z</time>
</trkpt>  
<trkpt lat="34.25007977233635" lon="108.89563448409422">
   <ele>404.4286900786683</ele>
   <time>2021-06-04T00:57:05.002Z</time>
</trkpt>  
<trkpt lat="34.2501085923654" lon="108.89566767172933">
   <ele>406.8152298685163</ele>
   <time>2021-06-04T00:57:09.002Z</time>
</trkpt>  
<trkpt lat="34.25014150002591" lon="108.89572289953503">
   <ele>406.4628504840657</ele>
   <time>2021-06-04T00:57:12.000Z</time>
</trkpt>  
<trkpt lat="34.250154485013795" lon="108.89576107440956">
   <ele>406.0467097181827</ele>
   <time>2021-06-04T00:57:14.000Z</time>
</trkpt>  
<trkpt lat="34.25017059751296" lon="108.89579062294376">
   <ele>406.8698326656595</ele>
   <time>2021-06-04T00:57:16.000Z</time>
</trkpt>  
<trkpt lat="34.25019084701931" lon="108.89581294363788">
   <ele>406.2985260011628</ele>
   <time>2021-06-04T00:57:18.000Z</time>
</trkpt>  
<trkpt lat="34.25021000065928" lon="108.89584372200116">
   <ele>406.3125831261277</ele>
   <time>2021-06-04T00:57:21.000Z</time>
</trkpt>  
<trkpt lat="34.25024270108001" lon="108.89588368244678">
   <ele>406.4526460710913</ele>
   <time>2021-06-04T00:57:23.000Z</time>
</trkpt>  
<trkpt lat="34.25026841275441" lon="108.89590121706759">
   <ele>406.2013293746859</ele>
   <time>2021-06-04T00:57:26.000Z</time>
</trkpt>  
<trkpt lat="34.25029239781188" lon="108.89591663425828">
   <ele>406.1465956456959</ele>
   <time>2021-06-04T00:57:29.000Z</time>
</trkpt>  
<trkpt lat="34.25031332348701" lon="108.8959461400622">
   <ele>406.1798082254827</ele>
   <time>2021-06-04T00:57:31.000Z</time>
</trkpt>  
<trkpt lat="34.25033126708609" lon="108.89597687362827">
   <ele>406.19774824008346</ele>
   <time>2021-06-04T00:57:35.000Z</time>
</trkpt>  
<trkpt lat="34.250364168649874" lon="108.89600612577703">
   <ele>405.961614058353</ele>
   <time>2021-06-04T00:57:38.001Z</time>
</trkpt>  
<trkpt lat="34.250393242027336" lon="108.8960275358258">
   <ele>406.40244243852794</ele>
   <time>2021-06-04T00:57:40.001Z</time>
</trkpt>  
<trkpt lat="34.250411712357874" lon="108.89605145558129">
   <ele>405.4656643169001</ele>
   <time>2021-06-04T00:57:43.001Z</time>
</trkpt>  
<trkpt lat="34.25044478099149" lon="108.89605978712443">
   <ele>407.3767900224775</ele>
   <time>2021-06-04T00:57:47.001Z</time>
</trkpt>  
<trkpt lat="34.25047316988681" lon="108.89606587317051">
   <ele>406.6442500287667</ele>
   <time>2021-06-04T00:57:51.001Z</time>
</trkpt>  
<trkpt lat="34.250505811129585" lon="108.89608018481427">
   <ele>403.75796638801694</ele>
   <time>2021-06-04T00:57:54.001Z</time>
</trkpt>  
<trkpt lat="34.250538995201346" lon="108.89608283487375">
   <ele>405.6731313234195</ele>
   <time>2021-06-04T00:57:58.001Z</time>
</trkpt>  
<trkpt lat="34.25057869406908" lon="108.89608137803582">
   <ele>405.39836856443435</ele>
   <time>2021-06-04T00:58:00.001Z</time>
</trkpt>  
<trkpt lat="34.250607596135936" lon="108.89608077744465">
   <ele>406.1925873430446</ele>
   <time>2021-06-04T00:58:02.001Z</time>
</trkpt>  
<trkpt lat="34.250635748871154" lon="108.89607942314164">
   <ele>406.8549911957234</ele>
   <time>2021-06-04T00:58:04.001Z</time>
</trkpt>  
<trkpt lat="34.250657793445846" lon="108.89605766223478">
   <ele>405.4415416782722</ele>
   <time>2021-06-04T00:58:08.001Z</time>
</trkpt>  
<trkpt lat="34.25068937905043" lon="108.89604802164584">
   <ele>405.9577869120985</ele>
   <time>2021-06-04T00:58:10.001Z</time>
</trkpt>  
<trkpt lat="34.250726219663015" lon="108.89604454056389">
   <ele>405.98632476944476</ele>
   <time>2021-06-04T00:58:12.001Z</time>
</trkpt>  
<trkpt lat="34.25075849690393" lon="108.89603907075316">
   <ele>406.7734101107344</ele>
   <time>2021-06-04T00:58:14.002Z</time>
</trkpt>  
<trkpt lat="34.25078814235671" lon="108.89603416680606">
   <ele>405.5631452612579</ele>
   <time>2021-06-04T00:58:17.002Z</time>
</trkpt>  
<trkpt lat="34.250824971821096" lon="108.89603654643119">
   <ele>406.37465426977724</ele>
   <time>2021-06-04T00:58:22.002Z</time>
</trkpt>  
<trkpt lat="34.25084902588713" lon="108.89601757253358">
   <ele>406.3316614963114</ele>
   <time>2021-06-04T00:58:28.002Z</time>
</trkpt>  
<trkpt lat="34.25087309437608" lon="108.89599721481673">
   <ele>406.5864828750491</ele>
   <time>2021-06-04T00:58:32.002Z</time>
</trkpt>  
<trkpt lat="34.25091264873376" lon="108.8959840493614">
   <ele>405.3510394897312</ele>
   <time>2021-06-04T00:58:35.002Z</time>
</trkpt>  
<trkpt lat="34.25095933157908" lon="108.89596691538395">
   <ele>407.2207936523482</ele>
   <time>2021-06-04T00:58:37.002Z</time>
</trkpt>  
<trkpt lat="34.25098714587552" lon="108.89595648857886">
   <ele>407.1287593236193</ele>
   <time>2021-06-04T00:58:39.002Z</time>
</trkpt>  
<trkpt lat="34.25101690811189" lon="108.89594712993487">
   <ele>406.59838648792356</ele>
   <time>2021-06-04T00:58:41.002Z</time>
</trkpt>  
<trkpt lat="34.25104523450708" lon="108.89593391722606">
   <ele>407.5706797456369</ele>
   <time>2021-06-04T00:58:43.002Z</time>
</trkpt>  
<trkpt lat="34.251075867291625" lon="108.895921140119">
   <ele>406.46853049937636</ele>
   <time>2021-06-04T00:58:47.002Z</time>
</trkpt>  
<trkpt lat="34.251101591248116" lon="108.8959312839696">
   <ele>406.9944843640551</ele>
   <time>2021-06-04T00:58:53.002Z</time>
</trkpt>  
<trkpt lat="34.251136456777566" lon="108.89591804670998">
   <ele>406.80301913712174</ele>
   <time>2021-06-04T00:58:57.003Z</time>
</trkpt>  
<trkpt lat="34.2511685776017" lon="108.89590505649909">
   <ele>406.24623937066644</ele>
   <time>2021-06-04T00:58:59.003Z</time>
</trkpt>  
<trkpt lat="34.25120742037902" lon="108.89589711314808">
   <ele>406.3368497779593</ele>
   <time>2021-06-04T00:59:01.003Z</time>
</trkpt>  
<trkpt lat="34.25124042774989" lon="108.89588330005007">
   <ele>406.9787959912792</ele>
   <time>2021-06-04T00:59:03.003Z</time>
</trkpt>  
<trkpt lat="34.25127471611652" lon="108.89586741580538">
   <ele>406.29492391180247</ele>
   <time>2021-06-04T00:59:05.003Z</time>
</trkpt>  
<trkpt lat="34.25130498862024" lon="108.89585865310502">
   <ele>406.59421193413436</ele>
   <time>2021-06-04T00:59:07.003Z</time>
</trkpt>  
<trkpt lat="34.25134156557751" lon="108.89585102100389">
   <ele>405.954981720075</ele>
   <time>2021-06-04T00:59:10.003Z</time>
</trkpt>  
<trkpt lat="34.251372971070566" lon="108.89585320749654">
   <ele>406.25024494715035</ele>
   <time>2021-06-04T00:59:12.003Z</time>
</trkpt>  
<trkpt lat="34.25140218150297" lon="108.89584714325747">
   <ele>404.96470651961863</ele>
   <time>2021-06-04T00:59:14.003Z</time>
</trkpt>  
<trkpt lat="34.251429418322815" lon="108.89583484216969">
   <ele>405.3239195756614</ele>
   <time>2021-06-04T00:59:17.001Z</time>
</trkpt>  
<trkpt lat="34.25146661578583" lon="108.89582058126948">
   <ele>404.8400841485709</ele>
   <time>2021-06-04T00:59:20.001Z</time>
</trkpt>  
<trkpt lat="34.2514820956408" lon="108.89584806432799">
   <ele>405.34062994550914</ele>
   <time>2021-06-04T00:59:25.001Z</time>
</trkpt>  
<trkpt lat="34.25149784274977" lon="108.8958855075638">
   <ele>405.2616910059005</ele>
   <time>2021-06-04T00:59:29.001Z</time>
</trkpt>  
<trkpt lat="34.251511889276436" lon="108.89591686035989">
   <ele>405.793064719066</ele>
   <time>2021-06-04T00:59:32.001Z</time>
</trkpt>  
<trkpt lat="34.251499029216745" lon="108.89595095264603">
   <ele>404.948286623694</ele>
   <time>2021-06-04T00:59:39.001Z</time>
</trkpt>  
<trkpt lat="34.25148852079889" lon="108.89599070474246">
   <ele>405.25623280368745</ele>
   <time>2021-06-04T00:59:42.001Z</time>
</trkpt>  
<trkpt lat="34.251495160521685" lon="108.89602806546188">
   <ele>405.4096601707861</ele>
   <time>2021-06-04T00:59:44.001Z</time>
</trkpt>  
<trkpt lat="34.25150622866932" lon="108.89606049937966">
   <ele>405.3110261959955</ele>
   <time>2021-06-04T00:59:46.001Z</time>
</trkpt>  
<trkpt lat="34.25150393105126" lon="108.89609488734781">
   <ele>405.77008227910846</ele>
   <time>2021-06-04T00:59:49.001Z</time>
</trkpt>  
<trkpt lat="34.25148262782092" lon="108.89612826338549">
   <ele>403.28236222080886</ele>
   <time>2021-06-04T00:59:52.001Z</time>
</trkpt>  
<trkpt lat="34.25146555228374" lon="108.89615649556006">
   <ele>404.9332684762776</ele>
   <time>2021-06-04T00:59:54.001Z</time>
</trkpt>  
<trkpt lat="34.251437197812415" lon="108.89622614770526">
   <ele>406.5840367535129</ele>
   <time>2021-06-04T00:59:57.001Z</time>
</trkpt>  
<trkpt lat="34.25140228425745" lon="108.89622607401606">
   <ele>405.5105910869315</ele>
   <time>2021-06-04T01:00:00.001Z</time>
</trkpt>  
<trkpt lat="34.25139910953527" lon="108.89616854677564">
   <ele>407.0592352291569</ele>
   <time>2021-06-04T01:00:04.001Z</time>
</trkpt>  
<trkpt lat="34.251436178275554" lon="108.89615251503297">
   <ele>407.37533736228943</ele>
   <time>2021-06-04T01:00:07.001Z</time>
</trkpt>  
<trkpt lat="34.25145727944331" lon="108.89613027669576">
   <ele>406.89293171465397</ele>
   <time>2021-06-04T01:00:10.001Z</time>
</trkpt>  
<trkpt lat="34.251468094478064" lon="108.89609758905432">
   <ele>406.23575308173895</ele>
   <time>2021-06-04T01:00:14.002Z</time>
</trkpt>  
<trkpt lat="34.25145039646425" lon="108.89606497350475">
   <ele>405.8517681565136</ele>
   <time>2021-06-04T01:00:15.002Z</time>
</trkpt>  
<trkpt lat="34.25146651914208" lon="108.89603306550153">
   <ele>409.51269311644137</ele>
   <time>2021-06-04T01:00:23.002Z</time>
</trkpt>  
<trkpt lat="34.251509155459885" lon="108.89601242464012">
   <ele>407.5407475885004</ele>
   <time>2021-06-04T01:00:30.002Z</time>
</trkpt>  
<trkpt lat="34.2515118142517" lon="108.89596516182756">
   <ele>409.66090185754</ele>
   <time>2021-06-04T01:00:33.002Z</time>
</trkpt>  
<trkpt lat="34.251492560859305" lon="108.89592053089905">
   <ele>411.24227938521653</ele>
   <time>2021-06-04T01:00:35.002Z</time>
</trkpt>  
<trkpt lat="34.25150825576596" lon="108.89595038727424">
   <ele>408.70045253261924</ele>
   <time>2021-06-04T01:00:38.002Z</time>
</trkpt>  
<trkpt lat="34.251545348983676" lon="108.89595005324111">
   <ele>407.5187398530543</ele>
   <time>2021-06-04T01:00:43.002Z</time>
</trkpt>  
<trkpt lat="34.25156393853618" lon="108.89592093807222">
   <ele>408.90171750076115</ele>
   <time>2021-06-04T01:00:46.002Z</time>
</trkpt>  
<trkpt lat="34.25159203604058" lon="108.89590093190064">
   <ele>406.5353405494243</ele>
   <time>2021-06-04T01:00:56.003Z</time>
</trkpt>  
<trkpt lat="34.25161508188264" lon="108.89586526111636">
   <ele>402.7224368508905</ele>
   <time>2021-06-04T01:01:00.003Z</time>
</trkpt>  
<trkpt lat="34.25158595302409" lon="108.89584491093021">
   <ele>406.1458425614983</ele>
   <time>2021-06-04T01:01:08.003Z</time>
</trkpt>  
<trkpt lat="34.251554470089594" lon="108.8958594116102">
   <ele>406.6872052010149</ele>
   <time>2021-06-04T01:01:09.003Z</time>
</trkpt>  
<trkpt lat="34.25154178230132" lon="108.8959072080628">
   <ele>408.0693362429738</ele>
   <time>2021-06-04T01:01:11.003Z</time>
</trkpt>  
<trkpt lat="34.25150095586585" lon="108.89591669471554">
   <ele>406.73469145502895</ele>
   <time>2021-06-04T01:01:14.003Z</time>
</trkpt>  
<trkpt lat="34.25147125878532" lon="108.8959119753741">
   <ele>408.6151886563748</ele>
   <time>2021-06-04T01:01:16.003Z</time>
</trkpt>  
<trkpt lat="34.25144183758092" lon="108.89590398556588">
   <ele>409.82220491487533</ele>
   <time>2021-06-04T01:01:18.003Z</time>
</trkpt>  
<trkpt lat="34.25141264473314" lon="108.89589726695793">
   <ele>407.2488320469856</ele>
   <time>2021-06-04T01:01:22.001Z</time>
</trkpt>  
<trkpt lat="34.25138385885026" lon="108.89589733629865">
   <ele>406.00043278653175</ele>
   <time>2021-06-04T01:01:25.001Z</time>
</trkpt>  
<trkpt lat="34.25134984235118" lon="108.89590132238999">
   <ele>406.55537178646773</ele>
   <time>2021-06-04T01:01:29.001Z</time>
</trkpt>  
<trkpt lat="34.25131255294606" lon="108.89592527415847">
   <ele>406.2777715632692</ele>
   <time>2021-06-04T01:01:31.001Z</time>
</trkpt>  
<trkpt lat="34.25124469895129" lon="108.89589565279655">
   <ele>412.246463291347</ele>
   <time>2021-06-04T01:01:41.001Z</time>
</trkpt>  
<trkpt lat="34.25120569493245" lon="108.89590215702674">
   <ele>407.55025763995945</ele>
   <time>2021-06-04T01:01:48.001Z</time>
</trkpt>  
<trkpt lat="34.251171313636746" lon="108.89590213087563">
   <ele>410.16239276807755</ele>
   <time>2021-06-04T01:01:54.001Z</time>
</trkpt>  
<trkpt lat="34.25115266147083" lon="108.89592689783973">
   <ele>411.2722056712955</ele>
   <time>2021-06-04T01:02:04.002Z</time>
</trkpt>  
<trkpt lat="34.251132280824905" lon="108.89594840954759">
   <ele>411.1979470523074</ele>
   <time>2021-06-04T01:02:06.002Z</time>
</trkpt>  
<trkpt lat="34.25110623852386" lon="108.89596671810833">
   <ele>412.9423554101959</ele>
   <time>2021-06-04T01:02:10.002Z</time>
</trkpt>  
<trkpt lat="34.251121663162046" lon="108.89593095981945">
   <ele>413.44503808487207</ele>
   <time>2021-06-04T01:02:15.002Z</time>
</trkpt>  
<trkpt lat="34.25110080609083" lon="108.89596712540708">
   <ele>410.10827719885856</ele>
   <time>2021-06-04T01:02:21.002Z</time>
</trkpt>  
<trkpt lat="34.25106570526254" lon="108.89597669365176">
   <ele>406.8900688989088</ele>
   <time>2021-06-04T01:02:25.002Z</time>
</trkpt>  
<trkpt lat="34.25104030178825" lon="108.89599575898937">
   <ele>406.311694920063</ele>
   <time>2021-06-04T01:02:30.002Z</time>
</trkpt>  
<trkpt lat="34.25102482217295" lon="108.89602715549651">
   <ele>405.85341310314834</ele>
   <time>2021-06-04T01:02:35.002Z</time>
</trkpt>  
<trkpt lat="34.25100065476663" lon="108.89605266912662">
   <ele>406.23501237109303</ele>
   <time>2021-06-04T01:02:39.002Z</time>
</trkpt>  
<trkpt lat="34.25097398031052" lon="108.89607598798766">
   <ele>405.88327945489436</ele>
   <time>2021-06-04T01:02:43.002Z</time>
</trkpt>  
<trkpt lat="34.25094339334381" lon="108.89609172692154">
   <ele>406.1748684607446</ele>
   <time>2021-06-04T01:02:47.002Z</time>
</trkpt>  
<trkpt lat="34.25091360334516" lon="108.89609716817968">
   <ele>405.89818591903895</ele>
   <time>2021-06-04T01:02:51.003Z</time>
</trkpt>  
<trkpt lat="34.25088776965588" lon="108.89610822479717">
   <ele>406.0457202466205</ele>
   <time>2021-06-04T01:02:54.003Z</time>
</trkpt>  
<trkpt lat="34.25086928927081" lon="108.8960796946198">
   <ele>405.84709022939205</ele>
   <time>2021-06-04T01:03:11.003Z</time>
</trkpt>  
<trkpt lat="34.25083348753738" lon="108.89608015692623">
   <ele>405.97916806675494</ele>
   <time>2021-06-04T01:03:15.003Z</time>
</trkpt>  
<trkpt lat="34.250792633883734" lon="108.89607959446596">
   <ele>405.9880268163979</ele>
   <time>2021-06-04T01:03:17.003Z</time>
</trkpt>  
       </trkseg>
   </trk>
</gpx>
