# Supplementary material for: Exploring the influence of path environment factors on walking behavior in urban parks with configuration attribute control
Source: PLoS One. 2025 Jul 28;20(7):e0329278. doi: 10.1371/journal.pone.0329278 (PMC12303266; doi:10.1371/journal.pone.0329278)
Supplement: S2 File — (ZIP) [file pone.0329278.s002.zip › S2 File/Trajectory data/F34.gpx]

<?xml version="1.0" encoding="UTF-8"?>
<gpx xmlns:xsi="http://www.w3.org/2001/XMLSchema-instance" xmlns="http://www.topografix.com/GPX/1/1" xsi:schemaLocation="http://www.topografix.com/GPX/1/1 http://www.topografix.com/GPX/1/1/gpx.xsd" version="1.1" creator="foooooot.com">
<metadata>
         <copyright author="foooooot.com"> <license>foooooot.com</license></copyright>
         <time>1622771114.522968</time>
         <name>1904_FQ_17_03</name>
</metadata>
<trk>
    <name>1904_FQ_17_03</name>
    <type>trip#track</type>
    <src>手机客户端软件/六只脚iPhone版</src>
    <trkseg> 
<trkpt lat="34.24919049023157" lon="108.89609060771164">
   <ele>406.8797574965283</ele>
   <time>2021-06-04T01:45:15.001Z</time>
</trkpt>  
<trkpt lat="34.24916996711388" lon="108.89611258503929">
   <ele>406.8866502093151</ele>
   <time>2021-06-04T01:45:33.001Z</time>
</trkpt>  
<trkpt lat="34.249140520533366" lon="108.89609664913883">
   <ele>406.8055614158511</ele>
   <time>2021-06-04T01:45:43.001Z</time>
</trkpt>  
<trkpt lat="34.249115134972755" lon="108.89607819039213">
   <ele>407.3116341950372</ele>
   <time>2021-06-04T01:45:47.001Z</time>
</trkpt>  
<trkpt lat="34.24908681087687" lon="108.89605955646353">
   <ele>406.95985324587673</ele>
   <time>2021-06-04T01:45:48.001Z</time>
</trkpt>  
<trkpt lat="34.24906157074935" lon="108.89604414582358">
   <ele>407.7903854511678</ele>
   <time>2021-06-04T01:45:51.001Z</time>
</trkpt>  
<trkpt lat="34.24903062003325" lon="108.89603266897706">
   <ele>407.00727862957865</ele>
   <time>2021-06-04T01:45:55.001Z</time>
</trkpt>  
<trkpt lat="34.2490001166443" lon="108.89602346950302">
   <ele>408.5100621348247</ele>
   <time>2021-06-04T01:45:58.001Z</time>
</trkpt>  
<trkpt lat="34.24895848216319" lon="108.89603249348774">
   <ele>407.9857511529699</ele>
   <time>2021-06-04T01:46:01.001Z</time>
</trkpt>  
<trkpt lat="34.24892785519993" lon="108.89604582428365">
   <ele>407.63567073550075</ele>
   <time>2021-06-04T01:46:02.001Z</time>
</trkpt>  
<trkpt lat="34.24889799914697" lon="108.89606045079232">
   <ele>407.5483828764409</ele>
   <time>2021-06-04T01:46:04.001Z</time>
</trkpt>  
<trkpt lat="34.24886613563264" lon="108.89607741058539">
   <ele>406.524501349777</ele>
   <time>2021-06-04T01:46:09.001Z</time>
</trkpt>  
<trkpt lat="34.248837523571986" lon="108.8960896758609">
   <ele>406.7646898292005</ele>
   <time>2021-06-04T01:46:11.001Z</time>
</trkpt>  
<trkpt lat="34.248868263158926" lon="108.89609089326132">
   <ele>407.50086032785475</ele>
   <time>2021-06-04T01:46:12.001Z</time>
</trkpt>  
<trkpt lat="34.248889242764385" lon="108.8960702695011">
   <ele>407.2326204907149</ele>
   <time>2021-06-04T01:46:20.001Z</time>
</trkpt>  
<trkpt lat="34.24892695650251" lon="108.89604686574009">
   <ele>407.1355588203296</ele>
   <time>2021-06-04T01:46:24.000Z</time>
</trkpt>  
<trkpt lat="34.24897025950881" lon="108.8960295730225">
   <ele>407.1403783876449</ele>
   <time>2021-06-04T01:46:25.000Z</time>
</trkpt>  
<trkpt lat="34.24897585644311" lon="108.89598831164523">
   <ele>407.271278180182</ele>
   <time>2021-06-04T01:46:27.000Z</time>
</trkpt>  
<trkpt lat="34.24900035768378" lon="108.89600240874367">
   <ele>407.23381643090397</ele>
   <time>2021-06-04T01:46:31.000Z</time>
</trkpt>  
<trkpt lat="34.24900858480384" lon="108.89603505258063">
   <ele>406.90986164379865</ele>
   <time>2021-06-04T01:46:34.000Z</time>
</trkpt>  
<trkpt lat="34.24897678802054" lon="108.89603998831763">
   <ele>407.25347854662687</ele>
   <time>2021-06-04T01:46:38.000Z</time>
</trkpt>  
<trkpt lat="34.248986426224256" lon="108.89607363792399">
   <ele>406.49658391810954</ele>
   <time>2021-06-04T01:46:43.000Z</time>
</trkpt>  
<trkpt lat="34.24895252566449" lon="108.89606190738226">
   <ele>406.8014941914007</ele>
   <time>2021-06-04T01:46:50.000Z</time>
</trkpt>  
<trkpt lat="34.248924923498855" lon="108.89605050765215">
   <ele>407.23022000677884</ele>
   <time>2021-06-04T01:46:52.000Z</time>
</trkpt>  
<trkpt lat="34.24890228046536" lon="108.89603129323916">
   <ele>407.1823922051117</ele>
   <time>2021-06-04T01:46:53.000Z</time>
</trkpt>  
<trkpt lat="34.248847239304695" lon="108.89603488431965">
   <ele>406.9145340854302</ele>
   <time>2021-06-04T01:46:54.000Z</time>
</trkpt>  
<trkpt lat="34.248804192236655" lon="108.89603952834223">
   <ele>406.9384225420654</ele>
   <time>2021-06-04T01:46:56.000Z</time>
</trkpt>  
<trkpt lat="34.248763549445606" lon="108.8960646346788">
   <ele>407.39783038105816</ele>
   <time>2021-06-04T01:47:00.000Z</time>
</trkpt>  
<trkpt lat="34.2487407816903" lon="108.89608756325028">
   <ele>407.11027280893177</ele>
   <time>2021-06-04T01:47:03.000Z</time>
</trkpt>  
<trkpt lat="34.24878285644656" lon="108.89609920892269">
   <ele>407.1601682677865</ele>
   <time>2021-06-04T01:47:06.000Z</time>
</trkpt>  
<trkpt lat="34.24881585834093" lon="108.89609025666789">
   <ele>407.25993404723704</ele>
   <time>2021-06-04T01:47:07.000Z</time>
</trkpt>  
<trkpt lat="34.248845329457936" lon="108.89605667156816">
   <ele>407.00585983879864</ele>
   <time>2021-06-04T01:47:09.000Z</time>
</trkpt>  
<trkpt lat="34.24887839421496" lon="108.89602921705703">
   <ele>407.15673493780196</ele>
   <time>2021-06-04T01:47:11.000Z</time>
</trkpt>  
<trkpt lat="34.248923963555036" lon="108.89603447352141">
   <ele>407.094158122316</ele>
   <time>2021-06-04T01:47:13.000Z</time>
</trkpt>  
<trkpt lat="34.24895233942235" lon="108.89604050505179">
   <ele>407.054497435689</ele>
   <time>2021-06-04T01:47:15.000Z</time>
</trkpt>  
<trkpt lat="34.24899100178029" lon="108.89605528915706">
   <ele>407.0233446601778</ele>
   <time>2021-06-04T01:47:18.001Z</time>
</trkpt>  
<trkpt lat="34.24902300369106" lon="108.89608462452097">
   <ele>407.1590231852606</ele>
   <time>2021-06-04T01:47:19.001Z</time>
</trkpt>  
<trkpt lat="34.24904959875314" lon="108.89610461805863">
   <ele>407.2546358825639</ele>
   <time>2021-06-04T01:47:21.001Z</time>
</trkpt>  
<trkpt lat="34.2490798775197" lon="108.89610863209278">
   <ele>407.3871390596032</ele>
   <time>2021-06-04T01:47:27.001Z</time>
</trkpt>  
<trkpt lat="34.24910639328577" lon="108.8961356978072">
   <ele>407.3653594860807</ele>
   <time>2021-06-04T01:47:31.001Z</time>
</trkpt>  
<trkpt lat="34.24913932731442" lon="108.89617056088655">
   <ele>407.26218541897833</ele>
   <time>2021-06-04T01:47:32.001Z</time>
</trkpt>  
<trkpt lat="34.249165974934286" lon="108.89618198779264">
   <ele>406.78945558238775</ele>
   <time>2021-06-04T01:47:38.001Z</time>
</trkpt>  
<trkpt lat="34.24919222593889" lon="108.89615077899312">
   <ele>405.8087448962033</ele>
   <time>2021-06-04T01:47:42.001Z</time>
</trkpt>  
<trkpt lat="34.249224839602704" lon="108.89612476903311">
   <ele>407.5355699984357</ele>
   <time>2021-06-04T01:47:44.001Z</time>
</trkpt>  
<trkpt lat="34.24923838940604" lon="108.89609314990835">
   <ele>407.14790538232774</ele>
   <time>2021-06-04T01:47:47.001Z</time>
</trkpt>  
<trkpt lat="34.249256156755806" lon="108.89606646316413">
   <ele>407.3097706884146</ele>
   <time>2021-06-04T01:47:53.001Z</time>
</trkpt>  
<trkpt lat="34.249281848026556" lon="108.89608403139212">
   <ele>406.86898177675903</ele>
   <time>2021-06-04T01:47:55.001Z</time>
</trkpt>  
<trkpt lat="34.24930143289182" lon="108.89605821519324">
   <ele>407.1069245720282</ele>
   <time>2021-06-04T01:47:58.001Z</time>
</trkpt>  
<trkpt lat="34.24932228548422" lon="108.89602943628176">
   <ele>407.2173753688112</ele>
   <time>2021-06-04T01:48:01.001Z</time>
</trkpt>  
<trkpt lat="34.249337627375965" lon="108.89599700613701">
   <ele>406.85829235613346</ele>
   <time>2021-06-04T01:48:05.001Z</time>
</trkpt>  
<trkpt lat="34.24935393961263" lon="108.89596905757271">
   <ele>407.4193940879777</ele>
   <time>2021-06-04T01:48:07.001Z</time>
</trkpt>  
<trkpt lat="34.24938832209498" lon="108.89596655817314">
   <ele>406.9675317136571</ele>
   <time>2021-06-04T01:48:09.001Z</time>
</trkpt>  
<trkpt lat="34.24940983762742" lon="108.89594608913738">
   <ele>407.16902888193727</ele>
   <time>2021-06-04T01:48:12.001Z</time>
</trkpt>  
<trkpt lat="34.24941810168393" lon="108.89591387364145">
   <ele>407.2147062141448</ele>
   <time>2021-06-04T01:48:15.001Z</time>
</trkpt>  
<trkpt lat="34.24943917248253" lon="108.89588376137382">
   <ele>407.107639526017</ele>
   <time>2021-06-04T01:48:17.001Z</time>
</trkpt>  
<trkpt lat="34.24946410577951" lon="108.89586213514363">
   <ele>407.1713443752378</ele>
   <time>2021-06-04T01:48:20.001Z</time>
</trkpt>  
<trkpt lat="34.249492931544864" lon="108.89584917697469">
   <ele>407.2147497953847</ele>
   <time>2021-06-04T01:48:25.001Z</time>
</trkpt>  
<trkpt lat="34.24953501910971" lon="108.89585462853536">
   <ele>407.04493079613894</ele>
   <time>2021-06-04T01:48:27.001Z</time>
</trkpt>  
<trkpt lat="34.249568312031165" lon="108.89586520111986">
   <ele>407.2776061426848</ele>
   <time>2021-06-04T01:48:29.001Z</time>
</trkpt>  
<trkpt lat="34.249595806936924" lon="108.8958773862107">
   <ele>406.9306932678446</ele>
   <time>2021-06-04T01:48:33.000Z</time>
</trkpt>  
<trkpt lat="34.24961717730591" lon="108.89589750230233">
   <ele>407.18681032955647</ele>
   <time>2021-06-04T01:48:39.000Z</time>
</trkpt>  
<trkpt lat="34.2496457423521" lon="108.89589720275971">
   <ele>407.00535586010665</ele>
   <time>2021-06-04T01:49:00.000Z</time>
</trkpt>  
<trkpt lat="34.24968511313739" lon="108.89589684349662">
   <ele>406.79037789441645</ele>
   <time>2021-06-04T01:49:03.000Z</time>
</trkpt>  
<trkpt lat="34.24971179596988" lon="108.89588860075658">
   <ele>406.79646258149296</ele>
   <time>2021-06-04T01:49:04.000Z</time>
</trkpt>  
<trkpt lat="34.24973723054256" lon="108.89587263822666">
   <ele>406.924950257875</ele>
   <time>2021-06-04T01:49:11.000Z</time>
</trkpt>  
<trkpt lat="34.24976548659427" lon="108.89588475426459">
   <ele>406.8762897392735</ele>
   <time>2021-06-04T01:49:18.000Z</time>
</trkpt>  
<trkpt lat="34.24979183678488" lon="108.89587350854036">
   <ele>404.98012053593993</ele>
   <time>2021-06-04T01:49:30.000Z</time>
</trkpt>  
<trkpt lat="34.24981304098322" lon="108.89585324691035">
   <ele>406.56778006535023</ele>
   <time>2021-06-04T01:49:36.000Z</time>
</trkpt>  
<trkpt lat="34.24983712051575" lon="108.89583619041612">
   <ele>406.8424476776272</ele>
   <time>2021-06-04T01:49:40.000Z</time>
</trkpt>  
<trkpt lat="34.24981046387818" lon="108.89584551731488">
   <ele>406.8560772128403</ele>
   <time>2021-06-04T01:49:53.001Z</time>
</trkpt>  
<trkpt lat="34.249819397256736" lon="108.89588351575198">
   <ele>406.67323123756796</ele>
   <time>2021-06-04T01:49:56.001Z</time>
</trkpt>  
<trkpt lat="34.249823810796286" lon="108.89591971133156">
   <ele>406.6497718524188</ele>
   <time>2021-06-04T01:50:00.001Z</time>
</trkpt>  
<trkpt lat="34.249843528320085" lon="108.89594346853688">
   <ele>406.43423773162067</ele>
   <time>2021-06-04T01:50:03.001Z</time>
</trkpt>  
<trkpt lat="34.249867483228314" lon="108.8959695593041">
   <ele>406.36684173718095</ele>
   <time>2021-06-04T01:50:06.001Z</time>
</trkpt>  
<trkpt lat="34.2498231929633" lon="108.89595828025489">
   <ele>405.8560079783201</ele>
   <time>2021-06-04T01:50:08.001Z</time>
</trkpt>  
<trkpt lat="34.2497923304517" lon="108.89594704139314">
   <ele>406.27940502017736</ele>
   <time>2021-06-04T01:50:09.001Z</time>
</trkpt>  
<trkpt lat="34.24975911005896" lon="108.8959356821862">
   <ele>406.26430835947394</ele>
   <time>2021-06-04T01:50:10.001Z</time>
</trkpt>  
<trkpt lat="34.24978402604999" lon="108.89595672483226">
   <ele>406.4927497021854</ele>
   <time>2021-06-04T01:50:12.001Z</time>
</trkpt>  
<trkpt lat="34.24981098366639" lon="108.89597330536046">
   <ele>406.35424516536295</ele>
   <time>2021-06-04T01:50:13.001Z</time>
</trkpt>  
<trkpt lat="34.24967170577813" lon="108.89603918192178">
   <ele>406.5593894375488</ele>
   <time>2021-06-04T01:50:15.001Z</time>
</trkpt>  
<trkpt lat="34.2496724623101" lon="108.89600465330692">
   <ele>406.5573332551867</ele>
   <time>2021-06-04T01:50:18.001Z</time>
</trkpt>  
<trkpt lat="34.24975490878354" lon="108.89597123709">
   <ele>406.4328965106979</ele>
   <time>2021-06-04T01:50:20.001Z</time>
</trkpt>  
<trkpt lat="34.24970038260196" lon="108.89599713871557">
   <ele>406.49036872945726</ele>
   <time>2021-06-04T01:50:22.001Z</time>
</trkpt>  
<trkpt lat="34.24976921865937" lon="108.89601223249751">
   <ele>408.1061266642064</ele>
   <time>2021-06-04T01:50:24.001Z</time>
</trkpt>  
<trkpt lat="34.249805841699065" lon="108.8960074646029">
   <ele>406.72695147711784</ele>
   <time>2021-06-04T01:50:25.001Z</time>
</trkpt>  
<trkpt lat="34.24988846697189" lon="108.89599129100975">
   <ele>406.19406372494996</ele>
   <time>2021-06-04T01:50:26.001Z</time>
</trkpt>  
<trkpt lat="34.249899895493044" lon="108.89595806781365">
   <ele>403.6747793275863</ele>
   <time>2021-06-04T01:50:34.001Z</time>
</trkpt>  
<trkpt lat="34.24992522158966" lon="108.89597399519526">
   <ele>405.67598800361156</ele>
   <time>2021-06-04T01:50:38.000Z</time>
</trkpt>  
<trkpt lat="34.249930984156016" lon="108.89593884896564">
   <ele>406.19503763504326</ele>
   <time>2021-06-04T01:50:50.000Z</time>
</trkpt>  
<trkpt lat="34.24986131073191" lon="108.89587211175503">
   <ele>406.1714403135702</ele>
   <time>2021-06-04T01:50:52.000Z</time>
</trkpt>  
<trkpt lat="34.24983453347742" lon="108.89589168747972">
   <ele>405.80095380172133</ele>
   <time>2021-06-04T01:51:38.000Z</time>
</trkpt>  
<trkpt lat="34.2497622771448" lon="108.89591160209822">
   <ele>406.2549117328599</ele>
   <time>2021-06-04T01:51:40.000Z</time>
</trkpt>  
<trkpt lat="34.2497386438759" lon="108.89588574210713">
   <ele>406.02970023080707</ele>
   <time>2021-06-04T01:51:46.000Z</time>
</trkpt>  
<trkpt lat="34.24976350962991" lon="108.89587204344318">
   <ele>406.8812484750524</ele>
   <time>2021-06-04T01:51:52.000Z</time>
</trkpt>  
<trkpt lat="34.24979357347526" lon="108.8958592757954">
   <ele>406.77355987392366</ele>
   <time>2021-06-04T01:51:53.000Z</time>
</trkpt>  
<trkpt lat="34.24982197288202" lon="108.89585350713695">
   <ele>404.5911307921633</ele>
   <time>2021-06-04T01:52:11.001Z</time>
</trkpt>  
<trkpt lat="34.24977206753847" lon="108.89588810508532">
   <ele>406.6244308920577</ele>
   <time>2021-06-04T01:52:26.001Z</time>
</trkpt>  
<trkpt lat="34.24972733105601" lon="108.89592499891397">
   <ele>406.75905338302255</ele>
   <time>2021-06-04T01:52:27.001Z</time>
</trkpt>  
<trkpt lat="34.24973074152478" lon="108.89596037083486">
   <ele>406.6876256437972</ele>
   <time>2021-06-04T01:52:31.001Z</time>
</trkpt>  
<trkpt lat="34.24974833829855" lon="108.89599668081995">
   <ele>406.67949456255883</ele>
   <time>2021-06-04T01:52:32.001Z</time>
</trkpt>  
<trkpt lat="34.24979942978839" lon="108.8960533617724">
   <ele>406.48759895563126</ele>
   <time>2021-06-04T01:52:33.001Z</time>
</trkpt>  
<trkpt lat="34.24977336272091" lon="108.89608417846141">
   <ele>406.4549533100799</ele>
   <time>2021-06-04T01:52:40.001Z</time>
</trkpt>  
<trkpt lat="34.24967378198463" lon="108.89600470728696">
   <ele>406.4211787702516</ele>
   <time>2021-06-04T01:52:44.000Z</time>
</trkpt>  
<trkpt lat="34.24960912828862" lon="108.89596528279371">
   <ele>406.01631011255085</ele>
   <time>2021-06-04T01:52:45.000Z</time>
</trkpt>  
<trkpt lat="34.24951542559543" lon="108.895904325621">
   <ele>406.57729567494243</ele>
   <time>2021-06-04T01:52:47.000Z</time>
</trkpt>  
<trkpt lat="34.24946159456229" lon="108.89586504636469">
   <ele>406.62344303447753</ele>
   <time>2021-06-04T01:52:49.000Z</time>
</trkpt>  
<trkpt lat="34.24943690865046" lon="108.89597432705348">
   <ele>406.9826923981309</ele>
   <time>2021-06-04T01:52:51.000Z</time>
</trkpt>  
<trkpt lat="34.24940423235663" lon="108.89599489593846">
   <ele>407.0826787762344</ele>
   <time>2021-06-04T01:52:53.000Z</time>
</trkpt>  
<trkpt lat="34.249364147819236" lon="108.89600839878622">
   <ele>406.8506413977593</ele>
   <time>2021-06-04T01:52:55.000Z</time>
</trkpt>  
<trkpt lat="34.249422609564505" lon="108.89614656900048">
   <ele>407.0849453192204</ele>
   <time>2021-06-04T01:52:57.000Z</time>
</trkpt>  
<trkpt lat="34.24945899996457" lon="108.89622461119788">
   <ele>406.98655018303543</ele>
   <time>2021-06-04T01:52:58.000Z</time>
</trkpt>  
<trkpt lat="34.24947972137911" lon="108.89627053439725">
   <ele>407.4209070224315</ele>
   <time>2021-06-04T01:52:59.000Z</time>
</trkpt>  
<trkpt lat="34.24950040173569" lon="108.89629504575802">
   <ele>406.83644773066044</ele>
   <time>2021-06-04T01:53:01.000Z</time>
</trkpt>  
<trkpt lat="34.249739952810856" lon="108.89630168980216">
   <ele>406.9829049138352</ele>
   <time>2021-06-04T01:53:03.000Z</time>
</trkpt>  
<trkpt lat="34.249806761188914" lon="108.89630367471128">
   <ele>407.0294584305957</ele>
   <time>2021-06-04T01:53:04.000Z</time>
</trkpt>  
<trkpt lat="34.2498551879103" lon="108.89630189339152">
   <ele>406.6556977033615</ele>
   <time>2021-06-04T01:53:05.000Z</time>
</trkpt>  
<trkpt lat="34.24989471046317" lon="108.89630162774277">
   <ele>406.427555215545</ele>
   <time>2021-06-04T01:53:06.000Z</time>
</trkpt>  
<trkpt lat="34.24992864756334" lon="108.89630913042421">
   <ele>406.76043676026165</ele>
   <time>2021-06-04T01:53:07.000Z</time>
</trkpt>  
<trkpt lat="34.249957725636186" lon="108.8963286316801">
   <ele>406.1013072282076</ele>
   <time>2021-06-04T01:53:08.000Z</time>
</trkpt>  
<trkpt lat="34.24998628223124" lon="108.89633237949091">
   <ele>406.2675409950316</ele>
   <time>2021-06-04T01:53:09.000Z</time>
</trkpt>  
<trkpt lat="34.2500147057724" lon="108.89631817385252">
   <ele>406.26681572105736</ele>
   <time>2021-06-04T01:53:11.000Z</time>
</trkpt>  
<trkpt lat="34.2500048509869" lon="108.89628619264046">
   <ele>406.6637387452647</ele>
   <time>2021-06-04T01:53:12.000Z</time>
</trkpt>  
<trkpt lat="34.24968312740242" lon="108.89624273424876">
   <ele>406.5941804246977</ele>
   <time>2021-06-04T01:53:14.000Z</time>
</trkpt>  
<trkpt lat="34.24959684656424" lon="108.89622767017498">
   <ele>406.48087682481855</ele>
   <time>2021-06-04T01:53:15.000Z</time>
</trkpt>  
<trkpt lat="34.24953551576506" lon="108.8962154263639">
   <ele>406.807125701569</ele>
   <time>2021-06-04T01:53:16.143Z</time>
</trkpt>  
<trkpt lat="34.24945801807508" lon="108.89619906644856">
   <ele>407.3926242161542</ele>
   <time>2021-06-04T01:53:18.000Z</time>
</trkpt>  
<trkpt lat="34.24926817305842" lon="108.89616500072765">
   <ele>406.83138639945537</ele>
   <time>2021-06-04T01:53:20.000Z</time>
</trkpt>  
<trkpt lat="34.24922560209032" lon="108.89614310610325">
   <ele>407.08898548129946</ele>
   <time>2021-06-04T01:53:21.000Z</time>
</trkpt>  
<trkpt lat="34.24919302743207" lon="108.89612764234792">
   <ele>406.68724932614714</ele>
   <time>2021-06-04T01:53:22.000Z</time>
</trkpt>  
<trkpt lat="34.249162697219205" lon="108.89610647985681">
   <ele>407.31168600637466</ele>
   <time>2021-06-04T01:53:23.000Z</time>
</trkpt>  
<trkpt lat="34.249133079404416" lon="108.89608100541925">
   <ele>406.8832788262516</ele>
   <time>2021-06-04T01:53:24.000Z</time>
</trkpt>  
<trkpt lat="34.24910297575144" lon="108.89606078876625">
   <ele>406.96648257691413</ele>
   <time>2021-06-04T01:53:25.000Z</time>
</trkpt>  
<trkpt lat="34.249072456747676" lon="108.89604729847122">
   <ele>407.53463550750166</ele>
   <time>2021-06-04T01:53:26.000Z</time>
</trkpt>  
<trkpt lat="34.24904185908281" lon="108.8960369685094">
   <ele>407.02749428059906</ele>
   <time>2021-06-04T01:53:27.000Z</time>
</trkpt>  
<trkpt lat="34.24901115918613" lon="108.89602486234864">
   <ele>406.8589731315151</ele>
   <time>2021-06-04T01:53:28.000Z</time>
</trkpt>  
<trkpt lat="34.248984816262336" lon="108.89597996846257">
   <ele>406.88912080973387</ele>
   <time>2021-06-04T01:53:29.000Z</time>
</trkpt>  
<trkpt lat="34.24895545963205" lon="108.89594294276603">
   <ele>407.4447644613683</ele>
   <time>2021-06-04T01:53:30.000Z</time>
</trkpt>  
<trkpt lat="34.249630405515425" lon="108.89620464806464">
   <ele>407.15371659584343</ele>
   <time>2021-06-04T01:53:32.000Z</time>
</trkpt>  
<trkpt lat="34.249671561238145" lon="108.89620849213811">
   <ele>406.7265374045819</ele>
   <time>2021-06-04T01:53:35.000Z</time>
</trkpt>  
<trkpt lat="34.24970607587487" lon="108.89628767131069">
   <ele>406.6931060506031</ele>
   <time>2021-06-04T01:53:37.000Z</time>
</trkpt>  
<trkpt lat="34.24972369263595" lon="108.89635082544577">
   <ele>406.5326766828075</ele>
   <time>2021-06-04T01:53:38.000Z</time>
</trkpt>  
<trkpt lat="34.24973675847106" lon="108.89639076433868">
   <ele>406.37611686158925</ele>
   <time>2021-06-04T01:53:39.000Z</time>
</trkpt>  
<trkpt lat="34.249701218226505" lon="108.89637780760779">
   <ele>406.34274288173765</ele>
   <time>2021-06-04T01:53:44.000Z</time>
</trkpt>  
<trkpt lat="34.24967582469951" lon="108.89635744051883">
   <ele>406.34274288173765</ele>
   <time>2021-06-04T01:53:46.000Z</time>
</trkpt>  
<trkpt lat="34.24966153033406" lon="108.89632573009033">
   <ele>406.351688192226</ele>
   <time>2021-06-04T01:54:21.001Z</time>
</trkpt>  
<trkpt lat="34.24963819576012" lon="108.89624277335">
   <ele>406.351688192226</ele>
   <time>2021-06-04T01:54:23.001Z</time>
</trkpt>  
<trkpt lat="34.24966833865397" lon="108.89623935301408">
   <ele>406.25974473450333</ele>
   <time>2021-06-04T01:54:27.001Z</time>
</trkpt>  
<trkpt lat="34.24968009590849" lon="108.89628276170991">
   <ele>406.50378794409335</ele>
   <time>2021-06-04T01:54:30.001Z</time>
</trkpt>  
<trkpt lat="34.24964622753681" lon="108.8962658803145">
   <ele>406.5521105369553</ele>
   <time>2021-06-04T01:55:10.000Z</time>
</trkpt>  
<trkpt lat="34.24960714842021" lon="108.89625501050651">
   <ele>406.43191747833043</ele>
   <time>2021-06-04T01:55:11.000Z</time>
</trkpt>  
<trkpt lat="34.24948558342916" lon="108.89622114871399">
   <ele>406.4171021711081</ele>
   <time>2021-06-04T01:55:13.000Z</time>
</trkpt>  
<trkpt lat="34.24945509172714" lon="108.89620694677397">
   <ele>405.80659863818437</ele>
   <time>2021-06-04T01:55:16.143Z</time>
</trkpt>  
<trkpt lat="34.24943377265636" lon="108.89629744681801">
   <ele>407.5256731491536</ele>
   <time>2021-06-04T01:55:18.000Z</time>
</trkpt>  
<trkpt lat="34.2494943415267" lon="108.896268733887">
   <ele>407.32683796901256</ele>
   <time>2021-06-04T01:55:19.000Z</time>
</trkpt>  
<trkpt lat="34.24954646800822" lon="108.89616034867569">
   <ele>407.16543610580266</ele>
   <time>2021-06-04T01:55:20.000Z</time>
</trkpt>  
<trkpt lat="34.2496072623578" lon="108.89605893962619">
   <ele>407.03827821370214</ele>
   <time>2021-06-04T01:55:21.000Z</time>
</trkpt>  
<trkpt lat="34.24964576237249" lon="108.8960133169796">
   <ele>406.8892573826015</ele>
   <time>2021-06-04T01:55:22.000Z</time>
</trkpt>  
<trkpt lat="34.24965760414273" lon="108.8959837012611">
   <ele>406.8779175551608</ele>
   <time>2021-06-04T01:55:24.000Z</time>
</trkpt>  
<trkpt lat="34.24968249524462" lon="108.89596037656875">
   <ele>406.838375297375</ele>
   <time>2021-06-04T01:55:29.000Z</time>
</trkpt>  
<trkpt lat="34.24970911494827" lon="108.89593714708933">
   <ele>406.88503273949027</ele>
   <time>2021-06-04T01:55:36.000Z</time>
</trkpt>  
<trkpt lat="34.249767266067714" lon="108.89596750830006">
   <ele>406.9358805594966</ele>
   <time>2021-06-04T01:55:39.000Z</time>
</trkpt>  
<trkpt lat="34.24979299187735" lon="108.89598184790408">
   <ele>406.53115215245634</ele>
   <time>2021-06-04T01:55:40.000Z</time>
</trkpt>  
<trkpt lat="34.24975628557551" lon="108.895973004357">
   <ele>406.47259191516787</ele>
   <time>2021-06-04T01:55:48.000Z</time>
</trkpt>  
<trkpt lat="34.24972333025334" lon="108.89597049943866">
   <ele>406.6701217284426</ele>
   <time>2021-06-04T01:55:51.000Z</time>
</trkpt>  
<trkpt lat="34.249742517954566" lon="108.89594091892533">
   <ele>406.31330244243145</ele>
   <time>2021-06-04T01:56:01.000Z</time>
</trkpt>  
<trkpt lat="34.24977558428298" lon="108.89592269915585">
   <ele>406.54305261187255</ele>
   <time>2021-06-04T01:56:02.000Z</time>
</trkpt>  
<trkpt lat="34.24980464247" lon="108.89593706811652">
   <ele>406.5283488770947</ele>
   <time>2021-06-04T01:56:05.000Z</time>
</trkpt>  
<trkpt lat="34.24982262056945" lon="108.89597019970388">
   <ele>407.09656674973667</ele>
   <time>2021-06-04T01:56:12.001Z</time>
</trkpt>  
<trkpt lat="34.249813659720814" lon="108.8960151237104">
   <ele>406.45484735816717</ele>
   <time>2021-06-04T01:56:15.001Z</time>
</trkpt>  
<trkpt lat="34.2497921308647" lon="108.89603584151226">
   <ele>406.408013664186</ele>
   <time>2021-06-04T01:56:19.001Z</time>
</trkpt>  
<trkpt lat="34.2497589264502" lon="108.8960276471358">
   <ele>406.3940840512514</ele>
   <time>2021-06-04T01:56:20.001Z</time>
</trkpt>  
<trkpt lat="34.249716401678334" lon="108.8960305017666">
   <ele>406.6224890947342</ele>
   <time>2021-06-04T01:56:24.001Z</time>
</trkpt>  
<trkpt lat="34.249687949697375" lon="108.89605290862676">
   <ele>406.13313142210245</ele>
   <time>2021-06-04T01:56:26.001Z</time>
</trkpt>  
<trkpt lat="34.24965643872437" lon="108.89607650908447">
   <ele>406.41571730095893</ele>
   <time>2021-06-04T01:56:27.001Z</time>
</trkpt>  
<trkpt lat="34.24965236473658" lon="108.89603243966388">
   <ele>406.0930777564645</ele>
   <time>2021-06-04T01:56:30.001Z</time>
</trkpt>  
<trkpt lat="34.249474291230236" lon="108.89589392268043">
   <ele>406.5314223896712</ele>
   <time>2021-06-04T01:56:32.001Z</time>
</trkpt>  
<trkpt lat="34.24942972899868" lon="108.89585834148119">
   <ele>406.82545578479767</ele>
   <time>2021-06-04T01:56:33.001Z</time>
</trkpt>  
<trkpt lat="34.24939369323575" lon="108.89582281841598">
   <ele>407.08513201680034</ele>
   <time>2021-06-04T01:56:34.001Z</time>
</trkpt>  
<trkpt lat="34.24936507422942" lon="108.89579378446103">
   <ele>407.11584209185094</ele>
   <time>2021-06-04T01:56:35.001Z</time>
</trkpt>  
<trkpt lat="34.24934155097716" lon="108.89577206295029">
   <ele>407.0438248934224</ele>
   <time>2021-06-04T01:56:36.001Z</time>
</trkpt>  
<trkpt lat="34.24931056952519" lon="108.8957297917931">
   <ele>407.32441676966846</ele>
   <time>2021-06-04T01:56:38.001Z</time>
</trkpt>  
<trkpt lat="34.24932606184713" lon="108.89569434235689">
   <ele>407.3358811503276</ele>
   <time>2021-06-04T01:56:39.001Z</time>
</trkpt>  
<trkpt lat="34.24935882063746" lon="108.89568784624562">
   <ele>406.723917869851</ele>
   <time>2021-06-04T01:56:40.001Z</time>
</trkpt>  
<trkpt lat="34.24939109744325" lon="108.89569041221861">
   <ele>406.9994605462998</ele>
   <time>2021-06-04T01:56:41.001Z</time>
</trkpt>  
<trkpt lat="34.24954926524809" lon="108.89586991018957">
   <ele>407.1141792861745</ele>
   <time>2021-06-04T01:56:43.001Z</time>
</trkpt>  
<trkpt lat="34.249565489154065" lon="108.89590884570488">
   <ele>407.2551578441635</ele>
   <time>2021-06-04T01:56:44.001Z</time>
</trkpt>  
<trkpt lat="34.24958354126845" lon="108.89593899276281">
   <ele>407.32392017170787</ele>
   <time>2021-06-04T01:56:45.001Z</time>
</trkpt>  
<trkpt lat="34.249595154486094" lon="108.89597495426966">
   <ele>406.89798033982515</ele>
   <time>2021-06-04T01:56:46.001Z</time>
</trkpt>  
<trkpt lat="34.24962104931606" lon="108.89608012437122">
   <ele>406.74540975224227</ele>
   <time>2021-06-04T01:56:48.001Z</time>
</trkpt>  
<trkpt lat="34.249633762384086" lon="108.89613002220197">
   <ele>406.6081241853535</ele>
   <time>2021-06-04T01:56:51.001Z</time>
</trkpt>  
<trkpt lat="34.24959002449026" lon="108.89614280818007">
   <ele>406.3880883771926</ele>
   <time>2021-06-04T01:56:53.999Z</time>
</trkpt>  
<trkpt lat="34.249545672261334" lon="108.89617391607214">
   <ele>407.00926675554365</ele>
   <time>2021-06-04T01:56:55.999Z</time>
</trkpt>  
<trkpt lat="34.24951887059882" lon="108.89620527080616">
   <ele>407.013918094337</ele>
   <time>2021-06-04T01:56:57.999Z</time>
</trkpt>  
<trkpt lat="34.24947404927907" lon="108.89623184449057">
   <ele>406.3387438878417</ele>
   <time>2021-06-04T01:56:58.999Z</time>
</trkpt>  
<trkpt lat="34.24948029429599" lon="108.89618593512583">
   <ele>407.05253725498915</ele>
   <time>2021-06-04T01:57:02.999Z</time>
</trkpt>  
<trkpt lat="34.249488830538134" lon="108.89615377584713">
   <ele>407.38420103210956</ele>
   <time>2021-06-04T01:57:05.999Z</time>
</trkpt>  
<trkpt lat="34.24950784444276" lon="108.896119409535">
   <ele>406.82927549630404</ele>
   <time>2021-06-04T01:57:07.999Z</time>
</trkpt>  
<trkpt lat="34.249542670056165" lon="108.8961164810528">
   <ele>406.30494851619005</ele>
   <time>2021-06-04T01:57:11.999Z</time>
</trkpt>  
<trkpt lat="34.24958284651674" lon="108.89608892570969">
   <ele>406.6806913660839</ele>
   <time>2021-06-04T01:57:28.000Z</time>
</trkpt>  
<trkpt lat="34.24968112507864" lon="108.89596487024677">
   <ele>406.6230042036623</ele>
   <time>2021-06-04T01:57:30.000Z</time>
</trkpt>  
<trkpt lat="34.24970418187756" lon="108.89594504185207">
   <ele>406.7929071011022</ele>
   <time>2021-06-04T01:58:53.001Z</time>
</trkpt>  
<trkpt lat="34.24978062061236" lon="108.89587976251829">
   <ele>406.7929071011022</ele>
   <time>2021-06-04T01:58:55.001Z</time>
</trkpt>  
<trkpt lat="34.249805831853884" lon="108.89589523510217">
   <ele>406.15967393666506</ele>
   <time>2021-06-04T02:01:50.000Z</time>
</trkpt>  
<trkpt lat="34.24987053782039" lon="108.89596816619377">
   <ele>409.0285571878776</ele>
   <time>2021-06-04T02:01:56.000Z</time>
</trkpt>  
<trkpt lat="34.24984183548364" lon="108.89596686574241">
   <ele>406.79709637723863</ele>
   <time>2021-06-04T02:02:07.001Z</time>
</trkpt>  
<trkpt lat="34.24980999708683" lon="108.89596399160327">
   <ele>406.3468739995733</ele>
   <time>2021-06-04T02:02:11.001Z</time>
</trkpt>  
<trkpt lat="34.24977881594597" lon="108.89596874178324">
   <ele>406.5224709920585</ele>
   <time>2021-06-04T02:02:13.001Z</time>
</trkpt>  
<trkpt lat="34.24974131622238" lon="108.89597235891243">
   <ele>406.65876859240234</ele>
   <time>2021-06-04T02:02:19.001Z</time>
</trkpt>  
<trkpt lat="34.2497027074131" lon="108.8959674264063">
   <ele>406.7457171473652</ele>
   <time>2021-06-04T02:02:21.001Z</time>
</trkpt>  
<trkpt lat="34.24967710128306" lon="108.89595337607923">
   <ele>406.86533583700657</ele>
   <time>2021-06-04T02:02:30.001Z</time>
</trkpt>  
<trkpt lat="34.249629790091475" lon="108.89593068167274">
   <ele>406.88579501770437</ele>
   <time>2021-06-04T02:02:31.001Z</time>
</trkpt>  
<trkpt lat="34.24965315727069" lon="108.89595208000925">
   <ele>405.59532197378576</ele>
   <time>2021-06-04T02:02:35.001Z</time>
</trkpt>  
<trkpt lat="34.24966459762671" lon="108.89599615099131">
   <ele>403.6563289249316</ele>
   <time>2021-06-04T02:02:37.001Z</time>
</trkpt>  
<trkpt lat="34.249680616305625" lon="108.89602484736918">
   <ele>405.44469029828906</ele>
   <time>2021-06-04T02:02:40.001Z</time>
</trkpt>  
<trkpt lat="34.24971079024364" lon="108.89604648447525">
   <ele>405.9898251481354</ele>
   <time>2021-06-04T02:02:44.001Z</time>
</trkpt>  
<trkpt lat="34.24974207394864" lon="108.89604495199828">
   <ele>406.77376517560333</ele>
   <time>2021-06-04T02:02:48.001Z</time>
</trkpt>  
<trkpt lat="34.24976535896292" lon="108.89602747511576">
   <ele>406.44707756955177</ele>
   <time>2021-06-04T02:02:51.001Z</time>
</trkpt>  
<trkpt lat="34.2497923401996" lon="108.89600044622487">
   <ele>405.2749761706218</ele>
   <time>2021-06-04T02:02:53.001Z</time>
</trkpt>  
<trkpt lat="34.249800379189296" lon="108.89596703331057">
   <ele>405.96769750583917</ele>
   <time>2021-06-04T02:02:56.001Z</time>
</trkpt>  
<trkpt lat="34.24976535402619" lon="108.8959463740689">
   <ele>408.8699572822079</ele>
   <time>2021-06-04T02:03:00.001Z</time>
</trkpt>  
<trkpt lat="34.24971990244867" lon="108.89592285981628">
   <ele>406.5807590810582</ele>
   <time>2021-06-04T02:03:02.001Z</time>
</trkpt>  
<trkpt lat="34.24969490218524" lon="108.89587506613204">
   <ele>407.06145257502794</ele>
   <time>2021-06-04T02:03:04.001Z</time>
</trkpt>  
<trkpt lat="34.249700389777914" lon="108.89580887813591">
   <ele>408.0584339052439</ele>
   <time>2021-06-04T02:03:06.001Z</time>
</trkpt>  
<trkpt lat="34.249680773824466" lon="108.89583423027639">
   <ele>407.4824763946235</ele>
   <time>2021-06-04T02:03:08.001Z</time>
</trkpt>  
<trkpt lat="34.249664255243715" lon="108.89586831499918">
   <ele>407.31485839374363</ele>
   <time>2021-06-04T02:03:10.001Z</time>
</trkpt>  
<trkpt lat="34.24962957224938" lon="108.8959205981451">
   <ele>407.2312198895961</ele>
   <time>2021-06-04T02:03:12.000Z</time>
</trkpt>  
<trkpt lat="34.24961853785362" lon="108.89595118005194">
   <ele>407.22159843798727</ele>
   <time>2021-06-04T02:03:13.000Z</time>
</trkpt>  
<trkpt lat="34.24964103204839" lon="108.89597263271703">
   <ele>406.49665025249124</ele>
   <time>2021-06-04T02:03:19.000Z</time>
</trkpt>  
<trkpt lat="34.249671367879884" lon="108.8959429124983">
   <ele>407.0449725203216</ele>
   <time>2021-06-04T02:03:24.000Z</time>
</trkpt>  
<trkpt lat="34.2496523374636" lon="108.89591372824924">
   <ele>407.17939708195627</ele>
   <time>2021-06-04T02:03:27.000Z</time>
</trkpt>  
<trkpt lat="34.24962648651521" lon="108.89589466159933">
   <ele>406.7026316653937</ele>
   <time>2021-06-04T02:03:33.000Z</time>
</trkpt>  
<trkpt lat="34.249587716455196" lon="108.89588918873712">
   <ele>406.5054492279887</ele>
   <time>2021-06-04T02:03:36.000Z</time>
</trkpt>  
<trkpt lat="34.24961484636022" lon="108.89588081589059">
   <ele>405.01597461942583</ele>
   <time>2021-06-04T02:03:42.000Z</time>
</trkpt>  
<trkpt lat="34.24965303564377" lon="108.89586250395716">
   <ele>405.5863624094054</ele>
   <time>2021-06-04T02:03:45.000Z</time>
</trkpt>  
<trkpt lat="34.24968686532111" lon="108.89585077658634">
   <ele>406.5159323643893</ele>
   <time>2021-06-04T02:03:47.000Z</time>
</trkpt>  
<trkpt lat="34.2497186934263" lon="108.89585385526752">
   <ele>406.23560301959515</ele>
   <time>2021-06-04T02:03:49.000Z</time>
</trkpt>  
<trkpt lat="34.24974197481807" lon="108.89587295310042">
   <ele>406.4309105062857</ele>
   <time>2021-06-04T02:03:52.000Z</time>
</trkpt>  
<trkpt lat="34.249770719496574" lon="108.89587687405763">
   <ele>406.6983810532838</ele>
   <time>2021-06-04T02:04:03.000Z</time>
</trkpt>  
<trkpt lat="34.24980393907362" lon="108.89586608770654">
   <ele>406.3496375894174</ele>
   <time>2021-06-04T02:04:05.000Z</time>
</trkpt>  
<trkpt lat="34.24977558975802" lon="108.89585661670425">
   <ele>406.5666939942166</ele>
   <time>2021-06-04T02:04:13.000Z</time>
</trkpt>  
<trkpt lat="34.24974749570161" lon="108.8958335183301">
   <ele>406.46518904622644</ele>
   <time>2021-06-04T02:04:18.000Z</time>
</trkpt>  
<trkpt lat="34.2497770123481" lon="108.89585913873046">
   <ele>406.76237155590206</ele>
   <time>2021-06-04T02:04:23.000Z</time>
</trkpt>  
<trkpt lat="34.249794390084865" lon="108.89588627499963">
   <ele>406.70409189816564</ele>
   <time>2021-06-04T02:04:27.001Z</time>
</trkpt>  
<trkpt lat="34.249797185350374" lon="108.89591894377352">
   <ele>406.09853167645633</ele>
   <time>2021-06-04T02:04:30.001Z</time>
</trkpt>  
<trkpt lat="34.24982453665908" lon="108.8959138598184">
   <ele>406.9246649965644</ele>
   <time>2021-06-04T02:04:34.001Z</time>
</trkpt>  
<trkpt lat="34.24987061601527" lon="108.89590916508966">
   <ele>406.57498606294394</ele>
   <time>2021-06-04T02:04:35.001Z</time>
</trkpt>  
<trkpt lat="34.2499203360439" lon="108.89589654867709">
   <ele>406.5979658002034</ele>
   <time>2021-06-04T02:04:36.001Z</time>
</trkpt>  
<trkpt lat="34.249877905769544" lon="108.89589061674207">
   <ele>405.8710668180138</ele>
   <time>2021-06-04T02:04:43.001Z</time>
</trkpt>  
<trkpt lat="34.249847503515596" lon="108.89589775840095">
   <ele>406.8369635352865</ele>
   <time>2021-06-04T02:04:46.001Z</time>
</trkpt>  
<trkpt lat="34.2498173533812" lon="108.89589546111938">
   <ele>407.349551634863</ele>
   <time>2021-06-04T02:04:49.001Z</time>
</trkpt>  
<trkpt lat="34.249792346613496" lon="108.89590892301337">
   <ele>404.405089170672</ele>
   <time>2021-06-04T02:04:55.001Z</time>
</trkpt>  
<trkpt lat="34.24975682105598" lon="108.89590232457135">
   <ele>406.2307120487094</ele>
   <time>2021-06-04T02:05:02.001Z</time>
</trkpt>  
<trkpt lat="34.24979446352565" lon="108.89589037215984">
   <ele>406.1699439547956</ele>
   <time>2021-06-04T02:05:10.001Z</time>
</trkpt>  
<trkpt lat="34.2498389803721" lon="108.89586219019762">
   <ele>405.80522154830396</ele>
   <time>2021-06-04T02:05:11.001Z</time>
</trkpt>  
<trkpt lat="34.2498327380313" lon="108.89589919534858">
   <ele>407.201396740973</ele>
   <time>2021-06-04T02:05:24.999Z</time>
</trkpt>  
<trkpt lat="34.249801188260825" lon="108.89593563371155">
   <ele>407.1426974013448</ele>
   <time>2021-06-04T02:05:26.999Z</time>
</trkpt>  
<trkpt lat="34.24982617722809" lon="108.89596014955734">
   <ele>406.51230113673955</ele>
   <time>2021-06-04T02:05:30.999Z</time>
</trkpt>  
<trkpt lat="34.249784731171665" lon="108.89595745428146">
   <ele>406.5284920381382</ele>
   <time>2021-06-04T02:05:39.000Z</time>
</trkpt>  
<trkpt lat="34.24975409289807" lon="108.8959447621732">
   <ele>407.12799056246877</ele>
   <time>2021-06-04T02:05:42.000Z</time>
</trkpt>  
<trkpt lat="34.24977445440275" lon="108.89591097329955">
   <ele>406.7966192923486</ele>
   <time>2021-06-04T02:05:49.000Z</time>
</trkpt>  
<trkpt lat="34.249805426415804" lon="108.89589846498606">
   <ele>406.9945094315335</ele>
   <time>2021-06-04T02:05:52.000Z</time>
</trkpt>  
<trkpt lat="34.24982521472473" lon="108.89592513380194">
   <ele>406.7648803954944</ele>
   <time>2021-06-04T02:05:56.000Z</time>
</trkpt>  
<trkpt lat="34.24985094843382" lon="108.89594352172826">
   <ele>407.4792794454843</ele>
   <time>2021-06-04T02:05:58.000Z</time>
</trkpt>  
<trkpt lat="34.24984416641132" lon="108.89590245428408">
   <ele>406.29303173720837</ele>
   <time>2021-06-04T02:06:04.000Z</time>
</trkpt>  
<trkpt lat="34.24983266352346" lon="108.89586613286858">
   <ele>406.6194606265053</ele>
   <time>2021-06-04T02:06:07.000Z</time>
</trkpt>  
<trkpt lat="34.2498126756441" lon="108.89584087017363">
   <ele>406.0667107673362</ele>
   <time>2021-06-04T02:06:09.000Z</time>
</trkpt>  
<trkpt lat="34.249806901866535" lon="108.89580541480031">
   <ele>406.47549328859895</ele>
   <time>2021-06-04T02:06:12.000Z</time>
</trkpt>  
<trkpt lat="34.2497992056137" lon="108.89576786525909">
   <ele>406.43260923121125</ele>
   <time>2021-06-04T02:06:16.000Z</time>
</trkpt>  
<trkpt lat="34.249810483708586" lon="108.89572845702537">
   <ele>406.9437721334398</ele>
   <time>2021-06-04T02:06:19.000Z</time>
</trkpt>  
<trkpt lat="34.24980743616201" lon="108.89569102003024">
   <ele>406.4795926818624</ele>
   <time>2021-06-04T02:06:23.000Z</time>
</trkpt>  
<trkpt lat="34.24979688943354" lon="108.89566051909554">
   <ele>406.6433565048501</ele>
   <time>2021-06-04T02:06:27.000Z</time>
</trkpt>  
<trkpt lat="34.2498020684043" lon="108.89562832101075">
   <ele>406.68041615281254</ele>
   <time>2021-06-04T02:06:35.001Z</time>
</trkpt>  
<trkpt lat="34.24983578710467" lon="108.89561818325387">
   <ele>407.23430775664747</ele>
   <time>2021-06-04T02:06:39.001Z</time>
</trkpt>  
<trkpt lat="34.24987072576388" lon="108.89562510746177">
   <ele>406.74006054736674</ele>
   <time>2021-06-04T02:06:41.001Z</time>
</trkpt>  
<trkpt lat="34.249902253799895" lon="108.8956323668202">
   <ele>406.4892262984067</ele>
   <time>2021-06-04T02:06:43.001Z</time>
</trkpt>  
<trkpt lat="34.249933283828454" lon="108.89563948333365">
   <ele>406.23790714424103</ele>
   <time>2021-06-04T02:06:50.001Z</time>
</trkpt>  
<trkpt lat="34.249961768735695" lon="108.89562012807517">
   <ele>405.8855521697551</ele>
   <time>2021-06-04T02:06:56.001Z</time>
</trkpt>  
<trkpt lat="34.24999059706691" lon="108.89561089348643">
   <ele>405.77051911503077</ele>
   <time>2021-06-04T02:07:00.001Z</time>
</trkpt>  
<trkpt lat="34.250022988346124" lon="108.89562432170734">
   <ele>406.8244691081345</ele>
   <time>2021-06-04T02:07:03.001Z</time>
</trkpt>  
<trkpt lat="34.250046266343325" lon="108.89564592042068">
   <ele>405.9540690043941</ele>
   <time>2021-06-04T02:07:07.001Z</time>
</trkpt>  
<trkpt lat="34.25007511777522" lon="108.89567384550277">
   <ele>405.67228687368333</ele>
   <time>2021-06-04T02:07:10.001Z</time>
</trkpt>  
<trkpt lat="34.250109878537145" lon="108.8956985481382">
   <ele>406.0683522289619</ele>
   <time>2021-06-04T02:07:13.001Z</time>
</trkpt>  
<trkpt lat="34.250130758852464" lon="108.89572404042414">
   <ele>406.27614581026137</ele>
   <time>2021-06-04T02:07:17.001Z</time>
</trkpt>  
<trkpt lat="34.250138242714876" lon="108.89576237455763">
   <ele>405.03833571914583</ele>
   <time>2021-06-04T02:07:24.000Z</time>
</trkpt>  
<trkpt lat="34.250147389813954" lon="108.89579919047235">
   <ele>406.15801346860826</ele>
   <time>2021-06-04T02:07:28.000Z</time>
</trkpt>  
<trkpt lat="34.25016253148838" lon="108.89583362076763">
   <ele>405.94440819881856</ele>
   <time>2021-06-04T02:07:31.000Z</time>
</trkpt>  
<trkpt lat="34.250194680034134" lon="108.89586203947793">
   <ele>405.4789798911661</ele>
   <time>2021-06-04T02:07:34.000Z</time>
</trkpt>  
<trkpt lat="34.250225040471946" lon="108.8958844338278">
   <ele>405.8652639752254</ele>
   <time>2021-06-04T02:07:36.000Z</time>
</trkpt>  
<trkpt lat="34.25025357285627" lon="108.89590493602763">
   <ele>406.10670740064234</ele>
   <time>2021-06-04T02:07:38.000Z</time>
</trkpt>  
<trkpt lat="34.2502801626018" lon="108.89592436855328">
   <ele>406.45792820397764</ele>
   <time>2021-06-04T02:07:40.000Z</time>
</trkpt>  
<trkpt lat="34.25030690612516" lon="108.89594045669563">
   <ele>405.9563356852159</ele>
   <time>2021-06-04T02:07:43.000Z</time>
</trkpt>  
<trkpt lat="34.250335695910174" lon="108.89594081984318">
   <ele>406.08835887443274</ele>
   <time>2021-06-04T02:07:48.000Z</time>
</trkpt>  
<trkpt lat="34.25035513205665" lon="108.89590181928304">
   <ele>406.05680360272527</ele>
   <time>2021-06-04T02:07:53.000Z</time>
</trkpt>  
<trkpt lat="34.25036379120456" lon="108.89586853911305">
   <ele>405.7435840489343</ele>
   <time>2021-06-04T02:07:56.000Z</time>
</trkpt>  
<trkpt lat="34.25037822848542" lon="108.89582632852961">
   <ele>405.83339572139084</ele>
   <time>2021-06-04T02:07:59.000Z</time>
</trkpt>  
<trkpt lat="34.250385528967925" lon="108.89578934880302">
   <ele>405.11163662653416</ele>
   <time>2021-06-04T02:08:03.000Z</time>
</trkpt>  
<trkpt lat="34.250386675798424" lon="108.8957537320702">
   <ele>405.99067841190845</ele>
   <time>2021-06-04T02:08:07.000Z</time>
</trkpt>  
<trkpt lat="34.25038461695083" lon="108.89571221789552">
   <ele>405.59327617660165</ele>
   <time>2021-06-04T02:08:11.000Z</time>
</trkpt>  
<trkpt lat="34.2503783306441" lon="108.89568026956981">
   <ele>405.7141753640026</ele>
   <time>2021-06-04T02:08:15.000Z</time>
</trkpt>  
<trkpt lat="34.250366103757436" lon="108.89564273698464">
   <ele>406.9819545233622</ele>
   <time>2021-06-04T02:08:17.000Z</time>
</trkpt>  
<trkpt lat="34.25035644684045" lon="108.8956096907882">
   <ele>405.020435272716</ele>
   <time>2021-06-04T02:08:20.000Z</time>
</trkpt>  
<trkpt lat="34.25034952036918" lon="108.89557042146113">
   <ele>406.1427888702601</ele>
   <time>2021-06-04T02:08:24.000Z</time>
</trkpt>  
<trkpt lat="34.25034499347716" lon="108.8955378470375">
   <ele>406.65617266017944</ele>
   <time>2021-06-04T02:08:28.000Z</time>
</trkpt>  
<trkpt lat="34.250350356268186" lon="108.89550439648211">
   <ele>406.1403253264725</ele>
   <time>2021-06-04T02:08:31.000Z</time>
</trkpt>  
<trkpt lat="34.250351800214055" lon="108.89546091717514">
   <ele>406.3239489234984</ele>
   <time>2021-06-04T02:08:35.000Z</time>
</trkpt>  
<trkpt lat="34.25033507380313" lon="108.89542797749411">
   <ele>406.0129478573799</ele>
   <time>2021-06-04T02:08:38.001Z</time>
</trkpt>  
<trkpt lat="34.25032192070927" lon="108.8953928778913">
   <ele>406.18968058377504</ele>
   <time>2021-06-04T02:08:43.001Z</time>
</trkpt>  
<trkpt lat="34.25033014391135" lon="108.89534985568193">
   <ele>406.10541988909245</ele>
   <time>2021-06-04T02:08:46.001Z</time>
</trkpt>  
<trkpt lat="34.250338392010484" lon="108.89531591756179">
   <ele>406.3523604841903</ele>
   <time>2021-06-04T02:08:50.001Z</time>
</trkpt>  
<trkpt lat="34.250339095974056" lon="108.89528018175052">
   <ele>405.56383505277336</ele>
   <time>2021-06-04T02:08:53.001Z</time>
</trkpt>  
<trkpt lat="34.25032655285491" lon="108.89524434373892">
   <ele>405.8273876924068</ele>
   <time>2021-06-04T02:08:57.001Z</time>
</trkpt>  
<trkpt lat="34.25032784332346" lon="108.89520883847283">
   <ele>406.310492541641</ele>
   <time>2021-06-04T02:09:00.001Z</time>
</trkpt>  
<trkpt lat="34.2503381674042" lon="108.89516357961185">
   <ele>405.75419763382524</ele>
   <time>2021-06-04T02:09:04.001Z</time>
</trkpt>  
<trkpt lat="34.25034731604024" lon="108.89513011901114">
   <ele>405.4682353362441</ele>
   <time>2021-06-04T02:09:07.001Z</time>
</trkpt>  
<trkpt lat="34.250358200370165" lon="108.89509306640232">
   <ele>405.7452174751088</ele>
   <time>2021-06-04T02:09:11.001Z</time>
</trkpt>  
<trkpt lat="34.2503645911182" lon="108.89505093100365">
   <ele>405.4106484344229</ele>
   <time>2021-06-04T02:09:14.001Z</time>
</trkpt>  
<trkpt lat="34.250364627410704" lon="108.89501351391078">
   <ele>405.2261192947626</ele>
   <time>2021-06-04T02:09:18.001Z</time>
</trkpt>  
<trkpt lat="34.250370350059626" lon="108.8949801532631">
   <ele>406.0777028435841</ele>
   <time>2021-06-04T02:09:21.001Z</time>
</trkpt>  
<trkpt lat="34.250375244428255" lon="108.89493691413772">
   <ele>405.78383295889944</ele>
   <time>2021-06-04T02:09:24.001Z</time>
</trkpt>  
<trkpt lat="34.250382508682826" lon="108.89489911395454">
   <ele>405.2938845679164</ele>
   <time>2021-06-04T02:09:27.001Z</time>
</trkpt>  
<trkpt lat="34.25040067417391" lon="108.89486246371666">
   <ele>405.3815770512447</ele>
   <time>2021-06-04T02:09:31.000Z</time>
</trkpt>  
<trkpt lat="34.25041891019001" lon="108.8948244258434">
   <ele>405.32133267633617</ele>
   <time>2021-06-04T02:09:34.000Z</time>
</trkpt>  
<trkpt lat="34.25042572311962" lon="108.89478800613571">
   <ele>406.0279081389308</ele>
   <time>2021-06-04T02:09:37.000Z</time>
</trkpt>  
<trkpt lat="34.250423757261316" lon="108.89475188608561">
   <ele>405.4146170988679</ele>
   <time>2021-06-04T02:09:41.000Z</time>
</trkpt>  
<trkpt lat="34.2504116999163" lon="108.89471634012476">
   <ele>405.6408125385642</ele>
   <time>2021-06-04T02:09:44.000Z</time>
</trkpt>  
<trkpt lat="34.25039782319203" lon="108.89468568674012">
   <ele>405.0333212465048</ele>
   <time>2021-06-04T02:09:47.000Z</time>
</trkpt>  
<trkpt lat="34.250383762604905" lon="108.89462862197252">
   <ele>406.53614738583565</ele>
   <time>2021-06-04T02:09:49.000Z</time>
</trkpt>  
<trkpt lat="34.25039072190251" lon="108.89459221957836">
   <ele>405.5853202799335</ele>
   <time>2021-06-04T02:09:55.000Z</time>
</trkpt>  
<trkpt lat="34.2504050953708" lon="108.89456394745476">
   <ele>402.5980963371694</ele>
   <time>2021-06-04T02:09:58.000Z</time>
</trkpt>  
<trkpt lat="34.250427721627524" lon="108.89452703880133">
   <ele>403.9107680330053</ele>
   <time>2021-06-04T02:10:02.000Z</time>
</trkpt>  
<trkpt lat="34.250444895626096" lon="108.89449803064757">
   <ele>405.12713339552283</ele>
   <time>2021-06-04T02:10:05.000Z</time>
</trkpt>  
<trkpt lat="34.25046676448888" lon="108.89446828913402">
   <ele>405.68415721785277</ele>
   <time>2021-06-04T02:10:08.000Z</time>
</trkpt>  
<trkpt lat="34.250484559008" lon="108.89443513307178">
   <ele>405.47440611571074</ele>
   <time>2021-06-04T02:10:11.000Z</time>
</trkpt>  
<trkpt lat="34.250492325586876" lon="108.89439646302128">
   <ele>404.8298606518656</ele>
   <time>2021-06-04T02:10:14.000Z</time>
</trkpt>  
<trkpt lat="34.25051850110793" lon="108.89436217480919">
   <ele>406.5279290545732</ele>
   <time>2021-06-04T02:10:17.000Z</time>
</trkpt>  
<trkpt lat="34.250540110668915" lon="108.89432916750856">
   <ele>406.69047756213695</ele>
   <time>2021-06-04T02:10:21.000Z</time>
</trkpt>  
<trkpt lat="34.25054370035546" lon="108.89429592415098">
   <ele>405.2862170962617</ele>
   <time>2021-06-04T02:10:24.000Z</time>
</trkpt>  
<trkpt lat="34.25055155656988" lon="108.89426313673371">
   <ele>405.2788625387475</ele>
   <time>2021-06-04T02:10:27.000Z</time>
</trkpt>  
<trkpt lat="34.250560529188554" lon="108.89422699620236">
   <ele>405.52101791184396</ele>
   <time>2021-06-04T02:10:30.000Z</time>
</trkpt>  
<trkpt lat="34.25056654163546" lon="108.8941919560176">
   <ele>405.31269168574363</ele>
   <time>2021-06-04T02:10:34.001Z</time>
</trkpt>  
<trkpt lat="34.250578361990385" lon="108.89415997633228">
   <ele>405.8233187859878</ele>
   <time>2021-06-04T02:10:38.001Z</time>
</trkpt>  
<trkpt lat="34.25059460339222" lon="108.89412810778474">
   <ele>406.1536729289219</ele>
   <time>2021-06-04T02:10:42.001Z</time>
</trkpt>  
<trkpt lat="34.25060414906805" lon="108.89409308854606">
   <ele>406.861672591418</ele>
   <time>2021-06-04T02:10:46.001Z</time>
</trkpt>  
<trkpt lat="34.25061199173826" lon="108.89405571409252">
   <ele>406.71219460945576</ele>
   <time>2021-06-04T02:10:51.001Z</time>
</trkpt>  
<trkpt lat="34.250618774801445" lon="108.89401712847653">
   <ele>405.6671725641936</ele>
   <time>2021-06-04T02:10:56.001Z</time>
</trkpt>  
<trkpt lat="34.25062231362456" lon="108.89398205575505">
   <ele>406.0207998948172</ele>
   <time>2021-06-04T02:10:59.001Z</time>
</trkpt>  
<trkpt lat="34.250631793886704" lon="108.89395133654932">
   <ele>407.34692345838994</ele>
   <time>2021-06-04T02:11:03.001Z</time>
</trkpt>  
<trkpt lat="34.25063414851242" lon="108.89390620836362">
   <ele>407.16355547774583</ele>
   <time>2021-06-04T02:11:07.001Z</time>
</trkpt>  
<trkpt lat="34.25064493971473" lon="108.89387522192506">
   <ele>406.2735179364681</ele>
   <time>2021-06-04T02:11:11.001Z</time>
</trkpt>  
<trkpt lat="34.2506533256388" lon="108.89383630252071">
   <ele>408.17581894714385</ele>
   <time>2021-06-04T02:11:13.001Z</time>
</trkpt>  
<trkpt lat="34.250670345966235" lon="108.89379508581081">
   <ele>407.2090482925996</ele>
   <time>2021-06-04T02:11:17.001Z</time>
</trkpt>  
<trkpt lat="34.25068745274894" lon="108.89376566709333">
   <ele>407.22824569325894</ele>
   <time>2021-06-04T02:11:20.001Z</time>
</trkpt>  
<trkpt lat="34.25070809612383" lon="108.89372693579428">
   <ele>407.3575532659888</ele>
   <time>2021-06-04T02:11:23.001Z</time>
</trkpt>  
<trkpt lat="34.2507256523333" lon="108.89369035989422">
   <ele>407.25088373664767</ele>
   <time>2021-06-04T02:11:28.001Z</time>
</trkpt>  
<trkpt lat="34.250736605331824" lon="108.89364579510352">
   <ele>407.46001525595784</ele>
   <time>2021-06-04T02:11:32.001Z</time>
</trkpt>  
<trkpt lat="34.25074495833029" lon="108.89360763989254">
   <ele>407.19402593560517</ele>
   <time>2021-06-04T02:11:35.002Z</time>
</trkpt>  
<trkpt lat="34.25075387925048" lon="108.89357397502762">
   <ele>408.4187481906265</ele>
   <time>2021-06-04T02:11:38.000Z</time>
</trkpt>  
<trkpt lat="34.25076071466626" lon="108.89353502761897">
   <ele>407.67382110469043</ele>
   <time>2021-06-04T02:11:42.000Z</time>
</trkpt>  
<trkpt lat="34.250773137870254" lon="108.89350588075894">
   <ele>406.9245923422277</ele>
   <time>2021-06-04T02:11:45.000Z</time>
</trkpt>  
<trkpt lat="34.250783611235455" lon="108.89346558628155">
   <ele>406.9182945936918</ele>
   <time>2021-06-04T02:11:48.000Z</time>
</trkpt>  
<trkpt lat="34.25078194086828" lon="108.89342269498383">
   <ele>406.2288743695244</ele>
   <time>2021-06-04T02:11:52.000Z</time>
</trkpt>  
<trkpt lat="34.25078138053875" lon="108.89338679677002">
   <ele>406.2825350975618</ele>
   <time>2021-06-04T02:11:55.000Z</time>
</trkpt>  
<trkpt lat="34.25078174926549" lon="108.89334857110795">
   <ele>407.02015988342464</ele>
   <time>2021-06-04T02:11:58.000Z</time>
</trkpt>  
<trkpt lat="34.2507778838443" lon="108.89330955449203">
   <ele>406.8292692704126</ele>
   <time>2021-06-04T02:12:01.000Z</time>
</trkpt>  
<trkpt lat="34.250775130025055" lon="108.89327234573427">
   <ele>407.83562233578414</ele>
   <time>2021-06-04T02:12:05.000Z</time>
</trkpt>  
<trkpt lat="34.250774765094135" lon="108.89323672149426">
   <ele>407.81931175570935</ele>
   <time>2021-06-04T02:12:08.001Z</time>
</trkpt>  
<trkpt lat="34.250772224729346" lon="108.89319994872338">
   <ele>407.15762306097895</ele>
   <time>2021-06-04T02:12:13.001Z</time>
</trkpt>  
<trkpt lat="34.250774747203955" lon="108.89316575613664">
   <ele>405.09799591917545</ele>
   <time>2021-06-04T02:12:16.001Z</time>
</trkpt>  
<trkpt lat="34.25077288646081" lon="108.89312272890317">
   <ele>406.8379082400352</ele>
   <time>2021-06-04T02:12:19.001Z</time>
</trkpt>  
<trkpt lat="34.25076590075122" lon="108.89308965290998">
   <ele>407.9209763407707</ele>
   <time>2021-06-04T02:12:22.001Z</time>
</trkpt>  
<trkpt lat="34.25074822834926" lon="108.89306495886288">
   <ele>407.9921084223315</ele>
   <time>2021-06-04T02:12:25.001Z</time>
</trkpt>  
<trkpt lat="34.25073778081969" lon="108.89303217346915">
   <ele>405.1865795766935</ele>
   <time>2021-06-04T02:12:30.001Z</time>
</trkpt>  
<trkpt lat="34.250744546214875" lon="108.89298883479572">
   <ele>407.31774821225554</ele>
   <time>2021-06-04T02:12:34.001Z</time>
</trkpt>  
<trkpt lat="34.250752540745324" lon="108.89294699504545">
   <ele>408.1748239789158</ele>
   <time>2021-06-04T02:12:38.001Z</time>
</trkpt>  
<trkpt lat="34.25076259281117" lon="108.89291198282699">
   <ele>408.25481330323964</ele>
   <time>2021-06-04T02:12:39.001Z</time>
</trkpt>  
<trkpt lat="34.250756791145754" lon="108.89287986900939">
   <ele>408.0074777249247</ele>
   <time>2021-06-04T02:12:42.001Z</time>
</trkpt>  
<trkpt lat="34.25074236088778" lon="108.89284460796534">
   <ele>408.4025190155953</ele>
   <time>2021-06-04T02:12:46.001Z</time>
</trkpt>  
<trkpt lat="34.25073844928991" lon="108.8928038326127">
   <ele>408.3052079733461</ele>
   <time>2021-06-04T02:12:49.001Z</time>
</trkpt>  
<trkpt lat="34.2507258129625" lon="108.8927740761766">
   <ele>408.0894667496905</ele>
   <time>2021-06-04T02:12:52.001Z</time>
</trkpt>  
<trkpt lat="34.250713565219684" lon="108.8927449126511">
   <ele>408.24951872229576</ele>
   <time>2021-06-04T02:12:54.001Z</time>
</trkpt>  
<trkpt lat="34.25071744899777" lon="108.89270580466014">
   <ele>407.911148481071</ele>
   <time>2021-06-04T02:12:58.001Z</time>
</trkpt>  
<trkpt lat="34.25071054255689" lon="108.89267032729038">
   <ele>407.7160477126017</ele>
   <time>2021-06-04T02:13:02.002Z</time>
</trkpt>  
<trkpt lat="34.25069918294066" lon="108.89263824877393">
   <ele>407.98410415649414</ele>
   <time>2021-06-04T02:13:05.002Z</time>
</trkpt>  
<trkpt lat="34.250689704606955" lon="108.89260166075917">
   <ele>407.65991643071175</ele>
   <time>2021-06-04T02:13:08.002Z</time>
</trkpt>  
<trkpt lat="34.25067942778933" lon="108.89256548426276">
   <ele>407.94746945519</ele>
   <time>2021-06-04T02:13:11.002Z</time>
</trkpt>  
<trkpt lat="34.2506564237844" lon="108.89253610262223">
   <ele>407.16084889229387</ele>
   <time>2021-06-04T02:13:13.002Z</time>
</trkpt>  
<trkpt lat="34.250640695938536" lon="108.89249885663291">
   <ele>407.3502293098718</ele>
   <time>2021-06-04T02:13:17.002Z</time>
</trkpt>  
<trkpt lat="34.250624716190224" lon="108.89246910418545">
   <ele>407.8106133155525</ele>
   <time>2021-06-04T02:13:20.002Z</time>
</trkpt>  
<trkpt lat="34.250610232725016" lon="108.89243761703523">
   <ele>407.89367524627596</ele>
   <time>2021-06-04T02:13:24.002Z</time>
</trkpt>  
<trkpt lat="34.25059738835951" lon="108.89240558206536">
   <ele>407.67199671361595</ele>
   <time>2021-06-04T02:13:27.002Z</time>
</trkpt>  
<trkpt lat="34.25058965536337" lon="108.8923684732911">
   <ele>407.03727297112346</ele>
   <time>2021-06-04T02:13:29.002Z</time>
</trkpt>  
<trkpt lat="34.25060066568616" lon="108.89233217469591">
   <ele>407.79853766411543</ele>
   <time>2021-06-04T02:13:34.002Z</time>
</trkpt>  
<trkpt lat="34.25059668391802" lon="108.89229920412468">
   <ele>407.5296815931797</ele>
   <time>2021-06-04T02:13:37.002Z</time>
</trkpt>  
<trkpt lat="34.2505817253805" lon="108.89226757540743">
   <ele>407.56692990195006</ele>
   <time>2021-06-04T02:13:40.002Z</time>
</trkpt>  
<trkpt lat="34.25057429950476" lon="108.89223515593835">
   <ele>407.85933603160083</ele>
   <time>2021-06-04T02:13:43.001Z</time>
</trkpt>  
<trkpt lat="34.250574093518864" lon="108.89220204943518">
   <ele>408.7271806206554</ele>
   <time>2021-06-04T02:13:46.001Z</time>
</trkpt>  
<trkpt lat="34.25057142688715" lon="108.89216510106988">
   <ele>408.12321355659515</ele>
   <time>2021-06-04T02:13:52.000Z</time>
</trkpt>  
<trkpt lat="34.25055452272101" lon="108.89213206550254">
   <ele>408.94044744502753</ele>
   <time>2021-06-04T02:13:55.000Z</time>
</trkpt>  
<trkpt lat="34.25054531224275" lon="108.89209280828737">
   <ele>408.0842371061444</ele>
   <time>2021-06-04T02:14:00.000Z</time>
</trkpt>  
<trkpt lat="34.250529832381226" lon="108.89205118276527">
   <ele>409.19010793603957</ele>
   <time>2021-06-04T02:14:03.000Z</time>
</trkpt>  
<trkpt lat="34.25053075900714" lon="108.89201333326085">
   <ele>408.4993915949017</ele>
   <time>2021-06-04T02:14:06.000Z</time>
</trkpt>  
<trkpt lat="34.2505324370328" lon="108.89196659837998">
   <ele>408.48351430427283</ele>
   <time>2021-06-04T02:14:10.000Z</time>
</trkpt>  
<trkpt lat="34.250520319509164" lon="108.89192472573424">
   <ele>408.1852501165122</ele>
   <time>2021-06-04T02:14:13.000Z</time>
</trkpt>  
<trkpt lat="34.250511415807296" lon="108.89188712775488">
   <ele>408.1784695601091</ele>
   <time>2021-06-04T02:14:17.000Z</time>
</trkpt>  
<trkpt lat="34.2505024583031" lon="108.89185386395687">
   <ele>408.9039432723075</ele>
   <time>2021-06-04T02:14:22.001Z</time>
</trkpt>  
<trkpt lat="34.25049943113786" lon="108.89181388488035">
   <ele>408.95476862601936</ele>
   <time>2021-06-04T02:14:26.001Z</time>
</trkpt>  
<trkpt lat="34.25050606671374" lon="108.89176736564693">
   <ele>407.6578178666532</ele>
   <time>2021-06-04T02:14:29.001Z</time>
</trkpt>  
<trkpt lat="34.25050930611378" lon="108.89173474813165">
   <ele>407.8542177127674</ele>
   <time>2021-06-04T02:14:31.001Z</time>
</trkpt>  
<trkpt lat="34.25050554685354" lon="108.89169466851537">
   <ele>407.70555936638266</ele>
   <time>2021-06-04T02:14:34.001Z</time>
</trkpt>  
<trkpt lat="34.250490082881925" lon="108.89166203262016">
   <ele>407.8598410487175</ele>
   <time>2021-06-04T02:14:37.001Z</time>
</trkpt>  
<trkpt lat="34.2504779335982" lon="108.89162220477124">
   <ele>407.71317103505135</ele>
   <time>2021-06-04T02:14:41.001Z</time>
</trkpt>  
<trkpt lat="34.250474052018035" lon="108.89158120511125">
   <ele>408.7277378756553</ele>
   <time>2021-06-04T02:14:44.001Z</time>
</trkpt>  
<trkpt lat="34.250470436044964" lon="108.89154427667212">
   <ele>408.0711505431682</ele>
   <time>2021-06-04T02:14:46.001Z</time>
</trkpt>  
<trkpt lat="34.25046486203088" lon="108.89151093146931">
   <ele>408.4561143061146</ele>
   <time>2021-06-04T02:14:49.001Z</time>
</trkpt>  
<trkpt lat="34.250463301366" lon="108.89147424479926">
   <ele>408.45500628929585</ele>
   <time>2021-06-04T02:14:52.001Z</time>
</trkpt>  
<trkpt lat="34.25045707245264" lon="108.8914340388423">
   <ele>408.65424292813987</ele>
   <time>2021-06-04T02:15:03.001Z</time>
</trkpt>  
<trkpt lat="34.25044083393697" lon="108.89140323414311">
   <ele>408.8645575232804</ele>
   <time>2021-06-04T02:15:07.001Z</time>
</trkpt>  
<trkpt lat="34.250425707908505" lon="108.89137155135191">
   <ele>409.0109926573932</ele>
   <time>2021-06-04T02:15:11.001Z</time>
</trkpt>  
<trkpt lat="34.250402356519714" lon="108.89133619062349">
   <ele>408.71323011722416</ele>
   <time>2021-06-04T02:15:14.001Z</time>
</trkpt>  
<trkpt lat="34.25038336619113" lon="108.89130465098653">
   <ele>407.9267793642357</ele>
   <time>2021-06-04T02:15:18.001Z</time>
</trkpt>  
<trkpt lat="34.250363554292875" lon="108.89127707799997">
   <ele>408.49528495501727</ele>
   <time>2021-06-04T02:15:21.001Z</time>
</trkpt>  
<trkpt lat="34.25035394056864" lon="108.89124649386251">
   <ele>408.3641723720357</ele>
   <time>2021-06-04T02:15:27.002Z</time>
</trkpt>  
<trkpt lat="34.25033436534431" lon="108.89122041100578">
   <ele>408.0842938181013</ele>
   <time>2021-06-04T02:15:31.002Z</time>
</trkpt>  
<trkpt lat="34.250309682172364" lon="108.89118816410982">
   <ele>408.0457914946601</ele>
   <time>2021-06-04T02:15:34.002Z</time>
</trkpt>  
<trkpt lat="34.250285341610386" lon="108.89116341367755">
   <ele>408.80686596687883</ele>
   <time>2021-06-04T02:15:37.002Z</time>
</trkpt>  
<trkpt lat="34.25025310491612" lon="108.89114089163726">
   <ele>408.8079347824678</ele>
   <time>2021-06-04T02:15:40.002Z</time>
</trkpt>  
<trkpt lat="34.25023247344665" lon="108.89111635078228">
   <ele>408.79267498478293</ele>
   <time>2021-06-04T02:15:43.002Z</time>
</trkpt>  
<trkpt lat="34.25021379086213" lon="108.89109158942702">
   <ele>407.7272144248709</ele>
   <time>2021-06-04T02:15:47.002Z</time>
</trkpt>  
<trkpt lat="34.250202888164296" lon="108.89104990787064">
   <ele>408.53709810134023</ele>
   <time>2021-06-04T02:15:50.000Z</time>
</trkpt>  
<trkpt lat="34.2501935943171" lon="108.89101679014986">
   <ele>407.8615324292332</ele>
   <time>2021-06-04T02:15:53.000Z</time>
</trkpt>  
<trkpt lat="34.25016552322152" lon="108.89098543869281">
   <ele>409.07014750223607</ele>
   <time>2021-06-04T02:15:56.000Z</time>
</trkpt>  
<trkpt lat="34.25014310659896" lon="108.89095412971972">
   <ele>407.65956678334624</ele>
   <time>2021-06-04T02:15:58.000Z</time>
</trkpt>  
<trkpt lat="34.25012278282094" lon="108.89092474234045">
   <ele>407.9606162747368</ele>
   <time>2021-06-04T02:16:01.000Z</time>
</trkpt>  
<trkpt lat="34.250100358616336" lon="108.89090502039541">
   <ele>407.8868312323466</ele>
   <time>2021-06-04T02:16:05.000Z</time>
</trkpt>  
<trkpt lat="34.25006555726414" lon="108.89088954259724">
   <ele>408.09244078584015</ele>
   <time>2021-06-04T02:16:09.000Z</time>
</trkpt>  
<trkpt lat="34.25003866347941" lon="108.89087482310194">
   <ele>408.72196858748794</ele>
   <time>2021-06-04T02:16:11.000Z</time>
</trkpt>  
<trkpt lat="34.250008598615594" lon="108.89085528960806">
   <ele>408.36512173339725</ele>
   <time>2021-06-04T02:16:13.000Z</time>
</trkpt>  
<trkpt lat="34.24998186113712" lon="108.8908369580426">
   <ele>408.0117459995672</ele>
   <time>2021-06-04T02:16:16.000Z</time>
</trkpt>  
<trkpt lat="34.24995424154923" lon="108.89081974067747">
   <ele>406.889890239574</ele>
   <time>2021-06-04T02:16:21.000Z</time>
</trkpt>  
<trkpt lat="34.24992854078351" lon="108.89080007272659">
   <ele>407.7259671287611</ele>
   <time>2021-06-04T02:16:24.000Z</time>
</trkpt>  
<trkpt lat="34.249903689624965" lon="108.89078352157829">
   <ele>407.5726367700845</ele>
   <time>2021-06-04T02:16:28.000Z</time>
</trkpt>  
<trkpt lat="34.24987177735307" lon="108.89076855336658">
   <ele>407.9748188313097</ele>
   <time>2021-06-04T02:16:32.000Z</time>
</trkpt>  
<trkpt lat="34.24983978958269" lon="108.89075070437622">
   <ele>407.90477835107595</ele>
   <time>2021-06-04T02:16:35.000Z</time>
</trkpt>  
<trkpt lat="34.249815007725765" lon="108.89072828956616">
   <ele>407.5013147899881</ele>
   <time>2021-06-04T02:16:39.000Z</time>
</trkpt>  
<trkpt lat="34.249775710463005" lon="108.8907119481439">
   <ele>407.9083853857592</ele>
   <time>2021-06-04T02:16:45.001Z</time>
</trkpt>  
<trkpt lat="34.24974638971146" lon="108.89070850320532">
   <ele>407.4381486373022</ele>
   <time>2021-06-04T02:16:47.001Z</time>
</trkpt>  
<trkpt lat="34.24971814772987" lon="108.89070683519384">
   <ele>406.9471821822226</ele>
   <time>2021-06-04T02:16:49.001Z</time>
</trkpt>  
<trkpt lat="34.249684975581026" lon="108.8907087560076">
   <ele>408.01652779616416</ele>
   <time>2021-06-04T02:16:51.001Z</time>
</trkpt>  
<trkpt lat="34.24964674467231" lon="108.89070297618105">
   <ele>407.22187909297645</ele>
   <time>2021-06-04T02:16:53.001Z</time>
</trkpt>  
<trkpt lat="34.249603477409366" lon="108.89070891795436">
   <ele>407.43681776709855</ele>
   <time>2021-06-04T02:16:56.001Z</time>
</trkpt>  
<trkpt lat="34.249558319480755" lon="108.89071203116491">
   <ele>407.0548472199589</ele>
   <time>2021-06-04T02:16:59.001Z</time>
</trkpt>  
<trkpt lat="34.24953034203822" lon="108.8907173237895">
   <ele>406.8413395276293</ele>
   <time>2021-06-04T02:17:01.001Z</time>
</trkpt>  
<trkpt lat="34.24949305405891" lon="108.89071332274771">
   <ele>407.52074530906975</ele>
   <time>2021-06-04T02:17:03.001Z</time>
</trkpt>  
<trkpt lat="34.24946270639463" lon="108.89071187531843">
   <ele>407.63325189985335</ele>
   <time>2021-06-04T02:17:05.001Z</time>
</trkpt>  
<trkpt lat="34.249434123959325" lon="108.89072970814351">
   <ele>406.8488789536059</ele>
   <time>2021-06-04T02:17:13.001Z</time>
</trkpt>  
<trkpt lat="34.24940569465177" lon="108.89072489450075">
   <ele>407.15438998211175</ele>
   <time>2021-06-04T02:17:16.001Z</time>
</trkpt>  
<trkpt lat="34.24937780990194" lon="108.89072954653193">
   <ele>407.0434337100014</ele>
   <time>2021-06-04T02:17:20.001Z</time>
</trkpt>  
<trkpt lat="34.24934493468407" lon="108.8907325942957">
   <ele>407.4644435402006</ele>
   <time>2021-06-04T02:17:25.001Z</time>
</trkpt>  
<trkpt lat="34.24931676962149" lon="108.89073600629057">
   <ele>406.65532574243844</ele>
   <time>2021-06-04T02:17:28.001Z</time>
</trkpt>  
<trkpt lat="34.249274990507075" lon="108.89073452113044">
   <ele>403.3066693963483</ele>
   <time>2021-06-04T02:17:31.001Z</time>
</trkpt>  
<trkpt lat="34.24923844615637" lon="108.89073159306383">
   <ele>406.1139432415366</ele>
   <time>2021-06-04T02:17:36.001Z</time>
</trkpt>  
<trkpt lat="34.24921022468799" lon="108.89072284506014">
   <ele>406.4100961610675</ele>
   <time>2021-06-04T02:17:40.001Z</time>
</trkpt>  
<trkpt lat="34.249182926880465" lon="108.89071069290775">
   <ele>407.233710446395</ele>
   <time>2021-06-04T02:17:42.001Z</time>
</trkpt>  
<trkpt lat="34.2491540843724" lon="108.89070256464257">
   <ele>407.6180212199688</ele>
   <time>2021-06-04T02:17:44.001Z</time>
</trkpt>  
<trkpt lat="34.24910346755589" lon="108.89070182695858">
   <ele>407.2631435599178</ele>
   <time>2021-06-04T02:17:46.002Z</time>
</trkpt>  
<trkpt lat="34.249072838433044" lon="108.8907172080084">
   <ele>407.9871783303097</ele>
   <time>2021-06-04T02:17:49.002Z</time>
</trkpt>  
<trkpt lat="34.24903897598163" lon="108.8907277088784">
   <ele>407.5776736838743</ele>
   <time>2021-06-04T02:17:52.002Z</time>
</trkpt>  
<trkpt lat="34.24900812746841" lon="108.89073626360234">
   <ele>407.83898121025413</ele>
   <time>2021-06-04T02:17:55.000Z</time>
</trkpt>  
<trkpt lat="34.24897290724391" lon="108.8907368703017">
   <ele>408.19200439564884</ele>
   <time>2021-06-04T02:17:58.000Z</time>
</trkpt>  
<trkpt lat="34.248946036774235" lon="108.89075864065961">
   <ele>408.1055923877284</ele>
   <time>2021-06-04T02:18:02.000Z</time>
</trkpt>  
<trkpt lat="34.248941920504826" lon="108.8908045984236">
   <ele>407.7646217606962</ele>
   <time>2021-06-04T02:18:05.000Z</time>
</trkpt>  
<trkpt lat="34.2489361538484" lon="108.89084103582171">
   <ele>409.25443524867296</ele>
   <time>2021-06-04T02:18:07.000Z</time>
</trkpt>  
<trkpt lat="34.248917644476336" lon="108.89087642976385">
   <ele>407.78359308000654</ele>
   <time>2021-06-04T02:18:11.000Z</time>
</trkpt>  
<trkpt lat="34.24889830333035" lon="108.89090131718476">
   <ele>408.19589521177113</ele>
   <time>2021-06-04T02:18:13.000Z</time>
</trkpt>  
<trkpt lat="34.248880182238395" lon="108.89092728176023">
   <ele>407.76981745194644</ele>
   <time>2021-06-04T02:18:18.000Z</time>
</trkpt>  
<trkpt lat="34.24887539581289" lon="108.89096032448445">
   <ele>407.5501602841541</ele>
   <time>2021-06-04T02:18:22.000Z</time>
</trkpt>  
<trkpt lat="34.24886494743596" lon="108.8910002928003">
   <ele>407.4912966955453</ele>
   <time>2021-06-04T02:18:25.000Z</time>
</trkpt>  
<trkpt lat="34.24884457965371" lon="108.89104372987983">
   <ele>407.86198421753943</ele>
   <time>2021-06-04T02:18:28.000Z</time>
</trkpt>  
<trkpt lat="34.24882065073621" lon="108.89107253217058">
   <ele>407.69635529257357</ele>
   <time>2021-06-04T02:18:30.000Z</time>
</trkpt>  
<trkpt lat="34.248800872370964" lon="108.89109632805346">
   <ele>407.57948742061853</ele>
   <time>2021-06-04T02:18:33.000Z</time>
</trkpt>  
<trkpt lat="34.248776367008205" lon="108.89112119050614">
   <ele>407.02134053595364</ele>
   <time>2021-06-04T02:18:37.000Z</time>
</trkpt>  
<trkpt lat="34.24877254801004" lon="108.89115646991716">
   <ele>407.00535236578435</ele>
   <time>2021-06-04T02:18:41.000Z</time>
</trkpt>  
<trkpt lat="34.24875518325859" lon="108.89119266417207">
   <ele>407.3580915797502</ele>
   <time>2021-06-04T02:18:45.000Z</time>
</trkpt>  
<trkpt lat="34.24874602450008" lon="108.8912270939591">
   <ele>407.4969838503748</ele>
   <time>2021-06-04T02:18:47.000Z</time>
</trkpt>  
<trkpt lat="34.24873385773542" lon="108.89126546462539">
   <ele>407.83274957351387</ele>
   <time>2021-06-04T02:18:51.001Z</time>
</trkpt>  
<trkpt lat="34.2487166110899" lon="108.89130120639234">
   <ele>409.21614453569055</ele>
   <time>2021-06-04T02:18:56.001Z</time>
</trkpt>  
<trkpt lat="34.24871073453716" lon="108.891335982714">
   <ele>409.3307888666168</ele>
   <time>2021-06-04T02:19:00.001Z</time>
</trkpt>  
<trkpt lat="34.24869391406634" lon="108.89136291479717">
   <ele>407.1996161006391</ele>
   <time>2021-06-04T02:19:03.001Z</time>
</trkpt>  
<trkpt lat="34.24867902900358" lon="108.8914027033258">
   <ele>407.6842139866203</ele>
   <time>2021-06-04T02:19:07.001Z</time>
</trkpt>  
<trkpt lat="34.248676193484854" lon="108.89144779122559">
   <ele>407.7037233831361</ele>
   <time>2021-06-04T02:19:10.001Z</time>
</trkpt>  
<trkpt lat="34.24867576811379" lon="108.89148244993638">
   <ele>405.75499568507075</ele>
   <time>2021-06-04T02:19:13.001Z</time>
</trkpt>  
<trkpt lat="34.24866882900197" lon="108.89152205299065">
   <ele>406.8752642152831</ele>
   <time>2021-06-04T02:19:16.001Z</time>
</trkpt>  
<trkpt lat="34.248668132200336" lon="108.89156363666287">
   <ele>406.9101748522371</ele>
   <time>2021-06-04T02:19:19.001Z</time>
</trkpt>  
<trkpt lat="34.24866099149925" lon="108.89160639102384">
   <ele>406.3271862603724</ele>
   <time>2021-06-04T02:19:22.001Z</time>
</trkpt>  
<trkpt lat="34.24866059276485" lon="108.89165362139627">
   <ele>406.60723967384547</ele>
   <time>2021-06-04T02:19:26.001Z</time>
</trkpt>  
<trkpt lat="34.248669525594735" lon="108.89168960687779">
   <ele>406.573280335404</ele>
   <time>2021-06-04T02:19:29.001Z</time>
</trkpt>  
<trkpt lat="34.24868374230778" lon="108.89172596724295">
   <ele>407.2417281260714</ele>
   <time>2021-06-04T02:19:31.001Z</time>
</trkpt>  
<trkpt lat="34.24869649912413" lon="108.8917631733282">
   <ele>406.49261458870023</ele>
   <time>2021-06-04T02:19:34.001Z</time>
</trkpt>  
<trkpt lat="34.248709815306626" lon="108.8917916740658">
   <ele>405.1362233031541</ele>
   <time>2021-06-04T02:19:37.001Z</time>
</trkpt>  
<trkpt lat="34.24872610154616" lon="108.89182701588244">
   <ele>406.69467665906996</ele>
   <time>2021-06-04T02:19:39.001Z</time>
</trkpt>  
<trkpt lat="34.24873512141512" lon="108.89186984787523">
   <ele>406.2146890684962</ele>
   <time>2021-06-04T02:19:43.001Z</time>
</trkpt>  
<trkpt lat="34.24874226828615" lon="108.8919072455232">
   <ele>405.63400362059474</ele>
   <time>2021-06-04T02:19:46.001Z</time>
</trkpt>  
<trkpt lat="34.248748446929966" lon="108.891941787202">
   <ele>406.7350516403094</ele>
   <time>2021-06-04T02:19:49.001Z</time>
</trkpt>  
<trkpt lat="34.24875137050208" lon="108.8919789215127">
   <ele>405.8709570262581</ele>
   <time>2021-06-04T02:19:52.001Z</time>
</trkpt>  
<trkpt lat="34.24874209605745" lon="108.89201391195662">
   <ele>406.6936770193279</ele>
   <time>2021-06-04T02:19:57.002Z</time>
</trkpt>  
<trkpt lat="34.24874547220376" lon="108.89206299268986">
   <ele>406.60105666331947</ele>
   <time>2021-06-04T02:19:59.999Z</time>
</trkpt>  
<trkpt lat="34.24874324728591" lon="108.89209721801035">
   <ele>406.7616792395711</ele>
   <time>2021-06-04T02:20:01.999Z</time>
</trkpt>  
<trkpt lat="34.248740304601064" lon="108.89213869877823">
   <ele>406.97317328490317</ele>
   <time>2021-06-04T02:20:05.999Z</time>
</trkpt>  
<trkpt lat="34.24873498273332" lon="108.89217579961343">
   <ele>407.3461730433628</ele>
   <time>2021-06-04T02:20:07.999Z</time>
</trkpt>  
<trkpt lat="34.248743427421424" lon="108.89220890084586">
   <ele>407.24893938936293</ele>
   <time>2021-06-04T02:20:12.999Z</time>
</trkpt>  
<trkpt lat="34.248761391065166" lon="108.8922457869609">
   <ele>408.4005300607532</ele>
   <time>2021-06-04T02:20:15.999Z</time>
</trkpt>  
<trkpt lat="34.24877624465761" lon="108.8922768470706">
   <ele>406.8390369284898</ele>
   <time>2021-06-04T02:20:17.999Z</time>
</trkpt>  
<trkpt lat="34.24878937110073" lon="108.89230861105733">
   <ele>408.20745633821934</ele>
   <time>2021-06-04T02:20:19.999Z</time>
</trkpt>  
<trkpt lat="34.24879948695054" lon="108.89234389916764">
   <ele>406.5489830747247</ele>
   <time>2021-06-04T02:20:21.999Z</time>
</trkpt>  
<trkpt lat="34.24881027821163" lon="108.8923775382856">
   <ele>406.1478214841336</ele>
   <time>2021-06-04T02:20:23.999Z</time>
</trkpt>  
<trkpt lat="34.248805076968154" lon="108.89241881253183">
   <ele>405.8022758094594</ele>
   <time>2021-06-04T02:20:29.000Z</time>
</trkpt>  
<trkpt lat="34.24879604440335" lon="108.89245573441443">
   <ele>404.06478987727314</ele>
   <time>2021-06-04T02:20:33.000Z</time>
</trkpt>  
<trkpt lat="34.24877485796564" lon="108.89255562505242">
   <ele>407.89383857604116</ele>
   <time>2021-06-04T02:20:41.000Z</time>
</trkpt>  
<trkpt lat="34.24876427115594" lon="108.89259247606272">
   <ele>408.26251469086856</ele>
   <time>2021-06-04T02:20:44.000Z</time>
</trkpt>  
<trkpt lat="34.24877280800745" lon="108.89268568934563">
   <ele>403.840587397106</ele>
   <time>2021-06-04T02:20:50.000Z</time>
</trkpt>  
<trkpt lat="34.24876639095961" lon="108.89272250031254">
   <ele>404.7893469007686</ele>
   <time>2021-06-04T02:20:52.000Z</time>
</trkpt>  
<trkpt lat="34.24878874529075" lon="108.89276236043303">
   <ele>405.79227402899414</ele>
   <time>2021-06-04T02:20:54.000Z</time>
</trkpt>  
<trkpt lat="34.24882049730532" lon="108.89278978974174">
   <ele>406.07041984796524</ele>
   <time>2021-06-04T02:20:56.000Z</time>
</trkpt>  
<trkpt lat="34.24883675189553" lon="108.89282012539259">
   <ele>407.01105462852865</ele>
   <time>2021-06-04T02:20:59.000Z</time>
</trkpt>  
<trkpt lat="34.24885483150174" lon="108.89284766792122">
   <ele>407.69771274458617</ele>
   <time>2021-06-04T02:21:02.000Z</time>
</trkpt>  
<trkpt lat="34.24887699215801" lon="108.89288308448454">
   <ele>407.82287778612226</ele>
   <time>2021-06-04T02:21:05.000Z</time>
</trkpt>  
<trkpt lat="34.24889570351329" lon="108.8929080752525">
   <ele>407.366473576054</ele>
   <time>2021-06-04T02:21:08.000Z</time>
</trkpt>  
<trkpt lat="34.248917679388114" lon="108.89293804870607">
   <ele>407.8085630554706</ele>
   <time>2021-06-04T02:21:11.000Z</time>
</trkpt>  
<trkpt lat="34.248927047780306" lon="108.89297264365436">
   <ele>407.8692540442571</ele>
   <time>2021-06-04T02:21:16.000Z</time>
</trkpt>  
<trkpt lat="34.24891119334409" lon="108.8929999376645">
   <ele>407.61544706486166</ele>
   <time>2021-06-04T02:21:20.001Z</time>
</trkpt>  
<trkpt lat="34.24889431592473" lon="108.893026977848">
   <ele>408.2066376404837</ele>
   <time>2021-06-04T02:21:25.001Z</time>
</trkpt>  
<trkpt lat="34.24889648300199" lon="108.89306894833179">
   <ele>408.12273867893964</ele>
   <time>2021-06-04T02:21:28.001Z</time>
</trkpt>  
<trkpt lat="34.24890777885752" lon="108.89310817250662">
   <ele>407.36860183719546</ele>
   <time>2021-06-04T02:21:31.001Z</time>
</trkpt>  
<trkpt lat="34.24891659486409" lon="108.89314434754247">
   <ele>406.6774126701057</ele>
   <time>2021-06-04T02:21:33.001Z</time>
</trkpt>  
<trkpt lat="34.248925486910196" lon="108.89317588487097">
   <ele>408.4085819516331</ele>
   <time>2021-06-04T02:21:35.001Z</time>
</trkpt>  
<trkpt lat="34.24893036768833" lon="108.89321363986109">
   <ele>408.16469700075686</ele>
   <time>2021-06-04T02:21:38.001Z</time>
</trkpt>  
<trkpt lat="34.24893208041956" lon="108.8932551609977">
   <ele>408.1870793234557</ele>
   <time>2021-06-04T02:21:41.001Z</time>
</trkpt>  
<trkpt lat="34.2489132279632" lon="108.89328056985521">
   <ele>409.29629758931696</ele>
   <time>2021-06-04T02:21:44.001Z</time>
</trkpt>  
<trkpt lat="34.24889031898612" lon="108.89330471297367">
   <ele>408.2106730537489</ele>
   <time>2021-06-04T02:21:47.001Z</time>
</trkpt>  
<trkpt lat="34.248869135455976" lon="108.89333198971407">
   <ele>407.88346638623625</ele>
   <time>2021-06-04T02:21:51.001Z</time>
</trkpt>  
<trkpt lat="34.24884077353588" lon="108.8933592788435">
   <ele>409.73142358474433</ele>
   <time>2021-06-04T02:21:54.001Z</time>
</trkpt>  
<trkpt lat="34.24881366155024" lon="108.89337124133564">
   <ele>408.3759849919006</ele>
   <time>2021-06-04T02:21:56.001Z</time>
</trkpt>  
<trkpt lat="34.24877953916465" lon="108.89339279672862">
   <ele>408.8411087617278</ele>
   <time>2021-06-04T02:21:59.001Z</time>
</trkpt>  
<trkpt lat="34.24875957197733" lon="108.89342119302744">
   <ele>408.5778009677306</ele>
   <time>2021-06-04T02:22:01.001Z</time>
</trkpt>  
<trkpt lat="34.24875762433178" lon="108.89346144955529">
   <ele>408.94426298327744</ele>
   <time>2021-06-04T02:22:04.001Z</time>
</trkpt>  
<trkpt lat="34.24873952458206" lon="108.893493645288">
   <ele>409.1058961795643</ele>
   <time>2021-06-04T02:22:07.999Z</time>
</trkpt>  
<trkpt lat="34.248699569603545" lon="108.893503512601">
   <ele>409.1679399618879</ele>
   <time>2021-06-04T02:22:11.999Z</time>
</trkpt>  
<trkpt lat="34.248668438544115" lon="108.89351055615906">
   <ele>409.2510032923892</ele>
   <time>2021-06-04T02:22:14.999Z</time>
</trkpt>  
<trkpt lat="34.248644592262465" lon="108.89353978106197">
   <ele>409.0535143278539</ele>
   <time>2021-06-04T02:22:18.999Z</time>
</trkpt>  
<trkpt lat="34.24862532894952" lon="108.8935671578204">
   <ele>408.66633186489344</ele>
   <time>2021-06-04T02:22:21.999Z</time>
</trkpt>  
<trkpt lat="34.24861083051898" lon="108.89360067942249">
   <ele>409.22857479564846</ele>
   <time>2021-06-04T02:22:25.999Z</time>
</trkpt>  
<trkpt lat="34.248593614160946" lon="108.89362767334835">
   <ele>409.6306467987597</ele>
   <time>2021-06-04T02:22:29.999Z</time>
</trkpt>  
<trkpt lat="34.24856794646737" lon="108.89364235329982">
   <ele>408.97451457288116</ele>
   <time>2021-06-04T02:22:32.999Z</time>
</trkpt>  
<trkpt lat="34.24854414982126" lon="108.89366237783344">
   <ele>409.0385790653527</ele>
   <time>2021-06-04T02:22:36.999Z</time>
</trkpt>  
<trkpt lat="34.24853515652285" lon="108.89370167225891">
   <ele>409.55827699881047</ele>
   <time>2021-06-04T02:22:41.000Z</time>
</trkpt>  
<trkpt lat="34.24852480905031" lon="108.89373509164695">
   <ele>409.4712661812082</ele>
   <time>2021-06-04T02:22:43.000Z</time>
</trkpt>  
<trkpt lat="34.24850947843784" lon="108.89377512286723">
   <ele>409.2098564300686</ele>
   <time>2021-06-04T02:22:46.000Z</time>
</trkpt>  
<trkpt lat="34.24851079457979" lon="108.89380996067626">
   <ele>409.2776184761897</ele>
   <time>2021-06-04T02:22:48.000Z</time>
</trkpt>  
<trkpt lat="34.24851175673388" lon="108.89384426693971">
   <ele>409.156954459846</ele>
   <time>2021-06-04T02:22:50.000Z</time>
</trkpt>  
<trkpt lat="34.24851043095322" lon="108.89388392490478">
   <ele>409.94422826822847</ele>
   <time>2021-06-04T02:22:53.000Z</time>
</trkpt>  
<trkpt lat="34.248496604323925" lon="108.89391791154226">
   <ele>408.49868399929255</ele>
   <time>2021-06-04T02:22:56.000Z</time>
</trkpt>  
<trkpt lat="34.24847631331158" lon="108.89394650094265">
   <ele>408.9539465913549</ele>
   <time>2021-06-04T02:22:59.000Z</time>
</trkpt>  
<trkpt lat="34.248455798175385" lon="108.8939744313245">
   <ele>409.50055953487754</ele>
   <time>2021-06-04T02:23:02.000Z</time>
</trkpt>  
<trkpt lat="34.248443091912954" lon="108.89401161813633">
   <ele>408.67559702228755</ele>
   <time>2021-06-04T02:23:05.000Z</time>
</trkpt>  
<trkpt lat="34.248431005735405" lon="108.89405201347505">
   <ele>409.1274451240897</ele>
   <time>2021-06-04T02:23:09.000Z</time>
</trkpt>  
<trkpt lat="34.248425790072346" lon="108.89408952618354">
   <ele>408.2144106468186</ele>
   <time>2021-06-04T02:23:12.000Z</time>
</trkpt>  
<trkpt lat="34.24841481544201" lon="108.89412178512742">
   <ele>409.64683410245925</ele>
   <time>2021-06-04T02:23:15.000Z</time>
</trkpt>  
<trkpt lat="34.24840755448166" lon="108.89415683446515">
   <ele>407.93028528243303</ele>
   <time>2021-06-04T02:23:18.000Z</time>
</trkpt>  
<trkpt lat="34.24840224721722" lon="108.89419043357339">
   <ele>408.54247655067593</ele>
   <time>2021-06-04T02:23:22.000Z</time>
</trkpt>  
<trkpt lat="34.248381621575426" lon="108.89421611827781">
   <ele>409.87003250885755</ele>
   <time>2021-06-04T02:23:25.000Z</time>
</trkpt>  
<trkpt lat="34.24836822664645" lon="108.89424862086611">
   <ele>408.5388055164367</ele>
   <time>2021-06-04T02:23:29.001Z</time>
</trkpt>  
<trkpt lat="34.24835242427726" lon="108.89427674781349">
   <ele>409.12683988921344</ele>
   <time>2021-06-04T02:23:32.001Z</time>
</trkpt>  
<trkpt lat="34.24832573167054" lon="108.89429948510227">
   <ele>409.35869070049375</ele>
   <time>2021-06-04T02:23:35.001Z</time>
</trkpt>  
<trkpt lat="34.24829120410986" lon="108.89431266010838">
   <ele>408.46748940087855</ele>
   <time>2021-06-04T02:23:38.001Z</time>
</trkpt>  
<trkpt lat="34.248266710063035" lon="108.89433080404956">
   <ele>409.0320066846907</ele>
   <time>2021-06-04T02:23:40.001Z</time>
</trkpt>  
<trkpt lat="34.2482361173689" lon="108.89436046240644">
   <ele>407.05248774401844</ele>
   <time>2021-06-04T02:23:44.001Z</time>
</trkpt>  
<trkpt lat="34.24820927186005" lon="108.89438408646903">
   <ele>409.1213140981272</ele>
   <time>2021-06-04T02:23:48.001Z</time>
</trkpt>  
<trkpt lat="34.248174174679335" lon="108.89440494151458">
   <ele>408.12556607369334</ele>
   <time>2021-06-04T02:23:51.001Z</time>
</trkpt>  
<trkpt lat="34.24813602876583" lon="108.89442293317333">
   <ele>408.55194372776896</ele>
   <time>2021-06-04T02:23:53.001Z</time>
</trkpt>  
<trkpt lat="34.248104414917506" lon="108.89443904780335">
   <ele>408.4606846505776</ele>
   <time>2021-06-04T02:23:56.001Z</time>
</trkpt>  
<trkpt lat="34.2480742892196" lon="108.89445983477515">
   <ele>408.2227184213698</ele>
   <time>2021-06-04T02:23:59.001Z</time>
</trkpt>  
<trkpt lat="34.24804653215224" lon="108.89448062475476">
   <ele>406.61764334887266</ele>
   <time>2021-06-04T02:24:02.001Z</time>
</trkpt>  
<trkpt lat="34.24802150320224" lon="108.89451000762297">
   <ele>408.38335398677737</ele>
   <time>2021-06-04T02:24:04.001Z</time>
</trkpt>  
<trkpt lat="34.248024395710715" lon="108.89454626036466">
   <ele>408.77203226834536</ele>
   <time>2021-06-04T02:24:06.001Z</time>
</trkpt>  
<trkpt lat="34.248033888596" lon="108.89457842343619">
   <ele>408.14488866366446</ele>
   <time>2021-06-04T02:24:08.001Z</time>
</trkpt>  
<trkpt lat="34.24803237485291" lon="108.89461382009321">
   <ele>408.37713587563485</ele>
   <time>2021-06-04T02:24:11.001Z</time>
</trkpt>  
<trkpt lat="34.248020620216664" lon="108.89464571773239">
   <ele>408.1839755792171</ele>
   <time>2021-06-04T02:24:13.999Z</time>
</trkpt>  
<trkpt lat="34.24800791898702" lon="108.89467623420094">
   <ele>407.5935584427789</ele>
   <time>2021-06-04T02:24:17.999Z</time>
</trkpt>  
<trkpt lat="34.248001100232464" lon="108.89471547464119">
   <ele>407.5194028802216</ele>
   <time>2021-06-04T02:24:21.999Z</time>
</trkpt>  
<trkpt lat="34.24799423833982" lon="108.89474790979925">
   <ele>408.5207600798458</ele>
   <time>2021-06-04T02:24:25.999Z</time>
</trkpt>  
<trkpt lat="34.24800533696169" lon="108.89478661646545">
   <ele>407.75303289387375</ele>
   <time>2021-06-04T02:24:32.999Z</time>
</trkpt>  
<trkpt lat="34.24802647720807" lon="108.89481404424261">
   <ele>408.2009541671723</ele>
   <time>2021-06-04T02:24:33.999Z</time>
</trkpt>  
<trkpt lat="34.2480539777077" lon="108.89484616658392">
   <ele>407.3056177441031</ele>
   <time>2021-06-04T02:24:34.999Z</time>
</trkpt>  
<trkpt lat="34.24808126282133" lon="108.89488190566856">
   <ele>406.89683975465596</ele>
   <time>2021-06-04T02:24:36.999Z</time>
</trkpt>  
<trkpt lat="34.24810072639756" lon="108.89490827133935">
   <ele>409.0911675952375</ele>
   <time>2021-06-04T02:24:39.999Z</time>
</trkpt>  
<trkpt lat="34.24812878706149" lon="108.8949269661048">
   <ele>408.1290997741744</ele>
   <time>2021-06-04T02:24:48.000Z</time>
</trkpt>  
<trkpt lat="34.248156787307025" lon="108.89493859096658">
   <ele>407.7482383651659</ele>
   <time>2021-06-04T02:24:50.000Z</time>
</trkpt>  
<trkpt lat="34.24818825885817" lon="108.89495170084415">
   <ele>408.3516157409176</ele>
   <time>2021-06-04T02:24:54.000Z</time>
</trkpt>  
<trkpt lat="34.2482253410294" lon="108.89496392536562">
   <ele>408.40327812358737</ele>
   <time>2021-06-04T02:24:56.000Z</time>
</trkpt>  
<trkpt lat="34.248259531991735" lon="108.89496603506403">
   <ele>407.92478475440294</ele>
   <time>2021-06-04T02:24:59.000Z</time>
</trkpt>  
<trkpt lat="34.24828186234623" lon="108.89494307804091">
   <ele>407.0851810518652</ele>
   <time>2021-06-04T02:25:03.000Z</time>
</trkpt>  
<trkpt lat="34.24831506961689" lon="108.89496403146995">
   <ele>405.0171417016536</ele>
   <time>2021-06-04T02:25:07.000Z</time>
</trkpt>  
<trkpt lat="34.248349044291416" lon="108.89496061839449">
   <ele>407.6887016836554</ele>
   <time>2021-06-04T02:25:11.000Z</time>
</trkpt>  
<trkpt lat="34.24837772517564" lon="108.89498896106451">
   <ele>408.2353359134868</ele>
   <time>2021-06-04T02:25:13.000Z</time>
</trkpt>  
<trkpt lat="34.24840739225785" lon="108.89501345580248">
   <ele>406.50888950005174</ele>
   <time>2021-06-04T02:25:16.000Z</time>
</trkpt>  
<trkpt lat="34.24843595812877" lon="108.89502930666904">
   <ele>407.63749625440687</ele>
   <time>2021-06-04T02:25:19.000Z</time>
</trkpt>  
<trkpt lat="34.248468958496616" lon="108.89504529990906">
   <ele>407.91012809518725</ele>
   <time>2021-06-04T02:25:22.000Z</time>
</trkpt>  
<trkpt lat="34.24850219352516" lon="108.89505269949119">
   <ele>408.0184109918773</ele>
   <time>2021-06-04T02:25:26.001Z</time>
</trkpt>  
<trkpt lat="34.24852927278651" lon="108.89505248989809">
   <ele>409.71557747013867</ele>
   <time>2021-06-04T02:25:29.001Z</time>
</trkpt>  
<trkpt lat="34.248563613149685" lon="108.8950694739669">
   <ele>408.73442069254816</ele>
   <time>2021-06-04T02:25:34.001Z</time>
</trkpt>  
<trkpt lat="34.24859386467145" lon="108.89506273336609">
   <ele>408.8083872580901</ele>
   <time>2021-06-04T02:25:37.001Z</time>
</trkpt>  
<trkpt lat="34.24863013570369" lon="108.89505955202195">
   <ele>408.0755485491827</ele>
   <time>2021-06-04T02:25:40.001Z</time>
</trkpt>  
<trkpt lat="34.248669675243534" lon="108.89506350322317">
   <ele>408.361132635735</ele>
   <time>2021-06-04T02:25:43.001Z</time>
</trkpt>  
<trkpt lat="34.24869681372511" lon="108.89507764858999">
   <ele>409.23937559872866</ele>
   <time>2021-06-04T02:25:47.001Z</time>
</trkpt>  
<trkpt lat="34.248725293264705" lon="108.89508637910652">
   <ele>406.5751503948122</ele>
   <time>2021-06-04T02:25:51.001Z</time>
</trkpt>  
<trkpt lat="34.248754792457405" lon="108.89507544839118">
   <ele>408.26794947870076</ele>
   <time>2021-06-04T02:25:54.001Z</time>
</trkpt>  
<trkpt lat="34.248780817155875" lon="108.89505721296577">
   <ele>407.88012560550123</ele>
   <time>2021-06-04T02:25:57.001Z</time>
</trkpt>  
<trkpt lat="34.2488104132014" lon="108.895058335378">
   <ele>408.5870796488598</ele>
   <time>2021-06-04T02:26:00.001Z</time>
</trkpt>  
<trkpt lat="34.24884723098681" lon="108.89504198300943">
   <ele>406.71931574773043</ele>
   <time>2021-06-04T02:26:03.001Z</time>
</trkpt>  
<trkpt lat="34.248874924267724" lon="108.89501824526371">
   <ele>407.38556797336787</ele>
   <time>2021-06-04T02:26:06.001Z</time>
</trkpt>  
<trkpt lat="34.24890885344633" lon="108.89500490349552">
   <ele>406.144814289175</ele>
   <time>2021-06-04T02:26:09.001Z</time>
</trkpt>  
<trkpt lat="34.248931366982134" lon="108.89497831948496">
   <ele>407.47272492572665</ele>
   <time>2021-06-04T02:26:12.001Z</time>
</trkpt>  
<trkpt lat="34.24896152293161" lon="108.89495989424397">
   <ele>406.3041285360232</ele>
   <time>2021-06-04T02:26:15.002Z</time>
</trkpt>  
<trkpt lat="34.24899413917158" lon="108.89494618481062">
   <ele>407.17029532790184</ele>
   <time>2021-06-04T02:26:17.999Z</time>
</trkpt>  
<trkpt lat="34.249023412798586" lon="108.89495317929754">
   <ele>403.6871486250311</ele>
   <time>2021-06-04T02:26:20.999Z</time>
</trkpt>  
<trkpt lat="34.24905308867843" lon="108.89496001857444">
   <ele>405.9170883772895</ele>
   <time>2021-06-04T02:26:23.999Z</time>
</trkpt>  
<trkpt lat="34.249081899855135" lon="108.89496953896841">
   <ele>405.2235178090632</ele>
   <time>2021-06-04T02:26:26.999Z</time>
</trkpt>  
<trkpt lat="34.249110188666904" lon="108.8949743181475">
   <ele>406.51912871561944</ele>
   <time>2021-06-04T02:26:29.999Z</time>
</trkpt>  
<trkpt lat="34.24913923094389" lon="108.89498269660163">
   <ele>404.91765380464494</ele>
   <time>2021-06-04T02:26:32.999Z</time>
</trkpt>  
<trkpt lat="34.24916705228592" lon="108.89499113131494">
   <ele>406.5913852462545</ele>
   <time>2021-06-04T02:26:35.999Z</time>
</trkpt>  
<trkpt lat="34.249198064965164" lon="108.89500126509606">
   <ele>406.411985039711</ele>
   <time>2021-06-04T02:26:38.999Z</time>
</trkpt>  
<trkpt lat="34.24923686657356" lon="108.89499816070118">
   <ele>406.6087209973484</ele>
   <time>2021-06-04T02:26:41.999Z</time>
</trkpt>  
<trkpt lat="34.24926574064195" lon="108.89498895292746">
   <ele>406.6556708943099</ele>
   <time>2021-06-04T02:26:45.000Z</time>
</trkpt>  
<trkpt lat="34.2492928506773" lon="108.89498745069248">
   <ele>405.7899685995653</ele>
   <time>2021-06-04T02:26:47.000Z</time>
</trkpt>  
<trkpt lat="34.24932798936541" lon="108.8949849077633">
   <ele>406.46791719831526</ele>
   <time>2021-06-04T02:26:50.000Z</time>
</trkpt>  
<trkpt lat="34.24935911830827" lon="108.89499026667103">
   <ele>404.5549156041816</ele>
   <time>2021-06-04T02:26:55.000Z</time>
</trkpt>  
<trkpt lat="34.24939496278426" lon="108.89499278657145">
   <ele>406.64536380022764</ele>
   <time>2021-06-04T02:26:59.000Z</time>
</trkpt>  
<trkpt lat="34.24943124312119" lon="108.89499103781208">
   <ele>406.16844840254635</ele>
   <time>2021-06-04T02:27:03.000Z</time>
</trkpt>  
<trkpt lat="34.24945756231086" lon="108.8949734173168">
   <ele>405.5557345142588</ele>
   <time>2021-06-04T02:27:06.000Z</time>
</trkpt>  
<trkpt lat="34.249488461884305" lon="108.89495498323802">
   <ele>406.0713901212439</ele>
   <time>2021-06-04T02:27:10.000Z</time>
</trkpt>  
<trkpt lat="34.249524328448175" lon="108.89493066887289">
   <ele>406.0735495323315</ele>
   <time>2021-06-04T02:27:14.000Z</time>
</trkpt>  
<trkpt lat="34.249554544202056" lon="108.89492126747325">
   <ele>406.22043423354626</ele>
   <time>2021-06-04T02:27:16.000Z</time>
</trkpt>  
<trkpt lat="34.249591567493496" lon="108.89490623016994">
   <ele>405.86313270870596</ele>
   <time>2021-06-04T02:27:19.000Z</time>
</trkpt>  
<trkpt lat="34.2496137274151" lon="108.89488247484262">
   <ele>405.50432658940554</ele>
   <time>2021-06-04T02:27:23.001Z</time>
</trkpt>  
<trkpt lat="34.24963437393487" lon="108.89485871564067">
   <ele>405.1640566671267</ele>
   <time>2021-06-04T02:27:26.001Z</time>
</trkpt>  
<trkpt lat="34.249682532862344" lon="108.89483869393169">
   <ele>405.771601784043</ele>
   <time>2021-06-04T02:27:30.001Z</time>
</trkpt>  
<trkpt lat="34.24971462077485" lon="108.89482844429291">
   <ele>405.3390105254948</ele>
   <time>2021-06-04T02:27:34.001Z</time>
</trkpt>  
<trkpt lat="34.24974538374845" lon="108.89482036057184">
   <ele>406.5664274953306</ele>
   <time>2021-06-04T02:27:38.001Z</time>
</trkpt>  
<trkpt lat="34.249778627658664" lon="108.89482472566195">
   <ele>406.9910757187754</ele>
   <time>2021-06-04T02:27:42.001Z</time>
</trkpt>  
<trkpt lat="34.249809890829404" lon="108.89482438531283">
   <ele>406.4547328474</ele>
   <time>2021-06-04T02:27:46.001Z</time>
</trkpt>  
<trkpt lat="34.24984271837285" lon="108.89482706096192">
   <ele>405.65865297988057</ele>
   <time>2021-06-04T02:27:49.001Z</time>
</trkpt>  
<trkpt lat="34.24986984115046" lon="108.89484247556072">
   <ele>406.85775485727936</ele>
   <time>2021-06-04T02:27:52.001Z</time>
</trkpt>  
<trkpt lat="34.249899949078255" lon="108.8948483976531">
   <ele>404.86812119185925</ele>
   <time>2021-06-04T02:27:55.001Z</time>
</trkpt>  
<trkpt lat="34.24992745290699" lon="108.89484599811911">
   <ele>405.93051391560584</ele>
   <time>2021-06-04T02:27:58.001Z</time>
</trkpt>  
<trkpt lat="34.24996039886032" lon="108.89484060029844">
   <ele>405.2091454965994</ele>
   <time>2021-06-04T02:28:01.001Z</time>
</trkpt>  
<trkpt lat="34.24998860546787" lon="108.89484621581416">
   <ele>404.85129693429917</ele>
   <time>2021-06-04T02:28:04.001Z</time>
</trkpt>  
<trkpt lat="34.25000601325583" lon="108.89487249751286">
   <ele>406.296910607256</ele>
   <time>2021-06-04T02:28:07.002Z</time>
</trkpt>  
<trkpt lat="34.250021162225" lon="108.89490973097128">
   <ele>404.9498219303787</ele>
   <time>2021-06-04T02:28:10.002Z</time>
</trkpt>  
<trkpt lat="34.25004154588522" lon="108.89493578822339">
   <ele>405.6218529259786</ele>
   <time>2021-06-04T02:28:14.002Z</time>
</trkpt>  
<trkpt lat="34.25006547084141" lon="108.89496483176588">
   <ele>404.99683873634785</ele>
   <time>2021-06-04T02:28:17.002Z</time>
</trkpt>  
<trkpt lat="34.25006957235212" lon="108.89500328941801">
   <ele>406.7153671029955</ele>
   <time>2021-06-04T02:28:22.002Z</time>
</trkpt>  
<trkpt lat="34.25005323388976" lon="108.89504529197946">
   <ele>405.2819610629231</ele>
   <time>2021-06-04T02:28:24.999Z</time>
</trkpt>  
<trkpt lat="34.25004454443079" lon="108.89508382954463">
   <ele>405.9460519934073</ele>
   <time>2021-06-04T02:28:28.999Z</time>
</trkpt>  
<trkpt lat="34.250039090295424" lon="108.89512067020918">
   <ele>406.1293741101399</ele>
   <time>2021-06-04T02:28:30.999Z</time>
</trkpt>  
<trkpt lat="34.25003656278689" lon="108.89516047362667">
   <ele>406.2609927188605</ele>
   <time>2021-06-04T02:28:34.999Z</time>
</trkpt>  
<trkpt lat="34.250039981199414" lon="108.8951959338419">
   <ele>406.2949425159022</ele>
   <time>2021-06-04T02:28:37.999Z</time>
</trkpt>  
<trkpt lat="34.25005072575833" lon="108.89522655962506">
   <ele>405.36187515594065</ele>
   <time>2021-06-04T02:28:40.999Z</time>
</trkpt>  
<trkpt lat="34.25004689292141" lon="108.89526139060983">
   <ele>406.36399042606354</ele>
   <time>2021-06-04T02:28:44.999Z</time>
</trkpt>  
<trkpt lat="34.2500473855781" lon="108.89530476645747">
   <ele>403.29541493114084</ele>
   <time>2021-06-04T02:28:48.000Z</time>
</trkpt>  
<trkpt lat="34.25005051101998" lon="108.8953493179592">
   <ele>404.8330543069169</ele>
   <time>2021-06-04T02:28:51.000Z</time>
</trkpt>  
<trkpt lat="34.25005744906949" lon="108.89538657006183">
   <ele>405.282386966981</ele>
   <time>2021-06-04T02:28:54.000Z</time>
</trkpt>  
<trkpt lat="34.25006729485567" lon="108.8954206835714">
   <ele>405.2149062966928</ele>
   <time>2021-06-04T02:28:57.000Z</time>
</trkpt>  
<trkpt lat="34.250080732797095" lon="108.89545103462581">
   <ele>405.888632716611</ele>
   <time>2021-06-04T02:29:01.000Z</time>
</trkpt>  
<trkpt lat="34.25008739162916" lon="108.89548807229973">
   <ele>406.6369413230568</ele>
   <time>2021-06-04T02:29:05.000Z</time>
</trkpt>  
<trkpt lat="34.2500996372931" lon="108.89552996864623">
   <ele>405.48767544329166</ele>
   <time>2021-06-04T02:29:08.000Z</time>
</trkpt>  
<trkpt lat="34.25011715936341" lon="108.89556965968991">
   <ele>405.5395571934059</ele>
   <time>2021-06-04T02:29:11.000Z</time>
</trkpt>  
<trkpt lat="34.25012487045733" lon="108.89560460452624">
   <ele>406.0312784034759</ele>
   <time>2021-06-04T02:29:14.000Z</time>
</trkpt>  
<trkpt lat="34.25011950894279" lon="108.89564060123284">
   <ele>406.0763172591105</ele>
   <time>2021-06-04T02:29:18.000Z</time>
</trkpt>  
<trkpt lat="34.25010185371786" lon="108.89567432244367">
   <ele>405.9006726304069</ele>
   <time>2021-06-04T02:29:22.000Z</time>
</trkpt>  
<trkpt lat="34.250107669372014" lon="108.89571316635686">
   <ele>405.73633933998644</ele>
   <time>2021-06-04T02:29:26.001Z</time>
</trkpt>  
<trkpt lat="34.2501200561449" lon="108.8957542432561">
   <ele>405.25356173794717</ele>
   <time>2021-06-04T02:29:28.001Z</time>
</trkpt>  
<trkpt lat="34.25014011104389" lon="108.8957810461111">
   <ele>406.0236940002069</ele>
   <time>2021-06-04T02:29:30.001Z</time>
</trkpt>  
<trkpt lat="34.250162822253984" lon="108.89580958566692">
   <ele>406.7896259529516</ele>
   <time>2021-06-04T02:29:33.001Z</time>
</trkpt>  
<trkpt lat="34.250184347076384" lon="108.89584104482552">
   <ele>406.0726390592754</ele>
   <time>2021-06-04T02:29:36.001Z</time>
</trkpt>  
<trkpt lat="34.25020942056796" lon="108.89586275741442">
   <ele>405.46843412704766</ele>
   <time>2021-06-04T02:29:40.001Z</time>
</trkpt>  
       </trkseg>
   </trk>
</gpx>
