# Supplementary material for: Exploring the influence of path environment factors on walking behavior in urban parks with configuration attribute control
Source: PLoS One. 2025 Jul 28;20(7):e0329278. doi: 10.1371/journal.pone.0329278 (PMC12303266; doi:10.1371/journal.pone.0329278)
Supplement: S2 File — (ZIP) [file pone.0329278.s002.zip › S2 File/Trajectory data/F35.gpx]

<?xml version="1.0" encoding="UTF-8"?><gpx xsi:schemaLocation="http://www.topografix.com/GPX/1/0 http://www.topografix.com/GPX/1/0/gpx.xsd" xmlns="http://www.topografix.com/GPX/1/0" xmlns:xsi="http://www.w3.org/2001/XMLSchema-instance" creator="SixFoot - http://www.foooooot.com/" version="1.0"><trk><trkseg><trkpt lon="108.89596113787522" lat="34.2489252125084"><ele>348.57088907345116</ele><time>2021-06-04T00:45:43Z</time><speed>0.7956506013870239</speed></trkpt><trkpt lon="108.89593088586948" lat="34.24903180866596"><ele>350.47777402659887</ele><time>2021-06-04T00:45:55Z</time><speed>1.1584645509719849</speed></trkpt><trkpt lon="108.89598961827292" lat="34.24912763820252"><ele>351.50169836405524</ele><time>2021-06-04T00:46:06Z</time><speed>0.6962437629699707</speed></trkpt><trkpt lon="108.89601547144827" lat="34.24923067252187"><ele>350.88259493416234</ele><time>2021-06-04T00:46:20Z</time><speed>0.8311702013015747</speed></trkpt><trkpt lon="108.89596127893927" lat="34.249316934976086"><ele>352.84424696087217</ele><time>2021-06-04T00:46:33Z</time><speed>0.8097162842750549</speed></trkpt><trkpt lon="108.89584493065776" lat="34.24933118517197"><ele>356.0729449805035</ele><time>2021-06-04T00:46:51Z</time><speed>0.6167312860488892</speed></trkpt><trkpt lon="108.89587924952788" lat="34.249422906108165"><ele>364.74413871557067</ele><time>2021-06-04T00:53:19Z</time><speed>0.933243453502655</speed></trkpt><trkpt lon="108.895899696699" lat="34.2495383624822"><ele>354.7342427508001</ele><time>2021-06-04T00:53:27Z</time><speed>0.9928389191627502</speed></trkpt><trkpt lon="108.89580835177817" lat="34.24962159990474"><ele>353.7384452334192</ele><time>2021-06-04T00:53:42Z</time><speed>1.1456412076950073</speed></trkpt><trkpt lon="108.89569987059262" lat="34.249636205260884"><ele>357.8794283159048</ele><time>2021-06-04T00:53:49Z</time><speed>0.8984450101852417</speed></trkpt><trkpt lon="108.89563144893046" lat="34.24971926744839"><ele>361.91192381826806</ele><time>2021-06-04T00:54:00Z</time><speed>1.0130586624145508</speed></trkpt><trkpt lon="108.89560034377519" lat="34.249810474345395"><ele>364.6275198549216</ele><time>2021-06-04T00:54:08Z</time><speed>1.2404593229293823</speed></trkpt><trkpt lon="108.89559567163506" lat="34.24990555570501"><ele>367.2497217769838</ele><time>2021-06-04T00:54:15Z</time><speed>1.3661975860595703</speed></trkpt><trkpt lon="108.89564970939841" lat="34.25003037601298"><ele>368.8454914666802</ele><time>2021-06-04T00:54:24Z</time><speed>0.77500319480896</speed></trkpt><trkpt lon="108.89575234314242" lat="34.25008528354034"><ele>369.4975461003249</ele><time>2021-06-04T00:54:34Z</time><speed>1.1000818014144897</speed></trkpt><trkpt lon="108.89584200375387" lat="34.250142809596454"><ele>369.0718182093326</ele><time>2021-06-04T00:54:41Z</time><speed>1.0566954612731934</speed></trkpt><trkpt lon="108.89590473168319" lat="34.25026088831164"><ele>370.1087208245376</ele><time>2021-06-04T00:54:48Z</time><speed>1.099979043006897</speed></trkpt><trkpt lon="108.89597210393174" lat="34.25035570991789"><ele>370.40299758411413</ele><time>2021-06-04T00:54:55Z</time><speed>0.9616312980651855</speed></trkpt><trkpt lon="108.89601625157113" lat="34.250444216798094"><ele>370.25594021118764</ele><time>2021-06-04T00:55:03Z</time><speed>1.4623888731002808</speed></trkpt><trkpt lon="108.89604026659734" lat="34.250558117991936"><ele>370.0990889350198</ele><time>2021-06-04T00:55:11Z</time><speed>1.5576019287109375</speed></trkpt><trkpt lon="108.89601221025575" lat="34.25064669854879"><ele>369.7384235179927</ele><time>2021-06-04T00:55:17Z</time><speed>1.0969455242156982</speed></trkpt><trkpt lon="108.89603357528102" lat="34.250737978392884"><ele>371.5529601072905</ele><time>2021-06-04T00:55:27Z</time><speed>0.16745100915431976</speed></trkpt><trkpt lon="108.89604582518567" lat="34.25083041497161"><ele>369.0986657098633</ele><time>2021-06-04T01:02:05Z</time><speed>0.25309908390045166</speed></trkpt><trkpt lon="108.89600880513154" lat="34.250727522529964"><ele>365.8401131036262</ele><time>2021-06-04T01:05:47Z</time><speed>0.7570682168006897</speed></trkpt><trkpt lon="108.89602142914418" lat="34.25063266759233"><ele>367.22916433148043</ele><time>2021-06-04T01:05:59Z</time><speed>0.9752130508422852</speed></trkpt><trkpt lon="108.8960310424332" lat="34.250524438747654"><ele>365.9511329054352</ele><time>2021-06-04T01:06:15Z</time><speed>0.9769548177719116</speed></trkpt><trkpt lon="108.89600254628691" lat="34.25042781833387"><ele>366.02896649984706</ele><time>2021-06-04T01:06:25Z</time><speed>0.7406736612319946</speed></trkpt><trkpt lon="108.89595359506528" lat="34.250344280233506"><ele>365.29997437575037</ele><time>2021-06-04T01:06:35Z</time><speed>1.0536688566207886</speed></trkpt><trkpt lon="108.89590335390913" lat="34.25023843315089"><ele>365.18751864702745</ele><time>2021-06-04T01:06:45Z</time><speed>1.0127874612808228</speed></trkpt><trkpt lon="108.89580356534488" lat="34.25017617800822"><ele>365.3124362328904</ele><time>2021-06-04T01:06:57Z</time><speed>0.5851895213127136</speed></trkpt><trkpt lon="108.89569292023882" lat="34.25009258893853"><ele>365.15072697505354</ele><time>2021-06-04T01:07:07Z</time><speed>0.9199137091636658</speed></trkpt><trkpt lon="108.89561832573176" lat="34.250014145513695"><ele>364.58619766475266</ele><time>2021-06-04T01:07:17Z</time><speed>1.1204407215118408</speed></trkpt><trkpt lon="108.89561124253888" lat="34.24991041422582"><ele>365.2952952920357</ele><time>2021-06-04T01:07:27Z</time><speed>1.1286439895629883</speed></trkpt><trkpt lon="108.8956151147765" lat="34.24980319839531"><ele>365.7492494777474</ele><time>2021-06-04T01:07:37Z</time><speed>1.0526577234268188</speed></trkpt><trkpt lon="108.89563651861548" lat="34.249701411801695"><ele>364.59015004314756</ele><time>2021-06-04T01:07:49Z</time><speed>0.8115442395210266</speed></trkpt><trkpt lon="108.89566143282536" lat="34.24960739195514"><ele>365.13941380616103</ele><time>2021-06-04T01:07:59Z</time><speed>1.0175151824951172</speed></trkpt><trkpt lon="108.89565457945179" lat="34.249510468970875"><ele>365.7051090257251</ele><time>2021-06-04T01:08:09Z</time><speed>0.9729968905448914</speed></trkpt><trkpt lon="108.89563775549874" lat="34.2493872488153"><ele>367.2477476811248</ele><time>2021-06-04T01:08:37Z</time><speed>1.1280113458633423</speed></trkpt><trkpt lon="108.89569720005146" lat="34.24930881640581"><ele>366.8814528178971</ele><time>2021-06-04T01:08:45Z</time><speed>1.0726748704910278</speed></trkpt><trkpt lon="108.89577521197363" lat="34.24922852243577"><ele>365.87216283569285</ele><time>2021-06-04T01:08:53Z</time><speed>1.2853190898895264</speed></trkpt><trkpt lon="108.89587739564325" lat="34.24927168857013"><ele>368.29205308562115</ele><time>2021-06-04T01:09:01Z</time><speed>1.612703800201416</speed></trkpt><trkpt lon="108.89592292077512" lat="34.24935603452699"><ele>368.2404896288088</ele><time>2021-06-04T01:09:13Z</time><speed>0.1765575110912323</speed></trkpt><trkpt lon="108.89585850134357" lat="34.24927091188082"><ele>358.6523568759921</ele><time>2021-06-04T01:30:55Z</time><speed>1.068939208984375</speed></trkpt><trkpt lon="108.89575271196804" lat="34.249237244328654"><ele>372.5328904938541</ele><time>2021-06-04T01:34:50Z</time><speed>0.37260517477989197</speed></trkpt><trkpt lon="108.89583222156999" lat="34.249321930495725"><ele>365.0989253938004</ele><time>2021-06-04T01:38:22Z</time><speed>1.1309751272201538</speed></trkpt><trkpt lon="108.89595166767847" lat="34.24928148026379"><ele>361.646333718214</ele><time>2021-06-04T01:38:34Z</time><speed>1.691886305809021</speed></trkpt><trkpt lon="108.89603949988644" lat="34.24922656859658"><ele>362.64704512022377</ele><time>2021-06-04T01:45:22Z</time><speed>0.1961749792098999</speed></trkpt><trkpt lon="108.89594267941737" lat="34.24927706738573"><ele>363.2119292733674</ele><time>2021-06-04T01:48:10Z</time><speed>0.26181289553642273</speed></trkpt><trkpt lon="108.89605093772542" lat="34.249211129386644"><ele>363.45209309395983</ele><time>2021-06-04T01:49:04Z</time><speed>0.3944518566131592</speed></trkpt><trkpt lon="108.8959357337057" lat="34.24932470831022"><ele>363.013877988507</ele><time>2021-06-04T01:49:55Z</time><speed>0.2294890582561493</speed></trkpt><trkpt lon="108.89601358477628" lat="34.249219715425"><ele>361.1069807383365</ele><time>2021-06-04T01:52:46Z</time><speed>1.2653324604034424</speed></trkpt><trkpt lon="108.8960528533174" lat="34.249100419859545"><ele>359.5167732037032</ele><time>2021-06-04T01:52:52Z</time><speed>1.193143367767334</speed></trkpt><trkpt lon="108.89602289572737" lat="34.249011423129026"><ele>358.4356291750071</ele><time>2021-06-04T01:52:59Z</time><speed>1.167093276977539</speed></trkpt><trkpt lon="108.89593915061954" lat="34.24894116527767"><ele>355.88478813647174</ele><time>2021-06-04T01:53:16Z</time><speed>1.1885343790054321</speed></trkpt></trkseg></trk></gpx>
