# Supplementary material for: Exploring the influence of path environment factors on walking behavior in urban parks with configuration attribute control
Source: PLoS One. 2025 Jul 28;20(7):e0329278. doi: 10.1371/journal.pone.0329278 (PMC12303266; doi:10.1371/journal.pone.0329278)
Supplement: S2 File — (ZIP) [file pone.0329278.s002.zip › S2 File/Trajectory data/F36.gpx]

<?xml version="1.0" encoding="UTF-8"?><gpx xsi:schemaLocation="http://www.topografix.com/GPX/1/0 http://www.topografix.com/GPX/1/0/gpx.xsd" xmlns="http://www.topografix.com/GPX/1/0" xmlns:xsi="http://www.w3.org/2001/XMLSchema-instance" creator="SixFoot - http://www.foooooot.com/" version="1.0"><trk><trkseg><trkpt lon="108.89603613377682" lat="34.24892252231907"><ele>366.7776719806716</ele><time>2021-06-04T01:56:25Z</time><speed>1.174357533454895</speed></trkpt><trkpt lon="108.89606272969573" lat="34.24902477731886"><ele>355.58806137368083</ele><time>2021-06-04T01:56:31Z</time><speed>0.12479386478662491</speed></trkpt><trkpt lon="108.89606806804835" lat="34.24912749675845"><ele>352.231362347728</ele><time>2021-06-04T01:56:46Z</time><speed>1.0882916450500488</speed></trkpt><trkpt lon="108.89607580678197" lat="34.24923900014762"><ele>351.8459925003094</ele><time>2021-06-04T01:56:55Z</time><speed>0.6675288677215576</speed></trkpt><trkpt lon="108.89598088797649" lat="34.24930127355266"><ele>351.22603618297546</ele><time>2021-06-04T01:57:09Z</time><speed>0.6827953457832336</speed></trkpt><trkpt lon="108.89596019521572" lat="34.249396294021864"><ele>349.62789241807593</ele><time>2021-06-04T01:57:19Z</time><speed>0.8158634901046753</speed></trkpt><trkpt lon="108.89599804906125" lat="34.24952888750974"><ele>346.4458175133603</ele><time>2021-06-04T01:57:33Z</time><speed>0.7782647013664246</speed></trkpt><trkpt lon="108.89595862270528" lat="34.24961300442317"><ele>345.4517081944051</ele><time>2021-06-04T01:57:38Z</time><speed>0.6935319304466248</speed></trkpt><trkpt lon="108.89596397874274" lat="34.24970611412651"><ele>347.0737261614245</ele><time>2021-06-04T01:57:49Z</time><speed>0.49276554584503174</speed></trkpt><trkpt lon="108.89591806578096" lat="34.249838464878195"><ele>357.73116778654475</ele><time>2021-06-04T01:58:01Z</time><speed>0.8769892454147339</speed></trkpt><trkpt lon="108.89597978120251" lat="34.24996798147912"><ele>361.24268504668737</ele><time>2021-06-04T01:58:22Z</time><speed>1.1081392765045166</speed></trkpt><trkpt lon="108.89604559048216" lat="34.25004325185028"><ele>369.7073866917345</ele><time>2021-06-04T01:58:29Z</time><speed>0.6490578651428223</speed></trkpt><trkpt lon="108.89608411398339" lat="34.25013841054371"><ele>364.8958964732636</ele><time>2021-06-04T01:58:45Z</time><speed>0.6639392375946045</speed></trkpt><trkpt lon="108.8961368581356" lat="34.25022430472917"><ele>353.3189647447798</ele><time>2021-06-04T01:58:55Z</time><speed>0.896278977394104</speed></trkpt><trkpt lon="108.89608332968893" lat="34.25035006275028"><ele>360.9773335993583</ele><time>2021-06-04T02:07:28Z</time><speed>1.4902737140655518</speed></trkpt><trkpt lon="108.89599902552658" lat="34.2504126616859"><ele>368.2819166153347</ele><time>2021-06-04T02:07:33Z</time><speed>1.055181622505188</speed></trkpt><trkpt lon="108.89599956863937" lat="34.250503688240336"><ele>369.1194215959886</ele><time>2021-06-04T02:07:42Z</time><speed>1.0081195831298828</speed></trkpt><trkpt lon="108.89600741267026" lat="34.25060139392136"><ele>370.12495244006936</ele><time>2021-06-04T02:07:48Z</time><speed>1.2419086694717407</speed></trkpt><trkpt lon="108.89600260964619" lat="34.25072025923048"><ele>369.6040680051974</ele><time>2021-06-04T02:07:58Z</time><speed>0.8889326453208923</speed></trkpt><trkpt lon="108.89601956116697" lat="34.2508187842928"><ele>370.22430831296475</ele><time>2021-06-04T02:08:08Z</time><speed>0.7639613747596741</speed></trkpt><trkpt lon="108.89599861641265" lat="34.25091583250481"><ele>369.7111667414566</ele><time>2021-06-04T02:08:18Z</time><speed>0.7401413321495056</speed></trkpt><trkpt lon="108.89592352910546" lat="34.25101222579938"><ele>369.31843997091664</ele><time>2021-06-04T02:08:29Z</time><speed>1.3508849143981934</speed></trkpt><trkpt lon="108.89585908974585" lat="34.251089622637345"><ele>369.0356563371788</ele><time>2021-06-04T02:08:38Z</time><speed>0.9465382695198059</speed></trkpt><trkpt lon="108.8958174370834" lat="34.251174855897766"><ele>370.03168401141556</ele><time>2021-06-04T02:08:52Z</time><speed>0.45300766825675964</speed></trkpt><trkpt lon="108.8958211988283" lat="34.251276891932314"><ele>369.8923176571449</ele><time>2021-06-04T02:09:32Z</time><speed>0.682449996471405</speed></trkpt><trkpt lon="108.89583326610924" lat="34.25138013733445"><ele>367.8034021846769</ele><time>2021-06-04T02:09:40Z</time><speed>1.034727931022644</speed></trkpt><trkpt lon="108.89576587429656" lat="34.251472190333445"><ele>367.16645387758416</ele><time>2021-06-04T02:09:50Z</time><speed>0.7896330952644348</speed></trkpt><trkpt lon="108.89565838427302" lat="34.25152359064096"><ele>369.3488690024133</ele><time>2021-06-04T02:10:00Z</time><speed>0.7957474589347839</speed></trkpt><trkpt lon="108.89553662397618" lat="34.251527948139994"><ele>368.7033994470153</ele><time>2021-06-04T02:10:10Z</time><speed>0.8923538327217102</speed></trkpt><trkpt lon="108.89542428149369" lat="34.25154450234711"><ele>368.41528829059206</ele><time>2021-06-04T02:10:20Z</time><speed>0.7877405881881714</speed></trkpt><trkpt lon="108.89531758135873" lat="34.25157839249467"><ele>370.55973478451955</ele><time>2021-06-04T02:10:30Z</time><speed>1.017138123512268</speed></trkpt><trkpt lon="108.89522719425557" lat="34.25162869124621"><ele>369.9383973619681</ele><time>2021-06-04T02:10:40Z</time><speed>0.8466903567314148</speed></trkpt><trkpt lon="108.89514088228721" lat="34.251684083973856"><ele>369.05645391230064</ele><time>2021-06-04T02:10:50Z</time><speed>0.863453209400177</speed></trkpt><trkpt lon="108.89502516628724" lat="34.25170175193983"><ele>369.1544029076826</ele><time>2021-06-04T02:11:00Z</time><speed>1.0301694869995117</speed></trkpt><trkpt lon="108.8949112567699" lat="34.25168927551016"><ele>368.1802853508441</ele><time>2021-06-04T02:11:10Z</time><speed>1.1660789251327515</speed></trkpt><trkpt lon="108.8948024033586" lat="34.2516763694183"><ele>368.6360015647027</ele><time>2021-06-04T02:11:18Z</time><speed>0.9463912844657898</speed></trkpt><trkpt lon="108.89467761462544" lat="34.251717343840035"><ele>368.075016055395</ele><time>2021-06-04T02:11:28Z</time><speed>0.8037993907928467</speed></trkpt><trkpt lon="108.89456599277764" lat="34.25177553132257"><ele>367.73607010224134</ele><time>2021-06-04T02:11:36Z</time><speed>1.1270601749420166</speed></trkpt><trkpt lon="108.89444083706053" lat="34.25176934184888"><ele>367.7938110103643</ele><time>2021-06-04T02:11:45Z</time><speed>0.926827609539032</speed></trkpt><trkpt lon="108.89434428867321" lat="34.251720271837264"><ele>368.9964547704351</ele><time>2021-06-04T02:11:54Z</time><speed>0.9554619789123535</speed></trkpt><trkpt lon="108.89424479885017" lat="34.25164628410026"><ele>370.2132516305889</ele><time>2021-06-04T02:12:04Z</time><speed>1.1131764650344849</speed></trkpt><trkpt lon="108.89415060699585" lat="34.25157838290798"><ele>372.466988284456</ele><time>2021-06-04T02:12:12Z</time><speed>0.9841124415397644</speed></trkpt><trkpt lon="108.89407456744601" lat="34.25149411959218"><ele>375.1286651459235</ele><time>2021-06-04T02:12:22Z</time><speed>0.8620679378509521</speed></trkpt><trkpt lon="108.8940793398673" lat="34.25139995067936"><ele>374.04442479652107</ele><time>2021-06-04T02:12:34Z</time><speed>0.8634296655654907</speed></trkpt><trkpt lon="108.89411860974143" lat="34.25129481906985"><ele>373.71334733250654</ele><time>2021-06-04T02:12:44Z</time><speed>0.7597675919532776</speed></trkpt><trkpt lon="108.89413462147363" lat="34.25120463954647"><ele>373.26552653480144</ele><time>2021-06-04T02:12:56Z</time><speed>0.4364345371723175</speed></trkpt><trkpt lon="108.8941413911374" lat="34.251104826765044"><ele>373.7818814338231</ele><time>2021-06-04T02:13:04Z</time><speed>1.232736587524414</speed></trkpt><trkpt lon="108.89423120977413" lat="34.25100155490155"><ele>372.64919184059715</ele><time>2021-06-04T02:13:10Z</time><speed>1.870613694190979</speed></trkpt><trkpt lon="108.89431801546291" lat="34.25093420357893"><ele>372.2393436446391</ele><time>2021-06-04T02:13:18Z</time><speed>1.1110875606536865</speed></trkpt><trkpt lon="108.89434200081536" lat="34.25083898078402"><ele>372.78361393003576</ele><time>2021-06-04T02:13:26Z</time><speed>1.4712047576904297</speed></trkpt><trkpt lon="108.89430851604749" lat="34.250734176948605"><ele>372.2633094177633</ele><time>2021-06-04T02:13:34Z</time><speed>1.416927695274353</speed></trkpt><trkpt lon="108.89423396501392" lat="34.25065313972511"><ele>372.31686932509547</ele><time>2021-06-04T02:13:38Z</time><speed>2.5396549701690674</speed></trkpt><trkpt lon="108.89414460774611" lat="34.25057139212836"><ele>372.0269175395249</ele><time>2021-06-04T02:13:44Z</time><speed>1.1486324071884155</speed></trkpt><trkpt lon="108.89409668777783" lat="34.250481601457764"><ele>372.4845882166576</ele><time>2021-06-04T02:13:54Z</time><speed>1.1113876104354858</speed></trkpt><trkpt lon="108.89401814269173" lat="34.25041913234732"><ele>373.93430900649105</ele><time>2021-06-04T02:14:40Z</time><speed>1.3371632099151611</speed></trkpt><trkpt lon="108.89393106822672" lat="34.25035233242425"><ele>374.2434321558958</ele><time>2021-06-04T02:14:48Z</time><speed>1.219083547592163</speed></trkpt><trkpt lon="108.89381918684786" lat="34.25038218993072"><ele>373.81269135925</ele><time>2021-06-04T02:14:56Z</time><speed>1.0416091680526733</speed></trkpt><trkpt lon="108.8937121869189" lat="34.25043577182526"><ele>373.89186132816064</ele><time>2021-06-04T02:15:06Z</time><speed>0.9770517349243164</speed></trkpt><trkpt lon="108.89360762760654" lat="34.25048584344301"><ele>373.86463028680095</ele><time>2021-06-04T02:15:14Z</time><speed>1.0965944528579712</speed></trkpt><trkpt lon="108.89350540812916" lat="34.25053067346653"><ele>373.3135197411835</ele><time>2021-06-04T02:15:20Z</time><speed>1.191744089126587</speed></trkpt><trkpt lon="108.89339518316793" lat="34.25056930008292"><ele>374.52517109349077</ele><time>2021-06-04T02:15:30Z</time><speed>1.135393500328064</speed></trkpt><trkpt lon="108.89328775576298" lat="34.25051481833056"><ele>371.9183344710722</ele><time>2021-06-04T02:15:40Z</time><speed>1.6655775308609009</speed></trkpt><trkpt lon="108.8933424227274" lat="34.25043357941832"><ele>370.458552645766</ele><time>2021-06-04T02:15:50Z</time><speed>0.2964511811733246</speed></trkpt><trkpt lon="108.89330282542355" lat="34.25052228090538"><ele>370.2444460093181</ele><time>2021-06-04T02:16:14Z</time><speed>1.0456033945083618</speed></trkpt><trkpt lon="108.8933303099978" lat="34.25064904007714"><ele>369.7541081582782</ele><time>2021-06-04T02:16:19Z</time><speed>1.102632761001587</speed></trkpt><trkpt lon="108.89335327362252" lat="34.250746847671024"><ele>369.7171706611641</ele><time>2021-06-04T02:16:30Z</time><speed>1.1596425771713257</speed></trkpt><trkpt lon="108.89324127009283" lat="34.25079169832803"><ele>370.7625442302541</ele><time>2021-06-04T02:16:40Z</time><speed>0.9917343854904175</speed></trkpt><trkpt lon="108.89310990306085" lat="34.25076145884912"><ele>371.60979027972206</ele><time>2021-06-04T02:16:52Z</time><speed>1.0332592725753784</speed></trkpt><trkpt lon="108.89299485268027" lat="34.25074394775595"><ele>370.7760807297855</ele><time>2021-06-04T02:17:00Z</time><speed>1.03495192527771</speed></trkpt><trkpt lon="108.89288443344996" lat="34.25074555187071"><ele>369.3172125430691</ele><time>2021-06-04T02:17:08Z</time><speed>0.6990434527397156</speed></trkpt><trkpt lon="108.8927757290799" lat="34.250718724032104"><ele>371.1899770158854</ele><time>2021-06-04T02:17:16Z</time><speed>1.1358129978179932</speed></trkpt><trkpt lon="108.89265825652286" lat="34.2507150827379"><ele>371.8089762994848</ele><time>2021-06-04T02:17:24Z</time><speed>1.1291234493255615</speed></trkpt><trkpt lon="108.89255012546283" lat="34.25068402713023"><ele>372.7974690695019</ele><time>2021-06-04T02:17:40Z</time><speed>1.2761008739471436</speed></trkpt><trkpt lon="108.89244195908566" lat="34.25063524117646"><ele>371.9538303616471</ele><time>2021-06-04T02:17:48Z</time><speed>0.9250391125679016</speed></trkpt><trkpt lon="108.89232264275515" lat="34.250573128687"><ele>370.79054451920496</ele><time>2021-06-04T02:17:58Z</time><speed>1.0518779754638672</speed></trkpt><trkpt lon="108.89219022342377" lat="34.2505362315375"><ele>371.1818610486785</ele><time>2021-06-04T02:18:06Z</time><speed>1.2545013427734375</speed></trkpt><trkpt lon="108.89205860357042" lat="34.25053488023868"><ele>371.09711092774086</ele><time>2021-06-04T02:18:16Z</time><speed>1.0050601959228516</speed></trkpt><trkpt lon="108.8919343491947" lat="34.25052919869333"><ele>372.1271328723175</ele><time>2021-06-04T02:18:30Z</time><speed>0.65807044506073</speed></trkpt><trkpt lon="108.89181433489333" lat="34.25052683919219"><ele>372.3380422238123</ele><time>2021-06-04T02:18:42Z</time><speed>0.9762916564941406</speed></trkpt><trkpt lon="108.89170049073951" lat="34.250509129749005"><ele>374.6229344909352</ele><time>2021-06-04T02:18:52Z</time><speed>0.9648404121398926</speed></trkpt><trkpt lon="108.89158578821308" lat="34.250505977597875"><ele>377.46970028801053</ele><time>2021-06-04T02:19:02Z</time><speed>0.7762620449066162</speed></trkpt><trkpt lon="108.89146158799473" lat="34.250471280914994"><ele>376.37132650230916</ele><time>2021-06-04T02:19:14Z</time><speed>0.752495288848877</speed></trkpt><trkpt lon="108.89136986591423" lat="34.250403019588674"><ele>376.0576111705259</ele><time>2021-06-04T02:19:24Z</time><speed>0.8172346949577332</speed></trkpt><trkpt lon="108.89126722268244" lat="34.25034496201194"><ele>374.3630535857182</ele><time>2021-06-04T02:19:34Z</time><speed>0.9786968231201172</speed></trkpt><trkpt lon="108.89117127590124" lat="34.25028969017203"><ele>376.07292622913445</ele><time>2021-06-04T02:19:44Z</time><speed>1.0122923851013184</speed></trkpt><trkpt lon="108.8910808507038" lat="34.25022246351864"><ele>375.4654817882117</ele><time>2021-06-04T02:19:54Z</time><speed>1.0786267518997192</speed></trkpt><trkpt lon="108.89099385227205" lat="34.25016223052665"><ele>375.819194947384</ele><time>2021-06-04T02:20:02Z</time><speed>0.8158532977104187</speed></trkpt><trkpt lon="108.89092225988699" lat="34.250092778108794"><ele>373.49600762687624</ele><time>2021-06-04T02:21:40Z</time><speed>0.7080361247062683</speed></trkpt><trkpt lon="108.89085124004067" lat="34.25001489471936"><ele>373.46347041334957</ele><time>2021-06-04T02:22:00Z</time><speed>0.10745959728956223</speed></trkpt><trkpt lon="108.89078076667505" lat="34.249944086018694"><ele>377.34960184112657</ele><time>2021-06-04T02:22:14Z</time><speed>0.44750088453292847</speed></trkpt><trkpt lon="108.89073710039315" lat="34.24985811546359"><ele>373.44575658884975</ele><time>2021-06-04T02:28:00Z</time><speed>0.9309272766113281</speed></trkpt><trkpt lon="108.89070484101346" lat="34.24976144549711"><ele>371.3348561363607</ele><time>2021-06-04T02:28:27Z</time><speed>0.7574830651283264</speed></trkpt><trkpt lon="108.89074997600902" lat="34.24967215821557"><ele>370.50191062025164</ele><time>2021-06-04T02:28:36Z</time><speed>0.9754326343536377</speed></trkpt><trkpt lon="108.89074011206138" lat="34.24957070034625"><ele>370.5178406677613</ele><time>2021-06-04T02:28:44Z</time><speed>1.1843551397323608</speed></trkpt><trkpt lon="108.89082640519764" lat="34.24949686573396"><ele>369.9027683513809</ele><time>2021-06-04T02:28:54Z</time><speed>1.226578712463379</speed></trkpt><trkpt lon="108.89091545698071" lat="34.24940815293956"><ele>370.1132440633464</ele><time>2021-06-04T02:29:06Z</time><speed>1.0666399002075195</speed></trkpt><trkpt lon="108.89104125761759" lat="34.249385487658834"><ele>369.0577133940823</ele><time>2021-06-04T02:29:14Z</time><speed>1.0841060876846313</speed></trkpt><trkpt lon="108.89110038980847" lat="34.24947346455254"><ele>371.23655745925305</ele><time>2021-06-04T02:29:56Z</time><speed>0.7374549508094788</speed></trkpt><trkpt lon="108.89111497716782" lat="34.249566984672185"><ele>371.46718178812523</ele><time>2021-06-04T02:30:08Z</time><speed>0.5700766444206238</speed></trkpt><trkpt lon="108.89109047015464" lat="34.24966037710375"><ele>372.74450279178603</ele><time>2021-06-04T02:30:20Z</time><speed>1.0411014556884766</speed></trkpt><trkpt lon="108.89107888595211" lat="34.24975953643809"><ele>373.4766998007911</ele><time>2021-06-04T02:30:32Z</time><speed>0.6841291785240173</speed></trkpt><trkpt lon="108.8910892193388" lat="34.24985509859862"><ele>373.4939636189302</ele><time>2021-06-04T02:30:44Z</time><speed>0.7631242275238037</speed></trkpt><trkpt lon="108.89114207613919" lat="34.249943561055275"><ele>373.0780718034368</ele><time>2021-06-04T02:30:54Z</time><speed>0.729314386844635</speed></trkpt><trkpt lon="108.89119950627459" lat="34.25003920129844"><ele>372.56963982567044</ele><time>2021-06-04T02:31:06Z</time><speed>0.7245579957962036</speed></trkpt><trkpt lon="108.89125891217662" lat="34.25011539420179"><ele>370.4476129443098</ele><time>2021-06-04T02:31:14Z</time><speed>1.080018401145935</speed></trkpt><trkpt lon="108.89134298562902" lat="34.250204432439105"><ele>371.18334334125257</ele><time>2021-06-04T02:31:32Z</time><speed>0.6989414095878601</speed></trkpt><trkpt lon="108.89147340142593" lat="34.250249205888124"><ele>369.8025425006142</ele><time>2021-06-04T02:31:44Z</time><speed>0.9042287468910217</speed></trkpt><trkpt lon="108.89159360160873" lat="34.25025926444485"><ele>370.423310672928</ele><time>2021-06-04T02:31:52Z</time><speed>1.0337178707122803</speed></trkpt><trkpt lon="108.8917097164728" lat="34.25026299156663"><ele>369.6549702675235</ele><time>2021-06-04T02:32:04Z</time><speed>0.4032251536846161</speed></trkpt><trkpt lon="108.89167930657409" lat="34.250357681032526"><ele>368.54250345700535</ele><time>2021-06-04T02:36:28Z</time><speed>1.1002470254898071</speed></trkpt><trkpt lon="108.89167920252919" lat="34.25046560420161"><ele>366.2088304444186</ele><time>2021-06-04T02:36:38Z</time><speed>0.9591173529624939</speed></trkpt><trkpt lon="108.89177143998906" lat="34.250530291250904"><ele>366.6605944769552</ele><time>2021-06-04T02:36:48Z</time><speed>0.8748475909233093</speed></trkpt><trkpt lon="108.89189984203287" lat="34.25052882396759"><ele>368.38493807031</ele><time>2021-06-04T02:36:56Z</time><speed>0.952563464641571</speed></trkpt><trkpt lon="108.89201805182411" lat="34.2505234484512"><ele>367.87299419267305</ele><time>2021-06-04T02:37:06Z</time><speed>0.9301214218139648</speed></trkpt><trkpt lon="108.89213258853545" lat="34.25051686679389"><ele>367.59656633332327</ele><time>2021-06-04T02:37:14Z</time><speed>0.984423816204071</speed></trkpt><trkpt lon="108.89223706318596" lat="34.250556463327015"><ele>367.8469889446758</ele><time>2021-06-04T02:37:24Z</time><speed>0.9497067928314209</speed></trkpt><trkpt lon="108.89233083056045" lat="34.25060243333991"><ele>368.57470183303565</ele><time>2021-06-04T02:37:34Z</time><speed>0.6909061670303345</speed></trkpt><trkpt lon="108.89244337106774" lat="34.25065028340474"><ele>368.4674342601467</ele><time>2021-06-04T02:37:42Z</time><speed>0.9308450818061829</speed></trkpt><trkpt lon="108.89255162654386" lat="34.250697545289384"><ele>369.4566327676057</ele><time>2021-06-04T02:37:56Z</time><speed>0.8687936663627625</speed></trkpt><trkpt lon="108.89267339366877" lat="34.250716762071825"><ele>369.48829182838233</ele><time>2021-06-04T02:38:08Z</time><speed>0.8254521489143372</speed></trkpt><trkpt lon="108.89280128757305" lat="34.250727189355516"><ele>371.2897203664973</ele><time>2021-06-04T02:38:20Z</time><speed>0.6931189298629761</speed></trkpt><trkpt lon="108.89291883056849" lat="34.250720255914516"><ele>371.8512384081559</ele><time>2021-06-04T02:38:36Z</time><speed>0.7504103779792786</speed></trkpt><trkpt lon="108.89302679734628" lat="34.250735276913055"><ele>370.4230097932959</ele><time>2021-06-04T02:38:46Z</time><speed>0.8987442851066589</speed></trkpt><trkpt lon="108.89314188739667" lat="34.250748356421866"><ele>374.0401074584847</ele><time>2021-06-04T02:39:28Z</time><speed>0.514503002166748</speed></trkpt><trkpt lon="108.89327415359539" lat="34.25076628178814"><ele>373.37267510608353</ele><time>2021-06-04T02:39:40Z</time><speed>0.9246217012405396</speed></trkpt><trkpt lon="108.8933831772259" lat="34.25076562323491"><ele>371.3826821879095</ele><time>2021-06-04T02:39:50Z</time><speed>0.8375874757766724</speed></trkpt><trkpt lon="108.89351466708118" lat="34.2507598779676"><ele>369.9896757004079</ele><time>2021-06-04T02:40:02Z</time><speed>0.7750417590141296</speed></trkpt><trkpt lon="108.89363438101176" lat="34.25073466474506"><ele>368.42668271055487</ele><time>2021-06-04T02:40:14Z</time><speed>0.7970035076141357</speed></trkpt><trkpt lon="108.89375331791035" lat="34.25069795111903"><ele>369.5803897859925</ele><time>2021-06-04T02:40:28Z</time><speed>0.5052319765090942</speed></trkpt><trkpt lon="108.89386575242972" lat="34.250659726939105"><ele>369.58616644119485</ele><time>2021-06-04T02:40:42Z</time><speed>0.7207145094871521</speed></trkpt><trkpt lon="108.8939680536639" lat="34.25062682873024"><ele>367.29378033095793</ele><time>2021-06-04T02:46:48Z</time><speed>0.2501286268234253</speed></trkpt><trkpt lon="108.89409618449" lat="34.250596080526634"><ele>365.33407310983654</ele><time>2021-06-04T02:47:04Z</time><speed>0.9762874245643616</speed></trkpt><trkpt lon="108.89420276518534" lat="34.25055035277338"><ele>365.20384363514773</ele><time>2021-06-04T02:47:12Z</time><speed>1.1039396524429321</speed></trkpt><trkpt lon="108.89429939942644" lat="34.250506140956645"><ele>369.4674900047565</ele><time>2021-06-04T02:47:18Z</time><speed>1.3230634927749634</speed></trkpt><trkpt lon="108.89440840947425" lat="34.25046041242133"><ele>368.28092681055756</ele><time>2021-06-04T02:47:30Z</time><speed>0.5053153038024902</speed></trkpt><trkpt lon="108.89451695732652" lat="34.250419737521916"><ele>367.25264816252866</ele><time>2021-06-04T02:47:58Z</time><speed>0.5412203669548035</speed></trkpt><trkpt lon="108.89462350963383" lat="34.25046695593322"><ele>366.53323453683146</ele><time>2021-06-04T02:54:36Z</time><speed>0.46358972787857056</speed></trkpt><trkpt lon="108.89462852891198" lat="34.25035916477528"><ele>368.33177402634243</ele><time>2021-06-04T02:55:52Z</time><speed>1.2030141353607178</speed></trkpt><trkpt lon="108.89471463959863" lat="34.25029072755239"><ele>368.4273502129296</ele><time>2021-06-04T02:56:04Z</time><speed>0.6965327858924866</speed></trkpt><trkpt lon="108.89480966398416" lat="34.25022809694828"><ele>368.6801081670091</ele><time>2021-06-04T02:56:14Z</time><speed>0.8018388152122498</speed></trkpt><trkpt lon="108.89488355876614" lat="34.25015581250898"><ele>367.9007018519449</ele><time>2021-06-04T02:56:22Z</time><speed>0.8472108840942383</speed></trkpt><trkpt lon="108.89491507069528" lat="34.25006251388184"><ele>367.7055685958703</ele><time>2021-06-04T02:56:34Z</time><speed>1.1584500074386597</speed></trkpt><trkpt lon="108.89481801607982" lat="34.249996721254504"><ele>368.4578568120454</ele><time>2021-06-04T02:56:46Z</time><speed>0.7955255508422852</speed></trkpt><trkpt lon="108.89478370678616" lat="34.249893731558394"><ele>368.82043574409096</ele><time>2021-06-04T02:56:58Z</time><speed>0.9766407012939453</speed></trkpt><trkpt lon="108.89477369766395" lat="34.249772528295395"><ele>368.38619189004464</ele><time>2021-06-04T02:57:08Z</time><speed>0.9566447138786316</speed></trkpt><trkpt lon="108.89477245974626" lat="34.249671324817484"><ele>367.9786990456759</ele><time>2021-06-04T02:57:20Z</time><speed>0.6674323081970215</speed></trkpt><trkpt lon="108.89482747033875" lat="34.24959111192886"><ele>367.1835314344054</ele><time>2021-06-04T02:57:30Z</time><speed>0.8332234621047974</speed></trkpt><trkpt lon="108.89490295163016" lat="34.24950918265909"><ele>366.6337752916691</ele><time>2021-06-04T02:57:42Z</time><speed>1.113673210144043</speed></trkpt><trkpt lon="108.89493699164801" lat="34.2494150480748"><ele>366.38700747617565</ele><time>2021-06-04T02:57:54Z</time><speed>0.9053602814674377</speed></trkpt><trkpt lon="108.89495608657991" lat="34.249324192878404"><ele>365.79506373569467</ele><time>2021-06-04T02:58:04Z</time><speed>0.8459272980690002</speed></trkpt><trkpt lon="108.89495110059102" lat="34.24921572964797"><ele>365.01961557590346</ele><time>2021-06-04T02:58:16Z</time><speed>1.0945736169815063</speed></trkpt><trkpt lon="108.89492747877836" lat="34.24912108308233"><ele>365.75286511560256</ele><time>2021-06-04T02:58:26Z</time><speed>0.9743040204048157</speed></trkpt><trkpt lon="108.89494070130222" lat="34.24901162424986"><ele>365.46535381485535</ele><time>2021-06-04T02:58:38Z</time><speed>0.8746081590652466</speed></trkpt><trkpt lon="108.89496198743755" lat="34.24891750087152"><ele>365.2732465496439</ele><time>2021-06-04T02:58:46Z</time><speed>0.8461530804634094</speed></trkpt><trkpt lon="108.89497025909579" lat="34.248821942527826"><ele>365.40894756315197</ele><time>2021-06-04T02:58:56Z</time><speed>0.9109768867492676</speed></trkpt><trkpt lon="108.89499479480695" lat="34.24872077974991"><ele>365.1332918023902</ele><time>2021-06-04T02:59:08Z</time><speed>0.7696799635887146</speed></trkpt><trkpt lon="108.89500010333984" lat="34.24862554461896"><ele>363.2197408001481</ele><time>2021-06-04T02:59:18Z</time><speed>0.7514575719833374</speed></trkpt><trkpt lon="108.8950048888907" lat="34.248528928212735"><ele>364.4606563998386</ele><time>2021-06-04T03:00:02Z</time><speed>0.6551023721694946</speed></trkpt><trkpt lon="108.89499729543328" lat="34.24842963947445"><ele>365.79059812280684</ele><time>2021-06-04T03:00:16Z</time><speed>0.510479748249054</speed></trkpt><trkpt lon="108.89496815137585" lat="34.2483416961806"><ele>365.88132692252367</ele><time>2021-06-04T03:00:26Z</time><speed>0.9784865379333496</speed></trkpt><trkpt lon="108.89495585496535" lat="34.248246787529204"><ele>366.3940520534456</ele><time>2021-06-04T03:00:38Z</time><speed>0.760574996471405</speed></trkpt><trkpt lon="108.89492637774028" lat="34.24814994100905"><ele>367.3861134872413</ele><time>2021-06-04T03:00:48Z</time><speed>0.8382747769355774</speed></trkpt><trkpt lon="108.89488824511965" lat="34.248062412047794"><ele>367.3884803788456</ele><time>2021-06-04T03:00:56Z</time><speed>0.8533109426498413</speed></trkpt><trkpt lon="108.89477379041715" lat="34.24800807234621"><ele>366.5011221332779</ele><time>2021-06-04T03:01:08Z</time><speed>1.0350921154022217</speed></trkpt><trkpt lon="108.89476135550066" lat="34.24790991901523"><ele>366.1853317015833</ele><time>2021-06-04T03:01:18Z</time><speed>1.1778674125671387</speed></trkpt><trkpt lon="108.8948003841023" lat="34.24781011390676"><ele>366.76891802837105</ele><time>2021-06-04T03:01:26Z</time><speed>1.006821632385254</speed></trkpt><trkpt lon="108.8949170945287" lat="34.24774597557907"><ele>367.3999802803937</ele><time>2021-06-04T03:01:36Z</time><speed>0.7871453166007996</speed></trkpt><trkpt lon="108.8950196834094" lat="34.24768046315051"><ele>367.2137718937433</ele><time>2021-06-04T03:01:48Z</time><speed>0.9970407485961914</speed></trkpt><trkpt lon="108.89512245749849" lat="34.247636943724956"><ele>367.48589647084646</ele><time>2021-06-04T03:01:58Z</time><speed>0.8993036150932312</speed></trkpt><trkpt lon="108.89523125477494" lat="34.247602295290505"><ele>367.7391010900526</ele><time>2021-06-04T03:02:08Z</time><speed>0.9290528893470764</speed></trkpt><trkpt lon="108.89526795691444" lat="34.24751145844844"><ele>366.90237550366766</ele><time>2021-06-04T03:02:16Z</time><speed>0.7496898174285889</speed></trkpt><trkpt lon="108.89526734721056" lat="34.24742017343311"><ele>367.2456053982568</ele><time>2021-06-04T03:02:24Z</time><speed>1.037345051765442</speed></trkpt><trkpt lon="108.8952718087174" lat="34.2473293289264"><ele>368.59249066881455</ele><time>2021-06-04T03:02:34Z</time><speed>0.8006895780563354</speed></trkpt><trkpt lon="108.89528941430852" lat="34.247236960683274"><ele>368.62145808884225</ele><time>2021-06-04T03:02:42Z</time><speed>0.9053029417991638</speed></trkpt><trkpt lon="108.89526545131096" lat="34.247142365902114"><ele>368.555872494366</ele><time>2021-06-04T03:02:52Z</time><speed>0.7724111676216125</speed></trkpt><trkpt lon="108.8952106833795" lat="34.247047032694034"><ele>370.659146161342</ele><time>2021-06-04T03:03:04Z</time><speed>0.9899584054946899</speed></trkpt><trkpt lon="108.89520619422396" lat="34.2469521242613"><ele>370.30535106648443</ele><time>2021-06-04T03:03:12Z</time><speed>1.0962109565734863</speed></trkpt><trkpt lon="108.89520146084851" lat="34.24684006007471"><ele>369.6347841803906</ele><time>2021-06-04T03:03:22Z</time><speed>1.0941293239593506</speed></trkpt><trkpt lon="108.89519361096816" lat="34.246735969936935"><ele>369.29404395425473</ele><time>2021-06-04T03:03:32Z</time><speed>1.1332919597625732</speed></trkpt><trkpt lon="108.89511408216417" lat="34.24665215358393"><ele>368.28096086939837</ele><time>2021-06-04T03:03:42Z</time><speed>1.1443508863449097</speed></trkpt><trkpt lon="108.89505511820816" lat="34.24655664901399"><ele>368.75338728161313</ele><time>2021-06-04T03:03:54Z</time><speed>0.8411815762519836</speed></trkpt><trkpt lon="108.89499418732272" lat="34.2464675080414"><ele>369.98484184186844</ele><time>2021-06-04T03:04:04Z</time><speed>1.184187889099121</speed></trkpt><trkpt lon="108.89495092168909" lat="34.24637851165224"><ele>370.895591501994</ele><time>2021-06-04T03:04:12Z</time><speed>0.857387363910675</speed></trkpt><trkpt lon="108.89490035362466" lat="34.24628935853095"><ele>371.86438148473127</ele><time>2021-06-04T03:04:24Z</time><speed>1.1646238565444946</speed></trkpt><trkpt lon="108.89484475959894" lat="34.246189424470856"><ele>371.27961450576703</ele><time>2021-06-04T03:04:32Z</time><speed>1.1515817642211914</speed></trkpt><trkpt lon="108.89478902263812" lat="34.2461086178635"><ele>371.553503966186</ele><time>2021-06-04T03:04:42Z</time><speed>0.6521820425987244</speed></trkpt></trkseg></trk></gpx>
