# Supplementary material for: Exploring the influence of path environment factors on walking behavior in urban parks with configuration attribute control
Source: PLoS One. 2025 Jul 28;20(7):e0329278. doi: 10.1371/journal.pone.0329278 (PMC12303266; doi:10.1371/journal.pone.0329278)
Supplement: S2 File — (ZIP) [file pone.0329278.s002.zip › S2 File/Trajectory data/F37.gpx]

<?xml version="1.0" encoding="UTF-8"?>
<gpx xmlns:xsi="http://www.w3.org/2001/XMLSchema-instance" xmlns="http://www.topografix.com/GPX/1/1" xsi:schemaLocation="http://www.topografix.com/GPX/1/1 http://www.topografix.com/GPX/1/1/gpx.xsd" version="1.1" creator="foooooot.com">
<metadata>
         <copyright author="foooooot.com"> <license>foooooot.com</license></copyright>
         <time>1622739762.419836</time>
         <name>2021-06-04-徒步</name>
</metadata>
<trk>
    <name>2021-06-04-徒步</name>
    <type>trip#track</type>
    <src>手机客户端软件/六只脚iPhone版</src>
    <trkseg> 
<trkpt lat="34.25195736385816" lon="108.89486468845848">
   <ele>403.50050340406597</ele>
   <time>2021-06-04T01:02:43.000Z</time>
</trkpt>  
<trkpt lat="34.251930784574824" lon="108.89485195934472">
   <ele>404.638893885538</ele>
   <time>2021-06-04T01:02:51.000Z</time>
</trkpt>  
<trkpt lat="34.25190146207227" lon="108.89485895657278">
   <ele>404.3599528968334</ele>
   <time>2021-06-04T01:02:56.000Z</time>
</trkpt>  
<trkpt lat="34.251869327319184" lon="108.89487121661372">
   <ele>405.14858926832676</ele>
   <time>2021-06-04T01:03:01.000Z</time>
</trkpt>  
<trkpt lat="34.25184264605629" lon="108.89488761682678">
   <ele>404.9063569959253</ele>
   <time>2021-06-04T01:03:05.000Z</time>
</trkpt>  
<trkpt lat="34.25181811013102" lon="108.89490555734159">
   <ele>404.77715608105063</ele>
   <time>2021-06-04T01:03:09.000Z</time>
</trkpt>  
<trkpt lat="34.25179463411029" lon="108.89492217866179">
   <ele>404.8747477531433</ele>
   <time>2021-06-04T01:03:13.000Z</time>
</trkpt>  
<trkpt lat="34.25176650369205" lon="108.89493699583727">
   <ele>405.19428461417556</ele>
   <time>2021-06-04T01:03:18.000Z</time>
</trkpt>  
<trkpt lat="34.25173999472025" lon="108.89494523887466">
   <ele>405.4254423286766</ele>
   <time>2021-06-04T01:03:22.000Z</time>
</trkpt>  
<trkpt lat="34.251709448429835" lon="108.8949526182458">
   <ele>405.70237759593874</ele>
   <time>2021-06-04T01:03:26.000Z</time>
</trkpt>  
<trkpt lat="34.2516798521177" lon="108.89496090813678">
   <ele>405.6845060335472</ele>
   <time>2021-06-04T01:03:30.000Z</time>
</trkpt>  
<trkpt lat="34.25164739978273" lon="108.8949708250373">
   <ele>406.03417853079736</ele>
   <time>2021-06-04T01:03:34.000Z</time>
</trkpt>  
<trkpt lat="34.251619416545225" lon="108.89498185904684">
   <ele>406.2419389206916</ele>
   <time>2021-06-04T01:03:37.000Z</time>
</trkpt>  
<trkpt lat="34.25158727175842" lon="108.89499798154915">
   <ele>405.67258386220783</ele>
   <time>2021-06-04T01:03:41.000Z</time>
</trkpt>  
<trkpt lat="34.25155782474453" lon="108.89501745078003">
   <ele>405.6479699248448</ele>
   <time>2021-06-04T01:03:45.000Z</time>
</trkpt>  
<trkpt lat="34.25153193689653" lon="108.89503778417021">
   <ele>405.73228842765093</ele>
   <time>2021-06-04T01:03:49.000Z</time>
</trkpt>  
<trkpt lat="34.25150161091462" lon="108.89506179970584">
   <ele>406.04863839782774</ele>
   <time>2021-06-04T01:03:53.000Z</time>
</trkpt>  
<trkpt lat="34.25147633060865" lon="108.89508601127537">
   <ele>406.24588993377984</ele>
   <time>2021-06-04T01:03:56.000Z</time>
</trkpt>  
<trkpt lat="34.25145194250194" lon="108.89511525249698">
   <ele>405.9764272971079</ele>
   <time>2021-06-04T01:03:59.000Z</time>
</trkpt>  
<trkpt lat="34.25143247384755" lon="108.895141839229">
   <ele>405.7371845841408</ele>
   <time>2021-06-04T01:04:02.000Z</time>
</trkpt>  
<trkpt lat="34.25140994464731" lon="108.89518029558424">
   <ele>405.6710991272703</ele>
   <time>2021-06-04T01:04:05.000Z</time>
</trkpt>  
<trkpt lat="34.25138485134656" lon="108.89522950850362">
   <ele>405.6967955082655</ele>
   <time>2021-06-04T01:04:06.000Z</time>
</trkpt>  
<trkpt lat="34.2513697249671" lon="108.89526041127266">
   <ele>405.6930542225018</ele>
   <time>2021-06-04T01:04:08.000Z</time>
</trkpt>  
<trkpt lat="34.25136873492781" lon="108.89529730270296">
   <ele>404.63568387459964</ele>
   <time>2021-06-04T01:04:16.000Z</time>
</trkpt>  
<trkpt lat="34.25136799872883" lon="108.89533707171725">
   <ele>404.8800596194342</ele>
   <time>2021-06-04T01:04:22.000Z</time>
</trkpt>  
<trkpt lat="34.2513696206807" lon="108.89537872429084">
   <ele>404.46599814575166</ele>
   <time>2021-06-04T01:04:27.000Z</time>
</trkpt>  
<trkpt lat="34.25137076948754" lon="108.89541820651533">
   <ele>404.83857827819884</ele>
   <time>2021-06-04T01:04:31.000Z</time>
</trkpt>  
<trkpt lat="34.25136827757739" lon="108.89545736450565">
   <ele>405.24748929869384</ele>
   <time>2021-06-04T01:04:33.000Z</time>
</trkpt>  
<trkpt lat="34.25136867385397" lon="108.89549267638762">
   <ele>405.1280801333487</ele>
   <time>2021-06-04T01:04:34.000Z</time>
</trkpt>  
<trkpt lat="34.25136719998858" lon="108.89552734387452">
   <ele>405.22635967843235</ele>
   <time>2021-06-04T01:04:36.000Z</time>
</trkpt>  
<trkpt lat="34.251358799692554" lon="108.89556296000102">
   <ele>405.472122207284</ele>
   <time>2021-06-04T01:04:41.000Z</time>
</trkpt>  
<trkpt lat="34.25135080124768" lon="108.89559413666541">
   <ele>405.60833729524165</ele>
   <time>2021-06-04T01:04:46.000Z</time>
</trkpt>  
<trkpt lat="34.25134077098157" lon="108.89562444448913">
   <ele>405.6702218418941</ele>
   <time>2021-06-04T01:04:50.000Z</time>
</trkpt>  
<trkpt lat="34.2513281491606" lon="108.89565627733504">
   <ele>405.61336061917245</ele>
   <time>2021-06-04T01:04:54.000Z</time>
</trkpt>  
<trkpt lat="34.251314953944195" lon="108.89568476397201">
   <ele>405.78261778876185</ele>
   <time>2021-06-04T01:04:57.000Z</time>
</trkpt>  
<trkpt lat="34.25130012868182" lon="108.89571237225046">
   <ele>405.90263727959245</ele>
   <time>2021-06-04T01:04:59.000Z</time>
</trkpt>  
<trkpt lat="34.25127666688249" lon="108.895729743989">
   <ele>406.0766094699502</ele>
   <time>2021-06-04T01:05:02.000Z</time>
</trkpt>  
<trkpt lat="34.251252580692615" lon="108.89574460173428">
   <ele>406.29071893170476</ele>
   <time>2021-06-04T01:05:04.000Z</time>
</trkpt>  
<trkpt lat="34.25122160255244" lon="108.89576205522661">
   <ele>406.18803252931684</ele>
   <time>2021-06-04T01:05:07.000Z</time>
</trkpt>  
<trkpt lat="34.25119371538417" lon="108.89577107527128">
   <ele>406.39500001072884</ele>
   <time>2021-06-04T01:05:11.000Z</time>
</trkpt>  
<trkpt lat="34.251163118053455" lon="108.89578481852661">
   <ele>407.3410166306421</ele>
   <time>2021-06-04T01:05:16.000Z</time>
</trkpt>  
<trkpt lat="34.25113357579087" lon="108.8957991366641">
   <ele>407.01678853016347</ele>
   <time>2021-06-04T01:05:20.000Z</time>
</trkpt>  
<trkpt lat="34.25110776157552" lon="108.89582507326841">
   <ele>406.8734968714416</ele>
   <time>2021-06-04T01:05:24.000Z</time>
</trkpt>  
<trkpt lat="34.25108474064495" lon="108.89585643069258">
   <ele>406.86982909590006</ele>
   <time>2021-06-04T01:05:29.000Z</time>
</trkpt>  
<trkpt lat="34.251060900296935" lon="108.8958812873165">
   <ele>406.53467463701963</ele>
   <time>2021-06-04T01:05:30.000Z</time>
</trkpt>  
<trkpt lat="34.25103596061482" lon="108.89589857434021">
   <ele>406.49125283770263</ele>
   <time>2021-06-04T01:05:32.000Z</time>
</trkpt>  
<trkpt lat="34.25100814744522" lon="108.89591231179892">
   <ele>406.6353721311316</ele>
   <time>2021-06-04T01:05:36.000Z</time>
</trkpt>  
<trkpt lat="34.25097891624636" lon="108.89592810014645">
   <ele>406.9563870448619</ele>
   <time>2021-06-04T01:05:40.000Z</time>
</trkpt>  
<trkpt lat="34.250952249586234" lon="108.89594491458966">
   <ele>406.2893532868475</ele>
   <time>2021-06-04T01:05:45.000Z</time>
</trkpt>  
<trkpt lat="34.250928481570874" lon="108.89596656913655">
   <ele>406.49216504767537</ele>
   <time>2021-06-04T01:05:50.000Z</time>
</trkpt>  
<trkpt lat="34.250902021567974" lon="108.89598592877003">
   <ele>406.3916041785851</ele>
   <time>2021-06-04T01:05:55.000Z</time>
</trkpt>  
<trkpt lat="34.25089903521197" lon="108.8959534353088">
   <ele>406.91887838952243</ele>
   <time>2021-06-04T01:06:03.000Z</time>
</trkpt>  
<trkpt lat="34.25087245843029" lon="108.89596136030109">
   <ele>406.4065178800374</ele>
   <time>2021-06-04T01:06:28.000Z</time>
</trkpt>  
<trkpt lat="34.250845933916175" lon="108.89597261004508">
   <ele>407.003210067749</ele>
   <time>2021-06-04T01:06:30.000Z</time>
</trkpt>  
<trkpt lat="34.25081927880294" lon="108.89598218773028">
   <ele>406.4758860068396</ele>
   <time>2021-06-04T01:06:37.000Z</time>
</trkpt>  
<trkpt lat="34.25081552866984" lon="108.89594980082094">
   <ele>406.399975781329</ele>
   <time>2021-06-04T01:06:43.000Z</time>
</trkpt>  
<trkpt lat="34.25082277211252" lon="108.89591762177139">
   <ele>407.1101484782994</ele>
   <time>2021-06-04T01:07:50.000Z</time>
</trkpt>  
<trkpt lat="34.250823162219234" lon="108.89588494608356">
   <ele>407.1101484782994</ele>
   <time>2021-06-04T01:07:58.000Z</time>
</trkpt>  
<trkpt lat="34.25084717695424" lon="108.89590039147893">
   <ele>406.2212800383568</ele>
   <time>2021-06-04T01:12:10.001Z</time>
</trkpt>  
<trkpt lat="34.250877089172995" lon="108.89591912360947">
   <ele>406.4375394778326</ele>
   <time>2021-06-04T01:12:11.001Z</time>
</trkpt>  
<trkpt lat="34.250849391372874" lon="108.89592774459292">
   <ele>407.15507915616035</ele>
   <time>2021-06-04T01:12:32.001Z</time>
</trkpt>  
<trkpt lat="34.250715047472745" lon="108.89622457838661">
   <ele>399.6618426496193</ele>
   <time>2021-06-04T01:13:05.766Z</time>
</trkpt>  
<trkpt lat="34.25074624527667" lon="108.89596293586227">
   <ele>406.87562307622284</ele>
   <time>2021-06-04T01:13:18.767Z</time>
</trkpt>  
<trkpt lat="34.25078020767726" lon="108.89594143560029">
   <ele>406.78248277679086</ele>
   <time>2021-06-04T01:13:22.767Z</time>
</trkpt>  
<trkpt lat="34.25080594228056" lon="108.89592999157568">
   <ele>406.79584531951696</ele>
   <time>2021-06-04T01:13:25.767Z</time>
</trkpt>  
<trkpt lat="34.25082555150529" lon="108.8958969241087">
   <ele>406.9308980535716</ele>
   <time>2021-06-04T01:13:34.616Z</time>
</trkpt>  
<trkpt lat="34.25083932084655" lon="108.89585941863592">
   <ele>407.0969629669562</ele>
   <time>2021-06-04T01:13:36.516Z</time>
</trkpt>  
<trkpt lat="34.250836664490116" lon="108.8958919924119">
   <ele>406.51805552188307</ele>
   <time>2021-06-04T01:14:03.000Z</time>
</trkpt>  
<trkpt lat="34.25081488738307" lon="108.89591181364601">
   <ele>406.8094330392778</ele>
   <time>2021-06-04T01:14:33.000Z</time>
</trkpt>  
<trkpt lat="34.25079816427561" lon="108.89593820709439">
   <ele>406.6646200893447</ele>
   <time>2021-06-04T01:14:54.000Z</time>
</trkpt>  
<trkpt lat="34.25077050111028" lon="108.89594616955678">
   <ele>406.38694890215993</ele>
   <time>2021-06-04T01:14:58.000Z</time>
</trkpt>  
<trkpt lat="34.25081087198794" lon="108.89595004320164">
   <ele>406.72743829805404</ele>
   <time>2021-06-04T01:15:14.000Z</time>
</trkpt>  
<trkpt lat="34.2508995006049" lon="108.89593707061199">
   <ele>406.749517458491</ele>
   <time>2021-06-04T01:15:16.000Z</time>
</trkpt>  
<trkpt lat="34.25092656464576" lon="108.89593103471543">
   <ele>406.9120140103623</ele>
   <time>2021-06-04T01:15:40.999Z</time>
</trkpt>  
<trkpt lat="34.25093369600572" lon="108.89596348942297">
   <ele>407.7039021058008</ele>
   <time>2021-06-04T01:15:51.000Z</time>
</trkpt>  
<trkpt lat="34.25093635309343" lon="108.89599954968644">
   <ele>407.90849728137255</ele>
   <time>2021-06-04T01:15:53.000Z</time>
</trkpt>  
<trkpt lat="34.25094472139308" lon="108.89596318094338">
   <ele>406.7188914725557</ele>
   <time>2021-06-04T01:16:05.000Z</time>
</trkpt>  
<trkpt lat="34.250947128513545" lon="108.89591837416619">
   <ele>407.04663359653205</ele>
   <time>2021-06-04T01:16:08.000Z</time>
</trkpt>  
<trkpt lat="34.25096702939611" lon="108.89588737233711">
   <ele>407.1395092383027</ele>
   <time>2021-06-04T01:16:13.000Z</time>
</trkpt>  
<trkpt lat="34.25098817980434" lon="108.89586575513437">
   <ele>406.57327485084534</ele>
   <time>2021-06-04T01:16:28.000Z</time>
</trkpt>  
<trkpt lat="34.25100237172744" lon="108.89583327123775">
   <ele>406.94574268721044</ele>
   <time>2021-06-04T01:16:39.000Z</time>
</trkpt>  
<trkpt lat="34.25102392146957" lon="108.89580472648946">
   <ele>407.05568396672606</ele>
   <time>2021-06-04T01:16:44.000Z</time>
</trkpt>  
<trkpt lat="34.25104331736686" lon="108.89577580593279">
   <ele>407.23429753631353</ele>
   <time>2021-06-04T01:16:47.000Z</time>
</trkpt>  
<trkpt lat="34.25107410557981" lon="108.89576046948413">
   <ele>407.43877954781055</ele>
   <time>2021-06-04T01:16:52.000Z</time>
</trkpt>  
<trkpt lat="34.251105251978906" lon="108.89576038286225">
   <ele>407.60454567242414</ele>
   <time>2021-06-04T01:16:53.000Z</time>
</trkpt>  
<trkpt lat="34.251128034834906" lon="108.89578000499387">
   <ele>407.32579342182726</ele>
   <time>2021-06-04T01:17:12.000Z</time>
</trkpt>  
<trkpt lat="34.2511522208472" lon="108.89580046318655">
   <ele>406.82414454687387</ele>
   <time>2021-06-04T01:17:18.000Z</time>
</trkpt>  
<trkpt lat="34.25113369570528" lon="108.89582441209869">
   <ele>406.9819153351709</ele>
   <time>2021-06-04T01:17:25.000Z</time>
</trkpt>  
<trkpt lat="34.25111101837593" lon="108.89580576157452">
   <ele>406.907318206504</ele>
   <time>2021-06-04T01:18:13.000Z</time>
</trkpt>  
<trkpt lat="34.25113838524502" lon="108.89580492608934">
   <ele>407.17671603057534</ele>
   <time>2021-06-04T01:18:31.001Z</time>
</trkpt>  
<trkpt lat="34.2511066065337" lon="108.89582570286154">
   <ele>406.5188383255154</ele>
   <time>2021-06-04T01:21:09.001Z</time>
</trkpt>  
<trkpt lat="34.25104887576191" lon="108.89583570274687">
   <ele>407.1634059678763</ele>
   <time>2021-06-04T01:21:11.001Z</time>
</trkpt>  
<trkpt lat="34.251074322794175" lon="108.89581117090437">
   <ele>406.9070706749335</ele>
   <time>2021-06-04T01:21:14.001Z</time>
</trkpt>  
<trkpt lat="34.25111098478329" lon="108.89579684259377">
   <ele>407.00432539824396</ele>
   <time>2021-06-04T01:21:16.001Z</time>
</trkpt>  
<trkpt lat="34.25113367631286" lon="108.89577539663091">
   <ele>407.0372869018465</ele>
   <time>2021-06-04T01:21:21.001Z</time>
</trkpt>  
<trkpt lat="34.25112746367512" lon="108.89580800471875">
   <ele>407.4544443245977</ele>
   <time>2021-06-04T01:21:31.001Z</time>
</trkpt>  
<trkpt lat="34.25112105642666" lon="108.89584287597755">
   <ele>407.37295517418534</ele>
   <time>2021-06-04T01:21:35.999Z</time>
</trkpt>  
<trkpt lat="34.251141935833736" lon="108.89582148079452">
   <ele>406.5912050753832</ele>
   <time>2021-06-04T01:25:29.001Z</time>
</trkpt>  
<trkpt lat="34.2511663504222" lon="108.89580312777024">
   <ele>407.01221416238695</ele>
   <time>2021-06-04T01:26:23.000Z</time>
</trkpt>  
<trkpt lat="34.25119555127998" lon="108.89577521849812">
   <ele>407.0339806685224</ele>
   <time>2021-06-04T01:26:24.000Z</time>
</trkpt>  
<trkpt lat="34.2512217607707" lon="108.8957648282901">
   <ele>406.7837606165558</ele>
   <time>2021-06-04T01:27:54.999Z</time>
</trkpt>  
<trkpt lat="34.25124592973065" lon="108.89574793010658">
   <ele>406.0816371748224</ele>
   <time>2021-06-04T01:28:34.000Z</time>
</trkpt>  
<trkpt lat="34.251219101331095" lon="108.89574394434061">
   <ele>407.14870627131313</ele>
   <time>2021-06-04T01:31:24.001Z</time>
</trkpt>  
<trkpt lat="34.251191932348696" lon="108.8957270061082">
   <ele>407.06488365493715</ele>
   <time>2021-06-04T01:31:25.001Z</time>
</trkpt>  
<trkpt lat="34.251220526248375" lon="108.8957194923782">
   <ele>406.38922323752195</ele>
   <time>2021-06-04T01:31:49.001Z</time>
</trkpt>  
<trkpt lat="34.25126419955888" lon="108.89573212848235">
   <ele>406.4754827627912</ele>
   <time>2021-06-04T01:31:50.001Z</time>
</trkpt>  
<trkpt lat="34.25123293516713" lon="108.89573629154515">
   <ele>406.77331617847085</ele>
   <time>2021-06-04T01:31:58.001Z</time>
</trkpt>  
<trkpt lat="34.251202623092944" lon="108.89573648134832">
   <ele>407.0023235194385</ele>
   <time>2021-06-04T01:32:06.999Z</time>
</trkpt>  
<trkpt lat="34.251173406280174" lon="108.89572806256169">
   <ele>407.698201877065</ele>
   <time>2021-06-04T01:32:31.000Z</time>
</trkpt>  
<trkpt lat="34.25120384309965" lon="108.89571920765235">
   <ele>406.9242569543421</ele>
   <time>2021-06-04T01:32:39.000Z</time>
</trkpt>  
<trkpt lat="34.25121535197612" lon="108.89575132788168">
   <ele>406.5892577627674</ele>
   <time>2021-06-04T01:32:56.000Z</time>
</trkpt>  
<trkpt lat="34.25123115594872" lon="108.89577824354883">
   <ele>406.5042960951105</ele>
   <time>2021-06-04T01:33:16.001Z</time>
</trkpt>  
<trkpt lat="34.2512514613848" lon="108.89575613520653">
   <ele>406.44282940402627</ele>
   <time>2021-06-04T01:35:13.001Z</time>
</trkpt>  
<trkpt lat="34.25125814245905" lon="108.89578788400276">
   <ele>406.45898113399744</ele>
   <time>2021-06-04T01:35:28.001Z</time>
</trkpt>  
<trkpt lat="34.25122988775769" lon="108.89579421080178">
   <ele>406.4843875579536</ele>
   <time>2021-06-04T01:35:31.001Z</time>
</trkpt>  
<trkpt lat="34.251261647751534" lon="108.89578983708306">
   <ele>406.3262349581346</ele>
   <time>2021-06-04T01:35:40.001Z</time>
</trkpt>  
<trkpt lat="34.25128908783193" lon="108.8957873950115">
   <ele>406.0896892193705</ele>
   <time>2021-06-04T01:35:49.001Z</time>
</trkpt>  
<trkpt lat="34.251310204599264" lon="108.89576688941584">
   <ele>405.85454961657524</ele>
   <time>2021-06-04T01:35:58.001Z</time>
</trkpt>  
<trkpt lat="34.25134167605231" lon="108.89576664417602">
   <ele>405.9973702095449</ele>
   <time>2021-06-04T01:36:05.002Z</time>
</trkpt>  
<trkpt lat="34.251302197794764" lon="108.89574543038862">
   <ele>405.6886654710397</ele>
   <time>2021-06-04T01:36:12.002Z</time>
</trkpt>  
<trkpt lat="34.25126594341632" lon="108.8957289648388">
   <ele>405.8613712769002</ele>
   <time>2021-06-04T01:36:13.002Z</time>
</trkpt>  
<trkpt lat="34.25130200320307" lon="108.8957552911617">
   <ele>406.8668034626171</ele>
   <time>2021-06-04T01:36:30.000Z</time>
</trkpt>  
<trkpt lat="34.251349677730815" lon="108.89576778400735">
   <ele>406.16243869718164</ele>
   <time>2021-06-04T01:36:32.000Z</time>
</trkpt>  
<trkpt lat="34.251313649398185" lon="108.89576499985144">
   <ele>405.5632759910077</ele>
   <time>2021-06-04T01:36:49.001Z</time>
</trkpt>  
<trkpt lat="34.251260544225694" lon="108.89575784538685">
   <ele>405.85729835089296</ele>
   <time>2021-06-04T01:36:50.001Z</time>
</trkpt>  
<trkpt lat="34.251297127301974" lon="108.89577808078373">
   <ele>406.1210031332448</ele>
   <time>2021-06-04T01:36:56.001Z</time>
</trkpt>  
<trkpt lat="34.25132574985086" lon="108.89579715220307">
   <ele>405.9908797107637</ele>
   <time>2021-06-04T01:36:57.001Z</time>
</trkpt>  
<trkpt lat="34.25135868139851" lon="108.89583271154821">
   <ele>405.6555586932227</ele>
   <time>2021-06-04T01:37:11.001Z</time>
</trkpt>  
<trkpt lat="34.25142897197022" lon="108.89588519775691">
   <ele>405.8207239927724</ele>
   <time>2021-06-04T01:37:13.001Z</time>
</trkpt>  
<trkpt lat="34.2513780312495" lon="108.89585004106152">
   <ele>405.3143640784547</ele>
   <time>2021-06-04T01:37:18.001Z</time>
</trkpt>  
<trkpt lat="34.25133083666448" lon="108.89581939800438">
   <ele>405.38039382267743</ele>
   <time>2021-06-04T01:37:19.001Z</time>
</trkpt>  
<trkpt lat="34.251309420436264" lon="108.89579392761013">
   <ele>405.6378092030063</ele>
   <time>2021-06-04T01:37:21.001Z</time>
</trkpt>  
<trkpt lat="34.2512739758693" lon="108.89577790399085">
   <ele>405.72998398169875</ele>
   <time>2021-06-04T01:37:24.001Z</time>
</trkpt>  
<trkpt lat="34.25130302814572" lon="108.89578636976093">
   <ele>405.9118129601702</ele>
   <time>2021-06-04T01:37:25.001Z</time>
</trkpt>  
<trkpt lat="34.25127913770381" lon="108.89576535018823">
   <ele>405.901532205753</ele>
   <time>2021-06-04T01:37:29.001Z</time>
</trkpt>  
<trkpt lat="34.25126674716612" lon="108.89573598954911">
   <ele>406.39933166932315</ele>
   <time>2021-06-04T01:37:35.001Z</time>
</trkpt>  
<trkpt lat="34.25125179669526" lon="108.89570657600532">
   <ele>405.8350524529815</ele>
   <time>2021-06-04T01:37:46.002Z</time>
</trkpt>  
<trkpt lat="34.25122626823098" lon="108.89569485184578">
   <ele>405.90636974107474</ele>
   <time>2021-06-04T01:37:48.002Z</time>
</trkpt>  
<trkpt lat="34.251248189993305" lon="108.89571662456821">
   <ele>406.5206392398104</ele>
   <time>2021-06-04T01:38:13.002Z</time>
</trkpt>  
<trkpt lat="34.251271502684716" lon="108.89573596506213">
   <ele>406.55272058211267</ele>
   <time>2021-06-04T01:38:14.002Z</time>
</trkpt>  
<trkpt lat="34.25129844041869" lon="108.89575680734335">
   <ele>406.3387354752049</ele>
   <time>2021-06-04T01:38:21.002Z</time>
</trkpt>  
<trkpt lat="34.25129344373872" lon="108.89578909888293">
   <ele>406.04945566505194</ele>
   <time>2021-06-04T01:38:36.001Z</time>
</trkpt>  
<trkpt lat="34.25126509793166" lon="108.89579887149951">
   <ele>406.38778438046575</ele>
   <time>2021-06-04T01:39:09.001Z</time>
</trkpt>  
<trkpt lat="34.25124530412638" lon="108.89582203370055">
   <ele>406.37056006863713</ele>
   <time>2021-06-04T01:39:10.001Z</time>
</trkpt>  
<trkpt lat="34.25125863920279" lon="108.89578984310455">
   <ele>406.46754480618984</ele>
   <time>2021-06-04T01:39:14.001Z</time>
</trkpt>  
<trkpt lat="34.2512809744306" lon="108.89576950988716">
   <ele>406.09356896579266</ele>
   <time>2021-06-04T01:39:27.002Z</time>
</trkpt>  
<trkpt lat="34.25125255236172" lon="108.89577577130973">
   <ele>406.56148884631693</ele>
   <time>2021-06-04T01:40:52.001Z</time>
</trkpt>  
<trkpt lat="34.25118693106663" lon="108.89579380563725">
   <ele>406.4696522541344</ele>
   <time>2021-06-04T01:40:54.001Z</time>
</trkpt>  
<trkpt lat="34.25121448205144" lon="108.89578659566078">
   <ele>406.98650479409844</ele>
   <time>2021-06-04T01:41:11.001Z</time>
</trkpt>  
<trkpt lat="34.25123398705888" lon="108.89581221966134">
   <ele>407.00129527412355</ele>
   <time>2021-06-04T01:41:52.002Z</time>
</trkpt>  
<trkpt lat="34.25125198549296" lon="108.89584122679533">
   <ele>406.52177311014384</ele>
   <time>2021-06-04T01:41:54.002Z</time>
</trkpt>  
<trkpt lat="34.251268414337595" lon="108.89580929942639">
   <ele>406.3745868150145</ele>
   <time>2021-06-04T01:42:12.002Z</time>
</trkpt>  
<trkpt lat="34.25127079288503" lon="108.89584213627778">
   <ele>406.91843405831605</ele>
   <time>2021-06-04T01:42:32.002Z</time>
</trkpt>  
<trkpt lat="34.25126986319684" lon="108.89580891804464">
   <ele>406.20394410938025</ele>
   <time>2021-06-04T01:42:52.001Z</time>
</trkpt>  
<trkpt lat="34.25124630561496" lon="108.89579229534752">
   <ele>406.49531995598227</ele>
   <time>2021-06-04T01:44:15.002Z</time>
</trkpt>  
<trkpt lat="34.25124445254537" lon="108.89582499302148">
   <ele>406.475193830207</ele>
   <time>2021-06-04T01:46:16.001Z</time>
</trkpt>  
<trkpt lat="34.25127257526814" lon="108.8958301621674">
   <ele>406.6915484825149</ele>
   <time>2021-06-04T01:46:23.001Z</time>
</trkpt>  
<trkpt lat="34.25124772253125" lon="108.89584407650865">
   <ele>406.44096118491143</ele>
   <time>2021-06-04T01:46:46.002Z</time>
</trkpt>  
<trkpt lat="34.25123302889024" lon="108.89587312161348">
   <ele>406.5640150476247</ele>
   <time>2021-06-04T01:46:52.001Z</time>
</trkpt>  
<trkpt lat="34.25125089384747" lon="108.8958463368495">
   <ele>406.3701096130535</ele>
   <time>2021-06-04T01:47:25.001Z</time>
</trkpt>  
<trkpt lat="34.25126912025587" lon="108.89581807104213">
   <ele>406.2344102114439</ele>
   <time>2021-06-04T01:47:27.001Z</time>
</trkpt>  
<trkpt lat="34.25124450341431" lon="108.89580381571439">
   <ele>406.5899094697088</ele>
   <time>2021-06-04T01:48:07.001Z</time>
</trkpt>  
<trkpt lat="34.25124084851412" lon="108.89576892353381">
   <ele>406.4475168501958</ele>
   <time>2021-06-04T01:48:09.001Z</time>
</trkpt>  
<trkpt lat="34.25126803641764" lon="108.89576645243238">
   <ele>405.7058918271214</ele>
   <time>2021-06-04T01:48:20.001Z</time>
</trkpt>  
<trkpt lat="34.251248596819096" lon="108.89574353438117">
   <ele>406.2567885098979</ele>
   <time>2021-06-04T01:48:30.001Z</time>
</trkpt>  
<trkpt lat="34.25127811114113" lon="108.89574511654892">
   <ele>406.309411695227</ele>
   <time>2021-06-04T01:48:36.001Z</time>
</trkpt>  
<trkpt lat="34.251260727840304" lon="108.89571613617768">
   <ele>406.45172317977995</ele>
   <time>2021-06-04T01:49:01.001Z</time>
</trkpt>  
<trkpt lat="34.25124449195226" lon="108.8956880074598">
   <ele>407.14543626923114</ele>
   <time>2021-06-04T01:49:35.000Z</time>
</trkpt>  
<trkpt lat="34.25124673470584" lon="108.89572146202826">
   <ele>406.8826601020992</ele>
   <time>2021-06-04T01:50:18.001Z</time>
</trkpt>  
<trkpt lat="34.251274518768625" lon="108.89575691424717">
   <ele>406.81582085601985</ele>
   <time>2021-06-04T01:50:19.001Z</time>
</trkpt>  
<trkpt lat="34.251300505039076" lon="108.8957476340773">
   <ele>406.070402787067</ele>
   <time>2021-06-04T01:50:42.001Z</time>
</trkpt>  
<trkpt lat="34.251288535092215" lon="108.89577768268518">
   <ele>406.6291666897014</ele>
   <time>2021-06-04T01:51:07.000Z</time>
</trkpt>  
<trkpt lat="34.25127268514587" lon="108.89575114465606">
   <ele>406.23750749323517</ele>
   <time>2021-06-04T01:51:38.000Z</time>
</trkpt>  
<trkpt lat="34.2512449835694" lon="108.89574816154942">
   <ele>406.7144675217569</ele>
   <time>2021-06-04T01:51:54.000Z</time>
</trkpt>  
<trkpt lat="34.2512402351506" lon="108.89578379220154">
   <ele>407.05810843314976</ele>
   <time>2021-06-04T01:52:00.000Z</time>
</trkpt>  
<trkpt lat="34.25125152522333" lon="108.89582066590327">
   <ele>407.04474314209074</ele>
   <time>2021-06-04T01:52:04.000Z</time>
</trkpt>  
<trkpt lat="34.25125815630457" lon="108.89578548309132">
   <ele>406.1335874097422</ele>
   <time>2021-06-04T01:52:44.001Z</time>
</trkpt>  
<trkpt lat="34.25126176087673" lon="108.89574996993169">
   <ele>406.3319405838847</ele>
   <time>2021-06-04T01:52:45.001Z</time>
</trkpt>  
<trkpt lat="34.25123948222214" lon="108.89576888711264">
   <ele>406.53448231425136</ele>
   <time>2021-06-04T01:54:43.000Z</time>
</trkpt>  
<trkpt lat="34.25126784187614" lon="108.89577237108682">
   <ele>406.2335431855172</ele>
   <time>2021-06-04T01:55:04.000Z</time>
</trkpt>  
<trkpt lat="34.25130209240103" lon="108.89577310439019">
   <ele>406.14314859267324</ele>
   <time>2021-06-04T01:55:06.000Z</time>
</trkpt>  
<trkpt lat="34.25129856792111" lon="108.89573981473872">
   <ele>405.94947338011116</ele>
   <time>2021-06-04T01:55:56.000Z</time>
</trkpt>  
<trkpt lat="34.25126914767618" lon="108.89573180080016">
   <ele>406.38454645406455</ele>
   <time>2021-06-04T01:55:57.000Z</time>
</trkpt>  
<trkpt lat="34.251246622689045" lon="108.89575282937973">
   <ele>406.52987360488623</ele>
   <time>2021-06-04T01:56:03.000Z</time>
</trkpt>  
<trkpt lat="34.251269326087154" lon="108.89577156086143">
   <ele>407.00692425947636</ele>
   <time>2021-06-04T01:56:09.000Z</time>
</trkpt>  
<trkpt lat="34.25124214585264" lon="108.89577517993226">
   <ele>406.8630486661568</ele>
   <time>2021-06-04T01:56:24.000Z</time>
</trkpt>  
<trkpt lat="34.2512688928383" lon="108.89577984072497">
   <ele>406.258995144628</ele>
   <time>2021-06-04T01:57:06.001Z</time>
</trkpt>  
<trkpt lat="34.25130560273877" lon="108.89578471587895">
   <ele>406.2107605095953</ele>
   <time>2021-06-04T01:57:07.001Z</time>
</trkpt>  
<trkpt lat="34.251278176967844" lon="108.89577965958621">
   <ele>406.11108564864844</ele>
   <time>2021-06-04T01:58:10.000Z</time>
</trkpt>  
<trkpt lat="34.25125124001567" lon="108.89578365861401">
   <ele>406.2646652953699</ele>
   <time>2021-06-04T01:58:18.001Z</time>
</trkpt>  
<trkpt lat="34.2512682123884" lon="108.89575733590965">
   <ele>406.7946729287505</ele>
   <time>2021-06-04T01:59:20.001Z</time>
</trkpt>  
<trkpt lat="34.251283490494714" lon="108.89573040053807">
   <ele>406.38396355789155</ele>
   <time>2021-06-04T01:59:27.000Z</time>
</trkpt>  
<trkpt lat="34.251272211740186" lon="108.89576166333606">
   <ele>406.39258867129683</ele>
   <time>2021-06-04T02:00:24.000Z</time>
</trkpt>  
<trkpt lat="34.25124324098933" lon="108.89577180626164">
   <ele>406.6592241972685</ele>
   <time>2021-06-04T02:00:26.000Z</time>
</trkpt>  
<trkpt lat="34.251223767248455" lon="108.89579606420739">
   <ele>406.735147501342</ele>
   <time>2021-06-04T02:00:49.001Z</time>
</trkpt>  
<trkpt lat="34.251211881819565" lon="108.89576587100889">
   <ele>407.03035149537027</ele>
   <time>2021-06-04T02:01:03.001Z</time>
</trkpt>  
<trkpt lat="34.25123332884305" lon="108.89579107108433">
   <ele>406.41871158592403</ele>
   <time>2021-06-04T02:01:18.001Z</time>
</trkpt>  
<trkpt lat="34.25125941517915" lon="108.89580745551282">
   <ele>406.3433559965342</ele>
   <time>2021-06-04T02:01:21.001Z</time>
</trkpt>  
<trkpt lat="34.251293963756204" lon="108.89580058533735">
   <ele>406.41430113930255</ele>
   <time>2021-06-04T02:01:37.000Z</time>
</trkpt>  
<trkpt lat="34.251323735950315" lon="108.89578789293058">
   <ele>406.35048436094075</ele>
   <time>2021-06-04T02:01:38.000Z</time>
</trkpt>  
<trkpt lat="34.251298156358" lon="108.89577188517703">
   <ele>405.86194741073996</ele>
   <time>2021-06-04T02:01:51.000Z</time>
</trkpt>  
<trkpt lat="34.251272000289724" lon="108.89578531917532">
   <ele>405.91485989652574</ele>
   <time>2021-06-04T02:01:54.000Z</time>
</trkpt>  
<trkpt lat="34.25124455615927" lon="108.89578069776817">
   <ele>406.27922844700515</ele>
   <time>2021-06-04T02:02:09.000Z</time>
</trkpt>  
<trkpt lat="34.2512697227916" lon="108.89576849277033">
   <ele>406.58861743751913</ele>
   <time>2021-06-04T02:02:44.000Z</time>
</trkpt>  
<trkpt lat="34.25124712710077" lon="108.89574271854671">
   <ele>405.9989936687052</ele>
   <time>2021-06-04T02:03:06.000Z</time>
</trkpt>  
<trkpt lat="34.25127432293417" lon="108.89574751314254">
   <ele>406.07453729212284</ele>
   <time>2021-06-04T02:03:20.000Z</time>
</trkpt>  
<trkpt lat="34.25129667518751" lon="108.89576586237048">
   <ele>406.5329604949802</ele>
   <time>2021-06-04T02:04:08.000Z</time>
</trkpt>  
<trkpt lat="34.2512981483744" lon="108.89580023042751">
   <ele>406.5203250274062</ele>
   <time>2021-06-04T02:04:33.000Z</time>
</trkpt>  
<trkpt lat="34.251270846275126" lon="108.89579874219164">
   <ele>406.73889089748263</ele>
   <time>2021-06-04T02:04:44.000Z</time>
</trkpt>  
<trkpt lat="34.2512514827139" lon="108.89577350102515">
   <ele>406.4230096237734</ele>
   <time>2021-06-04T02:04:54.001Z</time>
</trkpt>  
<trkpt lat="34.25127864100494" lon="108.8957680070526">
   <ele>406.5539533877745</ele>
   <time>2021-06-04T02:05:05.001Z</time>
</trkpt>  
<trkpt lat="34.25127452654452" lon="108.89580143632989">
   <ele>406.2502077789977</ele>
   <time>2021-06-04T02:05:10.001Z</time>
</trkpt>  
<trkpt lat="34.251247309945725" lon="108.8957966038194">
   <ele>406.8224297128618</ele>
   <time>2021-06-04T02:05:33.001Z</time>
</trkpt>  
<trkpt lat="34.25123363707841" lon="108.89576603439808">
   <ele>406.69434640556574</ele>
   <time>2021-06-04T02:09:41.001Z</time>
</trkpt>  
<trkpt lat="34.25121093129916" lon="108.89574636794445">
   <ele>406.76084125228226</ele>
   <time>2021-06-04T02:09:42.001Z</time>
</trkpt>  
<trkpt lat="34.251214379632486" lon="108.89577921602013">
   <ele>407.12271997891366</ele>
   <time>2021-06-04T02:10:34.000Z</time>
</trkpt>  
<trkpt lat="34.251215090602614" lon="108.895813951042">
   <ele>406.90465367399156</ele>
   <time>2021-06-04T02:10:37.000Z</time>
</trkpt>  
<trkpt lat="34.25124417205762" lon="108.89581613112331">
   <ele>406.361658426933</ele>
   <time>2021-06-04T02:10:52.000Z</time>
</trkpt>  
<trkpt lat="34.251274303512396" lon="108.89581454285278">
   <ele>406.30036921054125</ele>
   <time>2021-06-04T02:10:59.000Z</time>
</trkpt>  
<trkpt lat="34.25129694924371" lon="108.89579404022174">
   <ele>405.8546063322574</ele>
   <time>2021-06-04T02:11:32.001Z</time>
</trkpt>  
<trkpt lat="34.25126745121841" lon="108.89578117282714">
   <ele>406.0464092399925</ele>
   <time>2021-06-04T02:11:52.001Z</time>
</trkpt>  
<trkpt lat="34.251240335921146" lon="108.89578952718551">
   <ele>405.9963643150404</ele>
   <time>2021-06-04T02:11:58.001Z</time>
</trkpt>  
<trkpt lat="34.251214716579895" lon="108.89580195985934">
   <ele>407.2100604539737</ele>
   <time>2021-06-04T02:13:08.001Z</time>
</trkpt>  
<trkpt lat="34.25123607478125" lon="108.89578033909237">
   <ele>406.7928066300228</ele>
   <time>2021-06-04T02:13:35.001Z</time>
</trkpt>  
<trkpt lat="34.251216832616805" lon="108.89575614214348">
   <ele>406.3121963329613</ele>
   <time>2021-06-04T02:13:46.001Z</time>
</trkpt>  
<trkpt lat="34.25124318973756" lon="108.89576563849866">
   <ele>406.35863970406353</ele>
   <time>2021-06-04T02:16:05.001Z</time>
</trkpt>  
<trkpt lat="34.25127158647446" lon="108.89576289388475">
   <ele>406.2497299350798</ele>
   <time>2021-06-04T02:16:07.001Z</time>
</trkpt>  
<trkpt lat="34.25123889306676" lon="108.89577738284842">
   <ele>406.10022182483226</ele>
   <time>2021-06-04T02:16:38.000Z</time>
</trkpt>  
<trkpt lat="34.25121374283319" lon="108.89579116324181">
   <ele>406.13347305357456</ele>
   <time>2021-06-04T02:16:40.000Z</time>
</trkpt>  
<trkpt lat="34.25118243523565" lon="108.89580086568395">
   <ele>406.58321878593415</ele>
   <time>2021-06-04T02:16:44.000Z</time>
</trkpt>  
<trkpt lat="34.25114822954541" lon="108.89580532501863">
   <ele>406.85966252349317</ele>
   <time>2021-06-04T02:16:47.000Z</time>
</trkpt>  
<trkpt lat="34.25112018493048" lon="108.89582084654164">
   <ele>407.409923331812</ele>
   <time>2021-06-04T02:16:49.000Z</time>
</trkpt>  
<trkpt lat="34.251092624786516" lon="108.89583537372023">
   <ele>406.59364730026573</ele>
   <time>2021-06-04T02:16:52.000Z</time>
</trkpt>  
<trkpt lat="34.251099672563804" lon="108.8958019866415">
   <ele>407.3207306629047</ele>
   <time>2021-06-04T02:17:05.000Z</time>
</trkpt>  
<trkpt lat="34.25108254862356" lon="108.89577515397684">
   <ele>407.19963033497334</ele>
   <time>2021-06-04T02:17:13.000Z</time>
</trkpt>  
<trkpt lat="34.251066245732694" lon="108.89574530349454">
   <ele>407.36991517804563</ele>
   <time>2021-06-04T02:17:23.000Z</time>
</trkpt>  
<trkpt lat="34.251062918762564" lon="108.8957120244398">
   <ele>406.90046028606594</ele>
   <time>2021-06-04T02:17:30.000Z</time>
</trkpt>  
<trkpt lat="34.251090704568625" lon="108.89570631088988">
   <ele>407.9615654088557</ele>
   <time>2021-06-04T02:17:34.000Z</time>
</trkpt>  
<trkpt lat="34.251120301191065" lon="108.89569659502467">
   <ele>407.59456887096167</ele>
   <time>2021-06-04T02:17:38.001Z</time>
</trkpt>  
<trkpt lat="34.251150947287215" lon="108.8957022211542">
   <ele>407.0170313073322</ele>
   <time>2021-06-04T02:17:41.001Z</time>
</trkpt>  
<trkpt lat="34.251171481047024" lon="108.89573317717237">
   <ele>407.0332841305062</ele>
   <time>2021-06-04T02:17:44.001Z</time>
</trkpt>  
<trkpt lat="34.25119935419364" lon="108.89573258772838">
   <ele>406.6078915819526</ele>
   <time>2021-06-04T02:18:41.000Z</time>
</trkpt>  
<trkpt lat="34.25122165108054" lon="108.89576502359878">
   <ele>406.75682310946286</ele>
   <time>2021-06-04T02:19:47.001Z</time>
</trkpt>  
<trkpt lat="34.251230324762425" lon="108.8958010894808">
   <ele>406.19757037982345</ele>
   <time>2021-06-04T02:19:49.001Z</time>
</trkpt>  
<trkpt lat="34.25121155289276" lon="108.89584573788773">
   <ele>406.4770855391398</ele>
   <time>2021-06-04T02:19:56.001Z</time>
</trkpt>  
<trkpt lat="34.251188559143806" lon="108.89586951485941">
   <ele>406.42503130901605</ele>
   <time>2021-06-04T02:19:58.001Z</time>
</trkpt>  
<trkpt lat="34.25116326408612" lon="108.89589500130953">
   <ele>405.7318990221247</ele>
   <time>2021-06-04T02:20:01.001Z</time>
</trkpt>  
<trkpt lat="34.25113598756151" lon="108.89591848847651">
   <ele>406.51574191171676</ele>
   <time>2021-06-04T02:20:03.001Z</time>
</trkpt>  
<trkpt lat="34.251109743503804" lon="108.89593797853827">
   <ele>406.65942671056837</ele>
   <time>2021-06-04T02:20:05.001Z</time>
</trkpt>  
<trkpt lat="34.25108201872244" lon="108.89595502872625">
   <ele>406.65117706079036</ele>
   <time>2021-06-04T02:20:08.001Z</time>
</trkpt>  
<trkpt lat="34.25104931016813" lon="108.89597836240398">
   <ele>406.8492963248864</ele>
   <time>2021-06-04T02:20:11.001Z</time>
</trkpt>  
<trkpt lat="34.251025184947814" lon="108.8959988206406">
   <ele>407.0785405887291</ele>
   <time>2021-06-04T02:20:15.001Z</time>
</trkpt>  
<trkpt lat="34.25099521269792" lon="108.89601139914593">
   <ele>406.69099538587034</ele>
   <time>2021-06-04T02:20:18.001Z</time>
</trkpt>  
<trkpt lat="34.250962044215" lon="108.89601975673153">
   <ele>406.8019731156528</ele>
   <time>2021-06-04T02:20:21.001Z</time>
</trkpt>  
<trkpt lat="34.25093548616332" lon="108.89602903359946">
   <ele>407.18781209457666</ele>
   <time>2021-06-04T02:20:24.001Z</time>
</trkpt>  
<trkpt lat="34.25089684181051" lon="108.89603409522721">
   <ele>406.7384130237624</ele>
   <time>2021-06-04T02:20:28.001Z</time>
</trkpt>  
<trkpt lat="34.25085791431134" lon="108.89603915916453">
   <ele>406.5112153105438</ele>
   <time>2021-06-04T02:20:31.001Z</time>
</trkpt>  
<trkpt lat="34.250830252410736" lon="108.89604272304267">
   <ele>406.43692512996495</ele>
   <time>2021-06-04T02:20:34.001Z</time>
</trkpt>  
<trkpt lat="34.250841403824786" lon="108.89607720758747">
   <ele>406.9035878153518</ele>
   <time>2021-06-04T02:20:43.001Z</time>
</trkpt>  
<trkpt lat="34.25085334694953" lon="108.89611849680469">
   <ele>406.3264253074303</ele>
   <time>2021-06-04T02:20:48.001Z</time>
</trkpt>  
<trkpt lat="34.25082236277724" lon="108.89615988252967">
   <ele>406.14223694242537</ele>
   <time>2021-06-04T02:20:49.001Z</time>
</trkpt>  
<trkpt lat="34.25085012924135" lon="108.8961981845804">
   <ele>405.9924870636314</ele>
   <time>2021-06-04T02:20:54.001Z</time>
</trkpt>  
<trkpt lat="34.25083975336807" lon="108.89624737238873">
   <ele>406.04696654714644</ele>
   <time>2021-06-04T02:21:00.001Z</time>
</trkpt>  
<trkpt lat="34.25081538569855" lon="108.89627639710409">
   <ele>406.04728479497135</ele>
   <time>2021-06-04T02:21:02.001Z</time>
</trkpt>  
<trkpt lat="34.250842350928565" lon="108.89628313703327">
   <ele>406.33978696353734</ele>
   <time>2021-06-04T02:21:10.001Z</time>
</trkpt>  
<trkpt lat="34.250877531356586" lon="108.89628760342052">
   <ele>406.0702179213986</ele>
   <time>2021-06-04T02:21:12.001Z</time>
</trkpt>  
<trkpt lat="34.25088571563533" lon="108.89632752904217">
   <ele>406.16326329950243</ele>
   <time>2021-06-04T02:21:13.001Z</time>
</trkpt>  
<trkpt lat="34.250849314360686" lon="108.89633790755539">
   <ele>405.9820584990084</ele>
   <time>2021-06-04T02:21:18.001Z</time>
</trkpt>  
<trkpt lat="34.250826121556955" lon="108.89639927675738">
   <ele>406.0442135306075</ele>
   <time>2021-06-04T02:21:19.001Z</time>
</trkpt>  
       </trkseg>
   </trk>
</gpx>
