# Supplementary material for: Exploring the influence of path environment factors on walking behavior in urban parks with configuration attribute control
Source: PLoS One. 2025 Jul 28;20(7):e0329278. doi: 10.1371/journal.pone.0329278 (PMC12303266; doi:10.1371/journal.pone.0329278)
Supplement: S2 File — (ZIP) [file pone.0329278.s002.zip › S2 File/Trajectory data/F38.gpx]

<?xml version="1.0" encoding="UTF-8"?>
<gpx xmlns:xsi="http://www.w3.org/2001/XMLSchema-instance" xmlns="http://www.topografix.com/GPX/1/1" xsi:schemaLocation="http://www.topografix.com/GPX/1/1 http://www.topografix.com/GPX/1/1/gpx.xsd" version="1.1" creator="foooooot.com">
<metadata>
         <copyright author="foooooot.com"> <license>foooooot.com</license></copyright>
         <time>1622737711.751059</time>
         <name>2021-06-04-徒步</name>
</metadata>
<trk>
    <name>2021-06-04-徒步</name>
    <type>trip#track</type>
    <src>手机客户端软件/六只脚iPhone版</src>
    <trkseg> 
<trkpt lat="34.25013901805107" lon="108.89110260490807">
   <ele>407.97417163755745</ele>
   <time>2021-06-04T00:28:32.000Z</time>
</trkpt>  
<trkpt lat="34.25014295312641" lon="108.89113499292661">
   <ele>407.7650824068114</ele>
   <time>2021-06-04T00:28:41.000Z</time>
</trkpt>  
<trkpt lat="34.25012087379694" lon="108.89115384188567">
   <ele>407.59693470411</ele>
   <time>2021-06-04T00:28:47.000Z</time>
</trkpt>  
<trkpt lat="34.25009425586139" lon="108.89115937890492">
   <ele>407.8585241185501</ele>
   <time>2021-06-04T00:28:52.000Z</time>
</trkpt>  
<trkpt lat="34.2500670862307" lon="108.89115483963823">
   <ele>407.744477879256</ele>
   <time>2021-06-04T00:28:56.000Z</time>
</trkpt>  
<trkpt lat="34.250037780744364" lon="108.89114559078993">
   <ele>407.83604767825454</ele>
   <time>2021-06-04T00:29:00.000Z</time>
</trkpt>  
<trkpt lat="34.250007707547674" lon="108.89113321404294">
   <ele>408.13400632236153</ele>
   <time>2021-06-04T00:29:04.000Z</time>
</trkpt>  
<trkpt lat="34.249973145051406" lon="108.8911197290116">
   <ele>407.88618050236255</ele>
   <time>2021-06-04T00:29:08.000Z</time>
</trkpt>  
<trkpt lat="34.24994541773217" lon="108.89111216559868">
   <ele>406.91642470192164</ele>
   <time>2021-06-04T00:29:11.000Z</time>
</trkpt>  
<trkpt lat="34.24991589016125" lon="108.89110771718943">
   <ele>407.66231523361057</ele>
   <time>2021-06-04T00:29:14.000Z</time>
</trkpt>  
<trkpt lat="34.249883625519985" lon="108.89110549488603">
   <ele>407.3856117539108</ele>
   <time>2021-06-04T00:29:17.000Z</time>
</trkpt>  
<trkpt lat="34.24984460394108" lon="108.89110410291585">
   <ele>407.33201696909964</ele>
   <time>2021-06-04T00:29:20.000Z</time>
</trkpt>  
<trkpt lat="34.249815740236684" lon="108.89110318589401">
   <ele>407.19041345082223</ele>
   <time>2021-06-04T00:29:22.000Z</time>
</trkpt>  
<trkpt lat="34.249785202819936" lon="108.89110112255196">
   <ele>407.0385704431683</ele>
   <time>2021-06-04T00:29:24.000Z</time>
</trkpt>  
<trkpt lat="34.24975733189012" lon="108.89109942911342">
   <ele>406.59831723291427</ele>
   <time>2021-06-04T00:29:26.000Z</time>
</trkpt>  
<trkpt lat="34.249728309294305" lon="108.89109973451274">
   <ele>407.101563421078</ele>
   <time>2021-06-04T00:29:28.000Z</time>
</trkpt>  
<trkpt lat="34.249694946056614" lon="108.89110024442651">
   <ele>406.26354724541306</ele>
   <time>2021-06-04T00:29:30.000Z</time>
</trkpt>  
<trkpt lat="34.24965186604175" lon="108.89110019821904">
   <ele>406.8041447298601</ele>
   <time>2021-06-04T00:29:32.000Z</time>
</trkpt>  
<trkpt lat="34.249609540341375" lon="108.89109354959321">
   <ele>405.90438331477344</ele>
   <time>2021-06-04T00:29:34.000Z</time>
</trkpt>  
<trkpt lat="34.24956711169511" lon="108.8910806100283">
   <ele>406.31561550311744</ele>
   <time>2021-06-04T00:29:36.000Z</time>
</trkpt>  
<trkpt lat="34.24953159668774" lon="108.891067918848">
   <ele>406.665697934106</ele>
   <time>2021-06-04T00:29:38.000Z</time>
</trkpt>  
<trkpt lat="34.24950191215248" lon="108.89106122902966">
   <ele>407.08122002799064</ele>
   <time>2021-06-04T00:29:40.000Z</time>
</trkpt>  
<trkpt lat="34.24947429097073" lon="108.89105484337944">
   <ele>406.6820593206212</ele>
   <time>2021-06-04T00:29:42.000Z</time>
</trkpt>  
<trkpt lat="34.24943629729624" lon="108.89104871636943">
   <ele>405.81772193312645</ele>
   <time>2021-06-04T00:29:45.000Z</time>
</trkpt>  
<trkpt lat="34.24939732070519" lon="108.89104111223908">
   <ele>406.9894501743838</ele>
   <time>2021-06-04T00:29:48.000Z</time>
</trkpt>  
<trkpt lat="34.249371145443355" lon="108.89103201407048">
   <ele>406.9869516668841</ele>
   <time>2021-06-04T00:29:50.000Z</time>
</trkpt>  
<trkpt lat="34.249340216002594" lon="108.89101755107173">
   <ele>405.9013574756682</ele>
   <time>2021-06-04T00:29:53.000Z</time>
</trkpt>  
<trkpt lat="34.24928331672985" lon="108.89098916944066">
   <ele>406.0769147835672</ele>
   <time>2021-06-04T00:29:54.000Z</time>
</trkpt>  
<trkpt lat="34.24925921193116" lon="108.89095676616554">
   <ele>406.3298405185342</ele>
   <time>2021-06-04T00:29:56.000Z</time>
</trkpt>  
<trkpt lat="34.24925084744147" lon="108.89092410579724">
   <ele>406.34954069554806</ele>
   <time>2021-06-04T00:29:58.000Z</time>
</trkpt>  
<trkpt lat="34.24924475529702" lon="108.89089163295135">
   <ele>405.83083024062216</ele>
   <time>2021-06-04T00:30:00.000Z</time>
</trkpt>  
<trkpt lat="34.249240203051464" lon="108.89085197584097">
   <ele>406.94730336405337</ele>
   <time>2021-06-04T00:30:03.000Z</time>
</trkpt>  
<trkpt lat="34.249227912179386" lon="108.89081984439954">
   <ele>406.2327037937939</ele>
   <time>2021-06-04T00:30:06.000Z</time>
</trkpt>  
<trkpt lat="34.24920393343223" lon="108.89079133014656">
   <ele>406.75933185685426</ele>
   <time>2021-06-04T00:30:10.000Z</time>
</trkpt>  
<trkpt lat="34.249165045228644" lon="108.8907798534016">
   <ele>407.4303454197943</ele>
   <time>2021-06-04T00:30:13.000Z</time>
</trkpt>  
<trkpt lat="34.24913704243689" lon="108.8907791148743">
   <ele>407.3591609457508</ele>
   <time>2021-06-04T00:30:15.000Z</time>
</trkpt>  
<trkpt lat="34.249109608447284" lon="108.8907832713799">
   <ele>406.973722493276</ele>
   <time>2021-06-04T00:30:17.000Z</time>
</trkpt>  
<trkpt lat="34.249082445021834" lon="108.8907885257908">
   <ele>407.0407607834786</ele>
   <time>2021-06-04T00:30:19.000Z</time>
</trkpt>  
<trkpt lat="34.249050808782556" lon="108.8907997346215">
   <ele>407.50317503139377</ele>
   <time>2021-06-04T00:30:22.000Z</time>
</trkpt>  
<trkpt lat="34.24901864947947" lon="108.89082047624811">
   <ele>407.7662083832547</ele>
   <time>2021-06-04T00:30:25.000Z</time>
</trkpt>  
<trkpt lat="34.24899352622035" lon="108.8908403785572">
   <ele>407.71056911721826</ele>
   <time>2021-06-04T00:30:27.000Z</time>
</trkpt>  
<trkpt lat="34.24896811968742" lon="108.89086191497528">
   <ele>407.518410384655</ele>
   <time>2021-06-04T00:30:29.000Z</time>
</trkpt>  
<trkpt lat="34.24894401405814" lon="108.89088445551276">
   <ele>407.6850244021043</ele>
   <time>2021-06-04T00:30:31.001Z</time>
</trkpt>  
<trkpt lat="34.24891710268627" lon="108.89091598259935">
   <ele>407.3287690570578</ele>
   <time>2021-06-04T00:30:34.001Z</time>
</trkpt>  
<trkpt lat="34.24889421896309" lon="108.89094529946873">
   <ele>407.4738384205848</ele>
   <time>2021-06-04T00:30:37.001Z</time>
</trkpt>  
<trkpt lat="34.24887167871844" lon="108.89098600289886">
   <ele>407.31946678832173</ele>
   <time>2021-06-04T00:30:40.001Z</time>
</trkpt>  
<trkpt lat="34.248852652275154" lon="108.8910229478666">
   <ele>407.30307771544904</ele>
   <time>2021-06-04T00:30:43.001Z</time>
</trkpt>  
<trkpt lat="34.248838440052126" lon="108.89105932880815">
   <ele>407.2722947569564</ele>
   <time>2021-06-04T00:30:46.001Z</time>
</trkpt>  
<trkpt lat="34.248827269372555" lon="108.89109142728734">
   <ele>407.7376253558323</ele>
   <time>2021-06-04T00:30:49.001Z</time>
</trkpt>  
<trkpt lat="34.24881680809836" lon="108.89112371624981">
   <ele>407.3712265379727</ele>
   <time>2021-06-04T00:30:52.001Z</time>
</trkpt>  
<trkpt lat="34.24880880702812" lon="108.89115603984972">
   <ele>407.2229247773066</ele>
   <time>2021-06-04T00:30:55.000Z</time>
</trkpt>  
<trkpt lat="34.24879941748281" lon="108.89119315404899">
   <ele>407.13392735272646</ele>
   <time>2021-06-04T00:30:58.000Z</time>
</trkpt>  
<trkpt lat="34.248787423497646" lon="108.89123271587438">
   <ele>407.2195934355259</ele>
   <time>2021-06-04T00:31:01.000Z</time>
</trkpt>  
<trkpt lat="34.24877343450929" lon="108.89127109622991">
   <ele>407.1140783429146</ele>
   <time>2021-06-04T00:31:04.000Z</time>
</trkpt>  
<trkpt lat="34.24875762830787" lon="108.89130215799885">
   <ele>407.22577966190875</ele>
   <time>2021-06-04T00:31:06.000Z</time>
</trkpt>  
<trkpt lat="34.24874320923899" lon="108.89133212689104">
   <ele>407.3347774827853</ele>
   <time>2021-06-04T00:31:08.000Z</time>
</trkpt>  
<trkpt lat="34.24872869354045" lon="108.89136952488956">
   <ele>407.06255266070366</ele>
   <time>2021-06-04T00:31:11.000Z</time>
</trkpt>  
<trkpt lat="34.24871791953698" lon="108.8914080828132">
   <ele>407.04503537900746</ele>
   <time>2021-06-04T00:31:14.000Z</time>
</trkpt>  
<trkpt lat="34.24870949881574" lon="108.89143982439437">
   <ele>406.629194249399</ele>
   <time>2021-06-04T00:31:16.000Z</time>
</trkpt>  
<trkpt lat="34.24870107974103" lon="108.89148465725104">
   <ele>407.0808309344575</ele>
   <time>2021-06-04T00:31:19.000Z</time>
</trkpt>  
<trkpt lat="34.248698169369014" lon="108.89152943158241">
   <ele>406.8493604110554</ele>
   <time>2021-06-04T00:31:22.000Z</time>
</trkpt>  
<trkpt lat="34.2487019237085" lon="108.89158058956357">
   <ele>406.6365223955363</ele>
   <time>2021-06-04T00:31:25.000Z</time>
</trkpt>  
<trkpt lat="34.24870954260303" lon="108.89162290613656">
   <ele>406.3842681096867</ele>
   <time>2021-06-04T00:31:27.000Z</time>
</trkpt>  
<trkpt lat="34.24871740877451" lon="108.89166791038217">
   <ele>406.40413770638406</ele>
   <time>2021-06-04T00:31:29.000Z</time>
</trkpt>  
<trkpt lat="34.24872647388172" lon="108.89171507066399">
   <ele>406.53986065182835</ele>
   <time>2021-06-04T00:31:31.000Z</time>
</trkpt>  
<trkpt lat="34.24873549276894" lon="108.8917587621233">
   <ele>406.62283867318183</ele>
   <time>2021-06-04T00:31:33.000Z</time>
</trkpt>  
<trkpt lat="34.248742176958906" lon="108.89179137605548">
   <ele>406.7322468077764</ele>
   <time>2021-06-04T00:31:35.000Z</time>
</trkpt>  
<trkpt lat="34.248751355400586" lon="108.89183528541658">
   <ele>406.56532339472324</ele>
   <time>2021-06-04T00:31:38.000Z</time>
</trkpt>  
<trkpt lat="34.248759885935804" lon="108.89187873523368">
   <ele>406.10182495135814</ele>
   <time>2021-06-04T00:31:41.000Z</time>
</trkpt>  
<trkpt lat="34.24876548971587" lon="108.89192671959339">
   <ele>406.3036542404443</ele>
   <time>2021-06-04T00:31:44.000Z</time>
</trkpt>  
<trkpt lat="34.24877112088723" lon="108.89197508731431">
   <ele>406.42061955854297</ele>
   <time>2021-06-04T00:31:47.000Z</time>
</trkpt>  
<trkpt lat="34.24877775958138" lon="108.89201723704205">
   <ele>406.5678222151473</ele>
   <time>2021-06-04T00:31:49.000Z</time>
</trkpt>  
<trkpt lat="34.248786584887554" lon="108.89205733377563">
   <ele>406.85669476818293</ele>
   <time>2021-06-04T00:31:51.000Z</time>
</trkpt>  
<trkpt lat="34.24879653570194" lon="108.89209621253865">
   <ele>406.22816456481814</ele>
   <time>2021-06-04T00:31:53.000Z</time>
</trkpt>  
<trkpt lat="34.24880390763905" lon="108.8921377526667">
   <ele>406.12778686359525</ele>
   <time>2021-06-04T00:31:55.000Z</time>
</trkpt>  
<trkpt lat="34.24881234666689" lon="108.89217796729235">
   <ele>406.540465451777</ele>
   <time>2021-06-04T00:31:57.000Z</time>
</trkpt>  
<trkpt lat="34.248821122117924" lon="108.89222063540073">
   <ele>406.62403015606105</ele>
   <time>2021-06-04T00:31:59.000Z</time>
</trkpt>  
<trkpt lat="34.24882553075689" lon="108.89226737361807">
   <ele>406.5688577853143</ele>
   <time>2021-06-04T00:32:01.000Z</time>
</trkpt>  
<trkpt lat="34.24882335211347" lon="108.89231402155583">
   <ele>406.1952350875363</ele>
   <time>2021-06-04T00:32:03.000Z</time>
</trkpt>  
<trkpt lat="34.24881189916709" lon="108.89235969834574">
   <ele>407.10586271993816</ele>
   <time>2021-06-04T00:32:05.000Z</time>
</trkpt>  
<trkpt lat="34.24880250112439" lon="108.89240595442516">
   <ele>406.8966319337487</ele>
   <time>2021-06-04T00:32:07.000Z</time>
</trkpt>  
<trkpt lat="34.248797429567084" lon="108.89244041295024">
   <ele>407.448774298653</ele>
   <time>2021-06-04T00:32:09.000Z</time>
</trkpt>  
<trkpt lat="34.248784702922734" lon="108.89247937882448">
   <ele>407.524582400918</ele>
   <time>2021-06-04T00:32:13.000Z</time>
</trkpt>  
<trkpt lat="34.24876766676798" lon="108.8925073789341">
   <ele>408.7261042650789</ele>
   <time>2021-06-04T00:32:17.000Z</time>
</trkpt>  
<trkpt lat="34.24873602838384" lon="108.89253747802333">
   <ele>408.34767916891724</ele>
   <time>2021-06-04T00:32:20.000Z</time>
</trkpt>  
<trkpt lat="34.248713574568434" lon="108.89255789770472">
   <ele>408.7034426443279</ele>
   <time>2021-06-04T00:32:22.000Z</time>
</trkpt>  
<trkpt lat="34.248688086442165" lon="108.8925897725155">
   <ele>408.32199700642377</ele>
   <time>2021-06-04T00:32:25.000Z</time>
</trkpt>  
<trkpt lat="34.24867718933628" lon="108.89261989599802">
   <ele>408.20235091727227</ele>
   <time>2021-06-04T00:32:27.000Z</time>
</trkpt>  
<trkpt lat="34.24866899739392" lon="108.89265102267251">
   <ele>408.43387466296554</ele>
   <time>2021-06-04T00:32:29.000Z</time>
</trkpt>  
<trkpt lat="34.2486607583692" lon="108.89269415684296">
   <ele>408.6116839731112</ele>
   <time>2021-06-04T00:32:32.000Z</time>
</trkpt>  
<trkpt lat="34.24865249303452" lon="108.89273808930223">
   <ele>408.55764979030937</ele>
   <time>2021-06-04T00:32:35.000Z</time>
</trkpt>  
<trkpt lat="34.24864644312808" lon="108.8927760336616">
   <ele>408.268945235759</ele>
   <time>2021-06-04T00:32:38.000Z</time>
</trkpt>  
<trkpt lat="34.248642418954226" lon="108.89281617016279">
   <ele>408.8436337383464</ele>
   <time>2021-06-04T00:32:42.000Z</time>
</trkpt>  
<trkpt lat="34.24863609549251" lon="108.89284838543702">
   <ele>408.6194395525381</ele>
   <time>2021-06-04T00:32:45.000Z</time>
</trkpt>  
<trkpt lat="34.24862915116511" lon="108.89289271429865">
   <ele>408.4575266977772</ele>
   <time>2021-06-04T00:32:46.000Z</time>
</trkpt>  
<trkpt lat="34.24863306484266" lon="108.8929269760792">
   <ele>408.62998252362013</ele>
   <time>2021-06-04T00:32:50.000Z</time>
</trkpt>  
<trkpt lat="34.24864457413039" lon="108.89295730630923">
   <ele>408.5910520888865</ele>
   <time>2021-06-04T00:32:54.000Z</time>
</trkpt>  
<trkpt lat="34.24864924149265" lon="108.89299650685112">
   <ele>408.7941301930696</ele>
   <time>2021-06-04T00:32:57.000Z</time>
</trkpt>  
<trkpt lat="34.24864030544882" lon="108.89303810309407">
   <ele>409.2470757411793</ele>
   <time>2021-06-04T00:33:00.000Z</time>
</trkpt>  
<trkpt lat="34.24862672203172" lon="108.89307166384039">
   <ele>408.9708998510614</ele>
   <time>2021-06-04T00:33:02.000Z</time>
</trkpt>  
<trkpt lat="34.24861095703096" lon="108.89310904687119">
   <ele>409.4673138326034</ele>
   <time>2021-06-04T00:33:04.000Z</time>
</trkpt>  
<trkpt lat="34.24860083922076" lon="108.89314500345337">
   <ele>409.05964426510036</ele>
   <time>2021-06-04T00:33:06.000Z</time>
</trkpt>  
<trkpt lat="34.248587057486205" lon="108.89318591131139">
   <ele>408.86067515425384</ele>
   <time>2021-06-04T00:33:09.000Z</time>
</trkpt>  
<trkpt lat="34.24857092980318" lon="108.89321311183863">
   <ele>409.3042719885707</ele>
   <time>2021-06-04T00:33:12.000Z</time>
</trkpt>  
<trkpt lat="34.24854769506604" lon="108.89324515022321">
   <ele>409.43557251244783</ele>
   <time>2021-06-04T00:33:15.000Z</time>
</trkpt>  
<trkpt lat="34.24852898160807" lon="108.8932710700251">
   <ele>408.8183586411178</ele>
   <time>2021-06-04T00:33:17.000Z</time>
</trkpt>  
<trkpt lat="34.24850891694392" lon="108.89329504615102">
   <ele>409.0928666424006</ele>
   <time>2021-06-04T00:33:19.000Z</time>
</trkpt>  
<trkpt lat="34.24848374396244" lon="108.8933259287218">
   <ele>408.9131518192589</ele>
   <time>2021-06-04T00:33:22.000Z</time>
</trkpt>  
<trkpt lat="34.24845671969316" lon="108.89335313670887">
   <ele>409.23677859455347</ele>
   <time>2021-06-04T00:33:24.000Z</time>
</trkpt>  
<trkpt lat="34.248436584195225" lon="108.89337715294172">
   <ele>409.25012682937086</ele>
   <time>2021-06-04T00:33:26.000Z</time>
</trkpt>  
<trkpt lat="34.24841160294209" lon="108.89341394624388">
   <ele>408.99095993768424</ele>
   <time>2021-06-04T00:33:29.000Z</time>
</trkpt>  
<trkpt lat="34.248393810894456" lon="108.89344024503934">
   <ele>409.5251261508092</ele>
   <time>2021-06-04T00:33:31.000Z</time>
</trkpt>  
<trkpt lat="34.24837722393181" lon="108.89347378598187">
   <ele>408.8389548230916</ele>
   <time>2021-06-04T00:33:34.000Z</time>
</trkpt>  
<trkpt lat="34.24837322628258" lon="108.89351662261093">
   <ele>408.6346754003316</ele>
   <time>2021-06-04T00:33:37.000Z</time>
</trkpt>  
<trkpt lat="34.24837294545102" lon="108.89355561319918">
   <ele>408.87159139476717</ele>
   <time>2021-06-04T00:33:39.000Z</time>
</trkpt>  
<trkpt lat="34.248371533136925" lon="108.89360280061058">
   <ele>408.8032155362889</ele>
   <time>2021-06-04T00:33:42.000Z</time>
</trkpt>  
<trkpt lat="34.24836759317375" lon="108.89364106514796">
   <ele>408.2801158130169</ele>
   <time>2021-06-04T00:33:45.000Z</time>
</trkpt>  
<trkpt lat="34.248358181437624" lon="108.89368026605774">
   <ele>408.87119678221643</ele>
   <time>2021-06-04T00:33:48.000Z</time>
</trkpt>  
<trkpt lat="34.248355620806784" lon="108.89371415177966">
   <ele>409.21455739438534</ele>
   <time>2021-06-04T00:33:50.000Z</time>
</trkpt>  
<trkpt lat="34.24834799177504" lon="108.89375908423517">
   <ele>409.3617138005793</ele>
   <time>2021-06-04T00:33:53.000Z</time>
</trkpt>  
<trkpt lat="34.24833559157845" lon="108.89379813279217">
   <ele>409.17977684922516</ele>
   <time>2021-06-04T00:33:56.000Z</time>
</trkpt>  
<trkpt lat="34.248320422380765" lon="108.89382574600411">
   <ele>409.0668665468693</ele>
   <time>2021-06-04T00:33:58.000Z</time>
</trkpt>  
<trkpt lat="34.2482990774597" lon="108.89385318465007">
   <ele>409.3811934804544</ele>
   <time>2021-06-04T00:34:00.000Z</time>
</trkpt>  
<trkpt lat="34.24827855018914" lon="108.89387714733003">
   <ele>408.93665329460055</ele>
   <time>2021-06-04T00:34:02.000Z</time>
</trkpt>  
<trkpt lat="34.24825621766895" lon="108.89390037382078">
   <ele>409.17272140737623</ele>
   <time>2021-06-04T00:34:04.000Z</time>
</trkpt>  
<trkpt lat="34.24823058108294" lon="108.89392605246977">
   <ele>408.86005331017077</ele>
   <time>2021-06-04T00:34:06.000Z</time>
</trkpt>  
<trkpt lat="34.248205801337626" lon="108.89396034968517">
   <ele>408.7116165282205</ele>
   <time>2021-06-04T00:34:08.000Z</time>
</trkpt>  
<trkpt lat="34.24818242579408" lon="108.89400311282209">
   <ele>408.6449941685423</ele>
   <time>2021-06-04T00:34:10.000Z</time>
</trkpt>  
<trkpt lat="34.2481641532521" lon="108.8940369678362">
   <ele>408.56290238909423</ele>
   <time>2021-06-04T00:34:12.000Z</time>
</trkpt>  
<trkpt lat="34.24814538368617" lon="108.89407584181873">
   <ele>408.598163577728</ele>
   <time>2021-06-04T00:34:15.000Z</time>
</trkpt>  
<trkpt lat="34.24812729030856" lon="108.89410421891117">
   <ele>408.3631892297417</ele>
   <time>2021-06-04T00:34:17.000Z</time>
</trkpt>  
<trkpt lat="34.24809937751737" lon="108.89412730009113">
   <ele>408.35629393626004</ele>
   <time>2021-06-04T00:34:19.000Z</time>
</trkpt>  
<trkpt lat="34.24806800897148" lon="108.89414151343627">
   <ele>407.8487278148532</ele>
   <time>2021-06-04T00:34:21.000Z</time>
</trkpt>  
<trkpt lat="34.24803947938818" lon="108.89415040576871">
   <ele>407.66264422237873</ele>
   <time>2021-06-04T00:34:23.000Z</time>
</trkpt>  
<trkpt lat="34.24800284684037" lon="108.89416555933065">
   <ele>408.2342482181266</ele>
   <time>2021-06-04T00:34:25.000Z</time>
</trkpt>  
<trkpt lat="34.24795755375247" lon="108.89418121596395">
   <ele>407.97451927978545</ele>
   <time>2021-06-04T00:34:27.000Z</time>
</trkpt>  
<trkpt lat="34.247916812291294" lon="108.89419235445669">
   <ele>407.98801524192095</ele>
   <time>2021-06-04T00:34:29.000Z</time>
</trkpt>  
<trkpt lat="34.247882250954575" lon="108.89420068501101">
   <ele>407.9208893561736</ele>
   <time>2021-06-04T00:34:31.000Z</time>
</trkpt>  
<trkpt lat="34.24784949464048" lon="108.8942098937831">
   <ele>408.10465787537396</ele>
   <time>2021-06-04T00:34:33.000Z</time>
</trkpt>  
<trkpt lat="34.247822576318754" lon="108.89422163880788">
   <ele>407.9610115280375</ele>
   <time>2021-06-04T00:34:35.000Z</time>
</trkpt>  
<trkpt lat="34.247797190589345" lon="108.89423287384703">
   <ele>408.03160369955003</ele>
   <time>2021-06-04T00:34:37.000Z</time>
</trkpt>  
<trkpt lat="34.24776924375905" lon="108.89423950818394">
   <ele>408.20848275441676</ele>
   <time>2021-06-04T00:34:39.000Z</time>
</trkpt>  
<trkpt lat="34.247741898580855" lon="108.89424534992955">
   <ele>408.44645465165377</ele>
   <time>2021-06-04T00:34:41.000Z</time>
</trkpt>  
<trkpt lat="34.247709691307904" lon="108.8942512772495">
   <ele>407.89256937243044</ele>
   <time>2021-06-04T00:34:44.000Z</time>
</trkpt>  
<trkpt lat="34.24767727695487" lon="108.89425823123223">
   <ele>408.40749614685774</ele>
   <time>2021-06-04T00:34:47.000Z</time>
</trkpt>  
<trkpt lat="34.247643440909044" lon="108.89426316339156">
   <ele>408.3873175671324</ele>
   <time>2021-06-04T00:34:51.000Z</time>
</trkpt>  
<trkpt lat="34.24760681491854" lon="108.89426270389671">
   <ele>408.884729962796</ele>
   <time>2021-06-04T00:34:54.000Z</time>
</trkpt>  
<trkpt lat="34.24757600669127" lon="108.89426923873962">
   <ele>408.23346188571304</ele>
   <time>2021-06-04T00:34:56.000Z</time>
</trkpt>  
<trkpt lat="34.247528268677904" lon="108.8942842813359">
   <ele>409.2132606348023</ele>
   <time>2021-06-04T00:34:59.000Z</time>
</trkpt>  
<trkpt lat="34.24749513680452" lon="108.89429609065165">
   <ele>409.10425765812397</ele>
   <time>2021-06-04T00:35:01.000Z</time>
</trkpt>  
<trkpt lat="34.247461749332935" lon="108.8943059578416">
   <ele>409.3091687792912</ele>
   <time>2021-06-04T00:35:04.000Z</time>
</trkpt>  
<trkpt lat="34.24741815325807" lon="108.8943137049515">
   <ele>409.01395761594176</ele>
   <time>2021-06-04T00:35:07.000Z</time>
</trkpt>  
<trkpt lat="34.24739084398686" lon="108.89431823424029">
   <ele>408.8720744745806</ele>
   <time>2021-06-04T00:35:09.000Z</time>
</trkpt>  
<trkpt lat="34.24736004408423" lon="108.89432798042952">
   <ele>408.87518632318825</ele>
   <time>2021-06-04T00:35:12.000Z</time>
</trkpt>  
<trkpt lat="34.24733532148323" lon="108.8943482512735">
   <ele>409.0146472118795</ele>
   <time>2021-06-04T00:35:14.000Z</time>
</trkpt>  
<trkpt lat="34.24730914713436" lon="108.89436073666566">
   <ele>408.5146314781159</ele>
   <time>2021-06-04T00:35:16.000Z</time>
</trkpt>  
<trkpt lat="34.247277932787604" lon="108.89437200893954">
   <ele>408.78112570382655</ele>
   <time>2021-06-04T00:35:19.000Z</time>
</trkpt>  
<trkpt lat="34.24724984921892" lon="108.89438272286915">
   <ele>408.0956901954487</ele>
   <time>2021-06-04T00:35:21.000Z</time>
</trkpt>  
<trkpt lat="34.24721703381683" lon="108.89438876869426">
   <ele>407.9611203437671</ele>
   <time>2021-06-04T00:35:23.000Z</time>
</trkpt>  
<trkpt lat="34.24717559067296" lon="108.89439516409222">
   <ele>408.91648152749985</ele>
   <time>2021-06-04T00:35:25.000Z</time>
</trkpt>  
<trkpt lat="34.24714219141663" lon="108.8944024670076">
   <ele>408.9343730993569</ele>
   <time>2021-06-04T00:35:27.000Z</time>
</trkpt>  
<trkpt lat="34.247115697526795" lon="108.89441055033473">
   <ele>409.8157915985212</ele>
   <time>2021-06-04T00:35:30.000Z</time>
</trkpt>  
<trkpt lat="34.24708961020187" lon="108.89443089618734">
   <ele>409.41741907037795</ele>
   <time>2021-06-04T00:35:34.000Z</time>
</trkpt>  
<trkpt lat="34.247067562435106" lon="108.89445282907724">
   <ele>409.277846371755</ele>
   <time>2021-06-04T00:35:37.000Z</time>
</trkpt>  
<trkpt lat="34.24705060967218" lon="108.89447965186903">
   <ele>407.9941597348079</ele>
   <time>2021-06-04T00:35:39.000Z</time>
</trkpt>  
<trkpt lat="34.24704106980042" lon="108.8945200199898">
   <ele>409.1361905783415</ele>
   <time>2021-06-04T00:35:41.000Z</time>
</trkpt>  
<trkpt lat="34.24702444003936" lon="108.89457183078063">
   <ele>409.83355536777526</ele>
   <time>2021-06-04T00:35:43.000Z</time>
</trkpt>  
<trkpt lat="34.24700213787357" lon="108.89462052216402">
   <ele>409.15210049506277</ele>
   <time>2021-06-04T00:35:45.000Z</time>
</trkpt>  
<trkpt lat="34.24698078540153" lon="108.89465906135426">
   <ele>409.11838987190276</ele>
   <time>2021-06-04T00:35:47.000Z</time>
</trkpt>  
<trkpt lat="34.24696447118285" lon="108.89469425466065">
   <ele>408.6699359510094</ele>
   <time>2021-06-04T00:35:49.000Z</time>
</trkpt>  
<trkpt lat="34.24694667272425" lon="108.89472833894007">
   <ele>409.5343398246914</ele>
   <time>2021-06-04T00:35:51.000Z</time>
</trkpt>  
<trkpt lat="34.246929795017486" lon="108.89476138794721">
   <ele>409.71519025135785</ele>
   <time>2021-06-04T00:35:53.000Z</time>
</trkpt>  
<trkpt lat="34.2469139558349" lon="108.89479300637396">
   <ele>408.7313612252474</ele>
   <time>2021-06-04T00:35:55.000Z</time>
</trkpt>  
<trkpt lat="34.24689843289339" lon="108.89482496190548">
   <ele>409.27812896016985</ele>
   <time>2021-06-04T00:35:59.000Z</time>
</trkpt>  
<trkpt lat="34.24689082947896" lon="108.89486307310115">
   <ele>408.51298976596445</ele>
   <time>2021-06-04T00:36:04.000Z</time>
</trkpt>  
<trkpt lat="34.24686096184944" lon="108.89484745972035">
   <ele>408.45950636360794</ele>
   <time>2021-06-04T00:36:10.000Z</time>
</trkpt>  
<trkpt lat="34.24683700323777" lon="108.89482408098628">
   <ele>407.83318364806473</ele>
   <time>2021-06-04T00:36:13.000Z</time>
</trkpt>  
<trkpt lat="34.246810355295175" lon="108.89480693916454">
   <ele>408.01617561094463</ele>
   <time>2021-06-04T00:36:16.000Z</time>
</trkpt>  
<trkpt lat="34.24678127271833" lon="108.89478779431411">
   <ele>408.83873538300395</ele>
   <time>2021-06-04T00:36:21.000Z</time>
</trkpt>  
<trkpt lat="34.24674508083077" lon="108.89476934194832">
   <ele>407.6524645462632</ele>
   <time>2021-06-04T00:36:26.000Z</time>
</trkpt>  
<trkpt lat="34.24671607305441" lon="108.89475572218825">
   <ele>407.87762828264385</ele>
   <time>2021-06-04T00:36:28.000Z</time>
</trkpt>  
<trkpt lat="34.24669455932683" lon="108.89473235767005">
   <ele>407.99856309685856</ele>
   <time>2021-06-04T00:36:30.000Z</time>
</trkpt>  
<trkpt lat="34.24666687482795" lon="108.89471679855828">
   <ele>407.4259850932285</ele>
   <time>2021-06-04T00:36:32.000Z</time>
</trkpt>  
<trkpt lat="34.24663812765397" lon="108.89468861591968">
   <ele>408.24608542211354</ele>
   <time>2021-06-04T00:36:34.000Z</time>
</trkpt>  
<trkpt lat="34.246608769388864" lon="108.89465292357214">
   <ele>408.0512752411887</ele>
   <time>2021-06-04T00:36:36.000Z</time>
</trkpt>  
<trkpt lat="34.2465842627998" lon="108.89462589523885">
   <ele>407.4159217122942</ele>
   <time>2021-06-04T00:36:38.000Z</time>
</trkpt>  
<trkpt lat="34.24656045639794" lon="108.89459330633161">
   <ele>408.74204731173813</ele>
   <time>2021-06-04T00:36:40.000Z</time>
</trkpt>  
<trkpt lat="34.246529047945124" lon="108.89455985657447">
   <ele>408.2347902264446</ele>
   <time>2021-06-04T00:36:42.000Z</time>
</trkpt>  
<trkpt lat="34.24648637695753" lon="108.89454202840005">
   <ele>408.3087044125423</ele>
   <time>2021-06-04T00:36:44.000Z</time>
</trkpt>  
<trkpt lat="34.24644887582464" lon="108.89452473343192">
   <ele>408.78638092055917</ele>
   <time>2021-06-04T00:36:46.000Z</time>
</trkpt>  
<trkpt lat="34.24641669482851" lon="108.89451347769591">
   <ele>409.0627551134676</ele>
   <time>2021-06-04T00:36:48.000Z</time>
</trkpt>  
<trkpt lat="34.24637925054834" lon="108.89451370185118">
   <ele>409.4233876420185</ele>
   <time>2021-06-04T00:36:51.000Z</time>
</trkpt>  
<trkpt lat="34.24634102339906" lon="108.89451431734341">
   <ele>409.467456003651</ele>
   <time>2021-06-04T00:36:54.000Z</time>
</trkpt>  
<trkpt lat="34.24631051813844" lon="108.89451207398811">
   <ele>409.60937398299575</ele>
   <time>2021-06-04T00:36:57.000Z</time>
</trkpt>  
<trkpt lat="34.24628417757616" lon="108.89450173765881">
   <ele>408.9361945018172</ele>
   <time>2021-06-04T00:37:00.000Z</time>
</trkpt>  
<trkpt lat="34.24625765315095" lon="108.89452078666832">
   <ele>408.91501493752</ele>
   <time>2021-06-04T00:37:12.000Z</time>
</trkpt>  
<trkpt lat="34.24623876268685" lon="108.89456019489879">
   <ele>408.94256451539695</ele>
   <time>2021-06-04T00:37:13.000Z</time>
</trkpt>  
<trkpt lat="34.246227002170805" lon="108.89459977474876">
   <ele>408.7896825587377</ele>
   <time>2021-06-04T00:37:17.000Z</time>
</trkpt>  
<trkpt lat="34.24623289146261" lon="108.894636426917">
   <ele>408.45414783619344</ele>
   <time>2021-06-04T00:37:22.000Z</time>
</trkpt>  
<trkpt lat="34.24625517982316" lon="108.89467005360981">
   <ele>409.20603586453944</ele>
   <time>2021-06-04T00:37:26.000Z</time>
</trkpt>  
<trkpt lat="34.2462775929088" lon="108.8946977401661">
   <ele>409.0092938542366</ele>
   <time>2021-06-04T00:37:29.000Z</time>
</trkpt>  
<trkpt lat="34.246302492469376" lon="108.89472620615761">
   <ele>408.8954111272469</ele>
   <time>2021-06-04T00:37:32.000Z</time>
</trkpt>  
<trkpt lat="34.246326736650744" lon="108.89474646072452">
   <ele>409.5446013780311</ele>
   <time>2021-06-04T00:37:35.000Z</time>
</trkpt>  
<trkpt lat="34.2463606258048" lon="108.89476312348523">
   <ele>409.4814537651837</ele>
   <time>2021-06-04T00:37:38.000Z</time>
</trkpt>  
<trkpt lat="34.246389593525215" lon="108.89477739091501">
   <ele>409.3229585569352</ele>
   <time>2021-06-04T00:37:41.000Z</time>
</trkpt>  
<trkpt lat="34.246417480392985" lon="108.89478800388616">
   <ele>409.3122041122988</ele>
   <time>2021-06-04T00:37:44.000Z</time>
</trkpt>  
<trkpt lat="34.24645652687129" lon="108.89480302468718">
   <ele>409.46915412601084</ele>
   <time>2021-06-04T00:37:47.000Z</time>
</trkpt>  
<trkpt lat="34.24649198589172" lon="108.89482276926437">
   <ele>408.2970760213211</ele>
   <time>2021-06-04T00:37:49.000Z</time>
</trkpt>  
<trkpt lat="34.24652450920101" lon="108.89484816107374">
   <ele>408.19373975507915</ele>
   <time>2021-06-04T00:37:51.000Z</time>
</trkpt>  
<trkpt lat="34.24654909422265" lon="108.89486978245657">
   <ele>408.1706517962739</ele>
   <time>2021-06-04T00:37:53.000Z</time>
</trkpt>  
<trkpt lat="34.24657511940469" lon="108.89489913331462">
   <ele>408.52392254117876</ele>
   <time>2021-06-04T00:37:56.000Z</time>
</trkpt>  
<trkpt lat="34.24659889363378" lon="108.89493094593145">
   <ele>408.0860142959282</ele>
   <time>2021-06-04T00:37:59.000Z</time>
</trkpt>  
<trkpt lat="34.2466224950216" lon="108.89495612561154">
   <ele>407.85482458397746</ele>
   <time>2021-06-04T00:38:01.000Z</time>
</trkpt>  
<trkpt lat="34.246645039597155" lon="108.89498644403523">
   <ele>407.8352688634768</ele>
   <time>2021-06-04T00:38:03.000Z</time>
</trkpt>  
<trkpt lat="34.2466642684364" lon="108.89501480021892">
   <ele>408.7046481175348</ele>
   <time>2021-06-04T00:38:05.000Z</time>
</trkpt>  
<trkpt lat="34.246681857551906" lon="108.89503958275472">
   <ele>408.3613347876817</ele>
   <time>2021-06-04T00:38:07.000Z</time>
</trkpt>  
<trkpt lat="34.24670683159354" lon="108.89507281520002">
   <ele>407.69482911005616</ele>
   <time>2021-06-04T00:38:10.000Z</time>
</trkpt>  
<trkpt lat="34.24673653318343" lon="108.89509821620537">
   <ele>408.6971207605675</ele>
   <time>2021-06-04T00:38:13.000Z</time>
</trkpt>  
<trkpt lat="34.24675983490762" lon="108.89511891456958">
   <ele>407.8854180490598</ele>
   <time>2021-06-04T00:38:16.000Z</time>
</trkpt>  
<trkpt lat="34.2467944936772" lon="108.895131913194">
   <ele>408.8727514119819</ele>
   <time>2021-06-04T00:38:20.000Z</time>
</trkpt>  
<trkpt lat="34.246823538626415" lon="108.8951144475134">
   <ele>408.1550787901506</ele>
   <time>2021-06-04T00:38:24.000Z</time>
</trkpt>  
<trkpt lat="34.246843812090965" lon="108.89508627619888">
   <ele>407.96282700356096</ele>
   <time>2021-06-04T00:38:28.000Z</time>
</trkpt>  
<trkpt lat="34.24685916360809" lon="108.89505195775541">
   <ele>407.9333189949393</ele>
   <time>2021-06-04T00:38:31.000Z</time>
</trkpt>  
<trkpt lat="34.24687489557145" lon="108.89501998736012">
   <ele>408.09860568121076</ele>
   <time>2021-06-04T00:38:34.000Z</time>
</trkpt>  
<trkpt lat="34.24688654262309" lon="108.89498790370966">
   <ele>408.0592550346628</ele>
   <time>2021-06-04T00:38:37.000Z</time>
</trkpt>  
<trkpt lat="34.246896286753596" lon="108.89495594473829">
   <ele>408.27485875133425</ele>
   <time>2021-06-04T00:38:40.000Z</time>
</trkpt>  
<trkpt lat="34.24690351650456" lon="108.89492174839954">
   <ele>407.8216047557071</ele>
   <time>2021-06-04T00:38:43.000Z</time>
</trkpt>  
<trkpt lat="34.24691745463172" lon="108.89488827091263">
   <ele>407.78119138628244</ele>
   <time>2021-06-04T00:38:45.000Z</time>
</trkpt>  
<trkpt lat="34.246932401300924" lon="108.8948534434294">
   <ele>407.81229213811457</ele>
   <time>2021-06-04T00:38:47.000Z</time>
</trkpt>  
<trkpt lat="34.24694465427888" lon="108.89482335268332">
   <ele>407.8863009046763</ele>
   <time>2021-06-04T00:38:49.000Z</time>
</trkpt>  
<trkpt lat="34.24696233648204" lon="108.8947933190007">
   <ele>407.6970890853554</ele>
   <time>2021-06-04T00:38:51.000Z</time>
</trkpt>  
<trkpt lat="34.246993117316364" lon="108.89475729761558">
   <ele>408.06690278463066</ele>
   <time>2021-06-04T00:38:53.000Z</time>
</trkpt>  
<trkpt lat="34.247021705356985" lon="108.89472307697581">
   <ele>407.9412473188713</ele>
   <time>2021-06-04T00:38:56.000Z</time>
</trkpt>  
<trkpt lat="34.2470393292157" lon="108.89469632554649">
   <ele>408.1521914405748</ele>
   <time>2021-06-04T00:38:58.000Z</time>
</trkpt>  
<trkpt lat="34.247058035192744" lon="108.89466506425117">
   <ele>408.44836434256285</ele>
   <time>2021-06-04T00:39:01.000Z</time>
</trkpt>  
<trkpt lat="34.24707687700901" lon="108.89462829549674">
   <ele>407.94126730039716</ele>
   <time>2021-06-04T00:39:04.000Z</time>
</trkpt>  
<trkpt lat="34.247092090264324" lon="108.89458683270094">
   <ele>408.4604764999822</ele>
   <time>2021-06-04T00:39:07.000Z</time>
</trkpt>  
<trkpt lat="34.24710611251122" lon="108.8945472432148">
   <ele>408.54113044030964</ele>
   <time>2021-06-04T00:39:10.000Z</time>
</trkpt>  
<trkpt lat="34.24712468541033" lon="108.89451532231293">
   <ele>408.7081216191873</ele>
   <time>2021-06-04T00:39:13.000Z</time>
</trkpt>  
<trkpt lat="34.247144598157135" lon="108.89448923465902">
   <ele>408.5441748490557</ele>
   <time>2021-06-04T00:39:16.000Z</time>
</trkpt>  
<trkpt lat="34.24716154829033" lon="108.89445995314486">
   <ele>408.3508389554918</ele>
   <time>2021-06-04T00:39:19.000Z</time>
</trkpt>  
<trkpt lat="34.24718557313163" lon="108.89443153822778">
   <ele>408.405734336935</ele>
   <time>2021-06-04T00:39:22.000Z</time>
</trkpt>  
<trkpt lat="34.247219784454956" lon="108.89442015018913">
   <ele>408.162588596344</ele>
   <time>2021-06-04T00:39:26.000Z</time>
</trkpt>  
<trkpt lat="34.247253917805544" lon="108.89441932570298">
   <ele>408.320693584159</ele>
   <time>2021-06-04T00:39:28.000Z</time>
</trkpt>  
<trkpt lat="34.24728369368212" lon="108.89442897289692">
   <ele>408.7190176099539</ele>
   <time>2021-06-04T00:39:31.000Z</time>
</trkpt>  
<trkpt lat="34.24731504544798" lon="108.89444858575933">
   <ele>408.4652272351086</ele>
   <time>2021-06-04T00:39:34.000Z</time>
</trkpt>  
<trkpt lat="34.24734953303419" lon="108.89446275834983">
   <ele>407.97917127329856</ele>
   <time>2021-06-04T00:39:37.000Z</time>
</trkpt>  
<trkpt lat="34.24740461784181" lon="108.89448966751041">
   <ele>408.10874113999307</ele>
   <time>2021-06-04T00:39:39.000Z</time>
</trkpt>  
<trkpt lat="34.24744149259878" lon="108.89451119762602">
   <ele>408.2965573826805</ele>
   <time>2021-06-04T00:39:41.000Z</time>
</trkpt>  
<trkpt lat="34.24747032336907" lon="108.8945302412395">
   <ele>408.2946975203231</ele>
   <time>2021-06-04T00:39:43.000Z</time>
</trkpt>  
<trkpt lat="34.24749941190856" lon="108.8945526588215">
   <ele>408.5632961289957</ele>
   <time>2021-06-04T00:39:45.000Z</time>
</trkpt>  
<trkpt lat="34.2475357851342" lon="108.89457716463366">
   <ele>408.54161842074245</ele>
   <time>2021-06-04T00:39:47.000Z</time>
</trkpt>  
<trkpt lat="34.247573469007975" lon="108.89460029682314">
   <ele>408.1612575640902</ele>
   <time>2021-06-04T00:39:49.000Z</time>
</trkpt>  
<trkpt lat="34.24761436796388" lon="108.8946315258323">
   <ele>407.87697325553745</ele>
   <time>2021-06-04T00:39:51.001Z</time>
</trkpt>  
<trkpt lat="34.24766419849678" lon="108.89467184788681">
   <ele>408.233058703132</ele>
   <time>2021-06-04T00:39:53.000Z</time>
</trkpt>  
<trkpt lat="34.24768951014606" lon="108.89468711985702">
   <ele>408.4609886771068</ele>
   <time>2021-06-04T00:39:54.000Z</time>
</trkpt>  
<trkpt lat="34.24771505078422" lon="108.8946997434095">
   <ele>407.6760879009962</ele>
   <time>2021-06-04T00:39:55.000Z</time>
</trkpt>  
<trkpt lat="34.24776258006633" lon="108.89471167247629">
   <ele>408.08158279024065</ele>
   <time>2021-06-04T00:39:57.000Z</time>
</trkpt>  
<trkpt lat="34.24780283014425" lon="108.89470879434774">
   <ele>407.8613313920796</ele>
   <time>2021-06-04T00:39:59.000Z</time>
</trkpt>  
<trkpt lat="34.24784870958803" lon="108.89470216201622">
   <ele>407.78015742637217</ele>
   <time>2021-06-04T00:40:01.000Z</time>
</trkpt>  
<trkpt lat="34.24789635282567" lon="108.8946977768532">
   <ele>408.82773829065263</ele>
   <time>2021-06-04T00:40:03.000Z</time>
</trkpt>  
<trkpt lat="34.24793611459582" lon="108.89470160551033">
   <ele>408.2905268697068</ele>
   <time>2021-06-04T00:40:05.000Z</time>
</trkpt>  
<trkpt lat="34.247966394672844" lon="108.89472404353529">
   <ele>408.46037008520216</ele>
   <time>2021-06-04T00:40:07.000Z</time>
</trkpt>  
<trkpt lat="34.24798697517462" lon="108.89475247246656">
   <ele>408.0943651320413</ele>
   <time>2021-06-04T00:40:09.000Z</time>
</trkpt>  
<trkpt lat="34.248010732864174" lon="108.89478980582918">
   <ele>408.4700969206169</ele>
   <time>2021-06-04T00:40:12.000Z</time>
</trkpt>  
<trkpt lat="34.248036662142894" lon="108.89481294728834">
   <ele>408.36949884705245</ele>
   <time>2021-06-04T00:40:14.000Z</time>
</trkpt>  
<trkpt lat="34.24806169323662" lon="108.89483287561177">
   <ele>407.70131586212665</ele>
   <time>2021-06-04T00:40:16.000Z</time>
</trkpt>  
<trkpt lat="34.24808638317004" lon="108.89485167328054">
   <ele>407.37350436951965</ele>
   <time>2021-06-04T00:40:18.000Z</time>
</trkpt>  
<trkpt lat="34.24811333854912" lon="108.89486299774752">
   <ele>408.1404800210148</ele>
   <time>2021-06-04T00:40:20.000Z</time>
</trkpt>  
<trkpt lat="34.24814314883944" lon="108.89487181491086">
   <ele>407.6178409382701</ele>
   <time>2021-06-04T00:40:22.000Z</time>
</trkpt>  
<trkpt lat="34.24817385354752" lon="108.89488370777494">
   <ele>408.43768552225083</ele>
   <time>2021-06-04T00:40:25.000Z</time>
</trkpt>  
<trkpt lat="34.24821166338239" lon="108.89490174118811">
   <ele>407.6795569192618</ele>
   <time>2021-06-04T00:40:28.000Z</time>
</trkpt>  
<trkpt lat="34.248242223735325" lon="108.8949174652765">
   <ele>408.0074172709137</ele>
   <time>2021-06-04T00:40:30.000Z</time>
</trkpt>  
<trkpt lat="34.248269678253216" lon="108.89492679923245">
   <ele>408.09885678160936</ele>
   <time>2021-06-04T00:40:32.000Z</time>
</trkpt>  
<trkpt lat="34.248309027503645" lon="108.89494579657139">
   <ele>408.27895825356245</ele>
   <time>2021-06-04T00:40:35.000Z</time>
</trkpt>  
<trkpt lat="34.24834735317147" lon="108.89495718822573">
   <ele>408.06688309367746</ele>
   <time>2021-06-04T00:40:37.000Z</time>
</trkpt>  
<trkpt lat="34.24838276199068" lon="108.89496352495578">
   <ele>408.14070330932736</ele>
   <time>2021-06-04T00:40:39.000Z</time>
</trkpt>  
<trkpt lat="34.24841758465575" lon="108.89497750206635">
   <ele>408.2287715775892</ele>
   <time>2021-06-04T00:40:42.000Z</time>
</trkpt>  
<trkpt lat="34.24844946334366" lon="108.89499399881376">
   <ele>408.40778495930135</ele>
   <time>2021-06-04T00:40:46.000Z</time>
</trkpt>  
<trkpt lat="34.24848375135521" lon="108.89500313404469">
   <ele>408.19904326088727</ele>
   <time>2021-06-04T00:40:49.001Z</time>
</trkpt>  
<trkpt lat="34.24852138241611" lon="108.89500964840298">
   <ele>408.46746939234436</ele>
   <time>2021-06-04T00:40:52.001Z</time>
</trkpt>  
<trkpt lat="34.24855202362982" lon="108.89501490335591">
   <ele>408.25270335469395</ele>
   <time>2021-06-04T00:40:55.001Z</time>
</trkpt>  
<trkpt lat="34.2485849586648" lon="108.89501854003981">
   <ele>408.2824502037838</ele>
   <time>2021-06-04T00:40:58.001Z</time>
</trkpt>  
<trkpt lat="34.248620753413235" lon="108.89502022523531">
   <ele>408.28179745189846</ele>
   <time>2021-06-04T00:41:00.001Z</time>
</trkpt>  
<trkpt lat="34.24866014532599" lon="108.89502529933276">
   <ele>407.6099358741194</ele>
   <time>2021-06-04T00:41:03.001Z</time>
</trkpt>  
<trkpt lat="34.248687682727656" lon="108.89502261656696">
   <ele>407.74240098521113</ele>
   <time>2021-06-04T00:41:05.001Z</time>
</trkpt>  
<trkpt lat="34.24871499660246" lon="108.8950141824036">
   <ele>408.0332880932838</ele>
   <time>2021-06-04T00:41:08.001Z</time>
</trkpt>  
<trkpt lat="34.248746437214436" lon="108.89500767018522">
   <ele>407.96031867712736</ele>
   <time>2021-06-04T00:41:11.001Z</time>
</trkpt>  
<trkpt lat="34.24877569037915" lon="108.89500218299494">
   <ele>408.35755880270153</ele>
   <time>2021-06-04T00:41:13.001Z</time>
</trkpt>  
<trkpt lat="34.24881150112814" lon="108.89498839220091">
   <ele>406.7994684325531</ele>
   <time>2021-06-04T00:41:15.001Z</time>
</trkpt>  
<trkpt lat="34.24884919878198" lon="108.8949724388037">
   <ele>405.36723834089935</ele>
   <time>2021-06-04T00:41:17.001Z</time>
</trkpt>  
<trkpt lat="34.24889843110744" lon="108.89496324245374">
   <ele>406.29808620829135</ele>
   <time>2021-06-04T00:41:19.001Z</time>
</trkpt>  
<trkpt lat="34.24895949630166" lon="108.89497494751284">
   <ele>406.9855972100049</ele>
   <time>2021-06-04T00:41:21.001Z</time>
</trkpt>  
<trkpt lat="34.248990033625425" lon="108.89497847415517">
   <ele>405.74046285729855</ele>
   <time>2021-06-04T00:41:22.001Z</time>
</trkpt>  
<trkpt lat="34.24903142092417" lon="108.89498688538556">
   <ele>407.3045055195689</ele>
   <time>2021-06-04T00:41:24.000Z</time>
</trkpt>  
<trkpt lat="34.24906063413019" lon="108.89499581634303">
   <ele>406.4718545442447</ele>
   <time>2021-06-04T00:41:26.000Z</time>
</trkpt>  
<trkpt lat="34.24909330074202" lon="108.89499711451063">
   <ele>406.57271534297615</ele>
   <time>2021-06-04T00:41:29.000Z</time>
</trkpt>  
<trkpt lat="34.24912022812054" lon="108.89499038260638">
   <ele>406.67961554415524</ele>
   <time>2021-06-04T00:41:31.000Z</time>
</trkpt>  
<trkpt lat="34.24915212999235" lon="108.89498580368769">
   <ele>406.3796960115433</ele>
   <time>2021-06-04T00:41:33.000Z</time>
</trkpt>  
<trkpt lat="34.2491913044379" lon="108.89498414402328">
   <ele>406.15344946086407</ele>
   <time>2021-06-04T00:41:35.000Z</time>
</trkpt>  
<trkpt lat="34.249218731932814" lon="108.89498374645497">
   <ele>406.6749582346529</ele>
   <time>2021-06-04T00:41:37.000Z</time>
</trkpt>  
<trkpt lat="34.24925340290715" lon="108.89497968915302">
   <ele>406.5144264101982</ele>
   <time>2021-06-04T00:41:40.000Z</time>
</trkpt>  
<trkpt lat="34.24928334089696" lon="108.89497234061726">
   <ele>405.9799744049087</ele>
   <time>2021-06-04T00:41:43.000Z</time>
</trkpt>  
<trkpt lat="34.24932205324921" lon="108.89496508438798">
   <ele>405.9281380577013</ele>
   <time>2021-06-04T00:41:46.000Z</time>
</trkpt>  
<trkpt lat="34.24936053816208" lon="108.89495516162145">
   <ele>406.07781938742846</ele>
   <time>2021-06-04T00:41:49.000Z</time>
</trkpt>  
<trkpt lat="34.24939106471843" lon="108.89494837596334">
   <ele>405.3897408824414</ele>
   <time>2021-06-04T00:41:51.000Z</time>
</trkpt>  
<trkpt lat="34.24942395714675" lon="108.89494570210182">
   <ele>405.1439516823739</ele>
   <time>2021-06-04T00:41:53.000Z</time>
</trkpt>  
<trkpt lat="34.249456712338045" lon="108.89493789716676">
   <ele>405.1212113471702</ele>
   <time>2021-06-04T00:41:56.000Z</time>
</trkpt>  
<trkpt lat="34.24950298239673" lon="108.89491867513888">
   <ele>405.571712102741</ele>
   <time>2021-06-04T00:41:58.000Z</time>
</trkpt>  
<trkpt lat="34.24953617061818" lon="108.89490107414468">
   <ele>407.1776279537007</ele>
   <time>2021-06-04T00:42:00.000Z</time>
</trkpt>  
<trkpt lat="34.249567321421665" lon="108.89488062696469">
   <ele>405.82077365834266</ele>
   <time>2021-06-04T00:42:02.000Z</time>
</trkpt>  
<trkpt lat="34.24959467181874" lon="108.89486500005549">
   <ele>407.51071222126484</ele>
   <time>2021-06-04T00:42:04.000Z</time>
</trkpt>  
<trkpt lat="34.249629969331366" lon="108.8948497875646">
   <ele>406.2727369517088</ele>
   <time>2021-06-04T00:42:06.000Z</time>
</trkpt>  
<trkpt lat="34.24966369237159" lon="108.89482965346149">
   <ele>406.56566465925425</ele>
   <time>2021-06-04T00:42:08.000Z</time>
</trkpt>  
<trkpt lat="34.2496954007296" lon="108.89481368578208">
   <ele>406.90576462168247</ele>
   <time>2021-06-04T00:42:10.000Z</time>
</trkpt>  
<trkpt lat="34.24972444389563" lon="108.89480322784677">
   <ele>405.9671940775588</ele>
   <time>2021-06-04T00:42:12.000Z</time>
</trkpt>  
<trkpt lat="34.24975199096948" lon="108.89479923953016">
   <ele>405.4618223728612</ele>
   <time>2021-06-04T00:42:14.000Z</time>
</trkpt>  
<trkpt lat="34.24979448072998" lon="108.8948060644186">
   <ele>404.860736223869</ele>
   <time>2021-06-04T00:42:16.000Z</time>
</trkpt>  
<trkpt lat="34.249819341098195" lon="108.89482064399218">
   <ele>405.09586110152304</ele>
   <time>2021-06-04T00:42:17.000Z</time>
</trkpt>  
<trkpt lat="34.24985885832551" lon="108.89482968426506">
   <ele>405.0963639765978</ele>
   <time>2021-06-04T00:42:19.000Z</time>
</trkpt>  
<trkpt lat="34.249908887378915" lon="108.89483668968862">
   <ele>404.85863493569195</ele>
   <time>2021-06-04T00:42:21.000Z</time>
</trkpt>  
<trkpt lat="34.24994238818115" lon="108.89484607886743">
   <ele>404.9523300137371</ele>
   <time>2021-06-04T00:42:23.000Z</time>
</trkpt>  
<trkpt lat="34.24997072346398" lon="108.89486254101512">
   <ele>406.2609030008316</ele>
   <time>2021-06-04T00:42:25.000Z</time>
</trkpt>  
<trkpt lat="34.250002423919994" lon="108.89487463456155">
   <ele>406.5544476332143</ele>
   <time>2021-06-04T00:42:27.000Z</time>
</trkpt>  
<trkpt lat="34.25002856379503" lon="108.8948854715561">
   <ele>405.8619068181142</ele>
   <time>2021-06-04T00:42:29.000Z</time>
</trkpt>  
<trkpt lat="34.25004580695339" lon="108.89491727789733">
   <ele>405.8255092902109</ele>
   <time>2021-06-04T00:42:33.000Z</time>
</trkpt>  
<trkpt lat="34.250056637960505" lon="108.8949556421183">
   <ele>405.95507963374257</ele>
   <time>2021-06-04T00:42:36.000Z</time>
</trkpt>  
<trkpt lat="34.250068601751394" lon="108.89499676246484">
   <ele>406.05048414319754</ele>
   <time>2021-06-04T00:42:40.000Z</time>
</trkpt>  
<trkpt lat="34.25006407959743" lon="108.8950297469203">
   <ele>405.78088543284684</ele>
   <time>2021-06-04T00:42:43.000Z</time>
</trkpt>  
<trkpt lat="34.25005723212778" lon="108.89506403322724">
   <ele>406.0685509201139</ele>
   <time>2021-06-04T00:42:46.000Z</time>
</trkpt>  
<trkpt lat="34.25005940792287" lon="108.89509894526195">
   <ele>406.1685224343091</ele>
   <time>2021-06-04T00:42:49.000Z</time>
</trkpt>  
<trkpt lat="34.25006184594429" lon="108.89513796904245">
   <ele>406.22808170039207</ele>
   <time>2021-06-04T00:42:52.000Z</time>
</trkpt>  
<trkpt lat="34.250064984332596" lon="108.89517952722257">
   <ele>406.3112457478419</ele>
   <time>2021-06-04T00:42:55.000Z</time>
</trkpt>  
<trkpt lat="34.25006875544612" lon="108.89522003216133">
   <ele>405.8558123447001</ele>
   <time>2021-06-04T00:42:58.000Z</time>
</trkpt>  
<trkpt lat="34.25007024297037" lon="108.89527531470006">
   <ele>405.91688013542444</ele>
   <time>2021-06-04T00:43:01.000Z</time>
</trkpt>  
<trkpt lat="34.25007513909715" lon="108.89532170609765">
   <ele>405.5781140169129</ele>
   <time>2021-06-04T00:43:03.000Z</time>
</trkpt>  
<trkpt lat="34.25008218828425" lon="108.89536506260832">
   <ele>405.8727900981903</ele>
   <time>2021-06-04T00:43:05.001Z</time>
</trkpt>  
<trkpt lat="34.250088672186685" lon="108.89540064662486">
   <ele>405.464063545689</ele>
   <time>2021-06-04T00:43:07.001Z</time>
</trkpt>  
<trkpt lat="34.25009638167698" lon="108.89543391324294">
   <ele>405.7996879275888</ele>
   <time>2021-06-04T00:43:09.001Z</time>
</trkpt>  
<trkpt lat="34.25010013460177" lon="108.89548407117734">
   <ele>405.98315768130124</ele>
   <time>2021-06-04T00:43:12.001Z</time>
</trkpt>  
<trkpt lat="34.25010544840025" lon="108.89551860733708">
   <ele>405.82497937139124</ele>
   <time>2021-06-04T00:43:14.001Z</time>
</trkpt>  
<trkpt lat="34.25010693949286" lon="108.89555589897755">
   <ele>405.7433686507866</ele>
   <time>2021-06-04T00:43:17.001Z</time>
</trkpt>  
<trkpt lat="34.25011135036357" lon="108.89560809948914">
   <ele>405.25975557696074</ele>
   <time>2021-06-04T00:43:20.001Z</time>
</trkpt>  
<trkpt lat="34.2501199478567" lon="108.89564629791963">
   <ele>405.70958147663623</ele>
   <time>2021-06-04T00:43:22.001Z</time>
</trkpt>  
<trkpt lat="34.25012828263396" lon="108.89567889728612">
   <ele>406.40661070868373</ele>
   <time>2021-06-04T00:43:24.001Z</time>
</trkpt>  
<trkpt lat="34.25014449255418" lon="108.89571763227063">
   <ele>406.868430419825</ele>
   <time>2021-06-04T00:43:27.001Z</time>
</trkpt>  
<trkpt lat="34.250153582104154" lon="108.89575801677516">
   <ele>405.7196073094383</ele>
   <time>2021-06-04T00:43:30.000Z</time>
</trkpt>  
<trkpt lat="34.25017266310491" lon="108.8957945197805">
   <ele>405.4838141622022</ele>
   <time>2021-06-04T00:43:33.000Z</time>
</trkpt>  
<trkpt lat="34.250188892210296" lon="108.89582164159839">
   <ele>405.5077935466543</ele>
   <time>2021-06-04T00:43:35.000Z</time>
</trkpt>  
<trkpt lat="34.25020543411893" lon="108.89584972448253">
   <ele>405.90018343552947</ele>
   <time>2021-06-04T00:43:37.000Z</time>
</trkpt>  
<trkpt lat="34.25023002365161" lon="108.89588255241988">
   <ele>405.8764913501218</ele>
   <time>2021-06-04T00:43:40.000Z</time>
</trkpt>  
<trkpt lat="34.25025706555455" lon="108.89589231298976">
   <ele>406.11492039170116</ele>
   <time>2021-06-04T00:43:43.000Z</time>
</trkpt>  
<trkpt lat="34.25028708366576" lon="108.89587423701727">
   <ele>406.14695078413934</ele>
   <time>2021-06-04T00:43:46.000Z</time>
</trkpt>  
<trkpt lat="34.25030177480433" lon="108.89583284906023">
   <ele>406.84687860123813</ele>
   <time>2021-06-04T00:43:50.000Z</time>
</trkpt>  
<trkpt lat="34.250305564413345" lon="108.89579628112976">
   <ele>406.4161076294258</ele>
   <time>2021-06-04T00:43:53.000Z</time>
</trkpt>  
<trkpt lat="34.250308698761195" lon="108.89575374896471">
   <ele>406.3373865066096</ele>
   <time>2021-06-04T00:43:56.000Z</time>
</trkpt>  
<trkpt lat="34.25031211834915" lon="108.89570600098797">
   <ele>406.4466872867197</ele>
   <time>2021-06-04T00:43:59.000Z</time>
</trkpt>  
<trkpt lat="34.250312121769504" lon="108.89566677711548">
   <ele>406.40315865911543</ele>
   <time>2021-06-04T00:44:02.000Z</time>
</trkpt>  
<trkpt lat="34.25031497758662" lon="108.89563225985718">
   <ele>405.9627846023068</ele>
   <time>2021-06-04T00:44:04.000Z</time>
</trkpt>  
<trkpt lat="34.25032033170965" lon="108.89558855285031">
   <ele>405.9106347961351</ele>
   <time>2021-06-04T00:44:07.000Z</time>
</trkpt>  
<trkpt lat="34.250323389931204" lon="108.89554989071864">
   <ele>406.61069493275136</ele>
   <time>2021-06-04T00:44:10.000Z</time>
</trkpt>  
<trkpt lat="34.25032736879147" lon="108.8955115931868">
   <ele>406.19948656111956</ele>
   <time>2021-06-04T00:44:13.000Z</time>
</trkpt>  
<trkpt lat="34.25033190098945" lon="108.89547675388863">
   <ele>406.0213517555967</ele>
   <time>2021-06-04T00:44:16.000Z</time>
</trkpt>  
<trkpt lat="34.250334294085846" lon="108.89544312812868">
   <ele>406.00609659589827</ele>
   <time>2021-06-04T00:44:18.000Z</time>
</trkpt>  
<trkpt lat="34.25033836009676" lon="108.89539552819978">
   <ele>405.6482506496832</ele>
   <time>2021-06-04T00:44:20.000Z</time>
</trkpt>  
<trkpt lat="34.25033667032659" lon="108.89533882855609">
   <ele>406.42440607305616</ele>
   <time>2021-06-04T00:44:22.000Z</time>
</trkpt>  
<trkpt lat="34.250330213565746" lon="108.89529217966246">
   <ele>406.0516955209896</ele>
   <time>2021-06-04T00:44:24.000Z</time>
</trkpt>  
<trkpt lat="34.250326032970975" lon="108.89524584362218">
   <ele>406.12448014877737</ele>
   <time>2021-06-04T00:44:26.000Z</time>
</trkpt>  
<trkpt lat="34.25032699168104" lon="108.89520215521803">
   <ele>405.9264648742974</ele>
   <time>2021-06-04T00:44:28.000Z</time>
</trkpt>  
<trkpt lat="34.25033512353859" lon="108.89516249545703">
   <ele>405.6407332783565</ele>
   <time>2021-06-04T00:44:31.000Z</time>
</trkpt>  
<trkpt lat="34.25034767935322" lon="108.89512104430658">
   <ele>405.0561225498095</ele>
   <time>2021-06-04T00:44:33.000Z</time>
</trkpt>  
<trkpt lat="34.25036052437461" lon="108.89508361042824">
   <ele>405.473380766809</ele>
   <time>2021-06-04T00:44:35.000Z</time>
</trkpt>  
<trkpt lat="34.25036857833903" lon="108.89505223129694">
   <ele>406.0491722607985</ele>
   <time>2021-06-04T00:44:37.000Z</time>
</trkpt>  
<trkpt lat="34.25037651846639" lon="108.89501722392973">
   <ele>405.27643830515444</ele>
   <time>2021-06-04T00:44:39.000Z</time>
</trkpt>  
<trkpt lat="34.25038554805972" lon="108.89498511275372">
   <ele>405.05075913574547</ele>
   <time>2021-06-04T00:44:41.000Z</time>
</trkpt>  
<trkpt lat="34.250386114302195" lon="108.89494219303866">
   <ele>404.87749098893255</ele>
   <time>2021-06-04T00:44:44.000Z</time>
</trkpt>  
<trkpt lat="34.25038548264262" lon="108.89489657490998">
   <ele>405.4525455618277</ele>
   <time>2021-06-04T00:44:47.000Z</time>
</trkpt>  
<trkpt lat="34.2503844717327" lon="108.8948609709048">
   <ele>405.3598770517856</ele>
   <time>2021-06-04T00:44:49.000Z</time>
</trkpt>  
<trkpt lat="34.250385324368295" lon="108.89482288869792">
   <ele>405.10294137801975</ele>
   <time>2021-06-04T00:44:51.000Z</time>
</trkpt>  
<trkpt lat="34.25038583657693" lon="108.89477220701008">
   <ele>405.07161058392376</ele>
   <time>2021-06-04T00:44:53.000Z</time>
</trkpt>  
<trkpt lat="34.250384233667404" lon="108.89473315841208">
   <ele>405.59996352065355</ele>
   <time>2021-06-04T00:44:55.000Z</time>
</trkpt>  
<trkpt lat="34.2503745646542" lon="108.89469845557716">
   <ele>405.76935282722116</ele>
   <time>2021-06-04T00:44:57.000Z</time>
</trkpt>  
<trkpt lat="34.25036991452642" lon="108.89466457118641">
   <ele>405.797779914923</ele>
   <time>2021-06-04T00:44:59.000Z</time>
</trkpt>  
<trkpt lat="34.25037435688471" lon="108.89462078569142">
   <ele>405.8889430584386</ele>
   <time>2021-06-04T00:45:01.000Z</time>
</trkpt>  
<trkpt lat="34.2503827126075" lon="108.89457296753167">
   <ele>405.63589811045676</ele>
   <time>2021-06-04T00:45:03.000Z</time>
</trkpt>  
<trkpt lat="34.25038900023089" lon="108.89452303311245">
   <ele>406.3023380972445</ele>
   <time>2021-06-04T00:45:05.000Z</time>
</trkpt>  
<trkpt lat="34.250406399743966" lon="108.8944849802504">
   <ele>405.042101345025</ele>
   <time>2021-06-04T00:45:07.000Z</time>
</trkpt>  
<trkpt lat="34.25042645154448" lon="108.89445056042767">
   <ele>405.4595195930451</ele>
   <time>2021-06-04T00:45:09.000Z</time>
</trkpt>  
<trkpt lat="34.25044788908729" lon="108.89442048857923">
   <ele>405.64467602130026</ele>
   <time>2021-06-04T00:45:11.000Z</time>
</trkpt>  
<trkpt lat="34.25047327066464" lon="108.89438702047575">
   <ele>405.18977493140846</ele>
   <time>2021-06-04T00:45:14.000Z</time>
</trkpt>  
<trkpt lat="34.25049328461949" lon="108.89435971694458">
   <ele>405.31569980923086</ele>
   <time>2021-06-04T00:45:16.000Z</time>
</trkpt>  
<trkpt lat="34.25051019916498" lon="108.89433351785146">
   <ele>405.24914468824863</ele>
   <time>2021-06-04T00:45:18.000Z</time>
</trkpt>  
<trkpt lat="34.25052448443868" lon="108.89430212273909">
   <ele>405.66132685076445</ele>
   <time>2021-06-04T00:45:20.000Z</time>
</trkpt>  
<trkpt lat="34.250530985830714" lon="108.89426801700112">
   <ele>405.5511149223894</ele>
   <time>2021-06-04T00:45:23.000Z</time>
</trkpt>  
<trkpt lat="34.25054008598638" lon="108.89422820321995">
   <ele>405.9345262097195</ele>
   <time>2021-06-04T00:45:25.000Z</time>
</trkpt>  
<trkpt lat="34.25054698796486" lon="108.8941925061456">
   <ele>405.8465837286785</ele>
   <time>2021-06-04T00:45:27.000Z</time>
</trkpt>  
<trkpt lat="34.25055855419081" lon="108.89415283312529">
   <ele>406.4377327123657</ele>
   <time>2021-06-04T00:45:30.000Z</time>
</trkpt>  
<trkpt lat="34.25056870738083" lon="108.89412171511712">
   <ele>406.07206160388887</ele>
   <time>2021-06-04T00:45:32.000Z</time>
</trkpt>  
<trkpt lat="34.25057772183613" lon="108.89408399578473">
   <ele>406.72073974926025</ele>
   <time>2021-06-04T00:45:35.000Z</time>
</trkpt>  
<trkpt lat="34.25058690007765" lon="108.89404543413436">
   <ele>406.46669756248593</ele>
   <time>2021-06-04T00:45:38.000Z</time>
</trkpt>  
<trkpt lat="34.250590698574634" lon="108.89401247495408">
   <ele>406.4064579606056</ele>
   <time>2021-06-04T00:45:41.000Z</time>
</trkpt>  
<trkpt lat="34.250615973848994" lon="108.89399636622541">
   <ele>406.62911745067686</ele>
   <time>2021-06-04T00:45:48.000Z</time>
</trkpt>  
<trkpt lat="34.25062215722714" lon="108.89395982727805">
   <ele>406.47414440568537</ele>
   <time>2021-06-04T00:45:51.000Z</time>
</trkpt>  
<trkpt lat="34.250632426139276" lon="108.89391889937525">
   <ele>406.8711173767224</ele>
   <time>2021-06-04T00:45:54.000Z</time>
</trkpt>  
<trkpt lat="34.25064376605299" lon="108.89387900414529">
   <ele>406.8546483758837</ele>
   <time>2021-06-04T00:45:57.000Z</time>
</trkpt>  
<trkpt lat="34.25064986806675" lon="108.89384215929906">
   <ele>406.9654844067991</ele>
   <time>2021-06-04T00:46:01.000Z</time>
</trkpt>  
<trkpt lat="34.250652769839874" lon="108.89380525903691">
   <ele>407.3079071389511</ele>
   <time>2021-06-04T00:46:03.000Z</time>
</trkpt>  
<trkpt lat="34.250653436413124" lon="108.89376334643356">
   <ele>407.56697401218116</ele>
   <time>2021-06-04T00:46:06.000Z</time>
</trkpt>  
<trkpt lat="34.25066004628842" lon="108.89371684759169">
   <ele>407.24192200694233</ele>
   <time>2021-06-04T00:46:09.000Z</time>
</trkpt>  
<trkpt lat="34.25066763453216" lon="108.89368188180379">
   <ele>407.1176314903423</ele>
   <time>2021-06-04T00:46:11.000Z</time>
</trkpt>  
<trkpt lat="34.25067695609493" lon="108.89364708593529">
   <ele>406.1662307586521</ele>
   <time>2021-06-04T00:46:13.000Z</time>
</trkpt>  
<trkpt lat="34.250689323664126" lon="108.89359831130787">
   <ele>407.37100050225854</ele>
   <time>2021-06-04T00:46:15.000Z</time>
</trkpt>  
<trkpt lat="34.25069909804007" lon="108.89356209920953">
   <ele>406.82890030555427</ele>
   <time>2021-06-04T00:46:16.000Z</time>
</trkpt>  
<trkpt lat="34.25070879635117" lon="108.89351871250845">
   <ele>406.9959461884573</ele>
   <time>2021-06-04T00:46:18.000Z</time>
</trkpt>  
<trkpt lat="34.25071860834168" lon="108.89346544748764">
   <ele>406.63362283445895</ele>
   <time>2021-06-04T00:46:20.000Z</time>
</trkpt>  
<trkpt lat="34.25074510839078" lon="108.89342750297256">
   <ele>406.60939826257527</ele>
   <time>2021-06-04T00:46:22.000Z</time>
</trkpt>  
<trkpt lat="34.25078205786108" lon="108.89338332843191">
   <ele>406.83613232523203</ele>
   <time>2021-06-04T00:46:24.000Z</time>
</trkpt>  
<trkpt lat="34.250815267039144" lon="108.89335305063233">
   <ele>405.3376395246014</ele>
   <time>2021-06-04T00:46:26.000Z</time>
</trkpt>  
<trkpt lat="34.25083885505059" lon="108.8933280732823">
   <ele>405.6618088018149</ele>
   <time>2021-06-04T00:46:28.000Z</time>
</trkpt>  
<trkpt lat="34.2508572758235" lon="108.89330159302133">
   <ele>406.37264335900545</ele>
   <time>2021-06-04T00:46:30.000Z</time>
</trkpt>  
<trkpt lat="34.25087653328223" lon="108.89327249596734">
   <ele>406.5901538031176</ele>
   <time>2021-06-04T00:46:32.000Z</time>
</trkpt>  
<trkpt lat="34.25089633508991" lon="108.89323579403043">
   <ele>406.82702089846134</ele>
   <time>2021-06-04T00:46:35.000Z</time>
</trkpt>  
<trkpt lat="34.25091397081166" lon="108.89320882533816">
   <ele>407.0466277813539</ele>
   <time>2021-06-04T00:46:37.000Z</time>
</trkpt>  
<trkpt lat="34.250930611196615" lon="108.89318126444208">
   <ele>407.24889328703284</ele>
   <time>2021-06-04T00:46:39.000Z</time>
</trkpt>  
<trkpt lat="34.250947032662374" lon="108.89315154332327">
   <ele>407.06378906872123</ele>
   <time>2021-06-04T00:46:41.000Z</time>
</trkpt>  
<trkpt lat="34.25096586870665" lon="108.89312124383488">
   <ele>407.61343890987337</ele>
   <time>2021-06-04T00:46:43.000Z</time>
</trkpt>  
<trkpt lat="34.25098364876605" lon="108.8930924164508">
   <ele>407.54534273967147</ele>
   <time>2021-06-04T00:46:45.000Z</time>
</trkpt>  
<trkpt lat="34.25099749366658" lon="108.89306373485101">
   <ele>407.64012406021357</ele>
   <time>2021-06-04T00:46:48.000Z</time>
</trkpt>  
<trkpt lat="34.251007956695" lon="108.89302909846805">
   <ele>407.7561649205163</ele>
   <time>2021-06-04T00:46:51.000Z</time>
</trkpt>  
<trkpt lat="34.25101873002834" lon="108.89298434478752">
   <ele>407.2516142055392</ele>
   <time>2021-06-04T00:46:54.000Z</time>
</trkpt>  
<trkpt lat="34.25103071483652" lon="108.89293423897436">
   <ele>407.6884404597804</ele>
   <time>2021-06-04T00:46:57.000Z</time>
</trkpt>  
<trkpt lat="34.251044442349794" lon="108.89288071749253">
   <ele>407.3612935906276</ele>
   <time>2021-06-04T00:46:59.000Z</time>
</trkpt>  
<trkpt lat="34.251059618030766" lon="108.89284516361104">
   <ele>407.74617905076593</ele>
   <time>2021-06-04T00:47:01.000Z</time>
</trkpt>  
<trkpt lat="34.25107371876497" lon="108.89281377771576">
   <ele>407.374326730147</ele>
   <time>2021-06-04T00:47:03.000Z</time>
</trkpt>  
<trkpt lat="34.251096460011844" lon="108.8927759875389">
   <ele>407.3559555429965</ele>
   <time>2021-06-04T00:47:05.000Z</time>
</trkpt>  
<trkpt lat="34.25111642932742" lon="108.89275077267267">
   <ele>408.023723016493</ele>
   <time>2021-06-04T00:47:07.000Z</time>
</trkpt>  
<trkpt lat="34.25114646012915" lon="108.89273472595511">
   <ele>408.1325238281861</ele>
   <time>2021-06-04T00:47:10.000Z</time>
</trkpt>  
<trkpt lat="34.25117683641735" lon="108.89273581914382">
   <ele>408.2063453858718</ele>
   <time>2021-06-04T00:47:13.000Z</time>
</trkpt>  
<trkpt lat="34.2512075974062" lon="108.89274054995346">
   <ele>408.2184978565201</ele>
   <time>2021-06-04T00:47:15.000Z</time>
</trkpt>  
<trkpt lat="34.251233155851835" lon="108.89275122704733">
   <ele>407.86800645664334</ele>
   <time>2021-06-04T00:47:17.000Z</time>
</trkpt>  
<trkpt lat="34.25126201767585" lon="108.8927633750836">
   <ele>407.8251151358709</ele>
   <time>2021-06-04T00:47:19.000Z</time>
</trkpt>  
<trkpt lat="34.251296768732914" lon="108.89277313728262">
   <ele>407.6645710673183</ele>
   <time>2021-06-04T00:47:22.000Z</time>
</trkpt>  
<trkpt lat="34.251330357755194" lon="108.8927994179273">
   <ele>407.69255630485713</ele>
   <time>2021-06-04T00:47:25.000Z</time>
</trkpt>  
<trkpt lat="34.251359131646886" lon="108.89283052573764">
   <ele>407.4991267211735</ele>
   <time>2021-06-04T00:47:28.000Z</time>
</trkpt>  
<trkpt lat="34.25138036065604" lon="108.89285467903852">
   <ele>407.1029534833506</ele>
   <time>2021-06-04T00:47:30.000Z</time>
</trkpt>  
<trkpt lat="34.25139211763452" lon="108.8928869819547">
   <ele>407.28745360765606</ele>
   <time>2021-06-04T00:47:32.000Z</time>
</trkpt>  
<trkpt lat="34.251398713925276" lon="108.89292664211835">
   <ele>407.03913294058293</ele>
   <time>2021-06-04T00:47:34.000Z</time>
</trkpt>  
<trkpt lat="34.25140176671065" lon="108.89296734710895">
   <ele>407.11537822242826</ele>
   <time>2021-06-04T00:47:37.000Z</time>
</trkpt>  
<trkpt lat="34.251401133807924" lon="108.89301504361991">
   <ele>407.3897998454049</ele>
   <time>2021-06-04T00:47:40.000Z</time>
</trkpt>  
<trkpt lat="34.25140176697215" lon="108.8930484798607">
   <ele>407.51760171353817</ele>
   <time>2021-06-04T00:47:42.000Z</time>
</trkpt>  
<trkpt lat="34.25139683536908" lon="108.8930817400473">
   <ele>406.2727085184306</ele>
   <time>2021-06-04T00:47:44.000Z</time>
</trkpt>  
<trkpt lat="34.25140066797749" lon="108.89312121989164">
   <ele>406.4200343750417</ele>
   <time>2021-06-04T00:47:46.000Z</time>
</trkpt>  
<trkpt lat="34.25141329938746" lon="108.8931621846065">
   <ele>406.5306812757626</ele>
   <time>2021-06-04T00:47:48.000Z</time>
</trkpt>  
<trkpt lat="34.251427162029884" lon="108.89320163934141">
   <ele>406.3682397939265</ele>
   <time>2021-06-04T00:47:50.000Z</time>
</trkpt>  
<trkpt lat="34.25144447217427" lon="108.89324471967056">
   <ele>406.41070752125233</ele>
   <time>2021-06-04T00:47:53.000Z</time>
</trkpt>  
<trkpt lat="34.251463171127455" lon="108.8932791536993">
   <ele>406.40621803421527</ele>
   <time>2021-06-04T00:47:55.000Z</time>
</trkpt>  
<trkpt lat="34.251481220441725" lon="108.89330896868833">
   <ele>406.06784068234265</ele>
   <time>2021-06-04T00:47:57.000Z</time>
</trkpt>  
<trkpt lat="34.25149598236658" lon="108.89333776832925">
   <ele>405.8866634974256</ele>
   <time>2021-06-04T00:47:59.000Z</time>
</trkpt>  
<trkpt lat="34.251511550857835" lon="108.8933789904686">
   <ele>405.81939840409905</ele>
   <time>2021-06-04T00:48:02.000Z</time>
</trkpt>  
<trkpt lat="34.2515238534273" lon="108.89340881254196">
   <ele>405.8304051794112</ele>
   <time>2021-06-04T00:48:04.000Z</time>
</trkpt>  
<trkpt lat="34.25153148800599" lon="108.89344268405115">
   <ele>405.5950846495107</ele>
   <time>2021-06-04T00:48:06.000Z</time>
</trkpt>  
<trkpt lat="34.25153627677777" lon="108.8934809002659">
   <ele>405.0137808760628</ele>
   <time>2021-06-04T00:48:09.000Z</time>
</trkpt>  
<trkpt lat="34.251541807412835" lon="108.89351289386559">
   <ele>404.934796044603</ele>
   <time>2021-06-04T00:48:12.000Z</time>
</trkpt>  
<trkpt lat="34.25154936629198" lon="108.89355018782068">
   <ele>405.0691407388076</ele>
   <time>2021-06-04T00:48:15.000Z</time>
</trkpt>  
<trkpt lat="34.251552960945915" lon="108.8935845913318">
   <ele>405.00114596728235</ele>
   <time>2021-06-04T00:48:17.000Z</time>
</trkpt>  
<trkpt lat="34.25156061956572" lon="108.89361997522664">
   <ele>404.9204042274505</ele>
   <time>2021-06-04T00:48:20.000Z</time>
</trkpt>  
<trkpt lat="34.25156830049542" lon="108.89365478477491">
   <ele>404.7642609886825</ele>
   <time>2021-06-04T00:48:23.000Z</time>
</trkpt>  
<trkpt lat="34.25156927686266" lon="108.89369731503538">
   <ele>404.22029899060726</ele>
   <time>2021-06-04T00:48:27.000Z</time>
</trkpt>  
<trkpt lat="34.251564445848814" lon="108.89373476401094">
   <ele>404.78969179373235</ele>
   <time>2021-06-04T00:48:30.000Z</time>
</trkpt>  
<trkpt lat="34.25155583381595" lon="108.89377075888702">
   <ele>404.42551333177835</ele>
   <time>2021-06-04T00:48:33.000Z</time>
</trkpt>  
<trkpt lat="34.25155830908898" lon="108.89380840659098">
   <ele>404.9016634039581</ele>
   <time>2021-06-04T00:48:36.000Z</time>
</trkpt>  
<trkpt lat="34.25156626017223" lon="108.89384340499839">
   <ele>405.3361615501344</ele>
   <time>2021-06-04T00:48:39.000Z</time>
</trkpt>  
<trkpt lat="34.25157283434407" lon="108.89388069998202">
   <ele>405.09040482062846</ele>
   <time>2021-06-04T00:48:43.000Z</time>
</trkpt>  
<trkpt lat="34.25157981428243" lon="108.89392356575543">
   <ele>404.6914982907474</ele>
   <time>2021-06-04T00:48:45.000Z</time>
</trkpt>  
<trkpt lat="34.25158399749415" lon="108.89395974364135">
   <ele>405.08100965153426</ele>
   <time>2021-06-04T00:48:49.000Z</time>
</trkpt>  
<trkpt lat="34.251587383736435" lon="108.89399419231371">
   <ele>405.2771922601387</ele>
   <time>2021-06-04T00:48:53.000Z</time>
</trkpt>  
<trkpt lat="34.25159530194759" lon="108.8940344472119">
   <ele>405.2077405182645</ele>
   <time>2021-06-04T00:48:57.000Z</time>
</trkpt>  
<trkpt lat="34.2516115155322" lon="108.89406332709356">
   <ele>404.8694294290617</ele>
   <time>2021-06-04T00:49:01.000Z</time>
</trkpt>  
<trkpt lat="34.251627550767246" lon="108.89409077214341">
   <ele>404.6731877429411</ele>
   <time>2021-06-04T00:49:04.000Z</time>
</trkpt>  
<trkpt lat="34.25164440525538" lon="108.89411841209626">
   <ele>405.1726964721456</ele>
   <time>2021-06-04T00:49:07.000Z</time>
</trkpt>  
<trkpt lat="34.2516649513256" lon="108.89415087363797">
   <ele>405.112544067204</ele>
   <time>2021-06-04T00:49:10.000Z</time>
</trkpt>  
<trkpt lat="34.25168138149042" lon="108.89417969906515">
   <ele>404.98340062983334</ele>
   <time>2021-06-04T00:49:13.000Z</time>
</trkpt>  
<trkpt lat="34.25169942414582" lon="108.89421724750177">
   <ele>405.21320472378284</ele>
   <time>2021-06-04T00:49:16.000Z</time>
</trkpt>  
<trkpt lat="34.25171888449067" lon="108.8942467275457">
   <ele>405.19171836972237</ele>
   <time>2021-06-04T00:49:20.000Z</time>
</trkpt>  
<trkpt lat="34.25174469217265" lon="108.89427576316226">
   <ele>405.02022952772677</ele>
   <time>2021-06-04T00:49:24.000Z</time>
</trkpt>  
<trkpt lat="34.25176997688398" lon="108.89430901150163">
   <ele>404.7320019286126</ele>
   <time>2021-06-04T00:49:28.000Z</time>
</trkpt>  
<trkpt lat="34.25179180931154" lon="108.89433920874663">
   <ele>404.6216347059235</ele>
   <time>2021-06-04T00:49:31.000Z</time>
</trkpt>  
<trkpt lat="34.251808173175384" lon="108.8943759474078">
   <ele>404.50455525144935</ele>
   <time>2021-06-04T00:49:34.000Z</time>
</trkpt>  
<trkpt lat="34.25181656685177" lon="108.89441735885288">
   <ele>405.0191594026983</ele>
   <time>2021-06-04T00:49:37.000Z</time>
</trkpt>  
<trkpt lat="34.251815390015906" lon="108.8944504767813">
   <ele>405.10627584625036</ele>
   <time>2021-06-04T00:49:39.000Z</time>
</trkpt>  
<trkpt lat="34.251814123462324" lon="108.89448407668894">
   <ele>405.0510361948982</ele>
   <time>2021-06-04T00:49:41.000Z</time>
</trkpt>  
<trkpt lat="34.251812528157366" lon="108.89452719420511">
   <ele>404.4535222603008</ele>
   <time>2021-06-04T00:49:44.000Z</time>
</trkpt>  
<trkpt lat="34.25180730888356" lon="108.89456750662045">
   <ele>404.23687977250665</ele>
   <time>2021-06-04T00:49:47.000Z</time>
</trkpt>  
<trkpt lat="34.25180056473048" lon="108.89460018473639">
   <ele>404.5363977244124</ele>
   <time>2021-06-04T00:49:49.000Z</time>
</trkpt>  
<trkpt lat="34.251798807384915" lon="108.89464480383893">
   <ele>403.7441978948191</ele>
   <time>2021-06-04T00:49:52.000Z</time>
</trkpt>  
<trkpt lat="34.25179496607849" lon="108.89468008052022">
   <ele>403.86974204238504</ele>
   <time>2021-06-04T00:49:55.000Z</time>
</trkpt>  
<trkpt lat="34.25179139259219" lon="108.89472968790494">
   <ele>404.01088102161884</ele>
   <time>2021-06-04T00:49:58.000Z</time>
</trkpt>  
<trkpt lat="34.25178502235841" lon="108.8947732940148">
   <ele>403.9363283813</ele>
   <time>2021-06-04T00:50:01.000Z</time>
</trkpt>  
<trkpt lat="34.25177983241817" lon="108.89480651722434">
   <ele>404.22983413375914</ele>
   <time>2021-06-04T00:50:04.000Z</time>
</trkpt>  
<trkpt lat="34.25176418467241" lon="108.89483889858163">
   <ele>404.281931062229</ele>
   <time>2021-06-04T00:50:08.000Z</time>
</trkpt>  
<trkpt lat="34.251745092141064" lon="108.89487713450166">
   <ele>404.78338232822716</ele>
   <time>2021-06-04T00:50:12.000Z</time>
</trkpt>  
<trkpt lat="34.2517457905972" lon="108.8949184499832">
   <ele>404.5931925242767</ele>
   <time>2021-06-04T00:50:16.000Z</time>
</trkpt>  
<trkpt lat="34.25172496382507" lon="108.89494382453422">
   <ele>404.7294514365494</ele>
   <time>2021-06-04T00:50:21.000Z</time>
</trkpt>  
<trkpt lat="34.25175192494692" lon="108.89493753210097">
   <ele>405.1052952762693</ele>
   <time>2021-06-04T00:51:25.000Z</time>
</trkpt>  
<trkpt lat="34.251778877470485" lon="108.89494204695288">
   <ele>404.9020612100139</ele>
   <time>2021-06-04T00:51:28.000Z</time>
</trkpt>  
<trkpt lat="34.25175561697175" lon="108.89492529944052">
   <ele>405.2024886608124</ele>
   <time>2021-06-04T00:52:07.000Z</time>
</trkpt>  
<trkpt lat="34.25170291336705" lon="108.89487532615647">
   <ele>405.4905124679208</ele>
   <time>2021-06-04T00:52:09.000Z</time>
</trkpt>  
<trkpt lat="34.251728317941414" lon="108.89484742964112">
   <ele>405.59808310400695</ele>
   <time>2021-06-04T00:52:18.000Z</time>
</trkpt>  
<trkpt lat="34.25176436339723" lon="108.89483398162591">
   <ele>406.08163013588637</ele>
   <time>2021-06-04T00:52:21.000Z</time>
</trkpt>  
<trkpt lat="34.25179480469267" lon="108.89482753102465">
   <ele>405.5545606724918</ele>
   <time>2021-06-04T00:52:24.000Z</time>
</trkpt>  
<trkpt lat="34.25182916218473" lon="108.89481594229936">
   <ele>405.84347127657384</ele>
   <time>2021-06-04T00:52:27.000Z</time>
</trkpt>  
<trkpt lat="34.251863052135356" lon="108.89481241673074">
   <ele>405.598143234849</ele>
   <time>2021-06-04T00:52:31.000Z</time>
</trkpt>  
<trkpt lat="34.25189021477858" lon="108.89482031404785">
   <ele>405.2850245879963</ele>
   <time>2021-06-04T00:52:34.000Z</time>
</trkpt>  
<trkpt lat="34.25191869660134" lon="108.89482477040852">
   <ele>404.9060771930963</ele>
   <time>2021-06-04T00:52:38.000Z</time>
</trkpt>  
<trkpt lat="34.251946121430024" lon="108.8948429771143">
   <ele>404.66008439380676</ele>
   <time>2021-06-04T00:52:41.000Z</time>
</trkpt>  
<trkpt lat="34.25196344071693" lon="108.89486994443229">
   <ele>404.3782234499231</ele>
   <time>2021-06-04T00:52:44.000Z</time>
</trkpt>  
<trkpt lat="34.251981685851014" lon="108.89489860583294">
   <ele>404.3304938469082</ele>
   <time>2021-06-04T00:52:47.000Z</time>
</trkpt>  
<trkpt lat="34.25200382552986" lon="108.89492635167343">
   <ele>403.58270423673093</ele>
   <time>2021-06-04T00:52:50.000Z</time>
</trkpt>  
<trkpt lat="34.25202994264446" lon="108.89494071480682">
   <ele>404.2893273187801</ele>
   <time>2021-06-04T00:52:52.000Z</time>
</trkpt>  
<trkpt lat="34.252058427831216" lon="108.89495169356401">
   <ele>404.1637682747096</ele>
   <time>2021-06-04T00:52:54.000Z</time>
</trkpt>  
<trkpt lat="34.252088428883845" lon="108.89495641402003">
   <ele>404.39720203448087</ele>
   <time>2021-06-04T00:53:00.000Z</time>
</trkpt>  
<trkpt lat="34.25212347981648" lon="108.89494999282641">
   <ele>404.0427035847679</ele>
   <time>2021-06-04T00:53:02.000Z</time>
</trkpt>  
       </trkseg>
   </trk>
</gpx>
