# Supplementary material for: Exploring the influence of path environment factors on walking behavior in urban parks with configuration attribute control
Source: PLoS One. 2025 Jul 28;20(7):e0329278. doi: 10.1371/journal.pone.0329278 (PMC12303266; doi:10.1371/journal.pone.0329278)
Supplement: S2 File — (ZIP) [file pone.0329278.s002.zip › S2 File/Trajectory data/F39.gpx]

<?xml version="1.0" encoding="UTF-8"?><gpx xsi:schemaLocation="http://www.topografix.com/GPX/1/0 http://www.topografix.com/GPX/1/0/gpx.xsd" xmlns="http://www.topografix.com/GPX/1/0" xmlns:xsi="http://www.w3.org/2001/XMLSchema-instance" creator="SixFoot - http://www.foooooot.com/" version="1.0"><trk><trkseg><trkpt lon="108.89646449" lat="34.24874374"><ele>378.2379150390625</ele><time>2021-06-04T00:05:11Z</time><speed>1.25</speed></trkpt><trkpt lon="108.89615227" lat="34.24884041"><ele>367.0992431640625</ele><time>2021-06-04T00:05:15Z</time><speed>1.6200000047683716</speed></trkpt><trkpt lon="108.89607052" lat="34.24890515"><ele>367.7894287109375</ele><time>2021-06-04T00:05:19Z</time><speed>1.350000023841858</speed></trkpt><trkpt lon="108.89604373" lat="34.24899608"><ele>367.4876708984375</ele><time>2021-06-04T00:05:27Z</time><speed>0.9599999785423279</speed></trkpt><trkpt lon="108.89603365" lat="34.24910172"><ele>368.503173828125</ele><time>2021-06-04T00:05:40Z</time><speed>1.0299999713897705</speed></trkpt><trkpt lon="108.89602618" lat="34.24919319"><ele>364.48870849609375</ele><time>2021-06-04T00:05:48Z</time><speed>0.9900000095367432</speed></trkpt><trkpt lon="108.89597753" lat="34.24927971"><ele>361.7965087890625</ele><time>2021-06-04T00:05:58Z</time><speed>1.0299999713897705</speed></trkpt><trkpt lon="108.89592836" lat="34.24936249"><ele>360.73284912109375</ele><time>2021-06-04T00:06:06Z</time><speed>1.1699999570846558</speed></trkpt><trkpt lon="108.89590919" lat="34.2494668"><ele>363.595947265625</ele><time>2021-06-04T00:06:16Z</time><speed>0.9800000190734863</speed></trkpt><trkpt lon="108.89589363" lat="34.24957205"><ele>363.90032958984375</ele><time>2021-06-04T00:06:26Z</time><speed>1.1299999952316284</speed></trkpt><trkpt lon="108.89588904" lat="34.24966308"><ele>365.26702880859375</ele><time>2021-06-04T00:06:34Z</time><speed>0.8899999856948853</speed></trkpt><trkpt lon="108.89594982" lat="34.24973856"><ele>363.523681640625</ele><time>2021-06-04T00:06:44Z</time><speed>0.75</speed></trkpt><trkpt lon="108.89588665" lat="34.24983236"><ele>364.502197265625</ele><time>2021-06-04T00:06:53Z</time><speed>1.0099999904632568</speed></trkpt><trkpt lon="108.8957661" lat="34.24983169"><ele>363.7401123046875</ele><time>2021-06-04T00:07:02Z</time><speed>0.9700000286102295</speed></trkpt><trkpt lon="108.89564147" lat="34.24983733"><ele>366.86962890625</ele><time>2021-06-04T00:07:12Z</time><speed>0.7400000095367432</speed></trkpt><trkpt lon="108.8956596" lat="34.24993379"><ele>369.5379638671875</ele><time>2021-06-04T00:07:24Z</time><speed>0.9300000071525574</speed></trkpt><trkpt lon="108.8956949" lat="34.25002324"><ele>370.4024658203125</ele><time>2021-06-04T00:07:34Z</time><speed>1.0099999904632568</speed></trkpt><trkpt lon="108.89558647" lat="34.25005689"><ele>371.321044921875</ele><time>2021-06-04T00:07:42Z</time><speed>1.0299999713897705</speed></trkpt><trkpt lon="108.89547408" lat="34.2500426"><ele>368.4759521484375</ele><time>2021-06-04T00:07:50Z</time><speed>1.190000057220459</speed></trkpt><trkpt lon="108.89536293" lat="34.2500519"><ele>369.294921875</ele><time>2021-06-04T00:07:58Z</time><speed>1.0499999523162842</speed></trkpt><trkpt lon="108.89525011" lat="34.25005133"><ele>370.40948486328125</ele><time>2021-06-04T00:08:06Z</time><speed>1.0399999618530273</speed></trkpt><trkpt lon="108.89511813" lat="34.2500473"><ele>369.0235595703125</ele><time>2021-06-04T00:08:16Z</time><speed>1.100000023841858</speed></trkpt><trkpt lon="108.89501731" lat="34.25010372"><ele>368.24847412109375</ele><time>2021-06-04T00:08:26Z</time><speed>1.0299999713897705</speed></trkpt><trkpt lon="108.89494425" lat="34.2501772"><ele>367.403076171875</ele><time>2021-06-04T00:08:36Z</time><speed>0.8899999856948853</speed></trkpt><trkpt lon="108.89483215" lat="34.25023787"><ele>364.8916015625</ele><time>2021-06-04T00:08:46Z</time><speed>1.0700000524520874</speed></trkpt><trkpt lon="108.89475352" lat="34.250321"><ele>368.0924072265625</ele><time>2021-06-04T00:08:56Z</time><speed>1.0199999809265137</speed></trkpt><trkpt lon="108.89464518" lat="34.25037506"><ele>368.69921875</ele><time>2021-06-04T00:09:04Z</time><speed>1.149999976158142</speed></trkpt><trkpt lon="108.89453461" lat="34.25041833"><ele>370.8114013671875</ele><time>2021-06-04T00:09:14Z</time><speed>1.1699999570846558</speed></trkpt><trkpt lon="108.89443689" lat="34.25046025"><ele>370.25323486328125</ele><time>2021-06-04T00:09:22Z</time><speed>1.1299999952316284</speed></trkpt><trkpt lon="108.89433606" lat="34.25050341"><ele>368.2713623046875</ele><time>2021-06-04T00:09:30Z</time><speed>1.3200000524520874</speed></trkpt><trkpt lon="108.89422215" lat="34.25055903"><ele>369.9200439453125</ele><time>2021-06-04T00:09:40Z</time><speed>1.1799999475479126</speed></trkpt><trkpt lon="108.89411091" lat="34.25059588"><ele>372.07489013671875</ele><time>2021-06-04T00:09:50Z</time><speed>1.1699999570846558</speed></trkpt><trkpt lon="108.89399453" lat="34.25062891"><ele>373.093505859375</ele><time>2021-06-04T00:10:00Z</time><speed>1.0499999523162842</speed></trkpt><trkpt lon="108.89387483" lat="34.25066003"><ele>373.1600341796875</ele><time>2021-06-04T00:10:10Z</time><speed>1.100000023841858</speed></trkpt><trkpt lon="108.89376523" lat="34.2506987"><ele>370.61639404296875</ele><time>2021-06-04T00:10:22Z</time><speed>0.8299999833106995</speed></trkpt><trkpt lon="108.8936507" lat="34.2507179"><ele>369.438232421875</ele><time>2021-06-04T00:10:32Z</time><speed>0.7799999713897705</speed></trkpt><trkpt lon="108.89354493" lat="34.25074337"><ele>369.87060546875</ele><time>2021-06-04T00:10:42Z</time><speed>0.9800000190734863</speed></trkpt><trkpt lon="108.89342029" lat="34.25075533"><ele>368.1376953125</ele><time>2021-06-04T00:10:52Z</time><speed>1.0700000524520874</speed></trkpt><trkpt lon="108.89329595" lat="34.25077072"><ele>367.47216796875</ele><time>2021-06-04T00:11:02Z</time><speed>1.2699999809265137</speed></trkpt><trkpt lon="108.89318014" lat="34.25074893"><ele>369.9996337890625</ele><time>2021-06-04T00:11:10Z</time><speed>1.2400000095367432</speed></trkpt><trkpt lon="108.89305134" lat="34.2507287"><ele>372.5125732421875</ele><time>2021-06-04T00:11:20Z</time><speed>1.149999976158142</speed></trkpt><trkpt lon="108.8929248" lat="34.2507066"><ele>373.3907470703125</ele><time>2021-06-04T00:11:30Z</time><speed>1.159999966621399</speed></trkpt><trkpt lon="108.89280132" lat="34.25069961"><ele>373.2015380859375</ele><time>2021-06-04T00:11:40Z</time><speed>1.0700000524520874</speed></trkpt><trkpt lon="108.89269239" lat="34.25070345"><ele>376.68341064453125</ele><time>2021-06-04T00:11:48Z</time><speed>1.0199999809265137</speed></trkpt><trkpt lon="108.89257844" lat="34.25069332"><ele>371.5140380859375</ele><time>2021-06-04T00:11:58Z</time><speed>0.9700000286102295</speed></trkpt><trkpt lon="108.8924766" lat="34.25065903"><ele>374.325439453125</ele><time>2021-06-04T00:12:06Z</time><speed>0.9900000095367432</speed></trkpt><trkpt lon="108.89236474" lat="34.2505956"><ele>375.15374755859375</ele><time>2021-06-04T00:12:16Z</time><speed>1.2599999904632568</speed></trkpt><trkpt lon="108.89224341" lat="34.25056697"><ele>372.927490234375</ele><time>2021-06-04T00:12:26Z</time><speed>0.9800000190734863</speed></trkpt><trkpt lon="108.8921166" lat="34.25055358"><ele>371.6654052734375</ele><time>2021-06-04T00:12:36Z</time><speed>0.9900000095367432</speed></trkpt><trkpt lon="108.89200504" lat="34.25053875"><ele>372.4124755859375</ele><time>2021-06-04T00:12:46Z</time><speed>1.0399999618530273</speed></trkpt><trkpt lon="108.89187515" lat="34.25052708"><ele>375.7296142578125</ele><time>2021-06-04T00:12:56Z</time><speed>1.0800000429153442</speed></trkpt><trkpt lon="108.89175029" lat="34.25052389"><ele>376.96966552734375</ele><time>2021-06-04T00:13:06Z</time><speed>1.0399999618530273</speed></trkpt><trkpt lon="108.89163461" lat="34.25051503"><ele>375.53076171875</ele><time>2021-06-04T00:13:16Z</time><speed>1.0199999809265137</speed></trkpt><trkpt lon="108.89150692" lat="34.25048431"><ele>377.202392578125</ele><time>2021-06-04T00:13:26Z</time><speed>1.0700000524520874</speed></trkpt><trkpt lon="108.89139843" lat="34.25044271"><ele>375.57275390625</ele><time>2021-06-04T00:13:36Z</time><speed>1.0499999523162842</speed></trkpt><trkpt lon="108.89129027" lat="34.25038521"><ele>374.09423828125</ele><time>2021-06-04T00:13:46Z</time><speed>1.1200000047683716</speed></trkpt><trkpt lon="108.89118638" lat="34.25031332"><ele>376.78948974609375</ele><time>2021-06-04T00:13:56Z</time><speed>1.159999966621399</speed></trkpt><trkpt lon="108.89108011" lat="34.25024279"><ele>378.0760498046875</ele><time>2021-06-04T00:14:06Z</time><speed>0.9399999976158142</speed></trkpt><trkpt lon="108.89100538" lat="34.25017111"><ele>377.4541015625</ele><time>2021-06-04T00:14:16Z</time><speed>0.9900000095367432</speed></trkpt><trkpt lon="108.89093545" lat="34.25009006"><ele>375.869384765625</ele><time>2021-06-04T00:14:26Z</time><speed>0.800000011920929</speed></trkpt><trkpt lon="108.89084692" lat="34.25001119"><ele>369.744140625</ele><time>2021-06-04T00:14:36Z</time><speed>0.38999998569488525</speed></trkpt><trkpt lon="108.89079606" lat="34.24993014"><ele>372.2552490234375</ele><time>2021-06-04T00:14:44Z</time><speed>0.9599999785423279</speed></trkpt><trkpt lon="108.89075868" lat="34.24983958"><ele>372.3055419921875</ele><time>2021-06-04T00:14:54Z</time><speed>1.0499999523162842</speed></trkpt><trkpt lon="108.89074914" lat="34.24973211"><ele>370.75823974609375</ele><time>2021-06-04T00:15:06Z</time><speed>1.1100000143051147</speed></trkpt><trkpt lon="108.89074704" lat="34.24962943"><ele>370.4241943359375</ele><time>2021-06-04T00:15:16Z</time><speed>0.8299999833106995</speed></trkpt><trkpt lon="108.89072177" lat="34.2495229"><ele>369.08660888671875</ele><time>2021-06-04T00:15:28Z</time><speed>1.059999942779541</speed></trkpt><trkpt lon="108.89070376" lat="34.24942714"><ele>372.025146484375</ele><time>2021-06-04T00:15:36Z</time><speed>1.1100000143051147</speed></trkpt><trkpt lon="108.8907075" lat="34.24931344"><ele>373.7628173828125</ele><time>2021-06-04T00:15:44Z</time><speed>2.5199999809265137</speed></trkpt><trkpt lon="108.89071956" lat="34.2492183"><ele>374.1156005859375</ele><time>2021-06-04T00:15:48Z</time><speed>1.3600000143051147</speed></trkpt><trkpt lon="108.89072783" lat="34.24912399"><ele>373.3760986328125</ele><time>2021-06-04T00:15:52Z</time><speed>2.259999990463257</speed></trkpt><trkpt lon="108.89079358" lat="34.24899659"><ele>371.73675537109375</ele><time>2021-06-04T00:15:58Z</time><speed>2.559999942779541</speed></trkpt><trkpt lon="108.89087067" lat="34.24891874"><ele>374.281005859375</ele><time>2021-06-04T00:16:02Z</time><speed>2.1600000858306885</speed></trkpt><trkpt lon="108.89095809" lat="34.24885126"><ele>374.2083740234375</ele><time>2021-06-04T00:16:06Z</time><speed>2.390000104904175</speed></trkpt><trkpt lon="108.8910319" lat="34.24877365"><ele>374.849365234375</ele><time>2021-06-04T00:16:12Z</time><speed>1.4800000190734863</speed></trkpt><trkpt lon="108.89115654" lat="34.24871231"><ele>374.289306640625</ele><time>2021-06-04T00:16:20Z</time><speed>1.0099999904632568</speed></trkpt><trkpt lon="108.89126331" lat="34.2486692"><ele>374.6328125</ele><time>2021-06-04T00:16:28Z</time><speed>0.6899999976158142</speed></trkpt><trkpt lon="108.89136755" lat="34.24862975"><ele>373.0303955078125</ele><time>2021-06-04T00:16:36Z</time><speed>0.699999988079071</speed></trkpt><trkpt lon="108.89148928" lat="34.24859679"><ele>374.37530517578125</ele><time>2021-06-04T00:16:44Z</time><speed>1.1200000047683716</speed></trkpt><trkpt lon="108.8916088" lat="34.24858254"><ele>373.2906494140625</ele><time>2021-06-04T00:16:52Z</time><speed>0.4399999976158142</speed></trkpt><trkpt lon="108.89172451" lat="34.24858786"><ele>371.573974609375</ele><time>2021-06-04T00:17:00Z</time><speed>0.8999999761581421</speed></trkpt><trkpt lon="108.89182938" lat="34.24862044"><ele>373.1976318359375</ele><time>2021-06-04T00:17:06Z</time><speed>1.100000023841858</speed></trkpt><trkpt lon="108.89196331" lat="34.2486488"><ele>372.656982421875</ele><time>2021-06-04T00:17:16Z</time><speed>1.340000033378601</speed></trkpt><trkpt lon="108.89207248" lat="34.24866079"><ele>370.7650146484375</ele><time>2021-06-04T00:17:24Z</time><speed>1.3799999952316284</speed></trkpt><trkpt lon="108.89219943" lat="34.24867632"><ele>370.44036865234375</ele><time>2021-06-04T00:17:32Z</time><speed>1.2999999523162842</speed></trkpt><trkpt lon="108.89232278" lat="34.24870952"><ele>371.75347900390625</ele><time>2021-06-04T00:17:40Z</time><speed>1.3600000143051147</speed></trkpt><trkpt lon="108.89243827" lat="34.24872942"><ele>370.5960693359375</ele><time>2021-06-04T00:17:48Z</time><speed>1.3799999952316284</speed></trkpt><trkpt lon="108.89257242" lat="34.24872798"><ele>371.528564453125</ele><time>2021-06-04T00:17:56Z</time><speed>1.5299999713897705</speed></trkpt><trkpt lon="108.89269359" lat="34.24873343"><ele>372.313232421875</ele><time>2021-06-04T00:18:04Z</time><speed>0.8899999856948853</speed></trkpt><trkpt lon="108.89283651" lat="34.24875201"><ele>373.8935546875</ele><time>2021-06-04T00:18:12Z</time><speed>1.5</speed></trkpt><trkpt lon="108.89295548" lat="34.24877398"><ele>374.2509765625</ele><time>2021-06-04T00:18:20Z</time><speed>1.4900000095367432</speed></trkpt><trkpt lon="108.89306811" lat="34.24877935"><ele>375.69134521484375</ele><time>2021-06-04T00:18:26Z</time><speed>1.2999999523162842</speed></trkpt><trkpt lon="108.89320643" lat="34.24877967"><ele>375.34613037109375</ele><time>2021-06-04T00:18:34Z</time><speed>0.9100000262260437</speed></trkpt><trkpt lon="108.89332723" lat="34.24875432"><ele>373.8795166015625</ele><time>2021-06-04T00:18:42Z</time><speed>1.4700000286102295</speed></trkpt><trkpt lon="108.89344321" lat="34.24869468"><ele>375.26806640625</ele><time>2021-06-04T00:18:50Z</time><speed>1.350000023841858</speed></trkpt><trkpt lon="108.89353559" lat="34.24862636"><ele>376.21728515625</ele><time>2021-06-04T00:18:58Z</time><speed>0.800000011920929</speed></trkpt><trkpt lon="108.89360155" lat="34.24854138"><ele>376.5133056640625</ele><time>2021-06-04T00:19:06Z</time><speed>1.0800000429153442</speed></trkpt><trkpt lon="108.89367475" lat="34.24846925"><ele>374.0242919921875</ele><time>2021-06-04T00:19:14Z</time><speed>1.2699999809265137</speed></trkpt><trkpt lon="108.89377416" lat="34.24839398"><ele>374.6622314453125</ele><time>2021-06-04T00:19:22Z</time><speed>1.0499999523162842</speed></trkpt><trkpt lon="108.89388752" lat="34.2483418"><ele>375.89453125</ele><time>2021-06-04T00:19:30Z</time><speed>0.9900000095367432</speed></trkpt><trkpt lon="108.89401339" lat="34.24831302"><ele>375.5675048828125</ele><time>2021-06-04T00:19:38Z</time><speed>1.2599999904632568</speed></trkpt><trkpt lon="108.89412759" lat="34.24828857"><ele>377.62420654296875</ele><time>2021-06-04T00:19:44Z</time><speed>1.7699999809265137</speed></trkpt><trkpt lon="108.89429135" lat="34.24824026"><ele>378.38348388671875</ele><time>2021-06-04T00:19:51Z</time><speed>1.7100000381469727</speed></trkpt><trkpt lon="108.89440807" lat="34.24816878"><ele>377.7103271484375</ele><time>2021-06-04T00:19:58Z</time><speed>2.4600000381469727</speed></trkpt><trkpt lon="108.89447222" lat="34.24809237"><ele>376.33001708984375</ele><time>2021-06-04T00:20:04Z</time><speed>1.4199999570846558</speed></trkpt><trkpt lon="108.89451967" lat="34.24800498"><ele>376.2955322265625</ele><time>2021-06-04T00:20:14Z</time><speed>1.100000023841858</speed></trkpt><trkpt lon="108.89463799" lat="34.24795358"><ele>374.538330078125</ele><time>2021-06-04T00:20:24Z</time><speed>1.2300000190734863</speed></trkpt><trkpt lon="108.89477079" lat="34.24795305"><ele>374.9591064453125</ele><time>2021-06-04T00:20:32Z</time><speed>1.340000033378601</speed></trkpt><trkpt lon="108.89488194" lat="34.24799871"><ele>374.35418701171875</ele><time>2021-06-04T00:20:40Z</time><speed>1.2999999523162842</speed></trkpt><trkpt lon="108.89497004" lat="34.24806794"><ele>374.5054931640625</ele><time>2021-06-04T00:20:48Z</time><speed>1.1399999856948853</speed></trkpt><trkpt lon="108.89500096" lat="34.24818171"><ele>373.4837646484375</ele><time>2021-06-04T00:20:56Z</time><speed>1.4700000286102295</speed></trkpt><trkpt lon="108.89499899" lat="34.24828654"><ele>374.0614013671875</ele><time>2021-06-04T00:21:02Z</time><speed>1.5199999809265137</speed></trkpt><trkpt lon="108.89501341" lat="34.24839963"><ele>373.7333984375</ele><time>2021-06-04T00:21:10Z</time><speed>1.5</speed></trkpt><trkpt lon="108.89504534" lat="34.24850156"><ele>374.41357421875</ele><time>2021-06-04T00:21:18Z</time><speed>1.4800000190734863</speed></trkpt><trkpt lon="108.8950636" lat="34.24860699"><ele>373.4219970703125</ele><time>2021-06-04T00:21:26Z</time><speed>1.4199999570846558</speed></trkpt><trkpt lon="108.89507486" lat="34.24871692"><ele>374.11431884765625</ele><time>2021-06-04T00:21:34Z</time><speed>1.0099999904632568</speed></trkpt><trkpt lon="108.89503826" lat="34.24881557"><ele>370.49468994140625</ele><time>2021-06-04T00:21:42Z</time><speed>1.149999976158142</speed></trkpt><trkpt lon="108.89498841" lat="34.24891261"><ele>371.69781494140625</ele><time>2021-06-04T00:21:48Z</time><speed>1.559999942779541</speed></trkpt><trkpt lon="108.89497901" lat="34.24902027"><ele>370.8939208984375</ele><time>2021-06-04T00:21:56Z</time><speed>1.4800000190734863</speed></trkpt><trkpt lon="108.89500463" lat="34.24911936"><ele>371.62213134765625</ele><time>2021-06-04T00:22:04Z</time><speed>0.8600000143051147</speed></trkpt><trkpt lon="108.8950263" lat="34.24921541"><ele>373.40911865234375</ele><time>2021-06-04T00:22:10Z</time><speed>1.440000057220459</speed></trkpt><trkpt lon="108.89501496" lat="34.24931035"><ele>372.5404052734375</ele><time>2021-06-04T00:22:16Z</time><speed>1.2000000476837158</speed></trkpt><trkpt lon="108.89498679" lat="34.24941402"><ele>373.8875732421875</ele><time>2021-06-04T00:22:24Z</time><speed>1.1799999475479126</speed></trkpt><trkpt lon="108.89493561" lat="34.24950527"><ele>373.73419189453125</ele><time>2021-06-04T00:22:32Z</time><speed>1.25</speed></trkpt><trkpt lon="108.89486144" lat="34.24957621"><ele>369.05950927734375</ele><time>2021-06-04T00:22:40Z</time><speed>1.2100000381469727</speed></trkpt><trkpt lon="108.89481745" lat="34.24968165"><ele>370.135986328125</ele><time>2021-06-04T00:22:48Z</time><speed>1.2599999904632568</speed></trkpt><trkpt lon="108.89481484" lat="34.24978709"><ele>369.123291015625</ele><time>2021-06-04T00:22:56Z</time><speed>1.190000057220459</speed></trkpt><trkpt lon="108.89483091" lat="34.24988689"><ele>366.00872802734375</ele><time>2021-06-04T00:23:04Z</time><speed>1.25</speed></trkpt><trkpt lon="108.89489353" lat="34.24997885"><ele>366.0684814453125</ele><time>2021-06-04T00:23:12Z</time><speed>1.559999942779541</speed></trkpt><trkpt lon="108.89500046" lat="34.25004246"><ele>365.4705810546875</ele><time>2021-06-04T00:23:20Z</time><speed>1.5499999523162842</speed></trkpt><trkpt lon="108.89496289" lat="34.25013478"><ele>365.131103515625</ele><time>2021-06-04T00:23:26Z</time><speed>1.3799999952316284</speed></trkpt><trkpt lon="108.89486498" lat="34.25020605"><ele>363.59222412109375</ele><time>2021-06-04T00:23:34Z</time><speed>1.2899999618530273</speed></trkpt><trkpt lon="108.89478328" lat="34.25026579"><ele>364.499267578125</ele><time>2021-06-04T00:23:40Z</time><speed>1.4299999475479126</speed></trkpt><trkpt lon="108.89472239" lat="34.25034664"><ele>364.233642578125</ele><time>2021-06-04T00:23:48Z</time><speed>1.090000033378601</speed></trkpt><trkpt lon="108.89473642" lat="34.25044295"><ele>368.1717529296875</ele><time>2021-06-04T00:24:04Z</time><speed>0.4300000071525574</speed></trkpt><trkpt lon="108.89463342" lat="34.25048973"><ele>369.73828125</ele><time>2021-06-04T00:24:38Z</time><speed>0.4699999988079071</speed></trkpt><trkpt lon="108.89474131" lat="34.25050099"><ele>372.06890869140625</ele><time>2021-06-04T00:39:21Z</time><speed>0.6800000071525574</speed></trkpt><trkpt lon="108.89466762" lat="34.25042826"><ele>372.85589599609375</ele><time>2021-06-04T00:57:33Z</time><speed>0.6499999761581421</speed></trkpt><trkpt lon="108.89463304" lat="34.25051651"><ele>374.8907470703125</ele><time>2021-06-04T00:59:39Z</time><speed>0.8100000023841858</speed></trkpt><trkpt lon="108.8945589" lat="34.25058237"><ele>371.6334228515625</ele><time>2021-06-04T00:59:53Z</time><speed>0.0</speed></trkpt><trkpt lon="108.89447418" lat="34.25065529"><ele>374.1627197265625</ele><time>2021-06-04T01:00:07Z</time><speed>0.6600000262260437</speed></trkpt><trkpt lon="108.89435572" lat="34.25066064"><ele>376.1278076171875</ele><time>2021-06-04T01:00:19Z</time><speed>0.4699999988079071</speed></trkpt><trkpt lon="108.89428418" lat="34.25073382"><ele>372.7171630859375</ele><time>2021-06-04T01:01:07Z</time><speed>0.6899999976158142</speed></trkpt><trkpt lon="108.89436813" lat="34.25067345"><ele>374.85186767578125</ele><time>2021-06-04T01:04:53Z</time><speed>0.6800000071525574</speed></trkpt><trkpt lon="108.89447288" lat="34.25064072"><ele>376.9747314453125</ele><time>2021-06-04T01:05:13Z</time><speed>0.0</speed></trkpt><trkpt lon="108.89453121" lat="34.25056241"><ele>373.46533203125</ele><time>2021-06-04T01:12:27Z</time><speed>1.149999976158142</speed></trkpt><trkpt lon="108.89460779" lat="34.2504817"><ele>374.2908935546875</ele><time>2021-06-04T01:12:37Z</time><speed>0.4300000071525574</speed></trkpt><trkpt lon="108.89470694" lat="34.250442"><ele>372.4091796875</ele><time>2021-06-04T01:23:19Z</time><speed>0.0</speed></trkpt><trkpt lon="108.89481019" lat="34.25040529"><ele>376.2454833984375</ele><time>2021-06-04T01:34:39Z</time><speed>0.75</speed></trkpt><trkpt lon="108.89492536" lat="34.25039386"><ele>377.95660400390625</ele><time>2021-06-04T01:34:47Z</time><speed>1.4700000286102295</speed></trkpt><trkpt lon="108.89504631" lat="34.2503498"><ele>378.2086181640625</ele><time>2021-06-04T01:34:55Z</time><speed>1.159999966621399</speed></trkpt><trkpt lon="108.89517349" lat="34.25033107"><ele>377.88885498046875</ele><time>2021-06-04T01:35:05Z</time><speed>1.590000033378601</speed></trkpt><trkpt lon="108.89529606" lat="34.25033649"><ele>378.34503173828125</ele><time>2021-06-04T01:35:13Z</time><speed>1.340000033378601</speed></trkpt><trkpt lon="108.89540301" lat="34.25036424"><ele>377.645263671875</ele><time>2021-06-04T01:35:21Z</time><speed>0.4000000059604645</speed></trkpt><trkpt lon="108.89551418" lat="34.25033024"><ele>378.5904541015625</ele><time>2021-06-04T01:35:29Z</time><speed>1.4800000190734863</speed></trkpt><trkpt lon="108.89564202" lat="34.25033214"><ele>380.435302734375</ele><time>2021-06-04T01:35:37Z</time><speed>1.409999966621399</speed></trkpt><trkpt lon="108.89577503" lat="34.2503435"><ele>380.8631591796875</ele><time>2021-06-04T01:35:45Z</time><speed>1.3799999952316284</speed></trkpt><trkpt lon="108.89589973" lat="34.25033293"><ele>380.384521484375</ele><time>2021-06-04T01:35:55Z</time><speed>1.149999976158142</speed></trkpt><trkpt lon="108.89601249" lat="34.25039678"><ele>380.488525390625</ele><time>2021-06-04T01:36:03Z</time><speed>1.4500000476837158</speed></trkpt><trkpt lon="108.89606468" lat="34.25048325"><ele>380.96240234375</ele><time>2021-06-04T01:36:13Z</time><speed>1.0</speed></trkpt><trkpt lon="108.8960293" lat="34.25057722"><ele>382.1470947265625</ele><time>2021-06-04T01:36:23Z</time><speed>0.6499999761581421</speed></trkpt><trkpt lon="108.89601403" lat="34.25068822"><ele>382.883056640625</ele><time>2021-06-04T01:36:31Z</time><speed>1.1699999570846558</speed></trkpt><trkpt lon="108.89605439" lat="34.25078473"><ele>382.4232177734375</ele><time>2021-06-04T01:36:43Z</time><speed>1.1799999475479126</speed></trkpt><trkpt lon="108.89617657" lat="34.25078776"><ele>380.6571044921875</ele><time>2021-06-04T01:36:53Z</time><speed>0.6899999976158142</speed></trkpt></trkseg></trk></gpx>
