# Supplementary material for: Exploring the influence of path environment factors on walking behavior in urban parks with configuration attribute control
Source: PLoS One. 2025 Jul 28;20(7):e0329278. doi: 10.1371/journal.pone.0329278 (PMC12303266; doi:10.1371/journal.pone.0329278)
Supplement: S2 File — (ZIP) [file pone.0329278.s002.zip › S2 File/Trajectory data/F4.gpx]

<?xml version="1.0" encoding="UTF-8"?><gpx xsi:schemaLocation="http://www.topografix.com/GPX/1/0 http://www.topografix.com/GPX/1/0/gpx.xsd" xmlns="http://www.topografix.com/GPX/1/0" xmlns:xsi="http://www.w3.org/2001/XMLSchema-instance" creator="SixFoot - http://www.foooooot.com/" version="1.0"><trk><trkseg><trkpt lon="108.89625166666669" lat="34.24898333333333"><ele>410.6</ele><time>2021-06-04T01:48:32Z</time><speed>0.0</speed></trkpt><trkpt lon="108.89597" lat="34.24913166666667"><ele>393.8</ele><time>2021-06-04T01:48:45Z</time><speed>0.0</speed></trkpt><trkpt lon="108.89597666666666" lat="34.24922333333333"><ele>389.6</ele><time>2021-06-04T01:49:07Z</time><speed>0.0</speed></trkpt><trkpt lon="108.89606666666666" lat="34.24928"><ele>387.5</ele><time>2021-06-04T01:49:24Z</time><speed>0.0</speed></trkpt><trkpt lon="108.89601499999999" lat="34.24936666666667"><ele>385.5</ele><time>2021-06-04T01:50:06Z</time><speed>0.0</speed></trkpt><trkpt lon="108.89598" lat="34.24946166666667"><ele>382.7</ele><time>2021-06-04T01:50:15Z</time><speed>0.0</speed></trkpt><trkpt lon="108.89594666666666" lat="34.249563333333334"><ele>379.6</ele><time>2021-06-04T01:50:25Z</time><speed>0.0</speed></trkpt><trkpt lon="108.89593500000001" lat="34.24966666666667"><ele>378.2</ele><time>2021-06-04T01:50:36Z</time><speed>0.0</speed></trkpt><trkpt lon="108.89591999999999" lat="34.24975666666667"><ele>378.8</ele><time>2021-06-04T01:50:46Z</time><speed>0.0</speed></trkpt><trkpt lon="108.89583333333333" lat="34.24982333333333"><ele>394.1</ele><time>2021-06-04T01:50:54Z</time><speed>0.6928161382675171</speed></trkpt><trkpt lon="108.89571333333333" lat="34.24981833333333"><ele>394.7</ele><time>2021-06-04T01:51:53Z</time><speed>1.0917258262634277</speed></trkpt><trkpt lon="108.89560000000002" lat="34.249825"><ele>398.0</ele><time>2021-06-04T01:52:12Z</time><speed>0.6603885889053345</speed></trkpt><trkpt lon="108.89562166666668" lat="34.24992666666667"><ele>399.4</ele><time>2021-06-04T01:52:24Z</time><speed>0.7751716375350952</speed></trkpt><trkpt lon="108.89561166666665" lat="34.25002833333333"><ele>399.1</ele><time>2021-06-04T01:52:42Z</time><speed>0.47148555517196655</speed></trkpt><trkpt lon="108.89551666666667" lat="34.250083333333336"><ele>398.3</ele><time>2021-06-04T01:53:06Z</time><speed>0.8791455626487732</speed></trkpt><trkpt lon="108.89539500000001" lat="34.25004666666667"><ele>398.4</ele><time>2021-06-04T01:53:18Z</time><speed>0.870395302772522</speed></trkpt><trkpt lon="108.89527833333335" lat="34.25003"><ele>399.0</ele><time>2021-06-04T01:53:28Z</time><speed>1.0948141813278198</speed></trkpt><trkpt lon="108.89516833333333" lat="34.250035000000004"><ele>400.4</ele><time>2021-06-04T01:53:42Z</time><speed>0.6485499739646912</speed></trkpt><trkpt lon="108.89505833333332" lat="34.250025"><ele>398.2</ele><time>2021-06-04T01:53:58Z</time><speed>0.5471497178077698</speed></trkpt><trkpt lon="108.89495333333335" lat="34.250085"><ele>397.6</ele><time>2021-06-04T01:54:10Z</time><speed>0.8601008057594299</speed></trkpt><trkpt lon="108.89485" lat="34.25015333333333"><ele>399.0</ele><time>2021-06-04T01:54:25Z</time><speed>0.7319350242614746</speed></trkpt><trkpt lon="108.89475833333333" lat="34.25021666666667"><ele>401.8</ele><time>2021-06-04T01:54:40Z</time><speed>0.718037486076355</speed></trkpt><trkpt lon="108.89469" lat="34.250295"><ele>401.5</ele><time>2021-06-04T01:54:56Z</time><speed>0.5975924730300903</speed></trkpt><trkpt lon="108.89466833333333" lat="34.25038833333333"><ele>399.1</ele><time>2021-06-04T01:55:21Z</time><speed>0.36133500933647156</speed></trkpt><trkpt lon="108.89467666666665" lat="34.25048"><ele>398.7</ele><time>2021-06-04T01:55:33Z</time><speed>0.5857539176940918</speed></trkpt><trkpt lon="108.89479333333333" lat="34.25043333333333"><ele>398.7</ele><time>2021-06-04T01:57:43Z</time><speed>0.5399436354637146</speed></trkpt><trkpt lon="108.89467666666665" lat="34.250445"><ele>396.3</ele><time>2021-06-04T02:02:29Z</time><speed>0.3726588785648346</speed></trkpt><trkpt lon="108.89456666666668" lat="34.250405"><ele>396.6</ele><time>2021-06-04T02:02:39Z</time><speed>1.0562100410461426</speed></trkpt><trkpt lon="108.89446833333335" lat="34.25035333333334"><ele>396.5</ele><time>2021-06-04T02:02:51Z</time><speed>0.8292174935340881</speed></trkpt><trkpt lon="108.89435833333333" lat="34.25034"><ele>397.1</ele><time>2021-06-04T02:03:03Z</time><speed>0.6984780430793762</speed></trkpt><trkpt lon="108.89424166666667" lat="34.25033666666666"><ele>400.5</ele><time>2021-06-04T02:03:15Z</time><speed>0.7561269402503967</speed></trkpt><trkpt lon="108.89413666666665" lat="34.25031"><ele>401.4</ele><time>2021-06-04T02:03:27Z</time><speed>0.7293614149093628</speed></trkpt><trkpt lon="108.89404666666665" lat="34.250255"><ele>402.8</ele><time>2021-06-04T02:03:39Z</time><speed>0.6974486112594604</speed></trkpt><trkpt lon="108.89392833333335" lat="34.25026166666667"><ele>404.0</ele><time>2021-06-04T02:03:54Z</time><speed>0.7015663981437683</speed></trkpt><trkpt lon="108.89382666666667" lat="34.25022666666667"><ele>404.2</ele><time>2021-06-04T02:04:07Z</time><speed>0.8075991868972778</speed></trkpt><trkpt lon="108.89372" lat="34.25020166666666"><ele>403.6</ele><time>2021-06-04T02:04:25Z</time><speed>0.49567750096321106</speed></trkpt><trkpt lon="108.89361833333332" lat="34.25024833333334"><ele>402.7</ele><time>2021-06-04T02:04:57Z</time><speed>0.6207550168037415</speed></trkpt><trkpt lon="108.89353000000001" lat="34.25032"><ele>397.9</ele><time>2021-06-04T02:05:15Z</time><speed>0.6567855477333069</speed></trkpt><trkpt lon="108.893535" lat="34.25042333333333"><ele>394.1</ele><time>2021-06-04T02:05:45Z</time><speed>0.786495566368103</speed></trkpt><trkpt lon="108.893505" lat="34.25051333333333"><ele>391.7</ele><time>2021-06-04T02:06:02Z</time><speed>0.5605325102806091</speed></trkpt><trkpt lon="108.89342" lat="34.250573333333335"><ele>391.8</ele><time>2021-06-04T02:06:17Z</time><speed>0.6778891682624817</speed></trkpt><trkpt lon="108.89330166666666" lat="34.25059666666667"><ele>394.4</ele><time>2021-06-04T02:06:35Z</time><speed>0.6562708616256714</speed></trkpt><trkpt lon="108.89327333333334" lat="34.25049833333333"><ele>402.1</ele><time>2021-06-04T02:08:41Z</time><speed>1.0320180654525757</speed></trkpt><trkpt lon="108.89327166666665" lat="34.25060166666666"><ele>396.3</ele><time>2021-06-04T02:11:44Z</time><speed>0.3942772150039673</speed></trkpt><trkpt lon="108.89339" lat="34.25058333333333"><ele>391.9</ele><time>2021-06-04T02:13:10Z</time><speed>0.3567025065422058</speed></trkpt><trkpt lon="108.89350666666665" lat="34.25055333333333"><ele>392.6</ele><time>2021-06-04T02:13:24Z</time><speed>0.8503211140632629</speed></trkpt><trkpt lon="108.89364333333333" lat="34.25049333333333"><ele>396.1</ele><time>2021-06-04T02:13:36Z</time><speed>0.7448030710220337</speed></trkpt><trkpt lon="108.89373666666667" lat="34.250438333333335"><ele>395.7</ele><time>2021-06-04T02:13:46Z</time><speed>0.9594421982765198</speed></trkpt><trkpt lon="108.89385833333333" lat="34.25042166666666"><ele>398.3</ele><time>2021-06-04T02:13:59Z</time><speed>0.764877200126648</speed></trkpt><trkpt lon="108.89396" lat="34.25038333333334"><ele>399.8</ele><time>2021-06-04T02:14:10Z</time><speed>0.8323058485984802</speed></trkpt><trkpt lon="108.89406666666667" lat="34.25040333333333"><ele>399.0</ele><time>2021-06-04T02:14:32Z</time><speed>0.563106119632721</speed></trkpt><trkpt lon="108.89418666666667" lat="34.250413333333334"><ele>394.9</ele><time>2021-06-04T02:14:48Z</time><speed>0.44369056820869446</speed></trkpt><trkpt lon="108.89427333333333" lat="34.25047666666667"><ele>393.0</ele><time>2021-06-04T02:15:06Z</time><speed>0.5836949944496155</speed></trkpt><trkpt lon="108.89438833333334" lat="34.25047"><ele>393.9</ele><time>2021-06-04T02:15:18Z</time><speed>0.7144344449043274</speed></trkpt><trkpt lon="108.89450666666669" lat="34.25043333333333"><ele>394.1</ele><time>2021-06-04T02:15:30Z</time><speed>0.8667922019958496</speed></trkpt><trkpt lon="108.894615" lat="34.25042333333333"><ele>393.5</ele><time>2021-06-04T02:15:42Z</time><speed>0.7087724804878235</speed></trkpt><trkpt lon="108.89472666666667" lat="34.25044333333334"><ele>393.3</ele><time>2021-06-04T02:16:04Z</time><speed>0.5157516598701477</speed></trkpt><trkpt lon="108.89481499999998" lat="34.25037"><ele>390.3</ele><time>2021-06-04T02:16:16Z</time><speed>0.7520091533660889</speed></trkpt><trkpt lon="108.89489666666665" lat="34.25031"><ele>382.9</ele><time>2021-06-04T02:16:26Z</time><speed>0.7705391645431519</speed></trkpt><trkpt lon="108.89502833333333" lat="34.25035166666667"><ele>389.1</ele><time>2021-06-04T02:16:36Z</time><speed>0.7885544300079346</speed></trkpt><trkpt lon="108.89514333333334" lat="34.25034333333333"><ele>388.0</ele><time>2021-06-04T02:16:58Z</time><speed>0.42876359820365906</speed></trkpt><trkpt lon="108.89525333333334" lat="34.25033"><ele>387.7</ele><time>2021-06-04T02:19:00Z</time><speed>0.7375969290733337</speed></trkpt><trkpt lon="108.89536333333332" lat="34.250368333333334"><ele>391.1</ele><time>2021-06-04T02:19:30Z</time><speed>0.6953897476196289</speed></trkpt><trkpt lon="108.89547499999999" lat="34.25035333333334"><ele>392.3</ele><time>2021-06-04T02:19:52Z</time><speed>0.7170080542564392</speed></trkpt><trkpt lon="108.89558000000001" lat="34.25032"><ele>390.7</ele><time>2021-06-04T02:20:04Z</time><speed>0.7689949870109558</speed></trkpt><trkpt lon="108.89569000000002" lat="34.250323333333334"><ele>392.6</ele><time>2021-06-04T02:20:15Z</time><speed>0.6351672410964966</speed></trkpt><trkpt lon="108.89581333333332" lat="34.250303333333335"><ele>394.6</ele><time>2021-06-04T02:20:28Z</time><speed>0.6207550168037415</speed></trkpt><trkpt lon="108.89590000000001" lat="34.25024333333333"><ele>395.7</ele><time>2021-06-04T02:20:38Z</time><speed>0.7906133532524109</speed></trkpt><trkpt lon="108.89597166666665" lat="34.25016666666667"><ele>395.9</ele><time>2021-06-04T02:20:58Z</time><speed>0.6161224842071533</speed></trkpt><trkpt lon="108.89608666666666" lat="34.25015333333333"><ele>394.7</ele><time>2021-06-04T02:21:10Z</time><speed>0.8153200149536133</speed></trkpt><trkpt lon="108.896035" lat="34.250051666666664"><ele>392.4</ele><time>2021-06-04T02:21:29Z</time><speed>0.0</speed></trkpt><trkpt lon="108.89602833333332" lat="34.24996"><ele>385.8</ele><time>2021-06-04T02:21:42Z</time><speed>0.0</speed></trkpt><trkpt lon="108.895915" lat="34.249919999999996"><ele>385.1</ele><time>2021-06-04T02:22:01Z</time><speed>0.0</speed></trkpt><trkpt lon="108.89589" lat="34.249829999999996"><ele>384.0</ele><time>2021-06-04T02:22:24Z</time><speed>0.4117777645587921</speed></trkpt><trkpt lon="108.89590833333332" lat="34.24972666666667"><ele>388.7</ele><time>2021-06-04T02:23:01Z</time><speed>0.0</speed></trkpt><trkpt lon="108.89590000000001" lat="34.249633333333335"><ele>387.6</ele><time>2021-06-04T02:23:11Z</time><speed>0.0</speed></trkpt><trkpt lon="108.89591333333334" lat="34.249538333333334"><ele>386.6</ele><time>2021-06-04T02:23:29Z</time><speed>0.0</speed></trkpt><trkpt lon="108.89590500000001" lat="34.24942"><ele>389.4</ele><time>2021-06-04T02:23:37Z</time><speed>0.0</speed></trkpt><trkpt lon="108.89595833333333" lat="34.249315"><ele>388.7</ele><time>2021-06-04T02:24:31Z</time><speed>0.0</speed></trkpt><trkpt lon="108.89603833333334" lat="34.24922166666667"><ele>388.8</ele><time>2021-06-04T02:24:40Z</time><speed>0.0</speed></trkpt><trkpt lon="108.89599333333332" lat="34.24912666666667"><ele>389.1</ele><time>2021-06-04T02:24:53Z</time><speed>0.0</speed></trkpt><trkpt lon="108.89593" lat="34.249045"><ele>389.1</ele><time>2021-06-04T02:25:03Z</time><speed>0.5919305682182312</speed></trkpt><trkpt lon="108.89595" lat="34.248955"><ele>389.2</ele><time>2021-06-04T02:25:14Z</time><speed>0.5203841924667358</speed></trkpt></trkseg></trk></gpx>
