# Supplementary material for: Exploring the influence of path environment factors on walking behavior in urban parks with configuration attribute control
Source: PLoS One. 2025 Jul 28;20(7):e0329278. doi: 10.1371/journal.pone.0329278 (PMC12303266; doi:10.1371/journal.pone.0329278)
Supplement: S2 File — (ZIP) [file pone.0329278.s002.zip › S2 File/Trajectory data/F40.gpx]

<?xml version="1.0" encoding="UTF-8"?><gpx xsi:schemaLocation="http://www.topografix.com/GPX/1/0 http://www.topografix.com/GPX/1/0/gpx.xsd" xmlns="http://www.topografix.com/GPX/1/0" xmlns:xsi="http://www.w3.org/2001/XMLSchema-instance" creator="SixFoot - http://www.foooooot.com/" version="1.0"><trk><trkseg><trkpt lon="108.89601939" lat="34.2488573"><ele>363.4608154296875</ele><time>2021-06-04T01:39:49Z</time><speed>0.0</speed></trkpt><trkpt lon="108.896011" lat="34.248948"><ele>366.552856</ele><time>2021-06-04T01:39:56Z</time><speed>1.5900000421206169</speed></trkpt><trkpt lon="108.896063" lat="34.249049"><ele>366.725525</ele><time>2021-06-04T01:40:02Z</time><speed>0.47000001245074835</speed></trkpt><trkpt lon="108.896062" lat="34.249152"><ele>365.960083</ele><time>2021-06-04T01:40:11Z</time><speed>0.6600000174840297</speed></trkpt><trkpt lon="108.896027" lat="34.249242"><ele>363.680176</ele><time>2021-06-04T01:40:22Z</time><speed>0.6000000158945724</speed></trkpt><trkpt lon="108.895917" lat="34.249266"><ele>367.995239</ele><time>2021-06-04T01:40:31Z</time><speed>1.1200000296698687</speed></trkpt><trkpt lon="108.895898" lat="34.249364"><ele>370.279785</ele><time>2021-06-04T01:40:40Z</time><speed>0.25000000662273847</speed></trkpt><trkpt lon="108.895914" lat="34.249459"><ele>366.491455</ele><time>2021-06-04T01:40:50Z</time><speed>0.18000000476837172</speed></trkpt><trkpt lon="108.895921" lat="34.24955"><ele>363.934448</ele><time>2021-06-04T01:43:40Z</time><speed>0.3000000079472862</speed></trkpt><trkpt lon="108.895922" lat="34.249653"><ele>362.869324</ele><time>2021-06-04T01:43:52Z</time><speed>1.1600000307295066</speed></trkpt><trkpt lon="108.895919" lat="34.249751"><ele>363.331543</ele><time>2021-06-04T01:44:06Z</time><speed>0.9500000251664062</speed></trkpt><trkpt lon="108.895823" lat="34.249797"><ele>373.953125</ele><time>2021-06-04T01:44:18Z</time><speed>0.8400000222524013</speed></trkpt><trkpt lon="108.895713" lat="34.249786"><ele>375.794434</ele><time>2021-06-04T01:44:30Z</time><speed>1.020000027020773</speed></trkpt><trkpt lon="108.895635" lat="34.249853"><ele>375.571777</ele><time>2021-06-04T01:44:46Z</time><speed>1.4200000376171547</speed></trkpt><trkpt lon="108.895623" lat="34.249963"><ele>376.357361</ele><time>2021-06-04T01:44:56Z</time><speed>0.8900000235769491</speed></trkpt><trkpt lon="108.895698" lat="34.250051"><ele>380.664001</ele><time>2021-06-04T01:45:08Z</time><speed>0.9000000238418586</speed></trkpt><trkpt lon="108.895818" lat="34.250098"><ele>375.898682</ele><time>2021-06-04T01:45:20Z</time><speed>0.9600000254313158</speed></trkpt><trkpt lon="108.895896" lat="34.250167"><ele>373.350159</ele><time>2021-06-04T01:45:30Z</time><speed>0.9400000249014967</speed></trkpt><trkpt lon="108.895928" lat="34.250256"><ele>370.367126</ele><time>2021-06-04T01:45:40Z</time><speed>0.5800000153647533</speed></trkpt><trkpt lon="108.895821" lat="34.250283"><ele>370.368774</ele><time>2021-06-04T01:45:46Z</time><speed>1.2000000317891448</speed></trkpt><trkpt lon="108.895702" lat="34.250286"><ele>371.678284</ele><time>2021-06-04T01:45:54Z</time><speed>1.1300000299347779</speed></trkpt><trkpt lon="108.895593" lat="34.250296"><ele>372.252075</ele><time>2021-06-04T01:46:02Z</time><speed>1.170000030994416</speed></trkpt><trkpt lon="108.895467" lat="34.25034"><ele>372.20105</ele><time>2021-06-04T01:46:12Z</time><speed>1.4500000384118832</speed></trkpt><trkpt lon="108.895322" lat="34.250328"><ele>375.393311</ele><time>2021-06-04T01:46:24Z</time><speed>1.760000046624079</speed></trkpt><trkpt lon="108.895202" lat="34.250343"><ele>376.236206</ele><time>2021-06-04T01:46:32Z</time><speed>1.3800000365575165</speed></trkpt><trkpt lon="108.895072" lat="34.250313"><ele>376.782837</ele><time>2021-06-04T01:46:42Z</time><speed>1.240000032848783</speed></trkpt><trkpt lon="108.894966" lat="34.250369"><ele>373.995117</ele><time>2021-06-04T01:48:34Z</time><speed>1.3100000347031497</speed></trkpt><trkpt lon="108.894847" lat="34.250385"><ele>372.771973</ele><time>2021-06-04T01:53:48Z</time><speed>1.3000000344382403</speed></trkpt><trkpt lon="108.894722" lat="34.250392"><ele>370.765137</ele><time>2021-06-04T01:53:58Z</time><speed>0.8200000217225822</speed></trkpt><trkpt lon="108.894607" lat="34.250392"><ele>373.993591</ele><time>2021-06-04T01:54:08Z</time><speed>1.4000000370873356</speed></trkpt><trkpt lon="108.894483" lat="34.250421"><ele>374.169067</ele><time>2021-06-04T01:54:18Z</time><speed>1.2000000317891448</speed></trkpt><trkpt lon="108.894368" lat="34.25044"><ele>375.570923</ele><time>2021-06-04T01:54:28Z</time><speed>1.1800000312593257</speed></trkpt><trkpt lon="108.894258" lat="34.250397"><ele>374.672119</ele><time>2021-06-04T01:54:38Z</time><speed>0.8900000235769491</speed></trkpt><trkpt lon="108.894153" lat="34.250347"><ele>372.394531</ele><time>2021-06-04T01:54:48Z</time><speed>0.9300000246365873</speed></trkpt><trkpt lon="108.894044" lat="34.250344"><ele>373.609009</ele><time>2021-06-04T01:55:00Z</time><speed>0.7600000201331251</speed></trkpt><trkpt lon="108.893924" lat="34.250318"><ele>373.649841</ele><time>2021-06-04T01:55:14Z</time><speed>0.7800000206629442</speed></trkpt><trkpt lon="108.894037" lat="34.250308"><ele>371.822266</ele><time>2021-06-04T01:55:38Z</time><speed>1.3100000347031497</speed></trkpt><trkpt lon="108.893916" lat="34.250349"><ele>368.373291</ele><time>2021-06-04T01:57:04Z</time><speed>1.09000002887514</speed></trkpt><trkpt lon="108.893816" lat="34.250391"><ele>368.061768</ele><time>2021-06-04T01:57:12Z</time><speed>1.240000032848783</speed></trkpt><trkpt lon="108.89373" lat="34.250452"><ele>367.286255</ele><time>2021-06-04T01:57:20Z</time><speed>1.1800000312593257</speed></trkpt><trkpt lon="108.89361" lat="34.250502"><ele>369.878174</ele><time>2021-06-04T01:57:30Z</time><speed>1.3000000344382403</speed></trkpt><trkpt lon="108.893488" lat="34.25055"><ele>370.246948</ele><time>2021-06-04T01:57:40Z</time><speed>1.110000029404959</speed></trkpt><trkpt lon="108.89338" lat="34.250583"><ele>372.074402</ele><time>2021-06-04T01:57:50Z</time><speed>1.0700000283453208</speed></trkpt><trkpt lon="108.893296" lat="34.250496"><ele>367.604858</ele><time>2021-06-04T01:58:04Z</time><speed>0.6200000164243915</speed></trkpt><trkpt lon="108.89332" lat="34.250397"><ele>369.460815</ele><time>2021-06-04T01:58:16Z</time><speed>0.7600000201331251</speed></trkpt><trkpt lon="108.893207" lat="34.250395"><ele>365.31311</ele><time>2021-06-04T03:04:01Z</time><speed>1.240000032848783</speed></trkpt><trkpt lon="108.893123" lat="34.250469"><ele>365.19397</ele><time>2021-06-04T03:04:09Z</time><speed>1.240000032848783</speed></trkpt><trkpt lon="108.893026" lat="34.250516"><ele>366.047485</ele><time>2021-06-04T03:04:17Z</time><speed>1.3600000360276976</speed></trkpt><trkpt lon="108.892917" lat="34.250554"><ele>368.096069</ele><time>2021-06-04T03:04:25Z</time><speed>1.3600000360276976</speed></trkpt><trkpt lon="108.892927" lat="34.250646"><ele>368.957275</ele><time>2021-06-04T03:04:37Z</time><speed>0.87000002304713</speed></trkpt><trkpt lon="108.892838" lat="34.250706"><ele>369.915527</ele><time>2021-06-04T03:04:53Z</time><speed>0.8300000219874918</speed></trkpt><trkpt lon="108.892957" lat="34.250726"><ele>371.283264</ele><time>2021-06-04T03:05:07Z</time><speed>1.2300000325838734</speed></trkpt><trkpt lon="108.893065" lat="34.250733"><ele>372.040894</ele><time>2021-06-04T03:05:15Z</time><speed>0.9100000241067682</speed></trkpt><trkpt lon="108.893187" lat="34.250742"><ele>372.156189</ele><time>2021-06-04T03:05:25Z</time><speed>1.0100000267558635</speed></trkpt><trkpt lon="108.893297" lat="34.250755"><ele>370.000977</ele><time>2021-06-04T03:05:33Z</time><speed>1.2300000325838734</speed></trkpt><trkpt lon="108.893425" lat="34.25077"><ele>368.402222</ele><time>2021-06-04T03:05:41Z</time><speed>1.9800000524520889</speed></trkpt><trkpt lon="108.893535" lat="34.250716"><ele>369.986084</ele><time>2021-06-04T03:05:51Z</time><speed>0.9500000251664062</speed></trkpt><trkpt lon="108.893653" lat="34.250693"><ele>369.293457</ele><time>2021-06-04T03:06:01Z</time><speed>1.0000000264909539</speed></trkpt><trkpt lon="108.893767" lat="34.250657"><ele>370.126465</ele><time>2021-06-04T03:06:09Z</time><speed>1.1600000307295066</speed></trkpt><trkpt lon="108.893876" lat="34.250637"><ele>370.149536</ele><time>2021-06-04T03:06:17Z</time><speed>1.2600000333786021</speed></trkpt><trkpt lon="108.893997" lat="34.25058"><ele>372.859741</ele><time>2021-06-04T03:06:25Z</time><speed>1.350000035762788</speed></trkpt><trkpt lon="108.894111" lat="34.250558"><ele>372.684509</ele><time>2021-06-04T03:06:33Z</time><speed>1.2600000333786021</speed></trkpt><trkpt lon="108.894227" lat="34.250528"><ele>369.334229</ele><time>2021-06-04T03:06:43Z</time><speed>1.240000032848783</speed></trkpt><trkpt lon="108.894331" lat="34.25049"><ele>370.670776</ele><time>2021-06-04T03:06:51Z</time><speed>1.2100000320540543</speed></trkpt><trkpt lon="108.894442" lat="34.250454"><ele>371.731506</ele><time>2021-06-04T03:06:59Z</time><speed>1.170000030994416</speed></trkpt><trkpt lon="108.894551" lat="34.250396"><ele>370.335205</ele><time>2021-06-04T03:07:09Z</time><speed>0.7900000209278537</speed></trkpt><trkpt lon="108.894668" lat="34.250375"><ele>368.644287</ele><time>2021-06-04T03:07:17Z</time><speed>1.3300000352329688</speed></trkpt><trkpt lon="108.894779" lat="34.250396"><ele>368.171936</ele><time>2021-06-04T03:07:27Z</time><speed>0.7600000201331251</speed></trkpt><trkpt lon="108.894895" lat="34.250391"><ele>366.336243</ele><time>2021-06-04T03:07:39Z</time><speed>1.3400000354978785</speed></trkpt><trkpt lon="108.895014" lat="34.250375"><ele>365.729126</ele><time>2021-06-04T03:07:49Z</time><speed>0.9700000256962253</speed></trkpt><trkpt lon="108.895148" lat="34.250354"><ele>364.482544</ele><time>2021-06-04T03:07:57Z</time><speed>1.430000037882064</speed></trkpt><trkpt lon="108.895267" lat="34.250322"><ele>366.357178</ele><time>2021-06-04T03:08:07Z</time><speed>1.0800000286102303</speed></trkpt><trkpt lon="108.895386" lat="34.250309"><ele>367.754517</ele><time>2021-06-04T03:08:17Z</time><speed>1.040000027550592</speed></trkpt><trkpt lon="108.895499" lat="34.250301"><ele>369.283875</ele><time>2021-06-04T03:08:27Z</time><speed>1.0300000272856826</speed></trkpt><trkpt lon="108.895624" lat="34.250279"><ele>369.941162</ele><time>2021-06-04T03:08:37Z</time><speed>1.040000027550592</speed></trkpt><trkpt lon="108.895757" lat="34.250282"><ele>368.339111</ele><time>2021-06-04T03:08:47Z</time><speed>1.1300000299347779</speed></trkpt><trkpt lon="108.895867" lat="34.25028"><ele>366.812134</ele><time>2021-06-04T03:08:55Z</time><speed>1.0800000286102303</speed></trkpt><trkpt lon="108.89597" lat="34.250323"><ele>368.091553</ele><time>2021-06-04T03:09:03Z</time><speed>1.1300000299347779</speed></trkpt><trkpt lon="108.896078" lat="34.250308"><ele>369.558716</ele><time>2021-06-04T03:09:13Z</time><speed>0.9900000262260444</speed></trkpt><trkpt lon="108.896105" lat="34.250209"><ele>367.773499</ele><time>2021-06-04T03:09:25Z</time><speed>1.1200000296698687</speed></trkpt><trkpt lon="108.896065" lat="34.250111"><ele>368.32428</ele><time>2021-06-04T03:09:37Z</time><speed>1.170000030994416</speed></trkpt><trkpt lon="108.896081" lat="34.25002"><ele>366.730957</ele><time>2021-06-04T03:09:47Z</time><speed>1.1600000307295066</speed></trkpt><trkpt lon="108.896047" lat="34.249928"><ele>364.76001</ele><time>2021-06-04T03:09:57Z</time><speed>1.0000000264909539</speed></trkpt><trkpt lon="108.895937" lat="34.249903"><ele>361.616638</ele><time>2021-06-04T03:10:05Z</time><speed>1.3600000360276976</speed></trkpt><trkpt lon="108.895908" lat="34.249805"><ele>358.672607</ele><time>2021-06-04T03:10:13Z</time><speed>1.170000030994416</speed></trkpt><trkpt lon="108.895895" lat="34.249713"><ele>361.240967</ele><time>2021-06-04T03:10:21Z</time><speed>1.430000037882064</speed></trkpt><trkpt lon="108.895898" lat="34.249603"><ele>358.808411</ele><time>2021-06-04T03:10:31Z</time><speed>1.240000032848783</speed></trkpt><trkpt lon="108.895883" lat="34.249496"><ele>362.562988</ele><time>2021-06-04T03:10:41Z</time><speed>1.670000044239893</speed></trkpt><trkpt lon="108.895972" lat="34.249416"><ele>362.957153</ele><time>2021-06-04T03:10:55Z</time><speed>1.220000032318964</speed></trkpt><trkpt lon="108.896039" lat="34.249342"><ele>365.564392</ele><time>2021-06-04T03:11:09Z</time><speed>1.1000000291400494</speed></trkpt><trkpt lon="108.896072" lat="34.249249"><ele>364.310059</ele><time>2021-06-04T03:11:17Z</time><speed>1.0300000272856826</speed></trkpt><trkpt lon="108.896042" lat="34.249154"><ele>364.183228</ele><time>2021-06-04T03:11:25Z</time><speed>1.040000027550592</speed></trkpt><trkpt lon="108.896032" lat="34.249046"><ele>360.38269</ele><time>2021-06-04T03:11:34Z</time><speed>1.1600000307295066</speed></trkpt><trkpt lon="108.896003" lat="34.248944"><ele>355.708069</ele><time>2021-06-04T03:11:45Z</time><speed>0.9600000254313158</speed></trkpt></trkseg></trk></gpx>
