# Supplementary material for: Exploring the influence of path environment factors on walking behavior in urban parks with configuration attribute control
Source: PLoS One. 2025 Jul 28;20(7):e0329278. doi: 10.1371/journal.pone.0329278 (PMC12303266; doi:10.1371/journal.pone.0329278)
Supplement: S2 File — (ZIP) [file pone.0329278.s002.zip › S2 File/Trajectory data/F41.gpx]

<?xml version="1.0" encoding="UTF-8"?><gpx xsi:schemaLocation="http://www.topografix.com/GPX/1/0 http://www.topografix.com/GPX/1/0/gpx.xsd" xmlns="http://www.topografix.com/GPX/1/0" xmlns:xsi="http://www.w3.org/2001/XMLSchema-instance" creator="SixFoot - http://www.foooooot.com/" version="1.0"><trk><trkseg><trkpt lon="108.89632833216439" lat="34.24880057100933"><ele>360.4901765557006</ele><time>2021-06-04T00:15:39Z</time><speed>2.9205026626586914</speed></trkpt><trkpt lon="108.89588805069748" lat="34.24892384462366"><ele>358.5844954699278</ele><time>2021-06-04T00:15:43Z</time><speed>1.0586777925491333</speed></trkpt><trkpt lon="108.89584133453313" lat="34.249123682243486"><ele>351.5148078850501</ele><time>2021-06-04T00:15:48Z</time><speed>0.5381184220314026</speed></trkpt><trkpt lon="108.8959688483142" lat="34.24913324273371"><ele>355.17342373183936</ele><time>2021-06-04T00:16:02Z</time><speed>1.171273112297058</speed></trkpt><trkpt lon="108.89598180247066" lat="34.24923499692874"><ele>359.67608876829416</ele><time>2021-06-04T00:16:11Z</time><speed>1.2708897590637207</speed></trkpt><trkpt lon="108.89595687959884" lat="34.24932787626496"><ele>361.48331270043275</ele><time>2021-06-04T00:16:25Z</time><speed>1.1567978858947754</speed></trkpt><trkpt lon="108.89584682200993" lat="34.24932083835479"><ele>363.7700984245057</ele><time>2021-06-04T00:16:31Z</time><speed>0.8699126839637756</speed></trkpt><trkpt lon="108.89572962091141" lat="34.24935016177329"><ele>366.06671649117794</ele><time>2021-06-04T00:16:43Z</time><speed>0.7940676808357239</speed></trkpt><trkpt lon="108.89558780732115" lat="34.249338804679624"><ele>372.1279388918411</ele><time>2021-06-04T00:16:50Z</time><speed>1.1551997661590576</speed></trkpt><trkpt lon="108.8956314311627" lat="34.24942653605251"><ele>371.4026230946906</ele><time>2021-06-04T00:17:04Z</time><speed>1.029170274734497</speed></trkpt><trkpt lon="108.89562688072513" lat="34.24951678027491"><ele>371.39800788977016</ele><time>2021-06-04T00:17:18Z</time><speed>0.31217634677886963</speed></trkpt><trkpt lon="108.89562282651211" lat="34.24961766631515"><ele>373.75615146993255</ele><time>2021-06-04T00:17:26Z</time><speed>0.9264934659004211</speed></trkpt><trkpt lon="108.89558744116603" lat="34.24972255292012"><ele>374.9248055487222</ele><time>2021-06-04T00:17:38Z</time><speed>1.0251994132995605</speed></trkpt><trkpt lon="108.89555701794526" lat="34.24981132488346"><ele>374.73316420550304</ele><time>2021-06-04T00:17:47Z</time><speed>0.855660080909729</speed></trkpt><trkpt lon="108.8955362350647" lat="34.24992408073406"><ele>375.35375385980836</ele><time>2021-06-04T00:17:57Z</time><speed>1.4229379892349243</speed></trkpt><trkpt lon="108.8955611317652" lat="34.25001365531756"><ele>376.62891314552616</ele><time>2021-06-04T00:18:04Z</time><speed>0.9057133197784424</speed></trkpt><trkpt lon="108.89564121779856" lat="34.250114139991034"><ele>377.8498088119055</ele><time>2021-06-04T00:18:14Z</time><speed>1.0374503135681152</speed></trkpt><trkpt lon="108.89574874958817" lat="34.25016392010538"><ele>376.3550493646986</ele><time>2021-06-04T00:18:24Z</time><speed>1.0027179718017578</speed></trkpt><trkpt lon="108.89583042339514" lat="34.25022703666014"><ele>375.7420812576081</ele><time>2021-06-04T00:18:34Z</time><speed>1.1082643270492554</speed></trkpt><trkpt lon="108.89588787117722" lat="34.25032115311421"><ele>377.3666423402852</ele><time>2021-06-04T00:18:44Z</time><speed>0.657984733581543</speed></trkpt><trkpt lon="108.89594966156537" lat="34.25039702439907"><ele>377.5694675918934</ele><time>2021-06-04T00:18:53Z</time><speed>1.2397284507751465</speed></trkpt><trkpt lon="108.8959798889763" lat="34.25048713844925"><ele>378.0444581297903</ele><time>2021-06-04T00:19:00Z</time><speed>1.1301274299621582</speed></trkpt><trkpt lon="108.89598767513371" lat="34.250582669231676"><ele>377.72495455976633</ele><time>2021-06-04T00:19:09Z</time><speed>0.9636326432228088</speed></trkpt><trkpt lon="108.89596926903819" lat="34.25067772066038"><ele>377.0360091305547</ele><time>2021-06-04T00:19:19Z</time><speed>1.04659104347229</speed></trkpt><trkpt lon="108.89597436259389" lat="34.25078702015223"><ele>376.9663343400899</ele><time>2021-06-04T00:19:26Z</time><speed>0.9575731754302979</speed></trkpt><trkpt lon="108.89597709277768" lat="34.250884365539285"><ele>376.80521652891713</ele><time>2021-06-04T00:19:34Z</time><speed>0.9920252561569214</speed></trkpt><trkpt lon="108.895949788471" lat="34.25097575531173"><ele>377.05926537223496</ele><time>2021-06-04T00:19:43Z</time><speed>1.0805670022964478</speed></trkpt><trkpt lon="108.89586782910112" lat="34.251091503713276"><ele>378.37576223460604</ele><time>2021-06-04T00:19:52Z</time><speed>1.136319637298584</speed></trkpt><trkpt lon="108.89581904707515" lat="34.25118058124194"><ele>378.22352170397653</ele><time>2021-06-04T00:20:02Z</time><speed>1.0610918998718262</speed></trkpt><trkpt lon="108.89581741748373" lat="34.251281300139354"><ele>377.05903194504276</ele><time>2021-06-04T00:20:11Z</time><speed>1.0161954164505005</speed></trkpt><trkpt lon="108.8957836363293" lat="34.25138690150227"><ele>377.0187079643398</ele><time>2021-06-04T00:20:20Z</time><speed>1.2024272680282593</speed></trkpt><trkpt lon="108.89575667261" lat="34.25147817002263"><ele>377.9149231408259</ele><time>2021-06-04T00:20:27Z</time><speed>1.2686794996261597</speed></trkpt><trkpt lon="108.89564288852064" lat="34.251526173008536"><ele>378.29370823985755</ele><time>2021-06-04T00:20:38Z</time><speed>1.173468828201294</speed></trkpt><trkpt lon="108.89549636533518" lat="34.251569086092715"><ele>379.3255627155404</ele><time>2021-06-04T00:20:50Z</time><speed>1.3291294574737549</speed></trkpt><trkpt lon="108.89537187108854" lat="34.25159641001842"><ele>379.8352372373719</ele><time>2021-06-04T00:21:00Z</time><speed>0.7791888117790222</speed></trkpt><trkpt lon="108.89527223115978" lat="34.251646162958174"><ele>379.84497825897745</ele><time>2021-06-04T00:21:07Z</time><speed>1.2820212841033936</speed></trkpt><trkpt lon="108.89518385571431" lat="34.25172331354378"><ele>379.1766140212442</ele><time>2021-06-04T00:21:16Z</time><speed>0.9931344389915466</speed></trkpt><trkpt lon="108.8950626456154" lat="34.25174393043046"><ele>377.18503605642684</ele><time>2021-06-04T00:21:25Z</time><speed>1.3007012605667114</speed></trkpt><trkpt lon="108.89493946671324" lat="34.25174638318757"><ele>376.9616490975664</ele><time>2021-06-04T00:21:35Z</time><speed>1.1009224653244019</speed></trkpt><trkpt lon="108.89482545491568" lat="34.25174513932958"><ele>377.05795662647216</ele><time>2021-06-04T00:21:41Z</time><speed>1.2261186838150024</speed></trkpt><trkpt lon="108.8947039057378" lat="34.25176815759349"><ele>377.24380229975435</ele><time>2021-06-04T00:21:51Z</time><speed>0.9776144623756409</speed></trkpt><trkpt lon="108.89458822139656" lat="34.251804030148215"><ele>377.76983304708006</ele><time>2021-06-04T00:22:02Z</time><speed>1.203349232673645</speed></trkpt><trkpt lon="108.89448244041277" lat="34.25183546981016"><ele>378.4763140250582</ele><time>2021-06-04T00:22:11Z</time><speed>1.3040796518325806</speed></trkpt><trkpt lon="108.89435747775028" lat="34.25183954158947"><ele>378.6070512587991</ele><time>2021-06-04T00:22:23Z</time><speed>1.114174485206604</speed></trkpt><trkpt lon="108.89426754763069" lat="34.25175168241604"><ele>377.69246603467684</ele><time>2021-06-04T00:22:36Z</time><speed>1.1279712915420532</speed></trkpt><trkpt lon="108.89417337421888" lat="34.25169107375604"><ele>379.29117007245367</ele><time>2021-06-04T00:22:48Z</time><speed>1.1048797369003296</speed></trkpt><trkpt lon="108.89408117908896" lat="34.25161391427304"><ele>380.782481419971</ele><time>2021-06-04T00:22:58Z</time><speed>1.1327823400497437</speed></trkpt><trkpt lon="108.89398041404779" lat="34.25157252685833"><ele>380.1581983293459</ele><time>2021-06-04T00:23:08Z</time><speed>1.0430080890655518</speed></trkpt><trkpt lon="108.8938704484687" lat="34.2515701337947"><ele>380.8495111891259</ele><time>2021-06-04T00:23:18Z</time><speed>0.9253627061843872</speed></trkpt><trkpt lon="108.89373923677142" lat="34.25155803146194"><ele>379.9622993424408</ele><time>2021-06-04T00:23:29Z</time><speed>1.0441855192184448</speed></trkpt><trkpt lon="108.89361885585126" lat="34.25156422336205"><ele>379.44046463652967</ele><time>2021-06-04T00:23:39Z</time><speed>0.9513190388679504</speed></trkpt><trkpt lon="108.8935043988992" lat="34.25157596140331"><ele>378.8541799857109</ele><time>2021-06-04T00:23:50Z</time><speed>1.1062508821487427</speed></trkpt><trkpt lon="108.8933741580035" lat="34.25152238108898"><ele>378.8320588706578</ele><time>2021-06-04T00:24:01Z</time><speed>1.0707660913467407</speed></trkpt><trkpt lon="108.89326730161919" lat="34.25148386816741"><ele>378.44132217485134</ele><time>2021-06-04T00:24:10Z</time><speed>1.2272367477416992</speed></trkpt><trkpt lon="108.89314650326317" lat="34.251460829289115"><ele>379.5273078425894</ele><time>2021-06-04T00:24:22Z</time><speed>0.8866305947303772</speed></trkpt><trkpt lon="108.89301945235968" lat="34.251459841436855"><ele>379.33218885729036</ele><time>2021-06-04T00:24:31Z</time><speed>1.031150221824646</speed></trkpt><trkpt lon="108.89288561662869" lat="34.25144736673331"><ele>379.0899475511102</ele><time>2021-06-04T00:24:42Z</time><speed>1.1841768026351929</speed></trkpt><trkpt lon="108.89279710613863" lat="34.25138562436465"><ele>379.8126796959597</ele><time>2021-06-04T00:24:51Z</time><speed>1.0392100811004639</speed></trkpt><trkpt lon="108.89273590328168" lat="34.25128796765413"><ele>378.20349861017195</ele><time>2021-06-04T00:25:03Z</time><speed>1.033149242401123</speed></trkpt><trkpt lon="108.89269617611095" lat="34.25119611253452"><ele>376.5888993189943</ele><time>2021-06-04T00:25:13Z</time><speed>0.7879216074943542</speed></trkpt><trkpt lon="108.89272140970974" lat="34.251104278451"><ele>375.49053676591234</ele><time>2021-06-04T00:25:26Z</time><speed>0.4738432466983795</speed></trkpt><trkpt lon="108.8926132093292" lat="34.25115368814999"><ele>374.8745213745471</ele><time>2021-06-04T00:26:01Z</time><speed>1.2212523221969604</speed></trkpt><trkpt lon="108.89250737833552" lat="34.251191286944994"><ele>376.0749462824718</ele><time>2021-06-04T00:26:10Z</time><speed>1.0620722770690918</speed></trkpt><trkpt lon="108.8923859401964" lat="34.25122055799755"><ele>375.5227879806046</ele><time>2021-06-04T00:26:19Z</time><speed>0.914716899394989</speed></trkpt><trkpt lon="108.89225903448346" lat="34.25122378295314"><ele>374.3605999805354</ele><time>2021-06-04T00:26:29Z</time><speed>0.7955109477043152</speed></trkpt><trkpt lon="108.89213368004937" lat="34.25120020641667"><ele>374.2890736726263</ele><time>2021-06-04T00:26:40Z</time><speed>1.192775011062622</speed></trkpt><trkpt lon="108.8920217370722" lat="34.251168730733525"><ele>374.1249804750251</ele><time>2021-06-04T00:26:50Z</time><speed>1.0466629266738892</speed></trkpt><trkpt lon="108.89189732699349" lat="34.25113765449808"><ele>373.7438063918072</ele><time>2021-06-04T00:27:03Z</time><speed>0.7301018238067627</speed></trkpt><trkpt lon="108.89181550414688" lat="34.25107825635041"><ele>372.56208372113497</ele><time>2021-06-04T00:27:14Z</time><speed>0.9030014872550964</speed></trkpt><trkpt lon="108.89174195186398" lat="34.25099771337653"><ele>371.4476115024347</ele><time>2021-06-04T00:27:22Z</time><speed>1.2244783639907837</speed></trkpt><trkpt lon="108.89167271198738" lat="34.25091185095545"><ele>372.867102738274</ele><time>2021-06-04T00:27:33Z</time><speed>1.1597042083740234</speed></trkpt><trkpt lon="108.89160993720924" lat="34.25081832768164"><ele>374.8598206173956</ele><time>2021-06-04T00:27:43Z</time><speed>1.0924392938613892</speed></trkpt><trkpt lon="108.89152619206544" lat="34.25074705356514"><ele>374.81851904671424</ele><time>2021-06-04T00:27:54Z</time><speed>0.9359779953956604</speed></trkpt><trkpt lon="108.89144283554275" lat="34.2506562658999"><ele>375.1693644417663</ele><time>2021-06-04T00:28:05Z</time><speed>0.9758958220481873</speed></trkpt><trkpt lon="108.89138854302489" lat="34.25056705157003"><ele>376.57825204168444</ele><time>2021-06-04T00:28:14Z</time><speed>1.0005910396575928</speed></trkpt><trkpt lon="108.89131998169607" lat="34.250495148195256"><ele>376.7953170589745</ele><time>2021-06-04T00:28:24Z</time><speed>1.0495527982711792</speed></trkpt><trkpt lon="108.89121664831677" lat="34.25042586976556"><ele>376.5264360407711</ele><time>2021-06-04T00:28:34Z</time><speed>1.2045549154281616</speed></trkpt><trkpt lon="108.89112430763689" lat="34.25036726423778"><ele>378.3573548573776</ele><time>2021-06-04T00:28:45Z</time><speed>0.750093400478363</speed></trkpt><trkpt lon="108.8910183799729" lat="34.25028151407624"><ele>377.9230948102703</ele><time>2021-06-04T00:28:55Z</time><speed>1.1388672590255737</speed></trkpt><trkpt lon="108.89093876860795" lat="34.250207606193385"><ele>377.4963827952878</ele><time>2021-06-04T00:29:06Z</time><speed>0.7787055373191833</speed></trkpt><trkpt lon="108.89086984585455" lat="34.25013429925781"><ele>376.89807897187444</ele><time>2021-06-04T00:29:16Z</time><speed>0.9092696309089661</speed></trkpt><trkpt lon="108.89079496319377" lat="34.25006742661848"><ele>376.5274514732742</ele><time>2021-06-04T00:29:26Z</time><speed>1.0932661294937134</speed></trkpt><trkpt lon="108.89074238970858" lat="34.24996240299539"><ele>375.83669082874894</ele><time>2021-06-04T00:29:37Z</time><speed>0.8944653272628784</speed></trkpt><trkpt lon="108.89069157875367" lat="34.24987214029189"><ele>377.16704670509665</ele><time>2021-06-04T00:29:45Z</time><speed>1.211700677871704</speed></trkpt><trkpt lon="108.89068312472953" lat="34.24978162735729"><ele>377.08518034666906</ele><time>2021-06-04T00:29:56Z</time><speed>0.7281553149223328</speed></trkpt><trkpt lon="108.89071031400407" lat="34.24967909206348"><ele>377.01604119208076</ele><time>2021-06-04T00:30:05Z</time><speed>0.789592444896698</speed></trkpt><trkpt lon="108.8907054821639" lat="34.2495869213523"><ele>376.4441357137517</ele><time>2021-06-04T00:30:12Z</time><speed>1.1169062852859497</speed></trkpt><trkpt lon="108.8907100399796" lat="34.249476515378795"><ele>376.2859046225297</ele><time>2021-06-04T00:30:22Z</time><speed>1.1621308326721191</speed></trkpt><trkpt lon="108.89071775039434" lat="34.24936825196292"><ele>375.12578755222194</ele><time>2021-06-04T00:30:33Z</time><speed>0.997668981552124</speed></trkpt><trkpt lon="108.8906891645814" lat="34.249274780997105"><ele>375.44390633295933</ele><time>2021-06-04T00:30:42Z</time><speed>1.333005666732788</speed></trkpt><trkpt lon="108.89069945138584" lat="34.249168389481014"><ele>374.2121223926396</ele><time>2021-06-04T00:30:53Z</time><speed>1.0368387699127197</speed></trkpt><trkpt lon="108.89071447761535" lat="34.249061821459634"><ele>373.93817400696537</ele><time>2021-06-04T00:31:03Z</time><speed>1.2944058179855347</speed></trkpt><trkpt lon="108.89080414356904" lat="34.2489728624817"><ele>374.81701683022845</ele><time>2021-06-04T00:31:15Z</time><speed>1.256474494934082</speed></trkpt><trkpt lon="108.8909088204731" lat="34.248924224191484"><ele>375.6373085338804</ele><time>2021-06-04T00:31:24Z</time><speed>1.0406641960144043</speed></trkpt><trkpt lon="108.89100319611399" lat="34.24886032929546"><ele>375.8918837402381</ele><time>2021-06-04T00:31:33Z</time><speed>1.209285020828247</speed></trkpt><trkpt lon="108.89110007778447" lat="34.2488101524195"><ele>377.67174085130654</ele><time>2021-06-04T00:31:43Z</time><speed>1.2889878749847412</speed></trkpt><trkpt lon="108.89120715156095" lat="34.248748227884114"><ele>378.33681156809286</ele><time>2021-06-04T00:31:55Z</time><speed>1.19918954372406</speed></trkpt><trkpt lon="108.89131201560798" lat="34.2487161485033"><ele>379.406474307166</ele><time>2021-06-04T00:32:05Z</time><speed>0.5713412165641785</speed></trkpt><trkpt lon="108.89143757410034" lat="34.248692291375285"><ele>379.02126428129776</ele><time>2021-06-04T00:32:16Z</time><speed>1.1887989044189453</speed></trkpt><trkpt lon="108.89156845974064" lat="34.24868384332057"><ele>378.9595186242243</ele><time>2021-06-04T00:32:25Z</time><speed>1.0495514869689941</speed></trkpt><trkpt lon="108.89168461192041" lat="34.248703136433974"><ele>379.2366221021744</ele><time>2021-06-04T00:32:36Z</time><speed>1.124952793121338</speed></trkpt><trkpt lon="108.8918230990395" lat="34.24872861564781"><ele>379.2618132426978</ele><time>2021-06-04T00:32:47Z</time><speed>1.2351890802383423</speed></trkpt><trkpt lon="108.89196917709141" lat="34.2487666775303"><ele>379.1821632582431</ele><time>2021-06-04T00:32:59Z</time><speed>0.828715443611145</speed></trkpt><trkpt lon="108.89208946435723" lat="34.248764597507424"><ele>379.07101089981046</ele><time>2021-06-04T00:33:08Z</time><speed>1.245267629623413</speed></trkpt><trkpt lon="108.89220482842266" lat="34.248786556528636"><ele>379.1585412637593</ele><time>2021-06-04T00:33:18Z</time><speed>0.9616409540176392</speed></trkpt><trkpt lon="108.8923191153646" lat="34.248801426588784"><ele>379.5944037088116</ele><time>2021-06-04T00:33:29Z</time><speed>0.7164179086685181</speed></trkpt><trkpt lon="108.8924430325424" lat="34.24876840611268"><ele>380.40398112331064</ele><time>2021-06-04T00:33:43Z</time><speed>0.6948712468147278</speed></trkpt><trkpt lon="108.89253780228114" lat="34.24871356542431"><ele>380.10381269090357</ele><time>2021-06-04T00:33:54Z</time><speed>1.0410246849060059</speed></trkpt><trkpt lon="108.89261353314627" lat="34.24862935017607"><ele>380.55827752440933</ele><time>2021-06-04T00:34:08Z</time><speed>0.9110591411590576</speed></trkpt><trkpt lon="108.89273762990078" lat="34.24859519503133"><ele>379.8982343470747</ele><time>2021-06-04T00:34:22Z</time><speed>0.6523928642272949</speed></trkpt><trkpt lon="108.89286474822447" lat="34.24858030957528"><ele>379.0109724210735</ele><time>2021-06-04T00:34:36Z</time><speed>0.8976932764053345</speed></trkpt><trkpt lon="108.8929635243625" lat="34.248541787283244"><ele>379.5467834409432</ele><time>2021-06-04T00:34:47Z</time><speed>1.0537128448486328</speed></trkpt><trkpt lon="108.89309129258837" lat="34.24855289256306"><ele>377.9671026532904</ele><time>2021-06-04T00:34:57Z</time><speed>0.9769190549850464</speed></trkpt><trkpt lon="108.89321721065375" lat="34.248524446120484"><ele>379.0036674214779</ele><time>2021-06-04T00:35:07Z</time><speed>0.9043301343917847</speed></trkpt><trkpt lon="108.89330719586518" lat="34.24846193828606"><ele>379.75221776531083</ele><time>2021-06-04T00:35:16Z</time><speed>0.8924793601036072</speed></trkpt><trkpt lon="108.89339912618802" lat="34.24839352938735"><ele>379.61033793931875</ele><time>2021-06-04T00:35:27Z</time><speed>0.9482093453407288</speed></trkpt><trkpt lon="108.89350311648516" lat="34.24836118143736"><ele>378.5598792408236</ele><time>2021-06-04T00:35:37Z</time><speed>0.7198610305786133</speed></trkpt><trkpt lon="108.89363857006522" lat="34.24831191684942"><ele>377.5520561145069</ele><time>2021-06-04T00:35:47Z</time><speed>0.7523375749588013</speed></trkpt><trkpt lon="108.8937450287199" lat="34.24828120223531"><ele>377.5109469277785</ele><time>2021-06-04T00:35:54Z</time><speed>1.066622018814087</speed></trkpt><trkpt lon="108.89386300674033" lat="34.24824604956088"><ele>377.3416819852056</ele><time>2021-06-04T00:36:03Z</time><speed>1.1187307834625244</speed></trkpt><trkpt lon="108.89394652083267" lat="34.24816832503593"><ele>376.7561598079763</ele><time>2021-06-04T00:36:13Z</time><speed>0.8026019930839539</speed></trkpt><trkpt lon="108.89403103013777" lat="34.24810093503366"><ele>376.31452001636234</ele><time>2021-06-04T00:36:23Z</time><speed>1.156002402305603</speed></trkpt><trkpt lon="108.8941042526692" lat="34.24802822045931"><ele>376.5537443017386</ele><time>2021-06-04T00:36:33Z</time><speed>0.810477077960968</speed></trkpt><trkpt lon="108.89417507342277" lat="34.24794598467065"><ele>377.2602248031612</ele><time>2021-06-04T00:36:42Z</time><speed>1.1212701797485352</speed></trkpt><trkpt lon="108.89420476584898" lat="34.24784552898662"><ele>377.4224917972642</ele><time>2021-06-04T00:36:54Z</time><speed>1.3499960899353027</speed></trkpt><trkpt lon="108.89423074564397" lat="34.24775296027018"><ele>376.97666007097934</ele><time>2021-06-04T00:37:04Z</time><speed>1.1550759077072144</speed></trkpt><trkpt lon="108.89429488575142" lat="34.24765389329646"><ele>379.6943556317954</ele><time>2021-06-04T00:37:17Z</time><speed>1.2465872764587402</speed></trkpt><trkpt lon="108.89431869140559" lat="34.2475563837616"><ele>380.19650798761836</ele><time>2021-06-04T00:37:26Z</time><speed>1.0297905206680298</speed></trkpt><trkpt lon="108.89435570963063" lat="34.24745023882692"><ele>379.716606977589</ele><time>2021-06-04T00:37:34Z</time><speed>1.0127475261688232</speed></trkpt><trkpt lon="108.89439984293313" lat="34.24735538414512"><ele>378.37240418327195</ele><time>2021-06-04T00:37:42Z</time><speed>0.8476510643959045</speed></trkpt><trkpt lon="108.89441999584773" lat="34.247266051137686"><ele>376.9474383177136</ele><time>2021-06-04T00:37:52Z</time><speed>0.9586276412010193</speed></trkpt><trkpt lon="108.89441935325347" lat="34.2471622694554"><ele>377.62054343923205</ele><time>2021-06-04T00:38:05Z</time><speed>0.7165274620056152</speed></trkpt><trkpt lon="108.89451701179634" lat="34.24709584219767"><ele>375.86704462417794</ele><time>2021-06-04T00:38:18Z</time><speed>0.6678084135055542</speed></trkpt><trkpt lon="108.89465233256544" lat="34.24707498567256"><ele>373.76817154136785</ele><time>2021-06-04T00:38:29Z</time><speed>0.7675632834434509</speed></trkpt><trkpt lon="108.89451196968602" lat="34.2470638129856"><ele>377.26195415904914</ele><time>2021-06-04T00:40:09Z</time><speed>2.1512792110443115</speed></trkpt><trkpt lon="108.89439869737879" lat="34.24713074425735"><ele>376.7164182487261</ele><time>2021-06-04T00:40:19Z</time><speed>1.3649981021881104</speed></trkpt><trkpt lon="108.89444420298258" lat="34.24722195916865"><ele>377.42168077494136</ele><time>2021-06-04T00:40:29Z</time><speed>0.8648258447647095</speed></trkpt><trkpt lon="108.89458048096829" lat="34.24726035398236"><ele>377.8181869362009</ele><time>2021-06-04T00:40:42Z</time><speed>1.1100549697875977</speed></trkpt><trkpt lon="108.89469091091902" lat="34.2471866299226"><ele>378.4574069740681</ele><time>2021-06-04T00:40:55Z</time><speed>0.7807731032371521</speed></trkpt><trkpt lon="108.89474114503267" lat="34.24709173110504"><ele>378.8222192763308</ele><time>2021-06-04T00:41:05Z</time><speed>1.0791239738464355</speed></trkpt><trkpt lon="108.89480783508519" lat="34.247010291846664"><ele>378.6059553623256</ele><time>2021-06-04T00:41:13Z</time><speed>1.2499839067459106</speed></trkpt><trkpt lon="108.89487819474435" lat="34.24693684709693"><ele>378.3872776414429</ele><time>2021-06-04T00:41:22Z</time><speed>1.2090502977371216</speed></trkpt><trkpt lon="108.89483600458048" lat="34.24684903336152"><ele>379.57155329112</ele><time>2021-06-04T00:41:37Z</time><speed>1.0094033479690552</speed></trkpt><trkpt lon="108.89477206677309" lat="34.24675166521881"><ele>379.9090448595814</ele><time>2021-06-04T00:41:47Z</time><speed>1.1251132488250732</speed></trkpt><trkpt lon="108.89473442598987" lat="34.24665977490843"><ele>380.16339494248587</ele><time>2021-06-04T00:41:56Z</time><speed>1.22933828830719</speed></trkpt><trkpt lon="108.89471949776316" lat="34.24655985552757"><ele>380.0508429906015</ele><time>2021-06-04T00:42:05Z</time><speed>1.1515923738479614</speed></trkpt><trkpt lon="108.89469226590887" lat="34.246466446817585"><ele>379.97852764198274</ele><time>2021-06-04T00:42:12Z</time><speed>1.300386905670166</speed></trkpt><trkpt lon="108.89460351440113" lat="34.24639612954187"><ele>380.69818744778405</ele><time>2021-06-04T00:42:22Z</time><speed>1.034635305404663</speed></trkpt><trkpt lon="108.89453674265975" lat="34.246316243761534"><ele>381.7318426689082</ele><time>2021-06-04T00:42:40Z</time><speed>0.6966648101806641</speed></trkpt><trkpt lon="108.89447242969644" lat="34.24621837876314"><ele>378.3810364929915</ele><time>2021-06-04T00:42:52Z</time><speed>1.2085685729980469</speed></trkpt><trkpt lon="108.89456571624963" lat="34.24613823175396"><ele>375.61101203788706</ele><time>2021-06-04T00:43:00Z</time><speed>1.0650718212127686</speed></trkpt><trkpt lon="108.89465488696085" lat="34.24607911850075"><ele>373.9200960201281</ele><time>2021-06-04T00:43:07Z</time><speed>0.9742299914360046</speed></trkpt><trkpt lon="108.8947484532901" lat="34.24613427666347"><ele>370.9708765137629</ele><time>2021-06-04T00:43:17Z</time><speed>1.1639944314956665</speed></trkpt><trkpt lon="108.89480662735012" lat="34.246212736270316"><ele>373.5607390849417</ele><time>2021-06-04T00:43:24Z</time><speed>0.9977217316627502</speed></trkpt><trkpt lon="108.89487825675586" lat="34.24629932539782"><ele>375.3771576786781</ele><time>2021-06-04T00:43:34Z</time><speed>0.7334960103034973</speed></trkpt><trkpt lon="108.89494410693462" lat="34.24637604372602"><ele>376.6821198524672</ele><time>2021-06-04T00:43:44Z</time><speed>1.181731104850769</speed></trkpt><trkpt lon="108.89500083481568" lat="34.24645832357107"><ele>378.1594210259338</ele><time>2021-06-04T00:43:54Z</time><speed>0.6598355174064636</speed></trkpt><trkpt lon="108.89508077869941" lat="34.246552622135106"><ele>378.51218239816916</ele><time>2021-06-04T00:44:06Z</time><speed>1.0228427648544312</speed></trkpt><trkpt lon="108.89515389619312" lat="34.2466458503203"><ele>379.0185515989213</ele><time>2021-06-04T00:44:18Z</time><speed>1.0899690389633179</speed></trkpt><trkpt lon="108.89521754913164" lat="34.246735571995266"><ele>379.09588388902955</ele><time>2021-06-04T00:44:26Z</time><speed>1.1734275817871094</speed></trkpt><trkpt lon="108.89524501744727" lat="34.246836154202555"><ele>380.5469009752216</ele><time>2021-06-04T00:44:37Z</time><speed>1.0037189722061157</speed></trkpt><trkpt lon="108.89523927083877" lat="34.246927209306946"><ele>380.41905430653406</ele><time>2021-06-04T00:44:46Z</time><speed>1.1037025451660156</speed></trkpt><trkpt lon="108.89524809174867" lat="34.247029998448404"><ele>380.7922779880415</ele><time>2021-06-04T00:44:57Z</time><speed>1.2752795219421387</speed></trkpt><trkpt lon="108.89530448204367" lat="34.247117463498064"><ele>380.31849415130876</ele><time>2021-06-04T00:45:07Z</time><speed>0.7833561897277832</speed></trkpt><trkpt lon="108.89529810084757" lat="34.24721912237081"><ele>379.3465129137968</ele><time>2021-06-04T00:45:18Z</time><speed>0.8357698917388916</speed></trkpt><trkpt lon="108.89528794163097" lat="34.24731548138365"><ele>379.1403234058275</ele><time>2021-06-04T00:45:27Z</time><speed>0.926624059677124</speed></trkpt><trkpt lon="108.8952891835087" lat="34.247407620674316"><ele>378.4144656181806</ele><time>2021-06-04T00:45:35Z</time><speed>0.7629966139793396</speed></trkpt><trkpt lon="108.89526535701447" lat="34.247518268588095"><ele>376.6748396096476</ele><time>2021-06-04T00:45:47Z</time><speed>1.1276590824127197</speed></trkpt><trkpt lon="108.89520603114374" lat="34.24760698973248"><ele>379.4371496322798</ele><time>2021-06-04T00:45:57Z</time><speed>0.9543061852455139</speed></trkpt><trkpt lon="108.89509354190196" lat="34.247628985881356"><ele>378.51259839077363</ele><time>2021-06-04T00:46:06Z</time><speed>1.215569257736206</speed></trkpt><trkpt lon="108.89499267759656" lat="34.24768178747114"><ele>377.41790508797817</ele><time>2021-06-04T00:46:16Z</time><speed>1.0876983404159546</speed></trkpt><trkpt lon="108.89491691588978" lat="34.247766683936526"><ele>376.6217142834148</ele><time>2021-06-04T00:46:25Z</time><speed>1.0282206535339355</speed></trkpt><trkpt lon="108.89481504742605" lat="34.2478334478502"><ele>376.0933151872497</ele><time>2021-06-04T00:46:36Z</time><speed>1.031562089920044</speed></trkpt><trkpt lon="108.89475804763909" lat="34.2479251277719"><ele>376.2821940793983</ele><time>2021-06-04T00:46:45Z</time><speed>1.2462395429611206</speed></trkpt><trkpt lon="108.89477916521444" lat="34.248021408932445"><ele>376.7110637632496</ele><time>2021-06-04T00:46:53Z</time><speed>0.5812604427337646</speed></trkpt><trkpt lon="108.89489539639074" lat="34.248049808995"><ele>376.20758905435036</ele><time>2021-06-04T00:47:04Z</time><speed>1.2499945163726807</speed></trkpt><trkpt lon="108.89495080906283" lat="34.24814278943032"><ele>376.280385144062</ele><time>2021-06-04T00:47:14Z</time><speed>0.9771798253059387</speed></trkpt><trkpt lon="108.89498849168726" lat="34.24825194889018"><ele>375.99213845041146</ele><time>2021-06-04T00:47:25Z</time><speed>0.8142175674438477</speed></trkpt><trkpt lon="108.8950046301424" lat="34.24835878579432"><ele>376.7464872608267</ele><time>2021-06-04T00:47:34Z</time><speed>1.2728562355041504</speed></trkpt><trkpt lon="108.89502675246636" lat="34.24844880766661"><ele>377.28815091991976</ele><time>2021-06-04T00:47:44Z</time><speed>1.2685918807983398</speed></trkpt><trkpt lon="108.89504033771318" lat="34.24856235488149"><ele>377.76030664104803</ele><time>2021-06-04T00:47:55Z</time><speed>1.148457407951355</speed></trkpt><trkpt lon="108.89505797622363" lat="34.24866348055931"><ele>377.2392747715267</ele><time>2021-06-04T00:48:06Z</time><speed>1.1722885370254517</speed></trkpt><trkpt lon="108.89504675396303" lat="34.24875676924568"><ele>377.4500490300629</ele><time>2021-06-04T00:48:15Z</time><speed>1.1849334239959717</speed></trkpt><trkpt lon="108.89499593824667" lat="34.24886039494696"><ele>375.37104766408856</ele><time>2021-06-04T00:48:24Z</time><speed>1.1191233396530151</speed></trkpt><trkpt lon="108.8949539453155" lat="34.24894578686824"><ele>375.4927394328991</ele><time>2021-06-04T00:48:32Z</time><speed>1.2691258192062378</speed></trkpt><trkpt lon="108.894964371159" lat="34.2490495995518"><ele>375.48016440908765</ele><time>2021-06-04T00:48:44Z</time><speed>0.991297721862793</speed></trkpt><trkpt lon="108.89498016857439" lat="34.249151758189164"><ele>374.7171955104541</ele><time>2021-06-04T00:48:52Z</time><speed>1.065624713897705</speed></trkpt><trkpt lon="108.89501113650456" lat="34.249244984204516"><ele>374.2788630039085</ele><time>2021-06-04T00:49:00Z</time><speed>1.0150232315063477</speed></trkpt><trkpt lon="108.89500238611106" lat="34.24934504662934"><ele>373.8445406115981</ele><time>2021-06-04T00:49:10Z</time><speed>1.1950095891952515</speed></trkpt><trkpt lon="108.8949805587531" lat="34.2494373459349"><ele>374.3382598493035</ele><time>2021-06-04T00:49:20Z</time><speed>1.1304128170013428</speed></trkpt><trkpt lon="108.8949512377415" lat="34.2495389835884"><ele>374.3417870272734</ele><time>2021-06-04T00:49:30Z</time><speed>0.9419063925743103</speed></trkpt><trkpt lon="108.8948726308623" lat="34.24960208932585"><ele>374.237212220716</ele><time>2021-06-04T00:49:38Z</time><speed>0.8140262365341187</speed></trkpt><trkpt lon="108.8948061776587" lat="34.24968296588965"><ele>373.452087912664</ele><time>2021-06-04T00:49:48Z</time><speed>0.650484025478363</speed></trkpt><trkpt lon="108.89478095173503" lat="34.24977619218992"><ele>373.82924133965594</ele><time>2021-06-04T00:49:59Z</time><speed>1.0444180965423584</speed></trkpt><trkpt lon="108.89480907657583" lat="34.2498831347763"><ele>374.54614657313175</ele><time>2021-06-04T00:50:09Z</time><speed>1.0607631206512451</speed></trkpt><trkpt lon="108.89483630034451" lat="34.24997198552853"><ele>374.64725640537995</ele><time>2021-06-04T00:50:18Z</time><speed>1.008471131324768</speed></trkpt><trkpt lon="108.89491945985198" lat="34.2500405317204"><ele>374.52715999441483</ele><time>2021-06-04T00:50:28Z</time><speed>0.8126728534698486</speed></trkpt><trkpt lon="108.89490544337171" lat="34.25015545334176"><ele>374.2661093527021</ele><time>2021-06-04T00:50:41Z</time><speed>0.6453244686126709</speed></trkpt><trkpt lon="108.8948358087979" lat="34.25023091086991"><ele>373.76025521563884</ele><time>2021-06-04T00:50:50Z</time><speed>1.0808203220367432</speed></trkpt><trkpt lon="108.8947621726148" lat="34.250304560143974"><ele>373.1146435486175</ele><time>2021-06-04T00:51:00Z</time><speed>1.0426952838897705</speed></trkpt><trkpt lon="108.89467714102484" lat="34.250362684581724"><ele>372.2728069622403</ele><time>2021-06-04T00:51:09Z</time><speed>1.123448371887207</speed></trkpt><trkpt lon="108.89459072095808" lat="34.2504192462507"><ele>373.9229840460006</ele><time>2021-06-04T00:51:24Z</time><speed>0.9641857147216797</speed></trkpt><trkpt lon="108.89447866329941" lat="34.250449630101855"><ele>374.3388806156456</ele><time>2021-06-04T00:51:32Z</time><speed>1.0774554014205933</speed></trkpt><trkpt lon="108.89436391157406" lat="34.25048949516465"><ele>373.27605273977963</ele><time>2021-06-04T00:51:42Z</time><speed>1.216834545135498</speed></trkpt><trkpt lon="108.89426169056831" lat="34.25052887973897"><ele>372.6301525220294</ele><time>2021-06-04T00:51:50Z</time><speed>1.0640228986740112</speed></trkpt><trkpt lon="108.89416658619997" lat="34.250586188019334"><ele>373.20374389050306</ele><time>2021-06-04T00:51:59Z</time><speed>1.066549301147461</speed></trkpt><trkpt lon="108.89405288419184" lat="34.25062036297177"><ele>373.87686741123264</ele><time>2021-06-04T00:52:10Z</time><speed>0.8174939751625061</speed></trkpt><trkpt lon="108.8939486618564" lat="34.25064582492229"><ele>372.30784097335277</ele><time>2021-06-04T00:52:20Z</time><speed>0.9393849968910217</speed></trkpt><trkpt lon="108.8938191835954" lat="34.25069498326842"><ele>370.5811841878397</ele><time>2021-06-04T00:52:30Z</time><speed>0.7411015033721924</speed></trkpt><trkpt lon="108.89371597845646" lat="34.250728070365206"><ele>370.7209856061855</ele><time>2021-06-04T00:52:41Z</time><speed>0.8266190886497498</speed></trkpt><trkpt lon="108.89359760552234" lat="34.25073883166023"><ele>371.36778483338344</ele><time>2021-06-04T00:52:51Z</time><speed>0.7146127223968506</speed></trkpt><trkpt lon="108.89349150316158" lat="34.25076647434887"><ele>370.91839503769216</ele><time>2021-06-04T00:53:00Z</time><speed>0.9107183814048767</speed></trkpt><trkpt lon="108.8933702695692" lat="34.250795398991"><ele>371.3909620290521</ele><time>2021-06-04T00:53:10Z</time><speed>1.043337106704712</speed></trkpt><trkpt lon="108.89327990318033" lat="34.250846982144175"><ele>372.83077709137063</ele><time>2021-06-04T00:53:18Z</time><speed>1.112262487411499</speed></trkpt><trkpt lon="108.89321751981863" lat="34.250921361094335"><ele>373.1207820090291</ele><time>2021-06-04T00:53:26Z</time><speed>1.0214200019836426</speed></trkpt><trkpt lon="108.89313031484548" lat="34.25098637352797"><ele>373.15967633848607</ele><time>2021-06-04T00:53:37Z</time><speed>0.8433846235275269</speed></trkpt><trkpt lon="108.89302386600983" lat="34.25103193333535"><ele>373.1219336842428</ele><time>2021-06-04T00:53:47Z</time><speed>1.1931229829788208</speed></trkpt><trkpt lon="108.8929074484296" lat="34.25106178650386"><ele>373.16846926382584</ele><time>2021-06-04T00:53:57Z</time><speed>1.0609127283096313</speed></trkpt><trkpt lon="108.89280429656263" lat="34.25109292344793"><ele>372.90215014135913</ele><time>2021-06-04T00:54:06Z</time><speed>1.1372132301330566</speed></trkpt><trkpt lon="108.89273501457933" lat="34.25116818378112"><ele>372.2546622444224</ele><time>2021-06-04T00:54:17Z</time><speed>1.041020154953003</speed></trkpt><trkpt lon="108.89275407264009" lat="34.25126204762486"><ele>372.8350494265169</ele><time>2021-06-04T00:54:25Z</time><speed>0.9632010459899902</speed></trkpt><trkpt lon="108.89282415477042" lat="34.251340158063734"><ele>375.85292812532145</ele><time>2021-06-04T00:54:35Z</time><speed>0.8496385216712952</speed></trkpt><trkpt lon="108.89292298257573" lat="34.25139024851723"><ele>378.4589017443753</ele><time>2021-06-04T00:54:43Z</time><speed>0.9523288011550903</speed></trkpt><trkpt lon="108.89304459922465" lat="34.251441060252006"><ele>377.9715495195594</ele><time>2021-06-04T00:54:52Z</time><speed>1.0748480558395386</speed></trkpt><trkpt lon="108.89315189587937" lat="34.25145552363699"><ele>377.0693948601803</ele><time>2021-06-04T00:55:02Z</time><speed>1.1579523086547852</speed></trkpt><trkpt lon="108.89325681807313" lat="34.25148024566845"><ele>376.0735878129782</ele><time>2021-06-04T00:55:09Z</time><speed>1.0188931226730347</speed></trkpt><trkpt lon="108.89337834799471" lat="34.25150610814253"><ele>375.77145073189604</ele><time>2021-06-04T00:55:19Z</time><speed>1.2855638265609741</speed></trkpt><trkpt lon="108.89352939622358" lat="34.25151183621385"><ele>377.47733235279816</ele><time>2021-06-04T00:55:28Z</time><speed>1.1004024744033813</speed></trkpt><trkpt lon="108.89364480416701" lat="34.25153329394963"><ele>376.6907578863019</ele><time>2021-06-04T00:55:37Z</time><speed>1.0359951257705688</speed></trkpt><trkpt lon="108.89375613988662" lat="34.25151720552732"><ele>376.9078421922507</ele><time>2021-06-04T00:55:47Z</time><speed>0.9997010231018066</speed></trkpt><trkpt lon="108.89386690153498" lat="34.251507755771165"><ele>376.38236032909526</ele><time>2021-06-04T00:55:57Z</time><speed>0.9183979630470276</speed></trkpt><trkpt lon="108.89400267914489" lat="34.2514983416344"><ele>377.7210694048725</ele><time>2021-06-04T00:56:09Z</time><speed>0.8223031759262085</speed></trkpt><trkpt lon="108.89412429645127" lat="34.25154377601644"><ele>373.23644605591153</ele><time>2021-06-04T00:56:18Z</time><speed>0.9887643456459045</speed></trkpt><trkpt lon="108.89420000392225" lat="34.25163259189385"><ele>373.5932033994085</ele><time>2021-06-04T00:56:27Z</time><speed>0.7763925790786743</speed></trkpt><trkpt lon="108.89429123730096" lat="34.251697041807624"><ele>373.3036403122002</ele><time>2021-06-04T00:56:42Z</time><speed>0.8053799271583557</speed></trkpt><trkpt lon="108.89437512581671" lat="34.25177640691674"><ele>373.6479472990655</ele><time>2021-06-04T00:56:54Z</time><speed>0.8239208459854126</speed></trkpt><trkpt lon="108.89447833507292" lat="34.25181775665191"><ele>372.7756411088386</ele><time>2021-06-04T00:57:02Z</time><speed>0.7815665006637573</speed></trkpt><trkpt lon="108.89458347961441" lat="34.251791617639356"><ele>371.8789867903109</ele><time>2021-06-04T00:57:12Z</time><speed>0.9730879068374634</speed></trkpt><trkpt lon="108.89469689905924" lat="34.2517852287798"><ele>372.00678187960176</ele><time>2021-06-04T00:57:22Z</time><speed>0.5507816076278687</speed></trkpt><trkpt lon="108.89479907959145" lat="34.251729892042526"><ele>370.950070300546</ele><time>2021-06-04T00:57:32Z</time><speed>0.9935311079025269</speed></trkpt><trkpt lon="108.89490396139674" lat="34.25170457947379"><ele>370.5984558459991</ele><time>2021-06-04T00:57:42Z</time><speed>0.956640362739563</speed></trkpt><trkpt lon="108.89493502287235" lat="34.25160620289048"><ele>371.33139114684</ele><time>2021-06-04T00:57:54Z</time><speed>0.7731201648712158</speed></trkpt><trkpt lon="108.89497359430757" lat="34.25150227374026"><ele>372.4451676719977</ele><time>2021-06-04T00:58:06Z</time><speed>0.780961811542511</speed></trkpt><trkpt lon="108.89507164647107" lat="34.25142683099563"><ele>372.39288011285237</ele><time>2021-06-04T00:58:16Z</time><speed>1.1006519794464111</speed></trkpt><trkpt lon="108.89518805464105" lat="34.251397505442064"><ele>372.60523207493867</ele><time>2021-06-04T00:58:26Z</time><speed>1.2764660120010376</speed></trkpt><trkpt lon="108.89528596356769" lat="34.251462991686516"><ele>372.0681292262588</ele><time>2021-06-04T00:58:36Z</time><speed>1.2473750114440918</speed></trkpt><trkpt lon="108.89535950208142" lat="34.25154627391864"><ele>372.85116349345384</ele><time>2021-06-04T00:58:47Z</time><speed>0.9883182048797607</speed></trkpt><trkpt lon="108.89546887557026" lat="34.25154289955872"><ele>373.2014818308519</ele><time>2021-06-04T00:58:58Z</time><speed>1.2059537172317505</speed></trkpt><trkpt lon="108.8955794557366" lat="34.251521567155734"><ele>373.2040557485689</ele><time>2021-06-04T00:59:08Z</time><speed>0.8562915325164795</speed></trkpt><trkpt lon="108.89570264992831" lat="34.25150138256263"><ele>372.9008991442346</ele><time>2021-06-04T00:59:18Z</time><speed>0.958999752998352</speed></trkpt><trkpt lon="108.89581632724209" lat="34.251485029355706"><ele>372.7620040066317</ele><time>2021-06-04T00:59:33Z</time><speed>0.5076055526733398</speed></trkpt><trkpt lon="108.89582192705345" lat="34.251372716334366"><ele>370.5798724780447</ele><time>2021-06-04T01:00:05Z</time><speed>1.0913735628128052</speed></trkpt><trkpt lon="108.89581683957917" lat="34.25125750617501"><ele>370.47721697221436</ele><time>2021-06-04T01:00:17Z</time><speed>1.2454341650009155</speed></trkpt><trkpt lon="108.89583283164941" lat="34.251164626380366"><ele>371.62006253886506</ele><time>2021-06-04T01:00:27Z</time><speed>0.7656150460243225</speed></trkpt><trkpt lon="108.8959062909949" lat="34.251074277748536"><ele>371.5793393207494</ele><time>2021-06-04T01:00:35Z</time><speed>1.0354071855545044</speed></trkpt><trkpt lon="108.8959775908511" lat="34.250992941465135"><ele>372.3400272669474</ele><time>2021-06-04T01:00:45Z</time><speed>0.6526138782501221</speed></trkpt><trkpt lon="108.89602161587325" lat="34.2509036641764"><ele>372.8781552762162</ele><time>2021-06-04T01:01:19Z</time><speed>0.9388070702552795</speed></trkpt><trkpt lon="108.89601922279752" lat="34.25080247339853"><ele>371.8172677192626</ele><time>2021-06-04T01:01:28Z</time><speed>1.1552220582962036</speed></trkpt><trkpt lon="108.89600769477545" lat="34.25069480673277"><ele>372.1897369248815</ele><time>2021-06-04T01:01:39Z</time><speed>1.042102336883545</speed></trkpt><trkpt lon="108.89604040879838" lat="34.25060871093585"><ele>371.74556343525785</ele><time>2021-06-04T01:01:48Z</time><speed>0.7996292114257812</speed></trkpt><trkpt lon="108.89603199535631" lat="34.25050437802374"><ele>370.6288724992446</ele><time>2021-06-04T01:01:56Z</time><speed>0.9427241086959839</speed></trkpt><trkpt lon="108.89600223747729" lat="34.25039786704088"><ele>369.9928814798543</ele><time>2021-06-04T01:02:04Z</time><speed>1.1617742776870728</speed></trkpt><trkpt lon="108.89591716726699" lat="34.25032419388255"><ele>370.02523295831446</ele><time>2021-06-04T01:02:13Z</time><speed>1.1259006261825562</speed></trkpt><trkpt lon="108.89584897318326" lat="34.25022656567869"><ele>369.13100416122774</ele><time>2021-06-04T01:02:20Z</time><speed>1.5750319957733154</speed></trkpt><trkpt lon="108.89581021698116" lat="34.25014176225499"><ele>368.10602940298344</ele><time>2021-06-04T01:02:27Z</time><speed>1.1095654964447021</speed></trkpt><trkpt lon="108.89570152873094" lat="34.2500849118339"><ele>367.2589713855688</ele><time>2021-06-04T01:02:38Z</time><speed>1.1094112396240234</speed></trkpt><trkpt lon="108.89561291138222" lat="34.25000503670189"><ele>372.19021075145685</ele><time>2021-06-04T01:02:43Z</time><speed>1.2016099691390991</speed></trkpt><trkpt lon="108.89559898110123" lat="34.249905860144075"><ele>371.8984212395601</ele><time>2021-06-04T01:02:50Z</time><speed>0.9819357991218567</speed></trkpt><trkpt lon="108.89559495620527" lat="34.24981491174361"><ele>371.6333001709995</ele><time>2021-06-04T01:03:02Z</time><speed>0.7302378416061401</speed></trkpt><trkpt lon="108.89565395619728" lat="34.24973705503542"><ele>369.11954750166404</ele><time>2021-06-04T01:03:18Z</time><speed>0.9064890742301941</speed></trkpt><trkpt lon="108.89568320661202" lat="34.249646648883086"><ele>369.61720227273906</ele><time>2021-06-04T01:03:28Z</time><speed>0.9147090911865234</speed></trkpt><trkpt lon="108.89569837719763" lat="34.24955346241671"><ele>369.16611900242293</ele><time>2021-06-04T01:03:36Z</time><speed>1.0023161172866821</speed></trkpt><trkpt lon="108.8956494305518" lat="34.24945396536368"><ele>368.6046002711209</ele><time>2021-06-04T01:03:48Z</time><speed>0.8175445795059204</speed></trkpt><trkpt lon="108.89564593261763" lat="34.24936162709689"><ele>367.66956593810096</ele><time>2021-06-04T01:03:59Z</time><speed>0.8657671809196472</speed></trkpt><trkpt lon="108.89576675013976" lat="34.24931527458385"><ele>372.0580449102004</ele><time>2021-06-04T01:04:31Z</time><speed>0.7850475311279297</speed></trkpt><trkpt lon="108.89586816932777" lat="34.24934758684929"><ele>371.6316754591072</ele><time>2021-06-04T01:04:45Z</time><speed>1.0565136671066284</speed></trkpt><trkpt lon="108.89598414096318" lat="34.24931570470847"><ele>366.46778314517917</ele><time>2021-06-04T01:07:11Z</time><speed>0.09487157315015793</speed></trkpt><trkpt lon="108.89608569004758" lat="34.24927854726057"><ele>364.5312464853432</ele><time>2021-06-04T01:07:33Z</time><speed>0.7845132946968079</speed></trkpt><trkpt lon="108.89607599617419" lat="34.249176571387494"><ele>362.1938519952991</ele><time>2021-06-04T01:07:45Z</time><speed>0.8980806469917297</speed></trkpt><trkpt lon="108.89604322116433" lat="34.24907995677394"><ele>360.3187149999723</ele><time>2021-06-04T01:07:52Z</time><speed>0.9963071346282959</speed></trkpt></trkseg></trk></gpx>
