# Supplementary material for: Exploring the influence of path environment factors on walking behavior in urban parks with configuration attribute control
Source: PLoS One. 2025 Jul 28;20(7):e0329278. doi: 10.1371/journal.pone.0329278 (PMC12303266; doi:10.1371/journal.pone.0329278)
Supplement: S2 File — (ZIP) [file pone.0329278.s002.zip › S2 File/Trajectory data/F42.gpx]

<?xml version="1.0" encoding="UTF-8"?><gpx xsi:schemaLocation="http://www.topografix.com/GPX/1/0 http://www.topografix.com/GPX/1/0/gpx.xsd" xmlns="http://www.topografix.com/GPX/1/0" xmlns:xsi="http://www.w3.org/2001/XMLSchema-instance" creator="SixFoot - http://www.foooooot.com/" version="1.0"><trk><trkseg><trkpt lon="108.89604253633428" lat="34.24902959335392"><ele>373.8431652477011</ele><time>2021-06-04T01:08:24Z</time><speed>0.3989124298095703</speed></trkpt><trkpt lon="108.89612135461124" lat="34.24911520078859"><ele>373.8431652477011</ele><time>2021-06-04T01:08:33Z</time><speed>0.016097554937005043</speed></trkpt><trkpt lon="108.89607940710927" lat="34.24921843392862"><ele>366.0826418508475</ele><time>2021-06-04T01:08:44Z</time><speed>0.9489790797233582</speed></trkpt><trkpt lon="108.89596504247048" lat="34.24927961345597"><ele>364.2491530194279</ele><time>2021-06-04T01:08:54Z</time><speed>1.0650025606155396</speed></trkpt><trkpt lon="108.89596775269912" lat="34.24938957071499"><ele>362.6914306551299</ele><time>2021-06-04T01:09:01Z</time><speed>0.8734419941902161</speed></trkpt><trkpt lon="108.89595873959908" lat="34.24948901506708"><ele>362.44457788354566</ele><time>2021-06-04T01:09:09Z</time><speed>0.9267125129699707</speed></trkpt><trkpt lon="108.8958958874264" lat="34.249596948097036"><ele>360.95305282722563</ele><time>2021-06-04T01:09:21Z</time><speed>0.978641927242279</speed></trkpt><trkpt lon="108.89577536741419" lat="34.24960361263458"><ele>366.12202985773877</ele><time>2021-06-04T01:09:33Z</time><speed>0.8665075898170471</speed></trkpt><trkpt lon="108.89567026784273" lat="34.249648084973764"><ele>370.8010282420912</ele><time>2021-06-04T01:09:46Z</time><speed>1.1187447309494019</speed></trkpt><trkpt lon="108.89560515596038" lat="34.249746354212164"><ele>371.79272201098547</ele><time>2021-06-04T01:09:58Z</time><speed>0.8109617829322815</speed></trkpt><trkpt lon="108.89560029433386" lat="34.249842948745254"><ele>374.3884745766587</ele><time>2021-06-04T01:10:09Z</time><speed>1.009996771812439</speed></trkpt><trkpt lon="108.8956277687615" lat="34.24994642822539"><ele>374.4365075521194</ele><time>2021-06-04T01:10:20Z</time><speed>1.0070064067840576</speed></trkpt><trkpt lon="108.89565753553784" lat="34.250038487670174"><ele>376.0667171979995</ele><time>2021-06-04T01:10:32Z</time><speed>0.742420494556427</speed></trkpt><trkpt lon="108.89574862493801" lat="34.250094738773406"><ele>376.6983921487725</ele><time>2021-06-04T01:10:44Z</time><speed>0.9668780565261841</speed></trkpt><trkpt lon="108.89584307997201" lat="34.25014710088229"><ele>376.7310401911046</ele><time>2021-06-04T01:10:54Z</time><speed>0.7460923194885254</speed></trkpt><trkpt lon="108.8959052211351" lat="34.25024620401582"><ele>374.4220059674508</ele><time>2021-06-04T01:11:02Z</time><speed>0.9056139588356018</speed></trkpt><trkpt lon="108.89582006157686" lat="34.250318353179715"><ele>375.3404860966215</ele><time>2021-06-04T01:11:15Z</time><speed>0.9120295643806458</speed></trkpt><trkpt lon="108.89569392279127" lat="34.25033166263294"><ele>375.04791858541415</ele><time>2021-06-04T01:11:26Z</time><speed>0.7511049509048462</speed></trkpt><trkpt lon="108.89556611559772" lat="34.250329445837615"><ele>375.50529432092935</ele><time>2021-06-04T01:11:38Z</time><speed>0.9725817441940308</speed></trkpt><trkpt lon="108.89545514130441" lat="34.25033060074259"><ele>375.01345926378315</ele><time>2021-06-04T01:11:57Z</time><speed>0.20762653648853302</speed></trkpt><trkpt lon="108.89557092455117" lat="34.25033780503578"><ele>376.3022235818677</ele><time>2021-06-04T01:12:24Z</time><speed>0.9176091551780701</speed></trkpt><trkpt lon="108.89544189705799" lat="34.250340477925015"><ele>370.4156952010687</ele><time>2021-06-04T01:16:23Z</time><speed>1.1571686267852783</speed></trkpt><trkpt lon="108.8953312636164" lat="34.25036396649825"><ele>369.08239656113165</ele><time>2021-06-04T01:16:33Z</time><speed>1.4831355810165405</speed></trkpt><trkpt lon="108.89522100237349" lat="34.250366731644476"><ele>368.6152416099775</ele><time>2021-06-04T01:16:43Z</time><speed>0.8892676830291748</speed></trkpt><trkpt lon="108.89509963552065" lat="34.25037442094817"><ele>367.7976174065415</ele><time>2021-06-04T01:16:55Z</time><speed>0.8421739935874939</speed></trkpt><trkpt lon="108.89497164346507" lat="34.2504060074244"><ele>367.27293808935195</ele><time>2021-06-04T01:17:06Z</time><speed>1.0042493343353271</speed></trkpt><trkpt lon="108.89485906489634" lat="34.250439669363615"><ele>366.8497689754037</ele><time>2021-06-04T01:17:18Z</time><speed>0.8515238761901855</speed></trkpt><trkpt lon="108.89474785263216" lat="34.250456770411816"><ele>365.8048690316275</ele><time>2021-06-04T01:18:32Z</time><speed>0.33036547899246216</speed></trkpt><trkpt lon="108.89467702004814" lat="34.25038622130157"><ele>363.7015722104811</ele><time>2021-06-04T01:22:11Z</time><speed>1.0126612186431885</speed></trkpt><trkpt lon="108.89454901400856" lat="34.25039977739583"><ele>364.7446971516439</ele><time>2021-06-04T01:22:24Z</time><speed>0.7560256123542786</speed></trkpt><trkpt lon="108.89444486570495" lat="34.25045109673822"><ele>366.1198375040381</ele><time>2021-06-04T01:22:36Z</time><speed>0.7982074618339539</speed></trkpt><trkpt lon="108.89433252643488" lat="34.25049145304182"><ele>367.16546112424703</ele><time>2021-06-04T01:22:47Z</time><speed>0.7443720698356628</speed></trkpt><trkpt lon="108.89423582954109" lat="34.25054183428623"><ele>368.08191867854447</ele><time>2021-06-04T01:22:58Z</time><speed>0.7938753962516785</speed></trkpt><trkpt lon="108.89421969602402" lat="34.25063585558558"><ele>369.381315816628</ele><time>2021-06-04T01:23:14Z</time><speed>0.663825511932373</speed></trkpt><trkpt lon="108.89427707543888" lat="34.25072514787747"><ele>369.33426873808577</ele><time>2021-06-04T01:23:26Z</time><speed>0.824373722076416</speed></trkpt><trkpt lon="108.89431427597751" lat="34.250834434210276"><ele>369.1679812893058</ele><time>2021-06-04T01:23:46Z</time><speed>0.9169389009475708</speed></trkpt><trkpt lon="108.89432431279306" lat="34.250934991958914"><ele>368.4825190537681</ele><time>2021-06-04T01:23:58Z</time><speed>1.0250654220581055</speed></trkpt><trkpt lon="108.89424376315486" lat="34.250999472582144"><ele>367.55205041643444</ele><time>2021-06-04T01:24:09Z</time><speed>1.0574268102645874</speed></trkpt><trkpt lon="108.89417206133943" lat="34.251070586654194"><ele>368.33958218067676</ele><time>2021-06-04T01:24:19Z</time><speed>0.9256162643432617</speed></trkpt><trkpt lon="108.89414476739913" lat="34.25117573273166"><ele>367.94252898223573</ele><time>2021-06-04T01:24:32Z</time><speed>0.7294532060623169</speed></trkpt><trkpt lon="108.89410519326847" lat="34.25126426326381"><ele>367.33581774590976</ele><time>2021-06-04T01:24:42Z</time><speed>0.9758353233337402</speed></trkpt><trkpt lon="108.89407329352917" lat="34.25135216106734"><ele>368.62833855176774</ele><time>2021-06-04T01:24:52Z</time><speed>0.81987065076828</speed></trkpt><trkpt lon="108.89406159377906" lat="34.25144328316942"><ele>368.78099178571335</ele><time>2021-06-04T01:25:03Z</time><speed>0.8887506723403931</speed></trkpt><trkpt lon="108.89412075039021" lat="34.251536300261044"><ele>369.62895842380254</ele><time>2021-06-04T01:25:18Z</time><speed>0.51715487241745</speed></trkpt><trkpt lon="108.8941886765046" lat="34.25160677207424"><ele>371.93485890253396</ele><time>2021-06-04T01:25:30Z</time><speed>0.5638447999954224</speed></trkpt><trkpt lon="108.89427766958084" lat="34.25167820823075"><ele>372.0911180223802</ele><time>2021-06-04T01:25:43Z</time><speed>0.6068363189697266</speed></trkpt><trkpt lon="108.89433191521083" lat="34.25175653668358"><ele>369.65971235652773</ele><time>2021-06-04T01:25:49Z</time><speed>1.0189130306243896</speed></trkpt><trkpt lon="108.89431671198916" lat="34.25184796170028"><ele>367.8174939779872</ele><time>2021-06-04T01:26:01Z</time><speed>0.9935842156410217</speed></trkpt><trkpt lon="108.89421438473939" lat="34.25190571400895"><ele>368.0441018858988</ele><time>2021-06-04T01:26:16Z</time><speed>0.6589284539222717</speed></trkpt><trkpt lon="108.89433109878752" lat="34.251883953038764"><ele>365.6566801397983</ele><time>2021-06-04T01:44:25Z</time><speed>0.9968047738075256</speed></trkpt><trkpt lon="108.89444381820337" lat="34.251839394968556"><ele>363.6961227777253</ele><time>2021-06-04T01:44:38Z</time><speed>0.6279874444007874</speed></trkpt><trkpt lon="108.89435600210587" lat="34.25177178962652"><ele>363.98657093792895</ele><time>2021-06-04T01:45:39Z</time><speed>0.7055379152297974</speed></trkpt><trkpt lon="108.89445610466527" lat="34.25184235145639"><ele>364.6551330956746</ele><time>2021-06-04T01:49:14Z</time><speed>1.021327257156372</speed></trkpt><trkpt lon="108.89455040815736" lat="34.251792168474964"><ele>363.8018554666165</ele><time>2021-06-04T01:49:29Z</time><speed>0.5247763395309448</speed></trkpt><trkpt lon="108.89467876241082" lat="34.25175594648036"><ele>368.8361883682995</ele><time>2021-06-04T01:49:46Z</time><speed>0.6562433242797852</speed></trkpt><trkpt lon="108.89479285348598" lat="34.25170919195848"><ele>367.1982092016709</ele><time>2021-06-04T01:50:02Z</time><speed>0.887319803237915</speed></trkpt><trkpt lon="108.89491524764402" lat="34.25170213114147"><ele>366.4349372666876</ele><time>2021-06-04T01:50:11Z</time><speed>1.2349011898040771</speed></trkpt><trkpt lon="108.89503188534086" lat="34.251701809171344"><ele>365.76801886594893</ele><time>2021-06-04T01:50:32Z</time><speed>0.6204089522361755</speed></trkpt><trkpt lon="108.89514144974049" lat="34.25169583112131"><ele>364.4705816969951</ele><time>2021-06-04T01:50:41Z</time><speed>0.9220528602600098</speed></trkpt><trkpt lon="108.89523856282727" lat="34.25164921719348"><ele>363.6744019518114</ele><time>2021-06-04T01:50:52Z</time><speed>0.9527554512023926</speed></trkpt><trkpt lon="108.89532703270281" lat="34.251586520102975"><ele>364.6411753900219</ele><time>2021-06-04T01:51:01Z</time><speed>0.7642490267753601</speed></trkpt><trkpt lon="108.89541823172699" lat="34.25153760052904"><ele>366.249920634715</ele><time>2021-06-04T01:51:15Z</time><speed>0.8315558433532715</speed></trkpt><trkpt lon="108.89553105175477" lat="34.25150039601283"><ele>366.1707430466584</ele><time>2021-06-04T01:51:29Z</time><speed>0.8476536273956299</speed></trkpt><trkpt lon="108.89564539149318" lat="34.25148847874956"><ele>366.82545081634936</ele><time>2021-06-04T01:51:41Z</time><speed>0.6389652490615845</speed></trkpt><trkpt lon="108.89575771655493" lat="34.25146491962096"><ele>366.9460842744581</ele><time>2021-06-04T01:52:58Z</time><speed>0.4731745421886444</speed></trkpt><trkpt lon="108.89578563326323" lat="34.25137660895121"><ele>366.48477175845454</ele><time>2021-06-04T01:53:12Z</time><speed>0.7339905500411987</speed></trkpt><trkpt lon="108.89581794277498" lat="34.25128097731026"><ele>364.30113288449684</ele><time>2021-06-04T01:53:25Z</time><speed>0.7673875689506531</speed></trkpt><trkpt lon="108.8958178024478" lat="34.251184920519954"><ele>363.6354221031424</ele><time>2021-06-04T01:53:37Z</time><speed>1.0202702283859253</speed></trkpt><trkpt lon="108.8958698667164" lat="34.25108829605071"><ele>363.08843188127975</ele><time>2021-06-04T01:54:44Z</time><speed>0.7122209072113037</speed></trkpt><trkpt lon="108.89594829328514" lat="34.25099976789106"><ele>363.3636574511366</ele><time>2021-06-04T01:55:12Z</time><speed>0.5712526440620422</speed></trkpt><trkpt lon="108.89601269450846" lat="34.25091024157668"><ele>364.11799625334976</ele><time>2021-06-04T01:55:23Z</time><speed>1.1667829751968384</speed></trkpt><trkpt lon="108.89601912435816" lat="34.25081184602061"><ele>363.40004716812234</ele><time>2021-06-04T01:55:30Z</time><speed>0.7002241611480713</speed></trkpt><trkpt lon="108.89592229895008" lat="34.25085453067088"><ele>364.3685397799109</ele><time>2021-06-04T01:55:46Z</time><speed>0.5099760293960571</speed></trkpt><trkpt lon="108.89602127220098" lat="34.25079176632998"><ele>364.73578726890554</ele><time>2021-06-04T01:57:51Z</time><speed>1.2725255489349365</speed></trkpt><trkpt lon="108.89614864700644" lat="34.250820916341965"><ele>364.96845833953034</ele><time>2021-06-04T01:57:58Z</time><speed>1.1622867584228516</speed></trkpt></trkseg></trk></gpx>
