# Supplementary material for: Exploring the influence of path environment factors on walking behavior in urban parks with configuration attribute control
Source: PLoS One. 2025 Jul 28;20(7):e0329278. doi: 10.1371/journal.pone.0329278 (PMC12303266; doi:10.1371/journal.pone.0329278)
Supplement: S2 File — (ZIP) [file pone.0329278.s002.zip › S2 File/Trajectory data/F43.gpx]

<?xml version="1.0" encoding="UTF-8"?><gpx xsi:schemaLocation="http://www.topografix.com/GPX/1/0 http://www.topografix.com/GPX/1/0/gpx.xsd" xmlns="http://www.topografix.com/GPX/1/0" xmlns:xsi="http://www.w3.org/2001/XMLSchema-instance" creator="SixFoot - http://www.foooooot.com/" version="1.0"><trk><trkseg><trkpt lon="108.89604226" lat="34.24889073"><ele>360.106201171875</ele><time>2021-06-04T00:13:02Z</time><speed>0.0</speed></trkpt><trkpt lon="108.895964" lat="34.248962"><ele>368.772827</ele><time>2021-06-04T00:13:13Z</time><speed>0.9500000476837158</speed></trkpt><trkpt lon="108.895948" lat="34.249052"><ele>369.569702</ele><time>2021-06-04T00:13:23Z</time><speed>0.9500000476837158</speed></trkpt><trkpt lon="108.895962" lat="34.249148"><ele>369.421753</ele><time>2021-06-04T00:13:37Z</time><speed>0.30000001192092896</speed></trkpt><trkpt lon="108.895981" lat="34.249249"><ele>367.467163</ele><time>2021-06-04T00:13:49Z</time><speed>0.9000000357627869</speed></trkpt><trkpt lon="108.895912" lat="34.249325"><ele>362.140869</ele><time>2021-06-04T00:14:05Z</time><speed>0.6100000143051147</speed></trkpt><trkpt lon="108.895898" lat="34.249428"><ele>360.540161</ele><time>2021-06-04T00:14:13Z</time><speed>0.7400000095367432</speed></trkpt><trkpt lon="108.895885" lat="34.249519"><ele>362.927368</ele><time>2021-06-04T00:14:21Z</time><speed>0.8199999928474426</speed></trkpt><trkpt lon="108.89585" lat="34.249607"><ele>367.643311</ele><time>2021-06-04T00:14:37Z</time><speed>0.5300000309944153</speed></trkpt><trkpt lon="108.895739" lat="34.249626"><ele>372.336914</ele><time>2021-06-04T00:14:47Z</time><speed>0.9900000095367432</speed></trkpt><trkpt lon="108.895626" lat="34.249665"><ele>373.261841</ele><time>2021-06-04T00:14:57Z</time><speed>1.1299999952316284</speed></trkpt><trkpt lon="108.895582" lat="34.249756"><ele>372.62085</ele><time>2021-06-04T00:15:05Z</time><speed>1.2200000286102295</speed></trkpt><trkpt lon="108.895584" lat="34.24985"><ele>370.994873</ele><time>2021-06-04T00:15:13Z</time><speed>1.0199999809265137</speed></trkpt><trkpt lon="108.895597" lat="34.249958"><ele>370.854126</ele><time>2021-06-04T00:15:23Z</time><speed>1.28000009059906</speed></trkpt><trkpt lon="108.895633" lat="34.25005"><ele>372.179443</ele><time>2021-06-04T00:15:31Z</time><speed>1.2599999904632568</speed></trkpt><trkpt lon="108.895703" lat="34.250124"><ele>371.375244</ele><time>2021-06-04T00:15:39Z</time><speed>1.3000000715255737</speed></trkpt><trkpt lon="108.895784" lat="34.250201"><ele>370.661194</ele><time>2021-06-04T00:15:47Z</time><speed>1.2000000476837158</speed></trkpt><trkpt lon="108.895885" lat="34.250259"><ele>368.746826</ele><time>2021-06-04T00:15:57Z</time><speed>1.0700000524520874</speed></trkpt><trkpt lon="108.895797" lat="34.250321"><ele>370.6427</ele><time>2021-06-04T00:16:11Z</time><speed>1.149999976158142</speed></trkpt><trkpt lon="108.89567" lat="34.250309"><ele>369.920776</ele><time>2021-06-04T00:16:21Z</time><speed>1.1399999856948853</speed></trkpt><trkpt lon="108.895554" lat="34.250318"><ele>369.427979</ele><time>2021-06-04T00:16:31Z</time><speed>1.149999976158142</speed></trkpt><trkpt lon="108.895433" lat="34.250327"><ele>368.183594</ele><time>2021-06-04T00:16:41Z</time><speed>1.100000023841858</speed></trkpt><trkpt lon="108.895306" lat="34.250338"><ele>368.73114</ele><time>2021-06-04T00:16:51Z</time><speed>1.0800000429153442</speed></trkpt><trkpt lon="108.895187" lat="34.250339"><ele>368.559937</ele><time>2021-06-04T00:17:01Z</time><speed>1.0299999713897705</speed></trkpt><trkpt lon="108.895066" lat="34.250358"><ele>368.049866</ele><time>2021-06-04T00:17:11Z</time><speed>1.0700000524520874</speed></trkpt><trkpt lon="108.894951" lat="34.250386"><ele>366.598999</ele><time>2021-06-04T00:17:21Z</time><speed>1.2300000190734863</speed></trkpt><trkpt lon="108.894835" lat="34.250425"><ele>368.053711</ele><time>2021-06-04T00:17:31Z</time><speed>1.0299999713897705</speed></trkpt><trkpt lon="108.89473" lat="34.25046"><ele>367.473633</ele><time>2021-06-04T00:17:41Z</time><speed>0.9800000190734863</speed></trkpt><trkpt lon="108.894632" lat="34.250499"><ele>370.674438</ele><time>2021-06-04T00:17:51Z</time><speed>1.0199999809265137</speed></trkpt><trkpt lon="108.894557" lat="34.250586"><ele>369.10376</ele><time>2021-06-04T00:18:03Z</time><speed>1.1100000143051147</speed></trkpt><trkpt lon="108.894516" lat="34.250669"><ele>366.634521</ele><time>2021-06-04T00:18:15Z</time><speed>0.0</speed></trkpt><trkpt lon="108.894347" lat="34.250673"><ele>362.049194</ele><time>2021-06-04T00:23:55Z</time><speed>0.0</speed></trkpt><trkpt lon="108.894488" lat="34.250634"><ele>366.554199</ele><time>2021-06-04T00:23:59Z</time><speed>0.0</speed></trkpt><trkpt lon="108.894576" lat="34.250574"><ele>371.608154</ele><time>2021-06-04T00:32:03Z</time><speed>1.1299999952316284</speed></trkpt><trkpt lon="108.894658" lat="34.250514"><ele>370.627869</ele><time>2021-06-04T00:32:25Z</time><speed>0.21000000834465027</speed></trkpt><trkpt lon="108.894756" lat="34.250568"><ele>368.76123</ele><time>2021-06-04T00:35:45Z</time><speed>0.8600000143051147</speed></trkpt><trkpt lon="108.894798" lat="34.250664"><ele>370.723755</ele><time>2021-06-04T00:35:59Z</time><speed>0.8300000429153442</speed></trkpt><trkpt lon="108.894897" lat="34.250727"><ele>372.388</ele><time>2021-06-04T00:36:09Z</time><speed>1.540000081062317</speed></trkpt><trkpt lon="108.895001" lat="34.250672"><ele>371.575684</ele><time>2021-06-04T00:36:23Z</time><speed>1.3200000524520874</speed></trkpt><trkpt lon="108.895115" lat="34.250681"><ele>372.330078</ele><time>2021-06-04T00:36:37Z</time><speed>1.0099999904632568</speed></trkpt><trkpt lon="108.895227" lat="34.250663"><ele>369.960815</ele><time>2021-06-04T00:36:49Z</time><speed>0.9200000166893005</speed></trkpt><trkpt lon="108.895352" lat="34.250664"><ele>371.523926</ele><time>2021-06-04T00:37:03Z</time><speed>1.2200000286102295</speed></trkpt><trkpt lon="108.895474" lat="34.250631"><ele>373.218262</ele><time>2021-06-04T00:37:15Z</time><speed>0.8700000047683716</speed></trkpt><trkpt lon="108.89559" lat="34.250646"><ele>375.435608</ele><time>2021-06-04T00:37:27Z</time><speed>0.8100000023841858</speed></trkpt><trkpt lon="108.8957" lat="34.250683"><ele>375.394409</ele><time>2021-06-04T00:37:49Z</time><speed>1.100000023841858</speed></trkpt><trkpt lon="108.895806" lat="34.250709"><ele>373.207947</ele><time>2021-06-04T00:37:57Z</time><speed>1.3200000524520874</speed></trkpt><trkpt lon="108.895881" lat="34.250783"><ele>373.849487</ele><time>2021-06-04T00:38:05Z</time><speed>1.1700000762939453</speed></trkpt><trkpt lon="108.895997" lat="34.250759"><ele>375.579285</ele><time>2021-06-04T00:54:59Z</time><speed>0.7700000405311584</speed></trkpt><trkpt lon="108.896011" lat="34.250666"><ele>376.291321</ele><time>2021-06-04T00:55:13Z</time><speed>1.5700000524520874</speed></trkpt><trkpt lon="108.89603" lat="34.250574"><ele>371.590576</ele><time>2021-06-04T00:55:23Z</time><speed>0.9399999976158142</speed></trkpt><trkpt lon="108.896003" lat="34.250481"><ele>375.032104</ele><time>2021-06-04T00:55:35Z</time><speed>0.8300000429153442</speed></trkpt><trkpt lon="108.89599" lat="34.25039"><ele>374.725342</ele><time>2021-06-04T00:55:49Z</time><speed>0.7100000381469727</speed></trkpt><trkpt lon="108.89593" lat="34.250275"><ele>375.06958</ele><time>2021-06-04T00:56:04Z</time><speed>0.0</speed></trkpt><trkpt lon="108.895986" lat="34.250182"><ele>374.972107</ele><time>2021-06-04T00:56:33Z</time><speed>0.6800000071525574</speed></trkpt><trkpt lon="108.896101" lat="34.250144"><ele>363.911255</ele><time>2021-06-04T01:01:07Z</time><speed>0.6100000143051147</speed></trkpt><trkpt lon="108.896118" lat="34.250054"><ele>363.225708</ele><time>2021-06-04T01:01:23Z</time><speed>0.3100000023841858</speed></trkpt><trkpt lon="108.896098" lat="34.249956"><ele>357.673584</ele><time>2021-06-04T01:01:53Z</time><speed>1.1399999856948853</speed></trkpt><trkpt lon="108.896089" lat="34.249849"><ele>368.862427</ele><time>2021-06-04T01:02:03Z</time><speed>0.6500000357627869</speed></trkpt><trkpt lon="108.89619" lat="34.249792"><ele>372.631714</ele><time>2021-06-04T01:04:29Z</time><speed>0.9700000286102295</speed></trkpt><trkpt lon="108.896284" lat="34.249728"><ele>373.949097</ele><time>2021-06-04T01:04:43Z</time><speed>1.0</speed></trkpt><trkpt lon="108.896271" lat="34.249621"><ele>374.363464</ele><time>2021-06-04T01:04:55Z</time><speed>0.0</speed></trkpt><trkpt lon="108.896234" lat="34.24975"><ele>380.697205</ele><time>2021-06-04T01:05:31Z</time><speed>0.9399999976158142</speed></trkpt></trkseg></trk></gpx>
