# Supplementary material for: Exploring the influence of path environment factors on walking behavior in urban parks with configuration attribute control
Source: PLoS One. 2025 Jul 28;20(7):e0329278. doi: 10.1371/journal.pone.0329278 (PMC12303266; doi:10.1371/journal.pone.0329278)
Supplement: S2 File — (ZIP) [file pone.0329278.s002.zip › S2 File/Trajectory data/F44.gpx]

<?xml version="1.0" encoding="UTF-8"?><gpx xsi:schemaLocation="http://www.topografix.com/GPX/1/0 http://www.topografix.com/GPX/1/0/gpx.xsd" xmlns="http://www.topografix.com/GPX/1/0" xmlns:xsi="http://www.w3.org/2001/XMLSchema-instance" creator="SixFoot - http://www.foooooot.com/" version="1.0"><trk><trkseg><trkpt lon="108.89611157" lat="34.24896381"><ele>344.64532470703125</ele><time>2021-06-04T01:17:07Z</time><speed>0.0</speed></trkpt><trkpt lon="108.896004" lat="34.248848"><ele>350.206665</ele><time>2021-06-04T01:17:11Z</time><speed>0.6500000357627869</speed></trkpt><trkpt lon="108.895955" lat="34.248757"><ele>360.421265</ele><time>2021-06-04T01:17:24Z</time><speed>1.1200000047683716</speed></trkpt><trkpt lon="108.895833" lat="34.24875"><ele>361.098511</ele><time>2021-06-04T01:18:08Z</time><speed>1.3700000047683716</speed></trkpt><trkpt lon="108.895762" lat="34.248834"><ele>366.317505</ele><time>2021-06-04T01:18:15Z</time><speed>0.9300000071525574</speed></trkpt><trkpt lon="108.895703" lat="34.248712"><ele>361.582336</ele><time>2021-06-04T01:18:20Z</time><speed>0.6299999952316284</speed></trkpt><trkpt lon="108.895686" lat="34.248813"><ele>367.42865</ele><time>2021-06-04T01:18:36Z</time><speed>1.0299999713897705</speed></trkpt><trkpt lon="108.895726" lat="34.248918"><ele>369.93811</ele><time>2021-06-04T01:18:46Z</time><speed>1.0199999809265137</speed></trkpt><trkpt lon="108.895684" lat="34.249003"><ele>367.094849</ele><time>2021-06-04T01:18:55Z</time><speed>0.6000000238418579</speed></trkpt><trkpt lon="108.895718" lat="34.249092"><ele>369.901367</ele><time>2021-06-04T01:19:08Z</time><speed>1.1200000047683716</speed></trkpt><trkpt lon="108.895762" lat="34.24918"><ele>370.521362</ele><time>2021-06-04T01:19:38Z</time><speed>1.28000009059906</speed></trkpt><trkpt lon="108.895877" lat="34.249221"><ele>370.853394</ele><time>2021-06-04T01:19:46Z</time><speed>0.6899999976158142</speed></trkpt><trkpt lon="108.895922" lat="34.249135"><ele>372.604492</ele><time>2021-06-04T01:19:52Z</time><speed>1.1200000047683716</speed></trkpt><trkpt lon="108.89601" lat="34.249191"><ele>364.101135</ele><time>2021-06-04T01:20:12Z</time><speed>0.8700000047683716</speed></trkpt><trkpt lon="108.89601" lat="34.249287"><ele>362.610413</ele><time>2021-06-04T01:20:22Z</time><speed>0.4699999988079071</speed></trkpt><trkpt lon="108.895947" lat="34.249367"><ele>362.832275</ele><time>2021-06-04T01:20:34Z</time><speed>0.5699999928474426</speed></trkpt><trkpt lon="108.895939" lat="34.249471"><ele>363.113464</ele><time>2021-06-04T01:20:46Z</time><speed>0.8799999952316284</speed></trkpt><trkpt lon="108.895897" lat="34.249559"><ele>363.688599</ele><time>2021-06-04T01:20:56Z</time><speed>0.9300000071525574</speed></trkpt><trkpt lon="108.895891" lat="34.249662"><ele>360.469543</ele><time>2021-06-04T01:21:05Z</time><speed>1.149999976158142</speed></trkpt><trkpt lon="108.89592" lat="34.249762"><ele>361.769104</ele><time>2021-06-04T01:21:16Z</time><speed>0.6500000357627869</speed></trkpt><trkpt lon="108.895927" lat="34.249859"><ele>362.554199</ele><time>2021-06-04T01:21:26Z</time><speed>0.6899999976158142</speed></trkpt><trkpt lon="108.896035" lat="34.249892"><ele>359.415527</ele><time>2021-06-04T01:21:44Z</time><speed>0.7900000214576721</speed></trkpt><trkpt lon="108.896042" lat="34.249988"><ele>358.063232</ele><time>2021-06-04T01:21:54Z</time><speed>0.8500000238418579</speed></trkpt><trkpt lon="108.896106" lat="34.250065"><ele>359.445435</ele><time>2021-06-04T01:22:02Z</time><speed>0.75</speed></trkpt><trkpt lon="108.896124" lat="34.250164"><ele>358.34668</ele><time>2021-06-04T01:22:12Z</time><speed>0.7700000405311584</speed></trkpt><trkpt lon="108.89611" lat="34.250264"><ele>356.622192</ele><time>2021-06-04T01:22:22Z</time><speed>0.7800000309944153</speed></trkpt><trkpt lon="108.896091" lat="34.250359"><ele>364.497375</ele><time>2021-06-04T01:22:34Z</time><speed>1.2400000095367432</speed></trkpt><trkpt lon="108.896051" lat="34.250455"><ele>371.715271</ele><time>2021-06-04T01:22:48Z</time><speed>0.9300000071525574</speed></trkpt><trkpt lon="108.896083" lat="34.250548"><ele>372.390991</ele><time>2021-06-04T01:22:58Z</time><speed>0.8199999928474426</speed></trkpt><trkpt lon="108.896033" lat="34.250648"><ele>371.084961</ele><time>2021-06-04T01:23:08Z</time><speed>0.9300000071525574</speed></trkpt><trkpt lon="108.896036" lat="34.250743"><ele>371.49115</ele><time>2021-06-04T01:23:18Z</time><speed>0.800000011920929</speed></trkpt><trkpt lon="108.896043" lat="34.250839"><ele>370.323242</ele><time>2021-06-04T01:23:30Z</time><speed>1.0099999904632568</speed></trkpt><trkpt lon="108.896022" lat="34.250939"><ele>370.359314</ele><time>2021-06-04T01:23:42Z</time><speed>1.0800000429153442</speed></trkpt><trkpt lon="108.895938" lat="34.25102"><ele>371.963257</ele><time>2021-06-04T01:23:52Z</time><speed>1.0099999904632568</speed></trkpt><trkpt lon="108.89588" lat="34.251099"><ele>371.922302</ele><time>2021-06-04T01:24:02Z</time><speed>0.8799999952316284</speed></trkpt><trkpt lon="108.895858" lat="34.251193"><ele>370.800659</ele><time>2021-06-04T01:24:12Z</time><speed>1.090000033378601</speed></trkpt><trkpt lon="108.895842" lat="34.25129"><ele>368.592407</ele><time>2021-06-04T01:24:24Z</time><speed>0.9000000357627869</speed></trkpt><trkpt lon="108.895832" lat="34.251385"><ele>370.8302</ele><time>2021-06-04T01:24:34Z</time><speed>1.0199999809265137</speed></trkpt><trkpt lon="108.895774" lat="34.251481"><ele>369.943481</ele><time>2021-06-04T01:24:44Z</time><speed>1.040000081062317</speed></trkpt><trkpt lon="108.895657" lat="34.251531"><ele>372.177002</ele><time>2021-06-04T01:24:54Z</time><speed>1.1600000858306885</speed></trkpt><trkpt lon="108.895533" lat="34.251554"><ele>370.378296</ele><time>2021-06-04T01:25:04Z</time><speed>0.7400000095367432</speed></trkpt><trkpt lon="108.89543" lat="34.251587"><ele>372.248169</ele><time>2021-06-04T01:25:14Z</time><speed>1.3600000143051147</speed></trkpt><trkpt lon="108.895318" lat="34.251616"><ele>369.130798</ele><time>2021-06-04T01:25:24Z</time><speed>0.9000000357627869</speed></trkpt><trkpt lon="108.895227" lat="34.251676"><ele>370.414062</ele><time>2021-06-04T01:25:38Z</time><speed>0.9900000095367432</speed></trkpt><trkpt lon="108.89511" lat="34.25171"><ele>371.078186</ele><time>2021-06-04T01:25:50Z</time><speed>0.9100000262260437</speed></trkpt><trkpt lon="108.894987" lat="34.251723"><ele>370.985291</ele><time>2021-06-04T01:26:00Z</time><speed>1.2300000190734863</speed></trkpt><trkpt lon="108.894866" lat="34.251718"><ele>371.614807</ele><time>2021-06-04T01:26:10Z</time><speed>1.2200000286102295</speed></trkpt><trkpt lon="108.894749" lat="34.251733"><ele>371.345215</ele><time>2021-06-04T01:26:20Z</time><speed>0.9900000095367432</speed></trkpt><trkpt lon="108.894633" lat="34.251776"><ele>371.998413</ele><time>2021-06-04T01:26:30Z</time><speed>1.190000057220459</speed></trkpt><trkpt lon="108.894515" lat="34.251804"><ele>372.365173</ele><time>2021-06-04T01:26:40Z</time><speed>1.1700000762939453</speed></trkpt><trkpt lon="108.894387" lat="34.251776"><ele>370.667908</ele><time>2021-06-04T01:26:50Z</time><speed>1.090000033378601</speed></trkpt><trkpt lon="108.8943" lat="34.251719"><ele>372.311768</ele><time>2021-06-04T01:26:58Z</time><speed>1.2000000476837158</speed></trkpt><trkpt lon="108.894216" lat="34.25166"><ele>372.468323</ele><time>2021-06-04T01:27:06Z</time><speed>1.2000000476837158</speed></trkpt><trkpt lon="108.894138" lat="34.251597"><ele>373.215454</ele><time>2021-06-04T01:27:14Z</time><speed>1.5199999809265137</speed></trkpt><trkpt lon="108.894036" lat="34.251535"><ele>371.781738</ele><time>2021-06-04T01:27:24Z</time><speed>1.1299999952316284</speed></trkpt><trkpt lon="108.893919" lat="34.25152"><ele>372.418457</ele><time>2021-06-04T01:27:34Z</time><speed>1.1200000047683716</speed></trkpt><trkpt lon="108.89379" lat="34.251518"><ele>372.631165</ele><time>2021-06-04T01:27:44Z</time><speed>1.090000033378601</speed></trkpt><trkpt lon="108.893672" lat="34.251529"><ele>373.774414</ele><time>2021-06-04T01:27:52Z</time><speed>1.2599999904632568</speed></trkpt><trkpt lon="108.893553" lat="34.25152"><ele>374.57959</ele><time>2021-06-04T01:28:02Z</time><speed>1.1700000762939453</speed></trkpt><trkpt lon="108.893418" lat="34.251542"><ele>376.630127</ele><time>2021-06-04T01:28:12Z</time><speed>1.2400000095367432</speed></trkpt><trkpt lon="108.893318" lat="34.251492"><ele>375.494141</ele><time>2021-06-04T01:28:20Z</time><speed>1.3700000047683716</speed></trkpt><trkpt lon="108.893201" lat="34.251454"><ele>375.652283</ele><time>2021-06-04T01:28:30Z</time><speed>1.1600000858306885</speed></trkpt><trkpt lon="108.893087" lat="34.251431"><ele>374.030029</ele><time>2021-06-04T01:28:40Z</time><speed>0.9600000381469727</speed></trkpt><trkpt lon="108.892959" lat="34.251442"><ele>371.608337</ele><time>2021-06-04T01:28:52Z</time><speed>0.9500000476837158</speed></trkpt><trkpt lon="108.892845" lat="34.25139"><ele>372.929199</ele><time>2021-06-04T01:29:00Z</time><speed>1.290000081062317</speed></trkpt><trkpt lon="108.892782" lat="34.251311"><ele>374.499634</ele><time>2021-06-04T01:29:08Z</time><speed>1.3300000429153442</speed></trkpt><trkpt lon="108.892716" lat="34.251231"><ele>373.850281</ele><time>2021-06-04T01:29:18Z</time><speed>1.3000000715255737</speed></trkpt><trkpt lon="108.892637" lat="34.251168"><ele>374.233398</ele><time>2021-06-04T01:29:28Z</time><speed>1.100000023841858</speed></trkpt><trkpt lon="108.892515" lat="34.251172"><ele>373.075989</ele><time>2021-06-04T01:29:38Z</time><speed>1.3899999856948853</speed></trkpt><trkpt lon="108.892409" lat="34.251195"><ele>373.448975</ele><time>2021-06-04T01:29:46Z</time><speed>1.440000057220459</speed></trkpt><trkpt lon="108.892277" lat="34.251198"><ele>371.770752</ele><time>2021-06-04T01:29:56Z</time><speed>1.1200000047683716</speed></trkpt><trkpt lon="108.892151" lat="34.251187"><ele>373.237793</ele><time>2021-06-04T01:30:06Z</time><speed>1.3700000047683716</speed></trkpt><trkpt lon="108.892047" lat="34.251162"><ele>379.633301</ele><time>2021-06-04T01:30:16Z</time><speed>1.2599999904632568</speed></trkpt><trkpt lon="108.891929" lat="34.251127"><ele>377.817261</ele><time>2021-06-04T01:30:26Z</time><speed>1.090000033378601</speed></trkpt><trkpt lon="108.891856" lat="34.251059"><ele>374.544678</ele><time>2021-06-04T01:30:34Z</time><speed>1.2699999809265137</speed></trkpt><trkpt lon="108.89178" lat="34.250985"><ele>374.934631</ele><time>2021-06-04T01:30:44Z</time><speed>1.040000081062317</speed></trkpt><trkpt lon="108.891704" lat="34.250896"><ele>372.514404</ele><time>2021-06-04T01:30:54Z</time><speed>1.100000023841858</speed></trkpt><trkpt lon="108.891626" lat="34.250811"><ele>373.138428</ele><time>2021-06-04T01:31:04Z</time><speed>1.1800000667572021</speed></trkpt><trkpt lon="108.891545" lat="34.250732"><ele>375.948059</ele><time>2021-06-04T01:31:14Z</time><speed>1.1600000858306885</speed></trkpt><trkpt lon="108.891484" lat="34.250655"><ele>375.712402</ele><time>2021-06-04T01:31:22Z</time><speed>1.1600000858306885</speed></trkpt><trkpt lon="108.891406" lat="34.250569"><ele>374.943665</ele><time>2021-06-04T01:31:32Z</time><speed>1.1200000047683716</speed></trkpt><trkpt lon="108.891374" lat="34.250482"><ele>374.725098</ele><time>2021-06-04T01:31:40Z</time><speed>1.4000000953674316</speed></trkpt><trkpt lon="108.891289" lat="34.250419"><ele>373.596313</ele><time>2021-06-04T01:31:50Z</time><speed>1.0600000619888306</speed></trkpt><trkpt lon="108.891197" lat="34.250362"><ele>375.617676</ele><time>2021-06-04T01:31:58Z</time><speed>1.090000033378601</speed></trkpt><trkpt lon="108.891098" lat="34.250284"><ele>378.83252</ele><time>2021-06-04T01:32:08Z</time><speed>1.2300000190734863</speed></trkpt><trkpt lon="108.891005" lat="34.250207"><ele>378.220825</ele><time>2021-06-04T01:32:18Z</time><speed>1.0600000619888306</speed></trkpt><trkpt lon="108.890939" lat="34.250134"><ele>376.176392</ele><time>2021-06-04T01:32:28Z</time><speed>1.3000000715255737</speed></trkpt><trkpt lon="108.890871" lat="34.250057"><ele>374.759521</ele><time>2021-06-04T01:32:38Z</time><speed>1.090000033378601</speed></trkpt><trkpt lon="108.890808" lat="34.249979"><ele>374.842896</ele><time>2021-06-04T01:32:48Z</time><speed>1.1100000143051147</speed></trkpt><trkpt lon="108.890738" lat="34.249891"><ele>378.41394</ele><time>2021-06-04T01:32:58Z</time><speed>1.2699999809265137</speed></trkpt><trkpt lon="108.890716" lat="34.249797"><ele>376.07605</ele><time>2021-06-04T01:33:08Z</time><speed>0.9600000381469727</speed></trkpt><trkpt lon="108.890697" lat="34.249693"><ele>376.177612</ele><time>2021-06-04T01:33:18Z</time><speed>1.0099999904632568</speed></trkpt><trkpt lon="108.890709" lat="34.249586"><ele>374.498413</ele><time>2021-06-04T01:33:28Z</time><speed>1.3100000619888306</speed></trkpt><trkpt lon="108.890732" lat="34.249484"><ele>374.944214</ele><time>2021-06-04T01:33:38Z</time><speed>1.2699999809265137</speed></trkpt><trkpt lon="108.890712" lat="34.249386"><ele>373.150146</ele><time>2021-06-04T01:33:48Z</time><speed>0.9500000476837158</speed></trkpt><trkpt lon="108.890717" lat="34.249275"><ele>372.798828</ele><time>2021-06-04T01:33:58Z</time><speed>1.2300000190734863</speed></trkpt><trkpt lon="108.890692" lat="34.249171"><ele>373.801697</ele><time>2021-06-04T01:34:26Z</time><speed>1.2000000476837158</speed></trkpt><trkpt lon="108.890713" lat="34.249075"><ele>373.863647</ele><time>2021-06-04T01:34:38Z</time><speed>0.8600000143051147</speed></trkpt><trkpt lon="108.890761" lat="34.24898"><ele>373.619629</ele><time>2021-06-04T01:34:48Z</time><speed>0.9600000381469727</speed></trkpt><trkpt lon="108.890826" lat="34.248905"><ele>375.320435</ele><time>2021-06-04T01:34:58Z</time><speed>0.9500000476837158</speed></trkpt><trkpt lon="108.89091" lat="34.248846"><ele>376.216125</ele><time>2021-06-04T01:35:08Z</time><speed>1.1299999952316284</speed></trkpt><trkpt lon="108.891017" lat="34.248798"><ele>376.641785</ele><time>2021-06-04T01:35:18Z</time><speed>0.9500000476837158</speed></trkpt><trkpt lon="108.891115" lat="34.248757"><ele>376.217773</ele><time>2021-06-04T01:35:28Z</time><speed>0.9900000095367432</speed></trkpt><trkpt lon="108.891224" lat="34.248717"><ele>375.946167</ele><time>2021-06-04T01:35:38Z</time><speed>0.9700000286102295</speed></trkpt><trkpt lon="108.891346" lat="34.248697"><ele>379.113892</ele><time>2021-06-04T01:35:50Z</time><speed>0.9900000095367432</speed></trkpt><trkpt lon="108.891422" lat="34.24862"><ele>379.253418</ele><time>2021-06-04T01:35:58Z</time><speed>1.149999976158142</speed></trkpt><trkpt lon="108.891541" lat="34.248613"><ele>372.674805</ele><time>2021-06-04T01:36:06Z</time><speed>1.0700000524520874</speed></trkpt><trkpt lon="108.891667" lat="34.248645"><ele>373.706665</ele><time>2021-06-04T01:36:16Z</time><speed>0.9700000286102295</speed></trkpt><trkpt lon="108.891821" lat="34.248659"><ele>373.874268</ele><time>2021-06-04T01:36:29Z</time><speed>1.340000033378601</speed></trkpt><trkpt lon="108.891939" lat="34.248702"><ele>375.346191</ele><time>2021-06-04T01:36:40Z</time><speed>1.0</speed></trkpt><trkpt lon="108.892069" lat="34.248722"><ele>375.794617</ele><time>2021-06-04T01:36:50Z</time><speed>1.2699999809265137</speed></trkpt><trkpt lon="108.892184" lat="34.248727"><ele>374.756348</ele><time>2021-06-04T01:37:00Z</time><speed>1.1399999856948853</speed></trkpt><trkpt lon="108.892285" lat="34.248764"><ele>375.183899</ele><time>2021-06-04T01:37:10Z</time><speed>0.9900000095367432</speed></trkpt><trkpt lon="108.89241" lat="34.248767"><ele>375.784546</ele><time>2021-06-04T01:37:34Z</time><speed>0.9900000095367432</speed></trkpt><trkpt lon="108.89254" lat="34.248753"><ele>374.942505</ele><time>2021-06-04T01:37:46Z</time><speed>0.9300000071525574</speed></trkpt><trkpt lon="108.892654" lat="34.248769"><ele>377.210632</ele><time>2021-06-04T01:37:56Z</time><speed>1.0299999713897705</speed></trkpt><trkpt lon="108.892764" lat="34.248775"><ele>374.795715</ele><time>2021-06-04T01:38:06Z</time><speed>1.2599999904632568</speed></trkpt><trkpt lon="108.89287" lat="34.248815"><ele>374.181641</ele><time>2021-06-04T01:38:16Z</time><speed>1.1600000858306885</speed></trkpt><trkpt lon="108.892998" lat="34.248825"><ele>374.537964</ele><time>2021-06-04T01:38:26Z</time><speed>1.100000023841858</speed></trkpt><trkpt lon="108.893116" lat="34.248821"><ele>373.612976</ele><time>2021-06-04T01:38:36Z</time><speed>1.1399999856948853</speed></trkpt><trkpt lon="108.893229" lat="34.248818"><ele>375.107666</ele><time>2021-06-04T01:38:46Z</time><speed>0.9600000381469727</speed></trkpt><trkpt lon="108.893345" lat="34.248773"><ele>374.957275</ele><time>2021-06-04T01:38:58Z</time><speed>1.0</speed></trkpt><trkpt lon="108.893419" lat="34.248704"><ele>375.809448</ele><time>2021-06-04T01:39:08Z</time><speed>1.090000033378601</speed></trkpt><trkpt lon="108.893509" lat="34.248621"><ele>375.408813</ele><time>2021-06-04T01:39:18Z</time><speed>1.2100000381469727</speed></trkpt><trkpt lon="108.893583" lat="34.248548"><ele>375.23645</ele><time>2021-06-04T01:39:28Z</time><speed>1.0099999904632568</speed></trkpt><trkpt lon="108.893667" lat="34.248487"><ele>377.061462</ele><time>2021-06-04T01:39:38Z</time><speed>0.6000000238418579</speed></trkpt><trkpt lon="108.893764" lat="34.24843"><ele>376.585815</ele><time>2021-06-04T01:39:52Z</time><speed>0.9600000381469727</speed></trkpt><trkpt lon="108.893862" lat="34.248388"><ele>378.05127</ele><time>2021-06-04T01:40:02Z</time><speed>0.9500000476837158</speed></trkpt><trkpt lon="108.893976" lat="34.248355"><ele>376.560425</ele><time>2021-06-04T01:40:14Z</time><speed>0.9399999976158142</speed></trkpt><trkpt lon="108.894089" lat="34.24833"><ele>376.5177</ele><time>2021-06-04T01:40:24Z</time><speed>1.040000081062317</speed></trkpt><trkpt lon="108.894206" lat="34.248291"><ele>376.725891</ele><time>2021-06-04T01:40:34Z</time><speed>1.0600000619888306</speed></trkpt><trkpt lon="108.894292" lat="34.248231"><ele>376.080444</ele><time>2021-06-04T01:40:44Z</time><speed>1.040000081062317</speed></trkpt><trkpt lon="108.894349" lat="34.248141"><ele>379.203247</ele><time>2021-06-04T01:40:56Z</time><speed>1.0</speed></trkpt><trkpt lon="108.894404" lat="34.248059"><ele>377.507324</ele><time>2021-06-04T01:41:08Z</time><speed>0.75</speed></trkpt><trkpt lon="108.894425" lat="34.247969"><ele>376.319214</ele><time>2021-06-04T01:41:18Z</time><speed>1.040000081062317</speed></trkpt><trkpt lon="108.894376" lat="34.247876"><ele>378.950012</ele><time>2021-06-04T01:41:30Z</time><speed>1.1100000143051147</speed></trkpt><trkpt lon="108.894289" lat="34.247816"><ele>379.872925</ele><time>2021-06-04T01:42:12Z</time><speed>0.46000000834465027</speed></trkpt><trkpt lon="108.894215" lat="34.247713"><ele>379.544739</ele><time>2021-06-04T01:42:23Z</time><speed>1.1700000762939453</speed></trkpt><trkpt lon="108.894238" lat="34.247622"><ele>383.495239</ele><time>2021-06-04T01:42:34Z</time><speed>0.9800000190734863</speed></trkpt><trkpt lon="108.894276" lat="34.247524"><ele>379.452759</ele><time>2021-06-04T01:42:44Z</time><speed>1.0800000429153442</speed></trkpt><trkpt lon="108.894332" lat="34.247437"><ele>378.14386</ele><time>2021-06-04T01:42:54Z</time><speed>1.1200000047683716</speed></trkpt><trkpt lon="108.894364" lat="34.247334"><ele>376.290466</ele><time>2021-06-04T01:43:04Z</time><speed>1.1299999952316284</speed></trkpt><trkpt lon="108.894408" lat="34.247234"><ele>374.537476</ele><time>2021-06-04T01:43:14Z</time><speed>1.2000000476837158</speed></trkpt><trkpt lon="108.894414" lat="34.247134"><ele>377.661743</ele><time>2021-06-04T01:43:24Z</time><speed>1.4000000953674316</speed></trkpt><trkpt lon="108.894486" lat="34.247063"><ele>371.883057</ele><time>2021-06-04T01:43:34Z</time><speed>0.6000000238418579</speed></trkpt><trkpt lon="108.894616" lat="34.247069"><ele>374.641357</ele><time>2021-06-04T01:43:42Z</time><speed>1.1299999952316284</speed></trkpt><trkpt lon="108.894741" lat="34.247068"><ele>373.550964</ele><time>2021-06-04T01:43:52Z</time><speed>1.3200000524520874</speed></trkpt><trkpt lon="108.894818" lat="34.246988"><ele>377.441345</ele><time>2021-06-04T01:44:02Z</time><speed>0.9500000476837158</speed></trkpt><trkpt lon="108.894903" lat="34.246921"><ele>379.962646</ele><time>2021-06-04T01:44:12Z</time><speed>1.2300000190734863</speed></trkpt><trkpt lon="108.895018" lat="34.246894"><ele>379.24231</ele><time>2021-06-04T01:44:22Z</time><speed>1.1399999856948853</speed></trkpt><trkpt lon="108.895127" lat="34.246847"><ele>378.54126</ele><time>2021-06-04T01:44:32Z</time><speed>1.2699999809265137</speed></trkpt><trkpt lon="108.895224" lat="34.246793"><ele>377.135986</ele><time>2021-06-04T01:44:42Z</time><speed>1.2100000381469727</speed></trkpt><trkpt lon="108.895214" lat="34.246901"><ele>376.190796</ele><time>2021-06-04T01:45:08Z</time><speed>1.0800000429153442</speed></trkpt><trkpt lon="108.895223" lat="34.247018"><ele>375.911255</ele><time>2021-06-04T01:45:23Z</time><speed>1.1600000858306885</speed></trkpt><trkpt lon="108.895288" lat="34.247116"><ele>377.628906</ele><time>2021-06-04T01:45:33Z</time><speed>1.2400000095367432</speed></trkpt><trkpt lon="108.895308" lat="34.247204"><ele>376.186584</ele><time>2021-06-04T01:45:41Z</time><speed>1.149999976158142</speed></trkpt><trkpt lon="108.895274" lat="34.247323"><ele>376.268188</ele><time>2021-06-04T01:45:51Z</time><speed>1.290000081062317</speed></trkpt><trkpt lon="108.895271" lat="34.247432"><ele>375.664185</ele><time>2021-06-04T01:46:00Z</time><speed>1.3200000524520874</speed></trkpt><trkpt lon="108.895265" lat="34.247534"><ele>376.259399</ele><time>2021-06-04T01:46:08Z</time><speed>1.2300000190734863</speed></trkpt><trkpt lon="108.895214" lat="34.247634"><ele>375.755249</ele><time>2021-06-04T01:46:18Z</time><speed>1.440000057220459</speed></trkpt><trkpt lon="108.895099" lat="34.247647"><ele>372.672363</ele><time>2021-06-04T01:46:27Z</time><speed>1.1200000047683716</speed></trkpt><trkpt lon="108.894981" lat="34.247688"><ele>373.239563</ele><time>2021-06-04T01:46:37Z</time><speed>1.0</speed></trkpt><trkpt lon="108.895018" lat="34.247773"><ele>373.751831</ele><time>2021-06-04T01:46:58Z</time><speed>0.4000000059604645</speed></trkpt><trkpt lon="108.894974" lat="34.247869"><ele>376.409058</ele><time>2021-06-04T01:47:09Z</time><speed>1.2100000381469727</speed></trkpt><trkpt lon="108.894949" lat="34.247968"><ele>369.965332</ele><time>2021-06-04T01:47:19Z</time><speed>1.1600000858306885</speed></trkpt><trkpt lon="108.894914" lat="34.248057"><ele>368.839355</ele><time>2021-06-04T01:47:27Z</time><speed>1.1299999952316284</speed></trkpt><trkpt lon="108.894959" lat="34.248154"><ele>368.121155</ele><time>2021-06-04T01:47:37Z</time><speed>1.3600000143051147</speed></trkpt><trkpt lon="108.89498" lat="34.248253"><ele>369.514465</ele><time>2021-06-04T01:47:45Z</time><speed>1.4100000858306885</speed></trkpt><trkpt lon="108.89499" lat="34.248355"><ele>372.828491</ele><time>2021-06-04T01:47:53Z</time><speed>1.3600000143051147</speed></trkpt><trkpt lon="108.895013" lat="34.24846"><ele>373.825806</ele><time>2021-06-04T01:48:01Z</time><speed>1.3100000619888306</speed></trkpt><trkpt lon="108.895034" lat="34.24855"><ele>373.827759</ele><time>2021-06-04T01:48:09Z</time><speed>1.3700000047683716</speed></trkpt><trkpt lon="108.89505" lat="34.248663"><ele>375.578735</ele><time>2021-06-04T01:48:19Z</time><speed>1.2699999809265137</speed></trkpt><trkpt lon="108.89503" lat="34.248754"><ele>374.57959</ele><time>2021-06-04T01:48:27Z</time><speed>1.2300000190734863</speed></trkpt><trkpt lon="108.894999" lat="34.248843"><ele>373.270264</ele><time>2021-06-04T01:48:35Z</time><speed>1.2000000476837158</speed></trkpt><trkpt lon="108.894972" lat="34.248946"><ele>373.599365</ele><time>2021-06-04T01:48:45Z</time><speed>1.1399999856948853</speed></trkpt><trkpt lon="108.894954" lat="34.249039"><ele>374.130798</ele><time>2021-06-04T01:48:55Z</time><speed>0.89000004529953</speed></trkpt><trkpt lon="108.894984" lat="34.249139"><ele>374.662598</ele><time>2021-06-04T01:49:05Z</time><speed>1.100000023841858</speed></trkpt><trkpt lon="108.895005" lat="34.24924"><ele>373.418762</ele><time>2021-06-04T01:49:13Z</time><speed>1.100000023841858</speed></trkpt><trkpt lon="108.89498" lat="34.249336"><ele>373.300415</ele><time>2021-06-04T01:49:25Z</time><speed>1.149999976158142</speed></trkpt><trkpt lon="108.894952" lat="34.24943"><ele>371.550903</ele><time>2021-06-04T01:49:35Z</time><speed>1.040000081062317</speed></trkpt><trkpt lon="108.894911" lat="34.24953"><ele>370.475098</ele><time>2021-06-04T01:49:45Z</time><speed>1.0700000524520874</speed></trkpt><trkpt lon="108.894833" lat="34.249622"><ele>369.7771</ele><time>2021-06-04T01:49:55Z</time><speed>1.0600000619888306</speed></trkpt><trkpt lon="108.894804" lat="34.249714"><ele>371.729736</ele><time>2021-06-04T01:50:05Z</time><speed>1.0500000715255737</speed></trkpt><trkpt lon="108.894796" lat="34.249821"><ele>369.350464</ele><time>2021-06-04T01:50:17Z</time><speed>0.9900000095367432</speed></trkpt><trkpt lon="108.894826" lat="34.249908"><ele>368.689331</ele><time>2021-06-04T01:50:25Z</time><speed>1.0299999713897705</speed></trkpt><trkpt lon="108.894866" lat="34.249994"><ele>370.811096</ele><time>2021-06-04T01:50:33Z</time><speed>1.1200000047683716</speed></trkpt><trkpt lon="108.894968" lat="34.250036"><ele>369.328369</ele><time>2021-06-04T01:50:43Z</time><speed>1.0199999809265137</speed></trkpt><trkpt lon="108.895093" lat="34.250008"><ele>369.70105</ele><time>2021-06-04T01:50:57Z</time><speed>1.1800000667572021</speed></trkpt><trkpt lon="108.895215" lat="34.250015"><ele>370.870361</ele><time>2021-06-04T01:51:07Z</time><speed>1.0299999713897705</speed></trkpt><trkpt lon="108.895337" lat="34.25002"><ele>370.672607</ele><time>2021-06-04T01:51:17Z</time><speed>1.1200000047683716</speed></trkpt><trkpt lon="108.895465" lat="34.250049"><ele>370.807129</ele><time>2021-06-04T01:51:27Z</time><speed>1.1100000143051147</speed></trkpt><trkpt lon="108.895582" lat="34.250068"><ele>369.800049</ele><time>2021-06-04T01:51:37Z</time><speed>1.1399999856948853</speed></trkpt><trkpt lon="108.895695" lat="34.250088"><ele>370.670776</ele><time>2021-06-04T01:51:55Z</time><speed>1.1299999952316284</speed></trkpt><trkpt lon="108.895805" lat="34.250129"><ele>369.834961</ele><time>2021-06-04T01:52:07Z</time><speed>0.8700000047683716</speed></trkpt><trkpt lon="108.895893" lat="34.250191"><ele>371.478271</ele><time>2021-06-04T01:52:17Z</time><speed>0.9100000262260437</speed></trkpt><trkpt lon="108.895997" lat="34.250143"><ele>370.278442</ele><time>2021-06-04T01:52:31Z</time><speed>1.0</speed></trkpt><trkpt lon="108.89605" lat="34.250223"><ele>365.082397</ele><time>2021-06-04T01:52:49Z</time><speed>0.9600000381469727</speed></trkpt><trkpt lon="108.896079" lat="34.250128"><ele>361.809204</ele><time>2021-06-04T01:53:01Z</time><speed>0.800000011920929</speed></trkpt><trkpt lon="108.896079" lat="34.250032"><ele>359.390381</ele><time>2021-06-04T01:53:11Z</time><speed>1.290000081062317</speed></trkpt><trkpt lon="108.896135" lat="34.249951"><ele>363.893616</ele><time>2021-06-04T01:53:25Z</time><speed>0.9000000357627869</speed></trkpt><trkpt lon="108.896069" lat="34.249861"><ele>365.518799</ele><time>2021-06-04T01:53:37Z</time><speed>1.040000081062317</speed></trkpt><trkpt lon="108.895954" lat="34.249841"><ele>367.66571</ele><time>2021-06-04T01:53:45Z</time><speed>0.9500000476837158</speed></trkpt><trkpt lon="108.895903" lat="34.249752"><ele>360.469238</ele><time>2021-06-04T01:54:01Z</time><speed>0.6500000357627869</speed></trkpt><trkpt lon="108.895866" lat="34.249653"><ele>361.924316</ele><time>2021-06-04T01:54:10Z</time><speed>1.0099999904632568</speed></trkpt><trkpt lon="108.895872" lat="34.249548"><ele>353.606873</ele><time>2021-06-04T01:54:21Z</time><speed>0.6600000262260437</speed></trkpt><trkpt lon="108.895862" lat="34.249451"><ele>352.612061</ele><time>2021-06-04T01:54:33Z</time><speed>0.550000011920929</speed></trkpt><trkpt lon="108.895896" lat="34.249349"><ele>354.529663</ele><time>2021-06-04T01:54:43Z</time><speed>0.9000000357627869</speed></trkpt><trkpt lon="108.895954" lat="34.249271"><ele>356.040039</ele><time>2021-06-04T01:54:53Z</time><speed>0.7700000405311584</speed></trkpt><trkpt lon="108.895947" lat="34.24918"><ele>361.831299</ele><time>2021-06-04T01:55:01Z</time><speed>0.7400000095367432</speed></trkpt><trkpt lon="108.895906" lat="34.24908"><ele>360.431763</ele><time>2021-06-04T01:55:15Z</time><speed>0.7400000095367432</speed></trkpt><trkpt lon="108.89595" lat="34.248986"><ele>363.871277</ele><time>2021-06-04T01:55:23Z</time><speed>0.8199999928474426</speed></trkpt><trkpt lon="108.896053" lat="34.248901"><ele>354.868225</ele><time>2021-06-04T01:55:38Z</time><speed>0.8500000238418579</speed></trkpt></trkseg></trk></gpx>
