# Supplementary material for: Exploring the influence of path environment factors on walking behavior in urban parks with configuration attribute control
Source: PLoS One. 2025 Jul 28;20(7):e0329278. doi: 10.1371/journal.pone.0329278 (PMC12303266; doi:10.1371/journal.pone.0329278)
Supplement: S2 File — (ZIP) [file pone.0329278.s002.zip › S2 File/Trajectory data/F45.gpx]

<?xml version="1.0" encoding="UTF-8"?><gpx xsi:schemaLocation="http://www.topografix.com/GPX/1/0 http://www.topografix.com/GPX/1/0/gpx.xsd" xmlns="http://www.topografix.com/GPX/1/0" xmlns:xsi="http://www.w3.org/2001/XMLSchema-instance" creator="SixFoot - http://www.foooooot.com/" version="1.0"><trk><trkseg><trkpt lon="108.89604745" lat="34.24864224"><ele>307.3856201171875</ele><time>2021-06-04T00:31:19Z</time><speed>0.9200000243716777</speed></trkpt><trkpt lon="108.895952" lat="34.248738"><ele>355.903198</ele><time>2021-06-04T00:31:29Z</time><speed>1.2300000325838734</speed></trkpt><trkpt lon="108.895921" lat="34.248829"><ele>365.850098</ele><time>2021-06-04T00:31:36Z</time><speed>0.8500000225173109</speed></trkpt><trkpt lon="108.895951" lat="34.24892"><ele>367.22998</ele><time>2021-06-04T00:31:41Z</time><speed>1.3200000349680594</speed></trkpt><trkpt lon="108.895989" lat="34.249028"><ele>365.237976</ele><time>2021-06-04T00:31:49Z</time><speed>0.7200000190734869</speed></trkpt><trkpt lon="108.896028" lat="34.249143"><ele>366.072388</ele><time>2021-06-04T00:31:57Z</time><speed>1.2800000339084212</speed></trkpt><trkpt lon="108.896039" lat="34.249246"><ele>369.511597</ele><time>2021-06-04T00:32:04Z</time><speed>0.8100000214576728</speed></trkpt><trkpt lon="108.896004" lat="34.249348"><ele>359.911743</ele><time>2021-06-04T00:32:31Z</time><speed>0.0</speed></trkpt><trkpt lon="108.895984" lat="34.249438"><ele>357.68042</ele><time>2021-06-04T00:32:37Z</time><speed>0.5800000153647533</speed></trkpt><trkpt lon="108.895906" lat="34.249535"><ele>362.23938</ele><time>2021-06-04T00:32:41Z</time><speed>1.3300000352329688</speed></trkpt><trkpt lon="108.895803" lat="34.249593"><ele>370.617188</ele><time>2021-06-04T00:32:48Z</time><speed>1.170000030994416</speed></trkpt><trkpt lon="108.895708" lat="34.249647"><ele>373.247437</ele><time>2021-06-04T00:32:56Z</time><speed>1.350000035762788</speed></trkpt><trkpt lon="108.895649" lat="34.249725"><ele>377.735962</ele><time>2021-06-04T00:33:06Z</time><speed>1.0300000272856826</speed></trkpt><trkpt lon="108.895637" lat="34.249817"><ele>382.616089</ele><time>2021-06-04T00:33:16Z</time><speed>1.0500000278155017</speed></trkpt><trkpt lon="108.895615" lat="34.249924"><ele>384.794006</ele><time>2021-06-04T00:33:26Z</time><speed>1.040000027550592</speed></trkpt><trkpt lon="108.895629" lat="34.250018"><ele>384.562256</ele><time>2021-06-04T00:33:34Z</time><speed>1.020000027020773</speed></trkpt><trkpt lon="108.895694" lat="34.250113"><ele>382.679626</ele><time>2021-06-04T00:33:44Z</time><speed>1.0300000272856826</speed></trkpt><trkpt lon="108.895755" lat="34.250188"><ele>383.25415</ele><time>2021-06-04T00:33:52Z</time><speed>1.0800000286102303</speed></trkpt><trkpt lon="108.895838" lat="34.250284"><ele>382.074219</ele><time>2021-06-04T00:34:00Z</time><speed>1.3200000349680594</speed></trkpt><trkpt lon="108.895916" lat="34.250357"><ele>380.053101</ele><time>2021-06-04T00:34:06Z</time><speed>1.110000029404959</speed></trkpt><trkpt lon="108.895986" lat="34.250429"><ele>378.707642</ele><time>2021-06-04T00:34:12Z</time><speed>1.3800000365575165</speed></trkpt><trkpt lon="108.896048" lat="34.250531"><ele>375.638733</ele><time>2021-06-04T00:34:20Z</time><speed>1.350000035762788</speed></trkpt><trkpt lon="108.896054" lat="34.250632"><ele>376.610352</ele><time>2021-06-04T00:34:28Z</time><speed>1.3800000365575165</speed></trkpt><trkpt lon="108.89602" lat="34.250746"><ele>378.997742</ele><time>2021-06-04T00:34:36Z</time><speed>1.4400000381469737</speed></trkpt><trkpt lon="108.895981" lat="34.250855"><ele>377.875977</ele><time>2021-06-04T00:34:44Z</time><speed>1.5100000400013405</speed></trkpt><trkpt lon="108.895909" lat="34.250953"><ele>380.623779</ele><time>2021-06-04T00:34:52Z</time><speed>1.6300000431802548</speed></trkpt><trkpt lon="108.89584" lat="34.251028"><ele>383.819214</ele><time>2021-06-04T00:34:58Z</time><speed>1.480000039206612</speed></trkpt><trkpt lon="108.895813" lat="34.251117"><ele>383.038086</ele><time>2021-06-04T00:35:04Z</time><speed>1.690000044769712</speed></trkpt><trkpt lon="108.895806" lat="34.251237"><ele>380.585571</ele><time>2021-06-04T00:35:12Z</time><speed>1.5500000410609787</speed></trkpt><trkpt lon="108.895798" lat="34.251329"><ele>379.107788</ele><time>2021-06-04T00:35:18Z</time><speed>1.4600000386767928</speed></trkpt><trkpt lon="108.895765" lat="34.251443"><ele>376.038208</ele><time>2021-06-04T00:35:26Z</time><speed>1.4700000389417023</speed></trkpt><trkpt lon="108.895657" lat="34.251502"><ele>373.0849</ele><time>2021-06-04T00:35:34Z</time><speed>1.500000039736431</speed></trkpt><trkpt lon="108.895537" lat="34.251513"><ele>375.377808</ele><time>2021-06-04T00:35:42Z</time><speed>1.3600000360276976</speed></trkpt><trkpt lon="108.895429" lat="34.251569"><ele>373.496338</ele><time>2021-06-04T00:35:50Z</time><speed>1.4400000381469737</speed></trkpt><trkpt lon="108.895343" lat="34.251628"><ele>367.262329</ele><time>2021-06-04T00:35:56Z</time><speed>1.430000037882064</speed></trkpt><trkpt lon="108.895226" lat="34.251676"><ele>367.741028</ele><time>2021-06-04T00:36:04Z</time><speed>1.4200000376171547</speed></trkpt><trkpt lon="108.895115" lat="34.251721"><ele>370.641968</ele><time>2021-06-04T00:36:12Z</time><speed>1.5700000415907978</speed></trkpt><trkpt lon="108.894986" lat="34.251722"><ele>373.403564</ele><time>2021-06-04T00:36:20Z</time><speed>1.3800000365575165</speed></trkpt><trkpt lon="108.894878" lat="34.251775"><ele>372.8927</ele><time>2021-06-04T00:36:28Z</time><speed>1.390000036822426</speed></trkpt><trkpt lon="108.894753" lat="34.251771"><ele>374.251038</ele><time>2021-06-04T00:36:36Z</time><speed>1.390000036822426</speed></trkpt><trkpt lon="108.894631" lat="34.251783"><ele>375.809326</ele><time>2021-06-04T00:36:44Z</time><speed>1.390000036822426</speed></trkpt><trkpt lon="108.894527" lat="34.251817"><ele>374.533325</ele><time>2021-06-04T00:36:52Z</time><speed>1.110000029404959</speed></trkpt><trkpt lon="108.894417" lat="34.251794"><ele>374.8078</ele><time>2021-06-04T00:37:00Z</time><speed>1.2300000325838734</speed></trkpt><trkpt lon="108.89431" lat="34.251734"><ele>372.150024</ele><time>2021-06-04T00:37:08Z</time><speed>1.3400000354978785</speed></trkpt><trkpt lon="108.89423" lat="34.25165"><ele>372.369873</ele><time>2021-06-04T00:37:16Z</time><speed>1.2800000339084212</speed></trkpt><trkpt lon="108.894143" lat="34.251591"><ele>370.908569</ele><time>2021-06-04T00:37:24Z</time><speed>1.4000000370873356</speed></trkpt><trkpt lon="108.89401" lat="34.251562"><ele>372.217529</ele><time>2021-06-04T00:37:34Z</time><speed>1.2800000339084212</speed></trkpt><trkpt lon="108.893889" lat="34.251555"><ele>372.828125</ele><time>2021-06-04T00:37:42Z</time><speed>1.3400000354978785</speed></trkpt><trkpt lon="108.893761" lat="34.25157"><ele>372.123169</ele><time>2021-06-04T00:37:50Z</time><speed>1.3400000354978785</speed></trkpt><trkpt lon="108.893646" lat="34.251583"><ele>376.854614</ele><time>2021-06-04T00:37:58Z</time><speed>1.3000000344382403</speed></trkpt><trkpt lon="108.89353" lat="34.251584"><ele>376.516235</ele><time>2021-06-04T00:38:06Z</time><speed>1.3400000354978785</speed></trkpt><trkpt lon="108.89341" lat="34.251556"><ele>376.804688</ele><time>2021-06-04T00:38:14Z</time><speed>1.3100000347031497</speed></trkpt><trkpt lon="108.893309" lat="34.251481"><ele>375.335876</ele><time>2021-06-04T00:38:22Z</time><speed>1.3100000347031497</speed></trkpt><trkpt lon="108.893182" lat="34.251489"><ele>375.947449</ele><time>2021-06-04T00:38:30Z</time><speed>1.3300000352329688</speed></trkpt><trkpt lon="108.893042" lat="34.251459"><ele>372.276123</ele><time>2021-06-04T00:38:38Z</time><speed>1.480000039206612</speed></trkpt><trkpt lon="108.892924" lat="34.251397"><ele>371.495483</ele><time>2021-06-04T00:38:46Z</time><speed>1.3100000347031497</speed></trkpt><trkpt lon="108.892851" lat="34.251311"><ele>376.614868</ele><time>2021-06-04T00:38:56Z</time><speed>1.1000000291400494</speed></trkpt><trkpt lon="108.892804" lat="34.251228"><ele>377.430664</ele><time>2021-06-04T00:39:04Z</time><speed>1.170000030994416</speed></trkpt><trkpt lon="108.892782" lat="34.251138"><ele>376.826904</ele><time>2021-06-04T00:39:14Z</time><speed>1.2500000331136925</speed></trkpt><trkpt lon="108.892671" lat="34.251139"><ele>379.030457</ele><time>2021-06-04T00:39:20Z</time><speed>1.350000035762788</speed></trkpt><trkpt lon="108.892577" lat="34.251197"><ele>378.984131</ele><time>2021-06-04T00:39:26Z</time><speed>1.430000037882064</speed></trkpt><trkpt lon="108.892447" lat="34.25122"><ele>379.325684</ele><time>2021-06-04T00:39:34Z</time><speed>1.3300000352329688</speed></trkpt><trkpt lon="108.892334" lat="34.251216"><ele>380.346985</ele><time>2021-06-04T00:39:40Z</time><speed>1.3100000347031497</speed></trkpt><trkpt lon="108.892197" lat="34.251227"><ele>380.087952</ele><time>2021-06-04T00:39:48Z</time><speed>1.3800000365575165</speed></trkpt><trkpt lon="108.892062" lat="34.251214"><ele>378.236938</ele><time>2021-06-04T00:39:56Z</time><speed>1.390000036822426</speed></trkpt><trkpt lon="108.89194" lat="34.251164"><ele>375.524292</ele><time>2021-06-04T00:40:04Z</time><speed>1.3800000365575165</speed></trkpt><trkpt lon="108.891847" lat="34.251075"><ele>374.776306</ele><time>2021-06-04T00:40:12Z</time><speed>1.4200000376171547</speed></trkpt><trkpt lon="108.891772" lat="34.250979"><ele>371.613647</ele><time>2021-06-04T00:40:20Z</time><speed>1.350000035762788</speed></trkpt><trkpt lon="108.891694" lat="34.250887"><ele>372.623413</ele><time>2021-06-04T00:40:28Z</time><speed>1.390000036822426</speed></trkpt><trkpt lon="108.891617" lat="34.250809"><ele>373.395142</ele><time>2021-06-04T00:40:36Z</time><speed>1.3100000347031497</speed></trkpt><trkpt lon="108.891525" lat="34.250733"><ele>373.142944</ele><time>2021-06-04T00:40:44Z</time><speed>1.370000036292607</speed></trkpt><trkpt lon="108.891447" lat="34.250649"><ele>373.916809</ele><time>2021-06-04T00:40:52Z</time><speed>1.350000035762788</speed></trkpt><trkpt lon="108.89139" lat="34.250557"><ele>375.383911</ele><time>2021-06-04T00:41:00Z</time><speed>1.350000035762788</speed></trkpt><trkpt lon="108.891343" lat="34.250464"><ele>376.418823</ele><time>2021-06-04T00:41:08Z</time><speed>1.6000000423855265</speed></trkpt><trkpt lon="108.891247" lat="34.250401"><ele>374.918579</ele><time>2021-06-04T00:41:16Z</time><speed>1.5200000402662501</speed></trkpt><trkpt lon="108.891147" lat="34.250344"><ele>371.780762</ele><time>2021-06-04T00:41:24Z</time><speed>1.390000036822426</speed></trkpt><trkpt lon="108.891062" lat="34.250269"><ele>372.467651</ele><time>2021-06-04T00:41:32Z</time><speed>1.4200000376171547</speed></trkpt><trkpt lon="108.890974" lat="34.250189"><ele>372.509644</ele><time>2021-06-04T00:41:40Z</time><speed>1.410000037352245</speed></trkpt><trkpt lon="108.890889" lat="34.250116"><ele>370.965454</ele><time>2021-06-04T00:41:48Z</time><speed>1.4500000384118832</speed></trkpt><trkpt lon="108.890803" lat="34.250038"><ele>371.754578</ele><time>2021-06-04T00:41:56Z</time><speed>1.4000000370873356</speed></trkpt><trkpt lon="108.890738" lat="34.249945"><ele>373.144531</ele><time>2021-06-04T00:42:04Z</time><speed>1.4600000386767928</speed></trkpt><trkpt lon="108.890745" lat="34.24982"><ele>372.572632</ele><time>2021-06-04T00:42:12Z</time><speed>1.6300000431802548</speed></trkpt><trkpt lon="108.890753" lat="34.249707"><ele>370.664978</ele><time>2021-06-04T00:42:18Z</time><speed>1.500000039736431</speed></trkpt><trkpt lon="108.890742" lat="34.249612"><ele>370.689331</ele><time>2021-06-04T00:42:24Z</time><speed>1.4700000389417023</speed></trkpt><trkpt lon="108.890729" lat="34.249492"><ele>366.935913</ele><time>2021-06-04T00:42:32Z</time><speed>1.4600000386767928</speed></trkpt><trkpt lon="108.890725" lat="34.249378"><ele>365.576904</ele><time>2021-06-04T00:42:40Z</time><speed>1.480000039206612</speed></trkpt><trkpt lon="108.890706" lat="34.249264"><ele>365.255737</ele><time>2021-06-04T00:42:48Z</time><speed>1.4400000381469737</speed></trkpt><trkpt lon="108.890667" lat="34.249146"><ele>365.976562</ele><time>2021-06-04T00:42:56Z</time><speed>1.500000039736431</speed></trkpt><trkpt lon="108.890698" lat="34.249056"><ele>365.402771</ele><time>2021-06-04T00:43:02Z</time><speed>1.5600000413258883</speed></trkpt><trkpt lon="108.890775" lat="34.24896"><ele>367.912598</ele><time>2021-06-04T00:43:10Z</time><speed>1.5400000407960692</speed></trkpt><trkpt lon="108.890857" lat="34.248869"><ele>372.754272</ele><time>2021-06-04T00:43:18Z</time><speed>1.5700000415907978</speed></trkpt><trkpt lon="108.89097" lat="34.24882"><ele>372.31604</ele><time>2021-06-04T00:43:26Z</time><speed>1.5200000402662501</speed></trkpt><trkpt lon="108.89108" lat="34.248771"><ele>368.855103</ele><time>2021-06-04T00:43:34Z</time><speed>1.4400000381469737</speed></trkpt><trkpt lon="108.891204" lat="34.24873"><ele>370.826172</ele><time>2021-06-04T00:43:44Z</time><speed>1.3800000365575165</speed></trkpt><trkpt lon="108.891314" lat="34.248697"><ele>374.592896</ele><time>2021-06-04T00:43:52Z</time><speed>1.370000036292607</speed></trkpt><trkpt lon="108.891422" lat="34.248649"><ele>373.81311</ele><time>2021-06-04T00:44:00Z</time><speed>1.390000036822426</speed></trkpt><trkpt lon="108.891537" lat="34.248675"><ele>370.908264</ele><time>2021-06-04T00:44:08Z</time><speed>1.5100000400013405</speed></trkpt><trkpt lon="108.891647" lat="34.248721"><ele>372.271118</ele><time>2021-06-04T00:44:16Z</time><speed>1.370000036292607</speed></trkpt><trkpt lon="108.891759" lat="34.248766"><ele>373.416931</ele><time>2021-06-04T00:44:24Z</time><speed>1.4000000370873356</speed></trkpt><trkpt lon="108.891886" lat="34.248799"><ele>371.55658</ele><time>2021-06-04T00:44:32Z</time><speed>1.390000036822426</speed></trkpt><trkpt lon="108.892027" lat="34.248811"><ele>371.823303</ele><time>2021-06-04T00:44:40Z</time><speed>1.5700000415907978</speed></trkpt><trkpt lon="108.892154" lat="34.248835"><ele>371.760254</ele><time>2021-06-04T00:44:48Z</time><speed>1.410000037352245</speed></trkpt><trkpt lon="108.892292" lat="34.248834"><ele>371.125977</ele><time>2021-06-04T00:44:56Z</time><speed>1.6600000439749836</speed></trkpt><trkpt lon="108.892426" lat="34.248857"><ele>374.376282</ele><time>2021-06-04T00:45:04Z</time><speed>1.4200000376171547</speed></trkpt><trkpt lon="108.892559" lat="34.248844"><ele>372.879944</ele><time>2021-06-04T00:45:12Z</time><speed>1.390000036822426</speed></trkpt><trkpt lon="108.892672" lat="34.248848"><ele>370.158142</ele><time>2021-06-04T00:45:18Z</time><speed>1.4600000386767928</speed></trkpt><trkpt lon="108.89279" lat="34.248864"><ele>368.182007</ele><time>2021-06-04T00:45:26Z</time><speed>1.3100000347031497</speed></trkpt><trkpt lon="108.892912" lat="34.24887"><ele>368.403687</ele><time>2021-06-04T00:45:34Z</time><speed>1.3300000352329688</speed></trkpt><trkpt lon="108.893035" lat="34.248856"><ele>368.094727</ele><time>2021-06-04T00:45:42Z</time><speed>1.6400000434451645</speed></trkpt><trkpt lon="108.893154" lat="34.24883"><ele>369.184387</ele><time>2021-06-04T00:45:50Z</time><speed>1.370000036292607</speed></trkpt><trkpt lon="108.893281" lat="34.248783"><ele>370.165649</ele><time>2021-06-04T00:45:58Z</time><speed>1.4900000394715214</speed></trkpt><trkpt lon="108.893387" lat="34.248736"><ele>369.280029</ele><time>2021-06-04T00:46:06Z</time><speed>1.6600000439749836</speed></trkpt><trkpt lon="108.893491" lat="34.248686"><ele>369.012329</ele><time>2021-06-04T00:46:14Z</time><speed>1.3600000360276976</speed></trkpt><trkpt lon="108.893578" lat="34.248613"><ele>367.440796</ele><time>2021-06-04T00:46:22Z</time><speed>1.350000035762788</speed></trkpt><trkpt lon="108.893671" lat="34.248529"><ele>368.973022</ele><time>2021-06-04T00:46:30Z</time><speed>1.3300000352329688</speed></trkpt><trkpt lon="108.893783" lat="34.248458"><ele>370.879395</ele><time>2021-06-04T00:46:39Z</time><speed>1.2800000339084212</speed></trkpt><trkpt lon="108.893893" lat="34.248394"><ele>371.96228</ele><time>2021-06-04T00:46:49Z</time><speed>1.3400000354978785</speed></trkpt><trkpt lon="108.893999" lat="34.248373"><ele>372.04248</ele><time>2021-06-04T00:46:56Z</time><speed>1.3300000352329688</speed></trkpt><trkpt lon="108.894083" lat="34.248301"><ele>372.458252</ele><time>2021-06-04T00:47:04Z</time><speed>1.3300000352329688</speed></trkpt><trkpt lon="108.894145" lat="34.248211"><ele>372.351379</ele><time>2021-06-04T00:47:12Z</time><speed>1.74000004609426</speed></trkpt><trkpt lon="108.89419" lat="34.248119"><ele>370.367859</ele><time>2021-06-04T00:47:20Z</time><speed>1.9600000519222698</speed></trkpt><trkpt lon="108.894267" lat="34.248037"><ele>369.655762</ele><time>2021-06-04T00:47:28Z</time><speed>1.350000035762788</speed></trkpt><trkpt lon="108.894369" lat="34.247972"><ele>372.567383</ele><time>2021-06-04T00:47:36Z</time><speed>1.5500000410609787</speed></trkpt><trkpt lon="108.894502" lat="34.247958"><ele>376.395691</ele><time>2021-06-04T00:47:44Z</time><speed>1.3800000365575165</speed></trkpt><trkpt lon="108.894638" lat="34.247954"><ele>376.270203</ele><time>2021-06-04T00:47:52Z</time><speed>1.3100000347031497</speed></trkpt><trkpt lon="108.894745" lat="34.247967"><ele>375.905945</ele><time>2021-06-04T00:48:00Z</time><speed>1.2900000341733306</speed></trkpt><trkpt lon="108.894848" lat="34.248052"><ele>377.152954</ele><time>2021-06-04T00:48:08Z</time><speed>1.2700000336435115</speed></trkpt><trkpt lon="108.894876" lat="34.248151"><ele>376.858643</ele><time>2021-06-04T00:48:16Z</time><speed>1.370000036292607</speed></trkpt><trkpt lon="108.894963" lat="34.248248"><ele>376.34491</ele><time>2021-06-04T00:48:24Z</time><speed>1.5700000415907978</speed></trkpt><trkpt lon="108.894962" lat="34.24834"><ele>370.888306</ele><time>2021-06-04T00:48:30Z</time><speed>1.4600000386767928</speed></trkpt><trkpt lon="108.894977" lat="34.248454"><ele>369.65387</ele><time>2021-06-04T00:48:38Z</time><speed>1.3800000365575165</speed></trkpt><trkpt lon="108.894998" lat="34.248552"><ele>368.632629</ele><time>2021-06-04T00:48:46Z</time><speed>1.3400000354978785</speed></trkpt><trkpt lon="108.895" lat="34.24866"><ele>367.873718</ele><time>2021-06-04T00:48:54Z</time><speed>1.3300000352329688</speed></trkpt><trkpt lon="108.894963" lat="34.248765"><ele>368.60498</ele><time>2021-06-04T00:49:02Z</time><speed>1.3400000354978785</speed></trkpt><trkpt lon="108.894963" lat="34.248864"><ele>370.634705</ele><time>2021-06-04T00:49:10Z</time><speed>1.370000036292607</speed></trkpt><trkpt lon="108.894952" lat="34.248965"><ele>370.377441</ele><time>2021-06-04T00:49:18Z</time><speed>1.390000036822426</speed></trkpt><trkpt lon="108.894955" lat="34.249071"><ele>368.222412</ele><time>2021-06-04T00:49:26Z</time><speed>1.410000037352245</speed></trkpt><trkpt lon="108.894965" lat="34.249172"><ele>366.808105</ele><time>2021-06-04T00:49:34Z</time><speed>1.430000037882064</speed></trkpt><trkpt lon="108.894956" lat="34.249277"><ele>366.571472</ele><time>2021-06-04T00:49:42Z</time><speed>1.7500000463591694</speed></trkpt><trkpt lon="108.89493" lat="34.249379"><ele>365.595825</ele><time>2021-06-04T00:49:50Z</time><speed>1.3300000352329688</speed></trkpt><trkpt lon="108.894916" lat="34.249483"><ele>365.389404</ele><time>2021-06-04T00:49:58Z</time><speed>1.3800000365575165</speed></trkpt><trkpt lon="108.894866" lat="34.249579"><ele>366.278198</ele><time>2021-06-04T00:50:06Z</time><speed>1.390000036822426</speed></trkpt><trkpt lon="108.894797" lat="34.249669"><ele>365.565186</ele><time>2021-06-04T00:50:14Z</time><speed>1.500000039736431</speed></trkpt><trkpt lon="108.894772" lat="34.249767"><ele>366.882019</ele><time>2021-06-04T00:50:22Z</time><speed>1.4500000384118832</speed></trkpt><trkpt lon="108.894769" lat="34.249877"><ele>366.288574</ele><time>2021-06-04T00:50:30Z</time><speed>1.480000039206612</speed></trkpt><trkpt lon="108.894787" lat="34.24999"><ele>366.026245</ele><time>2021-06-04T00:50:38Z</time><speed>1.480000039206612</speed></trkpt><trkpt lon="108.894902" lat="34.250046"><ele>365.897339</ele><time>2021-06-04T00:50:46Z</time><speed>1.480000039206612</speed></trkpt><trkpt lon="108.89503" lat="34.250031"><ele>365.309082</ele><time>2021-06-04T00:50:54Z</time><speed>1.4400000381469737</speed></trkpt><trkpt lon="108.89516" lat="34.250013"><ele>367.242432</ele><time>2021-06-04T00:51:02Z</time><speed>1.4200000376171547</speed></trkpt><trkpt lon="108.895287" lat="34.250005"><ele>368.650024</ele><time>2021-06-04T00:51:10Z</time><speed>1.6000000423855265</speed></trkpt><trkpt lon="108.895429" lat="34.25002"><ele>371.2146</ele><time>2021-06-04T00:51:18Z</time><speed>1.500000039736431</speed></trkpt><trkpt lon="108.895564" lat="34.250033"><ele>373.140259</ele><time>2021-06-04T00:51:26Z</time><speed>1.4400000381469737</speed></trkpt><trkpt lon="108.895677" lat="34.250079"><ele>375.317505</ele><time>2021-06-04T00:51:34Z</time><speed>1.430000037882064</speed></trkpt><trkpt lon="108.895763" lat="34.250136"><ele>373.454712</ele><time>2021-06-04T00:51:40Z</time><speed>1.410000037352245</speed></trkpt><trkpt lon="108.895846" lat="34.250209"><ele>371.957031</ele><time>2021-06-04T00:51:46Z</time><speed>1.410000037352245</speed></trkpt><trkpt lon="108.89592" lat="34.250304"><ele>372.808289</ele><time>2021-06-04T00:51:54Z</time><speed>1.430000037882064</speed></trkpt><trkpt lon="108.895987" lat="34.250397"><ele>372.240356</ele><time>2021-06-04T00:52:02Z</time><speed>1.5700000415907978</speed></trkpt><trkpt lon="108.896023" lat="34.250492"><ele>370.003784</ele><time>2021-06-04T00:52:08Z</time><speed>1.5500000410609787</speed></trkpt><trkpt lon="108.89602" lat="34.250583"><ele>369.921265</ele><time>2021-06-04T00:52:14Z</time><speed>1.5300000405311596</speed></trkpt><trkpt lon="108.896022" lat="34.250699"><ele>370.13678</ele><time>2021-06-04T00:52:22Z</time><speed>1.4600000386767928</speed></trkpt><trkpt lon="108.896025" lat="34.25079"><ele>368.766296</ele><time>2021-06-04T00:52:28Z</time><speed>1.8300000484784458</speed></trkpt><trkpt lon="108.896098" lat="34.250858"><ele>365.741211</ele><time>2021-06-04T00:52:34Z</time><speed>1.480000039206612</speed></trkpt><trkpt lon="108.896148" lat="34.250969"><ele>367.581848</ele><time>2021-06-04T00:52:42Z</time><speed>2.480000065697566</speed></trkpt><trkpt lon="108.896116" lat="34.251067"><ele>359.929199</ele><time>2021-06-04T00:52:48Z</time><speed>1.4500000384118832</speed></trkpt><trkpt lon="108.896047" lat="34.251146"><ele>359.408325</ele><time>2021-06-04T00:52:54Z</time><speed>1.370000036292607</speed></trkpt><trkpt lon="108.895985" lat="34.25124"><ele>360.713562</ele><time>2021-06-04T00:53:02Z</time><speed>1.4200000376171547</speed></trkpt><trkpt lon="108.895967" lat="34.251344"><ele>360.703613</ele><time>2021-06-04T00:53:10Z</time><speed>2.190000058015189</speed></trkpt><trkpt lon="108.895941" lat="34.251447"><ele>362.2146</ele><time>2021-06-04T00:53:18Z</time><speed>1.500000039736431</speed></trkpt><trkpt lon="108.895852" lat="34.251509"><ele>365.676758</ele><time>2021-06-04T00:53:24Z</time><speed>1.5700000415907978</speed></trkpt><trkpt lon="108.895752" lat="34.25155"><ele>367.668091</ele><time>2021-06-04T00:53:30Z</time><speed>1.390000036822426</speed></trkpt><trkpt lon="108.895624" lat="34.251581"><ele>366.898438</ele><time>2021-06-04T00:53:38Z</time><speed>1.370000036292607</speed></trkpt><trkpt lon="108.895496" lat="34.251616"><ele>368.435303</ele><time>2021-06-04T00:53:46Z</time><speed>1.4000000370873356</speed></trkpt><trkpt lon="108.895391" lat="34.251663"><ele>370.175537</ele><time>2021-06-04T00:53:54Z</time><speed>1.430000037882064</speed></trkpt><trkpt lon="108.895283" lat="34.251704"><ele>366.355652</ele><time>2021-06-04T00:54:02Z</time><speed>1.3200000349680594</speed></trkpt><trkpt lon="108.895174" lat="34.251742"><ele>367.712402</ele><time>2021-06-04T00:54:10Z</time><speed>1.350000035762788</speed></trkpt><trkpt lon="108.895046" lat="34.251744"><ele>369.21167</ele><time>2021-06-04T00:54:18Z</time><speed>1.5300000405311596</speed></trkpt><trkpt lon="108.894924" lat="34.251743"><ele>368.669922</ele><time>2021-06-04T00:54:26Z</time><speed>1.430000037882064</speed></trkpt><trkpt lon="108.894811" lat="34.251727"><ele>367.954102</ele><time>2021-06-04T00:54:34Z</time><speed>1.410000037352245</speed></trkpt><trkpt lon="108.894704" lat="34.25176"><ele>365.9198</ele><time>2021-06-04T00:54:42Z</time><speed>1.3100000347031497</speed></trkpt><trkpt lon="108.894665" lat="34.25185"><ele>362.086487</ele><time>2021-06-04T00:54:50Z</time><speed>1.2700000336435115</speed></trkpt><trkpt lon="108.894537" lat="34.251867"><ele>362.597229</ele><time>2021-06-04T00:54:58Z</time><speed>1.3000000344382403</speed></trkpt><trkpt lon="108.894411" lat="34.25183"><ele>364.064453</ele><time>2021-06-04T00:55:06Z</time><speed>1.2600000333786021</speed></trkpt><trkpt lon="108.89431" lat="34.251771"><ele>366.44812</ele><time>2021-06-04T00:55:14Z</time><speed>1.2800000339084212</speed></trkpt><trkpt lon="108.894226" lat="34.251694"><ele>367.810974</ele><time>2021-06-04T00:55:22Z</time><speed>1.220000032318964</speed></trkpt><trkpt lon="108.894124" lat="34.251638"><ele>370.681885</ele><time>2021-06-04T00:55:30Z</time><speed>1.3400000354978785</speed></trkpt><trkpt lon="108.894018" lat="34.251595"><ele>371.709229</ele><time>2021-06-04T00:55:38Z</time><speed>1.370000036292607</speed></trkpt><trkpt lon="108.893888" lat="34.251599"><ele>372.929199</ele><time>2021-06-04T00:55:46Z</time><speed>1.6200000429153456</speed></trkpt><trkpt lon="108.893757" lat="34.251581"><ele>372.624146</ele><time>2021-06-04T00:55:54Z</time><speed>1.4500000384118832</speed></trkpt><trkpt lon="108.893631" lat="34.25161"><ele>369.313354</ele><time>2021-06-04T00:56:02Z</time><speed>1.7500000463591694</speed></trkpt><trkpt lon="108.893523" lat="34.25159"><ele>368.882507</ele><time>2021-06-04T00:56:08Z</time><speed>1.610000042650436</speed></trkpt><trkpt lon="108.893396" lat="34.251589"><ele>369.135742</ele><time>2021-06-04T00:56:16Z</time><speed>1.480000039206612</speed></trkpt><trkpt lon="108.893272" lat="34.25153"><ele>366.803223</ele><time>2021-06-04T00:56:24Z</time><speed>1.5300000405311596</speed></trkpt><trkpt lon="108.893147" lat="34.251502"><ele>367.322876</ele><time>2021-06-04T00:56:32Z</time><speed>1.5200000402662501</speed></trkpt><trkpt lon="108.893025" lat="34.251488"><ele>367.52002</ele><time>2021-06-04T00:56:40Z</time><speed>1.4400000381469737</speed></trkpt><trkpt lon="108.892905" lat="34.251459"><ele>370.234985</ele><time>2021-06-04T00:56:48Z</time><speed>1.4700000389417023</speed></trkpt><trkpt lon="108.892816" lat="34.251389"><ele>370.656494</ele><time>2021-06-04T00:56:56Z</time><speed>1.3400000354978785</speed></trkpt><trkpt lon="108.892744" lat="34.251308"><ele>372.395386</ele><time>2021-06-04T00:57:04Z</time><speed>1.3600000360276976</speed></trkpt><trkpt lon="108.892678" lat="34.251233"><ele>373.087769</ele><time>2021-06-04T00:57:12Z</time><speed>1.370000036292607</speed></trkpt><trkpt lon="108.892581" lat="34.251193"><ele>373.59491</ele><time>2021-06-04T00:57:20Z</time><speed>1.3200000349680594</speed></trkpt><trkpt lon="108.892469" lat="34.25122"><ele>374.052124</ele><time>2021-06-04T00:57:28Z</time><speed>1.410000037352245</speed></trkpt><trkpt lon="108.892344" lat="34.251236"><ele>375.8302</ele><time>2021-06-04T00:57:36Z</time><speed>1.410000037352245</speed></trkpt><trkpt lon="108.892209" lat="34.251284"><ele>373.741272</ele><time>2021-06-04T00:57:46Z</time><speed>1.5700000415907978</speed></trkpt><trkpt lon="108.892093" lat="34.251301"><ele>371.566772</ele><time>2021-06-04T00:57:52Z</time><speed>1.8100000479486267</speed></trkpt><trkpt lon="108.891978" lat="34.251259"><ele>370.062378</ele><time>2021-06-04T00:57:58Z</time><speed>1.5400000407960692</speed></trkpt><trkpt lon="108.891858" lat="34.251233"><ele>365.147095</ele><time>2021-06-04T00:58:04Z</time><speed>1.4900000394715214</speed></trkpt><trkpt lon="108.891757" lat="34.25118"><ele>364.114136</ele><time>2021-06-04T00:58:12Z</time><speed>1.5200000402662501</speed></trkpt><trkpt lon="108.891727" lat="34.25109"><ele>364.028015</ele><time>2021-06-04T00:58:18Z</time><speed>0.0</speed></trkpt><trkpt lon="108.891618" lat="34.251006"><ele>364.023682</ele><time>2021-06-04T00:58:46Z</time><speed>6.630000175635024</speed></trkpt><trkpt lon="108.891537" lat="34.25092"><ele>365.171265</ele><time>2021-06-04T00:58:50Z</time><speed>3.330000088214877</speed></trkpt><trkpt lon="108.891466" lat="34.250829"><ele>363.703308</ele><time>2021-06-04T00:58:54Z</time><speed>3.370000089274515</speed></trkpt><trkpt lon="108.891381" lat="34.25074"><ele>362.520935</ele><time>2021-06-04T00:58:58Z</time><speed>5.510000145965156</speed></trkpt><trkpt lon="108.891435" lat="34.250539"><ele>373.265381</ele><time>2021-06-04T00:59:03Z</time><speed>2.0600000545713653</speed></trkpt><trkpt lon="108.891367" lat="34.250452"><ele>374.191895</ele><time>2021-06-04T00:59:08Z</time><speed>1.9500000516573601</speed></trkpt><trkpt lon="108.89128" lat="34.250386"><ele>374.169006</ele><time>2021-06-04T00:59:14Z</time><speed>1.3200000349680594</speed></trkpt><trkpt lon="108.891178" lat="34.250314"><ele>374.125244</ele><time>2021-06-04T00:59:22Z</time><speed>1.5900000421206169</speed></trkpt><trkpt lon="108.891092" lat="34.250245"><ele>377.157532</ele><time>2021-06-04T00:59:30Z</time><speed>1.410000037352245</speed></trkpt><trkpt lon="108.891002" lat="34.250167"><ele>376.195679</ele><time>2021-06-04T00:59:38Z</time><speed>1.4700000389417023</speed></trkpt><trkpt lon="108.890915" lat="34.250084"><ele>374.729614</ele><time>2021-06-04T00:59:46Z</time><speed>1.390000036822426</speed></trkpt><trkpt lon="108.890802" lat="34.250015"><ele>372.416687</ele><time>2021-06-04T00:59:54Z</time><speed>3.710000098281439</speed></trkpt><trkpt lon="108.890725" lat="34.249948"><ele>371.628113</ele><time>2021-06-04T00:59:58Z</time><speed>1.4400000381469737</speed></trkpt><trkpt lon="108.890689" lat="34.249862"><ele>370.2323</ele><time>2021-06-04T01:00:06Z</time><speed>1.3000000344382403</speed></trkpt><trkpt lon="108.890671" lat="34.249769"><ele>372.691406</ele><time>2021-06-04T01:00:14Z</time><speed>1.2600000333786021</speed></trkpt><trkpt lon="108.89059" lat="34.249692"><ele>368.962769</ele><time>2021-06-04T01:00:24Z</time><speed>1.1300000299347779</speed></trkpt><trkpt lon="108.890591" lat="34.249582"><ele>365.655518</ele><time>2021-06-04T01:00:34Z</time><speed>1.2100000320540543</speed></trkpt><trkpt lon="108.890608" lat="34.249476"><ele>364.966431</ele><time>2021-06-04T01:00:42Z</time><speed>1.3400000354978785</speed></trkpt><trkpt lon="108.890621" lat="34.249368"><ele>367.260986</ele><time>2021-06-04T01:00:50Z</time><speed>1.3200000349680594</speed></trkpt><trkpt lon="108.890626" lat="34.249258"><ele>364.245483</ele><time>2021-06-04T01:00:58Z</time><speed>1.3000000344382403</speed></trkpt><trkpt lon="108.890632" lat="34.24914"><ele>365.637878</ele><time>2021-06-04T01:01:06Z</time><speed>1.3200000349680594</speed></trkpt><trkpt lon="108.890599" lat="34.249052"><ele>369.116577</ele><time>2021-06-04T01:01:12Z</time><speed>2.5200000667572042</speed></trkpt><trkpt lon="108.890599" lat="34.248941"><ele>361.890198</ele><time>2021-06-04T01:01:20Z</time><speed>1.3300000352329688</speed></trkpt><trkpt lon="108.890674" lat="34.248869"><ele>355.800659</ele><time>2021-06-04T01:01:28Z</time><speed>1.8000000476837172</speed></trkpt><trkpt lon="108.890749" lat="34.248796"><ele>359.441589</ele><time>2021-06-04T01:01:34Z</time><speed>1.3300000352329688</speed></trkpt><trkpt lon="108.890829" lat="34.248729"><ele>359.827026</ele><time>2021-06-04T01:01:40Z</time><speed>1.3400000354978785</speed></trkpt><trkpt lon="108.890953" lat="34.248696"><ele>362.547729</ele><time>2021-06-04T01:01:46Z</time><speed>1.7000000450346218</speed></trkpt><trkpt lon="108.89108" lat="34.24868"><ele>362.294312</ele><time>2021-06-04T01:01:52Z</time><speed>1.3200000349680594</speed></trkpt><trkpt lon="108.891174" lat="34.248631"><ele>367.993591</ele><time>2021-06-04T01:01:58Z</time><speed>1.5500000410609787</speed></trkpt><trkpt lon="108.891293" lat="34.248568"><ele>372.54895</ele><time>2021-06-04T01:02:06Z</time><speed>1.5800000418557074</speed></trkpt><trkpt lon="108.891438" lat="34.24855"><ele>370.136719</ele><time>2021-06-04T01:02:14Z</time><speed>1.9400000513924507</speed></trkpt><trkpt lon="108.891576" lat="34.248552"><ele>371.137634</ele><time>2021-06-04T01:02:22Z</time><speed>1.1800000312593257</speed></trkpt><trkpt lon="108.891685" lat="34.248581"><ele>368.247925</ele><time>2021-06-04T01:02:29Z</time><speed>1.170000030994416</speed></trkpt><trkpt lon="108.891801" lat="34.248646"><ele>367.014648</ele><time>2021-06-04T01:02:38Z</time><speed>1.150000030464597</speed></trkpt><trkpt lon="108.891922" lat="34.248695"><ele>366.981628</ele><time>2021-06-04T01:02:46Z</time><speed>1.1600000307295066</speed></trkpt><trkpt lon="108.892055" lat="34.248733"><ele>362.676636</ele><time>2021-06-04T01:02:54Z</time><speed>1.170000030994416</speed></trkpt><trkpt lon="108.89217" lat="34.248762"><ele>362.285156</ele><time>2021-06-04T01:03:02Z</time><speed>1.2000000317891448</speed></trkpt><trkpt lon="108.892289" lat="34.248784"><ele>363.125977</ele><time>2021-06-04T01:03:10Z</time><speed>1.2100000320540543</speed></trkpt><trkpt lon="108.892412" lat="34.248778"><ele>364.50647</ele><time>2021-06-04T01:03:18Z</time><speed>1.2300000325838734</speed></trkpt><trkpt lon="108.892528" lat="34.248759"><ele>361.588745</ele><time>2021-06-04T01:03:26Z</time><speed>1.3400000354978785</speed></trkpt><trkpt lon="108.892658" lat="34.248742"><ele>362.364807</ele><time>2021-06-04T01:03:34Z</time><speed>1.2900000341733306</speed></trkpt><trkpt lon="108.892796" lat="34.248768"><ele>367.490845</ele><time>2021-06-04T01:03:42Z</time><speed>1.3400000354978785</speed></trkpt><trkpt lon="108.892918" lat="34.248803"><ele>367.78833</ele><time>2021-06-04T01:03:50Z</time><speed>1.410000037352245</speed></trkpt><trkpt lon="108.89305" lat="34.2488"><ele>368.929626</ele><time>2021-06-04T01:03:58Z</time><speed>1.2900000341733306</speed></trkpt><trkpt lon="108.893163" lat="34.248782"><ele>368.585327</ele><time>2021-06-04T01:04:06Z</time><speed>1.220000032318964</speed></trkpt><trkpt lon="108.893259" lat="34.248717"><ele>369.717712</ele><time>2021-06-04T01:04:15Z</time><speed>1.2900000341733306</speed></trkpt><trkpt lon="108.893347" lat="34.24863"><ele>372.946594</ele><time>2021-06-04T01:04:24Z</time><speed>1.240000032848783</speed></trkpt><trkpt lon="108.89343" lat="34.248539"><ele>370.55365</ele><time>2021-06-04T01:04:33Z</time><speed>1.2300000325838734</speed></trkpt><trkpt lon="108.893492" lat="34.248455"><ele>368.465088</ele><time>2021-06-04T01:04:41Z</time><speed>1.240000032848783</speed></trkpt><trkpt lon="108.893586" lat="34.248351"><ele>370.925781</ele><time>2021-06-04T01:04:51Z</time><speed>1.2900000341733306</speed></trkpt><trkpt lon="108.893709" lat="34.248297"><ele>367.243774</ele><time>2021-06-04T01:04:59Z</time><speed>1.370000036292607</speed></trkpt><trkpt lon="108.893808" lat="34.248255"><ele>366.223267</ele><time>2021-06-04T01:05:05Z</time><speed>1.6600000439749836</speed></trkpt><trkpt lon="108.893917" lat="34.248187"><ele>368.577759</ele><time>2021-06-04T01:05:15Z</time><speed>1.1600000307295066</speed></trkpt><trkpt lon="108.894032" lat="34.248179"><ele>366.081299</ele><time>2021-06-04T01:05:23Z</time><speed>1.1600000307295066</speed></trkpt><trkpt lon="108.894136" lat="34.248143"><ele>368.111206</ele><time>2021-06-04T01:05:31Z</time><speed>1.2900000341733306</speed></trkpt><trkpt lon="108.894211" lat="34.248068"><ele>370.997192</ele><time>2021-06-04T01:05:40Z</time><speed>1.1900000315242352</speed></trkpt><trkpt lon="108.894307" lat="34.247993"><ele>372.393616</ele><time>2021-06-04T01:05:49Z</time><speed>1.3600000360276976</speed></trkpt><trkpt lon="108.894384" lat="34.24792"><ele>367.254517</ele><time>2021-06-04T01:05:57Z</time><speed>1.2600000333786021</speed></trkpt><trkpt lon="108.894491" lat="34.247859"><ele>376.417114</ele><time>2021-06-04T01:06:07Z</time><speed>1.2100000320540543</speed></trkpt><trkpt lon="108.894582" lat="34.247912"><ele>379.962769</ele><time>2021-06-04T01:06:13Z</time><speed>1.4200000376171547</speed></trkpt><trkpt lon="108.894695" lat="34.247912"><ele>381.773804</ele><time>2021-06-04T01:06:19Z</time><speed>1.240000032848783</speed></trkpt><trkpt lon="108.8948" lat="34.247984"><ele>381.869995</ele><time>2021-06-04T01:06:25Z</time><speed>1.2800000339084212</speed></trkpt><trkpt lon="108.894853" lat="34.248079"><ele>378.451599</ele><time>2021-06-04T01:06:33Z</time><speed>1.1300000299347779</speed></trkpt><trkpt lon="108.894884" lat="34.248178"><ele>376.635803</ele><time>2021-06-04T01:06:41Z</time><speed>1.0600000280804112</speed></trkpt><trkpt lon="108.894967" lat="34.24826"><ele>374.621643</ele><time>2021-06-04T01:06:49Z</time><speed>1.3200000349680594</speed></trkpt><trkpt lon="108.894983" lat="34.248368"><ele>371.448242</ele><time>2021-06-04T01:06:57Z</time><speed>1.1900000315242352</speed></trkpt><trkpt lon="108.895003" lat="34.248464"><ele>375.930542</ele><time>2021-06-04T01:07:05Z</time><speed>1.2500000331136925</speed></trkpt><trkpt lon="108.89502" lat="34.248561"><ele>375.980225</ele><time>2021-06-04T01:07:13Z</time><speed>1.240000032848783</speed></trkpt><trkpt lon="108.89501" lat="34.248671"><ele>374.566528</ele><time>2021-06-04T01:07:21Z</time><speed>1.2600000333786021</speed></trkpt><trkpt lon="108.894975" lat="34.248778"><ele>374.166016</ele><time>2021-06-04T01:07:29Z</time><speed>1.2800000339084212</speed></trkpt><trkpt lon="108.894947" lat="34.248885"><ele>373.127197</ele><time>2021-06-04T01:07:37Z</time><speed>1.2500000331136925</speed></trkpt><trkpt lon="108.894945" lat="34.248986"><ele>373.156616</ele><time>2021-06-04T01:07:45Z</time><speed>1.3300000352329688</speed></trkpt><trkpt lon="108.894972" lat="34.249095"><ele>370.37439</ele><time>2021-06-04T01:07:53Z</time><speed>1.2800000339084212</speed></trkpt><trkpt lon="108.89498" lat="34.249187"><ele>372.534119</ele><time>2021-06-04T01:08:01Z</time><speed>1.020000027020773</speed></trkpt><trkpt lon="108.894956" lat="34.249284"><ele>372.773071</ele><time>2021-06-04T01:08:09Z</time><speed>1.2600000333786021</speed></trkpt><trkpt lon="108.894932" lat="34.249374"><ele>372.493469</ele><time>2021-06-04T01:08:15Z</time><speed>1.370000036292607</speed></trkpt><trkpt lon="108.89491" lat="34.249484"><ele>371.827637</ele><time>2021-06-04T01:08:23Z</time><speed>1.500000039736431</speed></trkpt><trkpt lon="108.894833" lat="34.249577"><ele>371.765137</ele><time>2021-06-04T01:08:31Z</time><speed>1.2000000317891448</speed></trkpt><trkpt lon="108.89477" lat="34.249653"><ele>373.994446</ele><time>2021-06-04T01:08:39Z</time><speed>1.2300000325838734</speed></trkpt><trkpt lon="108.894738" lat="34.249761"><ele>375.804932</ele><time>2021-06-04T01:08:49Z</time><speed>1.170000030994416</speed></trkpt><trkpt lon="108.894762" lat="34.249866"><ele>374.118896</ele><time>2021-06-04T01:08:57Z</time><speed>2.020000053511727</speed></trkpt><trkpt lon="108.894787" lat="34.249974"><ele>373.106995</ele><time>2021-06-04T01:09:05Z</time><speed>1.9000000503328125</speed></trkpt><trkpt lon="108.894896" lat="34.250033"><ele>370.451416</ele><time>2021-06-04T01:09:13Z</time><speed>1.3800000365575165</speed></trkpt><trkpt lon="108.895005" lat="34.250041"><ele>370.857788</ele><time>2021-06-04T01:09:19Z</time><speed>1.430000037882064</speed></trkpt><trkpt lon="108.895137" lat="34.250017"><ele>369.871399</ele><time>2021-06-04T01:09:27Z</time><speed>1.370000036292607</speed></trkpt><trkpt lon="108.895263" lat="34.250011"><ele>369.454224</ele><time>2021-06-04T01:09:35Z</time><speed>1.370000036292607</speed></trkpt><trkpt lon="108.895383" lat="34.250039"><ele>368.591919</ele><time>2021-06-04T01:09:43Z</time><speed>1.5500000410609787</speed></trkpt><trkpt lon="108.895526" lat="34.250059"><ele>370.242798</ele><time>2021-06-04T01:09:51Z</time><speed>1.6800000445048027</speed></trkpt><trkpt lon="108.895613" lat="34.249994"><ele>371.950562</ele><time>2021-06-04T01:10:03Z</time><speed>1.3400000354978785</speed></trkpt><trkpt lon="108.895625" lat="34.249904"><ele>374.228516</ele><time>2021-06-04T01:10:11Z</time><speed>1.3100000347031497</speed></trkpt><trkpt lon="108.895734" lat="34.249856"><ele>372.353333</ele><time>2021-06-04T01:10:29Z</time><speed>0.8500000225173109</speed></trkpt><trkpt lon="108.895816" lat="34.249784"><ele>375.182312</ele><time>2021-06-04T01:10:59Z</time><speed>1.5600000413258883</speed></trkpt><trkpt lon="108.895841" lat="34.24969"><ele>371.591614</ele><time>2021-06-04T01:11:07Z</time><speed>0.9500000251664062</speed></trkpt><trkpt lon="108.895809" lat="34.249595"><ele>372.057678</ele><time>2021-06-04T01:11:12Z</time><speed>0.0</speed></trkpt><trkpt lon="108.895882" lat="34.249523"><ele>372.371948</ele><time>2021-06-04T01:11:20Z</time><speed>1.240000032848783</speed></trkpt><trkpt lon="108.895956" lat="34.249427"><ele>374.244202</ele><time>2021-06-04T01:11:30Z</time><speed>1.74000004609426</speed></trkpt><trkpt lon="108.895973" lat="34.249311"><ele>374.131775</ele><time>2021-06-04T01:11:38Z</time><speed>0.6200000164243915</speed></trkpt><trkpt lon="108.895967" lat="34.249192"><ele>369.281311</ele><time>2021-06-04T01:11:48Z</time><speed>0.44000001165601976</speed></trkpt><trkpt lon="108.895964" lat="34.249096"><ele>364.366089</ele><time>2021-06-04T01:11:55Z</time><speed>1.4500000384118832</speed></trkpt><trkpt lon="108.89602" lat="34.248999"><ele>373.977844</ele><time>2021-06-04T01:12:01Z</time><speed>1.4400000381469737</speed></trkpt></trkseg></trk></gpx>
