# Supplementary material for: Exploring the influence of path environment factors on walking behavior in urban parks with configuration attribute control
Source: PLoS One. 2025 Jul 28;20(7):e0329278. doi: 10.1371/journal.pone.0329278 (PMC12303266; doi:10.1371/journal.pone.0329278)
Supplement: S2 File — (ZIP) [file pone.0329278.s002.zip › S2 File/Trajectory data/F46.gpx]

<?xml version="1.0" encoding="UTF-8"?><gpx xsi:schemaLocation="http://www.topografix.com/GPX/1/0 http://www.topografix.com/GPX/1/0/gpx.xsd" xmlns="http://www.topografix.com/GPX/1/0" xmlns:xsi="http://www.w3.org/2001/XMLSchema-instance" creator="SixFoot - http://www.foooooot.com/" version="1.0"><trk><trkseg><trkpt lon="108.8958792" lat="34.24897401"><ele>383.4337158203125</ele><time>2021-06-04T01:22:51Z</time><speed>0.0</speed></trkpt><trkpt lon="108.896072" lat="34.248901"><ele>372.396423</ele><time>2021-06-04T01:23:19Z</time><speed>0.0</speed></trkpt><trkpt lon="108.896076" lat="34.249091"><ele>544.476929</ele><time>2021-06-04T01:23:41Z</time><speed>1.0000000264909539</speed></trkpt><trkpt lon="108.896136" lat="34.248967"><ele>584.91333</ele><time>2021-06-04T01:23:44Z</time><speed>0.7600000201331251</speed></trkpt><trkpt lon="108.896061" lat="34.249352"><ele>482.51355</ele><time>2021-06-04T01:23:48Z</time><speed>0.9300000246365873</speed></trkpt><trkpt lon="108.896147" lat="34.249197"><ele>462.636963</ele><time>2021-06-04T01:23:51Z</time><speed>0.5300000140402056</speed></trkpt><trkpt lon="108.896111" lat="34.249445"><ele>482.108032</ele><time>2021-06-04T01:23:55Z</time><speed>0.6800000180138488</speed></trkpt><trkpt lon="108.896001" lat="34.248699"><ele>496.002197</ele><time>2021-06-04T01:24:01Z</time><speed>0.0</speed></trkpt><trkpt lon="108.895893" lat="34.24906"><ele>381.824341</ele><time>2021-06-04T01:25:03Z</time><speed>0.5500000145700247</speed></trkpt><trkpt lon="108.89592" lat="34.249158"><ele>380.918335</ele><time>2021-06-04T01:25:12Z</time><speed>0.6900000182787582</speed></trkpt><trkpt lon="108.895849" lat="34.249335"><ele>378.794312</ele><time>2021-06-04T01:25:19Z</time><speed>1.2700000336435115</speed></trkpt><trkpt lon="108.895912" lat="34.249435"><ele>379.356934</ele><time>2021-06-04T01:25:40Z</time><speed>1.1400000301996875</speed></trkpt><trkpt lon="108.895903" lat="34.249539"><ele>378.833618</ele><time>2021-06-04T01:25:47Z</time><speed>1.2700000336435115</speed></trkpt><trkpt lon="108.895875" lat="34.249632"><ele>382.745972</ele><time>2021-06-04T01:26:00Z</time><speed>0.0</speed></trkpt><trkpt lon="108.895911" lat="34.249731"><ele>375.207031</ele><time>2021-06-04T01:26:19Z</time><speed>1.500000039736431</speed></trkpt><trkpt lon="108.895984" lat="34.249802"><ele>376.59729</ele><time>2021-06-04T01:26:22Z</time><speed>1.4400000381469737</speed></trkpt><trkpt lon="108.895979" lat="34.249902"><ele>377.597473</ele><time>2021-06-04T01:26:26Z</time><speed>1.5100000400013405</speed></trkpt><trkpt lon="108.895923" lat="34.25"><ele>381.452881</ele><time>2021-06-04T01:26:37Z</time><speed>0.5000000132454769</speed></trkpt><trkpt lon="108.89588" lat="34.24976"><ele>386.819824</ele><time>2021-06-04T01:26:57Z</time><speed>2.3800000630484703</speed></trkpt><trkpt lon="108.895697" lat="34.249833"><ele>386.016235</ele><time>2021-06-04T01:27:01Z</time><speed>2.220000058809918</speed></trkpt><trkpt lon="108.895557" lat="34.249884"><ele>382.472168</ele><time>2021-06-04T01:27:05Z</time><speed>0.49000001298056745</speed></trkpt><trkpt lon="108.895667" lat="34.249892"><ele>381.503906</ele><time>2021-06-04T01:27:12Z</time><speed>0.5900000156296629</speed></trkpt><trkpt lon="108.895769" lat="34.24993"><ele>374.528503</ele><time>2021-06-04T01:27:23Z</time><speed>0.0</speed></trkpt><trkpt lon="108.895897" lat="34.249922"><ele>368.211548</ele><time>2021-06-04T01:28:12Z</time><speed>1.9700000521871792</speed></trkpt><trkpt lon="108.896079" lat="34.249822"><ele>365.702026</ele><time>2021-06-04T01:28:19Z</time><speed>2.930000077618495</speed></trkpt><trkpt lon="108.895987" lat="34.249751"><ele>366.873352</ele><time>2021-06-04T01:28:27Z</time><speed>0.0</speed></trkpt><trkpt lon="108.895971" lat="34.250022"><ele>364.426514</ele><time>2021-06-04T01:46:03Z</time><speed>0.0</speed></trkpt><trkpt lon="108.89588" lat="34.249925"><ele>370.057007</ele><time>2021-06-04T01:46:11Z</time><speed>0.3400000090069244</speed></trkpt><trkpt lon="108.895793" lat="34.249864"><ele>371.460022</ele><time>2021-06-04T01:46:16Z</time><speed>1.7500000463591694</speed></trkpt><trkpt lon="108.895678" lat="34.249822"><ele>371.329102</ele><time>2021-06-04T01:46:24Z</time><speed>1.390000036822426</speed></trkpt><trkpt lon="108.895568" lat="34.249819"><ele>371.605225</ele><time>2021-06-04T01:46:32Z</time><speed>1.2300000325838734</speed></trkpt><trkpt lon="108.895577" lat="34.249911"><ele>371.556091</ele><time>2021-06-04T01:46:40Z</time><speed>1.09000002887514</speed></trkpt><trkpt lon="108.895587" lat="34.250001"><ele>371.721558</ele><time>2021-06-04T01:47:00Z</time><speed>0.0</speed></trkpt><trkpt lon="108.895463" lat="34.250009"><ele>368.823425</ele><time>2021-06-04T01:47:14Z</time><speed>1.110000029404959</speed></trkpt><trkpt lon="108.895344" lat="34.250021"><ele>369.507263</ele><time>2021-06-04T01:47:24Z</time><speed>0.9700000256962253</speed></trkpt><trkpt lon="108.895233" lat="34.250013"><ele>370.138306</ele><time>2021-06-04T01:47:36Z</time><speed>0.9000000238418586</speed></trkpt><trkpt lon="108.895114" lat="34.25003"><ele>367.819336</ele><time>2021-06-04T01:47:44Z</time><speed>1.0800000286102303</speed></trkpt><trkpt lon="108.894993" lat="34.250031"><ele>370.492676</ele><time>2021-06-04T01:47:52Z</time><speed>1.1000000291400494</speed></trkpt><trkpt lon="108.894871" lat="34.249996"><ele>376.062317</ele><time>2021-06-04T01:48:00Z</time><speed>1.2500000331136925</speed></trkpt><trkpt lon="108.894823" lat="34.24991"><ele>375.25</ele><time>2021-06-04T01:48:10Z</time><speed>1.1600000307295066</speed></trkpt><trkpt lon="108.894822" lat="34.249806"><ele>372.499329</ele><time>2021-06-04T01:48:27Z</time><speed>1.040000027550592</speed></trkpt><trkpt lon="108.894812" lat="34.249703"><ele>370.068176</ele><time>2021-06-04T01:48:38Z</time><speed>0.8400000222524013</speed></trkpt><trkpt lon="108.894873" lat="34.249604"><ele>369.095581</ele><time>2021-06-04T01:48:51Z</time><speed>1.170000030994416</speed></trkpt><trkpt lon="108.894909" lat="34.249501"><ele>369.781982</ele><time>2021-06-04T01:48:58Z</time><speed>1.2700000336435115</speed></trkpt><trkpt lon="108.894951" lat="34.249406"><ele>371.47052</ele><time>2021-06-04T01:49:24Z</time><speed>0.6800000180138488</speed></trkpt><trkpt lon="108.894956" lat="34.249269"><ele>370.533447</ele><time>2021-06-04T01:49:31Z</time><speed>1.2600000333786021</speed></trkpt><trkpt lon="108.894964" lat="34.249155"><ele>375.111328</ele><time>2021-06-04T01:49:39Z</time><speed>0.9500000251664062</speed></trkpt><trkpt lon="108.894962" lat="34.249028"><ele>373.235352</ele><time>2021-06-04T01:49:57Z</time><speed>0.9600000254313158</speed></trkpt><trkpt lon="108.894954" lat="34.248927"><ele>375.195007</ele><time>2021-06-04T01:50:03Z</time><speed>1.0500000278155017</speed></trkpt><trkpt lon="108.894972" lat="34.248813"><ele>370.905884</ele><time>2021-06-04T01:50:11Z</time><speed>1.220000032318964</speed></trkpt><trkpt lon="108.895001" lat="34.248726"><ele>367.210266</ele><time>2021-06-04T01:50:17Z</time><speed>1.430000037882064</speed></trkpt><trkpt lon="108.895008" lat="34.248611"><ele>366.641235</ele><time>2021-06-04T01:50:24Z</time><speed>1.500000039736431</speed></trkpt><trkpt lon="108.894984" lat="34.248498"><ele>366.813843</ele><time>2021-06-04T01:50:32Z</time><speed>1.7300000458293503</speed></trkpt><trkpt lon="108.894884" lat="34.248423"><ele>367.209106</ele><time>2021-06-04T01:50:41Z</time><speed>1.6800000445048027</speed></trkpt><trkpt lon="108.894897" lat="34.248332"><ele>366.260742</ele><time>2021-06-04T01:50:54Z</time><speed>0.7600000201331251</speed></trkpt><trkpt lon="108.895002" lat="34.248307"><ele>368.844604</ele><time>2021-06-04T01:51:10Z</time><speed>0.0</speed></trkpt><trkpt lon="108.894957" lat="34.248196"><ele>367.733521</ele><time>2021-06-04T01:51:18Z</time><speed>1.2500000331136925</speed></trkpt><trkpt lon="108.894898" lat="34.248119"><ele>364.620728</ele><time>2021-06-04T01:51:26Z</time><speed>1.020000027020773</speed></trkpt><trkpt lon="108.894816" lat="34.248052"><ele>367.530579</ele><time>2021-06-04T01:51:36Z</time><speed>0.9500000251664062</speed></trkpt><trkpt lon="108.894689" lat="34.248008"><ele>364.898926</ele><time>2021-06-04T01:51:49Z</time><speed>0.9600000254313158</speed></trkpt><trkpt lon="108.894569" lat="34.24801"><ele>366.032593</ele><time>2021-06-04T01:52:01Z</time><speed>0.8500000225173109</speed></trkpt><trkpt lon="108.894447" lat="34.248038"><ele>366.756592</ele><time>2021-06-04T01:52:12Z</time><speed>1.09000002887514</speed></trkpt><trkpt lon="108.894342" lat="34.248132"><ele>374.513794</ele><time>2021-06-04T01:52:24Z</time><speed>4.510000119474203</speed></trkpt><trkpt lon="108.894231" lat="34.248115"><ele>374.90625</ele><time>2021-06-04T01:52:31Z</time><speed>3.300000087420148</speed></trkpt><trkpt lon="108.894292" lat="34.248194"><ele>376.738647</ele><time>2021-06-04T01:52:46Z</time><speed>0.0</speed></trkpt><trkpt lon="108.894242" lat="34.248278"><ele>375.046021</ele><time>2021-06-04T01:53:05Z</time><speed>0.0</speed></trkpt><trkpt lon="108.894097" lat="34.248332"><ele>371.901611</ele><time>2021-06-04T01:53:29Z</time><speed>1.870000049538084</speed></trkpt><trkpt lon="108.893995" lat="34.248363"><ele>368.176392</ele><time>2021-06-04T01:56:45Z</time><speed>0.7300000193383964</speed></trkpt><trkpt lon="108.893867" lat="34.248388"><ele>369.291443</ele><time>2021-06-04T01:56:55Z</time><speed>0.8900000235769491</speed></trkpt><trkpt lon="108.893761" lat="34.248418"><ele>368.222656</ele><time>2021-06-04T01:57:04Z</time><speed>1.0000000264909539</speed></trkpt><trkpt lon="108.893671" lat="34.248475"><ele>368.527344</ele><time>2021-06-04T01:57:14Z</time><speed>1.150000030464597</speed></trkpt><trkpt lon="108.893581" lat="34.248541"><ele>368.952026</ele><time>2021-06-04T01:57:24Z</time><speed>1.1000000291400494</speed></trkpt><trkpt lon="108.893486" lat="34.248611"><ele>368.978638</ele><time>2021-06-04T01:57:36Z</time><speed>0.9300000246365873</speed></trkpt><trkpt lon="108.893394" lat="34.248687"><ele>365.680725</ele><time>2021-06-04T01:57:46Z</time><speed>1.500000039736431</speed></trkpt><trkpt lon="108.893298" lat="34.248767"><ele>367.643188</ele><time>2021-06-04T01:57:54Z</time><speed>1.3100000347031497</speed></trkpt><trkpt lon="108.893192" lat="34.248795"><ele>368.098022</ele><time>2021-06-04T01:58:06Z</time><speed>0.87000002304713</speed></trkpt><trkpt lon="108.893075" lat="34.248794"><ele>368.181702</ele><time>2021-06-04T01:58:16Z</time><speed>1.2600000333786021</speed></trkpt><trkpt lon="108.892945" lat="34.248782"><ele>368.903442</ele><time>2021-06-04T01:58:26Z</time><speed>1.2500000331136925</speed></trkpt><trkpt lon="108.892826" lat="34.248755"><ele>369.073364</ele><time>2021-06-04T01:58:36Z</time><speed>1.2300000325838734</speed></trkpt><trkpt lon="108.892694" lat="34.248741"><ele>368.649536</ele><time>2021-06-04T01:58:46Z</time><speed>1.2500000331136925</speed></trkpt><trkpt lon="108.892583" lat="34.248764"><ele>365.500244</ele><time>2021-06-04T01:58:56Z</time><speed>0.9900000262260444</speed></trkpt><trkpt lon="108.892463" lat="34.248787"><ele>370.136169</ele><time>2021-06-04T01:59:48Z</time><speed>0.8400000222524013</speed></trkpt><trkpt lon="108.89233" lat="34.248761"><ele>370.678955</ele><time>2021-06-04T02:00:00Z</time><speed>1.1000000291400494</speed></trkpt><trkpt lon="108.892199" lat="34.248739"><ele>369.916016</ele><time>2021-06-04T02:00:10Z</time><speed>1.1300000299347779</speed></trkpt><trkpt lon="108.892072" lat="34.248709"><ele>366.83429</ele><time>2021-06-04T02:00:18Z</time><speed>1.3400000354978785</speed></trkpt><trkpt lon="108.891967" lat="34.248681"><ele>366.381104</ele><time>2021-06-04T02:00:23Z</time><speed>1.5800000418557074</speed></trkpt><trkpt lon="108.891864" lat="34.248651"><ele>366.624146</ele><time>2021-06-04T02:00:30Z</time><speed>1.4200000376171547</speed></trkpt><trkpt lon="108.891746" lat="34.248618"><ele>366.567505</ele><time>2021-06-04T02:00:38Z</time><speed>1.3300000352329688</speed></trkpt><trkpt lon="108.891614" lat="34.248597"><ele>366.830322</ele><time>2021-06-04T02:00:46Z</time><speed>1.4500000384118832</speed></trkpt><trkpt lon="108.891483" lat="34.248617"><ele>367.703979</ele><time>2021-06-04T02:00:53Z</time><speed>1.3600000360276976</speed></trkpt><trkpt lon="108.891376" lat="34.248655"><ele>368.881104</ele><time>2021-06-04T02:01:00Z</time><speed>1.220000032318964</speed></trkpt><trkpt lon="108.891255" lat="34.248675"><ele>371.89209</ele><time>2021-06-04T02:01:08Z</time><speed>1.150000030464597</speed></trkpt><trkpt lon="108.891152" lat="34.248737"><ele>371.665649</ele><time>2021-06-04T02:01:18Z</time><speed>1.1400000301996875</speed></trkpt><trkpt lon="108.891191" lat="34.248832"><ele>368.984009</ele><time>2021-06-04T02:01:26Z</time><speed>1.1600000307295066</speed></trkpt><trkpt lon="108.891157" lat="34.248931"><ele>368.111816</ele><time>2021-06-04T02:01:36Z</time><speed>1.1000000291400494</speed></trkpt><trkpt lon="108.891084" lat="34.248999"><ele>366.469482</ele><time>2021-06-04T02:01:44Z</time><speed>1.2100000320540543</speed></trkpt><trkpt lon="108.891069" lat="34.249103"><ele>365.744995</ele><time>2021-06-04T02:01:52Z</time><speed>1.6600000439749836</speed></trkpt><trkpt lon="108.891077" lat="34.249195"><ele>372.819336</ele><time>2021-06-04T02:02:08Z</time><speed>0.370000009801653</speed></trkpt><trkpt lon="108.891085" lat="34.249298"><ele>372.273926</ele><time>2021-06-04T02:02:18Z</time><speed>1.0100000267558635</speed></trkpt><trkpt lon="108.891096" lat="34.249395"><ele>367.050659</ele><time>2021-06-04T02:02:30Z</time><speed>1.1900000315242352</speed></trkpt><trkpt lon="108.891095" lat="34.249497"><ele>367.334473</ele><time>2021-06-04T02:02:40Z</time><speed>1.1400000301996875</speed></trkpt><trkpt lon="108.891093" lat="34.249593"><ele>368.351196</ele><time>2021-06-04T02:02:50Z</time><speed>1.0600000280804112</speed></trkpt><trkpt lon="108.891083" lat="34.249694"><ele>369.504272</ele><time>2021-06-04T02:03:00Z</time><speed>1.1300000299347779</speed></trkpt><trkpt lon="108.89105" lat="34.249782"><ele>371.016479</ele><time>2021-06-04T02:03:10Z</time><speed>1.0300000272856826</speed></trkpt><trkpt lon="108.89099" lat="34.249862"><ele>373.040771</ele><time>2021-06-04T02:03:22Z</time><speed>0.22000000582800988</speed></trkpt><trkpt lon="108.891091" lat="34.249919"><ele>372.391724</ele><time>2021-06-04T02:13:38Z</time><speed>1.0700000283453208</speed></trkpt><trkpt lon="108.891149" lat="34.250024"><ele>370.06189</ele><time>2021-06-04T02:13:48Z</time><speed>1.5500000410609787</speed></trkpt><trkpt lon="108.891087" lat="34.250108"><ele>371.428345</ele><time>2021-06-04T02:14:02Z</time><speed>0.8600000227822204</speed></trkpt><trkpt lon="108.891064" lat="34.250207"><ele>381.109192</ele><time>2021-06-04T02:14:17Z</time><speed>1.3100000347031497</speed></trkpt><trkpt lon="108.89116" lat="34.250268"><ele>383.638794</ele><time>2021-06-04T02:14:28Z</time><speed>1.2800000339084212</speed></trkpt><trkpt lon="108.891247" lat="34.250335"><ele>385.267761</ele><time>2021-06-04T02:14:47Z</time><speed>0.0</speed></trkpt><trkpt lon="108.891362" lat="34.250368"><ele>382.726685</ele><time>2021-06-04T02:15:07Z</time><speed>0.7600000201331251</speed></trkpt><trkpt lon="108.891481" lat="34.250421"><ele>379.784668</ele><time>2021-06-04T02:15:15Z</time><speed>0.29000000768237666</speed></trkpt><trkpt lon="108.891588" lat="34.250456"><ele>379.257629</ele><time>2021-06-04T02:15:23Z</time><speed>0.49000001298056745</speed></trkpt><trkpt lon="108.891705" lat="34.250479"><ele>378.281616</ele><time>2021-06-04T02:15:33Z</time><speed>1.110000029404959</speed></trkpt><trkpt lon="108.891817" lat="34.25049"><ele>376.397827</ele><time>2021-06-04T02:15:43Z</time><speed>0.8300000219874918</speed></trkpt><trkpt lon="108.891932" lat="34.250502"><ele>375.60553</ele><time>2021-06-04T02:15:55Z</time><speed>0.8400000222524013</speed></trkpt><trkpt lon="108.892061" lat="34.250512"><ele>373.735962</ele><time>2021-06-04T02:16:07Z</time><speed>0.8200000217225822</speed></trkpt><trkpt lon="108.892168" lat="34.250527"><ele>370.618225</ele><time>2021-06-04T02:16:27Z</time><speed>1.150000030464597</speed></trkpt><trkpt lon="108.892276" lat="34.250559"><ele>369.839844</ele><time>2021-06-04T02:16:55Z</time><speed>0.7100000188085773</speed></trkpt><trkpt lon="108.89238" lat="34.250592"><ele>372.556885</ele><time>2021-06-04T02:17:09Z</time><speed>0.9600000254313158</speed></trkpt><trkpt lon="108.892494" lat="34.250633"><ele>372.86853</ele><time>2021-06-04T02:17:19Z</time><speed>0.6800000180138488</speed></trkpt><trkpt lon="108.892592" lat="34.250684"><ele>374.788574</ele><time>2021-06-04T02:17:45Z</time><speed>0.5700000150998438</speed></trkpt><trkpt lon="108.892714" lat="34.250713"><ele>374.528809</ele><time>2021-06-04T02:18:27Z</time><speed>0.7600000201331251</speed></trkpt><trkpt lon="108.892828" lat="34.25073"><ele>374.878784</ele><time>2021-06-04T02:18:37Z</time><speed>1.74000004609426</speed></trkpt><trkpt lon="108.892937" lat="34.250714"><ele>376.473755</ele><time>2021-06-04T02:18:47Z</time><speed>1.2500000331136925</speed></trkpt><trkpt lon="108.893044" lat="34.250744"><ele>377.7229</ele><time>2021-06-04T02:18:55Z</time><speed>1.040000027550592</speed></trkpt><trkpt lon="108.893161" lat="34.250788"><ele>378.321655</ele><time>2021-06-04T02:19:05Z</time><speed>1.480000039206612</speed></trkpt><trkpt lon="108.893141" lat="34.250881"><ele>376.553955</ele><time>2021-06-04T02:19:13Z</time><speed>1.3000000344382403</speed></trkpt><trkpt lon="108.893077" lat="34.250959"><ele>377.102295</ele><time>2021-06-04T02:19:25Z</time><speed>0.3400000090069244</speed></trkpt><trkpt lon="108.892964" lat="34.25102"><ele>376.333679</ele><time>2021-06-04T02:19:35Z</time><speed>1.670000044239893</speed></trkpt><trkpt lon="108.89285" lat="34.251037"><ele>375.981323</ele><time>2021-06-04T02:19:45Z</time><speed>1.220000032318964</speed></trkpt><trkpt lon="108.89276" lat="34.251102"><ele>372.151978</ele><time>2021-06-04T02:20:05Z</time><speed>1.0600000280804112</speed></trkpt><trkpt lon="108.892739" lat="34.25119"><ele>375.693665</ele><time>2021-06-04T02:20:21Z</time><speed>1.2100000320540543</speed></trkpt><trkpt lon="108.892751" lat="34.251286"><ele>376.216553</ele><time>2021-06-04T02:20:31Z</time><speed>0.9800000259611349</speed></trkpt><trkpt lon="108.892829" lat="34.251349"><ele>377.005981</ele><time>2021-06-04T02:20:41Z</time><speed>0.9800000259611349</speed></trkpt><trkpt lon="108.892922" lat="34.251408"><ele>376.175293</ele><time>2021-06-04T02:20:53Z</time><speed>0.9300000246365873</speed></trkpt><trkpt lon="108.893029" lat="34.251386"><ele>376.409485</ele><time>2021-06-04T02:21:05Z</time><speed>0.6800000180138488</speed></trkpt><trkpt lon="108.89314" lat="34.251382"><ele>374.76416</ele><time>2021-06-04T02:21:23Z</time><speed>0.0</speed></trkpt><trkpt lon="108.893255" lat="34.251419"><ele>376.990723</ele><time>2021-06-04T02:21:47Z</time><speed>1.0500000278155017</speed></trkpt><trkpt lon="108.893349" lat="34.251482"><ele>375.323975</ele><time>2021-06-04T02:21:57Z</time><speed>1.2800000339084212</speed></trkpt><trkpt lon="108.893474" lat="34.251519"><ele>374.118408</ele><time>2021-06-04T02:22:09Z</time><speed>0.7000000185436678</speed></trkpt><trkpt lon="108.893599" lat="34.251517"><ele>373.32019</ele><time>2021-06-04T02:22:19Z</time><speed>1.0000000264909539</speed></trkpt><trkpt lon="108.893717" lat="34.251501"><ele>377.361206</ele><time>2021-06-04T02:23:55Z</time><speed>1.2000000317891448</speed></trkpt><trkpt lon="108.893841" lat="34.251504"><ele>376.858704</ele><time>2021-06-04T02:24:11Z</time><speed>0.46000001218583886</speed></trkpt><trkpt lon="108.893971" lat="34.251518"><ele>375.860046</ele><time>2021-06-04T02:24:35Z</time><speed>1.0700000283453208</speed></trkpt><trkpt lon="108.89407" lat="34.251567"><ele>377.142334</ele><time>2021-06-04T02:24:45Z</time><speed>1.0800000286102303</speed></trkpt><trkpt lon="108.894182" lat="34.251627"><ele>375.251343</ele><time>2021-06-04T02:24:53Z</time><speed>0.9600000254313158</speed></trkpt><trkpt lon="108.894266" lat="34.251694"><ele>374.600403</ele><time>2021-06-04T02:25:01Z</time><speed>1.2100000320540543</speed></trkpt><trkpt lon="108.894351" lat="34.251761"><ele>373.965942</ele><time>2021-06-04T02:25:11Z</time><speed>0.6700000177489392</speed></trkpt><trkpt lon="108.894453" lat="34.251797"><ele>372.700317</ele><time>2021-06-04T02:25:21Z</time><speed>1.110000029404959</speed></trkpt><trkpt lon="108.894552" lat="34.251759"><ele>378.184509</ele><time>2021-06-04T02:25:43Z</time><speed>0.9000000238418586</speed></trkpt><trkpt lon="108.894661" lat="34.251738"><ele>379.238281</ele><time>2021-06-04T02:25:55Z</time><speed>0.6300000166893011</speed></trkpt><trkpt lon="108.894763" lat="34.251769"><ele>379.27124</ele><time>2021-06-04T02:26:03Z</time><speed>1.1800000312593257</speed></trkpt><trkpt lon="108.89487" lat="34.251802"><ele>377.962158</ele><time>2021-06-04T02:26:09Z</time><speed>1.410000037352245</speed></trkpt><trkpt lon="108.894982" lat="34.25181"><ele>379.387695</ele><time>2021-06-04T02:26:17Z</time><speed>1.2300000325838734</speed></trkpt><trkpt lon="108.895076" lat="34.251749"><ele>379.363708</ele><time>2021-06-04T02:26:27Z</time><speed>1.1900000315242352</speed></trkpt><trkpt lon="108.895159" lat="34.251659"><ele>376.14093</ele><time>2021-06-04T02:26:37Z</time><speed>1.370000036292607</speed></trkpt><trkpt lon="108.895263" lat="34.251618"><ele>374.727051</ele><time>2021-06-04T02:27:01Z</time><speed>1.09000002887514</speed></trkpt><trkpt lon="108.895378" lat="34.251561"><ele>372.601562</ele><time>2021-06-04T02:27:11Z</time><speed>1.6000000423855265</speed></trkpt><trkpt lon="108.895484" lat="34.251535"><ele>375.081238</ele><time>2021-06-04T02:27:21Z</time><speed>0.8200000217225822</speed></trkpt><trkpt lon="108.895591" lat="34.251516"><ele>378.625854</ele><time>2021-06-04T02:27:33Z</time><speed>0.9500000251664062</speed></trkpt><trkpt lon="108.895688" lat="34.251455"><ele>379.468018</ele><time>2021-06-04T02:27:45Z</time><speed>0.8300000219874918</speed></trkpt><trkpt lon="108.895801" lat="34.251427"><ele>375.947388</ele><time>2021-06-04T02:27:55Z</time><speed>1.1000000291400494</speed></trkpt><trkpt lon="108.895819" lat="34.251328"><ele>371.245056</ele><time>2021-06-04T02:28:09Z</time><speed>1.110000029404959</speed></trkpt><trkpt lon="108.895814" lat="34.251224"><ele>370.730591</ele><time>2021-06-04T02:28:23Z</time><speed>0.9100000241067682</speed></trkpt><trkpt lon="108.89584" lat="34.251124"><ele>373.702759</ele><time>2021-06-04T02:28:33Z</time><speed>1.170000030994416</speed></trkpt><trkpt lon="108.895901" lat="34.251045"><ele>373.191772</ele><time>2021-06-04T02:28:43Z</time><speed>1.0800000286102303</speed></trkpt><trkpt lon="108.895952" lat="34.250954"><ele>375.187744</ele><time>2021-06-04T02:28:55Z</time><speed>1.1900000315242352</speed></trkpt><trkpt lon="108.895984" lat="34.250865"><ele>373.290771</ele><time>2021-06-04T02:29:05Z</time><speed>1.020000027020773</speed></trkpt><trkpt lon="108.895979" lat="34.250774"><ele>375.12793</ele><time>2021-06-04T02:29:15Z</time><speed>0.9500000251664062</speed></trkpt><trkpt lon="108.895994" lat="34.250673"><ele>379.418701</ele><time>2021-06-04T02:29:25Z</time><speed>1.0000000264909539</speed></trkpt><trkpt lon="108.896008" lat="34.25058"><ele>375.470459</ele><time>2021-06-04T02:29:35Z</time><speed>1.240000032848783</speed></trkpt><trkpt lon="108.896018" lat="34.250466"><ele>375.98877</ele><time>2021-06-04T02:29:43Z</time><speed>1.0700000283453208</speed></trkpt><trkpt lon="108.896065" lat="34.250385"><ele>375.598145</ele><time>2021-06-04T02:29:51Z</time><speed>1.1600000307295066</speed></trkpt><trkpt lon="108.89608" lat="34.250282"><ele>372.916382</ele><time>2021-06-04T02:30:02Z</time><speed>1.2100000320540543</speed></trkpt><trkpt lon="108.896064" lat="34.250187"><ele>366.744019</ele><time>2021-06-04T02:30:13Z</time><speed>0.8600000227822204</speed></trkpt><trkpt lon="108.896033" lat="34.250095"><ele>364.660767</ele><time>2021-06-04T02:30:21Z</time><speed>1.3100000347031497</speed></trkpt><trkpt lon="108.895965" lat="34.250013"><ele>369.646362</ele><time>2021-06-04T02:30:29Z</time><speed>1.3000000344382403</speed></trkpt><trkpt lon="108.895895" lat="34.249912"><ele>375.029541</ele><time>2021-06-04T02:30:46Z</time><speed>0.7600000201331251</speed></trkpt><trkpt lon="108.895872" lat="34.249803"><ele>371.506714</ele><time>2021-06-04T02:30:56Z</time><speed>0.9700000256962253</speed></trkpt><trkpt lon="108.895838" lat="34.24971"><ele>369.025879</ele><time>2021-06-04T02:31:08Z</time><speed>1.0600000280804112</speed></trkpt><trkpt lon="108.895809" lat="34.249622"><ele>371.26001</ele><time>2021-06-04T02:31:16Z</time><speed>1.1900000315242352</speed></trkpt><trkpt lon="108.895865" lat="34.249542"><ele>366.229919</ele><time>2021-06-04T02:31:26Z</time><speed>0.0</speed></trkpt><trkpt lon="108.895889" lat="34.249419"><ele>366.234253</ele><time>2021-06-04T02:31:40Z</time><speed>0.6900000182787582</speed></trkpt><trkpt lon="108.895942" lat="34.249309"><ele>366.669922</ele><time>2021-06-04T02:31:50Z</time><speed>1.0700000283453208</speed></trkpt><trkpt lon="108.895955" lat="34.249204"><ele>365.746033</ele><time>2021-06-04T02:32:03Z</time><speed>2.2300000590748272</speed></trkpt><trkpt lon="108.89597" lat="34.249112"><ele>365.427368</ele><time>2021-06-04T02:32:08Z</time><speed>0.8800000233120395</speed></trkpt><trkpt lon="108.895956" lat="34.249009"><ele>369.483582</ele><time>2021-06-04T02:32:23Z</time><speed>1.4200000376171547</speed></trkpt><trkpt lon="108.895985" lat="34.24891"><ele>368.306641</ele><time>2021-06-04T02:32:31Z</time><speed>1.430000037882064</speed></trkpt></trkseg></trk></gpx>
