# Supplementary material for: Exploring the influence of path environment factors on walking behavior in urban parks with configuration attribute control
Source: PLoS One. 2025 Jul 28;20(7):e0329278. doi: 10.1371/journal.pone.0329278 (PMC12303266; doi:10.1371/journal.pone.0329278)
Supplement: S2 File — (ZIP) [file pone.0329278.s002.zip › S2 File/Trajectory data/F47.gpx]

<?xml version="1.0" encoding="UTF-8"?><gpx xsi:schemaLocation="http://www.topografix.com/GPX/1/0 http://www.topografix.com/GPX/1/0/gpx.xsd" xmlns="http://www.topografix.com/GPX/1/0" xmlns:xsi="http://www.w3.org/2001/XMLSchema-instance" creator="SixFoot - http://www.foooooot.com/" version="1.0"><trk><trkseg><trkpt lon="108.89598455" lat="34.24894805"><ele>360.7591552734375</ele><time>2021-06-04T02:36:23Z</time><speed>0.0</speed></trkpt><trkpt lon="108.895931" lat="34.249028"><ele>363.004272</ele><time>2021-06-04T02:36:35Z</time><speed>1.220000032318964</speed></trkpt><trkpt lon="108.895976" lat="34.249177"><ele>349.53186</ele><time>2021-06-04T02:37:17Z</time><speed>1.5900000421206169</speed></trkpt><trkpt lon="108.895897" lat="34.249249"><ele>352.060608</ele><time>2021-06-04T02:37:20Z</time><speed>1.7200000455644409</speed></trkpt><trkpt lon="108.895831" lat="34.249325"><ele>362.142456</ele><time>2021-06-04T02:37:31Z</time><speed>0.9400000249014967</speed></trkpt><trkpt lon="108.895724" lat="34.249283"><ele>365.660583</ele><time>2021-06-04T02:37:40Z</time><speed>0.5000000132454769</speed></trkpt><trkpt lon="108.895629" lat="34.249337"><ele>361.72937</ele><time>2021-06-04T02:37:47Z</time><speed>1.2500000331136925</speed></trkpt><trkpt lon="108.89564" lat="34.249429"><ele>367.753906</ele><time>2021-06-04T02:37:52Z</time><speed>1.480000039206612</speed></trkpt><trkpt lon="108.895594" lat="34.249512"><ele>370.823608</ele><time>2021-06-04T02:38:12Z</time><speed>1.09000002887514</speed></trkpt><trkpt lon="108.895613" lat="34.249626"><ele>372.470093</ele><time>2021-06-04T02:38:21Z</time><speed>1.4600000386767928</speed></trkpt><trkpt lon="108.895608" lat="34.249724"><ele>377.138794</ele><time>2021-06-04T02:38:46Z</time><speed>0.7700000203980346</speed></trkpt><trkpt lon="108.895653" lat="34.249808"><ele>371.555786</ele><time>2021-06-04T02:39:30Z</time><speed>0.610000016159482</speed></trkpt><trkpt lon="108.895724" lat="34.249887"><ele>372.646729</ele><time>2021-06-04T02:40:11Z</time><speed>0.9700000256962253</speed></trkpt><trkpt lon="108.895841" lat="34.249895"><ele>374.166199</ele><time>2021-06-04T02:40:20Z</time><speed>1.9000000503328125</speed></trkpt><trkpt lon="108.895736" lat="34.249868"><ele>375.911499</ele><time>2021-06-04T02:40:24Z</time><speed>0.0</speed></trkpt><trkpt lon="108.895846" lat="34.249897"><ele>370.057739</ele><time>2021-06-04T02:40:29Z</time><speed>0.0</speed></trkpt><trkpt lon="108.895716" lat="34.249973"><ele>371.020813</ele><time>2021-06-04T02:42:57Z</time><speed>3.2500000860956004</speed></trkpt><trkpt lon="108.895679" lat="34.250071"><ele>370.731873</ele><time>2021-06-04T02:43:05Z</time><speed>1.5800000418557074</speed></trkpt><trkpt lon="108.895745" lat="34.250149"><ele>369.464355</ele><time>2021-06-04T02:43:12Z</time><speed>2.0700000548362745</speed></trkpt><trkpt lon="108.895831" lat="34.250242"><ele>368.881714</ele><time>2021-06-04T02:43:18Z</time><speed>2.7500000728501233</speed></trkpt><trkpt lon="108.895883" lat="34.250324"><ele>370.527466</ele><time>2021-06-04T02:43:22Z</time><speed>2.6100000691413894</speed></trkpt><trkpt lon="108.895947" lat="34.250412"><ele>374.136047</ele><time>2021-06-04T02:43:30Z</time><speed>1.3400000354978785</speed></trkpt><trkpt lon="108.895955" lat="34.250518"><ele>378.749634</ele><time>2021-06-04T02:43:42Z</time><speed>3.9200001038445396</speed></trkpt><trkpt lon="108.89602" lat="34.250751"><ele>377.16748</ele><time>2021-06-04T02:43:47Z</time><speed>1.9400000513924507</speed></trkpt><trkpt lon="108.895971" lat="34.250837"><ele>376.28418</ele><time>2021-06-04T02:43:51Z</time><speed>1.1300000299347779</speed></trkpt><trkpt lon="108.89592" lat="34.250943"><ele>374.684814</ele><time>2021-06-04T02:43:56Z</time><speed>2.300000060929194</speed></trkpt><trkpt lon="108.895826" lat="34.25105"><ele>374.844177</ele><time>2021-06-04T02:44:00Z</time><speed>3.390000089804334</speed></trkpt><trkpt lon="108.895769" lat="34.251217"><ele>376.345703</ele><time>2021-06-04T02:44:05Z</time><speed>3.6100000956323437</speed></trkpt><trkpt lon="108.895754" lat="34.251317"><ele>378.56665</ele><time>2021-06-04T02:44:09Z</time><speed>1.3200000349680594</speed></trkpt><trkpt lon="108.895723" lat="34.251428"><ele>381.488892</ele><time>2021-06-04T02:44:18Z</time><speed>1.2700000336435115</speed></trkpt><trkpt lon="108.895618" lat="34.251466"><ele>378.66687</ele><time>2021-06-04T02:44:29Z</time><speed>1.150000030464597</speed></trkpt><trkpt lon="108.895448" lat="34.251529"><ele>379.802002</ele><time>2021-06-04T02:44:47Z</time><speed>1.3400000354978785</speed></trkpt><trkpt lon="108.895335" lat="34.251582"><ele>379.674866</ele><time>2021-06-04T02:44:53Z</time><speed>1.1200000296698687</speed></trkpt><trkpt lon="108.895242" lat="34.251646"><ele>380.804688</ele><time>2021-06-04T02:44:58Z</time><speed>1.3300000352329688</speed></trkpt><trkpt lon="108.895143" lat="34.251693"><ele>381.231812</ele><time>2021-06-04T02:45:04Z</time><speed>1.0700000283453208</speed></trkpt><trkpt lon="108.895029" lat="34.251686"><ele>373.700256</ele><time>2021-06-04T02:45:14Z</time><speed>1.020000027020773</speed></trkpt><trkpt lon="108.894904" lat="34.251677"><ele>372.943115</ele><time>2021-06-04T02:45:24Z</time><speed>1.0000000264909539</speed></trkpt><trkpt lon="108.894781" lat="34.251707"><ele>369.599548</ele><time>2021-06-04T02:45:34Z</time><speed>1.0700000283453208</speed></trkpt><trkpt lon="108.894669" lat="34.251729"><ele>372.254639</ele><time>2021-06-04T02:45:42Z</time><speed>1.09000002887514</speed></trkpt><trkpt lon="108.894543" lat="34.251741"><ele>375.88208</ele><time>2021-06-04T02:45:52Z</time><speed>1.040000027550592</speed></trkpt><trkpt lon="108.894436" lat="34.251714"><ele>371.11853</ele><time>2021-06-04T02:46:00Z</time><speed>1.110000029404959</speed></trkpt><trkpt lon="108.894328" lat="34.25168"><ele>371.133362</ele><time>2021-06-04T02:46:08Z</time><speed>1.1400000301996875</speed></trkpt><trkpt lon="108.894225" lat="34.251633"><ele>372.402588</ele><time>2021-06-04T02:46:18Z</time><speed>1.150000030464597</speed></trkpt><trkpt lon="108.894113" lat="34.251579"><ele>372.9021</ele><time>2021-06-04T02:46:28Z</time><speed>1.2600000333786021</speed></trkpt><trkpt lon="108.894003" lat="34.251559"><ele>374.552612</ele><time>2021-06-04T02:46:36Z</time><speed>1.2600000333786021</speed></trkpt><trkpt lon="108.893894" lat="34.251535"><ele>372.264282</ele><time>2021-06-04T02:46:44Z</time><speed>1.2300000325838734</speed></trkpt><trkpt lon="108.893775" lat="34.251538"><ele>373.018066</ele><time>2021-06-04T02:46:52Z</time><speed>1.1400000301996875</speed></trkpt><trkpt lon="108.893662" lat="34.251523"><ele>376.077393</ele><time>2021-06-04T02:47:00Z</time><speed>1.1400000301996875</speed></trkpt><trkpt lon="108.893529" lat="34.251516"><ele>379.357239</ele><time>2021-06-04T02:47:10Z</time><speed>1.110000029404959</speed></trkpt><trkpt lon="108.893409" lat="34.251469"><ele>376.283325</ele><time>2021-06-04T02:47:20Z</time><speed>1.110000029404959</speed></trkpt><trkpt lon="108.893299" lat="34.251423"><ele>376.507751</ele><time>2021-06-04T02:47:28Z</time><speed>1.1000000291400494</speed></trkpt><trkpt lon="108.893187" lat="34.251419"><ele>378.618469</ele><time>2021-06-04T02:47:36Z</time><speed>1.1000000291400494</speed></trkpt><trkpt lon="108.893081" lat="34.251374"><ele>376.057861</ele><time>2021-06-04T02:47:40Z</time><speed>0.9900000262260444</speed></trkpt><trkpt lon="108.892956" lat="34.251386"><ele>374.878296</ele><time>2021-06-04T02:47:52Z</time><speed>1.2900000341733306</speed></trkpt><trkpt lon="108.892852" lat="34.251339"><ele>374.839722</ele><time>2021-06-04T02:48:02Z</time><speed>1.150000030464597</speed></trkpt><trkpt lon="108.892767" lat="34.251264"><ele>372.260132</ele><time>2021-06-04T02:48:12Z</time><speed>1.2100000320540543</speed></trkpt><trkpt lon="108.892683" lat="34.25118"><ele>371.319214</ele><time>2021-06-04T02:48:22Z</time><speed>1.1200000296698687</speed></trkpt><trkpt lon="108.892573" lat="34.251173"><ele>373.470825</ele><time>2021-06-04T02:48:30Z</time><speed>1.170000030994416</speed></trkpt><trkpt lon="108.892456" lat="34.251187"><ele>372.831055</ele><time>2021-06-04T02:48:38Z</time><speed>1.2100000320540543</speed></trkpt><trkpt lon="108.892316" lat="34.25117"><ele>371.784607</ele><time>2021-06-04T02:48:48Z</time><speed>1.1200000296698687</speed></trkpt><trkpt lon="108.892188" lat="34.251158"><ele>373.935059</ele><time>2021-06-04T02:48:58Z</time><speed>1.170000030994416</speed></trkpt><trkpt lon="108.892061" lat="34.251137"><ele>375.788696</ele><time>2021-06-04T02:49:08Z</time><speed>1.1800000312593257</speed></trkpt><trkpt lon="108.891965" lat="34.251095"><ele>375.882812</ele><time>2021-06-04T02:49:16Z</time><speed>1.1800000312593257</speed></trkpt><trkpt lon="108.891867" lat="34.251018"><ele>376.108887</ele><time>2021-06-04T02:49:26Z</time><speed>1.2900000341733306</speed></trkpt><trkpt lon="108.891787" lat="34.250957"><ele>375.839355</ele><time>2021-06-04T02:49:34Z</time><speed>1.2000000317891448</speed></trkpt><trkpt lon="108.891717" lat="34.250886"><ele>374.544922</ele><time>2021-06-04T02:49:42Z</time><speed>1.170000030994416</speed></trkpt><trkpt lon="108.891636" lat="34.250811"><ele>375.729675</ele><time>2021-06-04T02:49:50Z</time><speed>1.240000032848783</speed></trkpt><trkpt lon="108.891567" lat="34.25074"><ele>375.24939</ele><time>2021-06-04T02:49:58Z</time><speed>1.2800000339084212</speed></trkpt><trkpt lon="108.891505" lat="34.250657"><ele>376.490845</ele><time>2021-06-04T02:50:06Z</time><speed>1.3000000344382403</speed></trkpt><trkpt lon="108.891462" lat="34.250558"><ele>379.033569</ele><time>2021-06-04T02:50:16Z</time><speed>1.170000030994416</speed></trkpt><trkpt lon="108.891416" lat="34.250472"><ele>378.513184</ele><time>2021-06-04T02:50:24Z</time><speed>1.2300000325838734</speed></trkpt><trkpt lon="108.891333" lat="34.250399"><ele>377.680786</ele><time>2021-06-04T02:50:32Z</time><speed>1.1600000307295066</speed></trkpt><trkpt lon="108.891248" lat="34.250319"><ele>375.578247</ele><time>2021-06-04T02:50:40Z</time><speed>1.240000032848783</speed></trkpt><trkpt lon="108.891152" lat="34.250255"><ele>378.54541</ele><time>2021-06-04T02:50:48Z</time><speed>1.2800000339084212</speed></trkpt><trkpt lon="108.891049" lat="34.250223"><ele>378.465332</ele><time>2021-06-04T02:51:02Z</time><speed>0.0</speed></trkpt><trkpt lon="108.890895" lat="34.250106"><ele>376.418823</ele><time>2021-06-04T02:51:36Z</time><speed>12.910000341998215</speed></trkpt><trkpt lon="108.890813" lat="34.250038"><ele>372.495117</ele><time>2021-06-04T02:51:52Z</time><speed>1.6200000429153456</speed></trkpt><trkpt lon="108.890716" lat="34.249986"><ele>373.348877</ele><time>2021-06-04T02:52:00Z</time><speed>1.4900000394715214</speed></trkpt><trkpt lon="108.890674" lat="34.249893"><ele>374.796265</ele><time>2021-06-04T02:52:08Z</time><speed>1.760000046624079</speed></trkpt><trkpt lon="108.890636" lat="34.249787"><ele>376.543823</ele><time>2021-06-04T02:52:16Z</time><speed>1.760000046624079</speed></trkpt><trkpt lon="108.890614" lat="34.249687"><ele>379.479736</ele><time>2021-06-04T02:52:24Z</time><speed>1.3800000365575165</speed></trkpt><trkpt lon="108.890613" lat="34.249584"><ele>376.93396</ele><time>2021-06-04T02:52:32Z</time><speed>1.3300000352329688</speed></trkpt><trkpt lon="108.89062" lat="34.249478"><ele>375.260742</ele><time>2021-06-04T02:52:40Z</time><speed>1.6400000434451645</speed></trkpt><trkpt lon="108.890636" lat="34.249363"><ele>374.779419</ele><time>2021-06-04T02:52:48Z</time><speed>1.4000000370873356</speed></trkpt><trkpt lon="108.890631" lat="34.249265"><ele>373.876465</ele><time>2021-06-04T02:52:56Z</time><speed>1.2300000325838734</speed></trkpt><trkpt lon="108.890635" lat="34.249165"><ele>373.020264</ele><time>2021-06-04T02:53:04Z</time><speed>1.3200000349680594</speed></trkpt><trkpt lon="108.890667" lat="34.249059"><ele>369.529358</ele><time>2021-06-04T02:53:12Z</time><speed>1.3300000352329688</speed></trkpt><trkpt lon="108.8943" lat="34.248314"><ele>372.704041</ele><time>2021-06-04T03:02:55Z</time><speed>0.0</speed></trkpt><trkpt lon="108.894344" lat="34.24822"><ele>370.536743</ele><time>2021-06-04T03:09:05Z</time><speed>1.020000027020773</speed></trkpt><trkpt lon="108.894385" lat="34.248121"><ele>370.645813</ele><time>2021-06-04T03:09:17Z</time><speed>0.7700000203980346</speed></trkpt><trkpt lon="108.894457" lat="34.248039"><ele>370.033325</ele><time>2021-06-04T03:09:28Z</time><speed>1.0800000286102303</speed></trkpt><trkpt lon="108.894564" lat="34.248023"><ele>372.387207</ele><time>2021-06-04T03:09:36Z</time><speed>0.36000000953674344</speed></trkpt><trkpt lon="108.894678" lat="34.247986"><ele>372.306274</ele><time>2021-06-04T03:09:44Z</time><speed>1.2000000317891448</speed></trkpt><trkpt lon="108.894795" lat="34.248035"><ele>371.876648</ele><time>2021-06-04T03:10:34Z</time><speed>1.170000030994416</speed></trkpt><trkpt lon="108.894858" lat="34.248131"><ele>373.049561</ele><time>2021-06-04T03:10:44Z</time><speed>1.1400000301996875</speed></trkpt><trkpt lon="108.89491" lat="34.248213"><ele>372.702271</ele><time>2021-06-04T03:10:52Z</time><speed>1.0300000272856826</speed></trkpt><trkpt lon="108.894925" lat="34.248318"><ele>372.36322</ele><time>2021-06-04T03:11:06Z</time><speed>0.7500000198682155</speed></trkpt><trkpt lon="108.894948" lat="34.248424"><ele>370.998779</ele><time>2021-06-04T03:11:16Z</time><speed>0.9200000243716777</speed></trkpt><trkpt lon="108.894973" lat="34.248518"><ele>371.308472</ele><time>2021-06-04T03:11:26Z</time><speed>0.9400000249014967</speed></trkpt><trkpt lon="108.895007" lat="34.248604"><ele>370.106689</ele><time>2021-06-04T03:11:36Z</time><speed>0.8300000219874918</speed></trkpt><trkpt lon="108.89503" lat="34.24871"><ele>370.622559</ele><time>2021-06-04T03:11:46Z</time><speed>1.110000029404959</speed></trkpt><trkpt lon="108.894996" lat="34.248796"><ele>369.40802</ele><time>2021-06-04T03:13:00Z</time><speed>0.6500000172191202</speed></trkpt><trkpt lon="108.894957" lat="34.248897"><ele>369.021301</ele><time>2021-06-04T03:13:20Z</time><speed>0.5800000153647533</speed></trkpt><trkpt lon="108.89494" lat="34.248996"><ele>371.770874</ele><time>2021-06-04T03:13:32Z</time><speed>0.8600000227822204</speed></trkpt><trkpt lon="108.894949" lat="34.24909"><ele>373.245056</ele><time>2021-06-04T03:13:44Z</time><speed>0.8300000219874918</speed></trkpt><trkpt lon="108.89497" lat="34.24919"><ele>370.126709</ele><time>2021-06-04T03:13:56Z</time><speed>0.610000016159482</speed></trkpt><trkpt lon="108.894978" lat="34.249284"><ele>368.611328</ele><time>2021-06-04T03:14:08Z</time><speed>0.7700000203980346</speed></trkpt><trkpt lon="108.894946" lat="34.249379"><ele>369.052856</ele><time>2021-06-04T03:14:22Z</time><speed>0.7200000190734869</speed></trkpt><trkpt lon="108.894921" lat="34.249477"><ele>370.918945</ele><time>2021-06-04T03:14:34Z</time><speed>0.8400000222524013</speed></trkpt><trkpt lon="108.894873" lat="34.249567"><ele>371.127197</ele><time>2021-06-04T03:14:46Z</time><speed>0.8800000233120395</speed></trkpt><trkpt lon="108.894803" lat="34.249637"><ele>371.083069</ele><time>2021-06-04T03:14:56Z</time><speed>1.0300000272856826</speed></trkpt><trkpt lon="108.894756" lat="34.249723"><ele>373.333008</ele><time>2021-06-04T03:15:06Z</time><speed>0.9300000246365873</speed></trkpt><trkpt lon="108.894781" lat="34.249818"><ele>371.497803</ele><time>2021-06-04T03:15:16Z</time><speed>1.040000027550592</speed></trkpt><trkpt lon="108.894818" lat="34.249907"><ele>371.721436</ele><time>2021-06-04T03:15:26Z</time><speed>0.9100000241067682</speed></trkpt><trkpt lon="108.894754" lat="34.249825"><ele>368.282471</ele><time>2021-06-04T03:15:38Z</time><speed>1.5300000405311596</speed></trkpt><trkpt lon="108.894756" lat="34.249734"><ele>370.149536</ele><time>2021-06-04T03:15:50Z</time><speed>0.3900000103314721</speed></trkpt><trkpt lon="108.894815" lat="34.24964"><ele>371.142334</ele><time>2021-06-04T03:16:02Z</time><speed>0.8000000211927633</speed></trkpt><trkpt lon="108.894893" lat="34.249552"><ele>370.246704</ele><time>2021-06-04T03:16:14Z</time><speed>1.0000000264909539</speed></trkpt><trkpt lon="108.894901" lat="34.249447"><ele>369.586426</ele><time>2021-06-04T03:16:26Z</time><speed>1.040000027550592</speed></trkpt><trkpt lon="108.894937" lat="34.249357"><ele>370.768188</ele><time>2021-06-04T03:16:34Z</time><speed>1.0800000286102303</speed></trkpt><trkpt lon="108.894963" lat="34.249258"><ele>369.424805</ele><time>2021-06-04T03:16:44Z</time><speed>1.2100000320540543</speed></trkpt><trkpt lon="108.894959" lat="34.249158"><ele>369.463867</ele><time>2021-06-04T03:16:54Z</time><speed>1.3200000349680594</speed></trkpt><trkpt lon="108.894937" lat="34.249061"><ele>370.647766</ele><time>2021-06-04T03:17:06Z</time><speed>0.8300000219874918</speed></trkpt><trkpt lon="108.894967" lat="34.248966"><ele>375.445007</ele><time>2021-06-04T03:17:18Z</time><speed>1.1600000307295066</speed></trkpt><trkpt lon="108.894985" lat="34.248859"><ele>373.125122</ele><time>2021-06-04T03:17:28Z</time><speed>0.9500000251664062</speed></trkpt><trkpt lon="108.895014" lat="34.248763"><ele>371.593384</ele><time>2021-06-04T03:17:40Z</time><speed>0.9100000241067682</speed></trkpt><trkpt lon="108.895019" lat="34.248668"><ele>370.657959</ele><time>2021-06-04T03:17:50Z</time><speed>1.0300000272856826</speed></trkpt><trkpt lon="108.894989" lat="34.248578"><ele>369.426208</ele><time>2021-06-04T03:18:00Z</time><speed>0.9600000254313158</speed></trkpt><trkpt lon="108.894968" lat="34.248475"><ele>371.292969</ele><time>2021-06-04T03:18:10Z</time><speed>1.020000027020773</speed></trkpt><trkpt lon="108.894972" lat="34.248384"><ele>367.756714</ele><time>2021-06-04T03:18:22Z</time><speed>1.0100000267558635</speed></trkpt><trkpt lon="108.894966" lat="34.248285"><ele>369.486633</ele><time>2021-06-04T03:18:32Z</time><speed>1.0000000264909539</speed></trkpt><trkpt lon="108.894958" lat="34.24817"><ele>371.541016</ele><time>2021-06-04T03:18:46Z</time><speed>1.6400000434451645</speed></trkpt><trkpt lon="108.894885" lat="34.248089"><ele>371.144165</ele><time>2021-06-04T03:18:56Z</time><speed>0.7600000201331251</speed></trkpt><trkpt lon="108.894774" lat="34.248026"><ele>370.466003</ele><time>2021-06-04T03:19:04Z</time><speed>1.0100000267558635</speed></trkpt><trkpt lon="108.89477" lat="34.247924"><ele>371.166992</ele><time>2021-06-04T03:19:16Z</time><speed>1.0500000278155017</speed></trkpt><trkpt lon="108.894837" lat="34.247851"><ele>371.568237</ele><time>2021-06-04T03:19:26Z</time><speed>1.0300000272856826</speed></trkpt><trkpt lon="108.894921" lat="34.247788"><ele>374.307983</ele><time>2021-06-04T03:19:38Z</time><speed>0.9400000249014967</speed></trkpt><trkpt lon="108.895006" lat="34.247721"><ele>374.572144</ele><time>2021-06-04T03:19:50Z</time><speed>0.87000002304713</speed></trkpt><trkpt lon="108.895121" lat="34.247675"><ele>376.61853</ele><time>2021-06-04T03:20:02Z</time><speed>0.9300000246365873</speed></trkpt><trkpt lon="108.895208" lat="34.247608"><ele>377.2677</ele><time>2021-06-04T03:20:16Z</time><speed>0.8900000235769491</speed></trkpt><trkpt lon="108.895235" lat="34.247502"><ele>378.493042</ele><time>2021-06-04T03:20:26Z</time><speed>0.9000000238418586</speed></trkpt><trkpt lon="108.895257" lat="34.247398"><ele>378.039185</ele><time>2021-06-04T03:20:36Z</time><speed>0.9200000243716777</speed></trkpt><trkpt lon="108.89527" lat="34.247301"><ele>382.011719</ele><time>2021-06-04T03:20:48Z</time><speed>0.8300000219874918</speed></trkpt><trkpt lon="108.895261" lat="34.247185"><ele>378.047729</ele><time>2021-06-04T03:20:58Z</time><speed>1.0300000272856826</speed></trkpt><trkpt lon="108.895239" lat="34.247085"><ele>379.24176</ele><time>2021-06-04T03:21:08Z</time><speed>1.09000002887514</speed></trkpt><trkpt lon="108.895249" lat="34.246991"><ele>377.056641</ele><time>2021-06-04T03:21:16Z</time><speed>1.1400000301996875</speed></trkpt><trkpt lon="108.895268" lat="34.246897"><ele>375.688843</ele><time>2021-06-04T03:21:24Z</time><speed>1.1900000315242352</speed></trkpt><trkpt lon="108.895239" lat="34.246807"><ele>376.439209</ele><time>2021-06-04T03:21:32Z</time><speed>1.0100000267558635</speed></trkpt><trkpt lon="108.89517" lat="34.246736"><ele>373.820618</ele><time>2021-06-04T03:21:40Z</time><speed>0.9700000256962253</speed></trkpt><trkpt lon="108.895109" lat="34.24665"><ele>375.511475</ele><time>2021-06-04T03:21:50Z</time><speed>0.9600000254313158</speed></trkpt><trkpt lon="108.895066" lat="34.246554"><ele>378.714478</ele><time>2021-06-04T03:22:00Z</time><speed>0.9800000259611349</speed></trkpt><trkpt lon="108.89501" lat="34.246455"><ele>382.877686</ele><time>2021-06-04T03:22:10Z</time><speed>1.020000027020773</speed></trkpt><trkpt lon="108.894941" lat="34.246371"><ele>386.82135</ele><time>2021-06-04T03:22:20Z</time><speed>0.9900000262260444</speed></trkpt><trkpt lon="108.894875" lat="34.246283"><ele>383.59375</ele><time>2021-06-04T03:22:30Z</time><speed>1.0600000280804112</speed></trkpt><trkpt lon="108.894814" lat="34.246205"><ele>383.842896</ele><time>2021-06-04T03:22:38Z</time><speed>1.1200000296698687</speed></trkpt><trkpt lon="108.894748" lat="34.246092"><ele>383.673096</ele><time>2021-06-04T03:22:47Z</time><speed>1.6600000439749836</speed></trkpt><trkpt lon="108.894636" lat="34.246109"><ele>378.017517</ele><time>2021-06-04T03:23:03Z</time><speed>1.2700000336435115</speed></trkpt><trkpt lon="108.894526" lat="34.246107"><ele>374.369202</ele><time>2021-06-04T03:23:13Z</time><speed>0.8300000219874918</speed></trkpt><trkpt lon="108.894412" lat="34.246109"><ele>369.946167</ele><time>2021-06-04T03:23:26Z</time><speed>0.8300000219874918</speed></trkpt><trkpt lon="108.894309" lat="34.246138"><ele>371.755859</ele><time>2021-06-04T03:23:40Z</time><speed>0.9300000246365873</speed></trkpt><trkpt lon="108.894189" lat="34.246194"><ele>375.023682</ele><time>2021-06-04T03:23:53Z</time><speed>1.1000000291400494</speed></trkpt><trkpt lon="108.894134" lat="34.246278"><ele>375.056213</ele><time>2021-06-04T03:24:04Z</time><speed>1.1000000291400494</speed></trkpt><trkpt lon="108.894071" lat="34.246186"><ele>375.262207</ele><time>2021-06-04T03:24:18Z</time><speed>0.9000000238418586</speed></trkpt></trkseg></trk></gpx>
