# Supplementary material for: Exploring the influence of path environment factors on walking behavior in urban parks with configuration attribute control
Source: PLoS One. 2025 Jul 28;20(7):e0329278. doi: 10.1371/journal.pone.0329278 (PMC12303266; doi:10.1371/journal.pone.0329278)
Supplement: S2 File — (ZIP) [file pone.0329278.s002.zip › S2 File/Trajectory data/F48.gpx]

<?xml version="1.0" encoding="UTF-8"?><gpx xsi:schemaLocation="http://www.topografix.com/GPX/1/0 http://www.topografix.com/GPX/1/0/gpx.xsd" xmlns="http://www.topografix.com/GPX/1/0" xmlns:xsi="http://www.w3.org/2001/XMLSchema-instance" creator="SixFoot - http://www.foooooot.com/" version="1.0"><trk><trkseg><trkpt lon="108.89526127426105" lat="34.24876916837364"><ele>371.1363528352231</ele><time>2021-06-04T00:18:32Z</time><speed>2.959723472595215</speed></trkpt><trkpt lon="108.89600546845564" lat="34.24904711912904"><ele>371.0234163943678</ele><time>2021-06-04T00:18:52Z</time><speed>0.8246787786483765</speed></trkpt><trkpt lon="108.89600866772415" lat="34.24914352213922"><ele>360.3106531146914</ele><time>2021-06-04T00:19:16Z</time><speed>0.7320579290390015</speed></trkpt><trkpt lon="108.89606763776766" lat="34.249232928142604"><ele>357.5634613651782</ele><time>2021-06-04T00:19:32Z</time><speed>0.37003597617149353</speed></trkpt><trkpt lon="108.8959475514001" lat="34.24931907386857"><ele>358.5326871247962</ele><time>2021-06-04T00:19:54Z</time><speed>0.6553065180778503</speed></trkpt><trkpt lon="108.89595201293416" lat="34.24941407579124"><ele>358.8103677742183</ele><time>2021-06-04T00:20:01Z</time><speed>0.3174363970756531</speed></trkpt><trkpt lon="108.89599111627713" lat="34.24950505402854"><ele>358.4094353336841</ele><time>2021-06-04T00:20:14Z</time><speed>0.32599520683288574</speed></trkpt><trkpt lon="108.8959150156796" lat="34.249602952954625"><ele>357.68676713947207</ele><time>2021-06-04T00:20:25Z</time><speed>0.7521929740905762</speed></trkpt><trkpt lon="108.89579217093504" lat="34.24965701492117"><ele>359.53284116461873</ele><time>2021-06-04T00:20:34Z</time><speed>1.5658268928527832</speed></trkpt><trkpt lon="108.89567767644928" lat="34.24968682267614"><ele>360.4546938119456</ele><time>2021-06-04T00:20:46Z</time><speed>1.3269107341766357</speed></trkpt><trkpt lon="108.8956496352535" lat="34.249790846002846"><ele>361.68056677654386</ele><time>2021-06-04T00:20:55Z</time><speed>1.2318918704986572</speed></trkpt><trkpt lon="108.89565342716614" lat="34.24988256369836"><ele>362.41441386193037</ele><time>2021-06-04T00:21:00Z</time><speed>1.602898120880127</speed></trkpt><trkpt lon="108.89564539598678" lat="34.24999092328232"><ele>364.1678856033832</ele><time>2021-06-04T00:21:08Z</time><speed>1.3295583724975586</speed></trkpt><trkpt lon="108.89570925658883" lat="34.250080270526254"><ele>365.7982795787975</ele><time>2021-06-04T00:21:19Z</time><speed>0.8604704737663269</speed></trkpt><trkpt lon="108.89583151297438" lat="34.25013439595236"><ele>365.7994449986145</ele><time>2021-06-04T00:21:29Z</time><speed>1.1159493923187256</speed></trkpt><trkpt lon="108.89597493601987" lat="34.250205606691125"><ele>363.90285443514585</ele><time>2021-06-04T00:21:36Z</time><speed>1.1614102125167847</speed></trkpt><trkpt lon="108.89600214874507" lat="34.250304115455556"><ele>366.04344601742923</ele><time>2021-06-04T00:22:03Z</time><speed>1.344348669052124</speed></trkpt><trkpt lon="108.89603979897194" lat="34.25039658298002"><ele>366.93356906436384</ele><time>2021-06-04T00:22:13Z</time><speed>0.39425191283226013</speed></trkpt><trkpt lon="108.8960860390631" lat="34.25048686683569"><ele>364.95792943425477</ele><time>2021-06-04T00:22:23Z</time><speed>0.730552077293396</speed></trkpt><trkpt lon="108.89605982871157" lat="34.25057638152839"><ele>362.86342954076827</ele><time>2021-06-04T00:22:35Z</time><speed>0.849053144454956</speed></trkpt><trkpt lon="108.89603743626441" lat="34.25067032921572"><ele>361.38109881058335</ele><time>2021-06-04T00:22:45Z</time><speed>0.7143636345863342</speed></trkpt><trkpt lon="108.89604239609933" lat="34.250781261416876"><ele>362.3322508977726</ele><time>2021-06-04T00:22:55Z</time><speed>0.7163273692131042</speed></trkpt><trkpt lon="108.89603623537393" lat="34.250891522793175"><ele>365.9852782394737</ele><time>2021-06-04T00:23:06Z</time><speed>0.5862491726875305</speed></trkpt><trkpt lon="108.89598182912502" lat="34.25099021114858"><ele>367.7769316378981</ele><time>2021-06-04T00:23:17Z</time><speed>1.0857387781143188</speed></trkpt><trkpt lon="108.89592757382694" lat="34.25108284410846"><ele>369.6971478583291</ele><time>2021-06-04T00:23:29Z</time><speed>0.7059887647628784</speed></trkpt><trkpt lon="108.89585638084743" lat="34.251151984533735"><ele>369.9143624622375</ele><time>2021-06-04T00:23:41Z</time><speed>0.6279643177986145</speed></trkpt><trkpt lon="108.8958526333754" lat="34.25124650911267"><ele>369.69327840488404</ele><time>2021-06-04T00:23:53Z</time><speed>0.7548842430114746</speed></trkpt><trkpt lon="108.89583029605348" lat="34.25134886432249"><ele>368.9776451261714</ele><time>2021-06-04T00:24:09Z</time><speed>1.10536789894104</speed></trkpt><trkpt lon="108.89578379666861" lat="34.251443147981966"><ele>369.28594536241144</ele><time>2021-06-04T00:24:21Z</time><speed>0.8338010311126709</speed></trkpt><trkpt lon="108.89568616870459" lat="34.251501864099865"><ele>369.8824246702716</ele><time>2021-06-04T00:24:31Z</time><speed>0.5406521558761597</speed></trkpt><trkpt lon="108.89557791329065" lat="34.25154061274603"><ele>372.13730582408607</ele><time>2021-06-04T00:24:41Z</time><speed>0.5833866000175476</speed></trkpt><trkpt lon="108.8954686376076" lat="34.251512824785344"><ele>375.4311042642221</ele><time>2021-06-04T00:24:48Z</time><speed>0.7785087823867798</speed></trkpt><trkpt lon="108.8953569216182" lat="34.251540824192034"><ele>374.3142043277621</ele><time>2021-06-04T00:25:05Z</time><speed>0.8360106348991394</speed></trkpt><trkpt lon="108.89526975634267" lat="34.25160869435331"><ele>372.4317874321714</ele><time>2021-06-04T00:25:14Z</time><speed>0.9540413022041321</speed></trkpt><trkpt lon="108.89520790485852" lat="34.25168675810588"><ele>371.7692764727399</ele><time>2021-06-04T00:25:41Z</time><speed>0.3597271144390106</speed></trkpt><trkpt lon="108.89509698395318" lat="34.25167627339111"><ele>382.44663829449564</ele><time>2021-06-04T00:27:26Z</time><speed>0.0</speed></trkpt><trkpt lon="108.89521156237113" lat="34.251705806317766"><ele>379.3702941974625</ele><time>2021-06-04T00:32:02Z</time><speed>0.37604615092277527</speed></trkpt><trkpt lon="108.89529500446821" lat="34.251627680958826"><ele>371.2314149895683</ele><time>2021-06-04T00:39:06Z</time><speed>0.7712562084197998</speed></trkpt><trkpt lon="108.8954000977976" lat="34.251579710170574"><ele>366.4860980482772</ele><time>2021-06-04T00:39:15Z</time><speed>0.5420387983322144</speed></trkpt><trkpt lon="108.89551509906629" lat="34.251519179206504"><ele>368.19590615294874</ele><time>2021-06-04T00:39:28Z</time><speed>0.9917589426040649</speed></trkpt><trkpt lon="108.89563665733209" lat="34.25151015666452"><ele>369.32393044326454</ele><time>2021-06-04T00:39:37Z</time><speed>0.632763683795929</speed></trkpt><trkpt lon="108.89574650260516" lat="34.25150116604119"><ele>368.18122986517847</ele><time>2021-06-04T00:39:48Z</time><speed>0.9140695929527283</speed></trkpt><trkpt lon="108.8958173688965" lat="34.25141646341886"><ele>364.2082069525495</ele><time>2021-06-04T00:40:06Z</time><speed>0.7249630689620972</speed></trkpt><trkpt lon="108.89583490114356" lat="34.25130246499118"><ele>364.9947540424764</ele><time>2021-06-04T00:40:18Z</time><speed>0.609833300113678</speed></trkpt><trkpt lon="108.89585020861445" lat="34.251201496498666"><ele>366.83931752480567</ele><time>2021-06-04T00:40:29Z</time><speed>0.7699670791625977</speed></trkpt><trkpt lon="108.89590853631852" lat="34.251105838272174"><ele>368.0350691815838</ele><time>2021-06-04T00:40:47Z</time><speed>1.0750024318695068</speed></trkpt><trkpt lon="108.89596038222084" lat="34.25101523221496"><ele>369.31406342890114</ele><time>2021-06-04T00:40:55Z</time><speed>1.063006043434143</speed></trkpt><trkpt lon="108.89599792668912" lat="34.2509208652343"><ele>369.1263818349689</ele><time>2021-06-04T00:41:11Z</time><speed>0.8705326318740845</speed></trkpt><trkpt lon="108.89599693475564" lat="34.250803561186395"><ele>367.2364568496123</ele><time>2021-06-04T00:41:24Z</time><speed>0.9484264254570007</speed></trkpt><trkpt lon="108.8958859013239" lat="34.25080276666456"><ele>366.5374152716249</ele><time>2021-06-04T00:41:32Z</time><speed>0.3400719165802002</speed></trkpt><trkpt lon="108.8959161961731" lat="34.250709876878965"><ele>369.54990482516587</ele><time>2021-06-04T00:45:59Z</time><speed>0.1286749541759491</speed></trkpt><trkpt lon="108.89599425403048" lat="34.25078621736396"><ele>373.68097369838506</ele><time>2021-06-04T00:46:51Z</time><speed>0.81351238489151</speed></trkpt><trkpt lon="108.89602308446163" lat="34.250873939915245"><ele>374.00933566037565</ele><time>2021-06-04T00:47:00Z</time><speed>1.2038558721542358</speed></trkpt><trkpt lon="108.8959637196738" lat="34.25097892557222"><ele>371.41322984639555</ele><time>2021-06-04T00:47:08Z</time><speed>1.7626806497573853</speed></trkpt><trkpt lon="108.89589356720671" lat="34.2510633798625"><ele>370.5583493029699</ele><time>2021-06-04T00:47:18Z</time><speed>1.1966688632965088</speed></trkpt><trkpt lon="108.89584489529256" lat="34.25117107710522"><ele>367.11847054213285</ele><time>2021-06-04T00:47:28Z</time><speed>0.8111010789871216</speed></trkpt><trkpt lon="108.89586202038055" lat="34.25126662225024"><ele>368.57662593293935</ele><time>2021-06-04T00:47:38Z</time><speed>1.1091939210891724</speed></trkpt><trkpt lon="108.89582446560968" lat="34.25136721970287"><ele>367.61025119014084</ele><time>2021-06-04T00:47:46Z</time><speed>1.0115509033203125</speed></trkpt><trkpt lon="108.89580131435396" lat="34.2514576495667"><ele>365.4847553446889</ele><time>2021-06-04T00:47:54Z</time><speed>1.3797410726547241</speed></trkpt><trkpt lon="108.89569545721608" lat="34.25151032375621"><ele>368.6579300351441</ele><time>2021-06-04T00:48:04Z</time><speed>1.3228963613510132</speed></trkpt><trkpt lon="108.89558003920128" lat="34.251534027410344"><ele>370.0834663519636</ele><time>2021-06-04T00:48:12Z</time><speed>1.225913405418396</speed></trkpt><trkpt lon="108.89547197803991" lat="34.251549717208704"><ele>371.04974809195846</ele><time>2021-06-04T00:48:20Z</time><speed>1.2505944967269897</speed></trkpt><trkpt lon="108.89536888037469" lat="34.25159932838024"><ele>369.81258433125913</ele><time>2021-06-04T00:48:30Z</time><speed>1.170950174331665</speed></trkpt><trkpt lon="108.895275135032" lat="34.251663670540964"><ele>368.77521999087185</ele><time>2021-06-04T00:48:38Z</time><speed>1.0492271184921265</speed></trkpt><trkpt lon="108.89517583620407" lat="34.251706960904045"><ele>367.72081772983074</ele><time>2021-06-04T00:51:15Z</time><speed>0.927102267742157</speed></trkpt><trkpt lon="108.89517764709124" lat="34.25179791735256"><ele>366.5072087785229</ele><time>2021-06-04T00:51:24Z</time><speed>0.826166570186615</speed></trkpt><trkpt lon="108.89528995043727" lat="34.25181078408858"><ele>364.0974079426378</ele><time>2021-06-04T01:24:14Z</time><speed>0.3765954375267029</speed></trkpt><trkpt lon="108.8951676036384" lat="34.25180823567352"><ele>365.19250157661736</ele><time>2021-06-04T01:28:01Z</time><speed>0.23595009744167328</speed></trkpt><trkpt lon="108.89523212620443" lat="34.25173571784828"><ele>362.5742798289284</ele><time>2021-06-04T01:30:43Z</time><speed>1.0058444738388062</speed></trkpt><trkpt lon="108.89520366050685" lat="34.25182648459014"><ele>367.6518254429102</ele><time>2021-06-04T01:38:21Z</time><speed>1.1919618844985962</speed></trkpt><trkpt lon="108.89518535994542" lat="34.25172224080002"><ele>367.65217593777925</ele><time>2021-06-04T01:40:59Z</time><speed>1.2624870538711548</speed></trkpt><trkpt lon="108.89526298378361" lat="34.251655013692606"><ele>365.7366965590045</ele><time>2021-06-04T01:41:17Z</time><speed>0.6610655784606934</speed></trkpt><trkpt lon="108.89535325255916" lat="34.25159588397825"><ele>364.7539058327675</ele><time>2021-06-04T01:41:32Z</time><speed>0.648303210735321</speed></trkpt><trkpt lon="108.89544203671039" lat="34.25154368538386"><ele>365.99015768710524</ele><time>2021-06-04T01:41:44Z</time><speed>0.37766966223716736</speed></trkpt><trkpt lon="108.89554626833242" lat="34.25151005933802"><ele>367.0820407625288</ele><time>2021-06-04T01:41:58Z</time><speed>0.5888721942901611</speed></trkpt><trkpt lon="108.89566702433324" lat="34.251492261471135"><ele>369.8096754513681</ele><time>2021-06-04T01:42:07Z</time><speed>0.4518844187259674</speed></trkpt><trkpt lon="108.89577640480616" lat="34.25149939058052"><ele>370.6576180914417</ele><time>2021-06-04T01:42:15Z</time><speed>1.038692593574524</speed></trkpt><trkpt lon="108.89582283023775" lat="34.25141499777364"><ele>370.1859250627458</ele><time>2021-06-04T01:42:32Z</time><speed>0.5096668601036072</speed></trkpt><trkpt lon="108.89586379924391" lat="34.251329136122806"><ele>372.22666014079005</ele><time>2021-06-04T01:42:44Z</time><speed>0.3246263265609741</speed></trkpt><trkpt lon="108.89586678131731" lat="34.25123175510116"><ele>371.5681697372347</ele><time>2021-06-04T01:42:54Z</time><speed>1.4164334535598755</speed></trkpt><trkpt lon="108.89584768959683" lat="34.25113074636738"><ele>369.59825718961656</ele><time>2021-06-04T01:43:04Z</time><speed>0.8969345092773438</speed></trkpt><trkpt lon="108.89592037913107" lat="34.251043912415135"><ele>368.429963812232</ele><time>2021-06-04T01:43:14Z</time><speed>1.1123557090759277</speed></trkpt><trkpt lon="108.89597618255559" lat="34.25095555813993"><ele>368.78944424539804</ele><time>2021-06-04T01:43:21Z</time><speed>0.9639409780502319</speed></trkpt><trkpt lon="108.89601942938539" lat="34.25086193435916"><ele>370.2371856896207</ele><time>2021-06-04T01:43:32Z</time><speed>1.2819669246673584</speed></trkpt><trkpt lon="108.89606040156511" lat="34.25077452335367"><ele>368.8712888499722</ele><time>2021-06-04T01:43:42Z</time><speed>1.2207350730895996</speed></trkpt><trkpt lon="108.8961875302522" lat="34.25081592745261"><ele>367.0997427776456</ele><time>2021-06-04T01:43:54Z</time><speed>0.7960828542709351</speed></trkpt></trkseg></trk></gpx>
