# Supplementary material for: Exploring the influence of path environment factors on walking behavior in urban parks with configuration attribute control
Source: PLoS One. 2025 Jul 28;20(7):e0329278. doi: 10.1371/journal.pone.0329278 (PMC12303266; doi:10.1371/journal.pone.0329278)
Supplement: S2 File — (ZIP) [file pone.0329278.s002.zip › S2 File/Trajectory data/F49.gpx]

<?xml version="1.0" encoding="UTF-8"?><gpx xsi:schemaLocation="http://www.topografix.com/GPX/1/0 http://www.topografix.com/GPX/1/0/gpx.xsd" xmlns="http://www.topografix.com/GPX/1/0" xmlns:xsi="http://www.w3.org/2001/XMLSchema-instance" creator="SixFoot - http://www.foooooot.com/" version="1.0"><trk><trkseg><trkpt lon="108.89603314208367" lat="34.24897697894222"><ele>364.55151994526386</ele><time>2021-06-04T01:53:38Z</time><speed>0.07234904170036316</speed></trkpt><trkpt lon="108.89601285013208" lat="34.249076435449325"><ele>370.58562324475497</ele><time>2021-06-04T01:54:00Z</time><speed>0.5441691279411316</speed></trkpt><trkpt lon="108.89603355814825" lat="34.249173209633845"><ele>370.34901158791035</ele><time>2021-06-04T01:54:08Z</time><speed>0.3833882212638855</speed></trkpt><trkpt lon="108.89597925820861" lat="34.24930107439407"><ele>369.1458019372076</ele><time>2021-06-04T01:54:22Z</time><speed>0.9048642516136169</speed></trkpt><trkpt lon="108.89599313350142" lat="34.24939623190092"><ele>365.7957157045603</ele><time>2021-06-04T01:54:31Z</time><speed>0.39424949884414673</speed></trkpt><trkpt lon="108.89598782116761" lat="34.24949891431948"><ele>370.0349607197568</ele><time>2021-06-04T01:54:39Z</time><speed>0.8289386630058289</speed></trkpt><trkpt lon="108.89596483665837" lat="34.24958744705798"><ele>372.81366370618343</ele><time>2021-06-04T01:54:47Z</time><speed>0.2580988109111786</speed></trkpt><trkpt lon="108.8958476973905" lat="34.24955765051209"><ele>360.92798531707376</ele><time>2021-06-04T01:56:20Z</time><speed>0.13405796885490417</speed></trkpt><trkpt lon="108.89571806137633" lat="34.24957333428141"><ele>364.2420545015484</ele><time>2021-06-04T01:56:28Z</time><speed>1.317658543586731</speed></trkpt><trkpt lon="108.89567135062988" lat="34.249664430788236"><ele>366.366806011647</ele><time>2021-06-04T01:56:40Z</time><speed>1.0965059995651245</speed></trkpt><trkpt lon="108.89565168324592" lat="34.24975891964052"><ele>369.6828590622172</ele><time>2021-06-04T01:56:46Z</time><speed>1.650492548942566</speed></trkpt><trkpt lon="108.89565459009528" lat="34.24987463372442"><ele>370.79285156168044</ele><time>2021-06-04T01:56:54Z</time><speed>1.7049270868301392</speed></trkpt><trkpt lon="108.895673999773" lat="34.24998191131561"><ele>370.4800477679819</ele><time>2021-06-04T01:57:04Z</time><speed>1.4227465391159058</speed></trkpt><trkpt lon="108.89560967909829" lat="34.250059183777054"><ele>371.68188012670726</ele><time>2021-06-04T01:57:15Z</time><speed>1.1030337810516357</speed></trkpt><trkpt lon="108.89549540863875" lat="34.25004727933738"><ele>372.9124884856865</ele><time>2021-06-04T01:57:23Z</time><speed>0.6742011904716492</speed></trkpt><trkpt lon="108.89535790916453" lat="34.25004020130346"><ele>372.4323220178485</ele><time>2021-06-04T01:57:33Z</time><speed>1.3230763673782349</speed></trkpt><trkpt lon="108.8952488621554" lat="34.25004074083068"><ele>371.0521636735648</ele><time>2021-06-04T01:57:41Z</time><speed>0.7920221090316772</speed></trkpt><trkpt lon="108.89512264383698" lat="34.250020496408744"><ele>371.27329249028116</ele><time>2021-06-04T01:57:49Z</time><speed>0.6911346912384033</speed></trkpt><trkpt lon="108.8950044375567" lat="34.250058694264936"><ele>370.95413821563125</ele><time>2021-06-04T01:57:59Z</time><speed>0.9231716990470886</speed></trkpt><trkpt lon="108.89492960648882" lat="34.25013497767685"><ele>369.45031298231333</ele><time>2021-06-04T01:58:13Z</time><speed>0.7810443639755249</speed></trkpt><trkpt lon="108.89483157342679" lat="34.25020522751235"><ele>369.6161055145785</ele><time>2021-06-04T01:58:23Z</time><speed>0.8353998064994812</speed></trkpt><trkpt lon="108.89474277013478" lat="34.25026902553525"><ele>367.05298350472003</ele><time>2021-06-04T01:58:31Z</time><speed>0.8630409836769104</speed></trkpt><trkpt lon="108.89464787813458" lat="34.25032805440221"><ele>367.1242521656677</ele><time>2021-06-04T01:58:41Z</time><speed>0.957297146320343</speed></trkpt><trkpt lon="108.89452979918107" lat="34.250319444804454"><ele>372.76745943911374</ele><time>2021-06-04T01:58:59Z</time><speed>0.6985597014427185</speed></trkpt><trkpt lon="108.8944003149262" lat="34.25032109771722"><ele>375.5002748304978</ele><time>2021-06-04T01:59:09Z</time><speed>0.9952512383460999</speed></trkpt><trkpt lon="108.8942913031186" lat="34.250307094429765"><ele>375.15694563183933</ele><time>2021-06-04T01:59:23Z</time><speed>0.9086207747459412</speed></trkpt><trkpt lon="108.8941922881328" lat="34.25025592520149"><ele>373.93916975241154</ele><time>2021-06-04T01:59:33Z</time><speed>0.7458791136741638</speed></trkpt><trkpt lon="108.89407770474739" lat="34.250266451273795"><ele>372.42826794460416</ele><time>2021-06-04T01:59:43Z</time><speed>0.5629331469535828</speed></trkpt><trkpt lon="108.89396902953989" lat="34.25027991688634"><ele>371.2626097453758</ele><time>2021-06-04T02:00:01Z</time><speed>0.6919829845428467</speed></trkpt><trkpt lon="108.89385549099772" lat="34.25025545391442"><ele>370.47892574593425</ele><time>2021-06-04T02:00:11Z</time><speed>1.0299266576766968</speed></trkpt><trkpt lon="108.89373160569298" lat="34.25024280534479"><ele>368.1206946382299</ele><time>2021-06-04T02:00:23Z</time><speed>0.7382099628448486</speed></trkpt><trkpt lon="108.89361324006677" lat="34.25027578467974"><ele>367.81318582966924</ele><time>2021-06-04T02:00:34Z</time><speed>0.6996793746948242</speed></trkpt><trkpt lon="108.89349777916532" lat="34.25026548205469"><ele>370.8895452618599</ele><time>2021-06-04T02:00:48Z</time><speed>0.8125792145729065</speed></trkpt><trkpt lon="108.8933876451511" lat="34.250257906873955"><ele>369.60794577002525</ele><time>2021-06-04T02:00:59Z</time><speed>0.8676701784133911</speed></trkpt><trkpt lon="108.89330461481755" lat="34.2503208767045"><ele>368.7197269080207</ele><time>2021-06-04T02:01:31Z</time><speed>0.817091703414917</speed></trkpt><trkpt lon="108.89334944843183" lat="34.25040699759998"><ele>365.1853766441345</ele><time>2021-06-04T02:02:24Z</time><speed>0.19082337617874146</speed></trkpt><trkpt lon="108.89341763621151" lat="34.25051330897701"><ele>372.6780309109017</ele><time>2021-06-04T02:11:17Z</time><speed>0.7273129224777222</speed></trkpt><trkpt lon="108.89332640337689" lat="34.25043858641615"><ele>372.9466189648956</ele><time>2021-06-04T02:15:26Z</time><speed>0.9286003708839417</speed></trkpt><trkpt lon="108.89341388214896" lat="34.250382684839416"><ele>366.3401405038312</ele><time>2021-06-04T02:48:55Z</time><speed>0.3166520893573761</speed></trkpt><trkpt lon="108.89330776252274" lat="34.250412788848095"><ele>366.64759336132556</ele><time>2021-06-04T02:59:11Z</time><speed>1.000480055809021</speed></trkpt><trkpt lon="108.89325927248603" lat="34.25032945648501"><ele>366.8465047776699</ele><time>2021-06-04T02:59:31Z</time><speed>1.0877833366394043</speed></trkpt><trkpt lon="108.89338304250187" lat="34.25030165265216"><ele>370.39806762337685</ele><time>2021-06-04T02:59:43Z</time><speed>0.9214023947715759</speed></trkpt><trkpt lon="108.89351189494403" lat="34.25031961005968"><ele>370.5418993588537</ele><time>2021-06-04T02:59:53Z</time><speed>0.8994256258010864</speed></trkpt><trkpt lon="108.89363023450215" lat="34.25027135479441"><ele>370.4418278010562</ele><time>2021-06-04T03:00:05Z</time><speed>1.1317918300628662</speed></trkpt><trkpt lon="108.89374370998307" lat="34.25024064994851"><ele>369.8780211126432</ele><time>2021-06-04T03:00:13Z</time><speed>1.020410180091858</speed></trkpt><trkpt lon="108.89384632757763" lat="34.25027115286685"><ele>368.0299416957423</ele><time>2021-06-04T03:00:19Z</time><speed>0.5905780792236328</speed></trkpt><trkpt lon="108.89394435891764" lat="34.25034179219763"><ele>366.9720081631094</ele><time>2021-06-04T03:00:29Z</time><speed>1.5873334407806396</speed></trkpt><trkpt lon="108.89401672077845" lat="34.250414738801624"><ele>365.88673749379814</ele><time>2021-06-04T03:00:37Z</time><speed>1.263830304145813</speed></trkpt><trkpt lon="108.89409898273745" lat="34.25049081396802"><ele>366.1404306385666</ele><time>2021-06-04T03:00:46Z</time><speed>1.205674409866333</speed></trkpt><trkpt lon="108.89419466520616" lat="34.25055696527869"><ele>366.21477263141423</ele><time>2021-06-04T03:00:55Z</time><speed>0.4311029314994812</speed></trkpt><trkpt lon="108.89430360519647" lat="34.250497417328276"><ele>367.9393667569384</ele><time>2021-06-04T03:01:05Z</time><speed>0.9266088604927063</speed></trkpt><trkpt lon="108.89441802205064" lat="34.25048926430813"><ele>366.9006955428049</ele><time>2021-06-04T03:01:13Z</time><speed>0.528095006942749</speed></trkpt><trkpt lon="108.89453307493257" lat="34.25042591605898"><ele>363.60779600962996</ele><time>2021-06-04T03:01:21Z</time><speed>0.6847705841064453</speed></trkpt><trkpt lon="108.89463390689299" lat="34.2503792830951"><ele>363.3598401909694</ele><time>2021-06-04T03:01:29Z</time><speed>0.9182775020599365</speed></trkpt><trkpt lon="108.89473766553647" lat="34.250406184842326"><ele>364.1134319342673</ele><time>2021-06-04T03:01:39Z</time><speed>0.6962632536888123</speed></trkpt><trkpt lon="108.89481028330962" lat="34.25047431824032"><ele>364.0616594525054</ele><time>2021-06-04T03:01:57Z</time><speed>0.0</speed></trkpt><trkpt lon="108.89491990373972" lat="34.25041085679562"><ele>365.25222218595445</ele><time>2021-06-04T03:03:01Z</time><speed>0.6769834756851196</speed></trkpt><trkpt lon="108.89502562099655" lat="34.250383199364116"><ele>365.6666626809165</ele><time>2021-06-04T03:03:13Z</time><speed>1.1386374235153198</speed></trkpt><trkpt lon="108.8951303127131" lat="34.25033683572125"><ele>367.00892999768257</ele><time>2021-06-04T03:03:25Z</time><speed>0.6661040186882019</speed></trkpt><trkpt lon="108.89524920419062" lat="34.250313134008"><ele>367.8875544369221</ele><time>2021-06-04T03:03:35Z</time><speed>0.690452516078949</speed></trkpt><trkpt lon="108.89535777252529" lat="34.25030770722769"><ele>368.7150449156761</ele><time>2021-06-04T03:03:43Z</time><speed>0.6222989559173584</speed></trkpt><trkpt lon="108.89547025109789" lat="34.250312918689964"><ele>369.7780744833872</ele><time>2021-06-04T03:03:51Z</time><speed>1.1226458549499512</speed></trkpt><trkpt lon="108.89558912315252" lat="34.25031152138628"><ele>369.7729341322556</ele><time>2021-06-04T03:04:03Z</time><speed>1.0226095914840698</speed></trkpt><trkpt lon="108.89571001496148" lat="34.250310046060335"><ele>371.1391493361443</ele><time>2021-06-04T03:04:15Z</time><speed>0.778856635093689</speed></trkpt><trkpt lon="108.89583524232503" lat="34.25030533292672"><ele>370.07604447193444</ele><time>2021-06-04T03:04:25Z</time><speed>1.125795841217041</speed></trkpt><trkpt lon="108.89584894285437" lat="34.25021151971476"><ele>371.36567997559905</ele><time>2021-06-04T03:05:31Z</time><speed>0.7963824272155762</speed></trkpt><trkpt lon="108.89573898368211" lat="34.250156080385494"><ele>368.3804439082742</ele><time>2021-06-04T03:05:45Z</time><speed>1.276283621788025</speed></trkpt><trkpt lon="108.8956481996428" lat="34.250103142906546"><ele>367.812160294503</ele><time>2021-06-04T03:05:55Z</time><speed>0.9574258923530579</speed></trkpt><trkpt lon="108.89561913901237" lat="34.25000476942859"><ele>367.944953748025</ele><time>2021-06-04T03:06:05Z</time><speed>0.6862092614173889</speed></trkpt><trkpt lon="108.89560481534811" lat="34.24990808847904"><ele>367.28163750842214</ele><time>2021-06-04T03:06:13Z</time><speed>0.8821160793304443</speed></trkpt><trkpt lon="108.8956185703693" lat="34.24981675940511"><ele>366.19755386468023</ele><time>2021-06-04T03:06:21Z</time><speed>0.9840802550315857</speed></trkpt><trkpt lon="108.89564475391511" lat="34.24972317860614"><ele>365.3828679667786</ele><time>2021-06-04T03:06:31Z</time><speed>0.8105961680412292</speed></trkpt><trkpt lon="108.89566230896492" lat="34.24961631356416"><ele>365.4809938427061</ele><time>2021-06-04T03:06:41Z</time><speed>1.0352460145950317</speed></trkpt><trkpt lon="108.89565803787302" lat="34.249522230814904"><ele>366.0229465030134</ele><time>2021-06-04T03:06:53Z</time><speed>0.6700678467750549</speed></trkpt><trkpt lon="108.89568341313414" lat="34.24943375330156"><ele>363.4436388388276</ele><time>2021-06-04T03:07:05Z</time><speed>0.7881135940551758</speed></trkpt><trkpt lon="108.8957161350594" lat="34.24933708605277"><ele>371.7383168172091</ele><time>2021-06-04T03:07:20Z</time><speed>0.21324272453784943</speed></trkpt><trkpt lon="108.89584512791387" lat="34.24933047466043"><ele>372.28137983195484</ele><time>2021-06-04T03:07:33Z</time><speed>1.0052152872085571</speed></trkpt><trkpt lon="108.8959510594646" lat="34.24928464404387"><ele>372.97700489126146</ele><time>2021-06-04T03:07:45Z</time><speed>0.8229770660400391</speed></trkpt><trkpt lon="108.89606461364014" lat="34.24928158403519"><ele>369.4221077254042</ele><time>2021-06-04T03:07:59Z</time><speed>0.7276034951210022</speed></trkpt><trkpt lon="108.8960572376049" lat="34.249143373683964"><ele>367.90108759421855</ele><time>2021-06-04T03:08:15Z</time><speed>1.1995161771774292</speed></trkpt><trkpt lon="108.89602901548741" lat="34.2490504885231"><ele>367.09529992192984</ele><time>2021-06-04T03:08:22Z</time><speed>0.9409475922584534</speed></trkpt></trkseg></trk></gpx>
