# Supplementary material for: Exploring the influence of path environment factors on walking behavior in urban parks with configuration attribute control
Source: PLoS One. 2025 Jul 28;20(7):e0329278. doi: 10.1371/journal.pone.0329278 (PMC12303266; doi:10.1371/journal.pone.0329278)
Supplement: S2 File — (ZIP) [file pone.0329278.s002.zip › S2 File/Trajectory data/F5.gpx]

<?xml version="1.0" encoding="UTF-8"?><gpx xsi:schemaLocation="http://www.topografix.com/GPX/1/0 http://www.topografix.com/GPX/1/0/gpx.xsd" xmlns="http://www.topografix.com/GPX/1/0" xmlns:xsi="http://www.w3.org/2001/XMLSchema-instance" creator="SixFoot - http://www.foooooot.com/" version="1.0"><trk><trkseg><trkpt lon="108.89589166666669" lat="34.24912833333334"><ele>378.9</ele><time>2021-06-04T02:31:50Z</time><speed>1.5009299516677856</speed></trkpt><trkpt lon="108.89586166666668" lat="34.24921666666667"><ele>391.1</ele><time>2021-06-04T02:32:31Z</time><speed>0.0</speed></trkpt><trkpt lon="108.89580499999998" lat="34.24930666666667"><ele>391.6</ele><time>2021-06-04T02:32:41Z</time><speed>0.0</speed></trkpt><trkpt lon="108.89579499999999" lat="34.24941"><ele>389.6</ele><time>2021-06-04T02:32:53Z</time><speed>0.0</speed></trkpt><trkpt lon="108.89580499999998" lat="34.24952"><ele>384.7</ele><time>2021-06-04T02:33:01Z</time><speed>0.0</speed></trkpt><trkpt lon="108.89580833333333" lat="34.24962333333334"><ele>380.0</ele><time>2021-06-04T02:33:09Z</time><speed>0.0</speed></trkpt><trkpt lon="108.89579333333334" lat="34.249745"><ele>380.3</ele><time>2021-06-04T02:33:18Z</time><speed>0.948633074760437</speed></trkpt><trkpt lon="108.89582833333334" lat="34.249853333333334"><ele>381.0</ele><time>2021-06-04T02:33:29Z</time><speed>0.49567750096321106</speed></trkpt><trkpt lon="108.89591333333334" lat="34.24997833333334"><ele>380.3</ele><time>2021-06-04T02:33:43Z</time><speed>0.31346583366394043</speed></trkpt><trkpt lon="108.89601333333333" lat="34.250015"><ele>381.7</ele><time>2021-06-04T02:33:59Z</time><speed>1.0078260898590088</speed></trkpt><trkpt lon="108.896" lat="34.250105"><ele>381.1</ele><time>2021-06-04T02:34:23Z</time><speed>0.6387702822685242</speed></trkpt><trkpt lon="108.89603000000001" lat="34.25019666666667"><ele>380.2</ele><time>2021-06-04T02:34:37Z</time><speed>0.0</speed></trkpt><trkpt lon="108.89600333333334" lat="34.250295"><ele>382.6</ele><time>2021-06-04T02:34:47Z</time><speed>0.621269702911377</speed></trkpt><trkpt lon="108.89600166666666" lat="34.250395000000005"><ele>384.8</ele><time>2021-06-04T02:35:01Z</time><speed>0.4663383364677429</speed></trkpt><trkpt lon="108.89604333333334" lat="34.25049333333333"><ele>384.7</ele><time>2021-06-04T02:35:10Z</time><speed>0.7067136168479919</speed></trkpt><trkpt lon="108.89598166666669" lat="34.250593333333335"><ele>392.9</ele><time>2021-06-04T02:35:20Z</time><speed>1.0850344896316528</speed></trkpt><trkpt lon="108.89598666666667" lat="34.25069833333334"><ele>392.6</ele><time>2021-06-04T02:35:30Z</time><speed>0.908484697341919</speed></trkpt><trkpt lon="108.895945" lat="34.25078666666666"><ele>393.3</ele><time>2021-06-04T02:35:43Z</time><speed>0.689727783203125</speed></trkpt><trkpt lon="108.89587000000002" lat="34.250863333333335"><ele>394.3</ele><time>2021-06-04T02:35:53Z</time><speed>0.8724541664123535</speed></trkpt><trkpt lon="108.89589" lat="34.250953333333335"><ele>393.6</ele><time>2021-06-04T02:37:12Z</time><speed>0.27589112520217896</speed></trkpt><trkpt lon="108.89597" lat="34.251018333333334"><ele>394.3</ele><time>2021-06-04T02:39:36Z</time><speed>0.8194378018379211</speed></trkpt><trkpt lon="108.895875" lat="34.25107166666667"><ele>391.7</ele><time>2021-06-04T02:39:45Z</time><speed>0.8806897401809692</speed></trkpt><trkpt lon="108.89581333333332" lat="34.251155000000004"><ele>392.7</ele><time>2021-06-04T02:39:54Z</time><speed>0.9316472411155701</speed></trkpt><trkpt lon="108.89580666666667" lat="34.25125666666667"><ele>394.1</ele><time>2021-06-04T02:40:04Z</time><speed>1.0613572597503662</speed></trkpt><trkpt lon="108.89580833333333" lat="34.251355"><ele>395.2</ele><time>2021-06-04T02:40:16Z</time><speed>0.9352502822875977</speed></trkpt><trkpt lon="108.89575166666667" lat="34.25145"><ele>396.0</ele><time>2021-06-04T02:40:26Z</time><speed>1.0592982769012451</speed></trkpt><trkpt lon="108.89563333333332" lat="34.251465"><ele>403.1</ele><time>2021-06-04T02:40:40Z</time><speed>0.9414269328117371</speed></trkpt><trkpt lon="108.89552499999999" lat="34.25149833333333"><ele>401.9</ele><time>2021-06-04T02:40:50Z</time><speed>0.8688511252403259</speed></trkpt><trkpt lon="108.89541833333332" lat="34.25154"><ele>393.6</ele><time>2021-06-04T02:41:00Z</time><speed>0.8827486038208008</speed></trkpt><trkpt lon="108.89531333333335" lat="34.25148166666667"><ele>393.8</ele><time>2021-06-04T02:41:12Z</time><speed>1.0407683849334717</speed></trkpt><trkpt lon="108.895245" lat="34.25139166666667"><ele>394.7</ele><time>2021-06-04T02:41:24Z</time><speed>0.9177497029304504</speed></trkpt><trkpt lon="108.89524166666666" lat="34.25129833333334"><ele>393.8</ele><time>2021-06-04T02:41:42Z</time><speed>0.7633330821990967</speed></trkpt><trkpt lon="108.89528833333334" lat="34.25121166666667"><ele>394.8</ele><time>2021-06-04T02:41:54Z</time><speed>0.773627519607544</speed></trkpt><trkpt lon="108.89530833333335" lat="34.251113333333336"><ele>396.4</ele><time>2021-06-04T02:42:06Z</time><speed>0.8585566878318787</speed></trkpt><trkpt lon="108.89532499999999" lat="34.251015"><ele>397.8</ele><time>2021-06-04T02:42:22Z</time><speed>0.6320788860321045</speed></trkpt><trkpt lon="108.89535499999998" lat="34.250925"><ele>397.6</ele><time>2021-06-04T02:42:40Z</time><speed>0.5167810916900635</speed></trkpt><trkpt lon="108.89546833333334" lat="34.25094166666667"><ele>396.2</ele><time>2021-06-04T02:43:10Z</time><speed>0.272288054227829</speed></trkpt><trkpt lon="108.89552" lat="34.25085166666667"><ele>398.2</ele><time>2021-06-04T02:43:28Z</time><speed>0.5754594206809998</speed></trkpt><trkpt lon="108.895495" lat="34.250751666666666"><ele>391.2</ele><time>2021-06-04T02:43:50Z</time><speed>0.4117777645587921</speed></trkpt><trkpt lon="108.89549833333334" lat="34.25065"><ele>391.6</ele><time>2021-06-04T02:44:04Z</time><speed>0.7303908467292786</speed></trkpt><trkpt lon="108.89535333333333" lat="34.25064333333333"><ele>393.2</ele><time>2021-06-04T02:44:15Z</time><speed>0.8528947234153748</speed></trkpt><trkpt lon="108.89523666666668" lat="34.250635"><ele>396.0</ele><time>2021-06-04T02:44:24Z</time><speed>0.822011411190033</speed></trkpt><trkpt lon="108.89512666666666" lat="34.250618333333335"><ele>400.7</ele><time>2021-06-04T02:44:36Z</time><speed>0.8060550093650818</speed></trkpt><trkpt lon="108.895015" lat="34.25063"><ele>402.5</ele><time>2021-06-04T02:44:48Z</time><speed>0.7077430486679077</speed></trkpt><trkpt lon="108.89490499999998" lat="34.25065166666666"><ele>402.6</ele><time>2021-06-04T02:44:58Z</time><speed>0.7406852841377258</speed></trkpt><trkpt lon="108.89479666666666" lat="34.250625"><ele>402.6</ele><time>2021-06-04T02:45:12Z</time><speed>0.6660505533218384</speed></trkpt><trkpt lon="108.894745" lat="34.25053833333333"><ele>402.6</ele><time>2021-06-04T02:45:26Z</time><speed>0.8019372224807739</speed></trkpt><trkpt lon="108.89471499999999" lat="34.25044666666667"><ele>396.2</ele><time>2021-06-04T02:59:42Z</time><speed>0.9892961382865906</speed></trkpt><trkpt lon="108.894585" lat="34.25040166666667"><ele>394.4</ele><time>2021-06-04T02:59:53Z</time><speed>0.9980463981628418</speed></trkpt><trkpt lon="108.89447333333334" lat="34.25042833333334"><ele>392.6</ele><time>2021-06-04T03:00:06Z</time><speed>0.9481183290481567</speed></trkpt><trkpt lon="108.89435999999999" lat="34.25047"><ele>393.7</ele><time>2021-06-04T03:00:20Z</time><speed>0.6639916896820068</speed></trkpt><trkpt lon="108.89424" lat="34.25047333333334"><ele>393.5</ele><time>2021-06-04T03:00:29Z</time><speed>0.8395119309425354</speed></trkpt><trkpt lon="108.89415499999998" lat="34.250395000000005"><ele>391.8</ele><time>2021-06-04T03:16:36Z</time><speed>1.0613572597503662</speed></trkpt><trkpt lon="108.89408999999999" lat="34.25032"><ele>386.6</ele><time>2021-06-04T03:16:50Z</time><speed>0.8595861196517944</speed></trkpt><trkpt lon="108.89398166666666" lat="34.25030833333334"><ele>391.3</ele><time>2021-06-04T03:17:01Z</time><speed>0.8287028074264526</speed></trkpt><trkpt lon="108.89387" lat="34.25029833333333"><ele>395.2</ele><time>2021-06-04T03:17:10Z</time><speed>0.9620158076286316</speed></trkpt><trkpt lon="108.89379833333332" lat="34.25022666666667"><ele>395.2</ele><time>2021-06-04T03:17:22Z</time><speed>0.8364236354827881</speed></trkpt><trkpt lon="108.89369333333335" lat="34.250265"><ele>393.4</ele><time>2021-06-04T03:17:38Z</time><speed>1.0773136615753174</speed></trkpt><trkpt lon="108.89366166666666" lat="34.25016"><ele>393.9</ele><time>2021-06-04T03:26:00Z</time><speed>1.2929822206497192</speed></trkpt><trkpt lon="108.89356500000001" lat="34.25007666666667"><ele>394.6</ele><time>2021-06-04T03:26:09Z</time><speed>1.3459986448287964</speed></trkpt><trkpt lon="108.89346500000002" lat="34.25003166666667"><ele>394.4</ele><time>2021-06-04T03:26:13Z</time><speed>1.8267492055892944</speed></trkpt><trkpt lon="108.89336166666665" lat="34.25006"><ele>391.0</ele><time>2021-06-04T03:26:41Z</time><speed>0.5044277906417847</speed></trkpt><trkpt lon="108.89326166666666" lat="34.25002166666666"><ele>393.8</ele><time>2021-06-04T03:27:09Z</time><speed>0.5404583215713501</speed></trkpt><trkpt lon="108.89319333333333" lat="34.25010666666667"><ele>395.3</ele><time>2021-06-04T03:34:54Z</time><speed>0.7216405272483826</speed></trkpt><trkpt lon="108.89308833333334" lat="34.25015166666667"><ele>395.5</ele><time>2021-06-04T03:35:02Z</time><speed>0.7900986075401306</speed></trkpt><trkpt lon="108.89297166666665" lat="34.250175"><ele>395.5</ele><time>2021-06-04T03:35:12Z</time><speed>0.9326766729354858</speed></trkpt><trkpt lon="108.89286666666666" lat="34.25019833333333"><ele>400.3</ele><time>2021-06-04T03:35:54Z</time><speed>0.6053133606910706</speed></trkpt><trkpt lon="108.89274833333333" lat="34.25015166666667"><ele>396.3</ele><time>2021-06-04T03:36:25Z</time><speed>0.4647941589355469</speed></trkpt><trkpt lon="108.89267333333333" lat="34.250080000000004"><ele>395.4</ele><time>2021-06-04T03:36:40Z</time><speed>0.6536971926689148</speed></trkpt><trkpt lon="108.89254833333334" lat="34.25006833333334"><ele>394.2</ele><time>2021-06-04T03:36:52Z</time><speed>0.8091433048248291</speed></trkpt><trkpt lon="108.89243666666668" lat="34.250095"><ele>394.8</ele><time>2021-06-04T03:41:11Z</time><speed>0.34331971406936646</speed></trkpt><trkpt lon="108.89255166666665" lat="34.250080000000004"><ele>397.7</ele><time>2021-06-04T03:48:10Z</time><speed>0.816349446773529</speed></trkpt><trkpt lon="108.89267833333334" lat="34.250105"><ele>395.0</ele><time>2021-06-04T03:48:21Z</time><speed>1.1493747234344482</speed></trkpt><trkpt lon="108.89275833333335" lat="34.25017666666667"><ele>394.7</ele><time>2021-06-04T03:48:32Z</time><speed>1.0176057815551758</speed></trkpt><trkpt lon="108.89288666666668" lat="34.250186666666664"><ele>395.3</ele><time>2021-06-04T03:48:40Z</time><speed>1.285776138305664</speed></trkpt><trkpt lon="108.89301500000002" lat="34.250186666666664"><ele>396.0</ele><time>2021-06-04T03:48:50Z</time><speed>1.1380507946014404</speed></trkpt><trkpt lon="108.893125" lat="34.25016"><ele>394.5</ele><time>2021-06-04T03:48:58Z</time><speed>1.2101119756698608</speed></trkpt><trkpt lon="108.89322166666668" lat="34.25009166666667"><ele>391.8</ele><time>2021-06-04T03:49:06Z</time><speed>1.0701074600219727</speed></trkpt><trkpt lon="108.89333333333335" lat="34.25006"><ele>390.3</ele><time>2021-06-04T03:49:14Z</time><speed>1.124668002128601</speed></trkpt><trkpt lon="108.89345499999999" lat="34.25007666666667"><ele>391.5</ele><time>2021-06-04T03:49:21Z</time><speed>1.255407452583313</speed></trkpt><trkpt lon="108.89354999999999" lat="34.25013333333333"><ele>392.0</ele><time>2021-06-04T03:49:28Z</time><speed>1.3058502674102783</speed></trkpt><trkpt lon="108.89369166666665" lat="34.25020166666666"><ele>393.4</ele><time>2021-06-04T03:49:36Z</time><speed>1.740790605545044</speed></trkpt><trkpt lon="108.89377666666665" lat="34.25026166666667"><ele>393.4</ele><time>2021-06-04T03:49:42Z</time><speed>1.9657241106033325</speed></trkpt><trkpt lon="108.89384833333334" lat="34.25033666666666"><ele>392.3</ele><time>2021-06-04T03:49:50Z</time><speed>1.3027619123458862</speed></trkpt><trkpt lon="108.89395333333331" lat="34.25041"><ele>391.7</ele><time>2021-06-04T03:49:58Z</time><speed>1.2590105533599854</speed></trkpt><trkpt lon="108.89404" lat="34.25049"><ele>391.3</ele><time>2021-06-04T03:50:05Z</time><speed>1.3779113292694092</speed></trkpt><trkpt lon="108.89413" lat="34.250545"><ele>390.9</ele><time>2021-06-04T03:50:12Z</time><speed>1.258495807647705</speed></trkpt><trkpt lon="108.89426833333333" lat="34.250525"><ele>391.3</ele><time>2021-06-04T03:50:21Z</time><speed>1.36504328250885</speed></trkpt><trkpt lon="108.89437833333335" lat="34.25049"><ele>390.9</ele><time>2021-06-04T03:50:28Z</time><speed>1.3876911401748657</speed></trkpt><trkpt lon="108.89447999999999" lat="34.25044833333333"><ele>391.0</ele><time>2021-06-04T03:50:36Z</time><speed>1.207538366317749</speed></trkpt><trkpt lon="108.89462333333334" lat="34.25044833333333"><ele>393.2</ele><time>2021-06-04T03:50:45Z</time><speed>1.1565808057785034</speed></trkpt><trkpt lon="108.894745" lat="34.250475"><ele>391.9</ele><time>2021-06-04T03:50:55Z</time><speed>0.8698805570602417</speed></trkpt><trkpt lon="108.89486333333335" lat="34.25046666666666"><ele>394.4</ele><time>2021-06-04T03:51:02Z</time><speed>1.0613572597503662</speed></trkpt><trkpt lon="108.89496833333332" lat="34.250438333333335"><ele>395.1</ele><time>2021-06-04T03:51:10Z</time><speed>1.0896669626235962</speed></trkpt><trkpt lon="108.89507166666665" lat="34.250405"><ele>394.9</ele><time>2021-06-04T03:51:18Z</time><speed>1.127241611480713</speed></trkpt><trkpt lon="108.89519833333334" lat="34.250395000000005"><ele>396.0</ele><time>2021-06-04T03:51:27Z</time><speed>1.1504042148590088</speed></trkpt><trkpt lon="108.89533166666666" lat="34.25040666666666"><ele>397.6</ele><time>2021-06-04T03:51:36Z</time><speed>1.0942994356155396</speed></trkpt><trkpt lon="108.89544333333333" lat="34.25038333333334"><ele>399.0</ele><time>2021-06-04T03:51:44Z</time><speed>1.0973877906799316</speed></trkpt><trkpt lon="108.89555999999999" lat="34.25037"><ele>400.2</ele><time>2021-06-04T03:51:52Z</time><speed>1.073710560798645</speed></trkpt><trkpt lon="108.89568666666668" lat="34.250348333333335"><ele>402.0</ele><time>2021-06-04T03:52:00Z</time><speed>1.0582689046859741</speed></trkpt><trkpt lon="108.89582" lat="34.25032"><ele>400.7</ele><time>2021-06-04T03:52:10Z</time><speed>1.1169471740722656</speed></trkpt><trkpt lon="108.89588333333334" lat="34.250236666666666"><ele>399.4</ele><time>2021-06-04T03:52:18Z</time><speed>1.1200355291366577</speed></trkpt><trkpt lon="108.89597833333333" lat="34.250155"><ele>398.1</ele><time>2021-06-04T03:52:28Z</time><speed>1.1092263460159302</speed></trkpt><trkpt lon="108.89605166666666" lat="34.25007166666667"><ele>395.4</ele><time>2021-06-04T03:52:43Z</time><speed>0.7231847047805786</speed></trkpt><trkpt lon="108.89597166666665" lat="34.24997666666666"><ele>395.7</ele><time>2021-06-04T03:52:50Z</time><speed>1.5122538805007935</speed></trkpt><trkpt lon="108.89589333333333" lat="34.24989666666667"><ele>398.5</ele><time>2021-06-04T03:53:03Z</time><speed>0.6536971926689148</speed></trkpt><trkpt lon="108.89590333333332" lat="34.249781666666664"><ele>394.9</ele><time>2021-06-04T03:53:13Z</time><speed>0.0</speed></trkpt><trkpt lon="108.89593333333332" lat="34.249685"><ele>396.0</ele><time>2021-06-04T03:53:24Z</time><speed>0.0</speed></trkpt><trkpt lon="108.89597166666665" lat="34.24957833333334"><ele>393.8</ele><time>2021-06-04T03:53:32Z</time><speed>0.0</speed></trkpt><trkpt lon="108.89599500000001" lat="34.24948333333334"><ele>389.5</ele><time>2021-06-04T03:53:41Z</time><speed>0.0</speed></trkpt><trkpt lon="108.89607333333333" lat="34.24939833333334"><ele>387.6</ele><time>2021-06-04T03:53:52Z</time><speed>0.0</speed></trkpt><trkpt lon="108.89611500000001" lat="34.249295"><ele>386.9</ele><time>2021-06-04T03:54:00Z</time><speed>0.0</speed></trkpt><trkpt lon="108.89605833333331" lat="34.249188333333336"><ele>383.7</ele><time>2021-06-04T03:54:08Z</time><speed>0.0</speed></trkpt><trkpt lon="108.89602666666666" lat="34.24908333333334"><ele>382.1</ele><time>2021-06-04T03:54:16Z</time><speed>0.0</speed></trkpt></trkseg></trk></gpx>
