# Supplementary material for: Exploring the influence of path environment factors on walking behavior in urban parks with configuration attribute control
Source: PLoS One. 2025 Jul 28;20(7):e0329278. doi: 10.1371/journal.pone.0329278 (PMC12303266; doi:10.1371/journal.pone.0329278)
Supplement: S2 File — (ZIP) [file pone.0329278.s002.zip › S2 File/Trajectory data/F50.gpx]

<?xml version="1.0" encoding="UTF-8"?><gpx xsi:schemaLocation="http://www.topografix.com/GPX/1/0 http://www.topografix.com/GPX/1/0/gpx.xsd" xmlns="http://www.topografix.com/GPX/1/0" xmlns:xsi="http://www.w3.org/2001/XMLSchema-instance" creator="SixFoot - http://www.foooooot.com/" version="1.0"><trk><trkseg><trkpt lon="108.8961819" lat="34.2488664"><ele>367.550048828125</ele><time>2021-06-04T00:04:15Z</time><speed>0.6200000164243915</speed></trkpt><trkpt lon="108.896016" lat="34.248888"><ele>362.165405</ele><time>2021-06-04T00:04:18Z</time><speed>2.0700000548362745</speed></trkpt><trkpt lon="108.895969" lat="34.248989"><ele>360.306641</ele><time>2021-06-04T00:04:26Z</time><speed>1.3600000360276976</speed></trkpt><trkpt lon="108.896" lat="34.249076"><ele>362.734131</ele><time>2021-06-04T00:04:34Z</time><speed>0.7800000206629442</speed></trkpt><trkpt lon="108.896005" lat="34.249192"><ele>361.213379</ele><time>2021-06-04T00:05:01Z</time><speed>0.0</speed></trkpt><trkpt lon="108.896043" lat="34.249329"><ele>359.325073</ele><time>2021-06-04T00:05:07Z</time><speed>0.7100000188085773</speed></trkpt><trkpt lon="108.896031" lat="34.249438"><ele>358.920776</ele><time>2021-06-04T00:05:19Z</time><speed>0.0</speed></trkpt><trkpt lon="108.895985" lat="34.249558"><ele>360.106323</ele><time>2021-06-04T00:05:25Z</time><speed>0.7100000188085773</speed></trkpt><trkpt lon="108.895873" lat="34.249607"><ele>369.087402</ele><time>2021-06-04T00:05:30Z</time><speed>1.5100000400013405</speed></trkpt><trkpt lon="108.895744" lat="34.249643"><ele>375.282227</ele><time>2021-06-04T00:05:36Z</time><speed>1.430000037882064</speed></trkpt><trkpt lon="108.895653" lat="34.249707"><ele>374.653076</ele><time>2021-06-04T00:05:44Z</time><speed>1.3300000352329688</speed></trkpt><trkpt lon="108.895622" lat="34.249805"><ele>375.779419</ele><time>2021-06-04T00:05:52Z</time><speed>1.3400000354978785</speed></trkpt><trkpt lon="108.895619" lat="34.249908"><ele>379.37146</ele><time>2021-06-04T00:06:04Z</time><speed>1.0600000280804112</speed></trkpt><trkpt lon="108.89564" lat="34.25"><ele>378.94342</ele><time>2021-06-04T00:06:16Z</time><speed>0.7100000188085773</speed></trkpt><trkpt lon="108.895569" lat="34.250074"><ele>380.33844</ele><time>2021-06-04T00:06:28Z</time><speed>1.5500000410609787</speed></trkpt><trkpt lon="108.895456" lat="34.250062"><ele>381.052612</ele><time>2021-06-04T00:06:36Z</time><speed>1.2500000331136925</speed></trkpt><trkpt lon="108.895345" lat="34.250044"><ele>380.863403</ele><time>2021-06-04T00:06:44Z</time><speed>1.2800000339084212</speed></trkpt><trkpt lon="108.895231" lat="34.250046"><ele>381.208191</ele><time>2021-06-04T00:06:52Z</time><speed>1.4000000370873356</speed></trkpt><trkpt lon="108.895113" lat="34.250034"><ele>379.25415</ele><time>2021-06-04T00:07:00Z</time><speed>1.2300000325838734</speed></trkpt><trkpt lon="108.895004" lat="34.250055"><ele>376.290894</ele><time>2021-06-04T00:07:08Z</time><speed>1.3100000347031497</speed></trkpt><trkpt lon="108.894888" lat="34.250034"><ele>377.237305</ele><time>2021-06-04T00:07:16Z</time><speed>1.2100000320540543</speed></trkpt><trkpt lon="108.894813" lat="34.249952"><ele>377.673584</ele><time>2021-06-04T00:07:26Z</time><speed>1.4000000370873356</speed></trkpt><trkpt lon="108.894786" lat="34.249847"><ele>375.352051</ele><time>2021-06-04T00:07:36Z</time><speed>1.2000000317891448</speed></trkpt><trkpt lon="108.894761" lat="34.24975"><ele>373.662903</ele><time>2021-06-04T00:07:44Z</time><speed>1.3600000360276976</speed></trkpt><trkpt lon="108.894802" lat="34.249646"><ele>374.485168</ele><time>2021-06-04T00:07:54Z</time><speed>0.9700000256962253</speed></trkpt><trkpt lon="108.894881" lat="34.249558"><ele>374.613525</ele><time>2021-06-04T00:08:06Z</time><speed>1.2100000320540543</speed></trkpt><trkpt lon="108.894932" lat="34.249465"><ele>372.881592</ele><time>2021-06-04T00:08:16Z</time><speed>1.170000030994416</speed></trkpt><trkpt lon="108.894957" lat="34.249372"><ele>372.309814</ele><time>2021-06-04T00:08:24Z</time><speed>1.2300000325838734</speed></trkpt><trkpt lon="108.894979" lat="34.249277"><ele>370.688782</ele><time>2021-06-04T00:08:32Z</time><speed>1.150000030464597</speed></trkpt><trkpt lon="108.894972" lat="34.249185"><ele>369.986267</ele><time>2021-06-04T00:08:40Z</time><speed>1.2500000331136925</speed></trkpt><trkpt lon="108.894968" lat="34.249089"><ele>369.481384</ele><time>2021-06-04T00:08:48Z</time><speed>1.040000027550592</speed></trkpt><trkpt lon="108.894936" lat="34.248985"><ele>370.83667</ele><time>2021-06-04T00:08:58Z</time><speed>1.170000030994416</speed></trkpt><trkpt lon="108.894826" lat="34.248976"><ele>371.135376</ele><time>2021-06-04T00:12:12Z</time><speed>0.19000000503328127</speed></trkpt><trkpt lon="108.894709" lat="34.24895"><ele>369.927002</ele><time>2021-06-04T00:25:49Z</time><speed>0.0</speed></trkpt><trkpt lon="108.894759" lat="34.249048"><ele>370.733521</ele><time>2021-06-04T00:32:41Z</time><speed>1.1300000299347779</speed></trkpt><trkpt lon="108.894716" lat="34.248959"><ele>372.299316</ele><time>2021-06-04T00:33:17Z</time><speed>0.9600000254313158</speed></trkpt><trkpt lon="108.894839" lat="34.248915"><ele>375.918701</ele><time>2021-06-04T00:45:18Z</time><speed>1.220000032318964</speed></trkpt><trkpt lon="108.894945" lat="34.248878"><ele>373.427368</ele><time>2021-06-04T00:45:28Z</time><speed>1.2300000325838734</speed></trkpt><trkpt lon="108.894953" lat="34.248781"><ele>370.640259</ele><time>2021-06-04T00:45:38Z</time><speed>1.0000000264909539</speed></trkpt><trkpt lon="108.894982" lat="34.248692"><ele>370.600037</ele><time>2021-06-04T00:45:48Z</time><speed>1.0700000283453208</speed></trkpt><trkpt lon="108.894986" lat="34.248591"><ele>372.232666</ele><time>2021-06-04T00:45:58Z</time><speed>1.0100000267558635</speed></trkpt><trkpt lon="108.894966" lat="34.248493"><ele>372.873169</ele><time>2021-06-04T00:46:08Z</time><speed>1.0600000280804112</speed></trkpt><trkpt lon="108.894948" lat="34.248391"><ele>374.535461</ele><time>2021-06-04T00:46:18Z</time><speed>0.9400000249014967</speed></trkpt><trkpt lon="108.894956" lat="34.248286"><ele>373.245972</ele><time>2021-06-04T00:46:30Z</time><speed>1.020000027020773</speed></trkpt><trkpt lon="108.894947" lat="34.248176"><ele>371.432129</ele><time>2021-06-04T00:46:42Z</time><speed>1.390000036822426</speed></trkpt><trkpt lon="108.89491" lat="34.248073"><ele>370.886353</ele><time>2021-06-04T00:46:52Z</time><speed>1.3300000352329688</speed></trkpt><trkpt lon="108.894939" lat="34.247981"><ele>373.708496</ele><time>2021-06-04T00:47:04Z</time><speed>0.8200000217225822</speed></trkpt><trkpt lon="108.894933" lat="34.247889"><ele>372.67688</ele><time>2021-06-04T00:47:14Z</time><speed>0.9900000262260444</speed></trkpt><trkpt lon="108.894924" lat="34.248001"><ele>372.055298</ele><time>2021-06-04T00:49:59Z</time><speed>1.410000037352245</speed></trkpt><trkpt lon="108.894924" lat="34.248099"><ele>373.644043</ele><time>2021-06-04T00:50:11Z</time><speed>1.1900000315242352</speed></trkpt><trkpt lon="108.894929" lat="34.2482"><ele>373.572632</ele><time>2021-06-04T00:50:21Z</time><speed>0.9200000243716777</speed></trkpt><trkpt lon="108.894966" lat="34.248303"><ele>374.391113</ele><time>2021-06-04T00:50:31Z</time><speed>1.2000000317891448</speed></trkpt><trkpt lon="108.895019" lat="34.248391"><ele>374.702393</ele><time>2021-06-04T00:50:39Z</time><speed>1.1400000301996875</speed></trkpt><trkpt lon="108.895031" lat="34.248492"><ele>376.009033</ele><time>2021-06-04T00:50:49Z</time><speed>0.9900000262260444</speed></trkpt><trkpt lon="108.89504" lat="34.248587"><ele>375.169678</ele><time>2021-06-04T00:50:59Z</time><speed>1.1800000312593257</speed></trkpt><trkpt lon="108.895007" lat="34.248684"><ele>374.948975</ele><time>2021-06-04T00:51:09Z</time><speed>1.0500000278155017</speed></trkpt><trkpt lon="108.894961" lat="34.248776"><ele>376.207397</ele><time>2021-06-04T00:51:23Z</time><speed>0.8200000217225822</speed></trkpt><trkpt lon="108.894951" lat="34.248883"><ele>373.31897</ele><time>2021-06-04T00:51:39Z</time><speed>0.9600000254313158</speed></trkpt><trkpt lon="108.894841" lat="34.248923"><ele>374.221558</ele><time>2021-06-04T00:51:51Z</time><speed>1.3400000354978785</speed></trkpt><trkpt lon="108.894724" lat="34.248924"><ele>374.000732</ele><time>2021-06-04T00:51:59Z</time><speed>1.4200000376171547</speed></trkpt><trkpt lon="108.894851" lat="34.248919"><ele>375.855713</ele><time>2021-06-04T00:55:01Z</time><speed>0.8000000211927633</speed></trkpt><trkpt lon="108.89496" lat="34.248921"><ele>374.788879</ele><time>2021-06-04T00:55:11Z</time><speed>0.9100000241067682</speed></trkpt><trkpt lon="108.894969" lat="34.248828"><ele>372.747925</ele><time>2021-06-04T00:55:23Z</time><speed>1.1200000296698687</speed></trkpt><trkpt lon="108.894979" lat="34.248723"><ele>373.521912</ele><time>2021-06-04T00:55:34Z</time><speed>1.2300000325838734</speed></trkpt><trkpt lon="108.895005" lat="34.248619"><ele>371.639221</ele><time>2021-06-04T00:55:45Z</time><speed>0.8100000214576728</speed></trkpt><trkpt lon="108.89499" lat="34.24852"><ele>372.488159</ele><time>2021-06-04T00:55:54Z</time><speed>1.1800000312593257</speed></trkpt><trkpt lon="108.894968" lat="34.248412"><ele>371.313477</ele><time>2021-06-04T00:56:04Z</time><speed>1.2000000317891448</speed></trkpt><trkpt lon="108.894965" lat="34.248312"><ele>375.206238</ele><time>2021-06-04T00:56:13Z</time><speed>1.3300000352329688</speed></trkpt><trkpt lon="108.89496" lat="34.248201"><ele>374.698059</ele><time>2021-06-04T00:56:23Z</time><speed>1.4000000370873356</speed></trkpt><trkpt lon="108.894935" lat="34.24811"><ele>375.23877</ele><time>2021-06-04T00:56:30Z</time><speed>1.3000000344382403</speed></trkpt><trkpt lon="108.894849" lat="34.248037"><ele>375.52417</ele><time>2021-06-04T00:56:39Z</time><speed>1.2700000336435115</speed></trkpt><trkpt lon="108.894732" lat="34.247982"><ele>376.36499</ele><time>2021-06-04T00:56:48Z</time><speed>1.3000000344382403</speed></trkpt><trkpt lon="108.894755" lat="34.247884"><ele>376.45752</ele><time>2021-06-04T00:56:59Z</time><speed>1.2300000325838734</speed></trkpt><trkpt lon="108.894821" lat="34.247801"><ele>378.537598</ele><time>2021-06-04T00:59:17Z</time><speed>1.0600000280804112</speed></trkpt><trkpt lon="108.894928" lat="34.247752"><ele>375.152588</ele><time>2021-06-04T00:59:27Z</time><speed>1.09000002887514</speed></trkpt><trkpt lon="108.894993" lat="34.247677"><ele>374.330139</ele><time>2021-06-04T00:59:35Z</time><speed>1.220000032318964</speed></trkpt><trkpt lon="108.895099" lat="34.247614"><ele>372.05072</ele><time>2021-06-04T00:59:45Z</time><speed>1.9800000524520889</speed></trkpt><trkpt lon="108.89515" lat="34.247502"><ele>373.865601</ele><time>2021-06-04T00:59:50Z</time><speed>1.670000044239893</speed></trkpt><trkpt lon="108.895234" lat="34.247429"><ele>373.443542</ele><time>2021-06-04T00:59:57Z</time><speed>1.4500000384118832</speed></trkpt><trkpt lon="108.895229" lat="34.247314"><ele>373.015808</ele><time>2021-06-04T01:00:06Z</time><speed>1.0700000283453208</speed></trkpt><trkpt lon="108.895255" lat="34.247221"><ele>376.432251</ele><time>2021-06-04T01:00:13Z</time><speed>1.2300000325838734</speed></trkpt><trkpt lon="108.895243" lat="34.247108"><ele>375.358032</ele><time>2021-06-04T01:00:21Z</time><speed>1.3300000352329688</speed></trkpt><trkpt lon="108.895204" lat="34.247013"><ele>374.327332</ele><time>2021-06-04T01:00:29Z</time><speed>1.1600000307295066</speed></trkpt><trkpt lon="108.895194" lat="34.246914"><ele>372.843018</ele><time>2021-06-04T01:00:37Z</time><speed>1.4200000376171547</speed></trkpt><trkpt lon="108.895198" lat="34.246799"><ele>374.181274</ele><time>2021-06-04T01:00:46Z</time><speed>1.930000051127541</speed></trkpt><trkpt lon="108.895146" lat="34.246703"><ele>374.245605</ele><time>2021-06-04T01:00:53Z</time><speed>1.500000039736431</speed></trkpt><trkpt lon="108.895073" lat="34.246628"><ele>374.860352</ele><time>2021-06-04T01:01:05Z</time><speed>1.4200000376171547</speed></trkpt><trkpt lon="108.895039" lat="34.246532"><ele>374.244934</ele><time>2021-06-04T01:01:15Z</time><speed>1.0700000283453208</speed></trkpt><trkpt lon="108.894995" lat="34.246445"><ele>375.088379</ele><time>2021-06-04T01:01:23Z</time><speed>1.3000000344382403</speed></trkpt><trkpt lon="108.894888" lat="34.246373"><ele>367.725281</ele><time>2021-06-04T01:01:34Z</time><speed>1.2600000333786021</speed></trkpt><trkpt lon="108.894842" lat="34.246286"><ele>369.852783</ele><time>2021-06-04T01:01:41Z</time><speed>1.6200000429153456</speed></trkpt><trkpt lon="108.894767" lat="34.246201"><ele>366.70105</ele><time>2021-06-04T01:01:48Z</time><speed>1.370000036292607</speed></trkpt><trkpt lon="108.894683" lat="34.246113"><ele>369.783325</ele><time>2021-06-04T01:01:57Z</time><speed>0.0</speed></trkpt><trkpt lon="108.894568" lat="34.246147"><ele>367.236328</ele><time>2021-06-04T01:02:21Z</time><speed>1.5700000415907978</speed></trkpt><trkpt lon="108.894538" lat="34.246242"><ele>365.752319</ele><time>2021-06-04T01:02:24Z</time><speed>0.5300000140402056</speed></trkpt><trkpt lon="108.894507" lat="34.246351"><ele>366.923523</ele><time>2021-06-04T01:02:28Z</time><speed>1.500000039736431</speed></trkpt><trkpt lon="108.89453" lat="34.246454"><ele>371.796875</ele><time>2021-06-04T01:02:36Z</time><speed>0.7300000193383964</speed></trkpt><trkpt lon="108.894612" lat="34.246538"><ele>375.771301</ele><time>2021-06-04T01:02:43Z</time><speed>1.390000036822426</speed></trkpt><trkpt lon="108.894664" lat="34.246626"><ele>376.922974</ele><time>2021-06-04T01:02:50Z</time><speed>0.7900000209278537</speed></trkpt><trkpt lon="108.894677" lat="34.246723"><ele>374.973755</ele><time>2021-06-04T01:02:58Z</time><speed>1.390000036822426</speed></trkpt><trkpt lon="108.894729" lat="34.246812"><ele>376.636414</ele><time>2021-06-04T01:03:07Z</time><speed>0.6700000177489392</speed></trkpt><trkpt lon="108.89484" lat="34.246856"><ele>376.377563</ele><time>2021-06-04T01:03:23Z</time><speed>2.0300000537766363</speed></trkpt><trkpt lon="108.89493" lat="34.246913"><ele>376.418213</ele><time>2021-06-04T01:03:29Z</time><speed>1.3100000347031497</speed></trkpt><trkpt lon="108.89484" lat="34.24699"><ele>375.820496</ele><time>2021-06-04T01:03:45Z</time><speed>1.3200000349680594</speed></trkpt><trkpt lon="108.894744" lat="34.247065"><ele>375.622437</ele><time>2021-06-04T01:03:54Z</time><speed>1.390000036822426</speed></trkpt><trkpt lon="108.894635" lat="34.247086"><ele>376.068848</ele><time>2021-06-04T01:04:01Z</time><speed>1.650000043710074</speed></trkpt><trkpt lon="108.894492" lat="34.247078"><ele>376.133545</ele><time>2021-06-04T01:04:09Z</time><speed>1.7100000452995312</speed></trkpt><trkpt lon="108.894404" lat="34.247136"><ele>381.231079</ele><time>2021-06-04T01:04:29Z</time><speed>0.370000009801653</speed></trkpt><trkpt lon="108.89438" lat="34.247243"><ele>379.803589</ele><time>2021-06-04T01:04:37Z</time><speed>1.2500000331136925</speed></trkpt><trkpt lon="108.894359" lat="34.247337"><ele>379.279175</ele><time>2021-06-04T01:04:44Z</time><speed>1.3200000349680594</speed></trkpt><trkpt lon="108.894317" lat="34.24742"><ele>376.250122</ele><time>2021-06-04T01:04:51Z</time><speed>1.2700000336435115</speed></trkpt><trkpt lon="108.894243" lat="34.247515"><ele>378.035034</ele><time>2021-06-04T01:05:00Z</time><speed>0.8000000211927633</speed></trkpt><trkpt lon="108.894212" lat="34.247602"><ele>379.2677</ele><time>2021-06-04T01:05:09Z</time><speed>0.7700000203980346</speed></trkpt><trkpt lon="108.894206" lat="34.247701"><ele>379.762573</ele><time>2021-06-04T01:05:18Z</time><speed>0.6900000182787582</speed></trkpt><trkpt lon="108.894204" lat="34.247792"><ele>380.286621</ele><time>2021-06-04T01:05:26Z</time><speed>1.1200000296698687</speed></trkpt><trkpt lon="108.894203" lat="34.247883"><ele>380.14624</ele><time>2021-06-04T01:05:33Z</time><speed>1.1200000296698687</speed></trkpt><trkpt lon="108.894145" lat="34.24796"><ele>379.575012</ele><time>2021-06-04T01:05:40Z</time><speed>1.3200000349680594</speed></trkpt><trkpt lon="108.894068" lat="34.248039"><ele>377.397583</ele><time>2021-06-04T01:05:48Z</time><speed>1.09000002887514</speed></trkpt><trkpt lon="108.893952" lat="34.248104"><ele>374.818237</ele><time>2021-06-04T01:05:56Z</time><speed>1.3300000352329688</speed></trkpt><trkpt lon="108.893872" lat="34.248189"><ele>376.375732</ele><time>2021-06-04T01:06:05Z</time><speed>1.390000036822426</speed></trkpt><trkpt lon="108.893795" lat="34.248255"><ele>380.44165</ele><time>2021-06-04T01:06:28Z</time><speed>1.3800000365575165</speed></trkpt><trkpt lon="108.893691" lat="34.248292"><ele>383.349548</ele><time>2021-06-04T01:06:34Z</time><speed>0.7700000203980346</speed></trkpt><trkpt lon="108.893565" lat="34.248294"><ele>379.773071</ele><time>2021-06-04T01:06:50Z</time><speed>1.2900000341733306</speed></trkpt><trkpt lon="108.893462" lat="34.248323"><ele>377.033203</ele><time>2021-06-04T01:06:54Z</time><speed>1.2000000317891448</speed></trkpt><trkpt lon="108.893354" lat="34.248428"><ele>381.814697</ele><time>2021-06-04T01:07:03Z</time><speed>0.0</speed></trkpt><trkpt lon="108.893209" lat="34.248492"><ele>378.328491</ele><time>2021-06-04T01:07:15Z</time><speed>1.5400000407960692</speed></trkpt><trkpt lon="108.893069" lat="34.248494"><ele>376.890625</ele><time>2021-06-04T01:07:23Z</time><speed>1.7900000474188076</speed></trkpt><trkpt lon="108.892939" lat="34.248526"><ele>374.21582</ele><time>2021-06-04T01:07:33Z</time><speed>0.0</speed></trkpt><trkpt lon="108.892784" lat="34.248559"><ele>370.597778</ele><time>2021-06-04T01:07:49Z</time><speed>1.6200000429153456</speed></trkpt><trkpt lon="108.892671" lat="34.248601"><ele>370.19104</ele><time>2021-06-04T01:07:56Z</time><speed>1.2300000325838734</speed></trkpt><trkpt lon="108.892563" lat="34.248668"><ele>369.308838</ele><time>2021-06-04T01:08:03Z</time><speed>1.220000032318964</speed></trkpt><trkpt lon="108.892461" lat="34.248708"><ele>366.869202</ele><time>2021-06-04T01:08:15Z</time><speed>1.500000039736431</speed></trkpt><trkpt lon="108.89235" lat="34.248765"><ele>367.968872</ele><time>2021-06-04T01:08:23Z</time><speed>1.170000030994416</speed></trkpt><trkpt lon="108.892211" lat="34.248739"><ele>369.431274</ele><time>2021-06-04T01:08:33Z</time><speed>1.150000030464597</speed></trkpt><trkpt lon="108.892103" lat="34.248718"><ele>371.483398</ele><time>2021-06-04T01:09:10Z</time><speed>0.7800000206629442</speed></trkpt><trkpt lon="108.89198" lat="34.248705"><ele>373.980286</ele><time>2021-06-04T01:09:41Z</time><speed>0.4500000119209293</speed></trkpt><trkpt lon="108.891842" lat="34.248714"><ele>369.851562</ele><time>2021-06-04T01:09:48Z</time><speed>0.6800000180138488</speed></trkpt><trkpt lon="108.891754" lat="34.24865"><ele>377.055481</ele><time>2021-06-04T01:10:47Z</time><speed>1.4700000389417023</speed></trkpt><trkpt lon="108.891638" lat="34.248631"><ele>379.171509</ele><time>2021-06-04T01:10:53Z</time><speed>1.910000050597722</speed></trkpt><trkpt lon="108.891522" lat="34.248636"><ele>378.414551</ele><time>2021-06-04T01:11:01Z</time><speed>0.5900000156296629</speed></trkpt><trkpt lon="108.891415" lat="34.248662"><ele>380.371948</ele><time>2021-06-04T01:11:07Z</time><speed>0.27000000715255756</speed></trkpt><trkpt lon="108.891305" lat="34.248696"><ele>376.63147</ele><time>2021-06-04T01:11:14Z</time><speed>1.3600000360276976</speed></trkpt><trkpt lon="108.891203" lat="34.248735"><ele>375.528992</ele><time>2021-06-04T01:11:20Z</time><speed>1.150000030464597</speed></trkpt><trkpt lon="108.891066" lat="34.248794"><ele>374.580322</ele><time>2021-06-04T01:11:27Z</time><speed>1.480000039206612</speed></trkpt><trkpt lon="108.890969" lat="34.24884"><ele>375.74939</ele><time>2021-06-04T01:11:34Z</time><speed>1.150000030464597</speed></trkpt><trkpt lon="108.890878" lat="34.248899"><ele>375.394409</ele><time>2021-06-04T01:11:42Z</time><speed>1.4700000389417023</speed></trkpt><trkpt lon="108.890791" lat="34.24898"><ele>376.839233</ele><time>2021-06-04T01:11:50Z</time><speed>0.9000000238418586</speed></trkpt><trkpt lon="108.890729" lat="34.249069"><ele>374.745972</ele><time>2021-06-04T01:12:00Z</time><speed>1.0300000272856826</speed></trkpt><trkpt lon="108.890721" lat="34.249165"><ele>376.425293</ele><time>2021-06-04T01:12:08Z</time><speed>1.110000029404959</speed></trkpt><trkpt lon="108.890734" lat="34.249279"><ele>372.100159</ele><time>2021-06-04T01:12:16Z</time><speed>1.170000030994416</speed></trkpt><trkpt lon="108.890723" lat="34.249386"><ele>374.82251</ele><time>2021-06-04T01:12:24Z</time><speed>1.370000036292607</speed></trkpt><trkpt lon="108.890717" lat="34.249489"><ele>375.571777</ele><time>2021-06-04T01:12:34Z</time><speed>1.170000030994416</speed></trkpt><trkpt lon="108.89073" lat="34.249581"><ele>375.5979</ele><time>2021-06-04T01:12:42Z</time><speed>1.4600000386767928</speed></trkpt><trkpt lon="108.890736" lat="34.249676"><ele>376.952881</ele><time>2021-06-04T01:12:50Z</time><speed>1.1400000301996875</speed></trkpt><trkpt lon="108.890727" lat="34.249774"><ele>378.322388</ele><time>2021-06-04T01:13:00Z</time><speed>1.3200000349680594</speed></trkpt><trkpt lon="108.890761" lat="34.249879"><ele>374.988464</ele><time>2021-06-04T01:13:12Z</time><speed>1.0800000286102303</speed></trkpt><trkpt lon="108.890817" lat="34.249975"><ele>374.626343</ele><time>2021-06-04T01:13:22Z</time><speed>1.0300000272856826</speed></trkpt><trkpt lon="108.890891" lat="34.25006"><ele>376.989624</ele><time>2021-06-04T01:13:32Z</time><speed>1.150000030464597</speed></trkpt><trkpt lon="108.890952" lat="34.250136"><ele>376.712769</ele><time>2021-06-04T01:13:40Z</time><speed>1.2100000320540543</speed></trkpt><trkpt lon="108.891033" lat="34.250198"><ele>375.474731</ele><time>2021-06-04T01:13:48Z</time><speed>1.3200000349680594</speed></trkpt><trkpt lon="108.891111" lat="34.250266"><ele>375.904114</ele><time>2021-06-04T01:13:56Z</time><speed>1.220000032318964</speed></trkpt><trkpt lon="108.8912" lat="34.25034"><ele>373.633057</ele><time>2021-06-04T01:14:06Z</time><speed>1.1300000299347779</speed></trkpt><trkpt lon="108.891292" lat="34.250399"><ele>371.622559</ele><time>2021-06-04T01:14:14Z</time><speed>1.5100000400013405</speed></trkpt><trkpt lon="108.891375" lat="34.25047"><ele>372.708923</ele><time>2021-06-04T01:14:22Z</time><speed>1.3200000349680594</speed></trkpt><trkpt lon="108.891416" lat="34.250572"><ele>373.748657</ele><time>2021-06-04T01:14:32Z</time><speed>0.9200000243716777</speed></trkpt><trkpt lon="108.8915" lat="34.250654"><ele>374.567383</ele><time>2021-06-04T01:14:42Z</time><speed>1.2300000325838734</speed></trkpt><trkpt lon="108.891588" lat="34.250733"><ele>370.895386</ele><time>2021-06-04T01:14:50Z</time><speed>1.5700000415907978</speed></trkpt><trkpt lon="108.891661" lat="34.250812"><ele>370.608215</ele><time>2021-06-04T01:14:58Z</time><speed>1.2600000333786021</speed></trkpt><trkpt lon="108.891741" lat="34.250894"><ele>370.770813</ele><time>2021-06-04T01:15:08Z</time><speed>1.1000000291400494</speed></trkpt><trkpt lon="108.891808" lat="34.250973"><ele>374.383179</ele><time>2021-06-04T01:15:18Z</time><speed>1.3100000347031497</speed></trkpt><trkpt lon="108.891894" lat="34.251047"><ele>373.61676</ele><time>2021-06-04T01:15:26Z</time><speed>1.350000035762788</speed></trkpt><trkpt lon="108.891987" lat="34.251107"><ele>374.282349</ele><time>2021-06-04T01:15:34Z</time><speed>1.220000032318964</speed></trkpt><trkpt lon="108.892098" lat="34.251148"><ele>375.10437</ele><time>2021-06-04T01:15:42Z</time><speed>1.3600000360276976</speed></trkpt><trkpt lon="108.892205" lat="34.251171"><ele>375.505798</ele><time>2021-06-04T01:15:50Z</time><speed>1.500000039736431</speed></trkpt><trkpt lon="108.892323" lat="34.251186"><ele>378.212524</ele><time>2021-06-04T01:16:00Z</time><speed>1.1900000315242352</speed></trkpt><trkpt lon="108.892439" lat="34.25119"><ele>378.43042</ele><time>2021-06-04T01:16:08Z</time><speed>1.5900000421206169</speed></trkpt><trkpt lon="108.892549" lat="34.251164"><ele>377.508789</ele><time>2021-06-04T01:16:16Z</time><speed>1.4000000370873356</speed></trkpt><trkpt lon="108.892673" lat="34.251146"><ele>377.756775</ele><time>2021-06-04T01:16:24Z</time><speed>1.370000036292607</speed></trkpt><trkpt lon="108.892752" lat="34.251208"><ele>375.591309</ele><time>2021-06-04T01:16:32Z</time><speed>1.3200000349680594</speed></trkpt><trkpt lon="108.892782" lat="34.251305"><ele>375.259705</ele><time>2021-06-04T01:16:40Z</time><speed>1.9200000508626316</speed></trkpt><trkpt lon="108.89289" lat="34.251413"><ele>375.333679</ele><time>2021-06-04T01:16:50Z</time><speed>2.740000072585214</speed></trkpt><trkpt lon="108.893" lat="34.251439"><ele>374.662842</ele><time>2021-06-04T01:17:00Z</time><speed>1.0300000272856826</speed></trkpt><trkpt lon="108.893112" lat="34.251437"><ele>374.133057</ele><time>2021-06-04T01:17:10Z</time><speed>1.170000030994416</speed></trkpt><trkpt lon="108.89323" lat="34.251445"><ele>372.747742</ele><time>2021-06-04T01:17:18Z</time><speed>1.6600000439749836</speed></trkpt><trkpt lon="108.893348" lat="34.251499"><ele>371.492432</ele><time>2021-06-04T01:17:26Z</time><speed>1.5700000415907978</speed></trkpt><trkpt lon="108.893482" lat="34.25152"><ele>369.703003</ele><time>2021-06-04T01:17:36Z</time><speed>1.2600000333786021</speed></trkpt><trkpt lon="108.893611" lat="34.251514"><ele>372.99884</ele><time>2021-06-04T01:17:44Z</time><speed>1.5100000400013405</speed></trkpt><trkpt lon="108.893721" lat="34.251515"><ele>371.31781</ele><time>2021-06-04T01:17:50Z</time><speed>1.4900000394715214</speed></trkpt><trkpt lon="108.893837" lat="34.251511"><ele>371.848755</ele><time>2021-06-04T01:18:00Z</time><speed>1.150000030464597</speed></trkpt><trkpt lon="108.893952" lat="34.251506"><ele>371.491211</ele><time>2021-06-04T01:18:10Z</time><speed>1.170000030994416</speed></trkpt><trkpt lon="108.894063" lat="34.25152"><ele>372.547791</ele><time>2021-06-04T01:18:20Z</time><speed>1.370000036292607</speed></trkpt><trkpt lon="108.894164" lat="34.251577"><ele>373.140869</ele><time>2021-06-04T01:18:32Z</time><speed>1.110000029404959</speed></trkpt><trkpt lon="108.894248" lat="34.25165"><ele>373.340088</ele><time>2021-06-04T01:18:40Z</time><speed>1.4400000381469737</speed></trkpt><trkpt lon="108.894319" lat="34.251719"><ele>373.36676</ele><time>2021-06-04T01:18:48Z</time><speed>1.040000027550592</speed></trkpt><trkpt lon="108.894422" lat="34.251799"><ele>375.248169</ele><time>2021-06-04T01:18:56Z</time><speed>1.4400000381469737</speed></trkpt><trkpt lon="108.894533" lat="34.251804"><ele>375.241455</ele><time>2021-06-04T01:19:04Z</time><speed>1.2100000320540543</speed></trkpt><trkpt lon="108.894626" lat="34.251752"><ele>378.096924</ele><time>2021-06-04T01:19:12Z</time><speed>1.2500000331136925</speed></trkpt><trkpt lon="108.894735" lat="34.251711"><ele>375.906982</ele><time>2021-06-04T01:19:20Z</time><speed>1.3300000352329688</speed></trkpt><trkpt lon="108.894856" lat="34.251703"><ele>374.722168</ele><time>2021-06-04T01:19:28Z</time><speed>1.4000000370873356</speed></trkpt><trkpt lon="108.894985" lat="34.251712"><ele>373.349243</ele><time>2021-06-04T01:19:36Z</time><speed>1.5400000407960692</speed></trkpt><trkpt lon="108.895109" lat="34.251721"><ele>372.841553</ele><time>2021-06-04T01:19:44Z</time><speed>1.4900000394715214</speed></trkpt><trkpt lon="108.895218" lat="34.251689"><ele>373.063049</ele><time>2021-06-04T01:19:52Z</time><speed>1.390000036822426</speed></trkpt><trkpt lon="108.895302" lat="34.251613"><ele>374.590149</ele><time>2021-06-04T01:20:02Z</time><speed>1.1900000315242352</speed></trkpt><trkpt lon="108.895404" lat="34.251564"><ele>374.438721</ele><time>2021-06-04T01:20:14Z</time><speed>0.8800000233120395</speed></trkpt><trkpt lon="108.895515" lat="34.25153"><ele>372.407349</ele><time>2021-06-04T01:20:26Z</time><speed>0.9300000246365873</speed></trkpt><trkpt lon="108.895631" lat="34.251512"><ele>376.398193</ele><time>2021-06-04T01:20:34Z</time><speed>1.4900000394715214</speed></trkpt><trkpt lon="108.895736" lat="34.251484"><ele>377.045532</ele><time>2021-06-04T01:20:42Z</time><speed>0.610000016159482</speed></trkpt><trkpt lon="108.895818" lat="34.251404"><ele>375.108154</ele><time>2021-06-04T01:20:52Z</time><speed>1.5200000402662501</speed></trkpt><trkpt lon="108.895817" lat="34.251292"><ele>377.239136</ele><time>2021-06-04T01:21:02Z</time><speed>1.3200000349680594</speed></trkpt><trkpt lon="108.895808" lat="34.251183"><ele>375.008667</ele><time>2021-06-04T01:21:12Z</time><speed>1.1200000296698687</speed></trkpt><trkpt lon="108.89587" lat="34.251084"><ele>372.015259</ele><time>2021-06-04T01:21:22Z</time><speed>1.3000000344382403</speed></trkpt><trkpt lon="108.895933" lat="34.251002"><ele>373.838623</ele><time>2021-06-04T01:21:30Z</time><speed>1.4000000370873356</speed></trkpt><trkpt lon="108.895989" lat="34.250905"><ele>373.260132</ele><time>2021-06-04T01:21:40Z</time><speed>1.0300000272856826</speed></trkpt><trkpt lon="108.896002" lat="34.250802"><ele>373.894043</ele><time>2021-06-04T01:21:50Z</time><speed>1.3200000349680594</speed></trkpt><trkpt lon="108.895994" lat="34.250694"><ele>375.857971</ele><time>2021-06-04T01:22:00Z</time><speed>1.2300000325838734</speed></trkpt><trkpt lon="108.896006" lat="34.250597"><ele>372.163391</ele><time>2021-06-04T01:22:12Z</time><speed>1.170000030994416</speed></trkpt><trkpt lon="108.896004" lat="34.250494"><ele>371.302734</ele><time>2021-06-04T01:22:22Z</time><speed>1.2300000325838734</speed></trkpt><trkpt lon="108.895958" lat="34.2504"><ele>369.279297</ele><time>2021-06-04T01:22:32Z</time><speed>1.09000002887514</speed></trkpt><trkpt lon="108.895886" lat="34.250326"><ele>372.579834</ele><time>2021-06-04T01:22:40Z</time><speed>1.4200000376171547</speed></trkpt><trkpt lon="108.89584" lat="34.250235"><ele>374.029175</ele><time>2021-06-04T01:22:48Z</time><speed>1.350000035762788</speed></trkpt><trkpt lon="108.895741" lat="34.250159"><ele>374.359741</ele><time>2021-06-04T01:22:58Z</time><speed>1.110000029404959</speed></trkpt><trkpt lon="108.89564" lat="34.250089"><ele>373.476318</ele><time>2021-06-04T01:23:08Z</time><speed>1.220000032318964</speed></trkpt><trkpt lon="108.895529" lat="34.250083"><ele>372.350098</ele><time>2021-06-04T01:23:17Z</time><speed>1.0800000286102303</speed></trkpt><trkpt lon="108.895403" lat="34.250063"><ele>373.538086</ele><time>2021-06-04T01:23:27Z</time><speed>1.1400000301996875</speed></trkpt><trkpt lon="108.895286" lat="34.250047"><ele>375.169312</ele><time>2021-06-04T01:23:37Z</time><speed>1.170000030994416</speed></trkpt><trkpt lon="108.895158" lat="34.250045"><ele>375.392334</ele><time>2021-06-04T01:23:47Z</time><speed>1.3300000352329688</speed></trkpt><trkpt lon="108.895043" lat="34.250033"><ele>376.105347</ele><time>2021-06-04T01:23:55Z</time><speed>1.3200000349680594</speed></trkpt><trkpt lon="108.894933" lat="34.250059"><ele>374.99707</ele><time>2021-06-04T01:24:03Z</time><speed>1.4400000381469737</speed></trkpt><trkpt lon="108.894807" lat="34.250032"><ele>376.120239</ele><time>2021-06-04T01:24:13Z</time><speed>1.390000036822426</speed></trkpt><trkpt lon="108.894796" lat="34.249929"><ele>373.574707</ele><time>2021-06-04T01:24:21Z</time><speed>1.0600000280804112</speed></trkpt><trkpt lon="108.894761" lat="34.249834"><ele>373.320435</ele><time>2021-06-04T01:24:29Z</time><speed>1.2000000317891448</speed></trkpt><trkpt lon="108.894752" lat="34.249742"><ele>373.168457</ele><time>2021-06-04T01:24:37Z</time><speed>1.3200000349680594</speed></trkpt><trkpt lon="108.894786" lat="34.249651"><ele>373.154053</ele><time>2021-06-04T01:24:45Z</time><speed>1.4000000370873356</speed></trkpt><trkpt lon="108.894871" lat="34.249567"><ele>372.379517</ele><time>2021-06-04T01:24:55Z</time><speed>1.3600000360276976</speed></trkpt><trkpt lon="108.894919" lat="34.249469"><ele>371.887817</ele><time>2021-06-04T01:25:05Z</time><speed>1.1300000299347779</speed></trkpt><trkpt lon="108.894949" lat="34.24938"><ele>373.040405</ele><time>2021-06-04T01:25:13Z</time><speed>1.3200000349680594</speed></trkpt><trkpt lon="108.894967" lat="34.249271"><ele>374.322693</ele><time>2021-06-04T01:25:23Z</time><speed>1.2900000341733306</speed></trkpt><trkpt lon="108.894955" lat="34.249177"><ele>373.996887</ele><time>2021-06-04T01:25:31Z</time><speed>1.2900000341733306</speed></trkpt><trkpt lon="108.894957" lat="34.249077"><ele>378.928894</ele><time>2021-06-04T01:34:13Z</time><speed>0.87000002304713</speed></trkpt><trkpt lon="108.89494" lat="34.249173"><ele>371.520874</ele><time>2021-06-04T01:34:58Z</time><speed>0.6500000172191202</speed></trkpt><trkpt lon="108.894958" lat="34.249271"><ele>367.732056</ele><time>2021-06-04T01:35:08Z</time><speed>0.7100000188085773</speed></trkpt><trkpt lon="108.894964" lat="34.249364"><ele>366.223511</ele><time>2021-06-04T01:35:20Z</time><speed>0.7600000201331251</speed></trkpt><trkpt lon="108.894932" lat="34.249454"><ele>368.277161</ele><time>2021-06-04T01:35:32Z</time><speed>0.7300000193383964</speed></trkpt><trkpt lon="108.894917" lat="34.249559"><ele>367.866089</ele><time>2021-06-04T01:35:46Z</time><speed>0.9100000241067682</speed></trkpt><trkpt lon="108.894823" lat="34.249625"><ele>371.266968</ele><time>2021-06-04T01:36:02Z</time><speed>0.6900000182787582</speed></trkpt><trkpt lon="108.894763" lat="34.249712"><ele>367.725342</ele><time>2021-06-04T01:36:14Z</time><speed>1.2900000341733306</speed></trkpt><trkpt lon="108.894815" lat="34.249799"><ele>368.136963</ele><time>2021-06-04T01:36:25Z</time><speed>0.9400000249014967</speed></trkpt><trkpt lon="108.894942" lat="34.249869"><ele>369.60498</ele><time>2021-06-04T01:36:41Z</time><speed>0.7900000209278537</speed></trkpt><trkpt lon="108.894901" lat="34.249968"><ele>365.179077</ele><time>2021-06-04T01:36:50Z</time><speed>0.5500000145700247</speed></trkpt><trkpt lon="108.895002" lat="34.250046"><ele>362.789734</ele><time>2021-06-04T01:37:13Z</time><speed>0.8600000227822204</speed></trkpt><trkpt lon="108.895126" lat="34.250032"><ele>369.591553</ele><time>2021-06-04T01:37:30Z</time><speed>0.8300000219874918</speed></trkpt><trkpt lon="108.895258" lat="34.250061"><ele>366.480225</ele><time>2021-06-04T01:37:41Z</time><speed>0.0</speed></trkpt><trkpt lon="108.895375" lat="34.250049"><ele>365.914001</ele><time>2021-06-04T01:37:59Z</time><speed>0.7600000201331251</speed></trkpt><trkpt lon="108.895497" lat="34.250083"><ele>372.150146</ele><time>2021-06-04T01:38:10Z</time><speed>0.87000002304713</speed></trkpt><trkpt lon="108.895619" lat="34.250077"><ele>371.621216</ele><time>2021-06-04T01:38:22Z</time><speed>1.0000000264909539</speed></trkpt><trkpt lon="108.8956" lat="34.249969"><ele>371.876648</ele><time>2021-06-04T01:38:32Z</time><speed>1.1400000301996875</speed></trkpt><trkpt lon="108.895595" lat="34.249856"><ele>372.231689</ele><time>2021-06-04T01:38:42Z</time><speed>1.0300000272856826</speed></trkpt><trkpt lon="108.895602" lat="34.249758"><ele>372.266113</ele><time>2021-06-04T01:38:52Z</time><speed>0.9400000249014967</speed></trkpt><trkpt lon="108.895678" lat="34.249683"><ele>373.745178</ele><time>2021-06-04T01:39:09Z</time><speed>0.44000001165601976</speed></trkpt><trkpt lon="108.895787" lat="34.249691"><ele>372.142273</ele><time>2021-06-04T01:39:17Z</time><speed>0.7200000190734869</speed></trkpt><trkpt lon="108.895887" lat="34.249644"><ele>370.975159</ele><time>2021-06-04T01:39:27Z</time><speed>1.0300000272856826</speed></trkpt><trkpt lon="108.895895" lat="34.249552"><ele>363.839355</ele><time>2021-06-04T01:39:40Z</time><speed>0.0</speed></trkpt><trkpt lon="108.895882" lat="34.249428"><ele>364.673584</ele><time>2021-06-04T01:40:06Z</time><speed>0.5900000156296629</speed></trkpt><trkpt lon="108.895928" lat="34.249346"><ele>359.925903</ele><time>2021-06-04T01:40:26Z</time><speed>0.0</speed></trkpt><trkpt lon="108.895981" lat="34.249262"><ele>358.107788</ele><time>2021-06-04T01:40:35Z</time><speed>0.28000000741746717</speed></trkpt><trkpt lon="108.895989" lat="34.24917"><ele>357.258789</ele><time>2021-06-04T01:40:44Z</time><speed>0.27000000715255756</speed></trkpt><trkpt lon="108.89598" lat="34.249077"><ele>357.688354</ele><time>2021-06-04T01:40:57Z</time><speed>0.7100000188085773</speed></trkpt><trkpt lon="108.895967" lat="34.248985"><ele>358.726318</ele><time>2021-06-04T01:41:04Z</time><speed>0.0</speed></trkpt><trkpt lon="108.896037" lat="34.248899"><ele>358.069458</ele><time>2021-06-04T01:41:30Z</time><speed>0.0</speed></trkpt></trkseg></trk></gpx>
