# Supplementary material for: Exploring the influence of path environment factors on walking behavior in urban parks with configuration attribute control
Source: PLoS One. 2025 Jul 28;20(7):e0329278. doi: 10.1371/journal.pone.0329278 (PMC12303266; doi:10.1371/journal.pone.0329278)
Supplement: S2 File — (ZIP) [file pone.0329278.s002.zip › S2 File/Trajectory data/F51.gpx]

<?xml version="1.0" encoding="UTF-8"?><gpx xsi:schemaLocation="http://www.topografix.com/GPX/1/0 http://www.topografix.com/GPX/1/0/gpx.xsd" xmlns="http://www.topografix.com/GPX/1/0" xmlns:xsi="http://www.w3.org/2001/XMLSchema-instance" creator="SixFoot - http://www.foooooot.com/" version="1.0"><trk><trkseg><trkpt lon="108.89620808" lat="34.24851227"><ele>268.3411865234375</ele><time>2021-06-04T01:50:07Z</time><speed>1.650000043710074</speed></trkpt><trkpt lon="108.89604" lat="34.248803"><ele>328.948975</ele><time>2021-06-04T01:50:11Z</time><speed>2.2400000593397373</speed></trkpt><trkpt lon="108.895991" lat="34.248928"><ele>361.135925</ele><time>2021-06-04T01:50:15Z</time><speed>0.0</speed></trkpt><trkpt lon="108.895971" lat="34.249022"><ele>356.921814</ele><time>2021-06-04T01:50:21Z</time><speed>0.5700000150998438</speed></trkpt><trkpt lon="108.896035" lat="34.249104"><ele>360.985352</ele><time>2021-06-04T01:50:49Z</time><speed>0.0</speed></trkpt><trkpt lon="108.896052" lat="34.24925"><ele>363.853638</ele><time>2021-06-04T01:50:57Z</time><speed>1.09000002887514</speed></trkpt><trkpt lon="108.896014" lat="34.249344"><ele>361.700806</ele><time>2021-06-04T01:51:05Z</time><speed>0.4000000105963816</speed></trkpt><trkpt lon="108.895919" lat="34.249399"><ele>361.081665</ele><time>2021-06-04T01:51:15Z</time><speed>0.22000000582800988</speed></trkpt><trkpt lon="108.895901" lat="34.249493"><ele>362.251953</ele><time>2021-06-04T01:51:26Z</time><speed>1.0700000283453208</speed></trkpt><trkpt lon="108.895909" lat="34.249584"><ele>359.147827</ele><time>2021-06-04T01:51:34Z</time><speed>0.7800000206629442</speed></trkpt><trkpt lon="108.895852" lat="34.249681"><ele>365.18811</ele><time>2021-06-04T01:51:56Z</time><speed>1.1200000296698687</speed></trkpt><trkpt lon="108.895874" lat="34.24978"><ele>363.616333</ele><time>2021-06-04T01:52:06Z</time><speed>1.2300000325838734</speed></trkpt><trkpt lon="108.89591" lat="34.249872"><ele>361.548706</ele><time>2021-06-04T01:52:44Z</time><speed>0.0</speed></trkpt><trkpt lon="108.8958" lat="34.249835"><ele>366.132202</ele><time>2021-06-04T01:53:40Z</time><speed>0.740000019603306</speed></trkpt><trkpt lon="108.895672" lat="34.249804"><ele>370.125854</ele><time>2021-06-04T01:53:52Z</time><speed>0.8000000211927633</speed></trkpt><trkpt lon="108.895617" lat="34.249883"><ele>369.80603</ele><time>2021-06-04T01:54:04Z</time><speed>0.9700000256962253</speed></trkpt><trkpt lon="108.895634" lat="34.249982"><ele>368.820679</ele><time>2021-06-04T01:54:16Z</time><speed>0.8900000235769491</speed></trkpt><trkpt lon="108.895609" lat="34.250074"><ele>369.881409</ele><time>2021-06-04T01:54:26Z</time><speed>0.9200000243716777</speed></trkpt><trkpt lon="108.895488" lat="34.250084"><ele>369.804504</ele><time>2021-06-04T01:54:36Z</time><speed>1.020000027020773</speed></trkpt><trkpt lon="108.895382" lat="34.250048"><ele>371.313965</ele><time>2021-06-04T01:54:46Z</time><speed>0.6600000174840297</speed></trkpt><trkpt lon="108.895251" lat="34.250043"><ele>370.917603</ele><time>2021-06-04T01:54:56Z</time><speed>1.0500000278155017</speed></trkpt><trkpt lon="108.895121" lat="34.250052"><ele>370.363281</ele><time>2021-06-04T01:55:06Z</time><speed>1.410000037352245</speed></trkpt><trkpt lon="108.895012" lat="34.250077"><ele>370.633179</ele><time>2021-06-04T01:55:14Z</time><speed>1.3000000344382403</speed></trkpt><trkpt lon="108.89492" lat="34.250141"><ele>369.342651</ele><time>2021-06-04T01:55:24Z</time><speed>1.0500000278155017</speed></trkpt><trkpt lon="108.894843" lat="34.25021"><ele>368.523071</ele><time>2021-06-04T01:55:34Z</time><speed>1.1400000301996875</speed></trkpt><trkpt lon="108.894757" lat="34.250278"><ele>369.72998</ele><time>2021-06-04T01:55:44Z</time><speed>1.220000032318964</speed></trkpt><trkpt lon="108.894688" lat="34.250353"><ele>368.220337</ele><time>2021-06-04T01:55:58Z</time><speed>1.1300000299347779</speed></trkpt><trkpt lon="108.894581" lat="34.250402"><ele>368.880615</ele><time>2021-06-04T01:56:08Z</time><speed>1.1300000299347779</speed></trkpt><trkpt lon="108.894472" lat="34.250439"><ele>369.936646</ele><time>2021-06-04T01:56:18Z</time><speed>1.1200000296698687</speed></trkpt><trkpt lon="108.89435" lat="34.250472"><ele>369.423096</ele><time>2021-06-04T01:56:30Z</time><speed>1.0700000283453208</speed></trkpt><trkpt lon="108.894247" lat="34.250534"><ele>369.492798</ele><time>2021-06-04T01:56:40Z</time><speed>1.220000032318964</speed></trkpt><trkpt lon="108.894126" lat="34.25057"><ele>369.593628</ele><time>2021-06-04T01:56:50Z</time><speed>1.2900000341733306</speed></trkpt><trkpt lon="108.894019" lat="34.250595"><ele>371.268066</ele><time>2021-06-04T01:56:58Z</time><speed>1.3800000365575165</speed></trkpt><trkpt lon="108.893915" lat="34.250638"><ele>371.530396</ele><time>2021-06-04T01:57:08Z</time><speed>1.0600000280804112</speed></trkpt><trkpt lon="108.893798" lat="34.250664"><ele>372.585815</ele><time>2021-06-04T01:57:18Z</time><speed>1.1000000291400494</speed></trkpt><trkpt lon="108.89369" lat="34.250686"><ele>373.700745</ele><time>2021-06-04T01:57:28Z</time><speed>1.2600000333786021</speed></trkpt><trkpt lon="108.893574" lat="34.250722"><ele>373.149902</ele><time>2021-06-04T01:57:40Z</time><speed>0.610000016159482</speed></trkpt><trkpt lon="108.893459" lat="34.250741"><ele>375.827087</ele><time>2021-06-04T01:57:52Z</time><speed>1.040000027550592</speed></trkpt><trkpt lon="108.893327" lat="34.250716"><ele>375.901428</ele><time>2021-06-04T01:58:03Z</time><speed>1.0600000280804112</speed></trkpt><trkpt lon="108.893313" lat="34.250617"><ele>371.931641</ele><time>2021-06-04T01:58:16Z</time><speed>0.8800000233120395</speed></trkpt><trkpt lon="108.893246" lat="34.250532"><ele>374.869019</ele><time>2021-06-04T01:58:58Z</time><speed>1.2300000325838734</speed></trkpt><trkpt lon="108.893293" lat="34.250446"><ele>374.545471</ele><time>2021-06-04T02:00:29Z</time><speed>0.8800000233120395</speed></trkpt><trkpt lon="108.893363" lat="34.250516"><ele>376.224243</ele><time>2021-06-04T02:11:07Z</time><speed>0.46000001218583886</speed></trkpt><trkpt lon="108.893277" lat="34.25045"><ele>375.40741</ele><time>2021-06-04T02:15:19Z</time><speed>1.240000032848783</speed></trkpt><trkpt lon="108.893234" lat="34.250349"><ele>374.397034</ele><time>2021-06-04T02:59:15Z</time><speed>1.1800000312593257</speed></trkpt><trkpt lon="108.893334" lat="34.250286"><ele>373.571472</ele><time>2021-06-04T02:59:39Z</time><speed>1.1300000299347779</speed></trkpt><trkpt lon="108.893459" lat="34.250292"><ele>372.972778</ele><time>2021-06-04T02:59:49Z</time><speed>1.040000027550592</speed></trkpt><trkpt lon="108.893578" lat="34.250306"><ele>371.880615</ele><time>2021-06-04T03:00:03Z</time><speed>0.6600000174840297</speed></trkpt><trkpt lon="108.89369" lat="34.250272"><ele>371.838318</ele><time>2021-06-04T03:00:11Z</time><speed>1.2600000333786021</speed></trkpt><trkpt lon="108.8938" lat="34.250272"><ele>372.537476</ele><time>2021-06-04T03:00:19Z</time><speed>1.3100000347031497</speed></trkpt><trkpt lon="108.893891" lat="34.250326"><ele>372.219238</ele><time>2021-06-04T03:00:27Z</time><speed>1.1400000301996875</speed></trkpt><trkpt lon="108.893975" lat="34.250391"><ele>372.300903</ele><time>2021-06-04T03:00:35Z</time><speed>1.2600000333786021</speed></trkpt><trkpt lon="108.894056" lat="34.250455"><ele>372.32251</ele><time>2021-06-04T03:00:43Z</time><speed>1.1600000307295066</speed></trkpt><trkpt lon="108.894146" lat="34.250522"><ele>371.987549</ele><time>2021-06-04T03:00:51Z</time><speed>1.2100000320540543</speed></trkpt><trkpt lon="108.894274" lat="34.250517"><ele>370.852051</ele><time>2021-06-04T03:01:03Z</time><speed>0.9500000251664062</speed></trkpt><trkpt lon="108.894394" lat="34.250474"><ele>369.384033</ele><time>2021-06-04T03:01:15Z</time><speed>0.8900000235769491</speed></trkpt><trkpt lon="108.894499" lat="34.25044"><ele>369.573975</ele><time>2021-06-04T03:01:25Z</time><speed>1.1900000315242352</speed></trkpt><trkpt lon="108.894629" lat="34.250428"><ele>369.30658</ele><time>2021-06-04T03:01:35Z</time><speed>1.2300000325838734</speed></trkpt><trkpt lon="108.894738" lat="34.250465"><ele>368.256836</ele><time>2021-06-04T03:01:45Z</time><speed>1.1900000315242352</speed></trkpt><trkpt lon="108.894867" lat="34.250458"><ele>372.404175</ele><time>2021-06-04T03:03:00Z</time><speed>1.2800000339084212</speed></trkpt><trkpt lon="108.894982" lat="34.250414"><ele>370.626282</ele><time>2021-06-04T03:03:12Z</time><speed>1.110000029404959</speed></trkpt><trkpt lon="108.895111" lat="34.250397"><ele>370.835327</ele><time>2021-06-04T03:03:22Z</time><speed>1.9000000503328125</speed></trkpt><trkpt lon="108.895233" lat="34.250374"><ele>368.396851</ele><time>2021-06-04T03:03:34Z</time><speed>1.0000000264909539</speed></trkpt><trkpt lon="108.895354" lat="34.250364"><ele>369.359741</ele><time>2021-06-04T03:03:44Z</time><speed>1.3100000347031497</speed></trkpt><trkpt lon="108.895481" lat="34.250359"><ele>370.919067</ele><time>2021-06-04T03:03:54Z</time><speed>1.1300000299347779</speed></trkpt><trkpt lon="108.895594" lat="34.25036"><ele>371.441711</ele><time>2021-06-04T03:04:04Z</time><speed>1.240000032848783</speed></trkpt><trkpt lon="108.895716" lat="34.25036"><ele>370.685303</ele><time>2021-06-04T03:04:16Z</time><speed>0.9300000246365873</speed></trkpt><trkpt lon="108.895836" lat="34.250349"><ele>371.049438</ele><time>2021-06-04T03:04:26Z</time><speed>0.9400000249014967</speed></trkpt><trkpt lon="108.895902" lat="34.250266"><ele>373.311279</ele><time>2021-06-04T03:05:24Z</time><speed>1.110000029404959</speed></trkpt><trkpt lon="108.895839" lat="34.250187"><ele>373.15332</ele><time>2021-06-04T03:05:34Z</time><speed>1.0500000278155017</speed></trkpt><trkpt lon="108.895745" lat="34.250134"><ele>372.669556</ele><time>2021-06-04T03:05:44Z</time><speed>1.1300000299347779</speed></trkpt><trkpt lon="108.895642" lat="34.250077"><ele>371.640259</ele><time>2021-06-04T03:05:54Z</time><speed>0.6600000174840297</speed></trkpt><trkpt lon="108.895609" lat="34.249976"><ele>369.933411</ele><time>2021-06-04T03:06:06Z</time><speed>1.170000030994416</speed></trkpt><trkpt lon="108.895597" lat="34.24987"><ele>370.541077</ele><time>2021-06-04T03:06:16Z</time><speed>1.2300000325838734</speed></trkpt><trkpt lon="108.895611" lat="34.249776"><ele>370.29248</ele><time>2021-06-04T03:06:26Z</time><speed>1.150000030464597</speed></trkpt><trkpt lon="108.895646" lat="34.249686"><ele>372.148315</ele><time>2021-06-04T03:06:36Z</time><speed>1.1200000296698687</speed></trkpt><trkpt lon="108.895673" lat="34.249584"><ele>371.247009</ele><time>2021-06-04T03:06:46Z</time><speed>1.1900000315242352</speed></trkpt><trkpt lon="108.89565" lat="34.249487"><ele>372.514771</ele><time>2021-06-04T03:06:56Z</time><speed>1.020000027020773</speed></trkpt><trkpt lon="108.895634" lat="34.249381"><ele>371.728088</ele><time>2021-06-04T03:07:08Z</time><speed>1.3100000347031497</speed></trkpt><trkpt lon="108.895729" lat="34.249327"><ele>371.533813</ele><time>2021-06-04T03:07:24Z</time><speed>0.6800000180138488</speed></trkpt><trkpt lon="108.895829" lat="34.249385"><ele>371.280762</ele><time>2021-06-04T03:07:34Z</time><speed>1.170000030994416</speed></trkpt><trkpt lon="108.895942" lat="34.249407"><ele>369.26123</ele><time>2021-06-04T03:07:44Z</time><speed>1.3100000347031497</speed></trkpt><trkpt lon="108.896014" lat="34.249308"><ele>366.380615</ele><time>2021-06-04T03:08:01Z</time><speed>3.720000098546349</speed></trkpt><trkpt lon="108.896069" lat="34.249214"><ele>365.491821</ele><time>2021-06-04T03:08:03Z</time><speed>2.150000056955551</speed></trkpt><trkpt lon="108.896051" lat="34.249101"><ele>359.188843</ele><time>2021-06-04T03:08:11Z</time><speed>1.4000000370873356</speed></trkpt><trkpt lon="108.895993" lat="34.24901"><ele>360.66626</ele><time>2021-06-04T03:08:19Z</time><speed>0.610000016159482</speed></trkpt><trkpt lon="108.895984" lat="34.248915"><ele>359.655762</ele><time>2021-06-04T03:08:33Z</time><speed>0.0</speed></trkpt></trkseg></trk></gpx>
