# Supplementary material for: Exploring the influence of path environment factors on walking behavior in urban parks with configuration attribute control
Source: PLoS One. 2025 Jul 28;20(7):e0329278. doi: 10.1371/journal.pone.0329278 (PMC12303266; doi:10.1371/journal.pone.0329278)
Supplement: S2 File — (ZIP) [file pone.0329278.s002.zip › S2 File/Trajectory data/F52.gpx]

<?xml version="1.0" encoding="UTF-8"?><gpx xsi:schemaLocation="http://www.topografix.com/GPX/1/0 http://www.topografix.com/GPX/1/0/gpx.xsd" xmlns="http://www.topografix.com/GPX/1/0" xmlns:xsi="http://www.w3.org/2001/XMLSchema-instance" creator="SixFoot - http://www.foooooot.com/" version="1.0"><trk><trkseg><trkpt lon="108.89480981" lat="34.24609463"><ele>368.21142578125</ele><time>2021-06-04T00:12:11Z</time><speed>1.1800000312593257</speed></trkpt><trkpt lon="108.894856" lat="34.246186"><ele>373.422119</ele><time>2021-06-04T00:12:18Z</time><speed>1.0800000286102303</speed></trkpt><trkpt lon="108.894895" lat="34.246279"><ele>376.53418</ele><time>2021-06-04T00:12:26Z</time><speed>0.740000019603306</speed></trkpt><trkpt lon="108.894938" lat="34.246375"><ele>376.670654</ele><time>2021-06-04T00:12:36Z</time><speed>0.8400000222524013</speed></trkpt><trkpt lon="108.894994" lat="34.246467"><ele>378.815308</ele><time>2021-06-04T00:12:48Z</time><speed>0.7900000209278537</speed></trkpt><trkpt lon="108.895043" lat="34.246559"><ele>378.312927</ele><time>2021-06-04T00:12:58Z</time><speed>0.9000000238418586</speed></trkpt><trkpt lon="108.895115" lat="34.246631"><ele>377.575806</ele><time>2021-06-04T00:13:08Z</time><speed>0.9600000254313158</speed></trkpt><trkpt lon="108.895192" lat="34.246717"><ele>376.075256</ele><time>2021-06-04T00:13:18Z</time><speed>0.8900000235769491</speed></trkpt><trkpt lon="108.895233" lat="34.24681"><ele>378.578369</ele><time>2021-06-04T00:13:30Z</time><speed>0.6900000182787582</speed></trkpt><trkpt lon="108.895122" lat="34.24685"><ele>378.792969</ele><time>2021-06-04T00:13:46Z</time><speed>0.8100000214576728</speed></trkpt><trkpt lon="108.895013" lat="34.246906"><ele>379.068848</ele><time>2021-06-04T00:13:58Z</time><speed>1.0300000272856826</speed></trkpt><trkpt lon="108.894906" lat="34.246937"><ele>377.079407</ele><time>2021-06-04T00:14:08Z</time><speed>0.8600000227822204</speed></trkpt><trkpt lon="108.89482" lat="34.247014"><ele>376.591187</ele><time>2021-06-04T00:14:18Z</time><speed>0.9700000256962253</speed></trkpt><trkpt lon="108.894739" lat="34.247099"><ele>374.943481</ele><time>2021-06-04T00:14:28Z</time><speed>0.9900000262260444</speed></trkpt><trkpt lon="108.894673" lat="34.247192"><ele>374.018433</ele><time>2021-06-04T00:14:40Z</time><speed>0.9800000259611349</speed></trkpt><trkpt lon="108.894629" lat="34.247289"><ele>373.703979</ele><time>2021-06-04T00:14:52Z</time><speed>0.7100000188085773</speed></trkpt><trkpt lon="108.894605" lat="34.247381"><ele>374.986084</ele><time>2021-06-04T00:15:04Z</time><speed>0.8000000211927633</speed></trkpt><trkpt lon="108.894624" lat="34.24748"><ele>374.194336</ele><time>2021-06-04T00:15:14Z</time><speed>0.87000002304713</speed></trkpt><trkpt lon="108.894673" lat="34.24757"><ele>373.381592</ele><time>2021-06-04T00:15:24Z</time><speed>0.9200000243716777</speed></trkpt><trkpt lon="108.894717" lat="34.247665"><ele>374.28479</ele><time>2021-06-04T00:15:34Z</time><speed>1.040000027550592</speed></trkpt><trkpt lon="108.894785" lat="34.247757"><ele>372.560486</ele><time>2021-06-04T00:15:44Z</time><speed>1.020000027020773</speed></trkpt><trkpt lon="108.894771" lat="34.247862"><ele>372.928528</ele><time>2021-06-04T00:15:56Z</time><speed>0.9800000259611349</speed></trkpt><trkpt lon="108.894757" lat="34.247971"><ele>374.069763</ele><time>2021-06-04T00:16:06Z</time><speed>1.040000027550592</speed></trkpt><trkpt lon="108.894849" lat="34.248021"><ele>375.220581</ele><time>2021-06-04T00:16:16Z</time><speed>0.9600000254313158</speed></trkpt><trkpt lon="108.89494" lat="34.248087"><ele>376.899536</ele><time>2021-06-04T00:16:26Z</time><speed>1.020000027020773</speed></trkpt><trkpt lon="108.89496" lat="34.248183"><ele>376.185791</ele><time>2021-06-04T00:16:36Z</time><speed>0.9800000259611349</speed></trkpt><trkpt lon="108.894985" lat="34.248283"><ele>376.232544</ele><time>2021-06-04T00:16:46Z</time><speed>0.9700000256962253</speed></trkpt><trkpt lon="108.894994" lat="34.24838"><ele>375.407532</ele><time>2021-06-04T00:16:56Z</time><speed>0.9600000254313158</speed></trkpt><trkpt lon="108.895014" lat="34.248469"><ele>374.686096</ele><time>2021-06-04T00:17:06Z</time><speed>0.9400000249014967</speed></trkpt><trkpt lon="108.895044" lat="34.248563"><ele>374.507202</ele><time>2021-06-04T00:17:16Z</time><speed>0.9600000254313158</speed></trkpt><trkpt lon="108.895051" lat="34.248672"><ele>375.042786</ele><time>2021-06-04T00:17:26Z</time><speed>0.9600000254313158</speed></trkpt><trkpt lon="108.895019" lat="34.248767"><ele>373.785706</ele><time>2021-06-04T00:17:36Z</time><speed>0.9500000251664062</speed></trkpt><trkpt lon="108.894994" lat="34.248864"><ele>373.333923</ele><time>2021-06-04T00:17:46Z</time><speed>0.9500000251664062</speed></trkpt><trkpt lon="108.894964" lat="34.248959"><ele>373.143127</ele><time>2021-06-04T00:17:56Z</time><speed>1.0500000278155017</speed></trkpt><trkpt lon="108.894972" lat="34.249056"><ele>375.012573</ele><time>2021-06-04T00:18:06Z</time><speed>0.9700000256962253</speed></trkpt><trkpt lon="108.894973" lat="34.249152"><ele>376.236938</ele><time>2021-06-04T00:18:16Z</time><speed>1.0700000283453208</speed></trkpt><trkpt lon="108.894995" lat="34.249252"><ele>375.158691</ele><time>2021-06-04T00:18:26Z</time><speed>0.9300000246365873</speed></trkpt><trkpt lon="108.894977" lat="34.249344"><ele>375.187744</ele><time>2021-06-04T00:18:36Z</time><speed>0.9800000259611349</speed></trkpt><trkpt lon="108.89496" lat="34.249436"><ele>374.665771</ele><time>2021-06-04T00:18:46Z</time><speed>0.9300000246365873</speed></trkpt><trkpt lon="108.894922" lat="34.249538"><ele>374.690918</ele><time>2021-06-04T00:18:58Z</time><speed>0.9200000243716777</speed></trkpt><trkpt lon="108.894841" lat="34.249612"><ele>373.710083</ele><time>2021-06-04T00:19:10Z</time><speed>0.8300000219874918</speed></trkpt><trkpt lon="108.894784" lat="34.249704"><ele>373.46875</ele><time>2021-06-04T00:19:22Z</time><speed>0.8900000235769491</speed></trkpt><trkpt lon="108.894797" lat="34.249793"><ele>375.245422</ele><time>2021-06-04T00:19:34Z</time><speed>0.6800000180138488</speed></trkpt><trkpt lon="108.89483" lat="34.249887"><ele>374.819458</ele><time>2021-06-04T00:19:46Z</time><speed>0.9300000246365873</speed></trkpt><trkpt lon="108.894852" lat="34.24999"><ele>373.903809</ele><time>2021-06-04T00:19:58Z</time><speed>0.9400000249014967</speed></trkpt><trkpt lon="108.894958" lat="34.250045"><ele>374.31311</ele><time>2021-06-04T00:20:08Z</time><speed>1.020000027020773</speed></trkpt><trkpt lon="108.894934" lat="34.250139"><ele>372.972839</ele><time>2021-06-04T00:20:20Z</time><speed>0.9100000241067682</speed></trkpt><trkpt lon="108.894854" lat="34.250206"><ele>370.334351</ele><time>2021-06-04T00:20:32Z</time><speed>0.8900000235769491</speed></trkpt><trkpt lon="108.894762" lat="34.250278"><ele>368.700073</ele><time>2021-06-04T00:20:44Z</time><speed>0.8100000214576728</speed></trkpt><trkpt lon="108.894677" lat="34.250357"><ele>372.098083</ele><time>2021-06-04T00:20:56Z</time><speed>0.8800000233120395</speed></trkpt><trkpt lon="108.894574" lat="34.250408"><ele>371.172119</ele><time>2021-06-04T00:21:06Z</time><speed>0.9700000256962253</speed></trkpt><trkpt lon="108.894451" lat="34.250446"><ele>370.806946</ele><time>2021-06-04T00:21:18Z</time><speed>1.020000027020773</speed></trkpt><trkpt lon="108.894342" lat="34.25048"><ele>370.140747</ele><time>2021-06-04T00:21:28Z</time><speed>0.9600000254313158</speed></trkpt><trkpt lon="108.894251" lat="34.250531"><ele>369.301636</ele><time>2021-06-04T00:21:38Z</time><speed>0.9700000256962253</speed></trkpt><trkpt lon="108.894152" lat="34.250568"><ele>369.071411</ele><time>2021-06-04T00:21:48Z</time><speed>0.9400000249014967</speed></trkpt><trkpt lon="108.894042" lat="34.250607"><ele>369.388794</ele><time>2021-06-04T00:22:00Z</time><speed>0.87000002304713</speed></trkpt><trkpt lon="108.89393" lat="34.250636"><ele>369.548767</ele><time>2021-06-04T00:22:12Z</time><speed>0.8600000227822204</speed></trkpt><trkpt lon="108.893822" lat="34.25067"><ele>368.376282</ele><time>2021-06-04T00:22:24Z</time><speed>0.8600000227822204</speed></trkpt><trkpt lon="108.893701" lat="34.250703"><ele>368.581787</ele><time>2021-06-04T00:22:38Z</time><speed>0.8400000222524013</speed></trkpt><trkpt lon="108.893598" lat="34.250732"><ele>366.210571</ele><time>2021-06-04T00:22:50Z</time><speed>0.8300000219874918</speed></trkpt><trkpt lon="108.893474" lat="34.250761"><ele>365.543701</ele><time>2021-06-04T00:23:02Z</time><speed>0.8800000233120395</speed></trkpt><trkpt lon="108.89335" lat="34.250777"><ele>364.129272</ele><time>2021-06-04T00:23:14Z</time><speed>0.8200000217225822</speed></trkpt><trkpt lon="108.893266" lat="34.250854"><ele>364.679504</ele><time>2021-06-04T00:23:26Z</time><speed>0.9000000238418586</speed></trkpt><trkpt lon="108.89319" lat="34.250941"><ele>367.149048</ele><time>2021-06-04T00:23:38Z</time><speed>0.9300000246365873</speed></trkpt><trkpt lon="108.893097" lat="34.250996"><ele>367.875854</ele><time>2021-06-04T00:23:48Z</time><speed>0.9800000259611349</speed></trkpt><trkpt lon="108.893002" lat="34.251046"><ele>368.967529</ele><time>2021-06-04T00:23:58Z</time><speed>0.9800000259611349</speed></trkpt><trkpt lon="108.892883" lat="34.251079"><ele>368.945312</ele><time>2021-06-04T00:24:08Z</time><speed>1.0300000272856826</speed></trkpt><trkpt lon="108.892761" lat="34.2511"><ele>370.552734</ele><time>2021-06-04T00:24:18Z</time><speed>1.0100000267558635</speed></trkpt><trkpt lon="108.892648" lat="34.251127"><ele>371.849854</ele><time>2021-06-04T00:24:28Z</time><speed>0.9600000254313158</speed></trkpt><trkpt lon="108.892544" lat="34.251155"><ele>372.851746</ele><time>2021-06-04T00:24:38Z</time><speed>0.87000002304713</speed></trkpt><trkpt lon="108.892437" lat="34.251172"><ele>372.018188</ele><time>2021-06-04T00:24:48Z</time><speed>1.020000027020773</speed></trkpt><trkpt lon="108.892322" lat="34.251171"><ele>371.349121</ele><time>2021-06-04T00:24:58Z</time><speed>0.9800000259611349</speed></trkpt><trkpt lon="108.89221" lat="34.251171"><ele>373.517761</ele><time>2021-06-04T00:25:08Z</time><speed>0.9100000241067682</speed></trkpt><trkpt lon="108.892097" lat="34.25115"><ele>376.084961</ele><time>2021-06-04T00:25:18Z</time><speed>0.8500000225173109</speed></trkpt><trkpt lon="108.891994" lat="34.251116"><ele>374.326904</ele><time>2021-06-04T00:25:28Z</time><speed>0.9500000251664062</speed></trkpt><trkpt lon="108.891894" lat="34.251044"><ele>376.868408</ele><time>2021-06-04T00:25:40Z</time><speed>0.9100000241067682</speed></trkpt><trkpt lon="108.891814" lat="34.250983"><ele>376.171326</ele><time>2021-06-04T00:25:50Z</time><speed>0.7800000206629442</speed></trkpt><trkpt lon="108.891733" lat="34.250911"><ele>377.253601</ele><time>2021-06-04T00:26:02Z</time><speed>0.8400000222524013</speed></trkpt><trkpt lon="108.891668" lat="34.250823"><ele>375.502441</ele><time>2021-06-04T00:26:14Z</time><speed>0.9200000243716777</speed></trkpt><trkpt lon="108.891596" lat="34.250752"><ele>375.309448</ele><time>2021-06-04T00:26:24Z</time><speed>0.9200000243716777</speed></trkpt><trkpt lon="108.891527" lat="34.250663"><ele>377.621338</ele><time>2021-06-04T00:26:36Z</time><speed>0.9100000241067682</speed></trkpt><trkpt lon="108.891453" lat="34.250579"><ele>376.284302</ele><time>2021-06-04T00:26:48Z</time><speed>0.9700000256962253</speed></trkpt><trkpt lon="108.891404" lat="34.250487"><ele>378.772095</ele><time>2021-06-04T00:27:00Z</time><speed>0.9100000241067682</speed></trkpt><trkpt lon="108.891512" lat="34.250461"><ele>380.321655</ele><time>2021-06-04T00:27:12Z</time><speed>0.9500000251664062</speed></trkpt><trkpt lon="108.891615" lat="34.250489"><ele>379.521606</ele><time>2021-06-04T00:27:22Z</time><speed>0.9200000243716777</speed></trkpt><trkpt lon="108.891684" lat="34.250412"><ele>377.772705</ele><time>2021-06-04T00:27:34Z</time><speed>0.9500000251664062</speed></trkpt><trkpt lon="108.891614" lat="34.250513"><ele>374.547913</ele><time>2021-06-04T00:44:44Z</time><speed>1.1200000296698687</speed></trkpt><trkpt lon="108.891502" lat="34.250509"><ele>374.202637</ele><time>2021-06-04T00:44:54Z</time><speed>0.9800000259611349</speed></trkpt><trkpt lon="108.891395" lat="34.250473"><ele>373.768799</ele><time>2021-06-04T00:45:04Z</time><speed>0.5000000132454769</speed></trkpt><trkpt lon="108.891259" lat="34.250455"><ele>371.576111</ele><time>2021-06-04T00:45:30Z</time><speed>1.0800000286102303</speed></trkpt><trkpt lon="108.891149" lat="34.2504"><ele>371.053589</ele><time>2021-06-04T00:45:40Z</time><speed>1.1200000296698687</speed></trkpt><trkpt lon="108.891078" lat="34.250315"><ele>372.243958</ele><time>2021-06-04T00:45:50Z</time><speed>1.150000030464597</speed></trkpt><trkpt lon="108.890986" lat="34.250241"><ele>373.360229</ele><time>2021-06-04T00:46:00Z</time><speed>1.0600000280804112</speed></trkpt><trkpt lon="108.890899" lat="34.250187"><ele>368.343628</ele><time>2021-06-04T00:46:10Z</time><speed>1.1000000291400494</speed></trkpt><trkpt lon="108.890832" lat="34.250102"><ele>368.628052</ele><time>2021-06-04T00:46:20Z</time><speed>1.09000002887514</speed></trkpt><trkpt lon="108.890767" lat="34.25001"><ele>367.399902</ele><time>2021-06-04T00:46:30Z</time><speed>1.150000030464597</speed></trkpt><trkpt lon="108.890727" lat="34.249901"><ele>365.511597</ele><time>2021-06-04T00:46:40Z</time><speed>1.2700000336435115</speed></trkpt><trkpt lon="108.89072" lat="34.249808"><ele>365.52594</ele><time>2021-06-04T00:46:48Z</time><speed>1.1800000312593257</speed></trkpt><trkpt lon="108.890716" lat="34.249707"><ele>367.095093</ele><time>2021-06-04T00:46:56Z</time><speed>1.1900000315242352</speed></trkpt><trkpt lon="108.890713" lat="34.249598"><ele>372.255249</ele><time>2021-06-04T00:47:04Z</time><speed>1.1600000307295066</speed></trkpt><trkpt lon="108.890667" lat="34.249509"><ele>373.355347</ele><time>2021-06-04T00:47:14Z</time><speed>1.0500000278155017</speed></trkpt><trkpt lon="108.890535" lat="34.249497"><ele>372.007629</ele><time>2021-06-04T00:47:24Z</time><speed>1.110000029404959</speed></trkpt><trkpt lon="108.890401" lat="34.249489"><ele>362.196472</ele><time>2021-06-04T00:47:34Z</time><speed>1.1600000307295066</speed></trkpt></trkseg></trk></gpx>
