# Supplementary material for: Exploring the influence of path environment factors on walking behavior in urban parks with configuration attribute control
Source: PLoS One. 2025 Jul 28;20(7):e0329278. doi: 10.1371/journal.pone.0329278 (PMC12303266; doi:10.1371/journal.pone.0329278)
Supplement: S2 File — (ZIP) [file pone.0329278.s002.zip › S2 File/Trajectory data/F53.gpx]

<?xml version="1.0" encoding="UTF-8"?><gpx xsi:schemaLocation="http://www.topografix.com/GPX/1/0 http://www.topografix.com/GPX/1/0/gpx.xsd" xmlns="http://www.topografix.com/GPX/1/0" xmlns:xsi="http://www.w3.org/2001/XMLSchema-instance" creator="SixFoot - http://www.foooooot.com/" version="1.0"><trk><trkseg><trkpt lon="108.89114773" lat="34.24873565"><ele>376.984130859375</ele><time>2021-06-04T00:51:13Z</time><speed>1.110000029404959</speed></trkpt><trkpt lon="108.891249" lat="34.24869"><ele>377.67749</ele><time>2021-06-04T00:51:23Z</time><speed>0.9500000251664062</speed></trkpt><trkpt lon="108.891377" lat="34.24867"><ele>378.025635</ele><time>2021-06-04T00:51:35Z</time><speed>0.9600000254313158</speed></trkpt><trkpt lon="108.891486" lat="34.248653"><ele>378.93103</ele><time>2021-06-04T00:51:43Z</time><speed>0.8500000225173109</speed></trkpt><trkpt lon="108.891609" lat="34.248636"><ele>377.395142</ele><time>2021-06-04T00:51:53Z</time><speed>0.9800000259611349</speed></trkpt><trkpt lon="108.891728" lat="34.248652"><ele>379.824524</ele><time>2021-06-04T00:52:03Z</time><speed>1.0100000267558635</speed></trkpt><trkpt lon="108.891843" lat="34.248673"><ele>378.058105</ele><time>2021-06-04T00:52:13Z</time><speed>0.9400000249014967</speed></trkpt><trkpt lon="108.891965" lat="34.248702"><ele>376.505127</ele><time>2021-06-04T00:52:23Z</time><speed>1.1000000291400494</speed></trkpt><trkpt lon="108.892091" lat="34.248723"><ele>377.783447</ele><time>2021-06-04T00:52:33Z</time><speed>1.150000030464597</speed></trkpt><trkpt lon="108.892207" lat="34.248763"><ele>374.669983</ele><time>2021-06-04T00:52:43Z</time><speed>1.110000029404959</speed></trkpt><trkpt lon="108.892326" lat="34.24879"><ele>374.475342</ele><time>2021-06-04T00:52:53Z</time><speed>1.1400000301996875</speed></trkpt><trkpt lon="108.892453" lat="34.248801"><ele>375.201416</ele><time>2021-06-04T00:53:03Z</time><speed>1.09000002887514</speed></trkpt><trkpt lon="108.89258" lat="34.248808"><ele>375.040649</ele><time>2021-06-04T00:53:13Z</time><speed>1.1200000296698687</speed></trkpt><trkpt lon="108.892691" lat="34.248793"><ele>375.037109</ele><time>2021-06-04T00:53:21Z</time><speed>1.1000000291400494</speed></trkpt><trkpt lon="108.892807" lat="34.248816"><ele>375.667542</ele><time>2021-06-04T00:53:31Z</time><speed>1.1600000307295066</speed></trkpt><trkpt lon="108.892917" lat="34.248834"><ele>375.502686</ele><time>2021-06-04T00:53:39Z</time><speed>1.170000030994416</speed></trkpt><trkpt lon="108.893036" lat="34.248844"><ele>374.45459</ele><time>2021-06-04T00:53:49Z</time><speed>1.0700000283453208</speed></trkpt><trkpt lon="108.89316" lat="34.248837"><ele>373.971191</ele><time>2021-06-04T00:53:59Z</time><speed>1.0500000278155017</speed></trkpt><trkpt lon="108.893284" lat="34.248808"><ele>374.319458</ele><time>2021-06-04T00:54:09Z</time><speed>1.0100000267558635</speed></trkpt><trkpt lon="108.893379" lat="34.248763"><ele>375.942383</ele><time>2021-06-04T00:54:17Z</time><speed>1.1300000299347779</speed></trkpt><trkpt lon="108.893456" lat="34.248684"><ele>377.24353</ele><time>2021-06-04T00:54:27Z</time><speed>1.0700000283453208</speed></trkpt><trkpt lon="108.893542" lat="34.248603"><ele>377.943115</ele><time>2021-06-04T00:54:37Z</time><speed>1.1200000296698687</speed></trkpt><trkpt lon="108.893635" lat="34.248531"><ele>378.973511</ele><time>2021-06-04T00:54:49Z</time><speed>1.0300000272856826</speed></trkpt><trkpt lon="108.893723" lat="34.248468"><ele>376.947388</ele><time>2021-06-04T00:54:59Z</time><speed>1.1000000291400494</speed></trkpt><trkpt lon="108.893846" lat="34.248418"><ele>376.802429</ele><time>2021-06-04T00:55:09Z</time><speed>1.0000000264909539</speed></trkpt><trkpt lon="108.893951" lat="34.248395"><ele>375.440369</ele><time>2021-06-04T00:55:17Z</time><speed>1.0600000280804112</speed></trkpt><trkpt lon="108.894076" lat="34.24838"><ele>375.219116</ele><time>2021-06-04T00:55:27Z</time><speed>1.020000027020773</speed></trkpt><trkpt lon="108.894199" lat="34.248352"><ele>376.409424</ele><time>2021-06-04T00:55:37Z</time><speed>1.0500000278155017</speed></trkpt><trkpt lon="108.894307" lat="34.248287"><ele>378.884277</ele><time>2021-06-04T00:55:47Z</time><speed>1.0800000286102303</speed></trkpt><trkpt lon="108.894378" lat="34.248202"><ele>376.882812</ele><time>2021-06-04T00:55:55Z</time><speed>1.170000030994416</speed></trkpt><trkpt lon="108.89443" lat="34.248122"><ele>377.524231</ele><time>2021-06-04T00:56:03Z</time><speed>1.1800000312593257</speed></trkpt><trkpt lon="108.894493" lat="34.248048"><ele>380.299438</ele><time>2021-06-04T00:56:11Z</time><speed>1.1300000299347779</speed></trkpt><trkpt lon="108.894614" lat="34.248022"><ele>380.201904</ele><time>2021-06-04T00:56:21Z</time><speed>1.2100000320540543</speed></trkpt><trkpt lon="108.894738" lat="34.248009"><ele>377.778198</ele><time>2021-06-04T00:56:31Z</time><speed>1.2000000317891448</speed></trkpt><trkpt lon="108.894849" lat="34.248046"><ele>377.890442</ele><time>2021-06-04T00:56:41Z</time><speed>1.3300000352329688</speed></trkpt><trkpt lon="108.894923" lat="34.248124"><ele>375.52655</ele><time>2021-06-04T00:56:49Z</time><speed>1.0500000278155017</speed></trkpt><trkpt lon="108.894854" lat="34.248053"><ele>376.504028</ele><time>2021-06-04T00:57:11Z</time><speed>1.3800000365575165</speed></trkpt><trkpt lon="108.894751" lat="34.248021"><ele>377.132507</ele><time>2021-06-04T00:57:17Z</time><speed>1.2600000333786021</speed></trkpt><trkpt lon="108.89471" lat="34.247932"><ele>375.677002</ele><time>2021-06-04T00:57:25Z</time><speed>1.370000036292607</speed></trkpt><trkpt lon="108.894777" lat="34.247852"><ele>376.321533</ele><time>2021-06-04T00:57:33Z</time><speed>1.370000036292607</speed></trkpt><trkpt lon="108.894863" lat="34.247781"><ele>377.006348</ele><time>2021-06-04T00:57:41Z</time><speed>1.220000032318964</speed></trkpt><trkpt lon="108.894942" lat="34.247704"><ele>375.73999</ele><time>2021-06-04T00:57:51Z</time><speed>1.0600000280804112</speed></trkpt><trkpt lon="108.894932" lat="34.247593"><ele>376.051086</ele><time>2021-06-04T00:58:01Z</time><speed>1.0300000272856826</speed></trkpt><trkpt lon="108.894841" lat="34.247494"><ele>371.841431</ele><time>2021-06-04T00:59:18Z</time><speed>0.0</speed></trkpt><trkpt lon="108.895136" lat="34.247724"><ele>385.993225</ele><time>2021-06-04T01:00:12Z</time><speed>0.9400000249014967</speed></trkpt><trkpt lon="108.895003" lat="34.247676"><ele>378.16449</ele><time>2021-06-04T01:00:16Z</time><speed>0.6300000166893011</speed></trkpt><trkpt lon="108.895107" lat="34.247637"><ele>376.239258</ele><time>2021-06-04T01:00:35Z</time><speed>1.0800000286102303</speed></trkpt><trkpt lon="108.895226" lat="34.247597"><ele>378.054688</ele><time>2021-06-04T01:00:45Z</time><speed>1.1200000296698687</speed></trkpt><trkpt lon="108.895258" lat="34.247495"><ele>377.512024</ele><time>2021-06-04T01:00:53Z</time><speed>1.1000000291400494</speed></trkpt><trkpt lon="108.895276" lat="34.247396"><ele>378.915283</ele><time>2021-06-04T01:01:01Z</time><speed>1.170000030994416</speed></trkpt><trkpt lon="108.895261" lat="34.247291"><ele>378.606201</ele><time>2021-06-04T01:01:11Z</time><speed>1.09000002887514</speed></trkpt><trkpt lon="108.895306" lat="34.247194"><ele>378.834839</ele><time>2021-06-04T01:01:21Z</time><speed>1.020000027020773</speed></trkpt><trkpt lon="108.89523" lat="34.247105"><ele>378.291199</ele><time>2021-06-04T01:01:31Z</time><speed>0.9900000262260444</speed></trkpt><trkpt lon="108.895185" lat="34.247014"><ele>377.06958</ele><time>2021-06-04T01:01:41Z</time><speed>1.0100000267558635</speed></trkpt><trkpt lon="108.895182" lat="34.246916"><ele>377.655273</ele><time>2021-06-04T01:01:51Z</time><speed>1.0000000264909539</speed></trkpt><trkpt lon="108.895214" lat="34.246809"><ele>378.95166</ele><time>2021-06-04T01:02:01Z</time><speed>1.0100000267558635</speed></trkpt><trkpt lon="108.895167" lat="34.246712"><ele>379.308655</ele><time>2021-06-04T01:02:11Z</time><speed>1.0500000278155017</speed></trkpt><trkpt lon="108.895091" lat="34.24663"><ele>379.050903</ele><time>2021-06-04T01:02:21Z</time><speed>1.0100000267558635</speed></trkpt><trkpt lon="108.895025" lat="34.24654"><ele>379.727173</ele><time>2021-06-04T01:02:31Z</time><speed>1.040000027550592</speed></trkpt><trkpt lon="108.895052" lat="34.246444"><ele>378.928589</ele><time>2021-06-04T01:02:43Z</time><speed>1.220000032318964</speed></trkpt><trkpt lon="108.894981" lat="34.24652"><ele>383.46759</ele><time>2021-06-04T01:12:19Z</time><speed>0.6900000182787582</speed></trkpt><trkpt lon="108.894921" lat="34.246442"><ele>383.883301</ele><time>2021-06-04T01:12:29Z</time><speed>0.9900000262260444</speed></trkpt><trkpt lon="108.894916" lat="34.246342"><ele>386.9198</ele><time>2021-06-04T01:12:38Z</time><speed>1.2300000325838734</speed></trkpt><trkpt lon="108.894846" lat="34.246256"><ele>383.100769</ele><time>2021-06-04T01:12:48Z</time><speed>0.9900000262260444</speed></trkpt></trkseg></trk></gpx>
