# Supplementary material for: Exploring the influence of path environment factors on walking behavior in urban parks with configuration attribute control
Source: PLoS One. 2025 Jul 28;20(7):e0329278. doi: 10.1371/journal.pone.0329278 (PMC12303266; doi:10.1371/journal.pone.0329278)
Supplement: S2 File — (ZIP) [file pone.0329278.s002.zip › S2 File/Trajectory data/F54.gpx]

<?xml version="1.0" encoding="UTF-8"?><gpx xsi:schemaLocation="http://www.topografix.com/GPX/1/0 http://www.topografix.com/GPX/1/0/gpx.xsd" xmlns="http://www.topografix.com/GPX/1/0" xmlns:xsi="http://www.w3.org/2001/XMLSchema-instance" creator="SixFoot - http://www.foooooot.com/" version="1.0"><trk><trkseg><trkpt lon="108.89476425695706" lat="34.24615479038894"><ele>373.4337132796645</ele><time>2021-06-04T00:18:41Z</time><speed>0.0</speed></trkpt><trkpt lon="108.89483434883688" lat="34.24623759996315"><ele>379.57079422279634</ele><time>2021-06-04T00:19:02Z</time><speed>1.151147484779358</speed></trkpt><trkpt lon="108.89491543073626" lat="34.24630921343273"><ele>382.61189522365316</ele><time>2021-06-04T00:19:16Z</time><speed>0.6543994545936584</speed></trkpt><trkpt lon="108.89498245446201" lat="34.24638408930636"><ele>386.2986905350618</ele><time>2021-06-04T00:19:30Z</time><speed>0.5265708565711975</speed></trkpt><trkpt lon="108.89503929954832" lat="34.246466890527266"><ele>387.22691288620734</ele><time>2021-06-04T00:19:40Z</time><speed>0.6435725688934326</speed></trkpt><trkpt lon="108.89506949648306" lat="34.24655397140944"><ele>384.85296204033267</ele><time>2021-06-04T00:19:50Z</time><speed>0.5277290344238281</speed></trkpt><trkpt lon="108.89511106737929" lat="34.2466611812161"><ele>383.02231006846307</ele><time>2021-06-04T00:20:00Z</time><speed>0.8379881978034973</speed></trkpt><trkpt lon="108.89520136135229" lat="34.24672926123269"><ele>381.73455403463225</ele><time>2021-06-04T00:20:12Z</time><speed>0.6242799758911133</speed></trkpt><trkpt lon="108.8952043150043" lat="34.24682301957065"><ele>379.3599027780019</ele><time>2021-06-04T00:20:24Z</time><speed>0.7533831596374512</speed></trkpt><trkpt lon="108.89510503469131" lat="34.24688100386359"><ele>378.1610928714318</ele><time>2021-06-04T00:20:36Z</time><speed>0.5985373258590698</speed></trkpt><trkpt lon="108.89498254003819" lat="34.24690259170365"><ele>377.20912447266073</ele><time>2021-06-04T00:20:46Z</time><speed>1.1609947681427002</speed></trkpt><trkpt lon="108.89489034923967" lat="34.2469592811851"><ele>376.75595040919785</ele><time>2021-06-04T00:20:58Z</time><speed>0.7780681848526001</speed></trkpt><trkpt lon="108.89481425633214" lat="34.24703438700507"><ele>376.14278719765156</ele><time>2021-06-04T00:21:08Z</time><speed>0.9787338376045227</speed></trkpt><trkpt lon="108.89473312027214" lat="34.247099944922795"><ele>375.32358193561</ele><time>2021-06-04T00:21:20Z</time><speed>0.8909169435501099</speed></trkpt><trkpt lon="108.89468831372865" lat="34.24718261740771"><ele>375.1766220123276</ele><time>2021-06-04T00:21:30Z</time><speed>0.7048001885414124</speed></trkpt><trkpt lon="108.89462639381864" lat="34.24726870499725"><ele>374.5478720263643</ele><time>2021-06-04T00:21:44Z</time><speed>0.8077669143676758</speed></trkpt><trkpt lon="108.8946110460758" lat="34.24737683866319"><ele>375.9437795971624</ele><time>2021-06-04T00:21:57Z</time><speed>0.9910998940467834</speed></trkpt><trkpt lon="108.89461014226347" lat="34.247484645274675"><ele>374.9149523965165</ele><time>2021-06-04T00:22:07Z</time><speed>0.8395109176635742</speed></trkpt><trkpt lon="108.8946436676245" lat="34.247572914523616"><ele>374.91120157533686</ele><time>2021-06-04T00:22:18Z</time><speed>0.8750392198562622</speed></trkpt><trkpt lon="108.89469921552188" lat="34.2476557214682"><ele>374.8155895193325</ele><time>2021-06-04T00:22:33Z</time><speed>0.5904871225357056</speed></trkpt><trkpt lon="108.89476718211115" lat="34.24775520846231"><ele>372.32608721743355</ele><time>2021-06-04T00:22:47Z</time><speed>0.5775839686393738</speed></trkpt><trkpt lon="108.89477119030671" lat="34.24785157222532"><ele>373.52385850721095</ele><time>2021-06-04T00:25:20Z</time><speed>0.8108637928962708</speed></trkpt><trkpt lon="108.89473566200769" lat="34.247946913626585"><ele>372.989961288334</ele><time>2021-06-04T00:25:32Z</time><speed>0.6086686849594116</speed></trkpt><trkpt lon="108.89483202653663" lat="34.24801572003704"><ele>373.3323031428244</ele><time>2021-06-04T00:25:46Z</time><speed>0.7751690745353699</speed></trkpt><trkpt lon="108.89492801771763" lat="34.24808555559371"><ele>373.57599702296335</ele><time>2021-06-04T00:25:58Z</time><speed>0.9786964058876038</speed></trkpt><trkpt lon="108.89495367268088" lat="34.248180571689474"><ele>375.00807020820804</ele><time>2021-06-04T00:26:10Z</time><speed>0.6922778487205505</speed></trkpt><trkpt lon="108.89498114821076" lat="34.24828843307157"><ele>373.788470141102</ele><time>2021-06-04T00:26:24Z</time><speed>0.3691345453262329</speed></trkpt><trkpt lon="108.89499005999815" lat="34.24838280631015"><ele>374.4866604611903</ele><time>2021-06-04T00:26:40Z</time><speed>0.6250438094139099</speed></trkpt><trkpt lon="108.89501883124164" lat="34.24848829575448"><ele>373.73412829482083</ele><time>2021-06-04T00:26:53Z</time><speed>0.6575679779052734</speed></trkpt><trkpt lon="108.89503665064579" lat="34.248577665679505"><ele>373.17870923656113</ele><time>2021-06-04T00:27:02Z</time><speed>0.8606551289558411</speed></trkpt><trkpt lon="108.89502898591775" lat="34.248680267758544"><ele>375.7883098227992</ele><time>2021-06-04T00:27:19Z</time><speed>0.5802289247512817</speed></trkpt><trkpt lon="108.89501066982317" lat="34.248789946343415"><ele>373.4911511094315</ele><time>2021-06-04T00:27:33Z</time><speed>0.6762986779212952</speed></trkpt><trkpt lon="108.89496414694463" lat="34.24888485738311"><ele>372.32701601894973</ele><time>2021-06-04T00:27:44Z</time><speed>0.7631245255470276</speed></trkpt><trkpt lon="108.8949633518921" lat="34.24898281190372"><ele>371.6292448182263</ele><time>2021-06-04T00:27:56Z</time><speed>0.7319103479385376</speed></trkpt><trkpt lon="108.89495518126712" lat="34.249083839577544"><ele>370.3747422268219</ele><time>2021-06-04T00:28:13Z</time><speed>0.7986574172973633</speed></trkpt><trkpt lon="108.8949663273961" lat="34.249173947150595"><ele>371.1194532518557</ele><time>2021-06-04T00:28:23Z</time><speed>0.8435588479042053</speed></trkpt><trkpt lon="108.89499334645399" lat="34.24927584313902"><ele>371.00706425087145</ele><time>2021-06-04T00:28:34Z</time><speed>1.0963979959487915</speed></trkpt><trkpt lon="108.89499354532653" lat="34.24937628590677"><ele>370.73613585848847</ele><time>2021-06-04T00:28:48Z</time><speed>0.9644590020179749</speed></trkpt><trkpt lon="108.89499151605467" lat="34.24947564848012"><ele>370.3055826164133</ele><time>2021-06-04T00:29:02Z</time><speed>0.716223955154419</speed></trkpt><trkpt lon="108.89493714462883" lat="34.24955945480158"><ele>370.23359535661865</ele><time>2021-06-04T00:29:11Z</time><speed>0.9007150530815125</speed></trkpt><trkpt lon="108.8948623537729" lat="34.24962519732886"><ele>370.1669297438</ele><time>2021-06-04T00:29:22Z</time><speed>0.6824995875358582</speed></trkpt><trkpt lon="108.89480241446853" lat="34.24970089784838"><ele>369.73891607942886</ele><time>2021-06-04T00:29:37Z</time><speed>0.6583409309387207</speed></trkpt><trkpt lon="108.89484839084567" lat="34.24979982939761"><ele>374.10463883382204</ele><time>2021-06-04T00:29:51Z</time><speed>0.8976117372512817</speed></trkpt><trkpt lon="108.89487635726364" lat="34.24989442097383"><ele>374.92573583294825</ele><time>2021-06-04T00:30:01Z</time><speed>1.005064606666565</speed></trkpt><trkpt lon="108.89493215575972" lat="34.249979493434616"><ele>374.71921061379766</ele><time>2021-06-04T00:30:17Z</time><speed>0.8039183616638184</speed></trkpt><trkpt lon="108.89500829275094" lat="34.25004918498624"><ele>373.53604038382093</ele><time>2021-06-04T00:30:32Z</time><speed>1.0935075283050537</speed></trkpt><trkpt lon="108.89493094818674" lat="34.25012886978552"><ele>373.30706115316434</ele><time>2021-06-04T00:30:40Z</time><speed>0.9551220536231995</speed></trkpt><trkpt lon="108.89487650099638" lat="34.250209822670506"><ele>372.266669624502</ele><time>2021-06-04T00:30:55Z</time><speed>0.6229378581047058</speed></trkpt><trkpt lon="108.8947758102834" lat="34.25029279293509"><ele>371.1833450371512</ele><time>2021-06-04T00:31:07Z</time><speed>0.6380597352981567</speed></trkpt><trkpt lon="108.89472745936821" lat="34.250379476084575"><ele>369.81917181220007</ele><time>2021-06-04T00:31:22Z</time><speed>0.6394328474998474</speed></trkpt><trkpt lon="108.89475348368136" lat="34.250477065142746"><ele>370.64695971691816</ele><time>2021-06-04T00:31:39Z</time><speed>0.7941691279411316</speed></trkpt><trkpt lon="108.89481412909316" lat="34.25056776744485"><ele>372.0593606203615</ele><time>2021-06-04T00:34:49Z</time><speed>0.7145280241966248</speed></trkpt><trkpt lon="108.89481835825376" lat="34.250658853984724"><ele>372.0639404402344</ele><time>2021-06-04T00:37:00Z</time><speed>0.38408204913139343</speed></trkpt><trkpt lon="108.89465897292624" lat="34.25066764896602"><ele>371.1473212526092</ele><time>2021-06-04T00:38:30Z</time><speed>0.5967656373977661</speed></trkpt><trkpt lon="108.89455215713085" lat="34.250650824399436"><ele>370.4848051244377</ele><time>2021-06-04T00:38:45Z</time><speed>0.5493300557136536</speed></trkpt><trkpt lon="108.89455168428861" lat="34.25055402257266"><ele>369.55734626720965</ele><time>2021-06-04T01:03:26Z</time><speed>0.4033690392971039</speed></trkpt><trkpt lon="108.89453076763873" lat="34.25045792189115"><ele>367.8674095996979</ele><time>2021-06-04T01:03:44Z</time><speed>0.6142145991325378</speed></trkpt><trkpt lon="108.89461285742783" lat="34.250381389659076"><ele>367.27492581007925</ele><time>2021-06-04T01:03:56Z</time><speed>0.7164599299430847</speed></trkpt><trkpt lon="108.8946948281178" lat="34.250307252512606"><ele>367.80860650664795</ele><time>2021-06-04T01:04:09Z</time><speed>0.7189109325408936</speed></trkpt><trkpt lon="108.89479016191534" lat="34.25025138645056"><ele>368.02368843439336</ele><time>2021-06-04T01:04:24Z</time><speed>0.7200924158096313</speed></trkpt><trkpt lon="108.8948795908183" lat="34.250177140750566"><ele>366.487746666558</ele><time>2021-06-04T01:04:37Z</time><speed>0.8811126947402954</speed></trkpt><trkpt lon="108.89492980997835" lat="34.250092271974694"><ele>366.7335299578446</ele><time>2021-06-04T01:04:48Z</time><speed>0.6195021867752075</speed></trkpt><trkpt lon="108.89482646701488" lat="34.250028138037905"><ele>366.5288659532872</ele><time>2021-06-04T01:05:01Z</time><speed>0.9641534090042114</speed></trkpt><trkpt lon="108.89478112014774" lat="34.249932690261105"><ele>365.72294972524946</ele><time>2021-06-04T01:05:14Z</time><speed>0.7564817070960999</speed></trkpt><trkpt lon="108.8947680599877" lat="34.24982947564414"><ele>369.04655417133733</ele><time>2021-06-04T01:05:28Z</time><speed>0.8459483981132507</speed></trkpt><trkpt lon="108.89475037671312" lat="34.249733563623835"><ele>368.36720459573513</ele><time>2021-06-04T01:05:40Z</time><speed>0.5107666850090027</speed></trkpt><trkpt lon="108.89478678579864" lat="34.249643722286706"><ele>368.1072484218372</ele><time>2021-06-04T01:05:53Z</time><speed>0.9296079874038696</speed></trkpt><trkpt lon="108.8948609480537" lat="34.249574330499954"><ele>367.872869431341</ele><time>2021-06-04T01:06:03Z</time><speed>0.5843923687934875</speed></trkpt><trkpt lon="108.89490607326555" lat="34.24946041062166"><ele>367.8227829451455</ele><time>2021-06-04T01:06:13Z</time><speed>0.9394230842590332</speed></trkpt><trkpt lon="108.89492699085675" lat="34.249369424879575"><ele>366.733103681905</ele><time>2021-06-04T01:06:22Z</time><speed>0.9513742923736572</speed></trkpt><trkpt lon="108.89495479767689" lat="34.249272107827615"><ele>366.2185696030426</ele><time>2021-06-04T01:06:32Z</time><speed>1.0440672636032104</speed></trkpt><trkpt lon="108.89493841561642" lat="34.24918216103395"><ele>366.83007286742594</ele><time>2021-06-04T01:06:41Z</time><speed>0.7235411405563354</speed></trkpt><trkpt lon="108.8949281724136" lat="34.24908469609644"><ele>367.09149122279956</ele><time>2021-06-04T01:06:54Z</time><speed>0.6874035596847534</speed></trkpt><trkpt lon="108.89493281036961" lat="34.248993306782594"><ele>368.7427983890692</ele><time>2021-06-04T01:07:08Z</time><speed>0.6559033989906311</speed></trkpt><trkpt lon="108.89495006183313" lat="34.24889518498373"><ele>368.3649249303053</ele><time>2021-06-04T01:07:19Z</time><speed>1.0207961797714233</speed></trkpt><trkpt lon="108.89494444238156" lat="34.2487953089604"><ele>369.0323903796129</ele><time>2021-06-04T01:07:30Z</time><speed>0.8520302772521973</speed></trkpt><trkpt lon="108.89498513208304" lat="34.248694643596075"><ele>369.8024008179793</ele><time>2021-06-04T01:07:44Z</time><speed>0.9440517425537109</speed></trkpt><trkpt lon="108.89500776740785" lat="34.24859609998106"><ele>370.917136106307</ele><time>2021-06-04T01:07:52Z</time><speed>1.0683499574661255</speed></trkpt><trkpt lon="108.89497151486425" lat="34.24851107906848"><ele>370.7294058691152</ele><time>2021-06-04T01:08:02Z</time><speed>0.865234375</speed></trkpt><trkpt lon="108.89495354017474" lat="34.24840838931073"><ele>369.8073117305772</ele><time>2021-06-04T01:08:14Z</time><speed>0.9843409061431885</speed></trkpt><trkpt lon="108.8949569049021" lat="34.24830643021522"><ele>369.32986968228363</ele><time>2021-06-04T01:08:26Z</time><speed>0.6167647838592529</speed></trkpt><trkpt lon="108.89491580333069" lat="34.24820524174863"><ele>369.6001603580558</ele><time>2021-06-04T01:08:36Z</time><speed>0.985614001750946</speed></trkpt><trkpt lon="108.89489014575894" lat="34.248112552699325"><ele>369.6279923433079</ele><time>2021-06-04T01:08:46Z</time><speed>1.124991774559021</speed></trkpt><trkpt lon="108.8947850656964" lat="34.248047798261005"><ele>367.18036424740706</ele><time>2021-06-04T01:09:00Z</time><speed>0.9066542983055115</speed></trkpt><trkpt lon="108.89469507753267" lat="34.247990918267625"><ele>366.5753062368647</ele><time>2021-06-04T01:09:10Z</time><speed>0.7066947817802429</speed></trkpt><trkpt lon="108.89473711431317" lat="34.24788533768095"><ele>365.9092594406631</ele><time>2021-06-04T01:09:27Z</time><speed>0.6977323293685913</speed></trkpt><trkpt lon="108.89483602279806" lat="34.247822567155765"><ele>366.90195664405974</ele><time>2021-06-04T01:10:06Z</time><speed>0.9996446371078491</speed></trkpt><trkpt lon="108.89475197797161" lat="34.2477649170869"><ele>368.05682019647145</ele><time>2021-06-04T01:12:28Z</time><speed>1.0338385105133057</speed></trkpt><trkpt lon="108.89471023017626" lat="34.24766011390631"><ele>370.7322533357892</ele><time>2021-06-04T01:12:40Z</time><speed>0.8953695297241211</speed></trkpt><trkpt lon="108.89465491304074" lat="34.24756734629874"><ele>371.21373749339426</ele><time>2021-06-04T01:12:50Z</time><speed>1.1939365863800049</speed></trkpt><trkpt lon="108.89460410491655" lat="34.247482494591516"><ele>370.4679181011759</ele><time>2021-06-04T01:12:59Z</time><speed>0.9194889664649963</speed></trkpt><trkpt lon="108.89460518314728" lat="34.24738549815999"><ele>370.68456568567285</ele><time>2021-06-04T01:13:09Z</time><speed>1.035037636756897</speed></trkpt><trkpt lon="108.89461017980807" lat="34.24728897268124"><ele>368.8805564039679</ele><time>2021-06-04T01:13:19Z</time><speed>1.1015419960021973</speed></trkpt><trkpt lon="108.89468705244587" lat="34.24720285590247"><ele>369.3745106881059</ele><time>2021-06-04T01:13:27Z</time><speed>1.0534100532531738</speed></trkpt><trkpt lon="108.8947367758323" lat="34.24711407916365"><ele>368.8242007635819</ele><time>2021-06-04T01:13:37Z</time><speed>1.0202893018722534</speed></trkpt><trkpt lon="108.89478308710353" lat="34.24701134478209"><ele>370.69353278514757</ele><time>2021-06-04T01:13:46Z</time><speed>0.9830228686332703</speed></trkpt><trkpt lon="108.89486303272969" lat="34.24693285955548"><ele>370.86155223323664</ele><time>2021-06-04T01:13:56Z</time><speed>0.9496811032295227</speed></trkpt><trkpt lon="108.89497271682023" lat="34.246899523942766"><ele>370.91628372466744</ele><time>2021-06-04T01:14:14Z</time><speed>0.7243388295173645</speed></trkpt><trkpt lon="108.89508364600435" lat="34.24686163655762"><ele>371.830669698446</ele><time>2021-06-04T01:14:22Z</time><speed>1.0678977966308594</speed></trkpt><trkpt lon="108.89519530509867" lat="34.24680596822832"><ele>371.88236307951445</ele><time>2021-06-04T01:14:31Z</time><speed>1.171828269958496</speed></trkpt><trkpt lon="108.89521107166236" lat="34.246694637941204"><ele>374.0082113693299</ele><time>2021-06-04T01:14:44Z</time><speed>0.6917657256126404</speed></trkpt><trkpt lon="108.8951321221227" lat="34.246625605683136"><ele>373.7900289245301</ele><time>2021-06-04T01:14:55Z</time><speed>0.9177921414375305</speed></trkpt><trkpt lon="108.89505914453386" lat="34.24654801895781"><ele>373.4313036156777</ele><time>2021-06-04T01:15:07Z</time><speed>0.7387878894805908</speed></trkpt><trkpt lon="108.89502120973494" lat="34.24646021758116"><ele>372.8092066501766</ele><time>2021-06-04T01:15:18Z</time><speed>0.9517601728439331</speed></trkpt><trkpt lon="108.89496656938634" lat="34.24636469524878"><ele>371.5237326073575</ele><time>2021-06-04T01:15:28Z</time><speed>1.0314722061157227</speed></trkpt><trkpt lon="108.89487565372383" lat="34.24629269549047"><ele>372.46162696560975</ele><time>2021-06-04T01:15:38Z</time><speed>1.0344361066818237</speed></trkpt><trkpt lon="108.89483022291304" lat="34.2462092430775"><ele>372.3129624063685</ele><time>2021-06-04T01:15:48Z</time><speed>0.843840479850769</speed></trkpt></trkseg></trk></gpx>
