# Supplementary material for: Exploring the influence of path environment factors on walking behavior in urban parks with configuration attribute control
Source: PLoS One. 2025 Jul 28;20(7):e0329278. doi: 10.1371/journal.pone.0329278 (PMC12303266; doi:10.1371/journal.pone.0329278)
Supplement: S2 File — (ZIP) [file pone.0329278.s002.zip › S2 File/Trajectory data/F55.gpx]

<?xml version="1.0" encoding="UTF-8"?><gpx xsi:schemaLocation="http://www.topografix.com/GPX/1/0 http://www.topografix.com/GPX/1/0/gpx.xsd" xmlns="http://www.topografix.com/GPX/1/0" xmlns:xsi="http://www.w3.org/2001/XMLSchema-instance" creator="SixFoot - http://www.foooooot.com/" version="1.0"><trk><trkseg><trkpt lon="108.89478947634711" lat="34.24622532271187"><ele>370.4109914358705</ele><time>2021-06-04T01:23:14Z</time><speed>0.8303701281547546</speed></trkpt><trkpt lon="108.89488386147833" lat="34.24628260622974"><ele>376.55529020115483</ele><time>2021-06-04T01:23:21Z</time><speed>1.13581383228302</speed></trkpt><trkpt lon="108.89495048841978" lat="34.2463785117313"><ele>377.04527849115146</ele><time>2021-06-04T01:23:27Z</time><speed>1.5322891473770142</speed></trkpt><trkpt lon="108.89504346868418" lat="34.24646184823112"><ele>376.1041185929002</ele><time>2021-06-04T01:23:35Z</time><speed>1.278649926185608</speed></trkpt><trkpt lon="108.89508224945179" lat="34.2465574755722"><ele>374.93902583346767</ele><time>2021-06-04T01:23:39Z</time><speed>1.763686180114746</speed></trkpt><trkpt lon="108.89514441071712" lat="34.246641433345346"><ele>374.0927306874591</ele><time>2021-06-04T01:23:45Z</time><speed>1.4115703105926514</speed></trkpt><trkpt lon="108.89523484312599" lat="34.24671195207813"><ele>373.2506090929553</ele><time>2021-06-04T01:23:53Z</time><speed>1.2217034101486206</speed></trkpt><trkpt lon="108.89525750340013" lat="34.246800992545346"><ele>372.27937246281044</ele><time>2021-06-04T01:24:02Z</time><speed>1.2334004640579224</speed></trkpt><trkpt lon="108.89523682351665" lat="34.24691122202126"><ele>371.5745350438188</ele><time>2021-06-04T01:24:11Z</time><speed>1.3401522636413574</speed></trkpt><trkpt lon="108.89523715946345" lat="34.247025006095114"><ele>371.8250328794764</ele><time>2021-06-04T01:24:19Z</time><speed>1.1821613311767578</speed></trkpt><trkpt lon="108.89527290323845" lat="34.247133547345726"><ele>373.460202485564</ele><time>2021-06-04T01:24:28Z</time><speed>1.0077123641967773</speed></trkpt><trkpt lon="108.89528339607789" lat="34.247242078923016"><ele>376.348298210559</ele><time>2021-06-04T01:24:41Z</time><speed>1.3450733423233032</speed></trkpt><trkpt lon="108.89527211421678" lat="34.247354634330236"><ele>374.65243477885747</ele><time>2021-06-04T01:24:49Z</time><speed>1.557381272315979</speed></trkpt><trkpt lon="108.89526593209987" lat="34.24745342980113"><ele>374.2364475254641</ele><time>2021-06-04T01:24:55Z</time><speed>1.308508276939392</speed></trkpt><trkpt lon="108.89524404882282" lat="34.247562177161406"><ele>373.39357848499617</ele><time>2021-06-04T01:25:05Z</time><speed>1.0987536907196045</speed></trkpt><trkpt lon="108.8951327114514" lat="34.24761744237589"><ele>372.57679513092035</ele><time>2021-06-04T01:25:17Z</time><speed>0.9604117274284363</speed></trkpt><trkpt lon="108.89503317260116" lat="34.24766758358275"><ele>372.4232060955229</ele><time>2021-06-04T01:25:27Z</time><speed>0.8841482400894165</speed></trkpt><trkpt lon="108.89495333165215" lat="34.24774551122253"><ele>372.04750259520006</ele><time>2021-06-04T01:25:39Z</time><speed>0.9999872446060181</speed></trkpt><trkpt lon="108.89486104774748" lat="34.24779869323175"><ele>371.20407138305336</ele><time>2021-06-04T01:25:51Z</time><speed>0.6949508190155029</speed></trkpt><trkpt lon="108.89478226942643" lat="34.24788362725301"><ele>372.1882240649136</ele><time>2021-06-04T01:26:00Z</time><speed>1.156811237335205</speed></trkpt><trkpt lon="108.89476628369422" lat="34.247973179446575"><ele>372.4413980518956</ele><time>2021-06-04T01:26:07Z</time><speed>1.4572651386260986</speed></trkpt><trkpt lon="108.89469820468686" lat="34.248062519381214"><ele>371.55939523692416</ele><time>2021-06-04T01:26:19Z</time><speed>0.5796136856079102</speed></trkpt><trkpt lon="108.8947034991664" lat="34.24816130791193"><ele>371.09912412869664</ele><time>2021-06-04T01:26:31Z</time><speed>1.1982722282409668</speed></trkpt><trkpt lon="108.89472205560487" lat="34.24825416677966"><ele>370.4343545209128</ele><time>2021-06-04T01:26:41Z</time><speed>1.0480921268463135</speed></trkpt><trkpt lon="108.89472032183261" lat="34.24836089630766"><ele>369.32580994022993</ele><time>2021-06-04T01:26:51Z</time><speed>1.0630313158035278</speed></trkpt><trkpt lon="108.89466196002772" lat="34.24844540886957"><ele>368.694685991042</ele><time>2021-06-04T01:27:03Z</time><speed>0.9653899669647217</speed></trkpt><trkpt lon="108.89458262940354" lat="34.24850727770741"><ele>369.6672689340058</ele><time>2021-06-04T01:27:13Z</time><speed>0.8269525170326233</speed></trkpt><trkpt lon="108.8945286068756" lat="34.24859432087221"><ele>369.385242993724</ele><time>2021-06-04T01:27:25Z</time><speed>1.0274680852890015</speed></trkpt><trkpt lon="108.89454568012428" lat="34.24869178905308"><ele>368.6594797946031</ele><time>2021-06-04T01:27:37Z</time><speed>1.0633392333984375</speed></trkpt><trkpt lon="108.89457634432284" lat="34.24877921903592"><ele>368.4118774108451</ele><time>2021-06-04T01:27:45Z</time><speed>0.9560174345970154</speed></trkpt><trkpt lon="108.89464670421971" lat="34.248870444425584"><ele>368.1108521790876</ele><time>2021-06-04T01:27:57Z</time><speed>1.3197237253189087</speed></trkpt><trkpt lon="108.89464186432835" lat="34.24896517308695"><ele>368.8591179328948</ele><time>2021-06-04T01:28:07Z</time><speed>0.5695174336433411</speed></trkpt><trkpt lon="108.89451924783418" lat="34.24895387788924"><ele>369.24697982290195</ele><time>2021-06-04T01:31:09Z</time><speed>0.9996273517608643</speed></trkpt><trkpt lon="108.89448754256503" lat="34.249042632066235"><ele>368.3891094050373</ele><time>2021-06-04T01:31:19Z</time><speed>0.9037240743637085</speed></trkpt><trkpt lon="108.89437729747178" lat="34.249105409743564"><ele>369.1318251504378</ele><time>2021-06-04T01:31:38Z</time><speed>1.313821792602539</speed></trkpt><trkpt lon="108.89430266488867" lat="34.24917460504597"><ele>369.9973731633686</ele><time>2021-06-04T01:31:53Z</time><speed>0.9545431733131409</speed></trkpt><trkpt lon="108.89422510857716" lat="34.249277957301565"><ele>370.14534794265813</ele><time>2021-06-04T01:32:08Z</time><speed>0.7937933802604675</speed></trkpt><trkpt lon="108.89421678891163" lat="34.24938718544708"><ele>368.7889730241828</ele><time>2021-06-04T01:32:20Z</time><speed>1.2219572067260742</speed></trkpt><trkpt lon="108.89413004815393" lat="34.24945607534649"><ele>368.5264096506821</ele><time>2021-06-04T01:32:31Z</time><speed>0.8303427696228027</speed></trkpt><trkpt lon="108.8940209539099" lat="34.249474590705674"><ele>368.3771117564786</ele><time>2021-06-04T01:32:41Z</time><speed>0.8218303322792053</speed></trkpt><trkpt lon="108.89390330827656" lat="34.24948807479009"><ele>369.0415759803696</ele><time>2021-06-04T01:38:39Z</time><speed>0.3268281817436218</speed></trkpt><trkpt lon="108.89400211063602" lat="34.24944085059596"><ele>367.6986275120527</ele><time>2021-06-04T01:40:59Z</time><speed>0.7558501362800598</speed></trkpt><trkpt lon="108.89411469153944" lat="34.24944556989067"><ele>367.9129033492398</ele><time>2021-06-04T01:41:11Z</time><speed>0.7441130876541138</speed></trkpt><trkpt lon="108.89419696838561" lat="34.24938668092352"><ele>369.76421986285044</ele><time>2021-06-04T01:41:24Z</time><speed>0.5356128811836243</speed></trkpt><trkpt lon="108.89421165070691" lat="34.24928250204115"><ele>369.7405125980227</ele><time>2021-06-04T01:41:43Z</time><speed>0.7555742263793945</speed></trkpt><trkpt lon="108.8942224610636" lat="34.24917711128813"><ele>369.1081362559968</ele><time>2021-06-04T01:41:58Z</time><speed>0.7611727118492126</speed></trkpt><trkpt lon="108.89426311971434" lat="34.24908693706408"><ele>368.3701439005395</ele><time>2021-06-04T01:42:12Z</time><speed>0.7946051955223083</speed></trkpt><trkpt lon="108.89437936584778" lat="34.24909196222704"><ele>365.82562678121747</ele><time>2021-06-04T01:42:29Z</time><speed>1.069446325302124</speed></trkpt><trkpt lon="108.89446216919396" lat="34.24901566644253"><ele>365.5883530152136</ele><time>2021-06-04T01:42:47Z</time><speed>0.7493326663970947</speed></trkpt><trkpt lon="108.89455807830129" lat="34.24895027873312"><ele>363.8279675225262</ele><time>2021-06-04T01:43:07Z</time><speed>0.7868263125419617</speed></trkpt><trkpt lon="108.89467836697635" lat="34.248931403716675"><ele>361.7473881608965</ele><time>2021-06-04T01:43:19Z</time><speed>0.7265332937240601</speed></trkpt><trkpt lon="108.89477883985398" lat="34.24889571252274"><ele>361.591601828792</ele><time>2021-06-04T01:43:29Z</time><speed>1.1750242710113525</speed></trkpt><trkpt lon="108.89489311281687" lat="34.24892811547961"><ele>362.2644786457583</ele><time>2021-06-04T01:43:41Z</time><speed>0.8102549910545349</speed></trkpt><trkpt lon="108.89496830618135" lat="34.24900355471876"><ele>363.40536577746167</ele><time>2021-06-04T01:43:51Z</time><speed>1.0754997730255127</speed></trkpt><trkpt lon="108.89497318327456" lat="34.249095349019676"><ele>363.57057361447283</ele><time>2021-06-04T01:44:00Z</time><speed>0.93122398853302</speed></trkpt><trkpt lon="108.89498882587272" lat="34.24918617909826"><ele>363.4969528137579</ele><time>2021-06-04T01:44:07Z</time><speed>0.9285918474197388</speed></trkpt><trkpt lon="108.89499441069972" lat="34.24928955118415"><ele>363.35185418466557</ele><time>2021-06-04T01:44:16Z</time><speed>0.895147979259491</speed></trkpt><trkpt lon="108.89495622208115" lat="34.24938914199573"><ele>364.2079230582055</ele><time>2021-06-04T01:44:27Z</time><speed>1.169278621673584</speed></trkpt><trkpt lon="108.89491968795855" lat="34.2495354779532"><ele>366.29154508478365</ele><time>2021-06-04T01:44:38Z</time><speed>1.182359218597412</speed></trkpt><trkpt lon="108.89482708638047" lat="34.24961304518869"><ele>365.91713747323166</ele><time>2021-06-04T01:44:48Z</time><speed>1.0931107997894287</speed></trkpt><trkpt lon="108.8947930277957" lat="34.249721789192655"><ele>365.3536395219604</ele><time>2021-06-04T01:44:58Z</time><speed>1.1120086908340454</speed></trkpt><trkpt lon="108.8948069481539" lat="34.24981727407448"><ele>366.3611736983416</ele><time>2021-06-04T01:45:07Z</time><speed>0.7138418555259705</speed></trkpt><trkpt lon="108.89481669347951" lat="34.24993413928327"><ele>365.6645169374693</ele><time>2021-06-04T01:45:16Z</time><speed>1.4840562343597412</speed></trkpt><trkpt lon="108.89486898818981" lat="34.25001452951816"><ele>365.1985390025473</ele><time>2021-06-04T01:45:25Z</time><speed>1.0363866090774536</speed></trkpt><trkpt lon="108.89499578649792" lat="34.25006354905843"><ele>365.06294308576554</ele><time>2021-06-04T01:45:34Z</time><speed>1.0189714431762695</speed></trkpt><trkpt lon="108.89493402289122" lat="34.2501471310321"><ele>365.3794759536381</ele><time>2021-06-04T01:45:47Z</time><speed>1.0905905961990356</speed></trkpt><trkpt lon="108.89484928749663" lat="34.250213707251845"><ele>365.88898795636516</ele><time>2021-06-04T01:45:56Z</time><speed>0.6026840806007385</speed></trkpt><trkpt lon="108.89476624470255" lat="34.250278764818226"><ele>366.2706681801363</ele><time>2021-06-04T01:46:03Z</time><speed>0.9985160827636719</speed></trkpt><trkpt lon="108.89466988550357" lat="34.25032737199619"><ele>366.42863482311225</ele><time>2021-06-04T01:46:13Z</time><speed>0.8610870242118835</speed></trkpt><trkpt lon="108.8945688648766" lat="34.250378233527364"><ele>367.63807705375075</ele><time>2021-06-04T01:46:21Z</time><speed>1.250319004058838</speed></trkpt><trkpt lon="108.89448445626213" lat="34.25044337170432"><ele>369.4931780785396</ele><time>2021-06-04T01:47:33Z</time><speed>0.8679735064506531</speed></trkpt><trkpt lon="108.89436028448178" lat="34.25046892051395"><ele>369.35180633403996</ele><time>2021-06-04T01:47:43Z</time><speed>1.1933531761169434</speed></trkpt><trkpt lon="108.89425163829677" lat="34.250516912897"><ele>370.68207205520366</ele><time>2021-06-04T01:47:53Z</time><speed>0.9802901744842529</speed></trkpt><trkpt lon="108.89417164556907" lat="34.25058386653448"><ele>370.17080052676056</ele><time>2021-06-04T01:48:03Z</time><speed>0.9513328075408936</speed></trkpt><trkpt lon="108.89424653289979" lat="34.25068905982013"><ele>368.6745056578189</ele><time>2021-06-04T01:48:13Z</time><speed>1.0105990171432495</speed></trkpt><trkpt lon="108.8942951313541" lat="34.2507826916482"><ele>368.48878699181506</ele><time>2021-06-04T01:48:23Z</time><speed>1.0972262620925903</speed></trkpt><trkpt lon="108.89431641305737" lat="34.250889439928535"><ele>368.4684761254195</ele><time>2021-06-04T01:48:33Z</time><speed>1.1822327375411987</speed></trkpt><trkpt lon="108.8942412604167" lat="34.2509681603685"><ele>367.5568527872484</ele><time>2021-06-04T01:48:41Z</time><speed>1.0874145030975342</speed></trkpt><trkpt lon="108.8941747385574" lat="34.251042604488916"><ele>367.8072343521941</ele><time>2021-06-04T01:48:49Z</time><speed>1.2132588624954224</speed></trkpt><trkpt lon="108.89411492310659" lat="34.25112535383304"><ele>369.8830291403422</ele><time>2021-06-04T01:48:57Z</time><speed>1.1788240671157837</speed></trkpt><trkpt lon="108.89407969037822" lat="34.25121369483268"><ele>368.9374319264212</ele><time>2021-06-04T01:49:03Z</time><speed>1.2131260633468628</speed></trkpt><trkpt lon="108.89405544898432" lat="34.2513385633578"><ele>369.32638225709695</ele><time>2021-06-04T01:49:12Z</time><speed>0.7340071201324463</speed></trkpt><trkpt lon="108.89403197364557" lat="34.2514402524642"><ele>368.53203925305195</ele><time>2021-06-04T01:49:21Z</time><speed>1.1485847234725952</speed></trkpt><trkpt lon="108.89391435359188" lat="34.25149942682871"><ele>368.7188302272577</ele><time>2021-06-04T01:49:32Z</time><speed>1.0894802808761597</speed></trkpt><trkpt lon="108.89379624156216" lat="34.25150024416572"><ele>368.82613012919154</ele><time>2021-06-04T01:49:41Z</time><speed>1.1306713819503784</speed></trkpt><trkpt lon="108.89367250668828" lat="34.25149889867123"><ele>369.48810114934525</ele><time>2021-06-04T01:49:49Z</time><speed>1.0174062252044678</speed></trkpt><trkpt lon="108.89355022970474" lat="34.25150497474049"><ele>369.3753941108457</ele><time>2021-06-04T01:49:57Z</time><speed>1.1961450576782227</speed></trkpt><trkpt lon="108.89341202663384" lat="34.251488190971564"><ele>371.280116977728</ele><time>2021-06-04T01:50:05Z</time><speed>1.2608020305633545</speed></trkpt><trkpt lon="108.89329087050059" lat="34.25144191025218"><ele>371.8559187511904</ele><time>2021-06-04T01:50:14Z</time><speed>1.2262526750564575</speed></trkpt><trkpt lon="108.89317798289228" lat="34.25142239140559"><ele>370.8100901985035</ele><time>2021-06-04T01:50:23Z</time><speed>0.9354442954063416</speed></trkpt><trkpt lon="108.89305958850855" lat="34.25140833280389"><ele>371.0819686577463</ele><time>2021-06-04T01:50:31Z</time><speed>1.1401481628417969</speed></trkpt><trkpt lon="108.89291931400847" lat="34.251383618600215"><ele>371.7627043978606</ele><time>2021-06-04T01:50:39Z</time><speed>1.293197751045227</speed></trkpt><trkpt lon="108.89281240201723" lat="34.251331030329204"><ele>372.3862471989909</ele><time>2021-06-04T01:50:47Z</time><speed>1.2122031450271606</speed></trkpt><trkpt lon="108.8927433587484" lat="34.251251544306015"><ele>371.7355017509354</ele><time>2021-06-04T01:50:55Z</time><speed>1.2304404973983765</speed></trkpt><trkpt lon="108.8926775737183" lat="34.25116494194752"><ele>370.7177045544023</ele><time>2021-06-04T01:51:03Z</time><speed>1.1649057865142822</speed></trkpt><trkpt lon="108.89256553467101" lat="34.25112948980642"><ele>371.4053427136955</ele><time>2021-06-04T01:51:13Z</time><speed>0.864875316619873</speed></trkpt><trkpt lon="108.89244362063033" lat="34.251166887172104"><ele>371.02703252988636</ele><time>2021-06-04T01:51:23Z</time><speed>1.1542071104049683</speed></trkpt><trkpt lon="108.89231195919484" lat="34.25118439890805"><ele>370.6817269877735</ele><time>2021-06-04T01:51:31Z</time><speed>0.824857234954834</speed></trkpt><trkpt lon="108.89218731779371" lat="34.251178837090904"><ele>369.74714115295836</ele><time>2021-06-04T01:51:39Z</time><speed>1.0381546020507812</speed></trkpt><trkpt lon="108.89207437792581" lat="34.251153357025345"><ele>370.15305616546516</ele><time>2021-06-04T01:51:47Z</time><speed>1.1403414011001587</speed></trkpt><trkpt lon="108.89195985319711" lat="34.251113423815276"><ele>369.6756834381536</ele><time>2021-06-04T01:51:57Z</time><speed>1.0295370817184448</speed></trkpt><trkpt lon="108.89185593736747" lat="34.25103699068358"><ele>370.67354802582054</ele><time>2021-06-04T01:52:08Z</time><speed>1.1319706439971924</speed></trkpt><trkpt lon="108.89177306740581" lat="34.25097294313134"><ele>371.19281000550114</ele><time>2021-06-04T01:52:16Z</time><speed>1.3485543727874756</speed></trkpt><trkpt lon="108.89171755829506" lat="34.25088403081531"><ele>370.85620318856513</ele><time>2021-06-04T01:52:26Z</time><speed>1.0493841171264648</speed></trkpt><trkpt lon="108.89163577541021" lat="34.25080970183096"><ele>371.22663788933005</ele><time>2021-06-04T01:52:35Z</time><speed>0.9526830315589905</speed></trkpt><trkpt lon="108.89155702594095" lat="34.25074670925345"><ele>371.6605760242096</ele><time>2021-06-04T01:52:43Z</time><speed>1.0898903608322144</speed></trkpt><trkpt lon="108.89148436155679" lat="34.250660010801454"><ele>371.4661559821161</ele><time>2021-06-04T01:52:53Z</time><speed>1.0964593887329102</speed></trkpt><trkpt lon="108.89142150132761" lat="34.2505693013287"><ele>371.66408458512956</ele><time>2021-06-04T01:53:03Z</time><speed>1.0601203441619873</speed></trkpt><trkpt lon="108.89136986612318" lat="34.25048422255965"><ele>371.0057806277326</ele><time>2021-06-04T01:53:11Z</time><speed>1.1481332778930664</speed></trkpt><trkpt lon="108.89127966930504" lat="34.25041816090694"><ele>371.4642407860602</ele><time>2021-06-04T01:53:19Z</time><speed>1.1514517068862915</speed></trkpt><trkpt lon="108.89118144248907" lat="34.250347940320765"><ele>372.142445914393</ele><time>2021-06-04T01:53:28Z</time><speed>1.1928155422210693</speed></trkpt><trkpt lon="108.89108400462955" lat="34.25026186220369"><ele>371.8123334513491</ele><time>2021-06-04T01:53:38Z</time><speed>1.0915321111679077</speed></trkpt><trkpt lon="108.8909964985446" lat="34.250182014462844"><ele>370.9660286442177</ele><time>2021-06-04T01:53:48Z</time><speed>1.217404842376709</speed></trkpt><trkpt lon="108.89091326866064" lat="34.25011181187766"><ele>371.2189074283958</ele><time>2021-06-04T01:53:58Z</time><speed>1.1238211393356323</speed></trkpt><trkpt lon="108.89084450231546" lat="34.250041704802875"><ele>371.9261161317746</ele><time>2021-06-04T01:54:06Z</time><speed>1.1016725301742554</speed></trkpt><trkpt lon="108.89077999623713" lat="34.24995443611389"><ele>371.4638120375757</ele><time>2021-06-04T01:54:15Z</time><speed>1.156448483467102</speed></trkpt><trkpt lon="108.89075956148986" lat="34.249865310869694"><ele>371.1643133600864</ele><time>2021-06-04T01:54:23Z</time><speed>1.3087713718414307</speed></trkpt><trkpt lon="108.89074068671437" lat="34.24976338573015"><ele>370.7482083456294</ele><time>2021-06-04T01:54:31Z</time><speed>0.9515716433525085</speed></trkpt><trkpt lon="108.8907333484695" lat="34.24964695901048"><ele>370.0119217345171</ele><time>2021-06-04T01:54:41Z</time><speed>1.2120403051376343</speed></trkpt><trkpt lon="108.89069316582147" lat="34.24954055877932"><ele>369.2228841386324</ele><time>2021-06-04T01:54:51Z</time><speed>1.313449740409851</speed></trkpt></trkseg></trk></gpx>
