# Supplementary material for: Exploring the influence of path environment factors on walking behavior in urban parks with configuration attribute control
Source: PLoS One. 2025 Jul 28;20(7):e0329278. doi: 10.1371/journal.pone.0329278 (PMC12303266; doi:10.1371/journal.pone.0329278)
Supplement: S2 File — (ZIP) [file pone.0329278.s002.zip › S2 File/Trajectory data/F56.gpx]

<?xml version="1.0" encoding="UTF-8"?><gpx xsi:schemaLocation="http://www.topografix.com/GPX/1/0 http://www.topografix.com/GPX/1/0/gpx.xsd" xmlns="http://www.topografix.com/GPX/1/0" xmlns:xsi="http://www.w3.org/2001/XMLSchema-instance" creator="SixFoot - http://www.foooooot.com/" version="1.0"><trk><trkseg><trkpt lon="108.89466038" lat="34.24613413"><ele>378.4725341796875</ele><time>2021-06-04T02:17:53Z</time><speed>0.49000000953674316</speed></trkpt><trkpt lon="108.8947275" lat="34.24623755"><ele>383.90234375</ele><time>2021-06-04T02:18:08Z</time><speed>1.9299999475479126</speed></trkpt><trkpt lon="108.89478296" lat="34.24634707"><ele>383.98443603515625</ele><time>2021-06-04T02:18:16Z</time><speed>1.309999942779541</speed></trkpt><trkpt lon="108.89481676" lat="34.2464582"><ele>388.74334716796875</ele><time>2021-06-04T02:18:24Z</time><speed>1.2400000095367432</speed></trkpt><trkpt lon="108.89486964" lat="34.24656954"><ele>390.1324462890625</ele><time>2021-06-04T02:18:32Z</time><speed>2.180000066757202</speed></trkpt><trkpt lon="108.89493862" lat="34.24667519"><ele>388.37725830078125</ele><time>2021-06-04T02:18:36Z</time><speed>2.880000114440918</speed></trkpt><trkpt lon="108.89503154" lat="34.24675127"><ele>386.2196044921875</ele><time>2021-06-04T02:18:41Z</time><speed>1.350000023841858</speed></trkpt><trkpt lon="108.89509387" lat="34.24684183"><ele>385.9085693359375</ele><time>2021-06-04T02:18:49Z</time><speed>1.2200000286102295</speed></trkpt><trkpt lon="108.89514403" lat="34.24694772"><ele>377.575927734375</ele><time>2021-06-04T02:18:57Z</time><speed>1.190000057220459</speed></trkpt><trkpt lon="108.89518689" lat="34.24704355"><ele>376.92681884765625</ele><time>2021-06-04T02:19:05Z</time><speed>1.1100000143051147</speed></trkpt><trkpt lon="108.8952371" lat="34.24714192"><ele>373.6270751953125</ele><time>2021-06-04T02:19:15Z</time><speed>1.1200000047683716</speed></trkpt><trkpt lon="108.89524748" lat="34.24724823"><ele>376.6021728515625</ele><time>2021-06-04T02:19:25Z</time><speed>1.1200000047683716</speed></trkpt><trkpt lon="108.89523766" lat="34.2473517"><ele>377.83087158203125</ele><time>2021-06-04T02:19:35Z</time><speed>1.0800000429153442</speed></trkpt><trkpt lon="108.89522585" lat="34.24746104"><ele>379.7281494140625</ele><time>2021-06-04T02:19:45Z</time><speed>1.0199999809265137</speed></trkpt><trkpt lon="108.89519276" lat="34.24756328"><ele>382.98822021484375</ele><time>2021-06-04T02:19:53Z</time><speed>1.2300000190734863</speed></trkpt><trkpt lon="108.89508013" lat="34.24761765"><ele>382.6695556640625</ele><time>2021-06-04T02:20:03Z</time><speed>1.1100000143051147</speed></trkpt><trkpt lon="108.89496627" lat="34.24764445"><ele>383.5</ele><time>2021-06-04T02:20:13Z</time><speed>0.9599999785423279</speed></trkpt><trkpt lon="108.89489797" lat="34.2477146"><ele>378.4718017578125</ele><time>2021-06-04T02:20:51Z</time><speed>0.0</speed></trkpt><trkpt lon="108.8950115" lat="34.24766159"><ele>376.02337646484375</ele><time>2021-06-04T02:22:07Z</time><speed>0.8600000143051147</speed></trkpt><trkpt lon="108.89492372" lat="34.24772181"><ele>376.0177001953125</ele><time>2021-06-04T02:22:57Z</time><speed>0.8600000143051147</speed></trkpt><trkpt lon="108.89483913" lat="34.24779412"><ele>372.310791015625</ele><time>2021-06-04T02:23:11Z</time><speed>0.6800000071525574</speed></trkpt><trkpt lon="108.89473652" lat="34.24775457"><ele>374.3575439453125</ele><time>2021-06-04T02:23:29Z</time><speed>0.7599999904632568</speed></trkpt><trkpt lon="108.89469401" lat="34.24766279"><ele>374.220947265625</ele><time>2021-06-04T02:23:39Z</time><speed>1.2400000095367432</speed></trkpt><trkpt lon="108.89474132" lat="34.24774761"><ele>375.717529296875</ele><time>2021-06-04T02:24:01Z</time><speed>0.7599999904632568</speed></trkpt><trkpt lon="108.89485536" lat="34.2477437"><ele>377.838623046875</ele><time>2021-06-04T02:24:15Z</time><speed>0.7900000214576721</speed></trkpt><trkpt lon="108.89496457" lat="34.24770056"><ele>377.7374267578125</ele><time>2021-06-04T02:24:27Z</time><speed>0.9399999976158142</speed></trkpt><trkpt lon="108.8950551" lat="34.24763548"><ele>377.46636962890625</ele><time>2021-06-04T02:24:39Z</time><speed>0.699999988079071</speed></trkpt><trkpt lon="108.89494936" lat="34.24769382"><ele>380.0965576171875</ele><time>2021-06-04T02:38:12Z</time><speed>1.090000033378601</speed></trkpt><trkpt lon="108.8948697" lat="34.2477654"><ele>379.07470703125</ele><time>2021-06-04T02:38:22Z</time><speed>1.090000033378601</speed></trkpt><trkpt lon="108.89481829" lat="34.24786024"><ele>377.16973876953125</ele><time>2021-06-04T02:38:38Z</time><speed>0.8899999856948853</speed></trkpt><trkpt lon="108.8947503" lat="34.24793169"><ele>375.20361328125</ele><time>2021-06-04T02:38:48Z</time><speed>1.059999942779541</speed></trkpt><trkpt lon="108.8947342" lat="34.24802837"><ele>375.52862548828125</ele><time>2021-06-04T02:39:00Z</time><speed>1.0299999713897705</speed></trkpt><trkpt lon="108.89484262" lat="34.24806176"><ele>374.7982177734375</ele><time>2021-06-04T02:39:10Z</time><speed>1.0700000524520874</speed></trkpt><trkpt lon="108.89489731" lat="34.24814606"><ele>375.92626953125</ele><time>2021-06-04T02:39:20Z</time><speed>1.0099999904632568</speed></trkpt><trkpt lon="108.89493113" lat="34.2482463"><ele>375.07421875</ele><time>2021-06-04T02:39:32Z</time><speed>1.0</speed></trkpt><trkpt lon="108.89494054" lat="34.24833637"><ele>371.73486328125</ele><time>2021-06-04T02:39:42Z</time><speed>0.7699999809265137</speed></trkpt><trkpt lon="108.89496842" lat="34.24843523"><ele>370.54522705078125</ele><time>2021-06-04T02:39:54Z</time><speed>0.8999999761581421</speed></trkpt><trkpt lon="108.89500446" lat="34.24852373"><ele>372.3521728515625</ele><time>2021-06-04T02:40:04Z</time><speed>1.0</speed></trkpt><trkpt lon="108.8950381" lat="34.24862169"><ele>372.1639404296875</ele><time>2021-06-04T02:40:16Z</time><speed>0.8500000238418579</speed></trkpt><trkpt lon="108.89504071" lat="34.24873026"><ele>372.8433837890625</ele><time>2021-06-04T02:40:28Z</time><speed>0.9700000286102295</speed></trkpt><trkpt lon="108.89504509" lat="34.2488262"><ele>371.4140625</ele><time>2021-06-04T02:40:40Z</time><speed>0.8700000047683716</speed></trkpt><trkpt lon="108.89502223" lat="34.24892681"><ele>369.2530517578125</ele><time>2021-06-04T02:40:52Z</time><speed>0.9700000286102295</speed></trkpt><trkpt lon="108.89501806" lat="34.24902822"><ele>366.8321533203125</ele><time>2021-06-04T02:41:04Z</time><speed>0.9100000262260437</speed></trkpt><trkpt lon="108.89503672" lat="34.24913261"><ele>366.581298828125</ele><time>2021-06-04T02:41:16Z</time><speed>0.9300000071525574</speed></trkpt><trkpt lon="108.89505789" lat="34.24922787"><ele>366.16650390625</ele><time>2021-06-04T02:41:28Z</time><speed>0.8799999952316284</speed></trkpt><trkpt lon="108.89504836" lat="34.24932524"><ele>365.822998046875</ele><time>2021-06-04T02:41:40Z</time><speed>0.9300000071525574</speed></trkpt><trkpt lon="108.89501696" lat="34.24942051"><ele>365.68963623046875</ele><time>2021-06-04T02:41:52Z</time><speed>0.8600000143051147</speed></trkpt><trkpt lon="108.89497049" lat="34.24951066"><ele>367.93603515625</ele><time>2021-06-04T02:42:04Z</time><speed>0.8500000238418579</speed></trkpt><trkpt lon="108.8949258" lat="34.24959893"><ele>368.22283935546875</ele><time>2021-06-04T02:42:16Z</time><speed>0.8399999737739563</speed></trkpt><trkpt lon="108.89484314" lat="34.24967451"><ele>368.80181884765625</ele><time>2021-06-04T02:42:28Z</time><speed>0.8500000238418579</speed></trkpt><trkpt lon="108.89478991" lat="34.24975424"><ele>368.14208984375</ele><time>2021-06-04T02:42:40Z</time><speed>0.949999988079071</speed></trkpt><trkpt lon="108.89481776" lat="34.2498487"><ele>365.75537109375</ele><time>2021-06-04T02:42:50Z</time><speed>1.0199999809265137</speed></trkpt><trkpt lon="108.89485307" lat="34.24993871"><ele>367.9920654296875</ele><time>2021-06-04T02:43:02Z</time><speed>0.9200000166893005</speed></trkpt><trkpt lon="108.89489917" lat="34.25002526"><ele>368.43511962890625</ele><time>2021-06-04T02:43:14Z</time><speed>1.0</speed></trkpt><trkpt lon="108.8949775" lat="34.25010464"><ele>367.50201416015625</ele><time>2021-06-04T02:43:30Z</time><speed>1.0099999904632568</speed></trkpt><trkpt lon="108.8949285" lat="34.25019365"><ele>366.07806396484375</ele><time>2021-06-04T02:43:40Z</time><speed>0.8999999761581421</speed></trkpt><trkpt lon="108.89483327" lat="34.25024864"><ele>368.91387939453125</ele><time>2021-06-04T02:43:50Z</time><speed>0.9200000166893005</speed></trkpt><trkpt lon="108.89475398" lat="34.25031952"><ele>367.72332763671875</ele><time>2021-06-04T02:44:00Z</time><speed>0.7900000214576721</speed></trkpt><trkpt lon="108.89469256" lat="34.25039882"><ele>368.4698486328125</ele><time>2021-06-04T02:44:12Z</time><speed>0.8199999928474426</speed></trkpt><trkpt lon="108.89472585" lat="34.2504868"><ele>367.659423828125</ele><time>2021-06-04T02:44:32Z</time><speed>0.8799999952316284</speed></trkpt><trkpt lon="108.89474451" lat="34.25058178"><ele>368.3489990234375</ele><time>2021-06-04T02:44:44Z</time><speed>1.3899999856948853</speed></trkpt><trkpt lon="108.89478638" lat="34.250678"><ele>366.7730712890625</ele><time>2021-06-04T02:45:02Z</time><speed>0.9599999785423279</speed></trkpt><trkpt lon="108.89474467" lat="34.25059385"><ele>372.9925537109375</ele><time>2021-06-04T03:07:22Z</time><speed>0.0</speed></trkpt><trkpt lon="108.89467766" lat="34.25066583"><ele>371.87921142578125</ele><time>2021-06-04T03:14:16Z</time><speed>0.33000001311302185</speed></trkpt><trkpt lon="108.89454986" lat="34.25067965"><ele>371.114501953125</ele><time>2021-06-04T03:14:36Z</time><speed>0.9700000286102295</speed></trkpt><trkpt lon="108.89441563" lat="34.25071071"><ele>372.38592529296875</ele><time>2021-06-04T03:14:46Z</time><speed>0.9900000095367432</speed></trkpt><trkpt lon="108.89429628" lat="34.25074191"><ele>375.57171630859375</ele><time>2021-06-04T03:14:56Z</time><speed>1.1399999856948853</speed></trkpt><trkpt lon="108.89430947" lat="34.25083184"><ele>372.1402587890625</ele><time>2021-06-04T03:15:06Z</time><speed>0.949999988079071</speed></trkpt><trkpt lon="108.89431525" lat="34.25093381"><ele>374.2591552734375</ele><time>2021-06-04T03:15:18Z</time><speed>0.9100000262260437</speed></trkpt><trkpt lon="108.89423153" lat="34.2510049"><ele>377.26025390625</ele><time>2021-06-04T03:15:30Z</time><speed>0.9300000071525574</speed></trkpt><trkpt lon="108.89413763" lat="34.25107427"><ele>375.5330810546875</ele><time>2021-06-04T03:15:40Z</time><speed>0.9900000095367432</speed></trkpt><trkpt lon="108.89402201" lat="34.25106591"><ele>377.35400390625</ele><time>2021-06-04T03:15:54Z</time><speed>0.8999999761581421</speed></trkpt><trkpt lon="108.89392475" lat="34.25100911"><ele>372.5706787109375</ele><time>2021-06-04T03:16:04Z</time><speed>0.9599999785423279</speed></trkpt><trkpt lon="108.89381859" lat="34.25096619"><ele>374.972900390625</ele><time>2021-06-04T03:16:20Z</time><speed>0.75</speed></trkpt><trkpt lon="108.89372225" lat="34.25091049"><ele>375.8397216796875</ele><time>2021-06-04T03:16:30Z</time><speed>0.9300000071525574</speed></trkpt><trkpt lon="108.89364792" lat="34.25083346"><ele>372.702880859375</ele><time>2021-06-04T03:16:38Z</time><speed>1.0199999809265137</speed></trkpt><trkpt lon="108.89352693" lat="34.25081327"><ele>370.709716796875</ele><time>2021-06-04T03:16:54Z</time><speed>0.8199999928474426</speed></trkpt><trkpt lon="108.89339572" lat="34.25082492"><ele>370.17108154296875</ele><time>2021-06-04T03:17:04Z</time><speed>0.9399999976158142</speed></trkpt><trkpt lon="108.89327308" lat="34.25082745"><ele>368.32745361328125</ele><time>2021-06-04T03:17:14Z</time><speed>0.949999988079071</speed></trkpt><trkpt lon="108.8931629" lat="34.25082565"><ele>370.94256591796875</ele><time>2021-06-04T03:17:22Z</time><speed>0.9800000190734863</speed></trkpt><trkpt lon="108.89304138" lat="34.25079416"><ele>371.0943603515625</ele><time>2021-06-04T03:17:30Z</time><speed>1.090000033378601</speed></trkpt><trkpt lon="108.89293486" lat="34.25075247"><ele>372.197021484375</ele><time>2021-06-04T03:17:40Z</time><speed>0.9800000190734863</speed></trkpt><trkpt lon="108.8928104" lat="34.25071926"><ele>373.5391845703125</ele><time>2021-06-04T03:17:50Z</time><speed>1.0</speed></trkpt><trkpt lon="108.89269774" lat="34.25070223"><ele>372.18438720703125</ele><time>2021-06-04T03:18:00Z</time><speed>0.9900000095367432</speed></trkpt><trkpt lon="108.89257106" lat="34.25068625"><ele>372.4423828125</ele><time>2021-06-04T03:18:10Z</time><speed>1.0299999713897705</speed></trkpt><trkpt lon="108.89247002" lat="34.25065301"><ele>370.3038330078125</ele><time>2021-06-04T03:18:20Z</time><speed>0.9800000190734863</speed></trkpt><trkpt lon="108.89238434" lat="34.25059145"><ele>373.91546630859375</ele><time>2021-06-04T03:18:30Z</time><speed>1.0</speed></trkpt><trkpt lon="108.89227507" lat="34.25056975"><ele>371.17236328125</ele><time>2021-06-04T03:18:40Z</time><speed>1.059999942779541</speed></trkpt><trkpt lon="108.89216041" lat="34.25056071"><ele>369.421630859375</ele><time>2021-06-04T03:18:52Z</time><speed>0.8100000023841858</speed></trkpt><trkpt lon="108.89219545" lat="34.25045844"><ele>372.06298828125</ele><time>2021-06-04T03:19:04Z</time><speed>1.1799999475479126</speed></trkpt><trkpt lon="108.89220839" lat="34.25036229"><ele>373.7718505859375</ele><time>2021-06-04T03:19:14Z</time><speed>1.0099999904632568</speed></trkpt><trkpt lon="108.89219745" lat="34.25025942"><ele>369.7664794921875</ele><time>2021-06-04T03:19:56Z</time><speed>1.0800000429153442</speed></trkpt><trkpt lon="108.8921389" lat="34.25017591"><ele>368.9383544921875</ele><time>2021-06-04T03:20:04Z</time><speed>1.059999942779541</speed></trkpt><trkpt lon="108.89206267" lat="34.25009416"><ele>369.380126953125</ele><time>2021-06-04T03:20:14Z</time><speed>1.0399999618530273</speed></trkpt><trkpt lon="108.89200863" lat="34.25001168"><ele>369.07366943359375</ele><time>2021-06-04T03:20:24Z</time><speed>1.0199999809265137</speed></trkpt><trkpt lon="108.89201638" lat="34.2501057"><ele>370.6103515625</ele><time>2021-06-04T03:20:38Z</time><speed>0.9599999785423279</speed></trkpt><trkpt lon="108.89193663" lat="34.25017435"><ele>371.43389892578125</ele><time>2021-06-04T03:20:48Z</time><speed>1.1200000047683716</speed></trkpt><trkpt lon="108.89185071" lat="34.25024689"><ele>371.0802001953125</ele><time>2021-06-04T03:20:58Z</time><speed>1.0099999904632568</speed></trkpt><trkpt lon="108.8917357" lat="34.25028928"><ele>374.0301513671875</ele><time>2021-06-04T03:21:08Z</time><speed>0.949999988079071</speed></trkpt><trkpt lon="108.89163891" lat="34.25033195"><ele>372.82940673828125</ele><time>2021-06-04T03:21:58Z</time><speed>0.0</speed></trkpt><trkpt lon="108.89164246" lat="34.25043527"><ele>374.223876953125</ele><time>2021-06-04T03:22:14Z</time><speed>0.9900000095367432</speed></trkpt><trkpt lon="108.89155576" lat="34.25050585"><ele>370.89959716796875</ele><time>2021-06-04T03:22:26Z</time><speed>1.0700000524520874</speed></trkpt><trkpt lon="108.89143265" lat="34.25047011"><ele>375.845947265625</ele><time>2021-06-04T03:22:38Z</time><speed>0.9900000095367432</speed></trkpt><trkpt lon="108.89133272" lat="34.25040333"><ele>373.506103515625</ele><time>2021-06-04T03:22:46Z</time><speed>1.0800000429153442</speed></trkpt><trkpt lon="108.89123317" lat="34.25034863"><ele>372.5048828125</ele><time>2021-06-04T03:22:54Z</time><speed>1.2799999713897705</speed></trkpt><trkpt lon="108.89115646" lat="34.25028482"><ele>374.8226318359375</ele><time>2021-06-04T03:23:02Z</time><speed>1.0099999904632568</speed></trkpt><trkpt lon="108.89105917" lat="34.25022249"><ele>376.5537109375</ele><time>2021-06-04T03:23:12Z</time><speed>1.0800000429153442</speed></trkpt><trkpt lon="108.8909704" lat="34.25016483"><ele>376.4716796875</ele><time>2021-06-04T03:23:20Z</time><speed>1.149999976158142</speed></trkpt><trkpt lon="108.89086257" lat="34.25010237"><ele>380.1143798828125</ele><time>2021-06-04T03:23:30Z</time><speed>1.159999966621399</speed></trkpt><trkpt lon="108.89078584" lat="34.25003701"><ele>382.8514404296875</ele><time>2021-06-04T03:23:38Z</time><speed>1.149999976158142</speed></trkpt><trkpt lon="108.89076182" lat="34.24993002"><ele>380.3173828125</ele><time>2021-06-04T03:23:46Z</time><speed>1.2799999713897705</speed></trkpt><trkpt lon="108.89072563" lat="34.24983103"><ele>379.44171142578125</ele><time>2021-06-04T03:23:54Z</time><speed>1.2000000476837158</speed></trkpt><trkpt lon="108.89071162" lat="34.24972869"><ele>377.9168701171875</ele><time>2021-06-04T03:24:02Z</time><speed>1.1799999475479126</speed></trkpt><trkpt lon="108.89070551" lat="34.24961711"><ele>372.56488037109375</ele><time>2021-06-04T03:24:10Z</time><speed>1.2599999904632568</speed></trkpt><trkpt lon="108.89065674" lat="34.24952741"><ele>371.46649169921875</ele><time>2021-06-04T03:24:18Z</time><speed>1.2799999713897705</speed></trkpt><trkpt lon="108.89055523" lat="34.24948422"><ele>372.9254150390625</ele><time>2021-06-04T03:24:28Z</time><speed>1.0199999809265137</speed></trkpt><trkpt lon="108.8904466" lat="34.24950675"><ele>371.7373046875</ele><time>2021-06-04T03:24:39Z</time><speed>1.5099999904632568</speed></trkpt></trkseg></trk></gpx>
