# Supplementary material for: Exploring the influence of path environment factors on walking behavior in urban parks with configuration attribute control
Source: PLoS One. 2025 Jul 28;20(7):e0329278. doi: 10.1371/journal.pone.0329278 (PMC12303266; doi:10.1371/journal.pone.0329278)
Supplement: S2 File — (ZIP) [file pone.0329278.s002.zip › S2 File/Trajectory data/F57.gpx]

<?xml version="1.0" encoding="UTF-8"?><gpx xsi:schemaLocation="http://www.topografix.com/GPX/1/0 http://www.topografix.com/GPX/1/0/gpx.xsd" xmlns="http://www.topografix.com/GPX/1/0" xmlns:xsi="http://www.w3.org/2001/XMLSchema-instance" creator="SixFoot - http://www.foooooot.com/" version="1.0"><trk><trkseg><trkpt lon="108.89466597" lat="34.24609861"><ele>380.71624755859375</ele><time>2021-06-04T00:13:19Z</time><speed>0.550000011920929</speed></trkpt><trkpt lon="108.89468081" lat="34.24619915"><ele>379.0628662109375</ele><time>2021-06-04T00:13:24Z</time><speed>1.059999942779541</speed></trkpt><trkpt lon="108.89478423" lat="34.2462639"><ele>383.996826171875</ele><time>2021-06-04T00:13:34Z</time><speed>1.340000033378601</speed></trkpt><trkpt lon="108.89482491" lat="34.2463617"><ele>384.11181640625</ele><time>2021-06-04T00:13:43Z</time><speed>1.2799999713897705</speed></trkpt><trkpt lon="108.89487072" lat="34.24644546"><ele>386.677490234375</ele><time>2021-06-04T00:13:52Z</time><speed>0.9399999976158142</speed></trkpt><trkpt lon="108.89493085" lat="34.24652755"><ele>386.702392578125</ele><time>2021-06-04T00:14:02Z</time><speed>0.949999988079071</speed></trkpt><trkpt lon="108.89498595" lat="34.24661714"><ele>387.4864501953125</ele><time>2021-06-04T00:14:12Z</time><speed>0.9800000190734863</speed></trkpt><trkpt lon="108.89509055" lat="34.24668769"><ele>384.93017578125</ele><time>2021-06-04T00:14:20Z</time><speed>1.0099999904632568</speed></trkpt><trkpt lon="108.89515611" lat="34.24676383"><ele>384.042724609375</ele><time>2021-06-04T00:14:29Z</time><speed>0.9599999785423279</speed></trkpt><trkpt lon="108.89513011" lat="34.246866"><ele>383.0821533203125</ele><time>2021-06-04T00:14:42Z</time><speed>1.0399999618530273</speed></trkpt><trkpt lon="108.89501644" lat="34.24691483"><ele>379.326171875</ele><time>2021-06-04T00:14:52Z</time><speed>1.2599999904632568</speed></trkpt><trkpt lon="108.89491224" lat="34.24694069"><ele>379.30999755859375</ele><time>2021-06-04T00:15:00Z</time><speed>1.059999942779541</speed></trkpt><trkpt lon="108.89482036" lat="34.24700474"><ele>380.9342041015625</ele><time>2021-06-04T00:15:10Z</time><speed>1.3600000143051147</speed></trkpt><trkpt lon="108.89474198" lat="34.24708589"><ele>379.78326416015625</ele><time>2021-06-04T00:15:20Z</time><speed>1.059999942779541</speed></trkpt><trkpt lon="108.89468704" lat="34.24717429"><ele>379.2432861328125</ele><time>2021-06-04T00:15:29Z</time><speed>1.1100000143051147</speed></trkpt><trkpt lon="108.89463145" lat="34.24726226"><ele>381.450927734375</ele><time>2021-06-04T00:15:38Z</time><speed>1.1399999856948853</speed></trkpt><trkpt lon="108.89457988" lat="34.24736158"><ele>381.147705078125</ele><time>2021-06-04T00:15:46Z</time><speed>1.2100000381469727</speed></trkpt><trkpt lon="108.89457548" lat="34.24746002"><ele>380.7183837890625</ele><time>2021-06-04T00:15:54Z</time><speed>1.2000000476837158</speed></trkpt><trkpt lon="108.8946395" lat="34.24755267"><ele>382.6678466796875</ele><time>2021-06-04T00:16:02Z</time><speed>1.2799999713897705</speed></trkpt><trkpt lon="108.89470171" lat="34.24762729"><ele>381.52618408203125</ele><time>2021-06-04T00:16:10Z</time><speed>1.149999976158142</speed></trkpt><trkpt lon="108.89475801" lat="34.24771574"><ele>385.7093505859375</ele><time>2021-06-04T00:16:18Z</time><speed>1.2200000286102295</speed></trkpt><trkpt lon="108.89478829" lat="34.24781971"><ele>386.09686279296875</ele><time>2021-06-04T00:16:26Z</time><speed>1.409999966621399</speed></trkpt><trkpt lon="108.89472604" lat="34.24789861"><ele>384.2174072265625</ele><time>2021-06-04T00:16:32Z</time><speed>1.2599999904632568</speed></trkpt><trkpt lon="108.89462758" lat="34.2479563"><ele>382.16778564453125</ele><time>2021-06-04T00:16:40Z</time><speed>1.2699999809265137</speed></trkpt><trkpt lon="108.89451948" lat="34.24799856"><ele>380.8768310546875</ele><time>2021-06-04T00:16:48Z</time><speed>1.25</speed></trkpt><trkpt lon="108.89442627" lat="34.2480619"><ele>379.2481689453125</ele><time>2021-06-04T00:16:56Z</time><speed>1.25</speed></trkpt><trkpt lon="108.8943513" lat="34.24813836"><ele>380.6353759765625</ele><time>2021-06-04T00:17:04Z</time><speed>1.190000057220459</speed></trkpt><trkpt lon="108.89427723" lat="34.24821861"><ele>379.87957763671875</ele><time>2021-06-04T00:17:12Z</time><speed>1.2200000286102295</speed></trkpt><trkpt lon="108.8941798" lat="34.24829139"><ele>379.71636962890625</ele><time>2021-06-04T00:17:22Z</time><speed>1.2699999809265137</speed></trkpt><trkpt lon="108.89407816" lat="34.24833815"><ele>377.5072021484375</ele><time>2021-06-04T00:17:30Z</time><speed>1.2300000190734863</speed></trkpt><trkpt lon="108.89396901" lat="34.24836851"><ele>376.689697265625</ele><time>2021-06-04T00:17:38Z</time><speed>1.2799999713897705</speed></trkpt><trkpt lon="108.89385388" lat="34.24839637"><ele>374.0501708984375</ele><time>2021-06-04T00:17:46Z</time><speed>1.3899999856948853</speed></trkpt><trkpt lon="108.89373984" lat="34.24843997"><ele>373.7625732421875</ele><time>2021-06-04T00:17:54Z</time><speed>1.3300000429153442</speed></trkpt><trkpt lon="108.8936395" lat="34.2485075"><ele>375.1119384765625</ele><time>2021-06-04T00:18:02Z</time><speed>1.3899999856948853</speed></trkpt><trkpt lon="108.89355338" lat="34.24858453"><ele>376.0008544921875</ele><time>2021-06-04T00:18:10Z</time><speed>1.4299999475479126</speed></trkpt><trkpt lon="108.8934612" lat="34.24866551"><ele>379.76092529296875</ele><time>2021-06-04T00:18:18Z</time><speed>1.4700000286102295</speed></trkpt><trkpt lon="108.89336532" lat="34.24874588"><ele>379.626953125</ele><time>2021-06-04T00:18:26Z</time><speed>1.309999942779541</speed></trkpt><trkpt lon="108.89326144" lat="34.24880861"><ele>378.125244140625</ele><time>2021-06-04T00:18:34Z</time><speed>1.5499999523162842</speed></trkpt><trkpt lon="108.89313552" lat="34.2488417"><ele>379.0579833984375</ele><time>2021-06-04T00:18:44Z</time><speed>1.2899999618530273</speed></trkpt><trkpt lon="108.89301303" lat="34.24884663"><ele>380.1700439453125</ele><time>2021-06-04T00:18:52Z</time><speed>1.3300000429153442</speed></trkpt><trkpt lon="108.89288593" lat="34.24882994"><ele>379.6435546875</ele><time>2021-06-04T00:19:00Z</time><speed>1.3700000047683716</speed></trkpt><trkpt lon="108.89275733" lat="34.24881113"><ele>378.630615234375</ele><time>2021-06-04T00:19:08Z</time><speed>1.340000033378601</speed></trkpt><trkpt lon="108.89262222" lat="34.24881628"><ele>376.61590576171875</ele><time>2021-06-04T00:19:16Z</time><speed>1.350000023841858</speed></trkpt><trkpt lon="108.89248308" lat="34.2488179"><ele>375.92108154296875</ele><time>2021-06-04T00:19:24Z</time><speed>1.3600000143051147</speed></trkpt><trkpt lon="108.89235019" lat="34.24881822"><ele>374.6617431640625</ele><time>2021-06-04T00:19:32Z</time><speed>1.350000023841858</speed></trkpt><trkpt lon="108.89222461" lat="34.24880557"><ele>373.7894287109375</ele><time>2021-06-04T00:19:40Z</time><speed>1.340000033378601</speed></trkpt><trkpt lon="108.89209367" lat="34.24879718"><ele>375.673583984375</ele><time>2021-06-04T00:19:48Z</time><speed>1.350000023841858</speed></trkpt><trkpt lon="108.89197414" lat="34.24878062"><ele>373.4154052734375</ele><time>2021-06-04T00:19:56Z</time><speed>1.3300000429153442</speed></trkpt><trkpt lon="108.89184949" lat="34.24875756"><ele>374.0142822265625</ele><time>2021-06-04T00:20:04Z</time><speed>1.340000033378601</speed></trkpt><trkpt lon="108.8917304" lat="34.24880065"><ele>376.34136962890625</ele><time>2021-06-04T00:20:14Z</time><speed>1.2699999809265137</speed></trkpt><trkpt lon="108.89162285" lat="34.24881421"><ele>375.1285400390625</ele><time>2021-06-04T00:20:22Z</time><speed>1.2999999523162842</speed></trkpt><trkpt lon="108.89149639" lat="34.24885113"><ele>374.2828369140625</ele><time>2021-06-04T00:20:32Z</time><speed>1.3300000429153442</speed></trkpt><trkpt lon="108.8913807" lat="34.24889422"><ele>374.7265625</ele><time>2021-06-04T00:20:40Z</time><speed>1.3200000524520874</speed></trkpt><trkpt lon="108.8912709" lat="34.24894291"><ele>375.8172607421875</ele><time>2021-06-04T00:20:48Z</time><speed>1.340000033378601</speed></trkpt><trkpt lon="108.89117264" lat="34.24898986"><ele>373.589111328125</ele><time>2021-06-04T00:20:56Z</time><speed>1.309999942779541</speed></trkpt><trkpt lon="108.89109344" lat="34.2490744"><ele>374.17767333984375</ele><time>2021-06-04T00:21:06Z</time><speed>1.2699999809265137</speed></trkpt><trkpt lon="108.89109387" lat="34.24917495"><ele>374.033447265625</ele><time>2021-06-04T00:21:16Z</time><speed>1.2300000190734863</speed></trkpt><trkpt lon="108.89108855" lat="34.24928346"><ele>377.5308837890625</ele><time>2021-06-04T00:21:26Z</time><speed>1.2400000095367432</speed></trkpt><trkpt lon="108.89108031" lat="34.24937366"><ele>378.12139892578125</ele><time>2021-06-04T00:21:34Z</time><speed>1.2000000476837158</speed></trkpt><trkpt lon="108.89105284" lat="34.24948242"><ele>378.1728515625</ele><time>2021-06-04T00:21:44Z</time><speed>1.2899999618530273</speed></trkpt><trkpt lon="108.89106797" lat="34.24959546"><ele>378.2606201171875</ele><time>2021-06-04T00:21:54Z</time><speed>1.2599999904632568</speed></trkpt><trkpt lon="108.89105094" lat="34.24969324"><ele>378.18829345703125</ele><time>2021-06-04T00:22:02Z</time><speed>1.25</speed></trkpt><trkpt lon="108.8910372" lat="34.24978519"><ele>377.90625</ele><time>2021-06-04T00:22:10Z</time><speed>1.2300000190734863</speed></trkpt><trkpt lon="108.89103169" lat="34.2498797"><ele>376.18212890625</ele><time>2021-06-04T00:22:18Z</time><speed>1.2100000381469727</speed></trkpt><trkpt lon="108.89108366" lat="34.24996144"><ele>375.95477294921875</ele><time>2021-06-04T00:22:26Z</time><speed>1.2300000190734863</speed></trkpt><trkpt lon="108.89114375" lat="34.25004668"><ele>376.6783447265625</ele><time>2021-06-04T00:22:34Z</time><speed>1.340000033378601</speed></trkpt><trkpt lon="108.89121309" lat="34.2501385"><ele>378.6849365234375</ele><time>2021-06-04T00:22:42Z</time><speed>1.2699999809265137</speed></trkpt><trkpt lon="108.89130226" lat="34.25020704"><ele>377.32000732421875</ele><time>2021-06-04T00:22:50Z</time><speed>1.25</speed></trkpt><trkpt lon="108.89140536" lat="34.25025387"><ele>376.881591796875</ele><time>2021-06-04T00:22:58Z</time><speed>1.25</speed></trkpt><trkpt lon="108.89152268" lat="34.2502714"><ele>376.4991455078125</ele><time>2021-06-04T00:23:06Z</time><speed>1.2400000095367432</speed></trkpt><trkpt lon="108.89162072" lat="34.25031938"><ele>376.05810546875</ele><time>2021-06-04T00:23:14Z</time><speed>1.25</speed></trkpt><trkpt lon="108.8916324" lat="34.2504143"><ele>378.38104248046875</ele><time>2021-06-04T00:23:22Z</time><speed>1.2799999713897705</speed></trkpt><trkpt lon="108.89165585" lat="34.25050967"><ele>377.7021484375</ele><time>2021-06-04T00:23:30Z</time><speed>1.309999942779541</speed></trkpt><trkpt lon="108.89177795" lat="34.25053996"><ele>377.1610107421875</ele><time>2021-06-04T00:23:38Z</time><speed>1.3899999856948853</speed></trkpt><trkpt lon="108.89190547" lat="34.25055091"><ele>375.82464599609375</ele><time>2021-06-04T00:23:46Z</time><speed>1.309999942779541</speed></trkpt><trkpt lon="108.8920215" lat="34.25055373"><ele>373.887939453125</ele><time>2021-06-04T00:23:54Z</time><speed>1.2899999618530273</speed></trkpt><trkpt lon="108.89213719" lat="34.25057104"><ele>372.2982177734375</ele><time>2021-06-04T00:24:02Z</time><speed>1.2899999618530273</speed></trkpt><trkpt lon="108.89225513" lat="34.25059464"><ele>371.2581787109375</ele><time>2021-06-04T00:24:10Z</time><speed>1.190000057220459</speed></trkpt><trkpt lon="108.89236538" lat="34.25063557"><ele>369.31451416015625</ele><time>2021-06-04T00:24:20Z</time><speed>1.1699999570846558</speed></trkpt><trkpt lon="108.89247047" lat="34.25069779"><ele>366.71240234375</ele><time>2021-06-04T00:24:30Z</time><speed>1.1799999475479126</speed></trkpt><trkpt lon="108.89257546" lat="34.25072312"><ele>367.9080810546875</ele><time>2021-06-04T00:24:38Z</time><speed>1.2300000190734863</speed></trkpt><trkpt lon="108.89268364" lat="34.25074737"><ele>369.688232421875</ele><time>2021-06-04T00:24:46Z</time><speed>1.2599999904632568</speed></trkpt><trkpt lon="108.89279753" lat="34.25076023"><ele>369.9703369140625</ele><time>2021-06-04T00:24:54Z</time><speed>1.25</speed></trkpt><trkpt lon="108.8929228" lat="34.25078541"><ele>369.161376953125</ele><time>2021-06-04T00:25:02Z</time><speed>1.2699999809265137</speed></trkpt><trkpt lon="108.89304821" lat="34.25079882"><ele>369.0667724609375</ele><time>2021-06-04T00:25:10Z</time><speed>1.2300000190734863</speed></trkpt><trkpt lon="108.89316986" lat="34.25081457"><ele>372.976806640625</ele><time>2021-06-04T00:25:18Z</time><speed>1.2599999904632568</speed></trkpt><trkpt lon="108.89330842" lat="34.2508117"><ele>373.39471435546875</ele><time>2021-06-04T00:25:26Z</time><speed>1.3300000429153442</speed></trkpt><trkpt lon="108.89343062" lat="34.25079978"><ele>371.82904052734375</ele><time>2021-06-04T00:25:34Z</time><speed>1.2899999618530273</speed></trkpt><trkpt lon="108.89355547" lat="34.25076905"><ele>372.78857421875</ele><time>2021-06-04T00:25:42Z</time><speed>1.309999942779541</speed></trkpt><trkpt lon="108.89365769" lat="34.25072832"><ele>375.1676025390625</ele><time>2021-06-04T00:25:50Z</time><speed>1.190000057220459</speed></trkpt><trkpt lon="108.89376791" lat="34.25068432"><ele>373.62420654296875</ele><time>2021-06-04T00:25:56Z</time><speed>1.5399999618530273</speed></trkpt><trkpt lon="108.89389228" lat="34.25063136"><ele>372.363037109375</ele><time>2021-06-04T00:26:04Z</time><speed>1.4600000381469727</speed></trkpt><trkpt lon="108.89399259" lat="34.25059067"><ele>372.1534423828125</ele><time>2021-06-04T00:26:10Z</time><speed>1.5399999618530273</speed></trkpt><trkpt lon="108.8941162" lat="34.25058192"><ele>371.0135498046875</ele><time>2021-06-04T00:26:18Z</time><speed>1.4299999475479126</speed></trkpt><trkpt lon="108.89420898" lat="34.25053414"><ele>372.8284912109375</ele><time>2021-06-04T00:26:26Z</time><speed>1.2100000381469727</speed></trkpt><trkpt lon="108.8943043" lat="34.25048739"><ele>374.15118408203125</ele><time>2021-06-04T00:26:32Z</time><speed>1.2200000286102295</speed></trkpt><trkpt lon="108.89443131" lat="34.25048627"><ele>369.61090087890625</ele><time>2021-06-04T00:26:40Z</time><speed>1.1399999856948853</speed></trkpt><trkpt lon="108.8945439" lat="34.2504774"><ele>368.0633544921875</ele><time>2021-06-04T00:26:52Z</time><speed>1.1399999856948853</speed></trkpt><trkpt lon="108.89456355" lat="34.25058317"><ele>368.9752197265625</ele><time>2021-06-04T00:27:04Z</time><speed>0.9800000190734863</speed></trkpt><trkpt lon="108.89450704" lat="34.25067938"><ele>366.56402587890625</ele><time>2021-06-04T00:27:14Z</time><speed>1.2200000286102295</speed></trkpt><trkpt lon="108.89439355" lat="34.25069291"><ele>370.45751953125</ele><time>2021-06-04T00:27:28Z</time><speed>0.4699999988079071</speed></trkpt><trkpt lon="108.8945183" lat="34.25067672"><ele>372.60504150390625</ele><time>2021-06-04T00:28:12Z</time><speed>0.8199999928474426</speed></trkpt><trkpt lon="108.89455159" lat="34.25058766"><ele>377.20648193359375</ele><time>2021-06-04T00:29:28Z</time><speed>0.8299999833106995</speed></trkpt><trkpt lon="108.89448589" lat="34.25065977"><ele>369.96026611328125</ele><time>2021-06-04T00:39:42Z</time><speed>3.609999895095825</speed></trkpt><trkpt lon="108.89456483" lat="34.25054583"><ele>379.33221435546875</ele><time>2021-06-04T00:46:17Z</time><speed>0.0</speed></trkpt><trkpt lon="108.89449588" lat="34.25061699"><ele>373.00311279296875</ele><time>2021-06-04T00:49:49Z</time><speed>0.0</speed></trkpt><trkpt lon="108.89455689" lat="34.25053786"><ele>369.69268798828125</ele><time>2021-06-04T00:55:38Z</time><speed>1.6100000143051147</speed></trkpt><trkpt lon="108.89466574" lat="34.25051757"><ele>369.1644287109375</ele><time>2021-06-04T00:55:48Z</time><speed>1.5299999713897705</speed></trkpt><trkpt lon="108.89468801" lat="34.25041909"><ele>369.49945068359375</ele><time>2021-06-04T01:06:19Z</time><speed>0.0</speed></trkpt><trkpt lon="108.89479118" lat="34.25046063"><ele>372.46710205078125</ele><time>2021-06-04T01:17:52Z</time><speed>0.5699999928474426</speed></trkpt><trkpt lon="108.89491348" lat="34.25045011"><ele>366.87158203125</ele><time>2021-06-04T01:18:10Z</time><speed>0.7599999904632568</speed></trkpt><trkpt lon="108.89501751" lat="34.25041462"><ele>371.969482421875</ele><time>2021-06-04T01:18:22Z</time><speed>0.6899999976158142</speed></trkpt><trkpt lon="108.89514261" lat="34.25040075"><ele>370.78814697265625</ele><time>2021-06-04T01:18:38Z</time><speed>0.9200000166893005</speed></trkpt><trkpt lon="108.89525546" lat="34.25038328"><ele>370.8338623046875</ele><time>2021-06-04T01:18:56Z</time><speed>0.7799999713897705</speed></trkpt><trkpt lon="108.89537564" lat="34.25039453"><ele>369.35302734375</ele><time>2021-06-04T01:19:10Z</time><speed>0.7599999904632568</speed></trkpt><trkpt lon="108.89548796" lat="34.25039923"><ele>371.6131591796875</ele><time>2021-06-04T01:19:28Z</time><speed>0.6800000071525574</speed></trkpt><trkpt lon="108.89560585" lat="34.25038525"><ele>371.0997314453125</ele><time>2021-06-04T01:19:42Z</time><speed>0.7200000286102295</speed></trkpt><trkpt lon="108.89571511" lat="34.25038127"><ele>370.64959716796875</ele><time>2021-06-04T01:19:54Z</time><speed>0.699999988079071</speed></trkpt><trkpt lon="108.89582257" lat="34.25036728"><ele>373.29901123046875</ele><time>2021-06-04T01:20:06Z</time><speed>0.8299999833106995</speed></trkpt><trkpt lon="108.89590119" lat="34.2502799"><ele>375.9462890625</ele><time>2021-06-04T01:20:18Z</time><speed>0.9200000166893005</speed></trkpt><trkpt lon="108.89596831" lat="34.25019334"><ele>375.216796875</ele><time>2021-06-04T01:20:36Z</time><speed>0.6700000166893005</speed></trkpt><trkpt lon="108.89605231" lat="34.25012456"><ele>373.6868896484375</ele><time>2021-06-04T01:20:52Z</time><speed>0.7699999809265137</speed></trkpt><trkpt lon="108.89605156" lat="34.24996977"><ele>371.467529296875</ele><time>2021-06-04T01:21:23Z</time><speed>0.0</speed></trkpt><trkpt lon="108.89607219" lat="34.24987721"><ele>374.03436279296875</ele><time>2021-06-04T01:21:43Z</time><speed>0.28999999165534973</speed></trkpt><trkpt lon="108.89596983" lat="34.24981215"><ele>375.2847900390625</ele><time>2021-06-04T01:23:36Z</time><speed>1.2200000286102295</speed></trkpt><trkpt lon="108.8960786" lat="34.24978316"><ele>378.51422119140625</ele><time>2021-06-04T01:27:53Z</time><speed>1.1399999856948853</speed></trkpt><trkpt lon="108.89618685" lat="34.24979843"><ele>378.01898193359375</ele><time>2021-06-04T01:28:01Z</time><speed>0.6499999761581421</speed></trkpt><trkpt lon="108.89626938" lat="34.24973758"><ele>374.62860107421875</ele><time>2021-06-04T01:28:15Z</time><speed>0.9399999976158142</speed></trkpt><trkpt lon="108.8962733" lat="34.24964378"><ele>374.47442626953125</ele><time>2021-06-04T01:28:29Z</time><speed>0.6399999856948853</speed></trkpt><trkpt lon="108.89628798" lat="34.24953507"><ele>377.31622314453125</ele><time>2021-06-04T01:28:43Z</time><speed>0.8399999737739563</speed></trkpt><trkpt lon="108.89625998" lat="34.2494259"><ele>378.662353515625</ele><time>2021-06-04T01:28:55Z</time><speed>1.440000057220459</speed></trkpt></trkseg></trk></gpx>
