# Supplementary material for: Exploring the influence of path environment factors on walking behavior in urban parks with configuration attribute control
Source: PLoS One. 2025 Jul 28;20(7):e0329278. doi: 10.1371/journal.pone.0329278 (PMC12303266; doi:10.1371/journal.pone.0329278)
Supplement: S2 File — (ZIP) [file pone.0329278.s002.zip › S2 File/Trajectory data/F58.gpx]

<?xml version="1.0" encoding="UTF-8"?><gpx xsi:schemaLocation="http://www.topografix.com/GPX/1/0 http://www.topografix.com/GPX/1/0/gpx.xsd" xmlns="http://www.topografix.com/GPX/1/0" xmlns:xsi="http://www.w3.org/2001/XMLSchema-instance" creator="SixFoot - http://www.foooooot.com/" version="1.0"><trk><trkseg><trkpt lon="108.89485394547265" lat="34.24609120360881"><ele>367.0886394325644</ele><time>2021-06-04T00:21:33Z</time><speed>0.7112878561019897</speed></trkpt><trkpt lon="108.89490673731513" lat="34.24617882809091"><ele>368.27267026063055</ele><time>2021-06-04T00:21:45Z</time><speed>0.9670160412788391</speed></trkpt><trkpt lon="108.89495688730133" lat="34.24627744749937"><ele>370.5526594007388</ele><time>2021-06-04T00:21:57Z</time><speed>1.1244019269943237</speed></trkpt><trkpt lon="108.89502092753249" lat="34.24637263240773"><ele>373.9544583661482</ele><time>2021-06-04T00:22:08Z</time><speed>0.6955055594444275</speed></trkpt><trkpt lon="108.89506891412056" lat="34.24650501723898"><ele>369.18099830447295</ele><time>2021-06-04T00:22:17Z</time><speed>0.9904264807701111</speed></trkpt><trkpt lon="108.89515773668333" lat="34.24658010053807"><ele>370.65244762493484</ele><time>2021-06-04T00:22:24Z</time><speed>1.0476046800613403</speed></trkpt><trkpt lon="108.89525667603579" lat="34.24664163940476"><ele>370.9867384035756</ele><time>2021-06-04T00:22:34Z</time><speed>0.9605680108070374</speed></trkpt><trkpt lon="108.89529366037935" lat="34.246739397656626"><ele>372.7645170183039</ele><time>2021-06-04T00:22:46Z</time><speed>0.7666752338409424</speed></trkpt><trkpt lon="108.89525614753002" lat="34.24683635998907"><ele>373.31522565452667</ele><time>2021-06-04T00:22:54Z</time><speed>0.7135003805160522</speed></trkpt><trkpt lon="108.89513246196037" lat="34.246873848000504"><ele>377.92217542124627</ele><time>2021-06-04T00:23:18Z</time><speed>1.006339430809021</speed></trkpt><trkpt lon="108.89501810959365" lat="34.24687597944187"><ele>377.59661191871623</ele><time>2021-06-04T00:23:28Z</time><speed>0.7680819630622864</speed></trkpt><trkpt lon="108.8949054784566" lat="34.246835987159834"><ele>377.06990808688914</ele><time>2021-06-04T00:23:36Z</time><speed>0.7252709269523621</speed></trkpt><trkpt lon="108.89482771097055" lat="34.24675927809888"><ele>376.5959775693493</ele><time>2021-06-04T00:23:46Z</time><speed>0.9192861318588257</speed></trkpt><trkpt lon="108.89478780700435" lat="34.246655322893595"><ele>374.2019053896681</ele><time>2021-06-04T00:23:54Z</time><speed>0.8082566857337952</speed></trkpt><trkpt lon="108.89470791553629" lat="34.24657175325927"><ele>373.74533502548877</ele><time>2021-06-04T00:24:06Z</time><speed>0.7711149454116821</speed></trkpt><trkpt lon="108.89463725783472" lat="34.24649530486052"><ele>371.78825080380176</ele><time>2021-06-04T00:24:16Z</time><speed>0.8572615385055542</speed></trkpt><trkpt lon="108.89475494804043" lat="34.24648452677496"><ele>368.1846759301795</ele><time>2021-06-04T00:24:28Z</time><speed>0.6795699596405029</speed></trkpt><trkpt lon="108.89489353854412" lat="34.24645074618195"><ele>368.05595370614265</ele><time>2021-06-04T00:24:34Z</time><speed>0.9520071148872375</speed></trkpt><trkpt lon="108.89499949788882" lat="34.24640257683068"><ele>368.17136590684123</ele><time>2021-06-04T00:24:38Z</time><speed>1.0264275074005127</speed></trkpt><trkpt lon="108.8950050895664" lat="34.246496146255716"><ele>365.96839027832874</ele><time>2021-06-04T00:24:54Z</time><speed>0.938225507736206</speed></trkpt><trkpt lon="108.89509733167638" lat="34.24654948344035"><ele>368.1979893290615</ele><time>2021-06-04T00:25:00Z</time><speed>1.2732576131820679</speed></trkpt><trkpt lon="108.89519324138455" lat="34.24660638156127"><ele>369.44307136727724</ele><time>2021-06-04T00:25:05Z</time><speed>1.157464623451233</speed></trkpt><trkpt lon="108.89527611769704" lat="34.24668167508585"><ele>372.36785600370547</ele><time>2021-06-04T00:25:12Z</time><speed>1.1510862112045288</speed></trkpt><trkpt lon="108.8953171934897" lat="34.246774489334605"><ele>374.82033021057765</ele><time>2021-06-04T00:25:20Z</time><speed>0.9587168097496033</speed></trkpt><trkpt lon="108.89526895112648" lat="34.246868554427266"><ele>375.6738300211724</ele><time>2021-06-04T00:25:28Z</time><speed>0.9042059779167175</speed></trkpt><trkpt lon="108.89527814026648" lat="34.246966437082435"><ele>374.9752730052052</ele><time>2021-06-04T00:25:38Z</time><speed>1.1857787370681763</speed></trkpt><trkpt lon="108.89532220553359" lat="34.24707124878458"><ele>375.63810893491956</ele><time>2021-06-04T00:25:48Z</time><speed>1.2332842350006104</speed></trkpt><trkpt lon="108.89536099205745" lat="34.2471709098701"><ele>375.3382565844389</ele><time>2021-06-04T00:25:58Z</time><speed>1.2412060499191284</speed></trkpt><trkpt lon="108.89533065297502" lat="34.24726771560414"><ele>372.0237026583343</ele><time>2021-06-04T00:26:06Z</time><speed>1.1004793643951416</speed></trkpt><trkpt lon="108.8953270480777" lat="34.24736769982397"><ele>370.31455308427354</ele><time>2021-06-04T00:26:14Z</time><speed>1.1315938234329224</speed></trkpt><trkpt lon="108.89532450196938" lat="34.24746497127348"><ele>371.4114343552815</ele><time>2021-06-04T00:26:22Z</time><speed>1.223219871520996</speed></trkpt><trkpt lon="108.89528095589051" lat="34.24755873219212"><ele>372.077871470616</ele><time>2021-06-04T00:26:30Z</time><speed>1.1263813972473145</speed></trkpt><trkpt lon="108.8951700224409" lat="34.24760367843158"><ele>370.6556904183923</ele><time>2021-06-04T00:26:38Z</time><speed>1.3271784782409668</speed></trkpt><trkpt lon="108.89505005458025" lat="34.24766036061636"><ele>372.626774969562</ele><time>2021-06-04T00:26:46Z</time><speed>1.0303847789764404</speed></trkpt><trkpt lon="108.89494070080298" lat="34.247723014443224"><ele>371.5468088341877</ele><time>2021-06-04T00:34:13Z</time><speed>1.5914915800094604</speed></trkpt><trkpt lon="108.89486005912926" lat="34.247796073321645"><ele>371.6019192272797</ele><time>2021-06-04T00:34:18Z</time><speed>2.074000835418701</speed></trkpt><trkpt lon="108.89478380206512" lat="34.2478754129246"><ele>371.841091115959</ele><time>2021-06-04T00:34:26Z</time><speed>1.161866307258606</speed></trkpt><trkpt lon="108.89484554262204" lat="34.24795765575613"><ele>371.0220371214673</ele><time>2021-06-04T00:34:34Z</time><speed>0.8098775148391724</speed></trkpt><trkpt lon="108.89493028781327" lat="34.248032299530266"><ele>370.522024275735</ele><time>2021-06-04T00:34:46Z</time><speed>0.945736289024353</speed></trkpt><trkpt lon="108.89497282442979" lat="34.24812441931544"><ele>371.1843959726393</ele><time>2021-06-04T00:35:00Z</time><speed>0.7595122456550598</speed></trkpt><trkpt lon="108.89502585489718" lat="34.24823853926243"><ele>367.0722300642252</ele><time>2021-06-04T00:35:10Z</time><speed>1.0619491338729858</speed></trkpt><trkpt lon="108.89502488791463" lat="34.24833561117707"><ele>370.0754089203721</ele><time>2021-06-04T00:35:18Z</time><speed>0.7067646384239197</speed></trkpt><trkpt lon="108.89508667241113" lat="34.24841163226416"><ele>372.953237156442</ele><time>2021-06-04T00:35:32Z</time><speed>0.9336873292922974</speed></trkpt><trkpt lon="108.89507696450312" lat="34.24850918709128"><ele>372.63542523108475</ele><time>2021-06-04T00:35:42Z</time><speed>0.8943849205970764</speed></trkpt><trkpt lon="108.89506287954485" lat="34.248604222320594"><ele>369.4331491428603</ele><time>2021-06-04T00:35:54Z</time><speed>0.9627284407615662</speed></trkpt><trkpt lon="108.89506074181945" lat="34.24870290858826"><ele>370.2398498244865</ele><time>2021-06-04T00:36:02Z</time><speed>0.8516131043434143</speed></trkpt><trkpt lon="108.8950330291789" lat="34.248797322497744"><ele>367.93120464576805</ele><time>2021-06-04T00:36:10Z</time><speed>0.7081468105316162</speed></trkpt><trkpt lon="108.89499086261192" lat="34.24888956429319"><ele>368.01047244569577</ele><time>2021-06-04T00:36:18Z</time><speed>0.7870447635650635</speed></trkpt><trkpt lon="108.89498976318578" lat="34.24898813617843"><ele>368.77807822451996</ele><time>2021-06-04T00:36:36Z</time><speed>0.5776333212852478</speed></trkpt><trkpt lon="108.89502998579447" lat="34.249098030245484"><ele>367.4140281819998</ele><time>2021-06-04T00:36:46Z</time><speed>0.837715208530426</speed></trkpt><trkpt lon="108.89505804537653" lat="34.24919087709722"><ele>367.9024208117834</ele><time>2021-06-04T00:36:54Z</time><speed>1.014017105102539</speed></trkpt><trkpt lon="108.89502295476768" lat="34.249297559645036"><ele>367.2639480110211</ele><time>2021-06-04T00:37:04Z</time><speed>1.1001737117767334</speed></trkpt><trkpt lon="108.89498058089454" lat="34.24938553360178"><ele>368.384294012344</ele><time>2021-06-04T00:37:14Z</time><speed>1.0645369291305542</speed></trkpt><trkpt lon="108.89497528474142" lat="34.24949011802651"><ele>368.7074129473421</ele><time>2021-06-04T00:37:24Z</time><speed>1.054926872253418</speed></trkpt><trkpt lon="108.89488438826328" lat="34.24956606313557"><ele>368.2608293312798</ele><time>2021-06-04T00:37:34Z</time><speed>1.0583372116088867</speed></trkpt><trkpt lon="108.89483580036308" lat="34.24966249403805"><ele>369.0383183117032</ele><time>2021-06-04T00:37:44Z</time><speed>1.2558976411819458</speed></trkpt><trkpt lon="108.89484284166618" lat="34.24977189656061"><ele>369.1577059071903</ele><time>2021-06-04T00:37:54Z</time><speed>1.035624623298645</speed></trkpt><trkpt lon="108.89487211713873" lat="34.24987509031668"><ele>370.7471676369557</ele><time>2021-06-04T00:38:04Z</time><speed>1.0510189533233643</speed></trkpt><trkpt lon="108.89493593604504" lat="34.249963914188754"><ele>368.970673515984</ele><time>2021-06-04T00:38:14Z</time><speed>1.062144160270691</speed></trkpt><trkpt lon="108.89500163325015" lat="34.25004090237584"><ele>370.44609220927197</ele><time>2021-06-04T00:38:20Z</time><speed>1.1208053827285767</speed></trkpt><trkpt lon="108.89492978088913" lat="34.250129572955906"><ele>370.6559811393469</ele><time>2021-06-04T00:38:28Z</time><speed>1.1576025485992432</speed></trkpt><trkpt lon="108.89484761086679" lat="34.25021417875899"><ele>368.0678265712473</ele><time>2021-06-04T00:38:38Z</time><speed>1.115501880645752</speed></trkpt><trkpt lon="108.89473776435875" lat="34.250264439075806"><ele>366.4435109435307</ele><time>2021-06-04T00:38:48Z</time><speed>1.168802261352539</speed></trkpt><trkpt lon="108.894623443477" lat="34.25031623678698"><ele>366.48130272532546</ele><time>2021-06-04T00:38:54Z</time><speed>1.2421492338180542</speed></trkpt><trkpt lon="108.89453236734646" lat="34.25036975746045"><ele>365.2884446768417</ele><time>2021-06-04T00:39:12Z</time><speed>0.5900516510009766</speed></trkpt><trkpt lon="108.8943995526656" lat="34.250433381696375"><ele>364.87893202287137</ele><time>2021-06-04T00:39:20Z</time><speed>1.2544738054275513</speed></trkpt><trkpt lon="108.89431340627135" lat="34.25049335840566"><ele>368.10024767634394</ele><time>2021-06-04T00:39:26Z</time><speed>0.8632028698921204</speed></trkpt><trkpt lon="108.894206598477" lat="34.250534622562974"><ele>369.45592779113065</ele><time>2021-06-04T00:39:36Z</time><speed>0.9908450245857239</speed></trkpt><trkpt lon="108.89409753509035" lat="34.25055633419689"><ele>369.0048786029811</ele><time>2021-06-04T00:39:48Z</time><speed>1.070542335510254</speed></trkpt><trkpt lon="108.89397055779503" lat="34.25059858020247"><ele>367.9766587500773</ele><time>2021-06-04T00:39:58Z</time><speed>1.1415899991989136</speed></trkpt><trkpt lon="108.89384139886903" lat="34.25063058692838"><ele>370.53997760081</ele><time>2021-06-04T00:40:08Z</time><speed>1.0530438423156738</speed></trkpt><trkpt lon="108.89371538870698" lat="34.25066487155826"><ele>370.6103086776568</ele><time>2021-06-04T00:40:16Z</time><speed>1.1077585220336914</speed></trkpt><trkpt lon="108.8936047917954" lat="34.25070400766758"><ele>370.05286483471855</ele><time>2021-06-04T00:40:24Z</time><speed>1.2500578165054321</speed></trkpt><trkpt lon="108.8934958518208" lat="34.250715194448254"><ele>370.6012618809907</ele><time>2021-06-04T00:40:34Z</time><speed>1.3245081901550293</speed></trkpt><trkpt lon="108.89337270431571" lat="34.25072158455923"><ele>370.0454232685877</ele><time>2021-06-04T00:40:44Z</time><speed>0.9811439514160156</speed></trkpt><trkpt lon="108.89324540836944" lat="34.25071647664292"><ele>372.4676314226559</ele><time>2021-06-04T00:40:52Z</time><speed>1.0703620910644531</speed></trkpt><trkpt lon="108.89312531768627" lat="34.25070671369042"><ele>373.6691743623161</ele><time>2021-06-04T00:41:02Z</time><speed>1.1318359375</speed></trkpt><trkpt lon="108.89300090746875" lat="34.25071246496863"><ele>373.5320267945253</ele><time>2021-06-04T00:41:12Z</time><speed>0.9558984637260437</speed></trkpt><trkpt lon="108.89288533967735" lat="34.25069763274325"><ele>371.8790641165382</ele><time>2021-06-04T00:41:20Z</time><speed>1.2052011489868164</speed></trkpt><trkpt lon="108.89276030589293" lat="34.25066025847943"><ele>371.52257818729635</ele><time>2021-06-04T00:41:38Z</time><speed>1.3302879333496094</speed></trkpt><trkpt lon="108.89262937135238" lat="34.25063463838024"><ele>371.82699243217195</ele><time>2021-06-04T00:41:44Z</time><speed>1.5164328813552856</speed></trkpt><trkpt lon="108.89250908286668" lat="34.25060612699376"><ele>370.4349756266959</ele><time>2021-06-04T00:41:52Z</time><speed>1.278223991394043</speed></trkpt><trkpt lon="108.89240261873755" lat="34.25056557924776"><ele>371.2499647192766</ele><time>2021-06-04T00:42:00Z</time><speed>0.9747852683067322</speed></trkpt><trkpt lon="108.89227553509527" lat="34.25051155277268"><ele>372.39307512047213</ele><time>2021-06-04T00:42:26Z</time><speed>0.9266801476478577</speed></trkpt><trkpt lon="108.89215103127547" lat="34.25048847188979"><ele>372.0607048197279</ele><time>2021-06-04T00:42:36Z</time><speed>1.1803940534591675</speed></trkpt><trkpt lon="108.892025646479" lat="34.250493522211386"><ele>370.3505214166362</ele><time>2021-06-04T00:42:42Z</time><speed>1.1451103687286377</speed></trkpt><trkpt lon="108.89189536066687" lat="34.25049066118103"><ele>369.86597499030063</ele><time>2021-06-04T00:42:50Z</time><speed>1.060884714126587</speed></trkpt><trkpt lon="108.89178249606108" lat="34.25045819692024"><ele>372.70343253959277</ele><time>2021-06-04T00:43:02Z</time><speed>0.9954267144203186</speed></trkpt><trkpt lon="108.89171182152597" lat="34.25036440004779"><ele>375.118547267769</ele><time>2021-06-04T00:43:14Z</time><speed>1.0017404556274414</speed></trkpt><trkpt lon="108.89171791652507" lat="34.250262695557204"><ele>371.3064171093383</ele><time>2021-06-04T00:43:22Z</time><speed>1.0999687910079956</speed></trkpt><trkpt lon="108.8916145500938" lat="34.250199729609484"><ele>367.0697875689732</ele><time>2021-06-04T00:43:30Z</time><speed>1.0807883739471436</speed></trkpt><trkpt lon="108.8914932662616" lat="34.250200580627215"><ele>368.6517890248319</ele><time>2021-06-04T00:43:40Z</time><speed>1.1423041820526123</speed></trkpt><trkpt lon="108.89138685706462" lat="34.25015410340638"><ele>372.0212753099875</ele><time>2021-06-04T00:43:50Z</time><speed>1.1796895265579224</speed></trkpt><trkpt lon="108.89127816941372" lat="34.250091982725095"><ele>370.92787925158154</ele><time>2021-06-04T00:43:56Z</time><speed>1.1250865459442139</speed></trkpt><trkpt lon="108.8912197822291" lat="34.25001546585636"><ele>370.85229565881815</ele><time>2021-06-04T00:44:02Z</time><speed>1.382372260093689</speed></trkpt><trkpt lon="108.89118086283796" lat="34.24991265225509"><ele>371.17445964786117</ele><time>2021-06-04T00:44:10Z</time><speed>1.2436572313308716</speed></trkpt><trkpt lon="108.89112248894176" lat="34.24982739385076"><ele>371.1225295271452</ele><time>2021-06-04T00:44:20Z</time><speed>0.9708694219589233</speed></trkpt><trkpt lon="108.89111228215708" lat="34.2497267972065"><ele>372.0776212792979</ele><time>2021-06-04T00:44:28Z</time><speed>1.354276418685913</speed></trkpt><trkpt lon="108.89114093228878" lat="34.249633930619225"><ele>371.3699758976366</ele><time>2021-06-04T00:44:34Z</time><speed>1.2414458990097046</speed></trkpt><trkpt lon="108.89115713814596" lat="34.24952564157172"><ele>373.55211543090485</ele><time>2021-06-04T00:44:42Z</time><speed>1.3106921911239624</speed></trkpt><trkpt lon="108.89116038401365" lat="34.24943094856251"><ele>372.0445460433308</ele><time>2021-06-04T00:44:50Z</time><speed>0.7855767011642456</speed></trkpt><trkpt lon="108.89115858841947" lat="34.24932105502008"><ele>370.06706185502827</ele><time>2021-06-04T00:45:02Z</time><speed>1.2555066347122192</speed></trkpt><trkpt lon="108.89114050684071" lat="34.24922147694938"><ele>369.39339518782793</ele><time>2021-06-04T00:45:10Z</time><speed>1.2209874391555786</speed></trkpt><trkpt lon="108.89112788254039" lat="34.249095291453806"><ele>368.18430709080724</ele><time>2021-06-04T00:45:20Z</time><speed>1.18867826461792</speed></trkpt><trkpt lon="108.89112710124027" lat="34.24899665338477"><ele>367.1567504317423</ele><time>2021-06-04T00:45:28Z</time><speed>1.1195452213287354</speed></trkpt><trkpt lon="108.89120319758811" lat="34.248925106220206"><ele>366.7654897527223</ele><time>2021-06-04T00:45:36Z</time><speed>1.2290703058242798</speed></trkpt><trkpt lon="108.89131425983234" lat="34.2488558755185"><ele>367.51299315667757</ele><time>2021-06-04T00:45:46Z</time><speed>0.9533061981201172</speed></trkpt><trkpt lon="108.89130558629778" lat="34.24876506304695"><ele>368.1691352063701</ele><time>2021-06-04T00:46:00Z</time><speed>1.0885709524154663</speed></trkpt><trkpt lon="108.89132978833626" lat="34.2486633781971"><ele>370.2594364948247</ele><time>2021-06-04T00:46:14Z</time><speed>1.177354097366333</speed></trkpt><trkpt lon="108.89141916342415" lat="34.248610171460825"><ele>371.5180657284479</ele><time>2021-06-04T00:46:24Z</time><speed>1.1619126796722412</speed></trkpt><trkpt lon="108.89153290077553" lat="34.24861617904323"><ele>371.34272596072464</ele><time>2021-06-04T00:46:32Z</time><speed>1.2263565063476562</speed></trkpt><trkpt lon="108.89164646884291" lat="34.248602421255754"><ele>373.2843794639899</ele><time>2021-06-04T00:46:40Z</time><speed>0.7507655024528503</speed></trkpt><trkpt lon="108.89176793449347" lat="34.248634081810856"><ele>372.30693975886305</ele><time>2021-06-04T00:46:48Z</time><speed>1.0909790992736816</speed></trkpt><trkpt lon="108.89190268433344" lat="34.24865328253115"><ele>372.3428794425496</ele><time>2021-06-04T00:46:56Z</time><speed>1.1454517841339111</speed></trkpt><trkpt lon="108.89200942332344" lat="34.248675775586"><ele>372.91998451721673</ele><time>2021-06-04T00:47:06Z</time><speed>1.0501651763916016</speed></trkpt><trkpt lon="108.89214308354339" lat="34.24870545294371"><ele>371.22204258391884</ele><time>2021-06-04T00:47:16Z</time><speed>1.2213528156280518</speed></trkpt><trkpt lon="108.89227544360699" lat="34.248711764310805"><ele>369.2986574530919</ele><time>2021-06-04T00:47:24Z</time><speed>1.1812105178833008</speed></trkpt><trkpt lon="108.89239843954066" lat="34.2487113036545"><ele>367.82290059679684</ele><time>2021-06-04T00:47:32Z</time><speed>1.0230512619018555</speed></trkpt><trkpt lon="108.89250992923046" lat="34.248711330946406"><ele>368.63231481161614</ele><time>2021-06-04T00:47:40Z</time><speed>1.0461652278900146</speed></trkpt><trkpt lon="108.89260182895107" lat="34.24876135623441"><ele>370.67267280415393</ele><time>2021-06-04T00:47:48Z</time><speed>1.0631749629974365</speed></trkpt><trkpt lon="108.89269581803788" lat="34.248714642230865"><ele>364.94871259278756</ele><time>2021-06-04T00:47:58Z</time><speed>1.1251791715621948</speed></trkpt><trkpt lon="108.89280408752413" lat="34.24873181573936"><ele>368.3917074056512</ele><time>2021-06-04T00:48:08Z</time><speed>1.2223901748657227</speed></trkpt><trkpt lon="108.89290862774313" lat="34.24876686165453"><ele>370.8357075054882</ele><time>2021-06-04T00:48:18Z</time><speed>0.9902151823043823</speed></trkpt><trkpt lon="108.89302154180648" lat="34.24877656181426"><ele>370.40240307655927</ele><time>2021-06-04T00:48:26Z</time><speed>1.0816404819488525</speed></trkpt><trkpt lon="108.8931318414601" lat="34.248785985766546"><ele>369.1341328304049</ele><time>2021-06-04T00:48:34Z</time><speed>1.0395382642745972</speed></trkpt><trkpt lon="108.8932603949593" lat="34.24877815889582"><ele>368.0103581929056</ele><time>2021-06-04T00:48:44Z</time><speed>1.119761347770691</speed></trkpt><trkpt lon="108.89336345760111" lat="34.24873539470059"><ele>368.0290444631408</ele><time>2021-06-04T00:48:52Z</time><speed>1.2357286214828491</speed></trkpt><trkpt lon="108.89346211898933" lat="34.24867891600707"><ele>369.3321721734792</ele><time>2021-06-04T00:49:02Z</time><speed>1.1916732788085938</speed></trkpt><trkpt lon="108.89353335048416" lat="34.24860847756979"><ele>372.2574703649998</ele><time>2021-06-04T00:49:12Z</time><speed>1.1202855110168457</speed></trkpt><trkpt lon="108.89361132262744" lat="34.248536309331975"><ele>373.1683475561348</ele><time>2021-06-04T00:49:20Z</time><speed>0.8707441687583923</speed></trkpt><trkpt lon="108.89369298401421" lat="34.248461473030716"><ele>372.4572505545601</ele><time>2021-06-04T00:49:30Z</time><speed>1.0306113958358765</speed></trkpt><trkpt lon="108.89378633742672" lat="34.248397242115054"><ele>372.3076688027385</ele><time>2021-06-04T00:49:40Z</time><speed>1.068100094795227</speed></trkpt><trkpt lon="108.89390299319399" lat="34.248343743483005"><ele>370.8553937201891</ele><time>2021-06-04T00:49:50Z</time><speed>1.1096382141113281</speed></trkpt><trkpt lon="108.8940244134752" lat="34.24830708750415"><ele>369.0516460604766</ele><time>2021-06-04T00:49:58Z</time><speed>1.1172130107879639</speed></trkpt><trkpt lon="108.89413941132571" lat="34.24827741577163"><ele>369.02714309489835</ele><time>2021-06-04T00:50:08Z</time><speed>1.0635426044464111</speed></trkpt><trkpt lon="108.89424732058278" lat="34.248215651437434"><ele>368.55678727517744</ele><time>2021-06-04T00:50:20Z</time><speed>1.107730746269226</speed></trkpt><trkpt lon="108.89433354738756" lat="34.24814909683518"><ele>368.70610985762414</ele><time>2021-06-04T00:50:28Z</time><speed>1.22457754611969</speed></trkpt><trkpt lon="108.89443061356859" lat="34.248092080479736"><ele>371.89613372074274</ele><time>2021-06-04T00:50:40Z</time><speed>1.1315221786499023</speed></trkpt><trkpt lon="108.89450848837595" lat="34.24802109365783"><ele>370.1700626987125</ele><time>2021-06-04T00:50:48Z</time><speed>1.0892025232315063</speed></trkpt><trkpt lon="108.89461448958696" lat="34.24797259396"><ele>371.35562530689185</ele><time>2021-06-04T00:50:56Z</time><speed>0.9290110468864441</speed></trkpt><trkpt lon="108.89471966064526" lat="34.247943202333296"><ele>370.7021671886042</ele><time>2021-06-04T00:51:06Z</time><speed>1.006277084350586</speed></trkpt><trkpt lon="108.89473043275318" lat="34.248034963612426"><ele>368.3053335309335</ele><time>2021-06-04T00:51:36Z</time><speed>0.8950259685516357</speed></trkpt><trkpt lon="108.89473988159851" lat="34.24813744485116"><ele>369.66649219271903</ele><time>2021-06-04T00:51:46Z</time><speed>0.8642998337745667</speed></trkpt><trkpt lon="108.89475197313274" lat="34.24823795208527"><ele>369.7519152971303</ele><time>2021-06-04T00:51:54Z</time><speed>1.1141552925109863</speed></trkpt><trkpt lon="108.89475402758141" lat="34.24834642458467"><ele>369.9200874767446</ele><time>2021-06-04T00:52:02Z</time><speed>1.0024621486663818</speed></trkpt><trkpt lon="108.894692402837" lat="34.24842950659957"><ele>371.0400819317074</ele><time>2021-06-04T00:52:12Z</time><speed>1.0667871236801147</speed></trkpt><trkpt lon="108.8945852407473" lat="34.24849102027985"><ele>371.6483223047808</ele><time>2021-06-04T00:52:24Z</time><speed>0.9305110573768616</speed></trkpt><trkpt lon="108.8945506656349" lat="34.2485814461055"><ele>370.16002498012944</ele><time>2021-06-04T00:52:36Z</time><speed>1.04389226436615</speed></trkpt><trkpt lon="108.89456068907717" lat="34.24868852069561"><ele>370.75669529004585</ele><time>2021-06-04T00:52:46Z</time><speed>0.9314622282981873</speed></trkpt><trkpt lon="108.8946586414406" lat="34.24878520163255"><ele>369.71222513837284</ele><time>2021-06-04T00:52:56Z</time><speed>1.0517914295196533</speed></trkpt><trkpt lon="108.89473398933745" lat="34.24886850111144"><ele>367.1447159724635</ele><time>2021-06-04T00:53:06Z</time><speed>1.1098201274871826</speed></trkpt><trkpt lon="108.89476321488672" lat="34.248955736598106"><ele>368.0622724037289</ele><time>2021-06-04T00:53:16Z</time><speed>1.1938027143478394</speed></trkpt><trkpt lon="108.89478149368928" lat="34.24904766528683"><ele>369.8603082879462</ele><time>2021-06-04T00:53:24Z</time><speed>1.0430853366851807</speed></trkpt><trkpt lon="108.89481292958426" lat="34.24913657879603"><ele>369.58776212219976</ele><time>2021-06-04T00:53:34Z</time><speed>1.173325538635254</speed></trkpt><trkpt lon="108.89486994603357" lat="34.249218345662634"><ele>366.5209091515054</ele><time>2021-06-04T00:53:40Z</time><speed>0.5259047150611877</speed></trkpt><trkpt lon="108.89478938007176" lat="34.249299427112156"><ele>362.0808003911614</ele><time>2021-06-04T00:54:10Z</time><speed>1.1792408227920532</speed></trkpt><trkpt lon="108.89490596010589" lat="34.24927869609812"><ele>363.63438506120843</ele><time>2021-06-04T00:55:46Z</time><speed>0.9355603456497192</speed></trkpt><trkpt lon="108.89496912449056" lat="34.2493599435243"><ele>364.83938226154766</ele><time>2021-06-04T00:56:00Z</time><speed>1.123876929283142</speed></trkpt><trkpt lon="108.89494469440473" lat="34.24945855345502"><ele>365.07948548488713</ele><time>2021-06-04T00:56:10Z</time><speed>1.0642447471618652</speed></trkpt><trkpt lon="108.89488798499679" lat="34.249545557615974"><ele>365.67912882338106</ele><time>2021-06-04T00:56:16Z</time><speed>1.0263878107070923</speed></trkpt><trkpt lon="108.8948385385025" lat="34.24962774643139"><ele>365.47240243414</ele><time>2021-06-04T00:56:24Z</time><speed>1.0931464433670044</speed></trkpt><trkpt lon="108.89481922170849" lat="34.24972734666191"><ele>366.9380335366116</ele><time>2021-06-04T00:56:34Z</time><speed>0.9227802753448486</speed></trkpt><trkpt lon="108.8948675986525" lat="34.24981217137389"><ele>370.27151168164573</ele><time>2021-06-04T00:56:44Z</time><speed>1.1463440656661987</speed></trkpt><trkpt lon="108.89488786692802" lat="34.24991875455829"><ele>371.3616312127314</ele><time>2021-06-04T00:56:52Z</time><speed>1.035214900970459</speed></trkpt><trkpt lon="108.89498082325106" lat="34.24999268321591"><ele>371.8752665217241</ele><time>2021-06-04T00:57:02Z</time><speed>1.1175189018249512</speed></trkpt><trkpt lon="108.89510464660749" lat="34.24997288834358"><ele>371.4432430052387</ele><time>2021-06-04T00:57:14Z</time><speed>1.1282720565795898</speed></trkpt><trkpt lon="108.89522103434446" lat="34.249960985905375"><ele>371.8919902921493</ele><time>2021-06-04T00:57:23Z</time><speed>1.190970778465271</speed></trkpt><trkpt lon="108.89535666454148" lat="34.249966495534835"><ele>371.7174753271635</ele><time>2021-06-04T00:57:34Z</time><speed>1.1753159761428833</speed></trkpt><trkpt lon="108.89547096802026" lat="34.24997842032055"><ele>371.3324027250323</ele><time>2021-06-04T00:57:42Z</time><speed>1.1677517890930176</speed></trkpt><trkpt lon="108.89559881762266" lat="34.25000187298133"><ele>372.7882446938964</ele><time>2021-06-04T00:57:50Z</time><speed>0.8322722911834717</speed></trkpt><trkpt lon="108.89571591577484" lat="34.25001713553494"><ele>369.88957943542175</ele><time>2021-06-04T00:58:00Z</time><speed>1.001116156578064</speed></trkpt><trkpt lon="108.89581238523722" lat="34.25008248384527"><ele>367.48164607073124</ele><time>2021-06-04T00:58:10Z</time><speed>0.99998539686203</speed></trkpt><trkpt lon="108.89591465425069" lat="34.25013662645314"><ele>366.3019338033707</ele><time>2021-06-04T00:58:16Z</time><speed>1.1867605447769165</speed></trkpt><trkpt lon="108.89595508426213" lat="34.25023583628569"><ele>369.0380615682204</ele><time>2021-06-04T00:58:28Z</time><speed>1.0892125368118286</speed></trkpt><trkpt lon="108.89598971514508" lat="34.25034381897216"><ele>373.4546522373687</ele><time>2021-06-04T00:58:40Z</time><speed>0.9799606204032898</speed></trkpt><trkpt lon="108.89607722993273" lat="34.25044076548916"><ele>371.8885054031709</ele><time>2021-06-04T00:58:48Z</time><speed>1.099488377571106</speed></trkpt><trkpt lon="108.89610787703666" lat="34.25055679470629"><ele>367.1080141436171</ele><time>2021-06-04T00:58:56Z</time><speed>1.1200613975524902</speed></trkpt><trkpt lon="108.89608068205757" lat="34.25065133105167"><ele>365.99281314884774</ele><time>2021-06-04T00:59:04Z</time><speed>1.0349555015563965</speed></trkpt><trkpt lon="108.89607228849277" lat="34.250742044382704"><ele>366.1088559075591</ele><time>2021-06-04T00:59:12Z</time><speed>1.0919197797775269</speed></trkpt></trkseg></trk></gpx>
