# Supplementary material for: Exploring the influence of path environment factors on walking behavior in urban parks with configuration attribute control
Source: PLoS One. 2025 Jul 28;20(7):e0329278. doi: 10.1371/journal.pone.0329278 (PMC12303266; doi:10.1371/journal.pone.0329278)
Supplement: S2 File — (ZIP) [file pone.0329278.s002.zip › S2 File/Trajectory data/F59.gpx]

<?xml version="1.0" encoding="UTF-8"?><gpx xsi:schemaLocation="http://www.topografix.com/GPX/1/0 http://www.topografix.com/GPX/1/0/gpx.xsd" xmlns="http://www.topografix.com/GPX/1/0" xmlns:xsi="http://www.w3.org/2001/XMLSchema-instance" creator="SixFoot - http://www.foooooot.com/" version="1.0"><trk><trkseg><trkpt lon="108.8947576091339" lat="34.24615586619567"><ele>351.2131911208853</ele><time>2021-06-04T01:11:50Z</time><speed>5.9079066971889915E-8</speed></trkpt><trkpt lon="108.89483877490764" lat="34.24621798779309"><ele>353.9804356792514</ele><time>2021-06-04T01:12:06Z</time><speed>0.5072464346885681</speed></trkpt><trkpt lon="108.89484824057132" lat="34.24633768196948"><ele>357.8772058920525</ele><time>2021-06-04T01:12:16Z</time><speed>1.1891189813613892</speed></trkpt><trkpt lon="108.89491840094887" lat="34.24641398623241"><ele>361.37597851459896</ele><time>2021-06-04T01:12:24Z</time><speed>1.0495129823684692</speed></trkpt><trkpt lon="108.89502290075175" lat="34.2464541314024"><ele>364.8889578102288</ele><time>2021-06-04T01:12:36Z</time><speed>0.5132688879966736</speed></trkpt><trkpt lon="108.89511379652583" lat="34.24650806944416"><ele>372.8442249274431</ele><time>2021-06-04T01:12:49Z</time><speed>1.0374479293823242</speed></trkpt><trkpt lon="108.89519154308687" lat="34.246588904346545"><ele>372.1845619694121</ele><time>2021-06-04T01:12:58Z</time><speed>1.1006584167480469</speed></trkpt><trkpt lon="108.89527116865" lat="34.24667115282342"><ele>372.7366910657022</ele><time>2021-06-04T01:13:08Z</time><speed>0.9984897375106812</speed></trkpt><trkpt lon="108.89529722444948" lat="34.24676396118933"><ele>372.62517107646846</ele><time>2021-06-04T01:13:20Z</time><speed>0.7344862222671509</speed></trkpt><trkpt lon="108.89520325310222" lat="34.246813349807184"><ele>370.7720576873698</ele><time>2021-06-04T01:13:38Z</time><speed>0.7091472744941711</speed></trkpt><trkpt lon="108.89510531774923" lat="34.246860645373864"><ele>369.44341406219945</ele><time>2021-06-04T01:13:44Z</time><speed>1.1567646265029907</speed></trkpt><trkpt lon="108.89498975412303" lat="34.246891480868584"><ele>373.6961902005969</ele><time>2021-06-04T01:13:56Z</time><speed>1.179011583328247</speed></trkpt><trkpt lon="108.89486246938394" lat="34.24692437104355"><ele>378.4597750974596</ele><time>2021-06-04T01:14:16Z</time><speed>1.2513341903686523</speed></trkpt><trkpt lon="108.89474250767486" lat="34.2469714661734"><ele>380.69006061718795</ele><time>2021-06-04T01:14:24Z</time><speed>1.155696153640747</speed></trkpt><trkpt lon="108.89469790411718" lat="34.24706502644403"><ele>383.44622138092745</ele><time>2021-06-04T01:14:36Z</time><speed>1.0536950826644897</speed></trkpt><trkpt lon="108.89463355076998" lat="34.24717181949342"><ele>387.3439217185407</ele><time>2021-06-04T01:14:46Z</time><speed>1.027572751045227</speed></trkpt><trkpt lon="108.89461664562366" lat="34.247273846742885"><ele>386.66234097617917</ele><time>2021-06-04T01:14:52Z</time><speed>1.0095938444137573</speed></trkpt><trkpt lon="108.89465768251793" lat="34.24738973150487"><ele>382.37750047382343</ele><time>2021-06-04T01:14:58Z</time><speed>1.2019271850585938</speed></trkpt><trkpt lon="108.89469991109426" lat="34.24749167023412"><ele>377.5889600687064</ele><time>2021-06-04T01:15:03Z</time><speed>1.2974590063095093</speed></trkpt><trkpt lon="108.89475869451603" lat="34.24758887014484"><ele>375.8831036708153</ele><time>2021-06-04T01:15:11Z</time><speed>0.9792075157165527</speed></trkpt><trkpt lon="108.89478206217329" lat="34.24771022677142"><ele>373.15550218133995</ele><time>2021-06-04T01:15:34Z</time><speed>1.2559272050857544</speed></trkpt><trkpt lon="108.89490005354256" lat="34.247811309871686"><ele>374.8885800871925</ele><time>2021-06-04T01:15:42Z</time><speed>1.1171379089355469</speed></trkpt><trkpt lon="108.8949817709996" lat="34.24775114241071"><ele>368.5680829803629</ele><time>2021-06-04T01:16:01Z</time><speed>0.8327730894088745</speed></trkpt><trkpt lon="108.89509194624867" lat="34.247705088102315"><ele>367.3581103089033</ele><time>2021-06-04T01:16:16Z</time><speed>1.0225275754928589</speed></trkpt><trkpt lon="108.89519326545984" lat="34.24766875325191"><ele>365.6951344622968</ele><time>2021-06-04T01:16:25Z</time><speed>0.939295768737793</speed></trkpt><trkpt lon="108.89529674022944" lat="34.247602473727746"><ele>368.85823967738224</ele><time>2021-06-04T01:16:34Z</time><speed>0.9501960277557373</speed></trkpt><trkpt lon="108.89534091043546" lat="34.247508936499955"><ele>368.7446028747376</ele><time>2021-06-04T01:16:43Z</time><speed>0.9281483292579651</speed></trkpt><trkpt lon="108.89534178275775" lat="34.24740792853678"><ele>368.90517542882594</ele><time>2021-06-04T01:16:51Z</time><speed>0.7012313008308411</speed></trkpt><trkpt lon="108.89534635795964" lat="34.24731294761654"><ele>370.631236078836</ele><time>2021-06-04T01:17:02Z</time><speed>0.9733006954193115</speed></trkpt><trkpt lon="108.89533472948746" lat="34.247200102997766"><ele>370.95423473945357</ele><time>2021-06-04T01:17:15Z</time><speed>1.1713706254959106</speed></trkpt><trkpt lon="108.89530362558673" lat="34.24710111948088"><ele>371.8124725435824</ele><time>2021-06-04T01:17:27Z</time><speed>0.781359076499939</speed></trkpt><trkpt lon="108.89524978947556" lat="34.24701756809698"><ele>370.40556463595067</ele><time>2021-06-04T01:17:39Z</time><speed>0.9367005825042725</speed></trkpt><trkpt lon="108.89528818916048" lat="34.24691407078536"><ele>371.69769367793697</ele><time>2021-06-04T01:17:47Z</time><speed>1.1549137830734253</speed></trkpt><trkpt lon="108.8952327921173" lat="34.24683024109836"><ele>367.7447027639778</ele><time>2021-06-04T01:18:15Z</time><speed>0.8814491629600525</speed></trkpt><trkpt lon="108.89512623531354" lat="34.24685714887242"><ele>370.8170887170139</ele><time>2021-06-04T01:18:27Z</time><speed>1.1605315208435059</speed></trkpt><trkpt lon="108.89500722844483" lat="34.246898872287545"><ele>371.6723918776364</ele><time>2021-06-04T01:18:39Z</time><speed>1.1118179559707642</speed></trkpt><trkpt lon="108.89487711612617" lat="34.24693982940561"><ele>374.4065852525846</ele><time>2021-06-04T01:18:49Z</time><speed>1.0378907918930054</speed></trkpt><trkpt lon="108.89476572107903" lat="34.24700528566977"><ele>378.1607615564076</ele><time>2021-06-04T01:19:02Z</time><speed>0.9959882497787476</speed></trkpt><trkpt lon="108.89471918601092" lat="34.24708871029921"><ele>379.56929009192794</ele><time>2021-06-04T01:19:09Z</time><speed>1.0377061367034912</speed></trkpt><trkpt lon="108.89471436546307" lat="34.24718715875551"><ele>376.96005871733075</ele><time>2021-06-04T01:19:17Z</time><speed>0.7223852872848511</speed></trkpt><trkpt lon="108.89465237419834" lat="34.24726182483193"><ele>374.51380053421195</ele><time>2021-06-04T01:19:29Z</time><speed>0.9656990170478821</speed></trkpt><trkpt lon="108.89468068071454" lat="34.24735937023057"><ele>372.17154083986674</ele><time>2021-06-04T01:19:39Z</time><speed>0.9954088926315308</speed></trkpt><trkpt lon="108.89469694950414" lat="34.24748681579023"><ele>373.34847056279614</ele><time>2021-06-04T01:19:59Z</time><speed>0.7783675789833069</speed></trkpt><trkpt lon="108.89473488458975" lat="34.24757648763599"><ele>375.77313044503984</ele><time>2021-06-04T01:20:07Z</time><speed>0.9918083548545837</speed></trkpt><trkpt lon="108.89473559015056" lat="34.24768224737791"><ele>378.34524832749617</ele><time>2021-06-04T01:20:31Z</time><speed>1.5468491315841675</speed></trkpt><trkpt lon="108.89483547519733" lat="34.247770759846354"><ele>376.93011271376247</ele><time>2021-06-04T01:20:35Z</time><speed>0.513252854347229</speed></trkpt><trkpt lon="108.89481170080539" lat="34.24787540279116"><ele>372.2101732373294</ele><time>2021-06-04T01:20:50Z</time><speed>0.5437362790107727</speed></trkpt><trkpt lon="108.89473562511182" lat="34.247940226541374"><ele>367.7122612571173</ele><time>2021-06-04T01:21:03Z</time><speed>1.0959560871124268</speed></trkpt><trkpt lon="108.8946494272768" lat="34.247999026928284"><ele>369.23847119534446</ele><time>2021-06-04T01:21:15Z</time><speed>0.30080685019493103</speed></trkpt><trkpt lon="108.89452202357901" lat="34.24798019858963"><ele>369.67433054069113</ele><time>2021-06-04T01:21:39Z</time><speed>0.8465306162834167</speed></trkpt><trkpt lon="108.89446587617053" lat="34.24789798566644"><ele>368.7517723565527</ele><time>2021-06-04T01:21:53Z</time><speed>0.998090386390686</speed></trkpt><trkpt lon="108.89433648996035" lat="34.247893807466845"><ele>368.57322265780584</ele><time>2021-06-04T01:24:03Z</time><speed>1.2973788976669312</speed></trkpt><trkpt lon="108.8942463048035" lat="34.247950196759575"><ele>366.9120206079608</ele><time>2021-06-04T01:24:13Z</time><speed>0.5834267139434814</speed></trkpt><trkpt lon="108.89418850961474" lat="34.24804656030143"><ele>366.5072676609381</ele><time>2021-06-04T01:24:23Z</time><speed>1.191275715827942</speed></trkpt><trkpt lon="108.8940873090666" lat="34.24808279811319"><ele>365.7632001412951</ele><time>2021-06-04T01:24:31Z</time><speed>1.2001835107803345</speed></trkpt><trkpt lon="108.89398952398305" lat="34.248135534156184"><ele>368.2218035724598</ele><time>2021-06-04T01:24:43Z</time><speed>0.891884982585907</speed></trkpt><trkpt lon="108.8939222346633" lat="34.24821621901087"><ele>375.6564201954752</ele><time>2021-06-04T01:26:00Z</time><speed>0.3695434331893921</speed></trkpt><trkpt lon="108.89379821175636" lat="34.248229392313796"><ele>376.7810375271365</ele><time>2021-06-04T01:27:05Z</time><speed>0.6893203258514404</speed></trkpt><trkpt lon="108.8936844355022" lat="34.248252694919536"><ele>375.30377088766545</ele><time>2021-06-04T01:27:19Z</time><speed>0.8707745671272278</speed></trkpt><trkpt lon="108.89354631714676" lat="34.24823896180173"><ele>374.2473003761843</ele><time>2021-06-04T01:27:27Z</time><speed>0.8145294785499573</speed></trkpt><trkpt lon="108.89342765302098" lat="34.248288325316665"><ele>372.0924747074023</ele><time>2021-06-04T01:27:37Z</time><speed>1.1433480978012085</speed></trkpt><trkpt lon="108.89337779851726" lat="34.24837105446512"><ele>368.5196127584204</ele><time>2021-06-04T01:27:45Z</time><speed>1.0651838779449463</speed></trkpt><trkpt lon="108.8933112931616" lat="34.24844959425341"><ele>364.1597503254886</ele><time>2021-06-04T01:27:55Z</time><speed>1.2861077785491943</speed></trkpt><trkpt lon="108.89319973144039" lat="34.24847076993767"><ele>364.4333794917691</ele><time>2021-06-04T01:28:03Z</time><speed>1.086504340171814</speed></trkpt><trkpt lon="108.89314111921009" lat="34.248557201097505"><ele>368.58955610888376</ele><time>2021-06-04T01:28:19Z</time><speed>0.9866959452629089</speed></trkpt><trkpt lon="108.89312349764397" lat="34.24866231552871"><ele>369.9340735134812</ele><time>2021-06-04T01:28:31Z</time><speed>1.1399006843566895</speed></trkpt><trkpt lon="108.8930355470978" lat="34.24871529971515"><ele>369.52843635472135</ele><time>2021-06-04T01:28:49Z</time><speed>0.3540848195552826</speed></trkpt><trkpt lon="108.89291819516761" lat="34.248752758602585"><ele>368.1019726808402</ele><time>2021-06-04T01:29:05Z</time><speed>1.009082317352295</speed></trkpt><trkpt lon="108.89279821937075" lat="34.24875063875897"><ele>369.0983852865194</ele><time>2021-06-04T01:29:17Z</time><speed>1.1662601232528687</speed></trkpt><trkpt lon="108.89268510013" lat="34.24872908762683"><ele>369.7085975722349</ele><time>2021-06-04T01:29:31Z</time><speed>0.42086073756217957</speed></trkpt><trkpt lon="108.89278446355407" lat="34.24868514549743"><ele>366.36343617085237</ele><time>2021-06-04T01:31:59Z</time><speed>0.5004553198814392</speed></trkpt><trkpt lon="108.89291137979829" lat="34.24868586613252"><ele>363.508581353804</ele><time>2021-06-04T01:32:23Z</time><speed>0.059283867478370667</speed></trkpt><trkpt lon="108.89281580238573" lat="34.24877100366472"><ele>361.4467119337874</ele><time>2021-06-04T01:32:37Z</time><speed>0.4339503049850464</speed></trkpt><trkpt lon="108.8926941938593" lat="34.248829272592545"><ele>358.17406690797503</ele><time>2021-06-04T01:32:57Z</time><speed>0.6293103098869324</speed></trkpt><trkpt lon="108.89266179685023" lat="34.24871955440712"><ele>357.8014694560013</ele><time>2021-06-04T01:33:10Z</time><speed>0.5051258206367493</speed></trkpt><trkpt lon="108.89254828031125" lat="34.24872592801297"><ele>360.12672151656443</ele><time>2021-06-04T01:35:39Z</time><speed>0.9987766742706299</speed></trkpt><trkpt lon="108.8923758886974" lat="34.24869759188399"><ele>358.0602816328946</ele><time>2021-06-04T01:35:50Z</time><speed>1.1227730512619019</speed></trkpt><trkpt lon="108.89225155222496" lat="34.24870506641069"><ele>363.4574200777664</ele><time>2021-06-04T01:35:59Z</time><speed>0.8835135698318481</speed></trkpt><trkpt lon="108.8921175213806" lat="34.24871010306945"><ele>364.8646114967144</ele><time>2021-06-04T01:36:09Z</time><speed>0.9356480240821838</speed></trkpt><trkpt lon="108.89198640757388" lat="34.248664697233984"><ele>366.03314323213203</ele><time>2021-06-04T01:36:17Z</time><speed>0.7246060967445374</speed></trkpt><trkpt lon="108.89187267937015" lat="34.248630250626775"><ele>370.4937668451553</ele><time>2021-06-04T01:36:27Z</time><speed>1.163576364517212</speed></trkpt><trkpt lon="108.8917451615825" lat="34.24860947345831"><ele>369.132598456484</ele><time>2021-06-04T01:36:39Z</time><speed>0.8997641205787659</speed></trkpt><trkpt lon="108.89163926298647" lat="34.248569657729014"><ele>369.8004440565255</ele><time>2021-06-04T01:36:49Z</time><speed>0.7903420925140381</speed></trkpt><trkpt lon="108.89152384892867" lat="34.24855816229068"><ele>371.24160278357664</ele><time>2021-06-04T01:37:13Z</time><speed>0.8245124816894531</speed></trkpt><trkpt lon="108.89141092641341" lat="34.24859830733248"><ele>371.8787351784378</ele><time>2021-06-04T01:37:21Z</time><speed>0.714439332485199</speed></trkpt><trkpt lon="108.89128954502877" lat="34.248635027545006"><ele>372.4884096804041</ele><time>2021-06-04T01:37:28Z</time><speed>0.8450919985771179</speed></trkpt><trkpt lon="108.89118553360606" lat="34.24869686408573"><ele>374.3007381407737</ele><time>2021-06-04T01:37:41Z</time><speed>0.7587523460388184</speed></trkpt><trkpt lon="108.89110490362891" lat="34.24875934129815"><ele>370.3198881376326</ele><time>2021-06-04T01:38:04Z</time><speed>0.4828348457813263</speed></trkpt><trkpt lon="108.89101056309606" lat="34.248810017563606"><ele>369.5829748102107</ele><time>2021-06-04T01:38:13Z</time><speed>1.27191162109375</speed></trkpt><trkpt lon="108.89089464814847" lat="34.248858311999626"><ele>371.75724191278226</ele><time>2021-06-04T01:38:23Z</time><speed>1.1432381868362427</speed></trkpt><trkpt lon="108.89080662159567" lat="34.24891173762097"><ele>367.18014584735494</ele><time>2021-06-04T01:38:35Z</time><speed>0.9364843368530273</speed></trkpt><trkpt lon="108.8907751165073" lat="34.24900057121581"><ele>365.9330882378355</ele><time>2021-06-04T01:38:43Z</time><speed>0.8128616213798523</speed></trkpt><trkpt lon="108.89069917767999" lat="34.2490751752631"><ele>366.4156554463703</ele><time>2021-06-04T01:38:59Z</time><speed>0.9184314608573914</speed></trkpt><trkpt lon="108.890722404801" lat="34.24916693840057"><ele>365.74822159938213</ele><time>2021-06-04T01:39:07Z</time><speed>0.7754978537559509</speed></trkpt><trkpt lon="108.89070739497896" lat="34.249276796752596"><ele>365.03447509948523</ele><time>2021-06-04T01:39:27Z</time><speed>0.7108449935913086</speed></trkpt><trkpt lon="108.8907345874857" lat="34.249368829268406"><ele>367.2279241496494</ele><time>2021-06-04T01:39:37Z</time><speed>0.8652421236038208</speed></trkpt><trkpt lon="108.89073280975805" lat="34.249461943874856"><ele>371.2505840688854</ele><time>2021-06-04T01:40:11Z</time><speed>0.5713072419166565</speed></trkpt><trkpt lon="108.89075823106118" lat="34.24956250606967"><ele>370.58459019656334</ele><time>2021-06-04T01:40:25Z</time><speed>0.7681455016136169</speed></trkpt><trkpt lon="108.8907537741546" lat="34.24966760098468"><ele>371.078606229155</ele><time>2021-06-04T01:40:43Z</time><speed>0.6848676800727844</speed></trkpt><trkpt lon="108.89076834198805" lat="34.24977203257902"><ele>371.5935541312893</ele><time>2021-06-04T01:41:04Z</time><speed>0.9194766879081726</speed></trkpt><trkpt lon="108.89082218079119" lat="34.24986744423978"><ele>371.7436894345802</ele><time>2021-06-04T01:41:15Z</time><speed>0.93804532289505</speed></trkpt><trkpt lon="108.89088700256" lat="34.249942614482855"><ele>372.9775312854561</ele><time>2021-06-04T01:41:23Z</time><speed>0.925075888633728</speed></trkpt><trkpt lon="108.89096465348827" lat="34.25001116605818"><ele>375.9596067827223</ele><time>2021-06-04T01:41:37Z</time><speed>0.8271295428276062</speed></trkpt><trkpt lon="108.8910273365979" lat="34.25009033687976"><ele>375.8584702191212</ele><time>2021-06-04T01:41:45Z</time><speed>0.8809605240821838</speed></trkpt><trkpt lon="108.89116358821735" lat="34.25007086862708"><ele>374.4100095431957</ele><time>2021-06-04T01:43:41Z</time><speed>0.936187207698822</speed></trkpt><trkpt lon="108.89125736898511" lat="34.25012155860886"><ele>363.5804812088609</ele><time>2021-06-04T01:55:41Z</time><speed>0.5218905806541443</speed></trkpt><trkpt lon="108.89117247028372" lat="34.25018787458589"><ele>357.063967499882</ele><time>2021-06-04T01:55:59Z</time><speed>0.583298921585083</speed></trkpt><trkpt lon="108.89126175434696" lat="34.250246357065464"><ele>355.7582486718893</ele><time>2021-06-04T01:56:11Z</time><speed>0.9450424313545227</speed></trkpt><trkpt lon="108.89135871028904" lat="34.250323521851385"><ele>358.5455315504223</ele><time>2021-06-04T01:56:21Z</time><speed>1.0335805416107178</speed></trkpt><trkpt lon="108.89143351380709" lat="34.250404380690235"><ele>368.8014252791181</ele><time>2021-06-04T01:56:38Z</time><speed>0.9791979789733887</speed></trkpt><trkpt lon="108.89156118462152" lat="34.25044680621906"><ele>374.69755990796585</ele><time>2021-06-04T01:56:47Z</time><speed>0.9868658185005188</speed></trkpt><trkpt lon="108.89168226850803" lat="34.25046332239405"><ele>371.3615732606082</ele><time>2021-06-04T01:56:55Z</time><speed>1.2041922807693481</speed></trkpt><trkpt lon="108.8917992188217" lat="34.250468858860344"><ele>370.4742002476811</ele><time>2021-06-04T01:57:03Z</time><speed>0.8392612934112549</speed></trkpt><trkpt lon="108.89192621317254" lat="34.25049703786255"><ele>369.00655936228094</ele><time>2021-06-04T01:57:13Z</time><speed>1.1218451261520386</speed></trkpt><trkpt lon="108.89205506787289" lat="34.25050666522158"><ele>369.1969947053909</ele><time>2021-06-04T01:57:23Z</time><speed>1.04349946975708</speed></trkpt><trkpt lon="108.89217093003849" lat="34.25051997225959"><ele>370.84154210705384</ele><time>2021-06-04T01:57:35Z</time><speed>0.9110153317451477</speed></trkpt><trkpt lon="108.89231210491836" lat="34.2505034704083"><ele>372.9762792804428</ele><time>2021-06-04T01:57:43Z</time><speed>1.0820355415344238</speed></trkpt><trkpt lon="108.89242569157211" lat="34.25055511201626"><ele>370.19217498402116</ele><time>2021-06-04T01:57:53Z</time><speed>1.1681666374206543</speed></trkpt><trkpt lon="108.89251487657103" lat="34.2506115993035"><ele>372.8400375456373</ele><time>2021-06-04T01:57:59Z</time><speed>1.0919049978256226</speed></trkpt><trkpt lon="108.89262183778055" lat="34.25063878558895"><ele>373.4986852130488</ele><time>2021-06-04T01:58:09Z</time><speed>1.0627247095108032</speed></trkpt><trkpt lon="108.89274248175063" lat="34.25067972840446"><ele>380.58196195792027</ele><time>2021-06-04T01:58:27Z</time><speed>0.9799975752830505</speed></trkpt><trkpt lon="108.89285893995005" lat="34.2507218085685"><ele>379.97758610717364</ele><time>2021-06-04T01:58:35Z</time><speed>0.8914549350738525</speed></trkpt><trkpt lon="108.89297021161894" lat="34.25071446372211"><ele>377.07550105967016</ele><time>2021-06-04T01:58:45Z</time><speed>0.814745306968689</speed></trkpt><trkpt lon="108.89309672201448" lat="34.2507132995189"><ele>377.9262393129848</ele><time>2021-06-04T01:58:53Z</time><speed>1.0174504518508911</speed></trkpt><trkpt lon="108.89320679427665" lat="34.250737117587356"><ele>376.8235286451629</ele><time>2021-06-04T01:59:01Z</time><speed>1.2327775955200195</speed></trkpt><trkpt lon="108.89327771589852" lat="34.25081502155198"><ele>375.2406910719341</ele><time>2021-06-04T01:59:25Z</time><speed>0.7741783261299133</speed></trkpt><trkpt lon="108.89333347387114" lat="34.25090056952241"><ele>375.39266100585274</ele><time>2021-06-04T01:59:37Z</time><speed>0.9590381383895874</speed></trkpt><trkpt lon="108.89344117397101" lat="34.25097556004045"><ele>368.5949423757321</ele><time>2021-06-04T01:59:49Z</time><speed>0.35827308893203735</speed></trkpt><trkpt lon="108.89354212693658" lat="34.25102252228138"><ele>371.81431650411855</ele><time>2021-06-04T02:00:01Z</time><speed>0.7942853569984436</speed></trkpt><trkpt lon="108.8936276767783" lat="34.25108287592096"><ele>371.6209818266029</ele><time>2021-06-04T02:00:21Z</time><speed>0.5152729749679565</speed></trkpt><trkpt lon="108.89362592585202" lat="34.251178410522655"><ele>373.2815906512788</ele><time>2021-06-04T02:00:35Z</time><speed>0.7669404149055481</speed></trkpt><trkpt lon="108.89366098627104" lat="34.25128614791251"><ele>372.81931667764815</ele><time>2021-06-04T02:00:53Z</time><speed>0.7197988033294678</speed></trkpt><trkpt lon="108.89365287658836" lat="34.25137843097071"><ele>372.6447048770838</ele><time>2021-06-04T02:01:07Z</time><speed>0.17216303944587708</speed></trkpt><trkpt lon="108.89358035059759" lat="34.251461134621245"><ele>375.6886453704212</ele><time>2021-06-04T02:01:23Z</time><speed>0.7992556691169739</speed></trkpt><trkpt lon="108.8934923549447" lat="34.2515312716875"><ele>374.94196188797036</ele><time>2021-06-04T02:01:31Z</time><speed>0.9659634232521057</speed></trkpt><trkpt lon="108.89343864316385" lat="34.251622890586184"><ele>369.01289941129437</ele><time>2021-06-04T02:01:47Z</time><speed>0.6308097243309021</speed></trkpt><trkpt lon="108.89343141156972" lat="34.25172025595962"><ele>366.6583408819836</ele><time>2021-06-04T02:01:56Z</time><speed>0.9052870869636536</speed></trkpt><trkpt lon="108.8933957950697" lat="34.251805543028404"><ele>371.73174025752206</ele><time>2021-06-04T02:02:11Z</time><speed>1.1354187726974487</speed></trkpt><trkpt lon="108.89342685336938" lat="34.2518932304757"><ele>375.6927332252786</ele><time>2021-06-04T02:02:19Z</time><speed>0.8949506282806396</speed></trkpt><trkpt lon="108.89347705236742" lat="34.252020834000355"><ele>379.05667598895815</ele><time>2021-06-04T02:02:32Z</time><speed>0.8635978698730469</speed></trkpt><trkpt lon="108.89350449237362" lat="34.25212995772119"><ele>378.2678252352745</ele><time>2021-06-04T02:02:40Z</time><speed>0.6780673265457153</speed></trkpt><trkpt lon="108.89363221913358" lat="34.252164298798526"><ele>378.85182657855137</ele><time>2021-06-04T02:03:03Z</time><speed>0.8507334589958191</speed></trkpt><trkpt lon="108.8935258970213" lat="34.252101293142225"><ele>371.73663512139933</ele><time>2021-06-04T02:05:19Z</time><speed>0.975275456905365</speed></trkpt><trkpt lon="108.89348570609538" lat="34.252011970680414"><ele>374.83944313092013</ele><time>2021-06-04T02:05:25Z</time><speed>0.939883828163147</speed></trkpt><trkpt lon="108.89344057443984" lat="34.25190848707923"><ele>376.4314455089836</ele><time>2021-06-04T02:05:33Z</time><speed>0.8708267211914062</speed></trkpt><trkpt lon="108.89342497992013" lat="34.25181704534451"><ele>372.7427606812515</ele><time>2021-06-04T02:05:42Z</time><speed>0.9701619744300842</speed></trkpt><trkpt lon="108.89338763945463" lat="34.25172047603883"><ele>370.6041949792005</ele><time>2021-06-04T02:05:51Z</time><speed>1.1670129299163818</speed></trkpt><trkpt lon="108.89339561800193" lat="34.2516106633431"><ele>368.57388465569244</ele><time>2021-06-04T02:06:01Z</time><speed>1.1401203870773315</speed></trkpt><trkpt lon="108.89340832398366" lat="34.251495774804134"><ele>368.15628893825897</ele><time>2021-06-04T02:06:09Z</time><speed>1.3127704858779907</speed></trkpt><trkpt lon="108.89334473995986" lat="34.25139431451212"><ele>369.8407215249598</ele><time>2021-06-04T02:06:17Z</time><speed>1.1868059635162354</speed></trkpt><trkpt lon="108.89323690867093" lat="34.25137088534479"><ele>371.6053796878612</ele><time>2021-06-04T02:06:27Z</time><speed>1.0072170495986938</speed></trkpt><trkpt lon="108.89312494502296" lat="34.251387071022904"><ele>372.48971229758416</ele><time>2021-06-04T02:06:37Z</time><speed>0.9705812931060791</speed></trkpt><trkpt lon="108.89300725407962" lat="34.25136600454279"><ele>373.84889459519184</ele><time>2021-06-04T02:06:45Z</time><speed>0.9023599028587341</speed></trkpt><trkpt lon="108.89289368948901" lat="34.25131302435019"><ele>377.28781966531926</ele><time>2021-06-04T02:06:53Z</time><speed>1.2859615087509155</speed></trkpt><trkpt lon="108.89279001128507" lat="34.25125009899382"><ele>372.6596437564691</ele><time>2021-06-04T02:07:03Z</time><speed>1.1884386539459229</speed></trkpt><trkpt lon="108.89273356345535" lat="34.251168977137176"><ele>371.29759873004133</ele><time>2021-06-04T02:07:09Z</time><speed>1.3058197498321533</speed></trkpt><trkpt lon="108.89264951839415" lat="34.2510893139138"><ele>371.378546820393</ele><time>2021-06-04T02:07:15Z</time><speed>1.2844372987747192</speed></trkpt><trkpt lon="108.89253519215673" lat="34.25110815920656"><ele>373.92454367397215</ele><time>2021-06-04T02:07:25Z</time><speed>1.3963149785995483</speed></trkpt><trkpt lon="108.89241744113657" lat="34.25114862599099"><ele>372.67568905504413</ele><time>2021-06-04T02:07:35Z</time><speed>1.2941962480545044</speed></trkpt><trkpt lon="108.89227351955937" lat="34.251152868983894"><ele>375.57174157320907</ele><time>2021-06-04T02:07:43Z</time><speed>1.0478484630584717</speed></trkpt><trkpt lon="108.8921547845852" lat="34.25113810723627"><ele>375.7519873492225</ele><time>2021-06-04T02:07:51Z</time><speed>1.0645755529403687</speed></trkpt><trkpt lon="108.89202340272412" lat="34.251100992928016"><ele>378.52933109704463</ele><time>2021-06-04T02:08:01Z</time><speed>1.1946518421173096</speed></trkpt><trkpt lon="108.89192272922956" lat="34.25102251087884"><ele>378.5113043118544</ele><time>2021-06-04T02:08:08Z</time><speed>0.9256882667541504</speed></trkpt><trkpt lon="108.89184106806238" lat="34.25096020062926"><ele>376.1185175993719</ele><time>2021-06-04T02:08:19Z</time><speed>0.8620846271514893</speed></trkpt><trkpt lon="108.89176886628623" lat="34.250861421147725"><ele>376.67761031587304</ele><time>2021-06-04T02:08:29Z</time><speed>1.2149064540863037</speed></trkpt><trkpt lon="108.8916901993853" lat="34.250790037525064"><ele>374.95694495821846</ele><time>2021-06-04T02:08:37Z</time><speed>1.2217741012573242</speed></trkpt><trkpt lon="108.89161563525006" lat="34.250707283536755"><ele>372.1464461088654</ele><time>2021-06-04T02:08:45Z</time><speed>1.0708725452423096</speed></trkpt><trkpt lon="108.8915703049734" lat="34.250607467474275"><ele>370.8760236097203</ele><time>2021-06-04T02:08:57Z</time><speed>1.2187055349349976</speed></trkpt><trkpt lon="108.89151822854981" lat="34.2505273631317"><ele>372.68002303093425</ele><time>2021-06-04T02:09:07Z</time><speed>1.22554349899292</speed></trkpt><trkpt lon="108.89146690958951" lat="34.250440404203246"><ele>375.14527393813574</ele><time>2021-06-04T02:09:15Z</time><speed>1.3899704217910767</speed></trkpt><trkpt lon="108.89137172243532" lat="34.25037931271736"><ele>374.68681592821025</ele><time>2021-06-04T02:09:21Z</time><speed>1.1434924602508545</speed></trkpt><trkpt lon="108.89128921184074" lat="34.25031247856959"><ele>373.66605724677333</ele><time>2021-06-04T02:09:29Z</time><speed>0.9098497629165649</speed></trkpt><trkpt lon="108.89121175832622" lat="34.250245144095196"><ele>374.1047336246588</ele><time>2021-06-04T02:09:35Z</time><speed>1.1396219730377197</speed></trkpt><trkpt lon="108.89113013466714" lat="34.25017525277297"><ele>375.0464204908608</ele><time>2021-06-04T02:09:44Z</time><speed>0.9565732479095459</speed></trkpt><trkpt lon="108.89102487478222" lat="34.250113514699045"><ele>374.81747755200246</ele><time>2021-06-04T02:09:55Z</time><speed>1.2357367277145386</speed></trkpt><trkpt lon="108.89093705168241" lat="34.2500369791224"><ele>373.1359662893869</ele><time>2021-06-04T02:10:03Z</time><speed>1.0918498039245605</speed></trkpt><trkpt lon="108.8908668951474" lat="34.249960183002315"><ele>371.2608935342929</ele><time>2021-06-04T02:10:09Z</time><speed>1.1309027671813965</speed></trkpt><trkpt lon="108.89083458903548" lat="34.2498637903942"><ele>367.54633875844416</ele><time>2021-06-04T02:10:19Z</time><speed>1.278476595878601</speed></trkpt><trkpt lon="108.89081078465404" lat="34.24975388070359"><ele>369.11990284381267</ele><time>2021-06-04T02:10:31Z</time><speed>1.0466535091400146</speed></trkpt><trkpt lon="108.89080524451904" lat="34.24965881417594"><ele>370.75322117647363</ele><time>2021-06-04T02:10:37Z</time><speed>1.4762327671051025</speed></trkpt><trkpt lon="108.89076717377138" lat="34.24955972284588"><ele>370.6972417046572</ele><time>2021-06-04T02:10:43Z</time><speed>1.2508716583251953</speed></trkpt><trkpt lon="108.89065984082215" lat="34.24950510817661"><ele>370.2951860709793</ele><time>2021-06-04T02:10:49Z</time><speed>1.1727535724639893</speed></trkpt><trkpt lon="108.89058720399466" lat="34.2494296037227"><ele>372.25198878486566</ele><time>2021-06-04T02:10:56Z</time><speed>1.2360937595367432</speed></trkpt></trkseg></trk></gpx>
