# Supplementary material for: Exploring the influence of path environment factors on walking behavior in urban parks with configuration attribute control
Source: PLoS One. 2025 Jul 28;20(7):e0329278. doi: 10.1371/journal.pone.0329278 (PMC12303266; doi:10.1371/journal.pone.0329278)
Supplement: S2 File — (ZIP) [file pone.0329278.s002.zip › S2 File/Trajectory data/F6.gpx]

<?xml version="1.0" encoding="UTF-8"?>
<gpx xmlns:xsi="http://www.w3.org/2001/XMLSchema-instance" xmlns="http://www.topografix.com/GPX/1/1" xsi:schemaLocation="http://www.topografix.com/GPX/1/1 http://www.topografix.com/GPX/1/1/gpx.xsd" version="1.1" creator="foooooot.com">
<metadata>
         <copyright author="foooooot.com"> <license>foooooot.com</license></copyright>
         <time>1622737233.0</time>
         <name>1904 FQ 03 01</name>
</metadata>
<trk>
    <name>1904 FQ 03 01</name>
    <type>trip#track</type>
    <src>手机客户端软件/六只脚iPhone版</src>
    <trkseg> 
<trkpt lat="34.24883957" lon="108.89601415">
   <ele>326.61480712890625</ele>
   <time>2021-06-04T00:20:36.000Z</time>
</trkpt>  
<trkpt lat="34.248919" lon="108.895962">
   <ele>369.147217</ele>
   <time>2021-06-04T00:25:15.000Z</time>
</trkpt>  
<trkpt lat="34.249117" lon="108.895987">
   <ele>359.350952</ele>
   <time>2021-06-04T00:25:30.000Z</time>
</trkpt>  
<trkpt lat="34.249285" lon="108.895927">
   <ele>357.642395</ele>
   <time>2021-06-04T00:25:34.000Z</time>
</trkpt>  
<trkpt lat="34.249376" lon="108.89595">
   <ele>358.010254</ele>
   <time>2021-06-04T00:25:39.000Z</time>
</trkpt>  
<trkpt lat="34.2495" lon="108.895949">
   <ele>357.584717</ele>
   <time>2021-06-04T00:25:43.000Z</time>
</trkpt>  
<trkpt lat="34.249563" lon="108.895864">
   <ele>354.279724</ele>
   <time>2021-06-04T00:25:49.000Z</time>
</trkpt>  
<trkpt lat="34.249683" lon="108.895881">
   <ele>352.825317</ele>
   <time>2021-06-04T00:25:59.000Z</time>
</trkpt>  
<trkpt lat="34.249784" lon="108.895861">
   <ele>362.493469</ele>
   <time>2021-06-04T00:26:05.000Z</time>
</trkpt>  
<trkpt lat="34.249818" lon="108.895746">
   <ele>376.670471</ele>
   <time>2021-06-04T00:26:21.000Z</time>
</trkpt>  
<trkpt lat="34.249865" lon="108.895638">
   <ele>372.693115</ele>
   <time>2021-06-04T00:26:39.000Z</time>
</trkpt>  
<trkpt lat="34.249969" lon="108.895703">
   <ele>370.947693</ele>
   <time>2021-06-04T00:27:03.000Z</time>
</trkpt>  
<trkpt lat="34.25006" lon="108.895746">
   <ele>371.097778</ele>
   <time>2021-06-04T00:27:13.000Z</time>
</trkpt>  
<trkpt lat="34.250153" lon="108.895748">
   <ele>371.90271</ele>
   <time>2021-06-04T00:27:22.000Z</time>
</trkpt>  
<trkpt lat="34.250179" lon="108.895854">
   <ele>367.504272</ele>
   <time>2021-06-04T00:27:29.000Z</time>
</trkpt>  
<trkpt lat="34.250272" lon="108.895852">
   <ele>369.742004</ele>
   <time>2021-06-04T00:27:54.000Z</time>
</trkpt>  
<trkpt lat="34.250295" lon="108.895741">
   <ele>371.546753</ele>
   <time>2021-06-04T00:28:43.000Z</time>
</trkpt>  
<trkpt lat="34.250278" lon="108.895623">
   <ele>372.557739</ele>
   <time>2021-06-04T00:28:57.000Z</time>
</trkpt>  
<trkpt lat="34.250277" lon="108.895513">
   <ele>370.641113</ele>
   <time>2021-06-04T00:29:04.000Z</time>
</trkpt>  
<trkpt lat="34.250291" lon="108.89538">
   <ele>368.609253</ele>
   <time>2021-06-04T00:29:13.000Z</time>
</trkpt>  
<trkpt lat="34.250302" lon="108.895255">
   <ele>372.746277</ele>
   <time>2021-06-04T00:29:27.000Z</time>
</trkpt>  
<trkpt lat="34.250297" lon="108.895146">
   <ele>373.620483</ele>
   <time>2021-06-04T00:29:35.000Z</time>
</trkpt>  
<trkpt lat="34.250299" lon="108.895004">
   <ele>373.583557</ele>
   <time>2021-06-04T00:29:43.000Z</time>
</trkpt>  
<trkpt lat="34.250358" lon="108.894919">
   <ele>374.300293</ele>
   <time>2021-06-04T00:29:49.000Z</time>
</trkpt>  
<trkpt lat="34.250396" lon="108.894815">
   <ele>372.700928</ele>
   <time>2021-06-04T00:29:59.000Z</time>
</trkpt>  
<trkpt lat="34.25037" lon="108.894697">
   <ele>368.6745</ele>
   <time>2021-06-04T00:30:17.000Z</time>
</trkpt>  
<trkpt lat="34.250418" lon="108.894605">
   <ele>372.127502</ele>
   <time>2021-06-04T00:30:26.000Z</time>
</trkpt>  
<trkpt lat="34.250441" lon="108.894485">
   <ele>375.808716</ele>
   <time>2021-06-04T00:30:37.000Z</time>
</trkpt>  
<trkpt lat="34.250495" lon="108.894397">
   <ele>372.804077</ele>
   <time>2021-06-04T00:30:46.000Z</time>
</trkpt>  
<trkpt lat="34.25053" lon="108.894271">
   <ele>370.508667</ele>
   <time>2021-06-04T00:30:58.000Z</time>
</trkpt>  
<trkpt lat="34.250558" lon="108.894161">
   <ele>373.783081</ele>
   <time>2021-06-04T00:31:06.000Z</time>
</trkpt>  
<trkpt lat="34.250583" lon="108.894031">
   <ele>377.572144</ele>
   <time>2021-06-04T00:31:31.000Z</time>
</trkpt>  
<trkpt lat="34.250616" lon="108.893925">
   <ele>378.049683</ele>
   <time>2021-06-04T00:31:40.000Z</time>
</trkpt>  
<trkpt lat="34.250671" lon="108.893802">
   <ele>376.528992</ele>
   <time>2021-06-04T00:31:52.000Z</time>
</trkpt>  
<trkpt lat="34.25071" lon="108.8937">
   <ele>378.434204</ele>
   <time>2021-06-04T00:32:02.000Z</time>
</trkpt>  
<trkpt lat="34.250748" lon="108.893572">
   <ele>372.492798</ele>
   <time>2021-06-04T00:32:17.000Z</time>
</trkpt>  
<trkpt lat="34.250733" lon="108.893448">
   <ele>374.636475</ele>
   <time>2021-06-04T00:32:28.000Z</time>
</trkpt>  
<trkpt lat="34.250748" lon="108.893333">
   <ele>374.912292</ele>
   <time>2021-06-04T00:32:36.000Z</time>
</trkpt>  
<trkpt lat="34.250744" lon="108.893208">
   <ele>376.315186</ele>
   <time>2021-06-04T00:32:48.000Z</time>
</trkpt>  
<trkpt lat="34.250748" lon="108.893082">
   <ele>377.310059</ele>
   <time>2021-06-04T00:32:57.000Z</time>
</trkpt>  
<trkpt lat="34.250712" lon="108.892981">
   <ele>379.595825</ele>
   <time>2021-06-04T00:33:06.000Z</time>
</trkpt>  
<trkpt lat="34.25068" lon="108.892837">
   <ele>382.762695</ele>
   <time>2021-06-04T00:33:21.000Z</time>
</trkpt>  
<trkpt lat="34.250641" lon="108.892707">
   <ele>379.722717</ele>
   <time>2021-06-04T00:33:31.000Z</time>
</trkpt>  
<trkpt lat="34.250619" lon="108.892583">
   <ele>385.63916</ele>
   <time>2021-06-04T00:33:41.000Z</time>
</trkpt>  
<trkpt lat="34.250567" lon="108.892488">
   <ele>386.989014</ele>
   <time>2021-06-04T00:33:51.000Z</time>
</trkpt>  
<trkpt lat="34.250569" lon="108.892358">
   <ele>380.566772</ele>
   <time>2021-06-04T00:33:59.000Z</time>
</trkpt>  
<trkpt lat="34.25056" lon="108.892242">
   <ele>377.132507</ele>
   <time>2021-06-04T00:34:11.000Z</time>
</trkpt>  
<trkpt lat="34.250547" lon="108.89213">
   <ele>376.053711</ele>
   <time>2021-06-04T00:34:22.000Z</time>
</trkpt>  
<trkpt lat="34.250547" lon="108.891992">
   <ele>378.382507</ele>
   <time>2021-06-04T00:34:31.000Z</time>
</trkpt>  
<trkpt lat="34.250549" lon="108.891868">
   <ele>375.746399</ele>
   <time>2021-06-04T00:34:40.000Z</time>
</trkpt>  
<trkpt lat="34.250521" lon="108.891755">
   <ele>375.842529</ele>
   <time>2021-06-04T00:34:51.000Z</time>
</trkpt>  
<trkpt lat="34.250505" lon="108.891633">
   <ele>375.878052</ele>
   <time>2021-06-04T00:35:00.000Z</time>
</trkpt>  
<trkpt lat="34.250498" lon="108.891519">
   <ele>376.390747</ele>
   <time>2021-06-04T00:35:08.000Z</time>
</trkpt>  
<trkpt lat="34.250431" lon="108.891423">
   <ele>376.048523</ele>
   <time>2021-06-04T00:35:16.000Z</time>
</trkpt>  
<trkpt lat="34.25038" lon="108.891328">
   <ele>374.573608</ele>
   <time>2021-06-04T00:35:24.000Z</time>
</trkpt>  
<trkpt lat="34.250312" lon="108.891234">
   <ele>373.700073</ele>
   <time>2021-06-04T00:35:34.000Z</time>
</trkpt>  
<trkpt lat="34.250248" lon="108.891131">
   <ele>375.304321</ele>
   <time>2021-06-04T00:35:44.000Z</time>
</trkpt>  
<trkpt lat="34.250168" lon="108.891061">
   <ele>374.842163</ele>
   <time>2021-06-04T00:35:54.000Z</time>
</trkpt>  
<trkpt lat="34.250103" lon="108.890984">
   <ele>375.429688</ele>
   <time>2021-06-04T00:36:04.000Z</time>
</trkpt>  
<trkpt lat="34.250026" lon="108.890905">
   <ele>379.432678</ele>
   <time>2021-06-04T00:36:14.000Z</time>
</trkpt>  
<trkpt lat="34.249949" lon="108.890848">
   <ele>381.741089</ele>
   <time>2021-06-04T00:36:22.000Z</time>
</trkpt>  
<trkpt lat="34.249851" lon="108.890799">
   <ele>381.250732</ele>
   <time>2021-06-04T00:36:32.000Z</time>
</trkpt>  
<trkpt lat="34.249752" lon="108.89078">
   <ele>382.118164</ele>
   <time>2021-06-04T00:36:44.000Z</time>
</trkpt>  
<trkpt lat="34.249645" lon="108.890781">
   <ele>382.305176</ele>
   <time>2021-06-04T00:36:54.000Z</time>
</trkpt>  
<trkpt lat="34.249563" lon="108.890703">
   <ele>380.72522</ele>
   <time>2021-06-04T00:37:02.000Z</time>
</trkpt>  
<trkpt lat="34.249484" lon="108.890618">
   <ele>379.882324</ele>
   <time>2021-06-04T00:37:11.000Z</time>
</trkpt>  
<trkpt lat="34.249433" lon="108.890522">
   <ele>380.600464</ele>
   <time>2021-06-04T00:37:22.000Z</time>
</trkpt>  
       </trkseg>
   </trk>
</gpx>
