# Supplementary material for: Exploring the influence of path environment factors on walking behavior in urban parks with configuration attribute control
Source: PLoS One. 2025 Jul 28;20(7):e0329278. doi: 10.1371/journal.pone.0329278 (PMC12303266; doi:10.1371/journal.pone.0329278)
Supplement: S2 File — (ZIP) [file pone.0329278.s002.zip › S2 File/Trajectory data/F60.gpx]

<?xml version="1.0" encoding="UTF-8"?><gpx xsi:schemaLocation="http://www.topografix.com/GPX/1/0 http://www.topografix.com/GPX/1/0/gpx.xsd" xmlns="http://www.topografix.com/GPX/1/0" xmlns:xsi="http://www.w3.org/2001/XMLSchema-instance" creator="SixFoot - http://www.foooooot.com/" version="1.0"><trk><trkseg><trkpt lon="108.89460516233237" lat="34.24608144362674"><ele>371.22846530470997</ele><time>2021-06-04T00:20:01Z</time><speed>0.0015955602284520864</speed></trkpt><trkpt lon="108.89469104639835" lat="34.24616908676801"><ele>371.3485222789239</ele><time>2021-06-04T00:20:05Z</time><speed>1.217114806175232</speed></trkpt><trkpt lon="108.89483218803294" lat="34.246268768886374"><ele>367.01566962361164</ele><time>2021-06-04T00:20:12Z</time><speed>1.3686143159866333</speed></trkpt><trkpt lon="108.89487677099225" lat="34.24637170117389"><ele>368.42143780324983</ele><time>2021-06-04T00:20:23Z</time><speed>0.9290506839752197</speed></trkpt><trkpt lon="108.89493274604767" lat="34.24646202031319"><ele>368.20000525320927</ele><time>2021-06-04T00:20:33Z</time><speed>1.098904013633728</speed></trkpt><trkpt lon="108.89500091192609" lat="34.24653714218191"><ele>370.1530873818177</ele><time>2021-06-04T00:20:41Z</time><speed>1.0533204078674316</speed></trkpt><trkpt lon="108.89508497892227" lat="34.246632843207166"><ele>370.7368945813733</ele><time>2021-06-04T00:20:54Z</time><speed>1.0812629461288452</speed></trkpt><trkpt lon="108.89514797455935" lat="34.246717343601276"><ele>370.2256924719903</ele><time>2021-06-04T00:21:03Z</time><speed>1.3975969552993774</speed></trkpt><trkpt lon="108.89517114454972" lat="34.24683221768717"><ele>369.7555051229543</ele><time>2021-06-04T00:21:11Z</time><speed>1.503063678741455</speed></trkpt><trkpt lon="108.89517293881134" lat="34.24693180234317"><ele>369.2342887074878</ele><time>2021-06-04T00:21:21Z</time><speed>1.0892759561538696</speed></trkpt><trkpt lon="108.89517812455605" lat="34.247041921319365"><ele>371.092492518945</ele><time>2021-06-04T00:21:30Z</time><speed>1.0607268810272217</speed></trkpt><trkpt lon="108.8952368277173" lat="34.24714687256806"><ele>370.04975814233484</ele><time>2021-06-04T00:21:41Z</time><speed>0.7197204828262329</speed></trkpt><trkpt lon="108.89524443817969" lat="34.24723698376103"><ele>371.15289718522206</ele><time>2021-06-04T00:21:47Z</time><speed>1.0220191478729248</speed></trkpt><trkpt lon="108.89522689993721" lat="34.247333969830684"><ele>372.0328201789422</ele><time>2021-06-04T00:21:55Z</time><speed>1.1814297437667847</speed></trkpt><trkpt lon="108.895236664438" lat="34.24743118625194"><ele>371.7677363518505</ele><time>2021-06-04T00:21:59Z</time><speed>0.9999834895133972</speed></trkpt><trkpt lon="108.89522156259541" lat="34.24753204340891"><ele>372.22679303063785</ele><time>2021-06-04T00:22:10Z</time><speed>1.0244349241256714</speed></trkpt><trkpt lon="108.89514533404976" lat="34.24760264354263"><ele>372.09304239947016</ele><time>2021-06-04T00:22:21Z</time><speed>1.4128717184066772</speed></trkpt><trkpt lon="108.89501114558254" lat="34.24764741306642"><ele>371.9704543776165</ele><time>2021-06-04T00:22:29Z</time><speed>1.2451413869857788</speed></trkpt><trkpt lon="108.89492909936386" lat="34.24771514099071"><ele>371.6211525525665</ele><time>2021-06-04T00:22:36Z</time><speed>1.1659502983093262</speed></trkpt><trkpt lon="108.89484212012616" lat="34.24778449055102"><ele>370.29358222584113</ele><time>2021-06-04T00:22:46Z</time><speed>1.4443926811218262</speed></trkpt><trkpt lon="108.89476432606052" lat="34.24785028752142"><ele>370.49440728442835</ele><time>2021-06-04T00:22:53Z</time><speed>1.178574562072754</speed></trkpt><trkpt lon="108.8947072697589" lat="34.24793234009089"><ele>371.5831261689415</ele><time>2021-06-04T00:23:00Z</time><speed>1.360366940498352</speed></trkpt><trkpt lon="108.89474135093212" lat="34.24802101342618"><ele>373.56677878047935</ele><time>2021-06-04T00:23:08Z</time><speed>1.270435094833374</speed></trkpt><trkpt lon="108.89484123451541" lat="34.24809440250349"><ele>372.68552303905045</ele><time>2021-06-04T00:23:18Z</time><speed>1.6122328042984009</speed></trkpt><trkpt lon="108.89492113716872" lat="34.24822683245691"><ele>372.87816188064835</ele><time>2021-06-04T00:23:26Z</time><speed>1.5876644849777222</speed></trkpt><trkpt lon="108.89495366615078" lat="34.24831706832912"><ele>373.64166390464317</ele><time>2021-06-04T00:23:34Z</time><speed>0.9750027060508728</speed></trkpt><trkpt lon="108.89495236558287" lat="34.248421368720095"><ele>374.55909931655293</ele><time>2021-06-04T00:23:43Z</time><speed>1.2490811347961426</speed></trkpt><trkpt lon="108.89497598564154" lat="34.24852794218618"><ele>373.7258918053389</ele><time>2021-06-04T00:23:51Z</time><speed>1.2176074981689453</speed></trkpt><trkpt lon="108.89499964339994" lat="34.24861811719049"><ele>372.7217955687213</ele><time>2021-06-04T00:23:57Z</time><speed>1.228683352470398</speed></trkpt><trkpt lon="108.89499837514462" lat="34.248717991157385"><ele>372.7783570232216</ele><time>2021-06-04T00:24:07Z</time><speed>0.9483864903450012</speed></trkpt><trkpt lon="108.89496050082958" lat="34.24880766423793"><ele>372.9226832917394</ele><time>2021-06-04T00:24:14Z</time><speed>1.1011269092559814</speed></trkpt><trkpt lon="108.89492835969268" lat="34.248920861540945"><ele>372.9804759333135</ele><time>2021-06-04T00:24:22Z</time><speed>1.0252342224121094</speed></trkpt><trkpt lon="108.89491536861658" lat="34.249028628354495"><ele>372.2828929399643</ele><time>2021-06-04T00:24:31Z</time><speed>1.1713095903396606</speed></trkpt><trkpt lon="108.89491275658182" lat="34.24912857704231"><ele>373.184495371967</ele><time>2021-06-04T00:24:40Z</time><speed>1.1309077739715576</speed></trkpt><trkpt lon="108.89493877285872" lat="34.24923365463219"><ele>373.8957347202015</ele><time>2021-06-04T00:24:46Z</time><speed>1.202246069908142</speed></trkpt><trkpt lon="108.89490545411077" lat="34.24933695872236"><ele>373.3908712401113</ele><time>2021-06-04T00:24:55Z</time><speed>0.975421130657196</speed></trkpt><trkpt lon="108.89486709975793" lat="34.24942959054078"><ele>372.12204074185433</ele><time>2021-06-04T00:25:03Z</time><speed>1.258565068244934</speed></trkpt><trkpt lon="108.89483046913189" lat="34.249515729045896"><ele>371.16486915757554</ele><time>2021-06-04T00:25:11Z</time><speed>1.1366106271743774</speed></trkpt><trkpt lon="108.89477903830763" lat="34.24961493150721"><ele>371.84767207087737</ele><time>2021-06-04T00:25:17Z</time><speed>0.9869242310523987</speed></trkpt><trkpt lon="108.8947456913103" lat="34.24970956455137"><ele>372.33688454933116</ele><time>2021-06-04T00:25:25Z</time><speed>1.4727851152420044</speed></trkpt><trkpt lon="108.8947262718389" lat="34.24980002040368"><ele>372.4612848905153</ele><time>2021-06-04T00:25:33Z</time><speed>1.0792642831802368</speed></trkpt><trkpt lon="108.89475695766161" lat="34.24990427609791"><ele>372.41752452408576</ele><time>2021-06-04T00:25:43Z</time><speed>0.9263123869895935</speed></trkpt><trkpt lon="108.89480586808" lat="34.25000914806666"><ele>371.96041162492475</ele><time>2021-06-04T00:25:53Z</time><speed>1.1089226007461548</speed></trkpt><trkpt lon="108.89496976731371" lat="34.25005499366539"><ele>373.35637066109877</ele><time>2021-06-04T00:26:02Z</time><speed>1.1444240808486938</speed></trkpt><trkpt lon="108.89508625979109" lat="34.25007144479917"><ele>373.18957557315383</ele><time>2021-06-04T00:26:10Z</time><speed>1.2193565368652344</speed></trkpt><trkpt lon="108.89522705017475" lat="34.25007309513989"><ele>371.2775534084526</ele><time>2021-06-04T00:26:20Z</time><speed>1.2189655303955078</speed></trkpt><trkpt lon="108.89535660521766" lat="34.25008410639082"><ele>369.8703070815849</ele><time>2021-06-04T00:26:29Z</time><speed>1.124133586883545</speed></trkpt><trkpt lon="108.8954910572189" lat="34.2500984009771"><ele>369.3319669903786</ele><time>2021-06-04T00:26:38Z</time><speed>1.112086534500122</speed></trkpt><trkpt lon="108.89560114006898" lat="34.250090881830985"><ele>368.6420459756236</ele><time>2021-06-04T00:26:44Z</time><speed>1.19832181930542</speed></trkpt><trkpt lon="108.89572027434129" lat="34.25012130326037"><ele>368.6718840017127</ele><time>2021-06-04T00:26:54Z</time><speed>0.8827344179153442</speed></trkpt><trkpt lon="108.89581304326775" lat="34.25017256880085"><ele>367.86553756394386</ele><time>2021-06-04T00:27:01Z</time><speed>0.9487650990486145</speed></trkpt><trkpt lon="108.89587528753039" lat="34.25025068196788"><ele>367.0458347870422</ele><time>2021-06-04T00:27:09Z</time><speed>1.581864833831787</speed></trkpt><trkpt lon="108.89593492500093" lat="34.25033071535104"><ele>368.12608997171975</ele><time>2021-06-04T00:27:17Z</time><speed>0.9174484014511108</speed></trkpt><trkpt lon="108.8959845373213" lat="34.25041796254641"><ele>368.31428391249176</ele><time>2021-06-04T00:27:24Z</time><speed>1.4274595975875854</speed></trkpt><trkpt lon="108.89600717070375" lat="34.250516554047316"><ele>368.21875637055655</ele><time>2021-06-04T00:27:31Z</time><speed>1.2804324626922607</speed></trkpt><trkpt lon="108.89598059671677" lat="34.25062321271177"><ele>368.71890812214696</ele><time>2021-06-04T00:27:40Z</time><speed>1.1624059677124023</speed></trkpt><trkpt lon="108.89596058478052" lat="34.25072590138442"><ele>369.426589571707</ele><time>2021-06-04T00:27:47Z</time><speed>1.3749871253967285</speed></trkpt><trkpt lon="108.8959701514785" lat="34.250835026874704"><ele>368.4130891212933</ele><time>2021-06-04T00:27:57Z</time><speed>1.3184102773666382</speed></trkpt><trkpt lon="108.89596058968793" lat="34.25093941557801"><ele>367.5494069976353</ele><time>2021-06-04T00:28:06Z</time><speed>1.1583892107009888</speed></trkpt><trkpt lon="108.89587905462359" lat="34.2510234688975"><ele>367.31090582398554</ele><time>2021-06-04T00:28:16Z</time><speed>1.4831985235214233</speed></trkpt><trkpt lon="108.89583755102883" lat="34.25113041273441"><ele>369.24723654307326</ele><time>2021-06-04T00:28:20Z</time><speed>0.9196891784667969</speed></trkpt><trkpt lon="108.89579484854683" lat="34.25121877580998"><ele>369.4691268900855</ele><time>2021-06-04T00:28:31Z</time><speed>1.2961947917938232</speed></trkpt><trkpt lon="108.89576563190869" lat="34.25131780856483"><ele>368.2000429380372</ele><time>2021-06-04T00:28:42Z</time><speed>0.9292621612548828</speed></trkpt><trkpt lon="108.89576222733196" lat="34.25144833413022"><ele>369.9333428748821</ele><time>2021-06-04T00:28:49Z</time><speed>1.1788179874420166</speed></trkpt><trkpt lon="108.89567030167467" lat="34.25150276407512"><ele>370.6987368810855</ele><time>2021-06-04T00:28:57Z</time><speed>1.2339341640472412</speed></trkpt><trkpt lon="108.89555689267242" lat="34.25153391309258"><ele>369.9171299310073</ele><time>2021-06-04T00:29:06Z</time><speed>1.023743987083435</speed></trkpt><trkpt lon="108.8954338383241" lat="34.251578154075546"><ele>370.054034156447</ele><time>2021-06-04T00:29:14Z</time><speed>1.05876886844635</speed></trkpt><trkpt lon="108.89531577478182" lat="34.25160166377117"><ele>369.26348817167235</ele><time>2021-06-04T00:29:23Z</time><speed>1.2462210655212402</speed></trkpt><trkpt lon="108.89520919268351" lat="34.25166552095727"><ele>369.03499662686835</ele><time>2021-06-04T00:29:31Z</time><speed>1.2700906991958618</speed></trkpt><trkpt lon="108.89509659589952" lat="34.251677491539866"><ele>368.3107632171942</ele><time>2021-06-04T00:29:38Z</time><speed>1.2041375637054443</speed></trkpt><trkpt lon="108.89498769255243" lat="34.25168610575779"><ele>367.8798268917498</ele><time>2021-06-04T00:29:45Z</time><speed>1.176130771636963</speed></trkpt><trkpt lon="108.89487957381706" lat="34.251703406017654"><ele>368.0205635191285</ele><time>2021-06-04T00:29:53Z</time><speed>1.2406960725784302</speed></trkpt><trkpt lon="108.89476915265371" lat="34.251730038873326"><ele>367.361652703988</ele><time>2021-06-04T00:30:01Z</time><speed>1.317704200744629</speed></trkpt><trkpt lon="108.89464482343692" lat="34.25177688375583"><ele>367.96105989772576</ele><time>2021-06-04T00:30:09Z</time><speed>1.109255075454712</speed></trkpt><trkpt lon="108.89451514617392" lat="34.25180436299041"><ele>367.9272529125563</ele><time>2021-06-04T00:30:17Z</time><speed>1.1260485649108887</speed></trkpt><trkpt lon="108.89440279901258" lat="34.251746074743515"><ele>368.1929546818201</ele><time>2021-06-04T00:30:28Z</time><speed>1.756548523902893</speed></trkpt><trkpt lon="108.8942945706215" lat="34.25169166894041"><ele>367.79222738954627</ele><time>2021-06-04T00:30:35Z</time><speed>1.1476191282272339</speed></trkpt><trkpt lon="108.89419624195666" lat="34.251613099983516"><ele>367.69200526926886</ele><time>2021-06-04T00:30:44Z</time><speed>1.1193373203277588</speed></trkpt><trkpt lon="108.89409201162809" lat="34.251557260909486"><ele>367.5144552944591</ele><time>2021-06-04T00:30:52Z</time><speed>0.8614770174026489</speed></trkpt><trkpt lon="108.8939671054039" lat="34.251534570542745"><ele>366.18565755222386</ele><time>2021-06-04T00:31:01Z</time><speed>1.0827704668045044</speed></trkpt><trkpt lon="108.89383839007377" lat="34.251565210697684"><ele>371.7563399864938</ele><time>2021-06-04T00:31:06Z</time><speed>1.1835312843322754</speed></trkpt><trkpt lon="108.8937009261399" lat="34.25158503025315"><ele>370.7734772629657</ele><time>2021-06-04T00:31:16Z</time><speed>1.3267854452133179</speed></trkpt><trkpt lon="108.89355048097772" lat="34.25158062274994"><ele>370.4623069734843</ele><time>2021-06-04T00:31:26Z</time><speed>1.103725552558899</speed></trkpt><trkpt lon="108.89343950759056" lat="34.251573623811375"><ele>369.3379109796234</ele><time>2021-06-04T00:31:33Z</time><speed>1.172992467880249</speed></trkpt><trkpt lon="108.89331629491039" lat="34.251537132779454"><ele>370.14319631942413</ele><time>2021-06-04T00:31:41Z</time><speed>1.1685855388641357</speed></trkpt><trkpt lon="108.89322621743122" lat="34.25146671339397"><ele>369.5498325929207</ele><time>2021-06-04T00:31:49Z</time><speed>1.2095608711242676</speed></trkpt><trkpt lon="108.89311234728328" lat="34.251456263013964"><ele>368.3413189107454</ele><time>2021-06-04T00:31:58Z</time><speed>1.4936851263046265</speed></trkpt><trkpt lon="108.89299664643353" lat="34.251437793146"><ele>367.82328207413644</ele><time>2021-06-04T00:32:07Z</time><speed>1.2306280136108398</speed></trkpt><trkpt lon="108.89288375819291" lat="34.25142215982768"><ele>367.66897958230754</ele><time>2021-06-04T00:32:12Z</time><speed>1.294906735420227</speed></trkpt><trkpt lon="108.89279001162859" lat="34.25137511776267"><ele>368.8405196311028</ele><time>2021-06-04T00:32:19Z</time><speed>1.4956728219985962</speed></trkpt><trkpt lon="108.89272855504903" lat="34.25129293649999"><ele>370.0767819919481</ele><time>2021-06-04T00:32:28Z</time><speed>1.2578365802764893</speed></trkpt><trkpt lon="108.89268300102744" lat="34.251191546323476"><ele>369.15747050365337</ele><time>2021-06-04T00:32:37Z</time><speed>1.1770464181900024</speed></trkpt><trkpt lon="108.89256361178556" lat="34.25115909949486"><ele>371.3476033929604</ele><time>2021-06-04T00:32:44Z</time><speed>1.2984846830368042</speed></trkpt><trkpt lon="108.89244243076237" lat="34.25118631601586"><ele>370.24076794605674</ele><time>2021-06-04T00:32:53Z</time><speed>1.8022419214248657</speed></trkpt><trkpt lon="108.89231828894654" lat="34.25119009171458"><ele>369.86417518464776</ele><time>2021-06-04T00:33:02Z</time><speed>1.4908381700515747</speed></trkpt><trkpt lon="108.89219260198757" lat="34.25119045496125"><ele>368.5508249724238</ele><time>2021-06-04T00:33:12Z</time><speed>1.0398743152618408</speed></trkpt><trkpt lon="108.89206061259162" lat="34.251183806705846"><ele>367.2354300364985</ele><time>2021-06-04T00:33:20Z</time><speed>1.2190310955047607</speed></trkpt><trkpt lon="108.89196555951797" lat="34.251124082492375"><ele>367.44655824932056</ele><time>2021-06-04T00:33:28Z</time><speed>1.0617475509643555</speed></trkpt><trkpt lon="108.89185799165124" lat="34.25105957157806"><ele>367.7006370294794</ele><time>2021-06-04T00:33:38Z</time><speed>1.1618049144744873</speed></trkpt><trkpt lon="108.89176046073409" lat="34.250973762984096"><ele>368.64782688001577</ele><time>2021-06-04T00:33:47Z</time><speed>1.4890750646591187</speed></trkpt><trkpt lon="108.89169043049883" lat="34.250896378863416"><ele>367.78145167795856</ele><time>2021-06-04T00:33:55Z</time><speed>1.1042051315307617</speed></trkpt><trkpt lon="108.89160462770319" lat="34.250811523745064"><ele>367.92844179608807</ele><time>2021-06-04T00:34:04Z</time><speed>1.180949330329895</speed></trkpt><trkpt lon="108.89152673211785" lat="34.250747192253506"><ele>367.70784120520347</ele><time>2021-06-04T00:34:12Z</time><speed>1.1109570264816284</speed></trkpt><trkpt lon="108.89146116246066" lat="34.250669065569824"><ele>368.83242259356007</ele><time>2021-06-04T00:34:19Z</time><speed>1.0978831052780151</speed></trkpt><trkpt lon="108.89140281619984" lat="34.25059282184737"><ele>370.26848962932564</ele><time>2021-06-04T00:34:26Z</time><speed>1.6557209491729736</speed></trkpt><trkpt lon="108.89136431429768" lat="34.250481132199994"><ele>369.2171822969374</ele><time>2021-06-04T00:34:36Z</time><speed>0.869911253452301</speed></trkpt><trkpt lon="108.8912645243731" lat="34.25042068283315"><ele>368.5607203972192</ele><time>2021-06-04T00:34:43Z</time><speed>1.1243284940719604</speed></trkpt><trkpt lon="108.89117723483533" lat="34.250337560301496"><ele>367.46427420458065</ele><time>2021-06-04T00:34:54Z</time><speed>0.8927822709083557</speed></trkpt><trkpt lon="108.89107359348988" lat="34.250261387664715"><ele>367.6622528219362</ele><time>2021-06-04T00:35:01Z</time><speed>1.1581205129623413</speed></trkpt><trkpt lon="108.89099511763385" lat="34.250184810008975"><ele>368.45622853547303</ele><time>2021-06-04T00:35:10Z</time><speed>1.182082176208496</speed></trkpt><trkpt lon="108.89089586865224" lat="34.25013325826256"><ele>369.5945762793633</ele><time>2021-06-04T00:35:17Z</time><speed>1.206112027168274</speed></trkpt><trkpt lon="108.89081066142049" lat="34.25001295426385"><ele>366.85098175670834</ele><time>2021-06-04T00:35:28Z</time><speed>1.060831904411316</speed></trkpt><trkpt lon="108.89077563796738" lat="34.24992582690548"><ele>366.06342949313847</ele><time>2021-06-04T00:35:37Z</time><speed>0.719420313835144</speed></trkpt><trkpt lon="108.89075932845046" lat="34.249827191259456"><ele>363.9249740237019</ele><time>2021-06-04T00:35:43Z</time><speed>1.1826411485671997</speed></trkpt><trkpt lon="108.8907317975682" lat="34.24970168139921"><ele>362.9940899347083</ele><time>2021-06-04T00:35:54Z</time><speed>1.4149868488311768</speed></trkpt><trkpt lon="108.89071733876082" lat="34.24960741344124"><ele>362.7802892556489</ele><time>2021-06-04T00:36:01Z</time><speed>1.2569950819015503</speed></trkpt><trkpt lon="108.89070180143351" lat="34.2494891994352"><ele>362.4662737975592</ele><time>2021-06-04T00:36:10Z</time><speed>1.3331780433654785</speed></trkpt><trkpt lon="108.8906931818767" lat="34.24937693133329"><ele>362.23693692428213</ele><time>2021-06-04T00:36:20Z</time><speed>1.2668498754501343</speed></trkpt><trkpt lon="108.89068612708762" lat="34.24927508393148"><ele>361.4726292274079</ele><time>2021-06-04T00:36:29Z</time><speed>1.1141383647918701</speed></trkpt><trkpt lon="108.89070243761115" lat="34.24917592632373"><ele>360.8652753054119</ele><time>2021-06-04T00:36:36Z</time><speed>1.4752775430679321</speed></trkpt><trkpt lon="108.89073527844448" lat="34.24907288586414"><ele>361.1176566335479</ele><time>2021-06-04T00:36:45Z</time><speed>1.178263545036316</speed></trkpt><trkpt lon="108.89081612553045" lat="34.24898611972849"><ele>361.906849011338</ele><time>2021-06-04T00:36:54Z</time><speed>1.020296335220337</speed></trkpt><trkpt lon="108.89089063872603" lat="34.248904231861125"><ele>362.6969036899091</ele><time>2021-06-04T00:37:02Z</time><speed>1.3151655197143555</speed></trkpt><trkpt lon="108.89098152639602" lat="34.24883815727279"><ele>362.5618373864236</ele><time>2021-06-04T00:37:09Z</time><speed>1.4653456211090088</speed></trkpt><trkpt lon="108.89108346669056" lat="34.24878662414385"><ele>362.8518440121555</ele><time>2021-06-04T00:37:19Z</time><speed>1.1535208225250244</speed></trkpt><trkpt lon="108.89117689582065" lat="34.24873545657255"><ele>365.05308846267934</ele><time>2021-06-04T00:37:27Z</time><speed>1.4160672426223755</speed></trkpt><trkpt lon="108.89130663778684" lat="34.248693963013345"><ele>367.09617235419097</ele><time>2021-06-04T00:37:38Z</time><speed>1.4051750898361206</speed></trkpt><trkpt lon="108.89143816230127" lat="34.248679389675644"><ele>367.7229710989382</ele><time>2021-06-04T00:37:47Z</time><speed>1.2645139694213867</speed></trkpt><trkpt lon="108.89155826638675" lat="34.248675583024855"><ele>367.8449197148197</ele><time>2021-06-04T00:37:55Z</time><speed>1.226064682006836</speed></trkpt><trkpt lon="108.89167817224602" lat="34.24870061225722"><ele>367.97741821655035</ele><time>2021-06-04T00:38:06Z</time><speed>1.1121784448623657</speed></trkpt><trkpt lon="108.89179105711852" lat="34.24871255001546"><ele>367.6620851701061</ele><time>2021-06-04T00:38:15Z</time><speed>1.1789971590042114</speed></trkpt><trkpt lon="108.89194753306612" lat="34.24871747612028"><ele>368.3140612755207</ele><time>2021-06-04T00:38:24Z</time><speed>1.2798538208007812</speed></trkpt><trkpt lon="108.89210319651266" lat="34.248760806165194"><ele>368.334450184397</ele><time>2021-06-04T00:38:34Z</time><speed>1.2358286380767822</speed></trkpt><trkpt lon="108.89221707626808" lat="34.24878258707016"><ele>367.63821639476896</ele><time>2021-06-04T00:38:43Z</time><speed>0.9563410878181458</speed></trkpt><trkpt lon="108.89235090431822" lat="34.24879848337478"><ele>367.4321741099948</ele><time>2021-06-04T00:38:52Z</time><speed>1.4309122562408447</speed></trkpt><trkpt lon="108.89246915885961" lat="34.248800915139014"><ele>366.8467859699313</ele><time>2021-06-04T00:39:00Z</time><speed>1.3085869550704956</speed></trkpt><trkpt lon="108.89258463456954" lat="34.24880820348746"><ele>365.3411836052537</ele><time>2021-06-04T00:39:07Z</time><speed>1.1752480268478394</speed></trkpt><trkpt lon="108.89271531721495" lat="34.24879275584098"><ele>364.23191883533525</ele><time>2021-06-04T00:39:16Z</time><speed>1.2760236263275146</speed></trkpt><trkpt lon="108.89283239058828" lat="34.2488237308433"><ele>363.2829887729139</ele><time>2021-06-04T00:39:25Z</time><speed>1.6226750612258911</speed></trkpt><trkpt lon="108.89293964262883" lat="34.248854548567294"><ele>363.1568958050054</ele><time>2021-06-04T00:39:33Z</time><speed>1.0353946685791016</speed></trkpt><trkpt lon="108.8930600017096" lat="34.24886495413298"><ele>362.28126877209627</ele><time>2021-06-04T00:39:42Z</time><speed>1.6262600421905518</speed></trkpt><trkpt lon="108.89322278553433" lat="34.24885360657884"><ele>363.21193870953505</ele><time>2021-06-04T00:39:50Z</time><speed>1.2235878705978394</speed></trkpt><trkpt lon="108.89332137291679" lat="34.24880898197613"><ele>366.2195401544363</ele><time>2021-06-04T00:39:57Z</time><speed>1.5022403001785278</speed></trkpt><trkpt lon="108.89340399709977" lat="34.248720719318726"><ele>366.23928387803716</ele><time>2021-06-04T00:40:07Z</time><speed>1.2427006959915161</speed></trkpt><trkpt lon="108.8934793277544" lat="34.2486506652508"><ele>366.16385575736683</ele><time>2021-06-04T00:40:16Z</time><speed>1.1448864936828613</speed></trkpt><trkpt lon="108.89355412452763" lat="34.2485831254309"><ele>366.0943752025436</ele><time>2021-06-04T00:40:23Z</time><speed>1.219016194343567</speed></trkpt><trkpt lon="108.89365148895926" lat="34.248510418403164"><ele>364.04696333584627</ele><time>2021-06-04T00:40:31Z</time><speed>1.1059962511062622</speed></trkpt><trkpt lon="108.89375238703074" lat="34.248456726489664"><ele>363.68772072664547</ele><time>2021-06-04T00:40:38Z</time><speed>1.1480610370635986</speed></trkpt><trkpt lon="108.8938706161864" lat="34.24843419171526"><ele>363.2735019803793</ele><time>2021-06-04T00:40:46Z</time><speed>1.288993239402771</speed></trkpt><trkpt lon="108.89397915453375" lat="34.24840462453538"><ele>362.4855402351987</ele><time>2021-06-04T00:40:54Z</time><speed>1.1157768964767456</speed></trkpt><trkpt lon="108.89408060037294" lat="34.248363166249355"><ele>361.7610587044046</ele><time>2021-06-04T00:41:02Z</time><speed>1.1054272651672363</speed></trkpt><trkpt lon="108.89419187249358" lat="34.24831644534923"><ele>361.140959998176</ele><time>2021-06-04T00:41:11Z</time><speed>1.1366660594940186</speed></trkpt><trkpt lon="108.89427057846623" lat="34.248220222136666"><ele>361.0787056658405</ele><time>2021-06-04T00:41:22Z</time><speed>1.2933685779571533</speed></trkpt><trkpt lon="108.89436993768433" lat="34.2481469144463"><ele>361.3090517314787</ele><time>2021-06-04T00:41:29Z</time><speed>1.1431790590286255</speed></trkpt><trkpt lon="108.89443568060625" lat="34.24807422107273"><ele>362.2669925759866</ele><time>2021-06-04T00:41:36Z</time><speed>1.3394933938980103</speed></trkpt><trkpt lon="108.89456619946395" lat="34.24804706705523"><ele>363.417452969709</ele><time>2021-06-04T00:41:44Z</time><speed>1.2243839502334595</speed></trkpt><trkpt lon="108.89469913200125" lat="34.24803076805294"><ele>363.777614686513</ele><time>2021-06-04T00:41:53Z</time><speed>1.1861408948898315</speed></trkpt><trkpt lon="108.8948187198596" lat="34.24806852326868"><ele>365.194899513477</ele><time>2021-06-04T00:42:01Z</time><speed>1.1023577451705933</speed></trkpt><trkpt lon="108.89490187424141" lat="34.24812799309778"><ele>365.47553765485026</ele><time>2021-06-04T00:42:07Z</time><speed>1.3806440830230713</speed></trkpt><trkpt lon="108.89493204565721" lat="34.248217270034445"><ele>365.78468404902117</ele><time>2021-06-04T00:42:15Z</time><speed>1.463972806930542</speed></trkpt><trkpt lon="108.89495064635487" lat="34.24830845201743"><ele>365.8054867402071</ele><time>2021-06-04T00:42:25Z</time><speed>0.9383079409599304</speed></trkpt><trkpt lon="108.89496468258541" lat="34.24841420136722"><ele>366.6237014524533</ele><time>2021-06-04T00:42:29Z</time><speed>1.3514071702957153</speed></trkpt><trkpt lon="108.89499089034881" lat="34.24851881311162"><ele>366.6814336790553</ele><time>2021-06-04T00:42:41Z</time><speed>1.2477983236312866</speed></trkpt><trkpt lon="108.89501443871283" lat="34.24860924840799"><ele>366.2437118291267</ele><time>2021-06-04T00:42:51Z</time><speed>1.01572847366333</speed></trkpt><trkpt lon="108.89500399023903" lat="34.24871179866482"><ele>366.51067270254964</ele><time>2021-06-04T00:43:05Z</time><speed>1.0100696086883545</speed></trkpt><trkpt lon="108.89496959615671" lat="34.24880210139656"><ele>366.76268555654354</ele><time>2021-06-04T00:43:15Z</time><speed>1.0378649234771729</speed></trkpt><trkpt lon="108.89496624037787" lat="34.24891210533954"><ele>365.6260154951489</ele><time>2021-06-04T00:43:24Z</time><speed>0.9118738174438477</speed></trkpt><trkpt lon="108.89492606874252" lat="34.249011243314314"><ele>361.75570574428235</ele><time>2021-06-04T00:43:33Z</time><speed>0.9088069796562195</speed></trkpt><trkpt lon="108.89494501879985" lat="34.24910072462525"><ele>361.8366307414114</ele><time>2021-06-04T00:43:45Z</time><speed>1.030133605003357</speed></trkpt><trkpt lon="108.89498822090678" lat="34.249192460078774"><ele>365.53255459810634</ele><time>2021-06-04T00:43:49Z</time><speed>0.9646931290626526</speed></trkpt><trkpt lon="108.89492480937949" lat="34.24931349655954"><ele>363.8694684468604</ele><time>2021-06-04T00:44:02Z</time><speed>0.9989739060401917</speed></trkpt><trkpt lon="108.89491171365196" lat="34.24940613907042"><ele>367.62808496797163</ele><time>2021-06-04T00:44:11Z</time><speed>0.7379739880561829</speed></trkpt><trkpt lon="108.89488707309236" lat="34.24951838684994"><ele>365.91794416808375</ele><time>2021-06-04T00:44:26Z</time><speed>0.9970480799674988</speed></trkpt><trkpt lon="108.8948052619245" lat="34.24960378505399"><ele>364.42098467921073</ele><time>2021-06-04T00:44:38Z</time><speed>1.3904813528060913</speed></trkpt><trkpt lon="108.89475595773702" lat="34.249690019140225"><ele>364.332607054971</ele><time>2021-06-04T00:44:52Z</time><speed>0.8571799993515015</speed></trkpt><trkpt lon="108.89476108091422" lat="34.24979627738779"><ele>364.475847132079</ele><time>2021-06-04T00:45:03Z</time><speed>0.662481963634491</speed></trkpt><trkpt lon="108.89478249989189" lat="34.249892233096546"><ele>362.67790453948555</ele><time>2021-06-04T00:45:13Z</time><speed>0.8569765686988831</speed></trkpt><trkpt lon="108.89476139161846" lat="34.249982962234824"><ele>361.0412007290763</ele><time>2021-06-04T00:45:20Z</time><speed>0.7828056216239929</speed></trkpt><trkpt lon="108.8948619738832" lat="34.250043967230425"><ele>360.7499412599806</ele><time>2021-06-04T00:45:34Z</time><speed>0.5489960312843323</speed></trkpt><trkpt lon="108.8949924256552" lat="34.250089261003545"><ele>361.2035055756569</ele><time>2021-06-04T00:45:58Z</time><speed>0.756398618221283</speed></trkpt><trkpt lon="108.89510593565274" lat="34.25006760987507"><ele>363.1338341878727</ele><time>2021-06-04T00:46:09Z</time><speed>0.8270893692970276</speed></trkpt><trkpt lon="108.89522381474782" lat="34.25002694040448"><ele>362.7805347330868</ele><time>2021-06-04T00:46:19Z</time><speed>0.9286074638366699</speed></trkpt><trkpt lon="108.89533693285826" lat="34.25004860803225"><ele>365.2850068901319</ele><time>2021-06-04T00:46:29Z</time><speed>1.32438325881958</speed></trkpt><trkpt lon="108.89544538904151" lat="34.25007463249915"><ele>363.6170432896226</ele><time>2021-06-04T00:46:38Z</time><speed>1.044866681098938</speed></trkpt><trkpt lon="108.89561106678057" lat="34.25010081594516"><ele>359.9866732113852</ele><time>2021-06-04T00:46:54Z</time><speed>0.7669523358345032</speed></trkpt><trkpt lon="108.89571635604074" lat="34.250136511968954"><ele>358.6436975136058</ele><time>2021-06-04T00:47:07Z</time><speed>0.9152988791465759</speed></trkpt><trkpt lon="108.8958318625616" lat="34.25019596061811"><ele>360.81395384700926</ele><time>2021-06-04T00:47:22Z</time><speed>0.7820944786071777</speed></trkpt><trkpt lon="108.89590861415222" lat="34.250271039579424"><ele>361.21096109261356</ele><time>2021-06-04T00:47:37Z</time><speed>0.7602766752243042</speed></trkpt><trkpt lon="108.89595370025046" lat="34.250361793159826"><ele>363.73794776853873</ele><time>2021-06-04T00:47:54Z</time><speed>0.6081547141075134</speed></trkpt><trkpt lon="108.8960296111276" lat="34.25043168099001"><ele>364.4470201986547</ele><time>2021-06-04T00:48:19Z</time><speed>0.6613951921463013</speed></trkpt><trkpt lon="108.89604349031474" lat="34.25052855720322"><ele>363.69728947838985</ele><time>2021-06-04T00:48:33Z</time><speed>0.8048218488693237</speed></trkpt><trkpt lon="108.89602740886357" lat="34.2506290027733"><ele>364.3239156715941</ele><time>2021-06-04T00:48:47Z</time><speed>0.44554322957992554</speed></trkpt><trkpt lon="108.89602196421468" lat="34.25072616523968"><ele>366.43836876447426</ele><time>2021-06-04T00:48:57Z</time><speed>0.5969215631484985</speed></trkpt><trkpt lon="108.89601782969012" lat="34.25082216922734"><ele>371.3644936177905</ele><time>2021-06-04T00:49:14Z</time><speed>0.3220774233341217</speed></trkpt><trkpt lon="108.89601696061936" lat="34.25091463760586"><ele>369.1172702213262</ele><time>2021-06-04T00:49:29Z</time><speed>0.5820311903953552</speed></trkpt><trkpt lon="108.89596193683835" lat="34.250995176975856"><ele>369.68525406791565</ele><time>2021-06-04T00:50:01Z</time><speed>0.4189789593219757</speed></trkpt><trkpt lon="108.89587384514459" lat="34.251055675925755"><ele>369.77716796755914</ele><time>2021-06-04T00:50:19Z</time><speed>0.920016884803772</speed></trkpt><trkpt lon="108.89580370376224" lat="34.25113072012655"><ele>368.0147660589853</ele><time>2021-06-04T00:50:36Z</time><speed>0.48668020963668823</speed></trkpt><trkpt lon="108.89576870766328" lat="34.25122820501967"><ele>368.28760972848795</ele><time>2021-06-04T00:50:52Z</time><speed>0.8678613305091858</speed></trkpt><trkpt lon="108.89576945545944" lat="34.25132115506375"><ele>368.2506833512901</ele><time>2021-06-04T00:51:03Z</time><speed>0.8481763005256653</speed></trkpt><trkpt lon="108.89575686899703" lat="34.25143112269964"><ele>369.54432947187286</ele><time>2021-06-04T00:51:15Z</time><speed>0.8612516522407532</speed></trkpt><trkpt lon="108.89567778407623" lat="34.25150090499365"><ele>368.5587482687825</ele><time>2021-06-04T00:51:26Z</time><speed>0.7096200585365295</speed></trkpt><trkpt lon="108.89556627474845" lat="34.25151238124552"><ele>367.91994606802353</ele><time>2021-06-04T00:51:36Z</time><speed>0.9675039052963257</speed></trkpt><trkpt lon="108.8954562561723" lat="34.25154502331507"><ele>367.851463724589</ele><time>2021-06-04T00:51:49Z</time><speed>0.7994310259819031</speed></trkpt><trkpt lon="108.89534376711856" lat="34.25159176761321"><ele>368.8914777476246</ele><time>2021-06-04T00:52:02Z</time><speed>0.5810140371322632</speed></trkpt><trkpt lon="108.89525856548389" lat="34.251647993780225"><ele>367.15536366002385</ele><time>2021-06-04T00:52:14Z</time><speed>0.17401409149169922</speed></trkpt><trkpt lon="108.89514517375085" lat="34.25167926689119"><ele>368.7538633734643</ele><time>2021-06-04T00:52:34Z</time><speed>0.8948799967765808</speed></trkpt><trkpt lon="108.89502542009528" lat="34.25166393452362"><ele>369.19685128729094</ele><time>2021-06-04T00:52:46Z</time><speed>0.8174494504928589</speed></trkpt><trkpt lon="108.89491148946057" lat="34.251693714160055"><ele>369.88675386940594</ele><time>2021-06-04T00:52:58Z</time><speed>0.9180309176445007</speed></trkpt><trkpt lon="108.89477702713741" lat="34.251701404069024"><ele>369.6906112584623</ele><time>2021-06-04T00:53:10Z</time><speed>0.9476759433746338</speed></trkpt><trkpt lon="108.89467110959502" lat="34.2517348415975"><ele>368.1037224574371</ele><time>2021-06-04T00:53:20Z</time><speed>0.7935082912445068</speed></trkpt><trkpt lon="108.89455512088466" lat="34.25175360043109"><ele>366.5322249028226</ele><time>2021-06-04T00:53:32Z</time><speed>0.8335691690444946</speed></trkpt><trkpt lon="108.89443452874247" lat="34.251813613966185"><ele>365.45940964930963</ele><time>2021-06-04T00:53:44Z</time><speed>0.8511594533920288</speed></trkpt><trkpt lon="108.89434770495457" lat="34.251754821721434"><ele>364.11637813947203</ele><time>2021-06-04T00:53:53Z</time><speed>0.9978693127632141</speed></trkpt><trkpt lon="108.8942847959434" lat="34.25166587156709"><ele>364.1542446523638</ele><time>2021-06-04T00:54:02Z</time><speed>0.5391407608985901</speed></trkpt><trkpt lon="108.89412568633374" lat="34.25160770646718"><ele>361.08014586324686</ele><time>2021-06-04T00:54:18Z</time><speed>0.584648847579956</speed></trkpt><trkpt lon="108.89404113745785" lat="34.251550564909856"><ele>362.64104057776365</ele><time>2021-06-04T00:54:35Z</time><speed>0.7797530889511108</speed></trkpt><trkpt lon="108.89392344247534" lat="34.25152610206085"><ele>365.6477319593852</ele><time>2021-06-04T00:54:50Z</time><speed>0.8169172406196594</speed></trkpt><trkpt lon="108.89381351382117" lat="34.251513585483906"><ele>365.20798551224385</ele><time>2021-06-04T00:55:03Z</time><speed>1.0578404664993286</speed></trkpt><trkpt lon="108.89369314596146" lat="34.2515227730313"><ele>366.0777372068985</ele><time>2021-06-04T00:55:13Z</time><speed>0.6911486983299255</speed></trkpt><trkpt lon="108.89356929168113" lat="34.25153186505268"><ele>367.2398446523863</ele><time>2021-06-04T00:55:25Z</time><speed>0.8181827664375305</speed></trkpt><trkpt lon="108.8934600766451" lat="34.2515337998316"><ele>366.65000480828354</ele><time>2021-06-04T00:55:35Z</time><speed>0.7774565815925598</speed></trkpt><trkpt lon="108.89334405246835" lat="34.25151815651487"><ele>366.17982356642125</ele><time>2021-06-04T00:55:44Z</time><speed>1.0942878723144531</speed></trkpt><trkpt lon="108.89323546843114" lat="34.251461391116074"><ele>366.8451277629944</ele><time>2021-06-04T00:55:55Z</time><speed>0.8606154322624207</speed></trkpt><trkpt lon="108.89311194400328" lat="34.25144147742388"><ele>366.85713174082053</ele><time>2021-06-04T00:56:07Z</time><speed>1.1079825162887573</speed></trkpt><trkpt lon="108.89297338249006" lat="34.251446456013824"><ele>366.8577457727508</ele><time>2021-06-04T00:56:16Z</time><speed>1.1281481981277466</speed></trkpt><trkpt lon="108.89285383787193" lat="34.251439121400956"><ele>366.78917906313166</ele><time>2021-06-04T00:56:24Z</time><speed>1.0617197751998901</speed></trkpt><trkpt lon="108.89275062823427" lat="34.25136033909627"><ele>368.4641632164073</ele><time>2021-06-04T00:56:38Z</time><speed>0.9268862009048462</speed></trkpt><trkpt lon="108.89270363248018" lat="34.25127584001524"><ele>367.38650665262094</ele><time>2021-06-04T00:56:47Z</time><speed>1.093279242515564</speed></trkpt><trkpt lon="108.89266581186938" lat="34.251190025175305"><ele>365.84447652664926</ele><time>2021-06-04T00:56:55Z</time><speed>0.8872007727622986</speed></trkpt><trkpt lon="108.89253977966062" lat="34.251155531436844"><ele>368.10700958843273</ele><time>2021-06-04T00:57:04Z</time><speed>1.0511078834533691</speed></trkpt><trkpt lon="108.8924189624731" lat="34.251179359122155"><ele>369.20490822719825</ele><time>2021-06-04T00:57:14Z</time><speed>0.9493438601493835</speed></trkpt><trkpt lon="108.89229193365789" lat="34.25119282611049"><ele>368.5569030743781</ele><time>2021-06-04T00:57:30Z</time><speed>0.7175301909446716</speed></trkpt><trkpt lon="108.8921766313652" lat="34.251194323525816"><ele>367.5390994628073</ele><time>2021-06-04T00:57:41Z</time><speed>1.1153199672698975</speed></trkpt><trkpt lon="108.89205306043311" lat="34.251167301141344"><ele>368.7407565976164</ele><time>2021-06-04T00:57:51Z</time><speed>0.7790454626083374</speed></trkpt><trkpt lon="108.8919537278727" lat="34.25111729608391"><ele>368.7006744206157</ele><time>2021-06-04T00:58:01Z</time><speed>0.6593913435935974</speed></trkpt><trkpt lon="108.8918327979114" lat="34.25105143496751"><ele>369.51131065435527</ele><time>2021-06-04T00:58:14Z</time><speed>1.5310492515563965</speed></trkpt><trkpt lon="108.89173332721869" lat="34.250988689925066"><ele>370.1619106778788</ele><time>2021-06-04T00:58:24Z</time><speed>0.7743445634841919</speed></trkpt><trkpt lon="108.89184233330953" lat="34.25096667708154"><ele>370.74528567902865</ele><time>2021-06-04T00:58:49Z</time><speed>0.4933985769748688</speed></trkpt><trkpt lon="108.8919522141819" lat="34.250913980207514"><ele>373.1111484687215</ele><time>2021-06-04T00:59:07Z</time><speed>0.7224686741828918</speed></trkpt><trkpt lon="108.8920656411333" lat="34.25086827653685"><ele>371.02062996111886</ele><time>2021-06-04T00:59:21Z</time><speed>0.8326524496078491</speed></trkpt><trkpt lon="108.89211593221027" lat="34.25078529283355"><ele>371.40253384436687</ele><time>2021-06-04T01:00:13Z</time><speed>0.6996400952339172</speed></trkpt><trkpt lon="108.89212880824314" lat="34.25069121366029"><ele>371.32607446490556</ele><time>2021-06-04T01:00:46Z</time><speed>0.40151751041412354</speed></trkpt><trkpt lon="108.89210183093435" lat="34.2505951590314"><ele>368.6489087381224</ele><time>2021-06-04T01:00:59Z</time><speed>1.1714868545532227</speed></trkpt><trkpt lon="108.89199678079443" lat="34.25054409716394"><ele>368.06906108149855</ele><time>2021-06-04T01:01:15Z</time><speed>1.1233673095703125</speed></trkpt><trkpt lon="108.89186463320534" lat="34.25058180528992"><ele>366.4171498032618</ele><time>2021-06-04T01:01:25Z</time><speed>1.14358389377594</speed></trkpt><trkpt lon="108.89173807325858" lat="34.25058419114291"><ele>365.6445344232876</ele><time>2021-06-04T01:01:37Z</time><speed>1.0912044048309326</speed></trkpt><trkpt lon="108.89161933217817" lat="34.25055727103343"><ele>366.68826290452483</ele><time>2021-06-04T01:01:48Z</time><speed>0.7533850073814392</speed></trkpt><trkpt lon="108.89149554202687" lat="34.25054121560205"><ele>366.8872819798852</ele><time>2021-06-04T01:01:59Z</time><speed>0.8670403957366943</speed></trkpt><trkpt lon="108.89138282693045" lat="34.250508081585295"><ele>366.31753385794923</ele><time>2021-06-04T01:02:09Z</time><speed>0.8364536762237549</speed></trkpt><trkpt lon="108.89129037453097" lat="34.2504495471056"><ele>367.1022146759979</ele><time>2021-06-04T01:02:19Z</time><speed>0.8787174224853516</speed></trkpt><trkpt lon="108.8912106754223" lat="34.25038037936411"><ele>366.382792959899</ele><time>2021-06-04T01:02:31Z</time><speed>0.6916785836219788</speed></trkpt><trkpt lon="108.89112594738152" lat="34.250314719961665"><ele>365.8017397578989</ele><time>2021-06-04T01:02:43Z</time><speed>1.1403355598449707</speed></trkpt><trkpt lon="108.89102103050877" lat="34.25027486868735"><ele>367.257992044402</ele><time>2021-06-04T01:02:50Z</time><speed>0.9825198650360107</speed></trkpt><trkpt lon="108.89090022771262" lat="34.250213238790565"><ele>369.6812443677689</ele><time>2021-06-04T01:02:58Z</time><speed>0.9815733432769775</speed></trkpt><trkpt lon="108.89084791369002" lat="34.250119672989015"><ele>370.63068557485786</ele><time>2021-06-04T01:03:11Z</time><speed>1.0523515939712524</speed></trkpt><trkpt lon="108.89079286730758" lat="34.25003779322629"><ele>370.96915944924774</ele><time>2021-06-04T01:03:22Z</time><speed>1.4177719354629517</speed></trkpt><trkpt lon="108.89075760198038" lat="34.249948542765516"><ele>371.4316561169191</ele><time>2021-06-04T01:03:31Z</time><speed>0.7883147597312927</speed></trkpt><trkpt lon="108.8907280634603" lat="34.249853714019004"><ele>371.11268092632184</ele><time>2021-06-04T01:03:39Z</time><speed>0.7721338272094727</speed></trkpt><trkpt lon="108.89071456850239" lat="34.24976109647825"><ele>371.0097516483699</ele><time>2021-06-04T01:03:51Z</time><speed>0.7747519612312317</speed></trkpt><trkpt lon="108.89074024201756" lat="34.24965874089828"><ele>369.69461805156124</ele><time>2021-06-04T01:04:04Z</time><speed>0.7664726376533508</speed></trkpt><trkpt lon="108.89070448336416" lat="34.24955026297629"><ele>366.99414570503774</ele><time>2021-06-04T01:04:18Z</time><speed>1.0703462362289429</speed></trkpt><trkpt lon="108.89070028260804" lat="34.24945853205428"><ele>365.9305080826844</ele><time>2021-06-04T01:04:26Z</time><speed>1.0125164985656738</speed></trkpt><trkpt lon="108.89067070067033" lat="34.24935406719019"><ele>366.82120915421</ele><time>2021-06-04T01:04:36Z</time><speed>1.1777931451797485</speed></trkpt><trkpt lon="108.89067120204467" lat="34.24925722865567"><ele>367.6003509279118</ele><time>2021-06-04T01:04:53Z</time><speed>0.8324694037437439</speed></trkpt><trkpt lon="108.8906707064121" lat="34.2491543683782"><ele>365.3095227664869</ele><time>2021-06-04T01:05:03Z</time><speed>0.7881993651390076</speed></trkpt><trkpt lon="108.8907076759679" lat="34.249067472040736"><ele>365.3900974755319</ele><time>2021-06-04T01:05:14Z</time><speed>0.9519730806350708</speed></trkpt><trkpt lon="108.8907809547682" lat="34.24897575185415"><ele>365.9139389501409</ele><time>2021-06-04T01:05:27Z</time><speed>1.0525864362716675</speed></trkpt><trkpt lon="108.8908641712461" lat="34.2488917117984"><ele>366.72273519163457</ele><time>2021-06-04T01:05:38Z</time><speed>0.9096602201461792</speed></trkpt><trkpt lon="108.89096510275532" lat="34.248839520866234"><ele>367.06164828724405</ele><time>2021-06-04T01:05:49Z</time><speed>0.8150927424430847</speed></trkpt><trkpt lon="108.89107416662317" lat="34.24880796835127"><ele>367.33157303112466</ele><time>2021-06-04T01:05:58Z</time><speed>0.8185641765594482</speed></trkpt><trkpt lon="108.89118334138223" lat="34.2487618113468"><ele>367.4775498553131</ele><time>2021-06-04T01:06:08Z</time><speed>0.8550047278404236</speed></trkpt><trkpt lon="108.8912843398087" lat="34.24870548882191"><ele>367.7242109840919</ele><time>2021-06-04T01:06:20Z</time><speed>1.1828728914260864</speed></trkpt><trkpt lon="108.89141459669409" lat="34.24870631787036"><ele>368.30974653680573</ele><time>2021-06-04T01:06:30Z</time><speed>0.9667908549308777</speed></trkpt><trkpt lon="108.89153509758192" lat="34.24869090879206"><ele>367.47659695269505</ele><time>2021-06-04T01:06:39Z</time><speed>1.1909947395324707</speed></trkpt><trkpt lon="108.89164634986096" lat="34.24869289134433"><ele>366.7392376089757</ele><time>2021-06-04T01:06:48Z</time><speed>1.2080940008163452</speed></trkpt><trkpt lon="108.89175984904503" lat="34.248736072820854"><ele>362.87570884077763</ele><time>2021-06-04T01:06:59Z</time><speed>1.2461117506027222</speed></trkpt><trkpt lon="108.8918803179548" lat="34.248737662546965"><ele>365.12493272322723</ele><time>2021-06-04T01:07:09Z</time><speed>0.831996738910675</speed></trkpt><trkpt lon="108.89201050803737" lat="34.248732008006506"><ele>371.84033966350495</ele><time>2021-06-04T01:07:15Z</time><speed>0.7479541897773743</speed></trkpt><trkpt lon="108.8921183865251" lat="34.24877830360912"><ele>366.6166834190333</ele><time>2021-06-04T01:07:27Z</time><speed>0.7720872759819031</speed></trkpt><trkpt lon="108.89222980662657" lat="34.24880053597921"><ele>366.38967145276814</ele><time>2021-06-04T01:07:38Z</time><speed>1.0303523540496826</speed></trkpt><trkpt lon="108.89233840705815" lat="34.248802609224164"><ele>367.165502188623</ele><time>2021-06-04T01:07:48Z</time><speed>0.6746415495872498</speed></trkpt><trkpt lon="108.89247626197535" lat="34.248827991060885"><ele>368.546747288212</ele><time>2021-06-04T01:07:58Z</time><speed>0.7552372217178345</speed></trkpt><trkpt lon="108.89258892272422" lat="34.24883896345756"><ele>367.742765403157</ele><time>2021-06-04T01:08:09Z</time><speed>0.8578290939331055</speed></trkpt><trkpt lon="108.89271076536225" lat="34.248833567600094"><ele>366.9001348018716</ele><time>2021-06-04T01:08:23Z</time><speed>0.9661264419555664</speed></trkpt><trkpt lon="108.89282940431099" lat="34.24883105554246"><ele>370.3238126137811</ele><time>2021-06-04T01:08:28Z</time><speed>0.905345618724823</speed></trkpt><trkpt lon="108.8929491694708" lat="34.24887489843778"><ele>370.8078756290152</ele><time>2021-06-04T01:08:38Z</time><speed>0.8546099662780762</speed></trkpt><trkpt lon="108.89307000444613" lat="34.24889523288436"><ele>370.97525754965307</ele><time>2021-06-04T01:08:51Z</time><speed>0.6703901290893555</speed></trkpt><trkpt lon="108.89320413930254" lat="34.248873159549206"><ele>372.6629790387713</ele><time>2021-06-04T01:09:02Z</time><speed>0.7331369519233704</speed></trkpt><trkpt lon="108.89331058999018" lat="34.248841670656184"><ele>371.79722516689486</ele><time>2021-06-04T01:09:15Z</time><speed>1.0573782920837402</speed></trkpt><trkpt lon="108.89339522623453" lat="34.2487756626761"><ele>371.28621539272126</ele><time>2021-06-04T01:09:27Z</time><speed>0.8442947268486023</speed></trkpt><trkpt lon="108.89347305649953" lat="34.24870728849207"><ele>371.0536878513206</ele><time>2021-06-04T01:09:35Z</time><speed>0.7619504332542419</speed></trkpt><trkpt lon="108.8935562477446" lat="34.2486445308281"><ele>371.18227113047897</ele><time>2021-06-04T01:09:43Z</time><speed>0.9350903034210205</speed></trkpt><trkpt lon="108.89364212988401" lat="34.24858094941542"><ele>370.3538071159406</ele><time>2021-06-04T01:09:54Z</time><speed>0.621724009513855</speed></trkpt><trkpt lon="108.89370294722208" lat="34.24849251147273"><ele>369.77401840294846</ele><time>2021-06-04T01:10:06Z</time><speed>0.7812854647636414</speed></trkpt><trkpt lon="108.8937952337286" lat="34.24843461123097"><ele>368.98435021787196</ele><time>2021-06-04T01:10:16Z</time><speed>0.917258083820343</speed></trkpt><trkpt lon="108.89390480390534" lat="34.248390098246276"><ele>368.2704908635775</ele><time>2021-06-04T01:10:30Z</time><speed>1.5899852514266968</speed></trkpt><trkpt lon="108.8940211913568" lat="34.248371423536426"><ele>366.794280006607</ele><time>2021-06-04T01:10:39Z</time><speed>1.3764402866363525</speed></trkpt><trkpt lon="108.89412504417106" lat="34.24834318828084"><ele>366.74410231770975</ele><time>2021-06-04T01:10:48Z</time><speed>1.2532304525375366</speed></trkpt><trkpt lon="108.89423446026154" lat="34.24832498316187"><ele>367.2108113932461</ele><time>2021-06-04T01:10:54Z</time><speed>0.823353111743927</speed></trkpt><trkpt lon="108.89431313052377" lat="34.24825493983769"><ele>369.7012711685461</ele><time>2021-06-04T01:11:02Z</time><speed>0.7567784786224365</speed></trkpt><trkpt lon="108.89438191319303" lat="34.24816944772709"><ele>368.9253754261186</ele><time>2021-06-04T01:11:15Z</time><speed>0.6118456125259399</speed></trkpt><trkpt lon="108.89443132463376" lat="34.24808877156739"><ele>369.751140182278</ele><time>2021-06-04T01:11:25Z</time><speed>0.9123122692108154</speed></trkpt><trkpt lon="108.89452752108164" lat="34.24804387031509"><ele>369.5928870528571</ele><time>2021-06-04T01:11:33Z</time><speed>1.0734044313430786</speed></trkpt><trkpt lon="108.89468470048499" lat="34.24800306028594"><ele>369.29324323239894</ele><time>2021-06-04T01:11:44Z</time><speed>1.2002229690551758</speed></trkpt><trkpt lon="108.89479826258167" lat="34.24803000505879"><ele>369.2638293893742</ele><time>2021-06-04T01:11:55Z</time><speed>1.3515100479125977</speed></trkpt><trkpt lon="108.89489861781111" lat="34.24807607695492"><ele>368.92646521805136</ele><time>2021-06-04T01:12:05Z</time><speed>1.2369506359100342</speed></trkpt><trkpt lon="108.894945151587" lat="34.24816193567021"><ele>367.6584089191599</ele><time>2021-06-04T01:12:14Z</time><speed>0.7104051113128662</speed></trkpt><trkpt lon="108.89497363380094" lat="34.24825170687963"><ele>367.85836882391266</ele><time>2021-06-04T01:12:23Z</time><speed>0.769366979598999</speed></trkpt><trkpt lon="108.8949749389486" lat="34.248343182091546"><ele>368.13250394306556</ele><time>2021-06-04T01:12:35Z</time><speed>0.7102793455123901</speed></trkpt><trkpt lon="108.89498599264532" lat="34.24845207158795"><ele>367.98037793905996</ele><time>2021-06-04T01:12:46Z</time><speed>0.7462760806083679</speed></trkpt><trkpt lon="108.89501467259902" lat="34.24854302238465"><ele>367.966193728992</ele><time>2021-06-04T01:12:57Z</time><speed>1.3602758646011353</speed></trkpt><trkpt lon="108.89502077833822" lat="34.24863857462829"><ele>366.70184830981606</ele><time>2021-06-04T01:13:09Z</time><speed>0.871813952922821</speed></trkpt><trkpt lon="108.89501151533541" lat="34.248739621020206"><ele>367.14394567423375</ele><time>2021-06-04T01:13:17Z</time><speed>0.8320285081863403</speed></trkpt><trkpt lon="108.89497182991586" lat="34.24883624871164"><ele>369.53791645052513</ele><time>2021-06-04T01:13:26Z</time><speed>0.8980039358139038</speed></trkpt><trkpt lon="108.89493817001753" lat="34.24896120685135"><ele>368.9840018345098</ele><time>2021-06-04T01:13:38Z</time><speed>0.9813135266304016</speed></trkpt><trkpt lon="108.89493251043463" lat="34.24906252167129"><ele>368.93714203164507</ele><time>2021-06-04T01:13:51Z</time><speed>0.7730230689048767</speed></trkpt><trkpt lon="108.89495280923686" lat="34.24915660636266"><ele>368.8735049010146</ele><time>2021-06-04T01:14:03Z</time><speed>0.83127760887146</speed></trkpt><trkpt lon="108.89495913351861" lat="34.24925976988942"><ele>367.9087762553787</ele><time>2021-06-04T01:14:13Z</time><speed>1.1244983673095703</speed></trkpt><trkpt lon="108.8949668089942" lat="34.249356405030774"><ele>366.82874724594484</ele><time>2021-06-04T01:14:18Z</time><speed>1.1779557466506958</speed></trkpt><trkpt lon="108.8949417566159" lat="34.2494520897629"><ele>366.25058881264204</ele><time>2021-06-04T01:14:33Z</time><speed>1.0576651096343994</speed></trkpt><trkpt lon="108.89490035784051" lat="34.249543415874186"><ele>366.05348682905293</ele><time>2021-06-04T01:14:43Z</time><speed>1.0602422952651978</speed></trkpt><trkpt lon="108.89483146469172" lat="34.24963675265694"><ele>366.56587511181806</ele><time>2021-06-04T01:14:51Z</time><speed>0.7808015942573547</speed></trkpt><trkpt lon="108.89476840618585" lat="34.24972411163719"><ele>366.61438704135503</ele><time>2021-06-04T01:15:03Z</time><speed>0.8646946549415588</speed></trkpt><trkpt lon="108.89477415250683" lat="34.24982595356595"><ele>367.5053923753349</ele><time>2021-06-04T01:15:15Z</time><speed>0.9003459811210632</speed></trkpt><trkpt lon="108.89480399631098" lat="34.24994656226345"><ele>367.3522358720995</ele><time>2021-06-04T01:15:28Z</time><speed>1.0982000827789307</speed></trkpt><trkpt lon="108.89486648247838" lat="34.250028193518204"><ele>367.21047199766605</ele><time>2021-06-04T01:15:38Z</time><speed>0.7678017616271973</speed></trkpt><trkpt lon="108.89493699099545" lat="34.25009733678829"><ele>367.64690305846057</ele><time>2021-06-04T01:15:48Z</time><speed>0.5613039135932922</speed></trkpt><trkpt lon="108.89487205757167" lat="34.25017444008437"><ele>366.2535891544248</ele><time>2021-06-04T01:15:59Z</time><speed>0.7370586395263672</speed></trkpt><trkpt lon="108.89478385549592" lat="34.25022868281562"><ele>365.09473728891504</ele><time>2021-06-04T01:16:09Z</time><speed>0.6302094459533691</speed></trkpt><trkpt lon="108.89472727453536" lat="34.250309498157606"><ele>366.1253923597169</ele><time>2021-06-04T01:16:17Z</time><speed>0.8745108842849731</speed></trkpt><trkpt lon="108.8946804631293" lat="34.25039803072658"><ele>366.2876263140562</ele><time>2021-06-04T01:16:34Z</time><speed>0.6139013767242432</speed></trkpt><trkpt lon="108.89470560891577" lat="34.250488281986065"><ele>365.41094261137215</ele><time>2021-06-04T01:16:52Z</time><speed>0.28578418493270874</speed></trkpt><trkpt lon="108.89472853946253" lat="34.25058256929163"><ele>364.7894726027716</ele><time>2021-06-04T01:17:31Z</time><speed>0.5630983710289001</speed></trkpt><trkpt lon="108.89476787206124" lat="34.250676893773765"><ele>364.14294593731245</ele><time>2021-06-04T01:17:48Z</time><speed>0.5469884872436523</speed></trkpt><trkpt lon="108.89473889283353" lat="34.25058260299511"><ele>363.6686894854406</ele><time>2021-06-04T01:18:06Z</time><speed>0.6635152697563171</speed></trkpt><trkpt lon="108.89471085536245" lat="34.25047591581383"><ele>366.75245200749487</ele><time>2021-06-04T01:19:20Z</time><speed>0.8196579217910767</speed></trkpt><trkpt lon="108.89461763940051" lat="34.25041214151687"><ele>363.47896846365757</ele><time>2021-06-04T01:19:36Z</time><speed>1.3782979249954224</speed></trkpt><trkpt lon="108.89448859334678" lat="34.250414300818356"><ele>365.0556135047784</ele><time>2021-06-04T01:19:45Z</time><speed>1.6334425210952759</speed></trkpt><trkpt lon="108.89438955853053" lat="34.25047904882113"><ele>364.85754876484503</ele><time>2021-06-04T01:19:57Z</time><speed>1.045377492904663</speed></trkpt><trkpt lon="108.8942951888889" lat="34.25052480621835"><ele>365.10874362459265</ele><time>2021-06-04T01:20:07Z</time><speed>0.8797821998596191</speed></trkpt><trkpt lon="108.89418195976391" lat="34.25056269124941"><ele>365.8868546814</ele><time>2021-06-04T01:20:16Z</time><speed>0.8413583040237427</speed></trkpt><trkpt lon="108.89408411637702" lat="34.25060812299874"><ele>366.1479988791969</ele><time>2021-06-04T01:20:25Z</time><speed>0.9134446978569031</speed></trkpt><trkpt lon="108.89398508206149" lat="34.25065111235806"><ele>364.76137796342306</ele><time>2021-06-04T01:20:37Z</time><speed>0.7706034779548645</speed></trkpt><trkpt lon="108.89388574146818" lat="34.2507037646338"><ele>364.5869026398822</ele><time>2021-06-04T01:20:45Z</time><speed>1.057842493057251</speed></trkpt><trkpt lon="108.89377764358787" lat="34.25072147519311"><ele>365.70958032789815</ele><time>2021-06-04T01:20:55Z</time><speed>1.1046804189682007</speed></trkpt><trkpt lon="108.8936532917872" lat="34.250743240912406"><ele>365.8928280488599</ele><time>2021-06-04T01:21:05Z</time><speed>0.7322356700897217</speed></trkpt><trkpt lon="108.89352931076336" lat="34.25076614217961"><ele>365.6012928083176</ele><time>2021-06-04T01:21:17Z</time><speed>1.1031641960144043</speed></trkpt><trkpt lon="108.89339594586843" lat="34.2507634960607"><ele>365.3042326762995</ele><time>2021-06-04T01:21:26Z</time><speed>1.0544260740280151</speed></trkpt><trkpt lon="108.89328384452801" lat="34.25078041495441"><ele>366.4699284870514</ele><time>2021-06-04T01:21:33Z</time><speed>1.02851402759552</speed></trkpt><trkpt lon="108.89315629090882" lat="34.25078726045951"><ele>367.4478913764543</ele><time>2021-06-04T01:21:43Z</time><speed>1.0910121202468872</speed></trkpt><trkpt lon="108.89304057139145" lat="34.25076619208668"><ele>367.29151311122723</ele><time>2021-06-04T01:21:53Z</time><speed>0.8833167552947998</speed></trkpt><trkpt lon="108.89291004764068" lat="34.25076380313329"><ele>367.3683241531359</ele><time>2021-06-04T01:22:05Z</time><speed>0.9970768094062805</speed></trkpt><trkpt lon="108.89279665657234" lat="34.25075165517174"><ele>366.4197504247762</ele><time>2021-06-04T01:22:15Z</time><speed>1.1883220672607422</speed></trkpt><trkpt lon="108.89266568537192" lat="34.250737371070365"><ele>367.24791692404483</ele><time>2021-06-04T01:22:25Z</time><speed>1.083107352256775</speed></trkpt><trkpt lon="108.8925514969929" lat="34.250702084899174"><ele>368.55855030607603</ele><time>2021-06-04T01:22:35Z</time><speed>1.0108604431152344</speed></trkpt><trkpt lon="108.89243565947567" lat="34.25066273865795"><ele>368.92651160549235</ele><time>2021-06-04T01:22:47Z</time><speed>0.8033170700073242</speed></trkpt><trkpt lon="108.8923115630878" lat="34.250604482412996"><ele>366.6870721956437</ele><time>2021-06-04T01:23:00Z</time><speed>1.0314148664474487</speed></trkpt><trkpt lon="108.89220230695325" lat="34.25058761787405"><ele>367.7197709678332</ele><time>2021-06-04T01:23:07Z</time><speed>1.0998862981796265</speed></trkpt><trkpt lon="108.89208319276668" lat="34.25056265109447"><ele>368.8393771491528</ele><time>2021-06-04T01:23:17Z</time><speed>1.0440667867660522</speed></trkpt><trkpt lon="108.89196766149688" lat="34.25054910625902"><ele>369.57590184884486</ele><time>2021-06-04T01:23:27Z</time><speed>0.9365366101264954</speed></trkpt><trkpt lon="108.89185758149993" lat="34.25054980444388"><ele>368.8175296505516</ele><time>2021-06-04T01:23:37Z</time><speed>0.8187029957771301</speed></trkpt><trkpt lon="108.89173475341512" lat="34.25053476777941"><ele>368.61684045754845</ele><time>2021-06-04T01:23:47Z</time><speed>0.7874468564987183</speed></trkpt><trkpt lon="108.89161496950601" lat="34.25052413301384"><ele>370.42677661503035</ele><time>2021-06-04T01:23:56Z</time><speed>0.8760214447975159</speed></trkpt><trkpt lon="108.89148596423196" lat="34.25050475084057"><ele>369.91182483975257</ele><time>2021-06-04T01:24:07Z</time><speed>0.9822385907173157</speed></trkpt><trkpt lon="108.89138337157958" lat="34.25046565612663"><ele>369.24749059966416</ele><time>2021-06-04T01:24:17Z</time><speed>0.9280492067337036</speed></trkpt><trkpt lon="108.89127959280815" lat="34.250406478206706"><ele>368.1992742183658</ele><time>2021-06-04T01:24:27Z</time><speed>0.9938769340515137</speed></trkpt><trkpt lon="108.89117762785337" lat="34.250350087257964"><ele>368.80903833971587</ele><time>2021-06-04T01:24:37Z</time><speed>1.0460121631622314</speed></trkpt><trkpt lon="108.8911033964253" lat="34.250283698750735"><ele>367.2433348000114</ele><time>2021-06-04T01:24:47Z</time><speed>1.1609487533569336</speed></trkpt><trkpt lon="108.8910217256892" lat="34.25019479584345"><ele>368.42373716726274</ele><time>2021-06-04T01:24:56Z</time><speed>1.2596516609191895</speed></trkpt><trkpt lon="108.89092292222549" lat="34.25011576179607"><ele>368.2757642750738</ele><time>2021-06-04T01:25:06Z</time><speed>1.1278308629989624</speed></trkpt><trkpt lon="108.8908499381321" lat="34.250044620326676"><ele>367.587786481159</ele><time>2021-06-04T01:25:15Z</time><speed>1.0813249349594116</speed></trkpt><trkpt lon="108.89077809806638" lat="34.24995621779805"><ele>367.42201705907917</ele><time>2021-06-04T01:25:26Z</time><speed>0.8162534236907959</speed></trkpt><trkpt lon="108.89075382462111" lat="34.24985516558427"><ele>366.44991137701146</ele><time>2021-06-04T01:25:36Z</time><speed>1.1818962097167969</speed></trkpt><trkpt lon="108.89073099475772" lat="34.24976494941126"><ele>368.21617160774974</ele><time>2021-06-04T01:25:44Z</time><speed>1.1056005954742432</speed></trkpt><trkpt lon="108.89073763075619" lat="34.24966446113775"><ele>367.91623159327685</ele><time>2021-06-04T01:25:52Z</time><speed>1.1095010042190552</speed></trkpt><trkpt lon="108.89071348045775" lat="34.249543546478975"><ele>367.0206393206241</ele><time>2021-06-04T01:26:02Z</time><speed>1.2983391284942627</speed></trkpt><trkpt lon="108.89070166088763" lat="34.249429746304656"><ele>367.4135156410563</ele><time>2021-06-04T01:26:13Z</time><speed>1.331113338470459</speed></trkpt><trkpt lon="108.8906993633995" lat="34.249337782785624"><ele>368.0272454453976</ele><time>2021-06-04T01:26:21Z</time><speed>1.138107419013977</speed></trkpt><trkpt lon="108.89069962042821" lat="34.24924484061444"><ele>367.2701531029924</ele><time>2021-06-04T01:26:31Z</time><speed>1.198440670967102</speed></trkpt><trkpt lon="108.89069939214029" lat="34.24914187830973"><ele>367.40807999283373</ele><time>2021-06-04T01:26:43Z</time><speed>0.7976176738739014</speed></trkpt><trkpt lon="108.89073329609325" lat="34.249049466236016"><ele>367.4030963494067</ele><time>2021-06-04T01:26:51Z</time><speed>1.157738208770752</speed></trkpt><trkpt lon="108.89077594966875" lat="34.248964206439005"><ele>367.37702626376023</ele><time>2021-06-04T01:27:00Z</time><speed>0.8854394555091858</speed></trkpt><trkpt lon="108.89087070736511" lat="34.248880759377606"><ele>366.4414595335446</ele><time>2021-06-04T01:27:14Z</time><speed>0.7572806477546692</speed></trkpt><trkpt lon="108.89097128164781" lat="34.24881684072213"><ele>367.4804859593693</ele><time>2021-06-04T01:27:24Z</time><speed>0.8437821865081787</speed></trkpt><trkpt lon="108.89109324089428" lat="34.248763775706124"><ele>367.80402822119964</ele><time>2021-06-04T01:27:35Z</time><speed>1.0955586433410645</speed></trkpt><trkpt lon="108.89119283108914" lat="34.24870636202474"><ele>367.2587722158345</ele><time>2021-06-04T01:27:46Z</time><speed>0.9642780423164368</speed></trkpt><trkpt lon="108.89129732094997" lat="34.24867827561868"><ele>367.79997572353466</ele><time>2021-06-04T01:27:54Z</time><speed>0.844031810760498</speed></trkpt><trkpt lon="108.89140157417123" lat="34.248644730878624"><ele>367.37068080424433</ele><time>2021-06-04T01:28:03Z</time><speed>0.875115692615509</speed></trkpt><trkpt lon="108.89151944094573" lat="34.24865186208818"><ele>366.96201898500374</ele><time>2021-06-04T01:28:15Z</time><speed>0.644751250743866</speed></trkpt><trkpt lon="108.89165272524632" lat="34.24866365757045"><ele>365.6945149925109</ele><time>2021-06-04T01:28:24Z</time><speed>1.0884950160980225</speed></trkpt><trkpt lon="108.89177727607203" lat="34.248686911622094"><ele>365.2787680450623</ele><time>2021-06-04T01:28:32Z</time><speed>0.8465356230735779</speed></trkpt><trkpt lon="108.89191422646886" lat="34.24870750315869"><ele>365.36552495995534</ele><time>2021-06-04T01:28:46Z</time><speed>1.066306471824646</speed></trkpt><trkpt lon="108.89205436811606" lat="34.24873099674418"><ele>366.21331806159907</ele><time>2021-06-04T01:28:58Z</time><speed>0.7541120052337646</speed></trkpt><trkpt lon="108.89219035139874" lat="34.24876188940561"><ele>364.0898496995644</ele><time>2021-06-04T01:29:08Z</time><speed>0.8677080273628235</speed></trkpt><trkpt lon="108.89231132976201" lat="34.248776698735824"><ele>364.0113974549929</ele><time>2021-06-04T01:29:19Z</time><speed>0.7959986925125122</speed></trkpt><trkpt lon="108.89244801266248" lat="34.24878780976021"><ele>363.9398851726225</ele><time>2021-06-04T01:29:32Z</time><speed>0.9032412767410278</speed></trkpt><trkpt lon="108.89257927397762" lat="34.24879389336827"><ele>363.3365161842724</ele><time>2021-06-04T01:29:45Z</time><speed>0.980852484703064</speed></trkpt><trkpt lon="108.89269293804936" lat="34.248810790288275"><ele>362.30135980449336</ele><time>2021-06-04T01:29:54Z</time><speed>0.8938755989074707</speed></trkpt><trkpt lon="108.89282242643684" lat="34.24881489010519"><ele>363.83226583434526</ele><time>2021-06-04T01:30:06Z</time><speed>0.8710291385650635</speed></trkpt><trkpt lon="108.89293293255035" lat="34.24883651122659"><ele>363.9342838497098</ele><time>2021-06-04T01:30:15Z</time><speed>0.8378989100456238</speed></trkpt><trkpt lon="108.89304772695829" lat="34.248850240435836"><ele>363.82466324946574</ele><time>2021-06-04T01:30:25Z</time><speed>0.5637249946594238</speed></trkpt><trkpt lon="108.89315617265618" lat="34.24884397727533"><ele>363.06360162102857</ele><time>2021-06-04T01:30:33Z</time><speed>1.2518525123596191</speed></trkpt><trkpt lon="108.8932746194335" lat="34.2488140668011"><ele>361.894037213764</ele><time>2021-06-04T01:30:44Z</time><speed>0.6596076488494873</speed></trkpt><trkpt lon="108.89338292290974" lat="34.24875078616998"><ele>361.7580866965445</ele><time>2021-06-04T01:30:56Z</time><speed>0.9083355665206909</speed></trkpt><trkpt lon="108.89347175273602" lat="34.248676037119196"><ele>361.13333596169366</ele><time>2021-06-04T01:31:05Z</time><speed>1.158155083656311</speed></trkpt><trkpt lon="108.89356141204179" lat="34.24860388876468"><ele>360.3659378481571</ele><time>2021-06-04T01:31:16Z</time><speed>0.7709713578224182</speed></trkpt><trkpt lon="108.89365391366209" lat="34.24853615291695"><ele>356.6822308506631</ele><time>2021-06-04T01:31:29Z</time><speed>0.519402801990509</speed></trkpt><trkpt lon="108.89373685205723" lat="34.248456948297424"><ele>357.60755662112905</ele><time>2021-06-04T01:31:48Z</time><speed>0.7590381503105164</speed></trkpt><trkpt lon="108.8938438849183" lat="34.2484098846187"><ele>358.7110665578272</ele><time>2021-06-04T01:31:58Z</time><speed>0.8667085766792297</speed></trkpt><trkpt lon="108.89393817845152" lat="34.248361493256525"><ele>359.50634817533506</ele><time>2021-06-04T01:32:08Z</time><speed>0.697520911693573</speed></trkpt><trkpt lon="108.89406795130422" lat="34.24834162535767"><ele>360.71259985507555</ele><time>2021-06-04T01:32:22Z</time><speed>0.8200657367706299</speed></trkpt><trkpt lon="108.89417845038307" lat="34.248308644343695"><ele>360.80363511472564</ele><time>2021-06-04T01:32:33Z</time><speed>0.991147518157959</speed></trkpt><trkpt lon="108.89427488777007" lat="34.24823981705377"><ele>360.2233228052391</ele><time>2021-06-04T01:32:42Z</time><speed>1.0363085269927979</speed></trkpt><trkpt lon="108.89435113228134" lat="34.248167458832334"><ele>360.8268798110278</ele><time>2021-06-04T01:32:48Z</time><speed>1.0620825290679932</speed></trkpt><trkpt lon="108.89440710374437" lat="34.248083264809914"><ele>363.79301004853284</ele><time>2021-06-04T01:33:01Z</time><speed>0.7698335647583008</speed></trkpt><trkpt lon="108.8944917619547" lat="34.24801783040231"><ele>365.05260833600533</ele><time>2021-06-04T01:33:10Z</time><speed>0.9901732206344604</speed></trkpt><trkpt lon="108.89460589178167" lat="34.248008193337576"><ele>365.36440527048285</ele><time>2021-06-04T01:33:18Z</time><speed>0.7825735807418823</speed></trkpt><trkpt lon="108.89470795677981" lat="34.24796384128216"><ele>364.2490401185316</ele><time>2021-06-04T01:33:28Z</time><speed>1.1495248079299927</speed></trkpt><trkpt lon="108.894785610865" lat="34.247897480068225"><ele>363.7549897786285</ele><time>2021-06-04T01:33:36Z</time><speed>0.815813422203064</speed></trkpt><trkpt lon="108.89481190070752" lat="34.24780529886585"><ele>363.23603231180715</ele><time>2021-06-04T01:33:49Z</time><speed>0.9178987145423889</speed></trkpt><trkpt lon="108.89473192359257" lat="34.24772815281182"><ele>365.1214984335758</ele><time>2021-06-04T01:33:59Z</time><speed>0.8681336045265198</speed></trkpt><trkpt lon="108.89468356838881" lat="34.247638655316756"><ele>364.5518835988135</ele><time>2021-06-04T01:34:11Z</time><speed>0.8740902543067932</speed></trkpt><trkpt lon="108.89463724766138" lat="34.247556790085255"><ele>365.1068823439758</ele><time>2021-06-04T01:34:20Z</time><speed>0.7298087477684021</speed></trkpt><trkpt lon="108.89461333180184" lat="34.247468278800056"><ele>364.36533683108956</ele><time>2021-06-04T01:34:28Z</time><speed>1.0933244228363037</speed></trkpt><trkpt lon="108.89464582898987" lat="34.24735322437806"><ele>365.7172360896138</ele><time>2021-06-04T01:34:40Z</time><speed>1.033129334449768</speed></trkpt><trkpt lon="108.89467432094668" lat="34.24724903100692"><ele>366.1493868913551</ele><time>2021-06-04T01:34:49Z</time><speed>0.9095281958580017</speed></trkpt><trkpt lon="108.89471754985237" lat="34.24713704516545"><ele>366.80172600635126</ele><time>2021-06-04T01:34:59Z</time><speed>0.8830264210700989</speed></trkpt><trkpt lon="108.8947824393302" lat="34.247045870199926"><ele>367.88521365766627</ele><time>2021-06-04T01:35:08Z</time><speed>0.931359589099884</speed></trkpt><trkpt lon="108.8948381959437" lat="34.24696704182638"><ele>368.68335385208576</ele><time>2021-06-04T01:35:18Z</time><speed>1.1201783418655396</speed></trkpt><trkpt lon="108.89492672064962" lat="34.24689905988317"><ele>368.68222623655754</ele><time>2021-06-04T01:35:29Z</time><speed>0.8838860988616943</speed></trkpt><trkpt lon="108.89487599344386" lat="34.2468053859395"><ele>369.8616919249329</ele><time>2021-06-04T01:35:44Z</time><speed>0.9745134711265564</speed></trkpt><trkpt lon="108.89478949260547" lat="34.246746367736804"><ele>367.88892106089975</ele><time>2021-06-04T01:35:56Z</time><speed>0.9322439432144165</speed></trkpt><trkpt lon="108.89475247664234" lat="34.24665082661261"><ele>368.1450297242865</ele><time>2021-06-04T01:36:07Z</time><speed>0.8342674374580383</speed></trkpt><trkpt lon="108.8946659121398" lat="34.24658456107281"><ele>366.1390665231496</ele><time>2021-06-04T01:36:15Z</time><speed>0.9460902810096741</speed></trkpt><trkpt lon="108.89459205005309" lat="34.24650964508596"><ele>369.124288287329</ele><time>2021-06-04T01:36:23Z</time><speed>0.878136932849884</speed></trkpt><trkpt lon="108.89452606975308" lat="34.24642362944926"><ele>368.31387472126454</ele><time>2021-06-04T01:36:35Z</time><speed>0.9944806694984436</speed></trkpt><trkpt lon="108.89445106663337" lat="34.24635487849828"><ele>367.83818134937127</ele><time>2021-06-04T01:36:47Z</time><speed>0.8954713344573975</speed></trkpt><trkpt lon="108.89441912532757" lat="34.246262238547715"><ele>367.73623075089176</ele><time>2021-06-04T01:36:59Z</time><speed>0.6672581434249878</speed></trkpt><trkpt lon="108.89451760384122" lat="34.24620007961309"><ele>369.83578874021737</ele><time>2021-06-04T01:37:11Z</time><speed>0.6763864755630493</speed></trkpt><trkpt lon="108.89462142722635" lat="34.2461587708866"><ele>370.849490171573</ele><time>2021-06-04T01:37:19Z</time><speed>0.8986308574676514</speed></trkpt><trkpt lon="108.89472287996095" lat="34.246119779050005"><ele>372.11958949479555</ele><time>2021-06-04T01:37:29Z</time><speed>1.039236068725586</speed></trkpt><trkpt lon="108.89483802495246" lat="34.24608175899698"><ele>372.0669100958459</ele><time>2021-06-04T01:37:43Z</time><speed>1.0186924934387207</speed></trkpt><trkpt lon="108.89482422587182" lat="34.24620390857803"><ele>364.0050212280662</ele><time>2021-06-04T01:41:33Z</time><speed>0.3981766998767853</speed></trkpt><trkpt lon="108.89478538090408" lat="34.246079155140684"><ele>363.3836055756372</ele><time>2021-06-04T01:42:15Z</time><speed>0.12185218185186386</speed></trkpt><trkpt lon="108.89459541087125" lat="34.24607449975275"><ele>364.2630127648821</ele><time>2021-06-04T01:42:41Z</time><speed>0.1376197636127472</speed></trkpt><trkpt lon="108.89470508309553" lat="34.24597151526345"><ele>363.9528315261296</ele><time>2021-06-04T01:43:01Z</time><speed>0.3650985658168793</speed></trkpt><trkpt lon="108.89463081627092" lat="34.246053937880966"><ele>363.8960619282672</ele><time>2021-06-04T01:43:10Z</time><speed>0.2203202247619629</speed></trkpt><trkpt lon="108.89454493210847" lat="34.24612371162761"><ele>363.9599092943327</ele><time>2021-06-04T01:43:22Z</time><speed>0.44555220007896423</speed></trkpt><trkpt lon="108.89443912138297" lat="34.246177180145416"><ele>363.42742314206527</ele><time>2021-06-04T01:43:26Z</time><speed>0.5488333106040955</speed></trkpt></trkseg></trk></gpx>
