# Supplementary material for: Exploring the influence of path environment factors on walking behavior in urban parks with configuration attribute control
Source: PLoS One. 2025 Jul 28;20(7):e0329278. doi: 10.1371/journal.pone.0329278 (PMC12303266; doi:10.1371/journal.pone.0329278)
Supplement: S2 File — (ZIP) [file pone.0329278.s002.zip › S2 File/Trajectory data/F61.gpx]

<?xml version="1.0" encoding="UTF-8"?><gpx xsi:schemaLocation="http://www.topografix.com/GPX/1/0 http://www.topografix.com/GPX/1/0/gpx.xsd" xmlns="http://www.topografix.com/GPX/1/0" xmlns:xsi="http://www.w3.org/2001/XMLSchema-instance" creator="SixFoot - http://www.foooooot.com/" version="1.0"><trk><trkseg><trkpt lon="108.89521311335425" lat="34.24666293659315"><ele>359.42371081374586</ele><time>2021-06-04T02:04:15Z</time><speed>1.015618085861206</speed></trkpt><trkpt lon="108.89522830823631" lat="34.24678029057876"><ele>372.94410842491914</ele><time>2021-06-04T02:04:20Z</time><speed>1.4564841985702515</speed></trkpt><trkpt lon="108.89517596706877" lat="34.24686739369431"><ele>370.16812991806677</ele><time>2021-06-04T02:04:27Z</time><speed>1.5361312627792358</speed></trkpt><trkpt lon="108.89506672540438" lat="34.24690349456132"><ele>368.7446158020896</ele><time>2021-06-04T02:04:35Z</time><speed>1.0670280456542969</speed></trkpt><trkpt lon="108.89494004118409" lat="34.24696055254607"><ele>365.80766296340374</ele><time>2021-06-04T02:04:42Z</time><speed>1.5309197902679443</speed></trkpt><trkpt lon="108.89484686216565" lat="34.2470186656115"><ele>365.7927820127041</ele><time>2021-06-04T02:04:49Z</time><speed>1.2897965908050537</speed></trkpt><trkpt lon="108.89477794521872" lat="34.24709219975644"><ele>365.86099875279666</ele><time>2021-06-04T02:04:55Z</time><speed>1.3430856466293335</speed></trkpt><trkpt lon="108.89470529061653" lat="34.24716325812893"><ele>371.52324749340653</ele><time>2021-06-04T02:05:02Z</time><speed>1.2965606451034546</speed></trkpt><trkpt lon="108.89464730128157" lat="34.247252646466585"><ele>371.1756676610428</ele><time>2021-06-04T02:05:10Z</time><speed>1.2349392175674438</speed></trkpt><trkpt lon="108.89460509602027" lat="34.247371407170434"><ele>368.44032468086</ele><time>2021-06-04T02:05:20Z</time><speed>1.0873241424560547</speed></trkpt><trkpt lon="108.89460140624767" lat="34.24746331774557"><ele>367.08130369849476</ele><time>2021-06-04T02:05:27Z</time><speed>1.4713239669799805</speed></trkpt><trkpt lon="108.89462456224186" lat="34.24755733913217"><ele>367.2833072139187</ele><time>2021-06-04T02:05:36Z</time><speed>1.1970062255859375</speed></trkpt><trkpt lon="108.89466937935691" lat="34.247645453481525"><ele>364.2282190418897</ele><time>2021-06-04T02:05:45Z</time><speed>1.0292465686798096</speed></trkpt><trkpt lon="108.89471549325971" lat="34.24774605210977"><ele>362.23965674633536</ele><time>2021-06-04T02:05:56Z</time><speed>0.9657763242721558</speed></trkpt><trkpt lon="108.89480256131267" lat="34.24783004015711"><ele>360.7908870967659</ele><time>2021-06-04T02:06:08Z</time><speed>0.9662410616874695</speed></trkpt><trkpt lon="108.89474755937349" lat="34.247911303709614"><ele>360.43089489587425</ele><time>2021-06-04T02:06:34Z</time><speed>0.4152946472167969</speed></trkpt><trkpt lon="108.8947585638936" lat="34.24800299433179"><ele>367.3356123911217</ele><time>2021-06-04T02:08:52Z</time><speed>0.1676134467124939</speed></trkpt><trkpt lon="108.8948590678378" lat="34.248049047830314"><ele>368.90050820447505</ele><time>2021-06-04T02:09:15Z</time><speed>0.8047701716423035</speed></trkpt><trkpt lon="108.89493305056892" lat="34.24811943371238"><ele>368.74268816411495</ele><time>2021-06-04T02:09:28Z</time><speed>0.9362051486968994</speed></trkpt><trkpt lon="108.89495387954823" lat="34.24822505211729"><ele>366.6849371921271</ele><time>2021-06-04T02:09:39Z</time><speed>0.7104817628860474</speed></trkpt><trkpt lon="108.89496919595175" lat="34.248314929676056"><ele>362.56431760238576</ele><time>2021-06-04T02:09:46Z</time><speed>2.068000316619873</speed></trkpt><trkpt lon="108.89496727125417" lat="34.24842632323602"><ele>362.34915580376946</ele><time>2021-06-04T02:09:53Z</time><speed>1.4126582145690918</speed></trkpt><trkpt lon="108.89498794755694" lat="34.248515164422685"><ele>362.7190717525722</ele><time>2021-06-04T02:10:02Z</time><speed>1.1077219247817993</speed></trkpt><trkpt lon="108.89500727263729" lat="34.24861962230712"><ele>363.7734769176624</ele><time>2021-06-04T02:10:11Z</time><speed>1.1171072721481323</speed></trkpt><trkpt lon="108.89500234916994" lat="34.248723620834404"><ele>363.8524343209817</ele><time>2021-06-04T02:10:21Z</time><speed>1.3325178623199463</speed></trkpt><trkpt lon="108.89496934487853" lat="34.2488104380452"><ele>363.9487018779477</ele><time>2021-06-04T02:10:29Z</time><speed>1.0204519033432007</speed></trkpt><trkpt lon="108.89493781933338" lat="34.248901078865366"><ele>364.24500826118236</ele><time>2021-06-04T02:10:38Z</time><speed>0.8744684457778931</speed></trkpt><trkpt lon="108.89481997110447" lat="34.24891094177666"><ele>365.0450645193858</ele><time>2021-06-04T02:10:48Z</time><speed>0.9792774319648743</speed></trkpt><trkpt lon="108.89470009115642" lat="34.24894164271005"><ele>366.35253009587166</ele><time>2021-06-04T02:10:57Z</time><speed>0.8484002947807312</speed></trkpt><trkpt lon="108.894759378677" lat="34.24902174982729"><ele>366.9908957423478</ele><time>2021-06-04T02:11:07Z</time><speed>0.6806551814079285</speed></trkpt><trkpt lon="108.89479876493097" lat="34.249114500032725"><ele>366.0991876753909</ele><time>2021-06-04T02:11:17Z</time><speed>0.9357213973999023</speed></trkpt><trkpt lon="108.89480934231362" lat="34.249210137150925"><ele>365.6646576398638</ele><time>2021-06-04T02:11:27Z</time><speed>0.8265613913536072</speed></trkpt><trkpt lon="108.89482198158964" lat="34.24931214774002"><ele>365.25750282514923</ele><time>2021-06-04T02:11:37Z</time><speed>0.6708166599273682</speed></trkpt><trkpt lon="108.89476483604274" lat="34.24941171572647"><ele>365.3289652520889</ele><time>2021-06-04T02:11:47Z</time><speed>0.9939531683921814</speed></trkpt><trkpt lon="108.89469647799507" lat="34.249489366193814"><ele>366.21407413606374</ele><time>2021-06-04T02:11:57Z</time><speed>1.078735589981079</speed></trkpt><trkpt lon="108.8946130079113" lat="34.24954977006341"><ele>366.9046362234602</ele><time>2021-06-04T02:12:05Z</time><speed>1.0970574617385864</speed></trkpt><trkpt lon="108.89453193043491" lat="34.249621720298805"><ele>366.0361984628482</ele><time>2021-06-04T02:12:17Z</time><speed>1.4629721641540527</speed></trkpt><trkpt lon="108.89450905654346" lat="34.249722767672125"><ele>365.54729395240946</ele><time>2021-06-04T02:12:25Z</time><speed>1.1450715065002441</speed></trkpt><trkpt lon="108.8944737970101" lat="34.24980897189839"><ele>365.11090736484255</ele><time>2021-06-04T02:12:47Z</time><speed>0.8479359745979309</speed></trkpt><trkpt lon="108.89441668138828" lat="34.249887715121936"><ele>365.64288460256125</ele><time>2021-06-04T02:12:57Z</time><speed>0.6273212432861328</speed></trkpt><trkpt lon="108.89441583435996" lat="34.24998359871526"><ele>367.1155335045932</ele><time>2021-06-04T02:13:25Z</time><speed>1.0031163692474365</speed></trkpt><trkpt lon="108.8943807722191" lat="34.25006935582881"><ele>369.5715052280575</ele><time>2021-06-04T02:14:47Z</time><speed>0.0</speed></trkpt><trkpt lon="108.89430016768983" lat="34.250008490381546"><ele>371.79204796347767</ele><time>2021-06-04T02:21:13Z</time><speed>0.32574453949928284</speed></trkpt><trkpt lon="108.89436946510325" lat="34.25009357894793"><ele>362.51951877214015</ele><time>2021-06-04T02:22:34Z</time><speed>0.27486303448677063</speed></trkpt><trkpt lon="108.89430104920648" lat="34.250019755160885"><ele>372.7727298447862</ele><time>2021-06-04T02:28:33Z</time><speed>0.13415469229221344</speed></trkpt><trkpt lon="108.89441166336023" lat="34.25018401131369"><ele>372.15873226977476</ele><time>2021-06-04T02:50:03Z</time><speed>2.508228650818789E-12</speed></trkpt><trkpt lon="108.89426603397447" lat="34.25004717720658"><ele>372.15873226977476</ele><time>2021-06-04T02:51:11Z</time><speed>7.345711190704673E-23</speed></trkpt><trkpt lon="108.89444848855742" lat="34.250148640542854"><ele>372.15873226977476</ele><time>2021-06-04T02:52:59Z</time><speed>1.3696893748650422E-39</speed></trkpt><trkpt lon="108.89435762318931" lat="34.25007941879356"><ele>371.2864223317609</ele><time>2021-06-04T02:54:39Z</time><speed>0.22857771813869476</speed></trkpt><trkpt lon="108.89438277687735" lat="34.24999110852157"><ele>366.79933843110535</ele><time>2021-06-04T03:03:07Z</time><speed>0.6216253638267517</speed></trkpt><trkpt lon="108.89437229248618" lat="34.25009263344816"><ele>366.3787883459757</ele><time>2021-06-04T03:04:59Z</time><speed>0.06200310215353966</speed></trkpt><trkpt lon="108.89437870595303" lat="34.24998719246785"><ele>366.2499898425951</ele><time>2021-06-04T03:08:51Z</time><speed>0.35649076104164124</speed></trkpt><trkpt lon="108.89428625230536" lat="34.25005775191701"><ele>373.4086440928805</ele><time>2021-06-04T03:19:06Z</time><speed>0.41373276710510254</speed></trkpt><trkpt lon="108.89438883249137" lat="34.25001821332301"><ele>372.192256708597</ele><time>2021-06-04T03:21:54Z</time><speed>0.0566558837890625</speed></trkpt><trkpt lon="108.8943603788568" lat="34.25003497293116"><ele>367.5980450148282</ele><time>2021-06-04T03:32:36Z</time><speed>0.13459274172782898</speed></trkpt><trkpt lon="108.89436150379154" lat="34.25013461814564"><ele>371.2443116567906</ele><time>2021-06-04T03:48:58Z</time><speed>0.11884865909814835</speed></trkpt><trkpt lon="108.89437955038757" lat="34.250128471477865"><ele>370.93566585032795</ele><time>2021-06-04T04:06:28Z</time><speed>6.356590451934325E-36</speed></trkpt><trkpt lon="108.89440337082085" lat="34.25002962719094"><ele>370.2424962680581</ele><time>2021-06-04T04:13:10Z</time><speed>0.8099163174629211</speed></trkpt><trkpt lon="108.894422946388" lat="34.24993605224958"><ele>368.6738386352445</ele><time>2021-06-04T04:13:22Z</time><speed>0.5474993586540222</speed></trkpt><trkpt lon="108.89444296760365" lat="34.24983673903966"><ele>367.2165748166545</ele><time>2021-06-04T04:13:36Z</time><speed>0.9474067091941833</speed></trkpt><trkpt lon="108.89451230901352" lat="34.24976354644757"><ele>366.1363264488878</ele><time>2021-06-04T04:13:48Z</time><speed>0.3828681409358978</speed></trkpt><trkpt lon="108.89455033365066" lat="34.24967450972003"><ele>365.5735673446141</ele><time>2021-06-04T04:14:18Z</time><speed>0.2312282770872116</speed></trkpt><trkpt lon="108.8946163903701" lat="34.249559133184576"><ele>362.80404856663597</ele><time>2021-06-04T04:14:34Z</time><speed>0.8855094313621521</speed></trkpt><trkpt lon="108.89470727338298" lat="34.249487114719464"><ele>362.53504213067976</ele><time>2021-06-04T04:14:45Z</time><speed>0.7852988839149475</speed></trkpt><trkpt lon="108.89478966539608" lat="34.24941872633525"><ele>363.76634948778303</ele><time>2021-06-04T04:14:58Z</time><speed>0.713645339012146</speed></trkpt><trkpt lon="108.89483335668892" lat="34.24931662529123"><ele>363.77851875915485</ele><time>2021-06-04T04:15:15Z</time><speed>0.5240060091018677</speed></trkpt><trkpt lon="108.89481788518047" lat="34.24921095586617"><ele>359.3933756556362</ele><time>2021-06-04T04:15:32Z</time><speed>0.8699907660484314</speed></trkpt><trkpt lon="108.89477986513756" lat="34.24910129179517"><ele>357.8558835461736</ele><time>2021-06-04T04:15:42Z</time><speed>1.1225985288619995</speed></trkpt><trkpt lon="108.89474428415805" lat="34.24901064067505"><ele>361.3341811908077</ele><time>2021-06-04T04:15:56Z</time><speed>0.9249632358551025</speed></trkpt><trkpt lon="108.8948391188973" lat="34.24895612980274"><ele>361.2579715020299</ele><time>2021-06-04T04:16:19Z</time><speed>0.9297363758087158</speed></trkpt><trkpt lon="108.89496031645976" lat="34.24893551410522"><ele>362.80269386744897</ele><time>2021-06-04T04:16:30Z</time><speed>1.0332660675048828</speed></trkpt><trkpt lon="108.89499609102353" lat="34.24884853632851"><ele>362.3171177113582</ele><time>2021-06-04T04:16:38Z</time><speed>0.6955621838569641</speed></trkpt><trkpt lon="108.8950365024956" lat="34.248746661157476"><ele>361.484697946762</ele><time>2021-06-04T04:16:50Z</time><speed>1.0736638307571411</speed></trkpt><trkpt lon="108.8950461038341" lat="34.24864063823349"><ele>362.6962551220882</ele><time>2021-06-04T04:17:00Z</time><speed>1.1097288131713867</speed></trkpt><trkpt lon="108.89501338897037" lat="34.248549917231536"><ele>360.5359089522535</ele><time>2021-06-04T04:17:08Z</time><speed>0.8564910888671875</speed></trkpt><trkpt lon="108.89496391314155" lat="34.248446689334614"><ele>361.6430905345821</ele><time>2021-06-04T04:17:18Z</time><speed>0.9257445931434631</speed></trkpt><trkpt lon="108.89496920887255" lat="34.248344453699325"><ele>361.9265838357439</ele><time>2021-06-04T04:17:28Z</time><speed>1.1986578702926636</speed></trkpt><trkpt lon="108.89497976292714" lat="34.2482530118415"><ele>362.35512635125923</ele><time>2021-06-04T04:17:38Z</time><speed>0.9280678629875183</speed></trkpt><trkpt lon="108.89494616394316" lat="34.248145303179875"><ele>362.41734466198596</ele><time>2021-06-04T04:17:48Z</time><speed>1.197283387184143</speed></trkpt><trkpt lon="108.89486954380156" lat="34.24806299576317"><ele>362.4288183333144</ele><time>2021-06-04T04:18:00Z</time><speed>0.9492492079734802</speed></trkpt><trkpt lon="108.89477538869755" lat="34.2480092511511"><ele>362.1653442663444</ele><time>2021-06-04T04:18:10Z</time><speed>1.1638844013214111</speed></trkpt><trkpt lon="108.89480347913373" lat="34.24790588441022"><ele>363.17510201892065</ele><time>2021-06-04T04:18:20Z</time><speed>1.1798063516616821</speed></trkpt><trkpt lon="108.89482997440797" lat="34.24781372482436"><ele>360.858928896206</ele><time>2021-06-04T04:18:31Z</time><speed>1.2769542932510376</speed></trkpt><trkpt lon="108.8949158302963" lat="34.247757990809724"><ele>357.785806610249</ele><time>2021-06-04T04:21:24Z</time><speed>0.5400598049163818</speed></trkpt><trkpt lon="108.89488672371114" lat="34.247633309732926"><ele>371.7267895148477</ele><time>2021-06-04T04:21:34Z</time><speed>0.7001277208328247</speed></trkpt><trkpt lon="108.8948637651606" lat="34.24754344894163"><ele>369.29787630634524</ele><time>2021-06-04T04:21:42Z</time><speed>1.0340454578399658</speed></trkpt><trkpt lon="108.89483373112186" lat="34.247656030388725"><ele>367.58157951035514</ele><time>2021-06-04T04:22:58Z</time><speed>0.20883318781852722</speed></trkpt><trkpt lon="108.89474573244478" lat="34.2475584934471"><ele>359.36682471912354</ele><time>2021-06-04T04:23:02Z</time><speed>1.4639462232589722</speed></trkpt><trkpt lon="108.89508320059984" lat="34.2477177198417"><ele>381.27277322206646</ele><time>2021-06-04T04:23:37Z</time><speed>0.31735697388648987</speed></trkpt><trkpt lon="108.89496489912175" lat="34.24775622046021"><ele>377.3499358343702</ele><time>2021-06-04T04:23:57Z</time><speed>0.039999764412641525</speed></trkpt><trkpt lon="108.89505335116411" lat="34.24770020251871"><ele>367.9601114599166</ele><time>2021-06-04T04:27:04Z</time><speed>0.27777764201164246</speed></trkpt><trkpt lon="108.89521950340355" lat="34.247629967312776"><ele>367.18150034211425</ele><time>2021-06-04T04:29:59Z</time><speed>1.0147240161895752</speed></trkpt><trkpt lon="108.89527475381745" lat="34.24754189757361"><ele>364.2261811664642</ele><time>2021-06-04T04:30:14Z</time><speed>1.2411975860595703</speed></trkpt><trkpt lon="108.89526668053793" lat="34.24744346977614"><ele>363.2756105376228</ele><time>2021-06-04T04:30:20Z</time><speed>1.114844560623169</speed></trkpt><trkpt lon="108.89528048036867" lat="34.24735300866141"><ele>363.2221220450315</ele><time>2021-06-04T04:30:28Z</time><speed>1.2139129638671875</speed></trkpt><trkpt lon="108.89532115779991" lat="34.247240860440186"><ele>363.47031916807407</ele><time>2021-06-04T04:30:36Z</time><speed>0.995107889175415</speed></trkpt><trkpt lon="108.89529719253295" lat="34.247150102486515"><ele>364.14035209565253</ele><time>2021-06-04T04:30:42Z</time><speed>1.4673285484313965</speed></trkpt><trkpt lon="108.89522521507088" lat="34.24706300484253"><ele>363.75462567522334</ele><time>2021-06-04T04:30:51Z</time><speed>0.8393135070800781</speed></trkpt><trkpt lon="108.89523767828702" lat="34.24696496937039"><ele>375.03744844494156</ele><time>2021-06-04T04:32:30Z</time><speed>0.6692877411842346</speed></trkpt><trkpt lon="108.89520794605995" lat="34.24686041904294"><ele>374.022499203619</ele><time>2021-06-04T04:32:48Z</time><speed>0.9688649773597717</speed></trkpt><trkpt lon="108.89521719931517" lat="34.24673055709609"><ele>372.7600777623845</ele><time>2021-06-04T04:32:55Z</time><speed>1.4325333833694458</speed></trkpt><trkpt lon="108.89514793272073" lat="34.24663572280614"><ele>371.12128871003176</ele><time>2021-06-04T04:33:04Z</time><speed>1.3047072887420654</speed></trkpt><trkpt lon="108.895077809891" lat="34.24655263972639"><ele>370.701981284031</ele><time>2021-06-04T04:33:13Z</time><speed>1.2294540405273438</speed></trkpt><trkpt lon="108.89501481931467" lat="34.246457628487875"><ele>367.9917102363212</ele><time>2021-06-04T04:33:22Z</time><speed>0.7866366505622864</speed></trkpt><trkpt lon="108.89494096417558" lat="34.24637417444064"><ele>365.95404873775993</ele><time>2021-06-04T04:33:29Z</time><speed>1.1948533058166504</speed></trkpt><trkpt lon="108.89486298957696" lat="34.24630019909711"><ele>365.56921424203745</ele><time>2021-06-04T04:33:37Z</time><speed>1.3310792446136475</speed></trkpt><trkpt lon="108.89480971247544" lat="34.24621696442192"><ele>365.450926812703</ele><time>2021-06-04T04:33:44Z</time><speed>1.212101697921753</speed></trkpt></trkseg></trk></gpx>
