# Supplementary material for: Exploring the influence of path environment factors on walking behavior in urban parks with configuration attribute control
Source: PLoS One. 2025 Jul 28;20(7):e0329278. doi: 10.1371/journal.pone.0329278 (PMC12303266; doi:10.1371/journal.pone.0329278)
Supplement: S2 File — (ZIP) [file pone.0329278.s002.zip › S2 File/Trajectory data/F62.gpx]

<?xml version="1.0" encoding="UTF-8"?><gpx xsi:schemaLocation="http://www.topografix.com/GPX/1/0 http://www.topografix.com/GPX/1/0/gpx.xsd" xmlns="http://www.topografix.com/GPX/1/0" xmlns:xsi="http://www.w3.org/2001/XMLSchema-instance" creator="SixFoot - http://www.foooooot.com/" version="1.0"><trk><trkseg><trkpt lon="108.89470947" lat="34.24603129"><ele>375.9764404296875</ele><time>2021-06-04T00:15:33Z</time><speed>0.8100000214576728</speed></trkpt><trkpt lon="108.894761" lat="34.246117"><ele>383.995911</ele><time>2021-06-04T00:15:37Z</time><speed>0.8400000222524013</speed></trkpt><trkpt lon="108.894841" lat="34.246209"><ele>377.423157</ele><time>2021-06-04T00:15:46Z</time><speed>1.3400000354978785</speed></trkpt><trkpt lon="108.894889" lat="34.246299"><ele>378.224731</ele><time>2021-06-04T00:15:53Z</time><speed>1.4500000384118832</speed></trkpt><trkpt lon="108.894953" lat="34.246398"><ele>376.188477</ele><time>2021-06-04T00:16:03Z</time><speed>1.1000000291400494</speed></trkpt><trkpt lon="108.894977" lat="34.24651"><ele>376.329468</ele><time>2021-06-04T00:16:09Z</time><speed>0.87000002304713</speed></trkpt><trkpt lon="108.89504" lat="34.246599"><ele>379.002319</ele><time>2021-06-04T00:16:27Z</time><speed>0.6700000177489392</speed></trkpt><trkpt lon="108.895101" lat="34.246674"><ele>379.039734</ele><time>2021-06-04T00:16:36Z</time><speed>0.8200000217225822</speed></trkpt><trkpt lon="108.895199" lat="34.246743"><ele>379.211182</ele><time>2021-06-04T00:16:54Z</time><speed>0.9100000241067682</speed></trkpt><trkpt lon="108.895244" lat="34.246832"><ele>379.937439</ele><time>2021-06-04T00:17:06Z</time><speed>1.09000002887514</speed></trkpt><trkpt lon="108.895147" lat="34.246882"><ele>378.947144</ele><time>2021-06-04T00:17:16Z</time><speed>0.7900000209278537</speed></trkpt><trkpt lon="108.895043" lat="34.246948"><ele>378.522339</ele><time>2021-06-04T00:17:27Z</time><speed>1.2000000317891448</speed></trkpt><trkpt lon="108.894916" lat="34.246969"><ele>379.934082</ele><time>2021-06-04T00:17:36Z</time><speed>1.3100000347031497</speed></trkpt><trkpt lon="108.894819" lat="34.247014"><ele>376.008179</ele><time>2021-06-04T00:17:46Z</time><speed>1.430000037882064</speed></trkpt><trkpt lon="108.894748" lat="34.247094"><ele>378.196655</ele><time>2021-06-04T00:17:54Z</time><speed>1.3400000354978785</speed></trkpt><trkpt lon="108.894706" lat="34.247188"><ele>377.215698</ele><time>2021-06-04T00:18:02Z</time><speed>1.2300000325838734</speed></trkpt><trkpt lon="108.89464" lat="34.247274"><ele>375.428589</ele><time>2021-06-04T00:18:12Z</time><speed>1.1800000312593257</speed></trkpt><trkpt lon="108.894591" lat="34.247357"><ele>374.597534</ele><time>2021-06-04T00:18:22Z</time><speed>1.240000032848783</speed></trkpt><trkpt lon="108.894577" lat="34.247458"><ele>374.85083</ele><time>2021-06-04T00:18:32Z</time><speed>1.020000027020773</speed></trkpt><trkpt lon="108.894613" lat="34.247551"><ele>375.014893</ele><time>2021-06-04T00:18:40Z</time><speed>1.1800000312593257</speed></trkpt><trkpt lon="108.894668" lat="34.247631"><ele>375.712219</ele><time>2021-06-04T00:18:48Z</time><speed>1.1400000301996875</speed></trkpt><trkpt lon="108.894729" lat="34.247724"><ele>373.790039</ele><time>2021-06-04T00:18:58Z</time><speed>1.1400000301996875</speed></trkpt><trkpt lon="108.894831" lat="34.247767"><ele>375.007324</ele><time>2021-06-04T00:19:08Z</time><speed>1.2800000339084212</speed></trkpt><trkpt lon="108.894927" lat="34.247703"><ele>371.783875</ele><time>2021-06-04T00:19:20Z</time><speed>1.0300000272856826</speed></trkpt><trkpt lon="108.894865" lat="34.24779"><ele>372.682007</ele><time>2021-06-04T00:21:48Z</time><speed>1.2500000331136925</speed></trkpt><trkpt lon="108.894787" lat="34.247873"><ele>375.338379</ele><time>2021-06-04T00:22:00Z</time><speed>1.0800000286102303</speed></trkpt><trkpt lon="108.894726" lat="34.247968"><ele>375.143188</ele><time>2021-06-04T00:22:10Z</time><speed>1.2500000331136925</speed></trkpt><trkpt lon="108.894615" lat="34.248012"><ele>374.822571</ele><time>2021-06-04T00:22:20Z</time><speed>1.0600000280804112</speed></trkpt><trkpt lon="108.894484" lat="34.248029"><ele>374.451111</ele><time>2021-06-04T00:22:30Z</time><speed>1.1300000299347779</speed></trkpt><trkpt lon="108.894408" lat="34.24811"><ele>374.509521</ele><time>2021-06-04T00:22:40Z</time><speed>0.4000000105963816</speed></trkpt><trkpt lon="108.894351" lat="34.248195"><ele>376.265381</ele><time>2021-06-04T00:22:50Z</time><speed>1.0800000286102303</speed></trkpt><trkpt lon="108.894266" lat="34.248258"><ele>373.00708</ele><time>2021-06-04T00:22:58Z</time><speed>1.1200000296698687</speed></trkpt><trkpt lon="108.894197" lat="34.248331"><ele>370.071472</ele><time>2021-06-04T00:24:00Z</time><speed>1.1300000299347779</speed></trkpt><trkpt lon="108.894074" lat="34.248348"><ele>372.390259</ele><time>2021-06-04T00:24:10Z</time><speed>1.2700000336435115</speed></trkpt><trkpt lon="108.893952" lat="34.248381"><ele>373.394897</ele><time>2021-06-04T00:24:22Z</time><speed>0.9700000256962253</speed></trkpt><trkpt lon="108.893847" lat="34.248407"><ele>373.177979</ele><time>2021-06-04T00:24:30Z</time><speed>1.0000000264909539</speed></trkpt><trkpt lon="108.89374" lat="34.24845"><ele>372.765686</ele><time>2021-06-04T00:24:40Z</time><speed>1.4400000381469737</speed></trkpt><trkpt lon="108.893647" lat="34.248525"><ele>371.885864</ele><time>2021-06-04T00:24:48Z</time><speed>1.4000000370873356</speed></trkpt><trkpt lon="108.893567" lat="34.248588"><ele>372.273865</ele><time>2021-06-04T00:24:56Z</time><speed>1.2300000325838734</speed></trkpt><trkpt lon="108.893472" lat="34.248656"><ele>370.627197</ele><time>2021-06-04T00:25:06Z</time><speed>1.2300000325838734</speed></trkpt><trkpt lon="108.893399" lat="34.248745"><ele>370.456116</ele><time>2021-06-04T00:25:16Z</time><speed>1.2300000325838734</speed></trkpt><trkpt lon="108.893306" lat="34.248811"><ele>368.864014</ele><time>2021-06-04T00:25:26Z</time><speed>1.3200000349680594</speed></trkpt><trkpt lon="108.893192" lat="34.248849"><ele>368.746704</ele><time>2021-06-04T00:25:36Z</time><speed>0.9300000246365873</speed></trkpt><trkpt lon="108.893068" lat="34.248845"><ele>369.062866</ele><time>2021-06-04T00:25:46Z</time><speed>1.2100000320540543</speed></trkpt><trkpt lon="108.892959" lat="34.248838"><ele>367.330627</ele><time>2021-06-04T00:25:54Z</time><speed>1.430000037882064</speed></trkpt><trkpt lon="108.892836" lat="34.248814"><ele>367.059814</ele><time>2021-06-04T00:26:02Z</time><speed>1.6000000423855265</speed></trkpt><trkpt lon="108.892712" lat="34.248803"><ele>368.210938</ele><time>2021-06-04T00:26:10Z</time><speed>1.2000000317891448</speed></trkpt><trkpt lon="108.892581" lat="34.248809"><ele>366.277344</ele><time>2021-06-04T00:26:20Z</time><speed>1.240000032848783</speed></trkpt><trkpt lon="108.892466" lat="34.248795"><ele>370.725098</ele><time>2021-06-04T00:26:28Z</time><speed>1.4500000384118832</speed></trkpt><trkpt lon="108.89235" lat="34.248808"><ele>373.564392</ele><time>2021-06-04T00:26:38Z</time><speed>1.150000030464597</speed></trkpt><trkpt lon="108.892234" lat="34.24878"><ele>371.431824</ele><time>2021-06-04T00:26:46Z</time><speed>0.6200000164243915</speed></trkpt><trkpt lon="108.892109" lat="34.248742"><ele>368.1073</ele><time>2021-06-04T00:26:56Z</time><speed>1.3000000344382403</speed></trkpt><trkpt lon="108.891999" lat="34.248726"><ele>370.92041</ele><time>2021-06-04T00:27:04Z</time><speed>1.0300000272856826</speed></trkpt><trkpt lon="108.891882" lat="34.24869"><ele>370.517944</ele><time>2021-06-04T00:27:14Z</time><speed>0.9100000241067682</speed></trkpt><trkpt lon="108.891787" lat="34.248767"><ele>372.229797</ele><time>2021-06-04T00:27:36Z</time><speed>1.4000000370873356</speed></trkpt><trkpt lon="108.891655" lat="34.248787"><ele>373.667358</ele><time>2021-06-04T00:27:48Z</time><speed>1.240000032848783</speed></trkpt><trkpt lon="108.891547" lat="34.2488"><ele>372.763672</ele><time>2021-06-04T00:27:58Z</time><speed>1.2700000336435115</speed></trkpt><trkpt lon="108.891439" lat="34.24884"><ele>370.389526</ele><time>2021-06-04T00:28:08Z</time><speed>0.9100000241067682</speed></trkpt><trkpt lon="108.891326" lat="34.248897"><ele>366.505432</ele><time>2021-06-04T00:28:20Z</time><speed>1.2900000341733306</speed></trkpt><trkpt lon="108.891225" lat="34.248937"><ele>367.648499</ele><time>2021-06-04T00:28:28Z</time><speed>1.430000037882064</speed></trkpt><trkpt lon="108.891135" lat="34.249019"><ele>368.586426</ele><time>2021-06-04T00:28:38Z</time><speed>1.2900000341733306</speed></trkpt><trkpt lon="108.891213" lat="34.248933"><ele>370.448608</ele><time>2021-06-04T00:29:48Z</time><speed>1.7100000452995312</speed></trkpt><trkpt lon="108.891215" lat="34.248831"><ele>373.12146</ele><time>2021-06-04T00:29:56Z</time><speed>1.6300000431802548</speed></trkpt><trkpt lon="108.891133" lat="34.248763"><ele>372.635376</ele><time>2021-06-04T00:30:08Z</time><speed>1.8200000482135363</speed></trkpt><trkpt lon="108.891039" lat="34.248815"><ele>374.50061</ele><time>2021-06-04T00:30:14Z</time><speed>1.8100000479486267</speed></trkpt><trkpt lon="108.890944" lat="34.248871"><ele>371.302612</ele><time>2021-06-04T00:30:24Z</time><speed>1.760000046624079</speed></trkpt><trkpt lon="108.890853" lat="34.248933"><ele>373.131104</ele><time>2021-06-04T00:30:32Z</time><speed>1.2800000339084212</speed></trkpt><trkpt lon="108.89078" lat="34.249017"><ele>374.154419</ele><time>2021-06-04T00:30:42Z</time><speed>1.670000044239893</speed></trkpt><trkpt lon="108.890723" lat="34.249099"><ele>374.564392</ele><time>2021-06-04T00:30:52Z</time><speed>1.040000027550592</speed></trkpt><trkpt lon="108.890705" lat="34.249189"><ele>371.983276</ele><time>2021-06-04T00:31:00Z</time><speed>1.2600000333786021</speed></trkpt><trkpt lon="108.890723" lat="34.2493"><ele>371.258118</ele><time>2021-06-04T00:31:10Z</time><speed>1.3000000344382403</speed></trkpt><trkpt lon="108.890725" lat="34.249406"><ele>373.140076</ele><time>2021-06-04T00:31:18Z</time><speed>1.240000032848783</speed></trkpt><trkpt lon="108.890663" lat="34.249481"><ele>373.078369</ele><time>2021-06-04T00:31:34Z</time><speed>1.430000037882064</speed></trkpt><trkpt lon="108.890533" lat="34.249467"><ele>373.433472</ele><time>2021-06-04T00:31:42Z</time><speed>1.3800000365575165</speed></trkpt><trkpt lon="108.890408" lat="34.249513"><ele>372.000122</ele><time>2021-06-04T00:31:50Z</time><speed>0.9700000256962253</speed></trkpt></trkseg></trk></gpx>
