# Supplementary material for: Exploring the influence of path environment factors on walking behavior in urban parks with configuration attribute control
Source: PLoS One. 2025 Jul 28;20(7):e0329278. doi: 10.1371/journal.pone.0329278 (PMC12303266; doi:10.1371/journal.pone.0329278)
Supplement: S2 File — (ZIP) [file pone.0329278.s002.zip › S2 File/Trajectory data/F63.gpx]

<?xml version="1.0" encoding="UTF-8"?><gpx xsi:schemaLocation="http://www.topografix.com/GPX/1/0 http://www.topografix.com/GPX/1/0/gpx.xsd" xmlns="http://www.topografix.com/GPX/1/0" xmlns:xsi="http://www.w3.org/2001/XMLSchema-instance" creator="SixFoot - http://www.foooooot.com/" version="1.0"><trk><trkseg><trkpt lon="108.89468188" lat="34.24616778"><ele>376.6158447265625</ele><time>2021-06-04T00:42:49Z</time><speed>0.5300000140402056</speed></trkpt><trkpt lon="108.894768" lat="34.246249"><ele>376.316162</ele><time>2021-06-04T00:43:01Z</time><speed>0.9600000254313158</speed></trkpt><trkpt lon="108.894863" lat="34.246323"><ele>376.568359</ele><time>2021-06-04T00:43:10Z</time><speed>0.6800000180138488</speed></trkpt><trkpt lon="108.894906" lat="34.246414"><ele>378.960388</ele><time>2021-06-04T00:43:18Z</time><speed>1.2100000320540543</speed></trkpt><trkpt lon="108.895001" lat="34.246486"><ele>377.926147</ele><time>2021-06-04T00:43:25Z</time><speed>1.0300000272856826</speed></trkpt><trkpt lon="108.895058" lat="34.246564"><ele>379.795654</ele><time>2021-06-04T00:43:32Z</time><speed>1.0300000272856826</speed></trkpt><trkpt lon="108.895134" lat="34.246647"><ele>378.933411</ele><time>2021-06-04T00:43:40Z</time><speed>1.040000027550592</speed></trkpt><trkpt lon="108.895211" lat="34.246722"><ele>379.57312</ele><time>2021-06-04T00:43:48Z</time><speed>1.2700000336435115</speed></trkpt><trkpt lon="108.895247" lat="34.246823"><ele>378.556824</ele><time>2021-06-04T00:43:56Z</time><speed>0.7700000203980346</speed></trkpt><trkpt lon="108.895246" lat="34.246942"><ele>376.362366</ele><time>2021-06-04T00:44:04Z</time><speed>1.5800000418557074</speed></trkpt><trkpt lon="108.89527" lat="34.247044"><ele>374.849915</ele><time>2021-06-04T00:44:14Z</time><speed>1.110000029404959</speed></trkpt><trkpt lon="108.895313" lat="34.247154"><ele>374.297974</ele><time>2021-06-04T00:44:22Z</time><speed>1.5700000415907978</speed></trkpt><trkpt lon="108.895318" lat="34.247261"><ele>373.784058</ele><time>2021-06-04T00:44:30Z</time><speed>1.5800000418557074</speed></trkpt><trkpt lon="108.895293" lat="34.247359"><ele>372.032532</ele><time>2021-06-04T00:44:36Z</time><speed>1.9500000516573601</speed></trkpt><trkpt lon="108.895293" lat="34.247454"><ele>372.976807</ele><time>2021-06-04T00:44:42Z</time><speed>1.6000000423855265</speed></trkpt><trkpt lon="108.895291" lat="34.247567"><ele>375.946289</ele><time>2021-06-04T00:44:50Z</time><speed>1.930000051127541</speed></trkpt><trkpt lon="108.89521" lat="34.247628"><ele>371.726624</ele><time>2021-06-04T00:44:58Z</time><speed>1.5100000400013405</speed></trkpt><trkpt lon="108.895111" lat="34.247668"><ele>369.007202</ele><time>2021-06-04T00:45:04Z</time><speed>1.5700000415907978</speed></trkpt><trkpt lon="108.894991" lat="34.247731"><ele>367.804321</ele><time>2021-06-04T00:45:12Z</time><speed>1.6600000439749836</speed></trkpt><trkpt lon="108.894884" lat="34.247802"><ele>369.483459</ele><time>2021-06-04T00:45:22Z</time><speed>1.760000046624079</speed></trkpt><trkpt lon="108.894796" lat="34.247887"><ele>367.785767</ele><time>2021-06-04T00:45:30Z</time><speed>1.480000039206612</speed></trkpt><trkpt lon="108.894772" lat="34.247984"><ele>367.030518</ele><time>2021-06-04T00:45:38Z</time><speed>1.6600000439749836</speed></trkpt><trkpt lon="108.894861" lat="34.248045"><ele>370.26825</ele><time>2021-06-04T00:45:46Z</time><speed>1.4600000386767928</speed></trkpt><trkpt lon="108.894932" lat="34.248132"><ele>367.548096</ele><time>2021-06-04T00:45:56Z</time><speed>1.240000032848783</speed></trkpt><trkpt lon="108.894972" lat="34.24823"><ele>368.215149</ele><time>2021-06-04T00:46:04Z</time><speed>1.7700000468889885</speed></trkpt><trkpt lon="108.894995" lat="34.248334"><ele>371.325317</ele><time>2021-06-04T00:46:10Z</time><speed>1.9800000524520889</speed></trkpt><trkpt lon="108.894998" lat="34.24844"><ele>371.29126</ele><time>2021-06-04T00:46:16Z</time><speed>1.9000000503328125</speed></trkpt><trkpt lon="108.895006" lat="34.248533"><ele>371.911011</ele><time>2021-06-04T00:46:22Z</time><speed>1.7300000458293503</speed></trkpt><trkpt lon="108.89504" lat="34.248635"><ele>372.174561</ele><time>2021-06-04T00:46:30Z</time><speed>1.6300000431802548</speed></trkpt><trkpt lon="108.895029" lat="34.248743"><ele>372.551208</ele><time>2021-06-04T00:46:38Z</time><speed>1.690000044769712</speed></trkpt><trkpt lon="108.894993" lat="34.248859"><ele>371.310486</ele><time>2021-06-04T00:46:46Z</time><speed>1.8300000484784458</speed></trkpt><trkpt lon="108.894948" lat="34.248965"><ele>371.769531</ele><time>2021-06-04T00:46:54Z</time><speed>1.650000043710074</speed></trkpt><trkpt lon="108.894956" lat="34.249055"><ele>374.075134</ele><time>2021-06-04T00:47:00Z</time><speed>1.5900000421206169</speed></trkpt><trkpt lon="108.894966" lat="34.24916"><ele>372.726929</ele><time>2021-06-04T00:47:08Z</time><speed>1.5900000421206169</speed></trkpt><trkpt lon="108.894972" lat="34.249262"><ele>370.044312</ele><time>2021-06-04T00:47:16Z</time><speed>1.5500000410609787</speed></trkpt><trkpt lon="108.894944" lat="34.249352"><ele>369.300903</ele><time>2021-06-04T00:47:22Z</time><speed>1.4900000394715214</speed></trkpt><trkpt lon="108.894927" lat="34.249467"><ele>370.25061</ele><time>2021-06-04T00:47:30Z</time><speed>1.5700000415907978</speed></trkpt><trkpt lon="108.894869" lat="34.249556"><ele>370.6203</ele><time>2021-06-04T00:47:38Z</time><speed>1.4200000376171547</speed></trkpt><trkpt lon="108.894805" lat="34.249655"><ele>370.948792</ele><time>2021-06-04T00:47:46Z</time><speed>1.500000039736431</speed></trkpt><trkpt lon="108.894801" lat="34.249752"><ele>372.529175</ele><time>2021-06-04T00:47:52Z</time><speed>1.5800000418557074</speed></trkpt><trkpt lon="108.894828" lat="34.24984"><ele>375.047058</ele><time>2021-06-04T00:47:58Z</time><speed>1.690000044769712</speed></trkpt><trkpt lon="108.894845" lat="34.24995"><ele>375.617432</ele><time>2021-06-04T00:48:06Z</time><speed>1.5800000418557074</speed></trkpt><trkpt lon="108.894916" lat="34.250041"><ele>374.490723</ele><time>2021-06-04T00:48:16Z</time><speed>1.650000043710074</speed></trkpt><trkpt lon="108.895047" lat="34.250039"><ele>373.236694</ele><time>2021-06-04T00:48:24Z</time><speed>1.6800000445048027</speed></trkpt><trkpt lon="108.895187" lat="34.250026"><ele>373.088623</ele><time>2021-06-04T00:48:32Z</time><speed>1.760000046624079</speed></trkpt><trkpt lon="108.89531" lat="34.250018"><ele>372.536133</ele><time>2021-06-04T00:48:40Z</time><speed>1.6200000429153456</speed></trkpt><trkpt lon="108.895439" lat="34.250031"><ele>374.275635</ele><time>2021-06-04T00:48:48Z</time><speed>1.6400000434451645</speed></trkpt><trkpt lon="108.895569" lat="34.250067"><ele>371.013306</ele><time>2021-06-04T00:48:56Z</time><speed>1.74000004609426</speed></trkpt><trkpt lon="108.895685" lat="34.250075"><ele>371.049622</ele><time>2021-06-04T00:49:02Z</time><speed>1.8500000490082649</speed></trkpt><trkpt lon="108.895793" lat="34.250115"><ele>372.417114</ele><time>2021-06-04T00:49:08Z</time><speed>1.8000000476837172</speed></trkpt><trkpt lon="108.895894" lat="34.250173"><ele>372.59082</ele><time>2021-06-04T00:49:14Z</time><speed>2.0300000537766363</speed></trkpt><trkpt lon="108.895962" lat="34.25026"><ele>371.587524</ele><time>2021-06-04T00:49:20Z</time><speed>1.8200000482135363</speed></trkpt><trkpt lon="108.896006" lat="34.250355"><ele>372.015137</ele><time>2021-06-04T00:49:26Z</time><speed>1.8500000490082649</speed></trkpt><trkpt lon="108.89605" lat="34.250443"><ele>372.755493</ele><time>2021-06-04T00:49:32Z</time><speed>1.7300000458293503</speed></trkpt><trkpt lon="108.896079" lat="34.250558"><ele>372.166443</ele><time>2021-06-04T00:49:40Z</time><speed>1.6800000445048027</speed></trkpt><trkpt lon="108.896052" lat="34.25066"><ele>373.427185</ele><time>2021-06-04T00:49:48Z</time><speed>1.4200000376171547</speed></trkpt><trkpt lon="108.896039" lat="34.250762"><ele>374.547241</ele><time>2021-06-04T00:49:54Z</time><speed>1.6300000431802548</speed></trkpt><trkpt lon="108.896038" lat="34.250871"><ele>373.125671</ele><time>2021-06-04T00:50:02Z</time><speed>1.6000000423855265</speed></trkpt><trkpt lon="108.896011" lat="34.250975"><ele>372.032715</ele><time>2021-06-04T00:50:10Z</time><speed>1.7200000455644409</speed></trkpt><trkpt lon="108.895933" lat="34.251044"><ele>371.807251</ele><time>2021-06-04T00:50:16Z</time><speed>1.5300000405311596</speed></trkpt><trkpt lon="108.895864" lat="34.251126"><ele>373.507935</ele><time>2021-06-04T00:50:22Z</time><speed>1.760000046624079</speed></trkpt><trkpt lon="108.895848" lat="34.251228"><ele>373.082092</ele><time>2021-06-04T00:50:28Z</time><speed>1.7500000463591694</speed></trkpt><trkpt lon="108.895853" lat="34.251333"><ele>373.921814</ele><time>2021-06-04T00:50:36Z</time><speed>1.6400000434451645</speed></trkpt><trkpt lon="108.895823" lat="34.251434"><ele>373.282837</ele><time>2021-06-04T00:50:44Z</time><speed>1.670000044239893</speed></trkpt><trkpt lon="108.895723" lat="34.251517"><ele>371.193115</ele><time>2021-06-04T00:50:52Z</time><speed>1.760000046624079</speed></trkpt><trkpt lon="108.895606" lat="34.251526"><ele>371.846252</ele><time>2021-06-04T00:50:58Z</time><speed>1.7200000455644409</speed></trkpt><trkpt lon="108.895472" lat="34.251567"><ele>370.646484</ele><time>2021-06-04T00:51:06Z</time><speed>1.690000044769712</speed></trkpt><trkpt lon="108.895376" lat="34.251611"><ele>372.217041</ele><time>2021-06-04T00:51:12Z</time><speed>1.7200000455644409</speed></trkpt><trkpt lon="108.895258" lat="34.251658"><ele>369.541748</ele><time>2021-06-04T00:51:20Z</time><speed>1.4900000394715214</speed></trkpt><trkpt lon="108.895143" lat="34.251697"><ele>370.117188</ele><time>2021-06-04T00:51:28Z</time><speed>1.3800000365575165</speed></trkpt><trkpt lon="108.895021" lat="34.2517"><ele>368.280334</ele><time>2021-06-04T00:51:36Z</time><speed>1.3800000365575165</speed></trkpt><trkpt lon="108.89489" lat="34.251708"><ele>366.886963</ele><time>2021-06-04T00:51:46Z</time><speed>1.1800000312593257</speed></trkpt><trkpt lon="108.89477" lat="34.251756"><ele>368.276978</ele><time>2021-06-04T00:51:56Z</time><speed>1.4500000384118832</speed></trkpt><trkpt lon="108.89464" lat="34.251789"><ele>365.199829</ele><time>2021-06-04T00:52:04Z</time><speed>1.8100000479486267</speed></trkpt><trkpt lon="108.894534" lat="34.251821"><ele>366.346191</ele><time>2021-06-04T00:52:10Z</time><speed>1.7500000463591694</speed></trkpt><trkpt lon="108.894422" lat="34.251865"><ele>368.307495</ele><time>2021-06-04T00:52:20Z</time><speed>0.6400000169542106</speed></trkpt><trkpt lon="108.894322" lat="34.251934"><ele>369.879272</ele><time>2021-06-04T00:52:30Z</time><speed>1.3000000344382403</speed></trkpt><trkpt lon="108.894226" lat="34.251982"><ele>368.633423</ele><time>2021-06-04T00:52:38Z</time><speed>1.0800000286102303</speed></trkpt><trkpt lon="108.894106" lat="34.252004"><ele>367.764771</ele><time>2021-06-04T00:52:46Z</time><speed>1.3200000349680594</speed></trkpt><trkpt lon="108.89398" lat="34.252023"><ele>367.416809</ele><time>2021-06-04T00:52:54Z</time><speed>1.2800000339084212</speed></trkpt><trkpt lon="108.893846" lat="34.252048"><ele>370.076721</ele><time>2021-06-04T00:53:04Z</time><speed>1.4400000381469737</speed></trkpt><trkpt lon="108.893755" lat="34.252121"><ele>371.505005</ele><time>2021-06-04T00:53:12Z</time><speed>1.0800000286102303</speed></trkpt><trkpt lon="108.893686" lat="34.252027"><ele>368.834045</ele><time>2021-06-04T00:53:34Z</time><speed>1.3400000354978785</speed></trkpt><trkpt lon="108.893697" lat="34.251917"><ele>371.5495</ele><time>2021-06-04T00:53:42Z</time><speed>1.500000039736431</speed></trkpt><trkpt lon="108.893678" lat="34.251825"><ele>379.761719</ele><time>2021-06-04T00:55:34Z</time><speed>0.6300000166893011</speed></trkpt><trkpt lon="108.893648" lat="34.251724"><ele>378.228149</ele><time>2021-06-04T00:55:44Z</time><speed>1.1200000296698687</speed></trkpt><trkpt lon="108.893658" lat="34.251609"><ele>374.230591</ele><time>2021-06-04T00:55:54Z</time><speed>1.4200000376171547</speed></trkpt><trkpt lon="108.893632" lat="34.251517"><ele>372.835938</ele><time>2021-06-04T00:56:02Z</time><speed>1.0600000280804112</speed></trkpt><trkpt lon="108.8935" lat="34.251518"><ele>370.848877</ele><time>2021-06-04T00:56:10Z</time><speed>1.410000037352245</speed></trkpt><trkpt lon="108.893373" lat="34.251483"><ele>370.65686</ele><time>2021-06-04T00:56:18Z</time><speed>1.6200000429153456</speed></trkpt><trkpt lon="108.893289" lat="34.251419"><ele>372.477295</ele><time>2021-06-04T00:56:24Z</time><speed>1.5800000418557074</speed></trkpt><trkpt lon="108.893154" lat="34.251408"><ele>374.748779</ele><time>2021-06-04T00:56:34Z</time><speed>1.480000039206612</speed></trkpt><trkpt lon="108.893037" lat="34.251431"><ele>372.391907</ele><time>2021-06-04T00:56:42Z</time><speed>1.3000000344382403</speed></trkpt><trkpt lon="108.892913" lat="34.251416"><ele>372.494629</ele><time>2021-06-04T00:56:50Z</time><speed>1.240000032848783</speed></trkpt><trkpt lon="108.892835" lat="34.251346"><ele>372.322021</ele><time>2021-06-04T00:56:58Z</time><speed>1.2900000341733306</speed></trkpt><trkpt lon="108.892767" lat="34.251244"><ele>372.163452</ele><time>2021-06-04T00:57:06Z</time><speed>1.170000030994416</speed></trkpt><trkpt lon="108.892683" lat="34.251163"><ele>371.673218</ele><time>2021-06-04T00:57:14Z</time><speed>0.9800000259611349</speed></trkpt><trkpt lon="108.89256" lat="34.251148"><ele>370.692444</ele><time>2021-06-04T00:57:22Z</time><speed>1.5300000405311596</speed></trkpt><trkpt lon="108.892449" lat="34.251179"><ele>369.521729</ele><time>2021-06-04T00:57:28Z</time><speed>1.7500000463591694</speed></trkpt><trkpt lon="108.892325" lat="34.251188"><ele>370.227661</ele><time>2021-06-04T00:57:34Z</time><speed>1.9600000519222698</speed></trkpt><trkpt lon="108.8922" lat="34.251174"><ele>373.302795</ele><time>2021-06-04T00:57:41Z</time><speed>1.7900000474188076</speed></trkpt><trkpt lon="108.89206" lat="34.251172"><ele>373.755493</ele><time>2021-06-04T00:57:48Z</time><speed>1.6200000429153456</speed></trkpt><trkpt lon="108.891936" lat="34.251126"><ele>374.526672</ele><time>2021-06-04T00:57:56Z</time><speed>1.6000000423855265</speed></trkpt><trkpt lon="108.891865" lat="34.251046"><ele>375.053162</ele><time>2021-06-04T00:58:04Z</time><speed>1.110000029404959</speed></trkpt><trkpt lon="108.891782" lat="34.250978"><ele>372.269043</ele><time>2021-06-04T00:58:12Z</time><speed>1.4700000389417023</speed></trkpt><trkpt lon="108.8917" lat="34.250884"><ele>367.896973</ele><time>2021-06-04T00:58:20Z</time><speed>1.4700000389417023</speed></trkpt><trkpt lon="108.891624" lat="34.250785"><ele>366.266052</ele><time>2021-06-04T00:58:26Z</time><speed>2.17000005748537</speed></trkpt><trkpt lon="108.891557" lat="34.250712"><ele>366.228027</ele><time>2021-06-04T00:58:32Z</time><speed>1.5100000400013405</speed></trkpt><trkpt lon="108.891471" lat="34.250624"><ele>370.052856</ele><time>2021-06-04T00:58:40Z</time><speed>1.4900000394715214</speed></trkpt><trkpt lon="108.891399" lat="34.250524"><ele>371.341187</ele><time>2021-06-04T00:58:48Z</time><speed>1.5400000407960692</speed></trkpt><trkpt lon="108.891304" lat="34.250447"><ele>371.137451</ele><time>2021-06-04T00:58:54Z</time><speed>2.1100000558959127</speed></trkpt><trkpt lon="108.891201" lat="34.25037"><ele>372.962158</ele><time>2021-06-04T00:59:00Z</time><speed>1.9700000521871792</speed></trkpt><trkpt lon="108.891103" lat="34.250331"><ele>373.012878</ele><time>2021-06-04T00:59:06Z</time><speed>1.9700000521871792</speed></trkpt><trkpt lon="108.891023" lat="34.250247"><ele>374.872803</ele><time>2021-06-04T00:59:14Z</time><speed>0.7000000185436678</speed></trkpt><trkpt lon="108.890929" lat="34.250175"><ele>374.611267</ele><time>2021-06-04T00:59:22Z</time><speed>1.6300000431802548</speed></trkpt><trkpt lon="108.890858" lat="34.250075"><ele>375.456787</ele><time>2021-06-04T00:59:30Z</time><speed>1.7100000452995312</speed></trkpt><trkpt lon="108.890803" lat="34.249991"><ele>375.932617</ele><time>2021-06-04T00:59:36Z</time><speed>1.8200000482135363</speed></trkpt><trkpt lon="108.890743" lat="34.249911"><ele>375.577515</ele><time>2021-06-04T00:59:42Z</time><speed>1.910000050597722</speed></trkpt><trkpt lon="108.890691" lat="34.249807"><ele>374.091919</ele><time>2021-06-04T00:59:50Z</time><speed>1.390000036822426</speed></trkpt><trkpt lon="108.8907" lat="34.249696"><ele>375.403198</ele><time>2021-06-04T00:59:58Z</time><speed>1.6200000429153456</speed></trkpt><trkpt lon="108.890696" lat="34.249606"><ele>373.120605</ele><time>2021-06-04T01:00:04Z</time><speed>1.5800000418557074</speed></trkpt><trkpt lon="108.890692" lat="34.249503"><ele>373.279785</ele><time>2021-06-04T01:00:10Z</time><speed>2.1100000558959127</speed></trkpt><trkpt lon="108.890688" lat="34.249411"><ele>372.977478</ele><time>2021-06-04T01:00:16Z</time><speed>1.74000004609426</speed></trkpt><trkpt lon="108.890684" lat="34.24932"><ele>373.160522</ele><time>2021-06-04T01:00:22Z</time><speed>2.1600000572204605</speed></trkpt><trkpt lon="108.890672" lat="34.249228"><ele>375.023682</ele><time>2021-06-04T01:00:28Z</time><speed>1.74000004609426</speed></trkpt><trkpt lon="108.890655" lat="34.249132"><ele>378.479126</ele><time>2021-06-04T01:00:34Z</time><speed>1.9200000508626316</speed></trkpt><trkpt lon="108.890695" lat="34.249039"><ele>379.994751</ele><time>2021-06-04T01:00:40Z</time><speed>1.8200000482135363</speed></trkpt><trkpt lon="108.890761" lat="34.248937"><ele>376.707275</ele><time>2021-06-04T01:00:48Z</time><speed>1.7000000450346218</speed></trkpt><trkpt lon="108.890865" lat="34.248858"><ele>377.171997</ele><time>2021-06-04T01:00:56Z</time><speed>1.8200000482135363</speed></trkpt><trkpt lon="108.890979" lat="34.248791"><ele>375.504883</ele><time>2021-06-04T01:01:04Z</time><speed>2.3700000627835607</speed></trkpt><trkpt lon="108.891087" lat="34.248723"><ele>374.552795</ele><time>2021-06-04T01:01:12Z</time><speed>1.5500000410609787</speed></trkpt><trkpt lon="108.891216" lat="34.24866"><ele>377.134399</ele><time>2021-06-04T01:01:21Z</time><speed>1.3600000360276976</speed></trkpt><trkpt lon="108.891325" lat="34.248647"><ele>377.147705</ele><time>2021-06-04T01:01:28Z</time><speed>1.4400000381469737</speed></trkpt><trkpt lon="108.89144" lat="34.248637"><ele>379.684875</ele><time>2021-06-04T01:01:35Z</time><speed>1.5200000402662501</speed></trkpt><trkpt lon="108.891565" lat="34.248629"><ele>377.239014</ele><time>2021-06-04T01:01:42Z</time><speed>1.500000039736431</speed></trkpt><trkpt lon="108.891696" lat="34.248653"><ele>377.04895</ele><time>2021-06-04T01:01:50Z</time><speed>1.3300000352329688</speed></trkpt><trkpt lon="108.891819" lat="34.248679"><ele>376.597168</ele><time>2021-06-04T01:02:00Z</time><speed>1.3300000352329688</speed></trkpt><trkpt lon="108.89196" lat="34.24869"><ele>378.279541</ele><time>2021-06-04T01:02:08Z</time><speed>1.5600000413258883</speed></trkpt><trkpt lon="108.892086" lat="34.248682"><ele>374.333008</ele><time>2021-06-04T01:02:16Z</time><speed>1.2900000341733306</speed></trkpt><trkpt lon="108.892206" lat="34.248695"><ele>375.077393</ele><time>2021-06-04T01:02:22Z</time><speed>1.670000044239893</speed></trkpt><trkpt lon="108.89233" lat="34.248745"><ele>377.872131</ele><time>2021-06-04T01:02:28Z</time><speed>2.0300000537766363</speed></trkpt><trkpt lon="108.892462" lat="34.248774"><ele>375.403198</ele><time>2021-06-04T01:02:36Z</time><speed>1.7000000450346218</speed></trkpt><trkpt lon="108.892593" lat="34.248772"><ele>374.80127</ele><time>2021-06-04T01:02:44Z</time><speed>1.5400000407960692</speed></trkpt><trkpt lon="108.892727" lat="34.248757"><ele>374.797363</ele><time>2021-06-04T01:02:52Z</time><speed>1.910000050597722</speed></trkpt><trkpt lon="108.89284" lat="34.248781"><ele>374.763306</ele><time>2021-06-04T01:02:58Z</time><speed>1.8900000500679028</speed></trkpt><trkpt lon="108.892965" lat="34.248836"><ele>376.533936</ele><time>2021-06-04T01:03:06Z</time><speed>1.8500000490082649</speed></trkpt><trkpt lon="108.893086" lat="34.248849"><ele>375.651428</ele><time>2021-06-04T01:03:14Z</time><speed>1.4500000384118832</speed></trkpt><trkpt lon="108.893194" lat="34.24883"><ele>375.825806</ele><time>2021-06-04T01:03:22Z</time><speed>1.2700000336435115</speed></trkpt><trkpt lon="108.893291" lat="34.248755"><ele>377.589233</ele><time>2021-06-04T01:03:30Z</time><speed>1.8100000479486267</speed></trkpt><trkpt lon="108.893393" lat="34.248677"><ele>377.237183</ele><time>2021-06-04T01:03:38Z</time><speed>1.5500000410609787</speed></trkpt><trkpt lon="108.893504" lat="34.248613"><ele>377.304749</ele><time>2021-06-04T01:03:46Z</time><speed>1.5800000418557074</speed></trkpt><trkpt lon="108.893595" lat="34.248556"><ele>375.359558</ele><time>2021-06-04T01:03:54Z</time><speed>1.3200000349680594</speed></trkpt><trkpt lon="108.893659" lat="34.248472"><ele>377.318359</ele><time>2021-06-04T01:04:02Z</time><speed>1.7100000452995312</speed></trkpt><trkpt lon="108.893769" lat="34.248403"><ele>375.360291</ele><time>2021-06-04T01:04:10Z</time><speed>1.480000039206612</speed></trkpt><trkpt lon="108.893878" lat="34.248385"><ele>376.828369</ele><time>2021-06-04T01:04:16Z</time><speed>1.390000036822426</speed></trkpt><trkpt lon="108.894013" lat="34.248351"><ele>381.220276</ele><time>2021-06-04T01:04:24Z</time><speed>1.4500000384118832</speed></trkpt><trkpt lon="108.894132" lat="34.248305"><ele>379.393433</ele><time>2021-06-04T01:04:32Z</time><speed>1.4900000394715214</speed></trkpt><trkpt lon="108.894239" lat="34.248259"><ele>377.622559</ele><time>2021-06-04T01:04:40Z</time><speed>1.4400000381469737</speed></trkpt><trkpt lon="108.894323" lat="34.24818"><ele>376.376465</ele><time>2021-06-04T01:04:48Z</time><speed>1.5900000421206169</speed></trkpt><trkpt lon="108.89438" lat="34.248087"><ele>379.085388</ele><time>2021-06-04T01:04:56Z</time><speed>1.5300000405311596</speed></trkpt><trkpt lon="108.894437" lat="34.247999"><ele>374.483765</ele><time>2021-06-04T01:05:04Z</time><speed>1.3000000344382403</speed></trkpt><trkpt lon="108.89456" lat="34.247987"><ele>373.716797</ele><time>2021-06-04T01:05:10Z</time><speed>1.9400000513924507</speed></trkpt><trkpt lon="108.89466" lat="34.24794"><ele>376.44519</ele><time>2021-06-04T01:05:16Z</time><speed>1.5100000400013405</speed></trkpt><trkpt lon="108.894755" lat="34.24786"><ele>378.088379</ele><time>2021-06-04T01:05:24Z</time><speed>1.5900000421206169</speed></trkpt><trkpt lon="108.894726" lat="34.247761"><ele>378.446899</ele><time>2021-06-04T01:05:36Z</time><speed>1.3000000344382403</speed></trkpt><trkpt lon="108.894667" lat="34.247655"><ele>383.541138</ele><time>2021-06-04T01:05:44Z</time><speed>1.5100000400013405</speed></trkpt><trkpt lon="108.894639" lat="34.247563"><ele>381.274048</ele><time>2021-06-04T01:05:51Z</time><speed>1.4600000386767928</speed></trkpt><trkpt lon="108.894601" lat="34.247462"><ele>383.043884</ele><time>2021-06-04T01:05:57Z</time><speed>1.3100000347031497</speed></trkpt><trkpt lon="108.894607" lat="34.247348"><ele>380.703369</ele><time>2021-06-04T01:06:06Z</time><speed>1.3600000360276976</speed></trkpt><trkpt lon="108.89465" lat="34.247261"><ele>378.104614</ele><time>2021-06-04T01:06:13Z</time><speed>1.6600000439749836</speed></trkpt><trkpt lon="108.894686" lat="34.247154"><ele>378.094727</ele><time>2021-06-04T01:06:20Z</time><speed>1.6000000423855265</speed></trkpt><trkpt lon="108.89475" lat="34.247053"><ele>380.394653</ele><time>2021-06-04T01:06:28Z</time><speed>1.690000044769712</speed></trkpt><trkpt lon="108.894812" lat="34.246964"><ele>380.547974</ele><time>2021-06-04T01:06:36Z</time><speed>1.670000044239893</speed></trkpt><trkpt lon="108.894905" lat="34.246899"><ele>380.91333</ele><time>2021-06-04T01:06:44Z</time><speed>1.480000039206612</speed></trkpt><trkpt lon="108.895018" lat="34.246865"><ele>381.428711</ele><time>2021-06-04T01:06:52Z</time><speed>1.610000042650436</speed></trkpt><trkpt lon="108.895134" lat="34.246852"><ele>382.420898</ele><time>2021-06-04T01:07:00Z</time><speed>1.1800000312593257</speed></trkpt><trkpt lon="108.895216" lat="34.24693"><ele>380.047302</ele><time>2021-06-04T01:07:10Z</time><speed>1.3800000365575165</speed></trkpt><trkpt lon="108.895219" lat="34.247039"><ele>381.933105</ele><time>2021-06-04T01:07:20Z</time><speed>1.430000037882064</speed></trkpt><trkpt lon="108.89528" lat="34.247115"><ele>382.726379</ele><time>2021-06-04T01:07:28Z</time><speed>1.3600000360276976</speed></trkpt><trkpt lon="108.895295" lat="34.247216"><ele>380.962524</ele><time>2021-06-04T01:07:36Z</time><speed>1.6300000431802548</speed></trkpt><trkpt lon="108.895253" lat="34.247307"><ele>380.839478</ele><time>2021-06-04T01:07:44Z</time><speed>1.3000000344382403</speed></trkpt><trkpt lon="108.895253" lat="34.247415"><ele>377.418579</ele><time>2021-06-04T01:07:51Z</time><speed>1.7100000452995312</speed></trkpt><trkpt lon="108.895257" lat="34.247524"><ele>377.76355</ele><time>2021-06-04T01:08:00Z</time><speed>1.5200000402662501</speed></trkpt><trkpt lon="108.895184" lat="34.247617"><ele>378.030518</ele><time>2021-06-04T01:08:08Z</time><speed>1.910000050597722</speed></trkpt><trkpt lon="108.895061" lat="34.247669"><ele>375.535706</ele><time>2021-06-04T01:08:16Z</time><speed>1.650000043710074</speed></trkpt><trkpt lon="108.894966" lat="34.247743"><ele>376.674683</ele><time>2021-06-04T01:08:24Z</time><speed>1.5300000405311596</speed></trkpt><trkpt lon="108.894858" lat="34.247816"><ele>376.636475</ele><time>2021-06-04T01:08:33Z</time><speed>1.5900000421206169</speed></trkpt><trkpt lon="108.894772" lat="34.247894"><ele>376.838379</ele><time>2021-06-04T01:08:41Z</time><speed>1.5800000418557074</speed></trkpt><trkpt lon="108.894733" lat="34.247985"><ele>377.622864</ele><time>2021-06-04T01:08:50Z</time><speed>1.220000032318964</speed></trkpt><trkpt lon="108.894836" lat="34.248035"><ele>377.320557</ele><time>2021-06-04T01:08:58Z</time><speed>1.7100000452995312</speed></trkpt><trkpt lon="108.894928" lat="34.248083"><ele>377.769653</ele><time>2021-06-04T01:09:06Z</time><speed>1.4700000389417023</speed></trkpt><trkpt lon="108.894945" lat="34.248194"><ele>372.863525</ele><time>2021-06-04T01:09:14Z</time><speed>1.4900000394715214</speed></trkpt><trkpt lon="108.894962" lat="34.248288"><ele>372.407715</ele><time>2021-06-04T01:09:22Z</time><speed>1.500000039736431</speed></trkpt><trkpt lon="108.894972" lat="34.248395"><ele>371.468384</ele><time>2021-06-04T01:09:30Z</time><speed>1.4900000394715214</speed></trkpt><trkpt lon="108.895001" lat="34.248506"><ele>370.962402</ele><time>2021-06-04T01:09:38Z</time><speed>1.480000039206612</speed></trkpt><trkpt lon="108.895012" lat="34.248603"><ele>370.368958</ele><time>2021-06-04T01:09:46Z</time><speed>1.3600000360276976</speed></trkpt><trkpt lon="108.895034" lat="34.248715"><ele>375.022583</ele><time>2021-06-04T01:09:54Z</time><speed>1.4500000384118832</speed></trkpt><trkpt lon="108.895" lat="34.248803"><ele>372.700012</ele><time>2021-06-04T01:10:00Z</time><speed>1.690000044769712</speed></trkpt><trkpt lon="108.894975" lat="34.248894"><ele>374.521484</ele><time>2021-06-04T01:10:06Z</time><speed>1.670000044239893</speed></trkpt><trkpt lon="108.894952" lat="34.248997"><ele>373.902832</ele><time>2021-06-04T01:10:14Z</time><speed>1.480000039206612</speed></trkpt><trkpt lon="108.89496" lat="34.2491"><ele>373.767456</ele><time>2021-06-04T01:10:22Z</time><speed>1.5800000418557074</speed></trkpt><trkpt lon="108.894994" lat="34.249204"><ele>374.74884</ele><time>2021-06-04T01:10:30Z</time><speed>1.5300000405311596</speed></trkpt><trkpt lon="108.894988" lat="34.249305"><ele>372.265991</ele><time>2021-06-04T01:10:38Z</time><speed>0.9400000249014967</speed></trkpt><trkpt lon="108.894972" lat="34.249396"><ele>373.68103</ele><time>2021-06-04T01:10:44Z</time><speed>1.4700000389417023</speed></trkpt><trkpt lon="108.894942" lat="34.249503"><ele>370.94519</ele><time>2021-06-04T01:10:52Z</time><speed>1.5500000410609787</speed></trkpt><trkpt lon="108.894886" lat="34.249599"><ele>372.09668</ele><time>2021-06-04T01:11:00Z</time><speed>1.4700000389417023</speed></trkpt><trkpt lon="108.894809" lat="34.249685"><ele>372.828247</ele><time>2021-06-04T01:11:08Z</time><speed>1.5200000402662501</speed></trkpt><trkpt lon="108.894788" lat="34.249788"><ele>372.271484</ele><time>2021-06-04T01:11:16Z</time><speed>1.6200000429153456</speed></trkpt><trkpt lon="108.894813" lat="34.249891"><ele>374.306641</ele><time>2021-06-04T01:11:24Z</time><speed>1.6400000434451645</speed></trkpt><trkpt lon="108.894857" lat="34.249996"><ele>374.591064</ele><time>2021-06-04T01:11:32Z</time><speed>1.5600000413258883</speed></trkpt><trkpt lon="108.894969" lat="34.250043"><ele>373.367615</ele><time>2021-06-04T01:11:40Z</time><speed>1.500000039736431</speed></trkpt><trkpt lon="108.8951" lat="34.250032"><ele>372.396729</ele><time>2021-06-04T01:11:50Z</time><speed>1.500000039736431</speed></trkpt><trkpt lon="108.895222" lat="34.25004"><ele>374.722412</ele><time>2021-06-04T01:12:00Z</time><speed>1.4400000381469737</speed></trkpt><trkpt lon="108.895359" lat="34.250046"><ele>376.24353</ele><time>2021-06-04T01:12:08Z</time><speed>1.5300000405311596</speed></trkpt><trkpt lon="108.895481" lat="34.250074"><ele>371.955688</ele><time>2021-06-04T01:12:16Z</time><speed>1.410000037352245</speed></trkpt><trkpt lon="108.895606" lat="34.250085"><ele>371.232971</ele><time>2021-06-04T01:12:24Z</time><speed>1.4500000384118832</speed></trkpt><trkpt lon="108.895713" lat="34.250117"><ele>372.5979</ele><time>2021-06-04T01:12:32Z</time><speed>1.4000000370873356</speed></trkpt><trkpt lon="108.895818" lat="34.250184"><ele>368.823547</ele><time>2021-06-04T01:12:40Z</time><speed>1.5200000402662501</speed></trkpt><trkpt lon="108.895913" lat="34.25026"><ele>372.927551</ele><time>2021-06-04T01:12:48Z</time><speed>1.5100000400013405</speed></trkpt><trkpt lon="108.895971" lat="34.250354"><ele>373.101685</ele><time>2021-06-04T01:12:56Z</time><speed>1.4600000386767928</speed></trkpt><trkpt lon="108.896029" lat="34.250437"><ele>375.958618</ele><time>2021-06-04T01:13:04Z</time><speed>0.7100000188085773</speed></trkpt><trkpt lon="108.896056" lat="34.250547"><ele>374.029419</ele><time>2021-06-04T01:13:12Z</time><speed>1.2300000325838734</speed></trkpt><trkpt lon="108.896031" lat="34.250646"><ele>373.604614</ele><time>2021-06-04T01:13:18Z</time><speed>1.5500000410609787</speed></trkpt><trkpt lon="108.89602" lat="34.25076"><ele>375.153809</ele><time>2021-06-04T01:13:26Z</time><speed>1.4700000389417023</speed></trkpt><trkpt lon="108.896023" lat="34.250863"><ele>372.878601</ele><time>2021-06-04T01:13:34Z</time><speed>0.9600000254313158</speed></trkpt><trkpt lon="108.895982" lat="34.250972"><ele>374.980713</ele><time>2021-06-04T01:13:44Z</time><speed>1.4400000381469737</speed></trkpt><trkpt lon="108.895919" lat="34.251051"><ele>378.561035</ele><time>2021-06-04T01:13:52Z</time><speed>1.410000037352245</speed></trkpt><trkpt lon="108.895869" lat="34.251148"><ele>378.938843</ele><time>2021-06-04T01:14:00Z</time><speed>1.4400000381469737</speed></trkpt><trkpt lon="108.895866" lat="34.251263"><ele>377.327026</ele><time>2021-06-04T01:14:08Z</time><speed>1.6300000431802548</speed></trkpt><trkpt lon="108.895862" lat="34.251366"><ele>379.339233</ele><time>2021-06-04T01:14:16Z</time><speed>1.3000000344382403</speed></trkpt><trkpt lon="108.895806" lat="34.251467"><ele>374.751221</ele><time>2021-06-04T01:14:24Z</time><speed>1.4600000386767928</speed></trkpt><trkpt lon="108.895672" lat="34.251498"><ele>375.468201</ele><time>2021-06-04T01:14:32Z</time><speed>1.6600000439749836</speed></trkpt><trkpt lon="108.89555" lat="34.25154"><ele>373.033813</ele><time>2021-06-04T01:14:40Z</time><speed>1.6800000445048027</speed></trkpt><trkpt lon="108.895415" lat="34.251566"><ele>374.530396</ele><time>2021-06-04T01:14:48Z</time><speed>1.5100000400013405</speed></trkpt><trkpt lon="108.895312" lat="34.251626"><ele>369.158203</ele><time>2021-06-04T01:14:56Z</time><speed>1.5400000407960692</speed></trkpt><trkpt lon="108.895215" lat="34.251689"><ele>370.326111</ele><time>2021-06-04T01:15:04Z</time><speed>0.7000000185436678</speed></trkpt><trkpt lon="108.895095" lat="34.251689"><ele>372.64856</ele><time>2021-06-04T01:15:12Z</time><speed>1.390000036822426</speed></trkpt><trkpt lon="108.894959" lat="34.251695"><ele>371.621094</ele><time>2021-06-04T01:15:22Z</time><speed>1.4600000386767928</speed></trkpt><trkpt lon="108.894827" lat="34.251708"><ele>368.452332</ele><time>2021-06-04T01:15:32Z</time><speed>1.170000030994416</speed></trkpt><trkpt lon="108.894715" lat="34.251743"><ele>368.765381</ele><time>2021-06-04T01:15:40Z</time><speed>1.2800000339084212</speed></trkpt><trkpt lon="108.89461" lat="34.251774"><ele>370.445801</ele><time>2021-06-04T01:15:48Z</time><speed>1.3200000349680594</speed></trkpt><trkpt lon="108.894489" lat="34.251819"><ele>369.120422</ele><time>2021-06-04T01:15:56Z</time><speed>1.5400000407960692</speed></trkpt><trkpt lon="108.894356" lat="34.251788"><ele>369.391357</ele><time>2021-06-04T01:16:04Z</time><speed>1.4700000389417023</speed></trkpt><trkpt lon="108.894266" lat="34.251735"><ele>368.847046</ele><time>2021-06-04T01:16:12Z</time><speed>1.2100000320540543</speed></trkpt><trkpt lon="108.894197" lat="34.251657"><ele>367.458923</ele><time>2021-06-04T01:16:20Z</time><speed>1.410000037352245</speed></trkpt><trkpt lon="108.894108" lat="34.251592"><ele>367.334229</ele><time>2021-06-04T01:16:28Z</time><speed>1.4500000384118832</speed></trkpt><trkpt lon="108.893998" lat="34.251565"><ele>369.825562</ele><time>2021-06-04T01:16:36Z</time><speed>1.2500000331136925</speed></trkpt><trkpt lon="108.893884" lat="34.251578"><ele>370.484131</ele><time>2021-06-04T01:16:46Z</time><speed>1.3800000365575165</speed></trkpt><trkpt lon="108.893757" lat="34.251571"><ele>369.720032</ele><time>2021-06-04T01:16:56Z</time><speed>1.2700000336435115</speed></trkpt><trkpt lon="108.893638" lat="34.251567"><ele>370.081787</ele><time>2021-06-04T01:17:04Z</time><speed>1.4000000370873356</speed></trkpt><trkpt lon="108.893536" lat="34.251536"><ele>369.78894</ele><time>2021-06-04T01:17:10Z</time><speed>1.5900000421206169</speed></trkpt><trkpt lon="108.893408" lat="34.251528"><ele>370.538025</ele><time>2021-06-04T01:17:20Z</time><speed>1.2800000339084212</speed></trkpt><trkpt lon="108.893302" lat="34.251476"><ele>368.094116</ele><time>2021-06-04T01:17:30Z</time><speed>0.9100000241067682</speed></trkpt><trkpt lon="108.893177" lat="34.251448"><ele>374.39624</ele><time>2021-06-04T01:17:40Z</time><speed>1.0700000283453208</speed></trkpt><trkpt lon="108.893065" lat="34.251462"><ele>375.390198</ele><time>2021-06-04T01:17:50Z</time><speed>1.3800000365575165</speed></trkpt><trkpt lon="108.892963" lat="34.251427"><ele>373.731445</ele><time>2021-06-04T01:17:58Z</time><speed>1.0600000280804112</speed></trkpt><trkpt lon="108.892873" lat="34.251377"><ele>376.878174</ele><time>2021-06-04T01:18:04Z</time><speed>1.6000000423855265</speed></trkpt><trkpt lon="108.892778" lat="34.25132"><ele>375.66394</ele><time>2021-06-04T01:18:10Z</time><speed>1.350000035762788</speed></trkpt><trkpt lon="108.892712" lat="34.251239"><ele>374.855225</ele><time>2021-06-04T01:18:18Z</time><speed>1.4000000370873356</speed></trkpt><trkpt lon="108.892631" lat="34.251166"><ele>374.783264</ele><time>2021-06-04T01:18:26Z</time><speed>1.4600000386767928</speed></trkpt><trkpt lon="108.892507" lat="34.251161"><ele>375.866333</ele><time>2021-06-04T01:18:34Z</time><speed>1.390000036822426</speed></trkpt><trkpt lon="108.892394" lat="34.251196"><ele>375.481812</ele><time>2021-06-04T01:18:42Z</time><speed>1.390000036822426</speed></trkpt><trkpt lon="108.89228" lat="34.25123"><ele>377.411865</ele><time>2021-06-04T01:18:50Z</time><speed>1.5500000410609787</speed></trkpt><trkpt lon="108.892168" lat="34.251209"><ele>378.56134</ele><time>2021-06-04T01:18:58Z</time><speed>1.3600000360276976</speed></trkpt><trkpt lon="108.892049" lat="34.251183"><ele>377.45105</ele><time>2021-06-04T01:19:06Z</time><speed>1.5900000421206169</speed></trkpt><trkpt lon="108.89194" lat="34.251137"><ele>380.721436</ele><time>2021-06-04T01:19:14Z</time><speed>1.2300000325838734</speed></trkpt><trkpt lon="108.891868" lat="34.25106"><ele>379.350769</ele><time>2021-06-04T01:19:22Z</time><speed>1.4600000386767928</speed></trkpt><trkpt lon="108.891787" lat="34.250982"><ele>382.281372</ele><time>2021-06-04T01:19:30Z</time><speed>1.500000039736431</speed></trkpt><trkpt lon="108.891705" lat="34.250905"><ele>382.370483</ele><time>2021-06-04T01:19:40Z</time><speed>1.2800000339084212</speed></trkpt><trkpt lon="108.891604" lat="34.250848"><ele>380.709229</ele><time>2021-06-04T01:19:49Z</time><speed>1.3200000349680594</speed></trkpt><trkpt lon="108.891526" lat="34.250766"><ele>383.022339</ele><time>2021-06-04T01:19:58Z</time><speed>1.4000000370873356</speed></trkpt><trkpt lon="108.891453" lat="34.25068"><ele>385.159485</ele><time>2021-06-04T01:20:06Z</time><speed>1.5400000407960692</speed></trkpt><trkpt lon="108.891383" lat="34.2506"><ele>382.463257</ele><time>2021-06-04T01:20:14Z</time><speed>1.4000000370873356</speed></trkpt><trkpt lon="108.891334" lat="34.250505"><ele>383.397583</ele><time>2021-06-04T01:20:22Z</time><speed>1.370000036292607</speed></trkpt><trkpt lon="108.891249" lat="34.250439"><ele>380.325867</ele><time>2021-06-04T01:20:32Z</time><speed>1.4000000370873356</speed></trkpt><trkpt lon="108.891156" lat="34.25037"><ele>376.992188</ele><time>2021-06-04T01:20:40Z</time><speed>1.4000000370873356</speed></trkpt><trkpt lon="108.891081" lat="34.2503"><ele>376.688477</ele><time>2021-06-04T01:20:48Z</time><speed>1.410000037352245</speed></trkpt><trkpt lon="108.891004" lat="34.250221"><ele>377.275635</ele><time>2021-06-04T01:20:56Z</time><speed>1.3800000365575165</speed></trkpt><trkpt lon="108.890923" lat="34.250152"><ele>377.990967</ele><time>2021-06-04T01:21:04Z</time><speed>1.430000037882064</speed></trkpt><trkpt lon="108.890848" lat="34.25008"><ele>380.705566</ele><time>2021-06-04T01:21:12Z</time><speed>1.370000036292607</speed></trkpt><trkpt lon="108.890787" lat="34.25"><ele>378.221436</ele><time>2021-06-04T01:21:20Z</time><speed>1.4000000370873356</speed></trkpt><trkpt lon="108.890736" lat="34.249909"><ele>376.544067</ele><time>2021-06-04T01:21:28Z</time><speed>1.390000036822426</speed></trkpt><trkpt lon="108.890717" lat="34.249808"><ele>375.671326</ele><time>2021-06-04T01:21:36Z</time><speed>1.410000037352245</speed></trkpt><trkpt lon="108.890714" lat="34.24971"><ele>371.555237</ele><time>2021-06-04T01:21:44Z</time><speed>1.2900000341733306</speed></trkpt><trkpt lon="108.890713" lat="34.249608"><ele>371.915161</ele><time>2021-06-04T01:21:52Z</time><speed>1.4900000394715214</speed></trkpt><trkpt lon="108.890685" lat="34.249494"><ele>372.958984</ele><time>2021-06-04T01:22:00Z</time><speed>1.5800000418557074</speed></trkpt><trkpt lon="108.890675" lat="34.249382"><ele>376.781921</ele><time>2021-06-04T01:22:08Z</time><speed>1.5500000410609787</speed></trkpt><trkpt lon="108.890671" lat="34.249277"><ele>376.472229</ele><time>2021-06-04T01:22:16Z</time><speed>1.3400000354978785</speed></trkpt><trkpt lon="108.890661" lat="34.249186"><ele>374.425659</ele><time>2021-06-04T01:22:24Z</time><speed>1.3600000360276976</speed></trkpt><trkpt lon="108.890684" lat="34.249088"><ele>377.894653</ele><time>2021-06-04T01:22:32Z</time><speed>1.220000032318964</speed></trkpt><trkpt lon="108.890719" lat="34.248988"><ele>378.708496</ele><time>2021-06-04T01:22:40Z</time><speed>1.6200000429153456</speed></trkpt><trkpt lon="108.890792" lat="34.248916"><ele>380.066895</ele><time>2021-06-04T01:22:48Z</time><speed>1.4400000381469737</speed></trkpt><trkpt lon="108.89088" lat="34.248852"><ele>380.278931</ele><time>2021-06-04T01:22:56Z</time><speed>1.3800000365575165</speed></trkpt><trkpt lon="108.890985" lat="34.248804"><ele>380.46106</ele><time>2021-06-04T01:23:04Z</time><speed>1.3300000352329688</speed></trkpt><trkpt lon="108.891094" lat="34.248759"><ele>379.758545</ele><time>2021-06-04T01:23:12Z</time><speed>1.3400000354978785</speed></trkpt><trkpt lon="108.891204" lat="34.248719"><ele>380.093018</ele><time>2021-06-04T01:23:20Z</time><speed>1.350000035762788</speed></trkpt><trkpt lon="108.891308" lat="34.248683"><ele>380.110596</ele><time>2021-06-04T01:23:28Z</time><speed>1.3100000347031497</speed></trkpt><trkpt lon="108.891427" lat="34.248659"><ele>378.410767</ele><time>2021-06-04T01:23:36Z</time><speed>1.2900000341733306</speed></trkpt><trkpt lon="108.891543" lat="34.248645"><ele>382.026733</ele><time>2021-06-04T01:23:44Z</time><speed>1.2500000331136925</speed></trkpt><trkpt lon="108.891661" lat="34.248641"><ele>384.118042</ele><time>2021-06-04T01:23:52Z</time><speed>1.3600000360276976</speed></trkpt><trkpt lon="108.891774" lat="34.248654"><ele>382.289795</ele><time>2021-06-04T01:24:00Z</time><speed>1.3300000352329688</speed></trkpt><trkpt lon="108.89191" lat="34.248692"><ele>383.322937</ele><time>2021-06-04T01:24:11Z</time><speed>1.1600000307295066</speed></trkpt><trkpt lon="108.892046" lat="34.248708"><ele>378.015808</ele><time>2021-06-04T01:24:20Z</time><speed>1.220000032318964</speed></trkpt><trkpt lon="108.892162" lat="34.248732"><ele>375.307068</ele><time>2021-06-04T01:24:28Z</time><speed>1.3400000354978785</speed></trkpt><trkpt lon="108.892276" lat="34.248755"><ele>374.661621</ele><time>2021-06-04T01:24:36Z</time><speed>1.3100000347031497</speed></trkpt><trkpt lon="108.892404" lat="34.248779"><ele>374.372192</ele><time>2021-06-04T01:24:44Z</time><speed>1.4200000376171547</speed></trkpt><trkpt lon="108.89253" lat="34.248775"><ele>373.417114</ele><time>2021-06-04T01:24:52Z</time><speed>1.390000036822426</speed></trkpt><trkpt lon="108.892654" lat="34.248777"><ele>374.350098</ele><time>2021-06-04T01:25:00Z</time><speed>1.4900000394715214</speed></trkpt><trkpt lon="108.892768" lat="34.248784"><ele>374.370605</ele><time>2021-06-04T01:25:08Z</time><speed>1.410000037352245</speed></trkpt><trkpt lon="108.892882" lat="34.248796"><ele>374.353394</ele><time>2021-06-04T01:25:16Z</time><speed>1.4400000381469737</speed></trkpt><trkpt lon="108.892998" lat="34.248833"><ele>374.012573</ele><time>2021-06-04T01:25:24Z</time><speed>1.410000037352245</speed></trkpt><trkpt lon="108.893108" lat="34.248822"><ele>374.464294</ele><time>2021-06-04T01:25:32Z</time><speed>0.9500000251664062</speed></trkpt><trkpt lon="108.893242" lat="34.248807"><ele>376.163696</ele><time>2021-06-04T01:25:42Z</time><speed>1.430000037882064</speed></trkpt><trkpt lon="108.893357" lat="34.248777"><ele>377.281555</ele><time>2021-06-04T01:25:50Z</time><speed>1.480000039206612</speed></trkpt><trkpt lon="108.893416" lat="34.248694"><ele>377.594727</ele><time>2021-06-04T01:25:58Z</time><speed>1.3800000365575165</speed></trkpt><trkpt lon="108.893499" lat="34.248613"><ele>376.333801</ele><time>2021-06-04T01:26:08Z</time><speed>1.3000000344382403</speed></trkpt><trkpt lon="108.89359" lat="34.248552"><ele>375.071045</ele><time>2021-06-04T01:26:15Z</time><speed>1.7200000455644409</speed></trkpt><trkpt lon="108.89368" lat="34.248469"><ele>377.690674</ele><time>2021-06-04T01:26:23Z</time><speed>1.4500000384118832</speed></trkpt><trkpt lon="108.893763" lat="34.248409"><ele>378.204956</ele><time>2021-06-04T01:26:30Z</time><speed>1.5800000418557074</speed></trkpt><trkpt lon="108.893868" lat="34.248375"><ele>380.643921</ele><time>2021-06-04T01:26:37Z</time><speed>1.4900000394715214</speed></trkpt><trkpt lon="108.893984" lat="34.248343"><ele>377.708984</ele><time>2021-06-04T01:26:46Z</time><speed>1.2700000336435115</speed></trkpt><trkpt lon="108.894112" lat="34.248318"><ele>375.539062</ele><time>2021-06-04T01:26:54Z</time><speed>1.3400000354978785</speed></trkpt><trkpt lon="108.894211" lat="34.24828"><ele>373.795166</ele><time>2021-06-04T01:27:02Z</time><speed>1.2900000341733306</speed></trkpt><trkpt lon="108.894288" lat="34.248207"><ele>372.533142</ele><time>2021-06-04T01:27:10Z</time><speed>1.6600000439749836</speed></trkpt><trkpt lon="108.89429" lat="34.248091"><ele>372.423828</ele><time>2021-06-04T01:27:18Z</time><speed>1.5100000400013405</speed></trkpt><trkpt lon="108.894405" lat="34.248017"><ele>377.855469</ele><time>2021-06-04T01:27:27Z</time><speed>1.390000036822426</speed></trkpt><trkpt lon="108.894526" lat="34.248004"><ele>375.459473</ele><time>2021-06-04T01:27:34Z</time><speed>1.500000039736431</speed></trkpt><trkpt lon="108.894641" lat="34.247971"><ele>376.058838</ele><time>2021-06-04T01:27:42Z</time><speed>0.8900000235769491</speed></trkpt><trkpt lon="108.894745" lat="34.248007"><ele>374.429688</ele><time>2021-06-04T01:27:48Z</time><speed>2.3300000617239225</speed></trkpt><trkpt lon="108.894861" lat="34.248044"><ele>374.982056</ele><time>2021-06-04T01:27:56Z</time><speed>1.3300000352329688</speed></trkpt><trkpt lon="108.894933" lat="34.248135"><ele>376.418701</ele><time>2021-06-04T01:28:06Z</time><speed>1.390000036822426</speed></trkpt><trkpt lon="108.894974" lat="34.248228"><ele>377.277588</ele><time>2021-06-04T01:28:14Z</time><speed>1.350000035762788</speed></trkpt><trkpt lon="108.894978" lat="34.248323"><ele>375.38562</ele><time>2021-06-04T01:28:22Z</time><speed>1.5500000410609787</speed></trkpt><trkpt lon="108.895002" lat="34.248425"><ele>374.203125</ele><time>2021-06-04T01:28:30Z</time><speed>1.2900000341733306</speed></trkpt><trkpt lon="108.895015" lat="34.248529"><ele>373.246521</ele><time>2021-06-04T01:28:38Z</time><speed>1.410000037352245</speed></trkpt><trkpt lon="108.895047" lat="34.248636"><ele>371.752014</ele><time>2021-06-04T01:28:46Z</time><speed>1.4600000386767928</speed></trkpt><trkpt lon="108.895022" lat="34.248737"><ele>371.831055</ele><time>2021-06-04T01:28:54Z</time><speed>1.4400000381469737</speed></trkpt><trkpt lon="108.894986" lat="34.248844"><ele>372.509521</ele><time>2021-06-04T01:29:02Z</time><speed>1.500000039736431</speed></trkpt><trkpt lon="108.894956" lat="34.248949"><ele>371.169556</ele><time>2021-06-04T01:29:10Z</time><speed>1.5100000400013405</speed></trkpt><trkpt lon="108.894957" lat="34.24905"><ele>376.400513</ele><time>2021-06-04T01:29:18Z</time><speed>1.410000037352245</speed></trkpt><trkpt lon="108.894985" lat="34.249149"><ele>374.339355</ele><time>2021-06-04T01:29:26Z</time><speed>1.4500000384118832</speed></trkpt><trkpt lon="108.895006" lat="34.249247"><ele>375.567017</ele><time>2021-06-04T01:29:34Z</time><speed>1.4500000384118832</speed></trkpt><trkpt lon="108.894996" lat="34.249355"><ele>376.699463</ele><time>2021-06-04T01:29:42Z</time><speed>1.2900000341733306</speed></trkpt><trkpt lon="108.894962" lat="34.249465"><ele>374.577148</ele><time>2021-06-04T01:29:50Z</time><speed>1.5300000405311596</speed></trkpt><trkpt lon="108.894908" lat="34.249574"><ele>375.690796</ele><time>2021-06-04T01:29:58Z</time><speed>1.5300000405311596</speed></trkpt><trkpt lon="108.894819" lat="34.249657"><ele>371.387085</ele><time>2021-06-04T01:30:06Z</time><speed>1.5600000413258883</speed></trkpt><trkpt lon="108.894773" lat="34.249757"><ele>369.581421</ele><time>2021-06-04T01:30:14Z</time><speed>1.4600000386767928</speed></trkpt><trkpt lon="108.894792" lat="34.249858"><ele>369.55188</ele><time>2021-06-04T01:30:22Z</time><speed>1.5700000415907978</speed></trkpt><trkpt lon="108.894836" lat="34.249949"><ele>372.813416</ele><time>2021-06-04T01:30:32Z</time><speed>1.2800000339084212</speed></trkpt><trkpt lon="108.894913" lat="34.250037"><ele>373.220459</ele><time>2021-06-04T01:30:42Z</time><speed>1.3200000349680594</speed></trkpt><trkpt lon="108.894936" lat="34.250127"><ele>372.602173</ele><time>2021-06-04T01:30:52Z</time><speed>1.2300000325838734</speed></trkpt><trkpt lon="108.89485" lat="34.250211"><ele>371.327026</ele><time>2021-06-04T01:31:00Z</time><speed>1.3400000354978785</speed></trkpt><trkpt lon="108.894781" lat="34.25029"><ele>370.819336</ele><time>2021-06-04T01:31:08Z</time><speed>1.2500000331136925</speed></trkpt><trkpt lon="108.894682" lat="34.250352"><ele>371.240234</ele><time>2021-06-04T01:31:16Z</time><speed>1.5400000407960692</speed></trkpt><trkpt lon="108.894605" lat="34.250417"><ele>373.688599</ele><time>2021-06-04T01:31:24Z</time><speed>1.2600000333786021</speed></trkpt><trkpt lon="108.8945" lat="34.250448"><ele>372.605164</ele><time>2021-06-04T01:31:34Z</time><speed>1.2900000341733306</speed></trkpt><trkpt lon="108.894392" lat="34.250494"><ele>372.273621</ele><time>2021-06-04T01:31:44Z</time><speed>1.1900000315242352</speed></trkpt><trkpt lon="108.89429" lat="34.25054"><ele>371.533875</ele><time>2021-06-04T01:31:52Z</time><speed>1.3000000344382403</speed></trkpt><trkpt lon="108.894185" lat="34.250579"><ele>372.8349</ele><time>2021-06-04T01:32:00Z</time><speed>1.480000039206612</speed></trkpt><trkpt lon="108.894072" lat="34.250606"><ele>373.649902</ele><time>2021-06-04T01:32:08Z</time><speed>1.3600000360276976</speed></trkpt><trkpt lon="108.893965" lat="34.250644"><ele>375.131592</ele><time>2021-06-04T01:32:16Z</time><speed>1.3600000360276976</speed></trkpt><trkpt lon="108.893841" lat="34.250689"><ele>374.654785</ele><time>2021-06-04T01:32:26Z</time><speed>1.350000035762788</speed></trkpt><trkpt lon="108.893724" lat="34.250718"><ele>376.439819</ele><time>2021-06-04T01:32:34Z</time><speed>1.2600000333786021</speed></trkpt><trkpt lon="108.893614" lat="34.250753"><ele>374.351562</ele><time>2021-06-04T01:32:42Z</time><speed>1.4400000381469737</speed></trkpt><trkpt lon="108.893496" lat="34.250765"><ele>375.654785</ele><time>2021-06-04T01:32:50Z</time><speed>1.370000036292607</speed></trkpt><trkpt lon="108.893382" lat="34.250779"><ele>374.712891</ele><time>2021-06-04T01:32:58Z</time><speed>1.2300000325838734</speed></trkpt><trkpt lon="108.893265" lat="34.250797"><ele>374.663147</ele><time>2021-06-04T01:33:06Z</time><speed>1.3100000347031497</speed></trkpt><trkpt lon="108.893152" lat="34.250781"><ele>377.438721</ele><time>2021-06-04T01:33:14Z</time><speed>1.5300000405311596</speed></trkpt><trkpt lon="108.893026" lat="34.250788"><ele>380.863403</ele><time>2021-06-04T01:33:22Z</time><speed>1.5400000407960692</speed></trkpt><trkpt lon="108.892912" lat="34.250768"><ele>383.45636</ele><time>2021-06-04T01:33:30Z</time><speed>1.1600000307295066</speed></trkpt><trkpt lon="108.892789" lat="34.250743"><ele>382.504395</ele><time>2021-06-04T01:33:40Z</time><speed>1.3100000347031497</speed></trkpt><trkpt lon="108.892669" lat="34.250717"><ele>381.791992</ele><time>2021-06-04T01:33:48Z</time><speed>1.3300000352329688</speed></trkpt><trkpt lon="108.892548" lat="34.250686"><ele>382.097412</ele><time>2021-06-04T01:33:56Z</time><speed>1.3600000360276976</speed></trkpt><trkpt lon="108.892427" lat="34.250644"><ele>381.126953</ele><time>2021-06-04T01:34:04Z</time><speed>1.370000036292607</speed></trkpt><trkpt lon="108.892316" lat="34.250609"><ele>381.375244</ele><time>2021-06-04T01:34:12Z</time><speed>1.2300000325838734</speed></trkpt><trkpt lon="108.892206" lat="34.250572"><ele>380.085205</ele><time>2021-06-04T01:34:22Z</time><speed>1.390000036822426</speed></trkpt><trkpt lon="108.892095" lat="34.250553"><ele>378.41095</ele><time>2021-06-04T01:34:30Z</time><speed>1.4000000370873356</speed></trkpt><trkpt lon="108.891968" lat="34.250549"><ele>376.503052</ele><time>2021-06-04T01:34:38Z</time><speed>1.390000036822426</speed></trkpt><trkpt lon="108.891851" lat="34.250546"><ele>376.028748</ele><time>2021-06-04T01:34:46Z</time><speed>1.3600000360276976</speed></trkpt><trkpt lon="108.891719" lat="34.250534"><ele>376.615601</ele><time>2021-06-04T01:34:54Z</time><speed>1.6000000423855265</speed></trkpt><trkpt lon="108.8916" lat="34.250511"><ele>378.68988</ele><time>2021-06-04T01:35:02Z</time><speed>1.430000037882064</speed></trkpt><trkpt lon="108.891485" lat="34.250495"><ele>379.07959</ele><time>2021-06-04T01:35:12Z</time><speed>0.7300000193383964</speed></trkpt><trkpt lon="108.891381" lat="34.250435"><ele>378.546936</ele><time>2021-06-04T01:35:20Z</time><speed>1.1900000315242352</speed></trkpt><trkpt lon="108.891268" lat="34.250375"><ele>376.025024</ele><time>2021-06-04T01:35:29Z</time><speed>1.2800000339084212</speed></trkpt><trkpt lon="108.891168" lat="34.250332"><ele>377.275269</ele><time>2021-06-04T01:35:37Z</time><speed>1.1600000307295066</speed></trkpt><trkpt lon="108.891074" lat="34.250273"><ele>378.358398</ele><time>2021-06-04T01:35:46Z</time><speed>1.7800000471538981</speed></trkpt><trkpt lon="108.890963" lat="34.250177"><ele>379.077515</ele><time>2021-06-04T01:35:55Z</time><speed>2.0500000543064556</speed></trkpt><trkpt lon="108.890888" lat="34.250106"><ele>378.453857</ele><time>2021-06-04T01:36:01Z</time><speed>1.8000000476837172</speed></trkpt><trkpt lon="108.890808" lat="34.250041"><ele>377.819946</ele><time>2021-06-04T01:36:08Z</time><speed>1.610000042650436</speed></trkpt><trkpt lon="108.890739" lat="34.249963"><ele>376.563843</ele><time>2021-06-04T01:36:15Z</time><speed>1.8000000476837172</speed></trkpt><trkpt lon="108.890725" lat="34.249867"><ele>376.352844</ele><time>2021-06-04T01:36:21Z</time><speed>1.760000046624079</speed></trkpt><trkpt lon="108.890716" lat="34.249768"><ele>374.930664</ele><time>2021-06-04T01:36:27Z</time><speed>2.090000055366094</speed></trkpt><trkpt lon="108.890691" lat="34.24966"><ele>376.601562</ele><time>2021-06-04T01:36:33Z</time><speed>1.7800000471538981</speed></trkpt><trkpt lon="108.890613" lat="34.249566"><ele>376.5</ele><time>2021-06-04T01:36:39Z</time><speed>2.6200000694062995</speed></trkpt><trkpt lon="108.890494" lat="34.249514"><ele>377.340698</ele><time>2021-06-04T01:36:45Z</time><speed>1.9200000508626316</speed></trkpt></trkseg></trk></gpx>
