# Supplementary material for: Exploring the influence of path environment factors on walking behavior in urban parks with configuration attribute control
Source: PLoS One. 2025 Jul 28;20(7):e0329278. doi: 10.1371/journal.pone.0329278 (PMC12303266; doi:10.1371/journal.pone.0329278)
Supplement: S2 File — (ZIP) [file pone.0329278.s002.zip › S2 File/Trajectory data/F64.gpx]

<?xml version="1.0" encoding="UTF-8"?><gpx xsi:schemaLocation="http://www.topografix.com/GPX/1/0 http://www.topografix.com/GPX/1/0/gpx.xsd" xmlns="http://www.topografix.com/GPX/1/0" xmlns:xsi="http://www.w3.org/2001/XMLSchema-instance" creator="SixFoot - http://www.foooooot.com/" version="1.0"><trk><trkseg><trkpt lon="108.8946339" lat="34.24602485"><ele>384.95916748046875</ele><time>2021-06-04T02:08:36Z</time><speed>0.0</speed></trkpt><trkpt lon="108.89468" lat="34.246117"><ele>384.368164</ele><time>2021-06-04T02:08:47Z</time><speed>0.8400000222524013</speed></trkpt><trkpt lon="108.89474" lat="34.246202"><ele>385.414429</ele><time>2021-06-04T02:08:56Z</time><speed>0.5500000145700247</speed></trkpt><trkpt lon="108.894807" lat="34.246292"><ele>386.560181</ele><time>2021-06-04T02:09:06Z</time><speed>0.87000002304713</speed></trkpt><trkpt lon="108.894842" lat="34.2464"><ele>389.102783</ele><time>2021-06-04T02:09:16Z</time><speed>0.7800000206629442</speed></trkpt><trkpt lon="108.894887" lat="34.24649"><ele>382.63092</ele><time>2021-06-04T02:09:25Z</time><speed>0.0</speed></trkpt><trkpt lon="108.894953" lat="34.246589"><ele>379.124146</ele><time>2021-06-04T02:12:36Z</time><speed>0.9300000246365873</speed></trkpt><trkpt lon="108.895008" lat="34.246687"><ele>375.398315</ele><time>2021-06-04T02:12:44Z</time><speed>1.0000000264909539</speed></trkpt><trkpt lon="108.895098" lat="34.246754"><ele>375.549072</ele><time>2021-06-04T02:12:52Z</time><speed>1.0500000278155017</speed></trkpt><trkpt lon="108.895163" lat="34.24684"><ele>374.687866</ele><time>2021-06-04T02:13:02Z</time><speed>0.7200000190734869</speed></trkpt><trkpt lon="108.895166" lat="34.246948"><ele>374.935669</ele><time>2021-06-04T02:13:14Z</time><speed>1.1400000301996875</speed></trkpt><trkpt lon="108.895191" lat="34.247054"><ele>381.000122</ele><time>2021-06-04T02:13:24Z</time><speed>0.5500000145700247</speed></trkpt><trkpt lon="108.895254" lat="34.247145"><ele>379.695312</ele><time>2021-06-04T02:13:34Z</time><speed>1.1400000301996875</speed></trkpt><trkpt lon="108.895285" lat="34.247233"><ele>379.024292</ele><time>2021-06-04T02:13:42Z</time><speed>0.9200000243716777</speed></trkpt><trkpt lon="108.895242" lat="34.247319"><ele>381.393433</ele><time>2021-06-04T02:13:50Z</time><speed>1.2100000320540543</speed></trkpt><trkpt lon="108.89524" lat="34.247417"><ele>379.782349</ele><time>2021-06-04T02:13:58Z</time><speed>1.150000030464597</speed></trkpt><trkpt lon="108.895233" lat="34.247511"><ele>377.89209</ele><time>2021-06-04T02:14:06Z</time><speed>1.2100000320540543</speed></trkpt><trkpt lon="108.895161" lat="34.2476"><ele>376.979248</ele><time>2021-06-04T02:14:16Z</time><speed>1.150000030464597</speed></trkpt><trkpt lon="108.895045" lat="34.247644"><ele>377.625122</ele><time>2021-06-04T02:14:26Z</time><speed>1.1900000315242352</speed></trkpt><trkpt lon="108.894936" lat="34.247695"><ele>377.281372</ele><time>2021-06-04T02:14:36Z</time><speed>0.6200000164243915</speed></trkpt><trkpt lon="108.894873" lat="34.247785"><ele>375.527954</ele><time>2021-06-04T02:15:42Z</time><speed>1.650000043710074</speed></trkpt><trkpt lon="108.894786" lat="34.247864"><ele>375.057739</ele><time>2021-06-04T02:15:52Z</time><speed>0.6700000177489392</speed></trkpt><trkpt lon="108.894741" lat="34.247953"><ele>374.74646</ele><time>2021-06-04T02:16:02Z</time><speed>0.6900000182787582</speed></trkpt><trkpt lon="108.894811" lat="34.248033"><ele>375.080566</ele><time>2021-06-04T02:16:40Z</time><speed>0.9100000241067682</speed></trkpt><trkpt lon="108.894903" lat="34.248094"><ele>375.294128</ele><time>2021-06-04T02:16:48Z</time><speed>1.4000000370873356</speed></trkpt><trkpt lon="108.894933" lat="34.248183"><ele>374.094421</ele><time>2021-06-04T02:16:56Z</time><speed>1.3400000354978785</speed></trkpt><trkpt lon="108.894957" lat="34.248277"><ele>373.768982</ele><time>2021-06-04T02:17:04Z</time><speed>1.3200000349680594</speed></trkpt><trkpt lon="108.894962" lat="34.248374"><ele>374.295593</ele><time>2021-06-04T02:17:12Z</time><speed>0.7100000188085773</speed></trkpt><trkpt lon="108.894976" lat="34.248469"><ele>372.994263</ele><time>2021-06-04T02:17:22Z</time><speed>1.1200000296698687</speed></trkpt><trkpt lon="108.895011" lat="34.248579"><ele>373.369629</ele><time>2021-06-04T02:17:32Z</time><speed>1.4000000370873356</speed></trkpt><trkpt lon="108.895017" lat="34.248688"><ele>373.568604</ele><time>2021-06-04T02:17:58Z</time><speed>1.240000032848783</speed></trkpt><trkpt lon="108.894998" lat="34.248797"><ele>372.574219</ele><time>2021-06-04T02:18:08Z</time><speed>1.3300000352329688</speed></trkpt><trkpt lon="108.894965" lat="34.248907"><ele>370.465698</ele><time>2021-06-04T02:18:18Z</time><speed>1.350000035762788</speed></trkpt><trkpt lon="108.894954" lat="34.249017"><ele>370.652405</ele><time>2021-06-04T02:18:28Z</time><speed>1.3800000365575165</speed></trkpt><trkpt lon="108.894969" lat="34.249108"><ele>370.805786</ele><time>2021-06-04T02:18:36Z</time><speed>1.350000035762788</speed></trkpt><trkpt lon="108.894981" lat="34.249219"><ele>370.33606</ele><time>2021-06-04T02:18:46Z</time><speed>1.2900000341733306</speed></trkpt><trkpt lon="108.894957" lat="34.249324"><ele>370.587524</ele><time>2021-06-04T02:18:56Z</time><speed>0.8800000233120395</speed></trkpt><trkpt lon="108.894942" lat="34.249426"><ele>373.086792</ele><time>2021-06-04T02:19:06Z</time><speed>1.040000027550592</speed></trkpt><trkpt lon="108.894884" lat="34.249505"><ele>372.151794</ele><time>2021-06-04T02:19:16Z</time><speed>0.9300000246365873</speed></trkpt><trkpt lon="108.894818" lat="34.249594"><ele>372.426819</ele><time>2021-06-04T02:19:26Z</time><speed>1.2500000331136925</speed></trkpt><trkpt lon="108.894766" lat="34.249698"><ele>368.798218</ele><time>2021-06-04T02:19:36Z</time><speed>1.1200000296698687</speed></trkpt><trkpt lon="108.894762" lat="34.249801"><ele>367.800415</ele><time>2021-06-04T02:19:46Z</time><speed>1.110000029404959</speed></trkpt><trkpt lon="108.894795" lat="34.249891"><ele>369.977905</ele><time>2021-06-04T02:19:56Z</time><speed>1.4600000386767928</speed></trkpt><trkpt lon="108.894808" lat="34.249992"><ele>368.932495</ele><time>2021-06-04T02:20:04Z</time><speed>1.3400000354978785</speed></trkpt><trkpt lon="108.894901" lat="34.250062"><ele>369.821655</ele><time>2021-06-04T02:20:14Z</time><speed>1.2500000331136925</speed></trkpt><trkpt lon="108.894908" lat="34.250154"><ele>370.771912</ele><time>2021-06-04T02:20:24Z</time><speed>1.170000030994416</speed></trkpt><trkpt lon="108.894829" lat="34.250224"><ele>368.832764</ele><time>2021-06-04T02:20:34Z</time><speed>1.1300000299347779</speed></trkpt><trkpt lon="108.894773" lat="34.25031"><ele>369.194824</ele><time>2021-06-04T02:20:44Z</time><speed>1.3000000344382403</speed></trkpt><trkpt lon="108.894728" lat="34.250403"><ele>369.094116</ele><time>2021-06-04T02:20:58Z</time><speed>0.5300000140402056</speed></trkpt><trkpt lon="108.894712" lat="34.250499"><ele>368.897705</ele><time>2021-06-04T02:21:12Z</time><speed>0.44000001165601976</speed></trkpt><trkpt lon="108.894603" lat="34.250483"><ele>371.258789</ele><time>2021-06-04T02:30:18Z</time><speed>0.0</speed></trkpt><trkpt lon="108.894507" lat="34.250439"><ele>373.141479</ele><time>2021-06-04T02:31:46Z</time><speed>0.6600000174840297</speed></trkpt><trkpt lon="108.894398" lat="34.250478"><ele>371.18866</ele><time>2021-06-04T02:31:56Z</time><speed>1.0600000280804112</speed></trkpt><trkpt lon="108.894275" lat="34.250516"><ele>370.616821</ele><time>2021-06-04T02:32:06Z</time><speed>1.0800000286102303</speed></trkpt><trkpt lon="108.894169" lat="34.250558"><ele>370.240479</ele><time>2021-06-04T02:32:16Z</time><speed>1.0000000264909539</speed></trkpt><trkpt lon="108.89407" lat="34.250597"><ele>371.110901</ele><time>2021-06-04T02:32:26Z</time><speed>1.1400000301996875</speed></trkpt><trkpt lon="108.893965" lat="34.250622"><ele>370.08075</ele><time>2021-06-04T02:32:36Z</time><speed>0.8500000225173109</speed></trkpt><trkpt lon="108.89385" lat="34.250665"><ele>371.221313</ele><time>2021-06-04T02:32:48Z</time><speed>0.6400000169542106</speed></trkpt><trkpt lon="108.893745" lat="34.250698"><ele>370.370728</ele><time>2021-06-04T02:32:58Z</time><speed>0.6800000180138488</speed></trkpt><trkpt lon="108.893632" lat="34.250709"><ele>369.379883</ele><time>2021-06-04T02:33:08Z</time><speed>0.9900000262260444</speed></trkpt><trkpt lon="108.893521" lat="34.250741"><ele>369.043884</ele><time>2021-06-04T02:33:18Z</time><speed>0.7800000206629442</speed></trkpt><trkpt lon="108.893402" lat="34.250773"><ele>368.75238</ele><time>2021-06-04T02:33:28Z</time><speed>0.9800000259611349</speed></trkpt><trkpt lon="108.893337" lat="34.250693"><ele>369.833069</ele><time>2021-06-04T02:33:38Z</time><speed>1.170000030994416</speed></trkpt><trkpt lon="108.893299" lat="34.250607"><ele>369.465332</ele><time>2021-06-04T02:33:46Z</time><speed>0.9200000243716777</speed></trkpt><trkpt lon="108.893264" lat="34.250519"><ele>371.34314</ele><time>2021-06-04T02:34:00Z</time><speed>1.0000000264909539</speed></trkpt><trkpt lon="108.893311" lat="34.25061"><ele>371.738525</ele><time>2021-06-04T03:01:18Z</time><speed>0.9300000246365873</speed></trkpt><trkpt lon="108.893429" lat="34.25059"><ele>371.932678</ele><time>2021-06-04T03:01:34Z</time><speed>0.9100000241067682</speed></trkpt><trkpt lon="108.893535" lat="34.250529"><ele>370.926025</ele><time>2021-06-04T03:01:46Z</time><speed>0.9400000249014967</speed></trkpt><trkpt lon="108.893645" lat="34.250486"><ele>367.170166</ele><time>2021-06-04T03:01:58Z</time><speed>0.8500000225173109</speed></trkpt><trkpt lon="108.893745" lat="34.250439"><ele>367.442627</ele><time>2021-06-04T03:02:08Z</time><speed>0.9200000243716777</speed></trkpt><trkpt lon="108.893846" lat="34.250396"><ele>367.770386</ele><time>2021-06-04T03:02:20Z</time><speed>0.8800000233120395</speed></trkpt><trkpt lon="108.893975" lat="34.250389"><ele>367.559326</ele><time>2021-06-04T03:02:30Z</time><speed>1.0300000272856826</speed></trkpt><trkpt lon="108.894086" lat="34.250383"><ele>367.788452</ele><time>2021-06-04T03:02:40Z</time><speed>0.8400000222524013</speed></trkpt><trkpt lon="108.894189" lat="34.250414"><ele>368.582764</ele><time>2021-06-04T03:02:50Z</time><speed>1.0600000280804112</speed></trkpt><trkpt lon="108.8943" lat="34.250418"><ele>369.466431</ele><time>2021-06-04T03:03:12Z</time><speed>0.0</speed></trkpt><trkpt lon="108.894411" lat="34.250453"><ele>368.002258</ele><time>2021-06-04T03:03:30Z</time><speed>0.87000002304713</speed></trkpt><trkpt lon="108.894528" lat="34.250434"><ele>369.043091</ele><time>2021-06-04T03:03:42Z</time><speed>1.0600000280804112</speed></trkpt><trkpt lon="108.89463" lat="34.250377"><ele>368.225037</ele><time>2021-06-04T03:03:54Z</time><speed>0.7300000193383964</speed></trkpt><trkpt lon="108.894707" lat="34.25031"><ele>370.748047</ele><time>2021-06-04T03:04:10Z</time><speed>1.0700000283453208</speed></trkpt><trkpt lon="108.894771" lat="34.250234"><ele>370.140137</ele><time>2021-06-04T03:04:20Z</time><speed>0.5600000148349343</speed></trkpt><trkpt lon="108.894859" lat="34.250164"><ele>370.043762</ele><time>2021-06-04T03:04:34Z</time><speed>1.5200000402662501</speed></trkpt><trkpt lon="108.894942" lat="34.250095"><ele>370.340393</ele><time>2021-06-04T03:04:42Z</time><speed>1.170000030994416</speed></trkpt><trkpt lon="108.895054" lat="34.250035"><ele>370.674438</ele><time>2021-06-04T03:04:52Z</time><speed>1.2700000336435115</speed></trkpt><trkpt lon="108.895165" lat="34.250026"><ele>369.600708</ele><time>2021-06-04T03:05:02Z</time><speed>1.0700000283453208</speed></trkpt><trkpt lon="108.895051" lat="34.250031"><ele>371.580444</ele><time>2021-06-04T03:05:34Z</time><speed>1.2600000333786021</speed></trkpt><trkpt lon="108.894939" lat="34.25006"><ele>369.794556</ele><time>2021-06-04T03:05:46Z</time><speed>1.1200000296698687</speed></trkpt><trkpt lon="108.894834" lat="34.250005"><ele>367.998291</ele><time>2021-06-04T03:05:58Z</time><speed>1.220000032318964</speed></trkpt><trkpt lon="108.894816" lat="34.249914"><ele>368.304321</ele><time>2021-06-04T03:06:08Z</time><speed>0.9000000238418586</speed></trkpt><trkpt lon="108.894781" lat="34.249812"><ele>368.79657</ele><time>2021-06-04T03:06:18Z</time><speed>1.2300000325838734</speed></trkpt><trkpt lon="108.894784" lat="34.249715"><ele>369.596191</ele><time>2021-06-04T03:06:28Z</time><speed>0.9500000251664062</speed></trkpt><trkpt lon="108.894821" lat="34.249627"><ele>370.243774</ele><time>2021-06-04T03:06:38Z</time><speed>1.0600000280804112</speed></trkpt><trkpt lon="108.894901" lat="34.249539"><ele>370.510193</ele><time>2021-06-04T03:06:48Z</time><speed>1.1200000296698687</speed></trkpt><trkpt lon="108.894933" lat="34.249442"><ele>371.007812</ele><time>2021-06-04T03:06:58Z</time><speed>1.1200000296698687</speed></trkpt><trkpt lon="108.894963" lat="34.249345"><ele>370.660278</ele><time>2021-06-04T03:07:08Z</time><speed>1.150000030464597</speed></trkpt><trkpt lon="108.894979" lat="34.249244"><ele>371.418396</ele><time>2021-06-04T03:07:18Z</time><speed>1.2100000320540543</speed></trkpt><trkpt lon="108.894954" lat="34.24915"><ele>372.767822</ele><time>2021-06-04T03:07:28Z</time><speed>0.6500000172191202</speed></trkpt><trkpt lon="108.894945" lat="34.249044"><ele>373.657043</ele><time>2021-06-04T03:07:38Z</time><speed>1.4200000376171547</speed></trkpt><trkpt lon="108.894952" lat="34.248944"><ele>373.462097</ele><time>2021-06-04T03:07:46Z</time><speed>1.3200000349680594</speed></trkpt><trkpt lon="108.894984" lat="34.248843"><ele>372.062744</ele><time>2021-06-04T03:07:56Z</time><speed>1.240000032848783</speed></trkpt><trkpt lon="108.895018" lat="34.248745"><ele>371.238403</ele><time>2021-06-04T03:08:08Z</time><speed>0.7000000185436678</speed></trkpt><trkpt lon="108.895028" lat="34.248653"><ele>370.250916</ele><time>2021-06-04T03:08:18Z</time><speed>1.09000002887514</speed></trkpt><trkpt lon="108.89501" lat="34.248557"><ele>371.131348</ele><time>2021-06-04T03:08:28Z</time><speed>1.2100000320540543</speed></trkpt><trkpt lon="108.894983" lat="34.248447"><ele>371.297546</ele><time>2021-06-04T03:08:38Z</time><speed>1.170000030994416</speed></trkpt><trkpt lon="108.894959" lat="34.248343"><ele>371.406677</ele><time>2021-06-04T03:08:48Z</time><speed>1.1900000315242352</speed></trkpt><trkpt lon="108.894937" lat="34.248235"><ele>371.86438</ele><time>2021-06-04T03:08:58Z</time><speed>1.1900000315242352</speed></trkpt><trkpt lon="108.894907" lat="34.248141"><ele>372.842651</ele><time>2021-06-04T03:09:06Z</time><speed>1.2100000320540543</speed></trkpt><trkpt lon="108.894872" lat="34.248054"><ele>376.072632</ele><time>2021-06-04T03:09:16Z</time><speed>0.8800000233120395</speed></trkpt><trkpt lon="108.89495" lat="34.247951"><ele>375.236816</ele><time>2021-06-04T03:09:30Z</time><speed>1.3600000360276976</speed></trkpt><trkpt lon="108.894926" lat="34.247855"><ele>375.934937</ele><time>2021-06-04T03:09:44Z</time><speed>1.2800000339084212</speed></trkpt><trkpt lon="108.894937" lat="34.247765"><ele>377.218323</ele><time>2021-06-04T03:09:54Z</time><speed>1.0000000264909539</speed></trkpt><trkpt lon="108.894999" lat="34.247688"><ele>376.085815</ele><time>2021-06-04T03:10:06Z</time><speed>1.2100000320540543</speed></trkpt><trkpt lon="108.895092" lat="34.247637"><ele>374.693054</ele><time>2021-06-04T03:10:14Z</time><speed>1.2700000336435115</speed></trkpt><trkpt lon="108.895203" lat="34.247596"><ele>373.928345</ele><time>2021-06-04T03:10:24Z</time><speed>0.9000000238418586</speed></trkpt><trkpt lon="108.895234" lat="34.247499"><ele>379.441101</ele><time>2021-06-04T03:10:36Z</time><speed>1.0300000272856826</speed></trkpt><trkpt lon="108.895235" lat="34.247408"><ele>380.010742</ele><time>2021-06-04T03:10:44Z</time><speed>1.2600000333786021</speed></trkpt><trkpt lon="108.895248" lat="34.247307"><ele>379.955444</ele><time>2021-06-04T03:10:52Z</time><speed>1.5100000400013405</speed></trkpt><trkpt lon="108.895254" lat="34.247215"><ele>386.189209</ele><time>2021-06-04T03:11:00Z</time><speed>1.2900000341733306</speed></trkpt><trkpt lon="108.895206" lat="34.247111"><ele>384.828613</ele><time>2021-06-04T03:11:10Z</time><speed>1.5100000400013405</speed></trkpt><trkpt lon="108.895181" lat="34.247006"><ele>379.104248</ele><time>2021-06-04T03:11:18Z</time><speed>1.5500000410609787</speed></trkpt><trkpt lon="108.895172" lat="34.246904"><ele>378.311768</ele><time>2021-06-04T03:11:28Z</time><speed>0.6300000166893011</speed></trkpt><trkpt lon="108.895185" lat="34.246813"><ele>375.643372</ele><time>2021-06-04T03:11:36Z</time><speed>1.390000036822426</speed></trkpt><trkpt lon="108.895126" lat="34.246705"><ele>373.321045</ele><time>2021-06-04T03:11:46Z</time><speed>1.7200000455644409</speed></trkpt><trkpt lon="108.895043" lat="34.246619"><ele>374.042358</ele><time>2021-06-04T03:11:52Z</time><speed>1.9000000503328125</speed></trkpt><trkpt lon="108.895" lat="34.24651"><ele>374.029541</ele><time>2021-06-04T03:12:00Z</time><speed>1.5800000418557074</speed></trkpt><trkpt lon="108.894933" lat="34.246436"><ele>373.169739</ele><time>2021-06-04T03:12:08Z</time><speed>1.3800000365575165</speed></trkpt><trkpt lon="108.894882" lat="34.24635"><ele>374.764648</ele><time>2021-06-04T03:12:18Z</time><speed>1.410000037352245</speed></trkpt><trkpt lon="108.894817" lat="34.246258"><ele>376.944763</ele><time>2021-06-04T03:12:28Z</time><speed>1.370000036292607</speed></trkpt></trkseg></trk></gpx>
