# Supplementary material for: Exploring the influence of path environment factors on walking behavior in urban parks with configuration attribute control
Source: PLoS One. 2025 Jul 28;20(7):e0329278. doi: 10.1371/journal.pone.0329278 (PMC12303266; doi:10.1371/journal.pone.0329278)
Supplement: S2 File — (ZIP) [file pone.0329278.s002.zip › S2 File/Trajectory data/F65.gpx]

<?xml version="1.0" encoding="UTF-8"?><gpx xsi:schemaLocation="http://www.topografix.com/GPX/1/0 http://www.topografix.com/GPX/1/0/gpx.xsd" xmlns="http://www.topografix.com/GPX/1/0" xmlns:xsi="http://www.w3.org/2001/XMLSchema-instance" creator="SixFoot - http://www.foooooot.com/" version="1.0"><trk><trkseg><trkpt lon="108.89476961" lat="34.24602347"><ele>391.2958984375</ele><time>2021-06-04T00:16:25Z</time><speed>0.0</speed></trkpt><trkpt lon="108.894817" lat="34.246155"><ele>382.728638</ele><time>2021-06-04T00:16:36Z</time><speed>0.9300000246365873</speed></trkpt><trkpt lon="108.894871" lat="34.246248"><ele>380.006714</ele><time>2021-06-04T00:16:46Z</time><speed>1.3000000344382403</speed></trkpt><trkpt lon="108.894914" lat="34.246341"><ele>381.643372</ele><time>2021-06-04T00:16:54Z</time><speed>1.0500000278155017</speed></trkpt><trkpt lon="108.894977" lat="34.246421"><ele>380.565552</ele><time>2021-06-04T00:17:02Z</time><speed>1.0100000267558635</speed></trkpt><trkpt lon="108.895062" lat="34.24651"><ele>382.057739</ele><time>2021-06-04T00:17:11Z</time><speed>0.8500000225173109</speed></trkpt><trkpt lon="108.895122" lat="34.246601"><ele>380.860474</ele><time>2021-06-04T00:17:21Z</time><speed>1.0800000286102303</speed></trkpt><trkpt lon="108.895196" lat="34.24669"><ele>384.38501</ele><time>2021-06-04T00:17:29Z</time><speed>1.110000029404959</speed></trkpt><trkpt lon="108.895243" lat="34.246783"><ele>383.627075</ele><time>2021-06-04T00:17:37Z</time><speed>1.7100000452995312</speed></trkpt><trkpt lon="108.895205" lat="34.246886"><ele>383.160461</ele><time>2021-06-04T00:17:49Z</time><speed>1.2000000317891448</speed></trkpt><trkpt lon="108.895212" lat="34.246993"><ele>387.394775</ele><time>2021-06-04T00:17:59Z</time><speed>1.670000044239893</speed></trkpt><trkpt lon="108.895253" lat="34.247089"><ele>386.985352</ele><time>2021-06-04T00:18:09Z</time><speed>1.220000032318964</speed></trkpt><trkpt lon="108.895291" lat="34.24718"><ele>384.699768</ele><time>2021-06-04T00:18:19Z</time><speed>1.5300000405311596</speed></trkpt><trkpt lon="108.895269" lat="34.247275"><ele>379.0896</ele><time>2021-06-04T00:18:29Z</time><speed>1.110000029404959</speed></trkpt><trkpt lon="108.895259" lat="34.247382"><ele>382.293823</ele><time>2021-06-04T00:18:39Z</time><speed>1.2800000339084212</speed></trkpt><trkpt lon="108.895233" lat="34.247475"><ele>381.233398</ele><time>2021-06-04T00:18:49Z</time><speed>1.150000030464597</speed></trkpt><trkpt lon="108.895206" lat="34.247577"><ele>384.554932</ele><time>2021-06-04T00:19:01Z</time><speed>1.150000030464597</speed></trkpt><trkpt lon="108.895097" lat="34.247644"><ele>378.231079</ele><time>2021-06-04T00:19:11Z</time><speed>1.390000036822426</speed></trkpt><trkpt lon="108.894991" lat="34.247701"><ele>378.074463</ele><time>2021-06-04T00:19:21Z</time><speed>1.240000032848783</speed></trkpt><trkpt lon="108.894901" lat="34.247784"><ele>376.45166</ele><time>2021-06-04T00:19:33Z</time><speed>1.09000002887514</speed></trkpt><trkpt lon="108.894794" lat="34.24785"><ele>374.383789</ele><time>2021-06-04T00:19:45Z</time><speed>1.1300000299347779</speed></trkpt><trkpt lon="108.894765" lat="34.24794"><ele>376.710876</ele><time>2021-06-04T00:19:55Z</time><speed>1.2300000325838734</speed></trkpt><trkpt lon="108.894866" lat="34.247998"><ele>382.78595</ele><time>2021-06-04T00:20:07Z</time><speed>1.1000000291400494</speed></trkpt><trkpt lon="108.894943" lat="34.24809"><ele>383.61438</ele><time>2021-06-04T00:20:17Z</time><speed>1.1600000307295066</speed></trkpt><trkpt lon="108.894983" lat="34.248214"><ele>378.84082</ele><time>2021-06-04T00:20:28Z</time><speed>1.040000027550592</speed></trkpt><trkpt lon="108.894981" lat="34.248311"><ele>376.322998</ele><time>2021-06-04T00:20:37Z</time><speed>0.6200000164243915</speed></trkpt><trkpt lon="108.894998" lat="34.248422"><ele>377.333252</ele><time>2021-06-04T00:20:45Z</time><speed>1.4000000370873356</speed></trkpt><trkpt lon="108.895031" lat="34.248509"><ele>381.805237</ele><time>2021-06-04T00:20:55Z</time><speed>1.170000030994416</speed></trkpt><trkpt lon="108.895026" lat="34.248612"><ele>381.139038</ele><time>2021-06-04T00:21:03Z</time><speed>1.5800000418557074</speed></trkpt><trkpt lon="108.895011" lat="34.248715"><ele>379.888428</ele><time>2021-06-04T00:21:11Z</time><speed>1.410000037352245</speed></trkpt><trkpt lon="108.895002" lat="34.248827"><ele>377.296387</ele><time>2021-06-04T00:21:21Z</time><speed>1.4500000384118832</speed></trkpt><trkpt lon="108.894983" lat="34.248927"><ele>376.141602</ele><time>2021-06-04T00:21:33Z</time><speed>1.2900000341733306</speed></trkpt><trkpt lon="108.894947" lat="34.24903"><ele>374.865356</ele><time>2021-06-04T00:21:42Z</time><speed>0.9700000256962253</speed></trkpt><trkpt lon="108.895011" lat="34.249114"><ele>374.37738</ele><time>2021-06-04T00:21:49Z</time><speed>1.1300000299347779</speed></trkpt><trkpt lon="108.895046" lat="34.249206"><ele>371.470886</ele><time>2021-06-04T00:21:59Z</time><speed>1.110000029404959</speed></trkpt><trkpt lon="108.895002" lat="34.249293"><ele>369.733276</ele><time>2021-06-04T00:22:05Z</time><speed>1.0500000278155017</speed></trkpt><trkpt lon="108.894964" lat="34.249398"><ele>367.981567</ele><time>2021-06-04T00:22:11Z</time><speed>1.2100000320540543</speed></trkpt><trkpt lon="108.894932" lat="34.249488"><ele>368.425781</ele><time>2021-06-04T00:22:17Z</time><speed>1.6800000445048027</speed></trkpt><trkpt lon="108.894885" lat="34.249582"><ele>371.471741</ele><time>2021-06-04T00:22:25Z</time><speed>1.1900000315242352</speed></trkpt><trkpt lon="108.894822" lat="34.249659"><ele>371.223083</ele><time>2021-06-04T00:22:33Z</time><speed>1.480000039206612</speed></trkpt><trkpt lon="108.894783" lat="34.249747"><ele>370.783447</ele><time>2021-06-04T00:22:43Z</time><speed>0.9700000256962253</speed></trkpt><trkpt lon="108.894807" lat="34.249845"><ele>371.528076</ele><time>2021-06-04T00:22:51Z</time><speed>1.2300000325838734</speed></trkpt><trkpt lon="108.894822" lat="34.249958"><ele>370.716675</ele><time>2021-06-04T00:22:59Z</time><speed>1.8400000487433554</speed></trkpt><trkpt lon="108.894919" lat="34.250031"><ele>372.934692</ele><time>2021-06-04T00:23:11Z</time><speed>1.1200000296698687</speed></trkpt><trkpt lon="108.895047" lat="34.250011"><ele>375.30957</ele><time>2021-06-04T00:23:21Z</time><speed>1.4900000394715214</speed></trkpt><trkpt lon="108.89516" lat="34.250011"><ele>376.098511</ele><time>2021-06-04T00:23:29Z</time><speed>1.2100000320540543</speed></trkpt><trkpt lon="108.895277" lat="34.250003"><ele>375.414429</ele><time>2021-06-04T00:23:37Z</time><speed>1.2300000325838734</speed></trkpt><trkpt lon="108.895396" lat="34.250019"><ele>374.754883</ele><time>2021-06-04T00:23:45Z</time><speed>1.390000036822426</speed></trkpt><trkpt lon="108.895513" lat="34.250067"><ele>375.396973</ele><time>2021-06-04T00:23:53Z</time><speed>1.3000000344382403</speed></trkpt><trkpt lon="108.895637" lat="34.250085"><ele>379.155762</ele><time>2021-06-04T00:24:05Z</time><speed>0.9400000249014967</speed></trkpt><trkpt lon="108.89576" lat="34.250129"><ele>378.372192</ele><time>2021-06-04T00:24:15Z</time><speed>1.2100000320540543</speed></trkpt><trkpt lon="108.895861" lat="34.250208"><ele>376.330505</ele><time>2021-06-04T00:24:23Z</time><speed>1.650000043710074</speed></trkpt><trkpt lon="108.895911" lat="34.250297"><ele>375.732422</ele><time>2021-06-04T00:24:33Z</time><speed>1.2700000336435115</speed></trkpt><trkpt lon="108.895948" lat="34.250391"><ele>375.718872</ele><time>2021-06-04T00:24:41Z</time><speed>1.370000036292607</speed></trkpt><trkpt lon="108.896025" lat="34.250465"><ele>379.18689</ele><time>2021-06-04T00:24:51Z</time><speed>1.0100000267558635</speed></trkpt><trkpt lon="108.896052" lat="34.250561"><ele>377.432617</ele><time>2021-06-04T00:24:59Z</time><speed>1.430000037882064</speed></trkpt><trkpt lon="108.896041" lat="34.250666"><ele>376.717041</ele><time>2021-06-04T00:25:07Z</time><speed>1.4900000394715214</speed></trkpt><trkpt lon="108.896019" lat="34.25076"><ele>377.616943</ele><time>2021-06-04T00:25:15Z</time><speed>1.4400000381469737</speed></trkpt><trkpt lon="108.896023" lat="34.250874"><ele>378.489258</ele><time>2021-06-04T00:25:25Z</time><speed>1.350000035762788</speed></trkpt><trkpt lon="108.895998" lat="34.250974"><ele>377.047119</ele><time>2021-06-04T00:25:35Z</time><speed>1.220000032318964</speed></trkpt><trkpt lon="108.895927" lat="34.251053"><ele>376.251953</ele><time>2021-06-04T00:25:43Z</time><speed>1.220000032318964</speed></trkpt><trkpt lon="108.895876" lat="34.25114"><ele>377.870361</ele><time>2021-06-04T00:25:51Z</time><speed>1.4600000386767928</speed></trkpt><trkpt lon="108.89584" lat="34.251241"><ele>378.941528</ele><time>2021-06-04T00:26:03Z</time><speed>1.240000032848783</speed></trkpt><trkpt lon="108.895841" lat="34.251341"><ele>376.749634</ele><time>2021-06-04T00:26:11Z</time><speed>1.2800000339084212</speed></trkpt><trkpt lon="108.895773" lat="34.251432"><ele>373.89209</ele><time>2021-06-04T00:26:25Z</time><speed>1.410000037352245</speed></trkpt><trkpt lon="108.89567" lat="34.251472"><ele>378.609253</ele><time>2021-06-04T00:26:35Z</time><speed>1.170000030994416</speed></trkpt><trkpt lon="108.895545" lat="34.251464"><ele>381.638306</ele><time>2021-06-04T00:26:43Z</time><speed>1.3200000349680594</speed></trkpt><trkpt lon="108.895478" lat="34.251537"><ele>374.493286</ele><time>2021-06-04T00:26:51Z</time><speed>2.0700000548362745</speed></trkpt><trkpt lon="108.895373" lat="34.251581"><ele>371.387207</ele><time>2021-06-04T00:26:57Z</time><speed>1.430000037882064</speed></trkpt><trkpt lon="108.895268" lat="34.251659"><ele>368.527588</ele><time>2021-06-04T00:27:05Z</time><speed>1.5700000415907978</speed></trkpt><trkpt lon="108.895161" lat="34.251675"><ele>370.084717</ele><time>2021-06-04T00:27:13Z</time><speed>1.2900000341733306</speed></trkpt><trkpt lon="108.895047" lat="34.251689"><ele>367.882935</ele><time>2021-06-04T00:27:21Z</time><speed>1.1800000312593257</speed></trkpt><trkpt lon="108.894939" lat="34.251697"><ele>368.770508</ele><time>2021-06-04T00:27:27Z</time><speed>1.4500000384118832</speed></trkpt><trkpt lon="108.894821" lat="34.251691"><ele>367.53363</ele><time>2021-06-04T00:27:35Z</time><speed>1.4400000381469737</speed></trkpt><trkpt lon="108.894696" lat="34.251724"><ele>368.741577</ele><time>2021-06-04T00:27:43Z</time><speed>1.3100000347031497</speed></trkpt><trkpt lon="108.89458" lat="34.251757"><ele>371.193237</ele><time>2021-06-04T00:27:51Z</time><speed>1.3400000354978785</speed></trkpt><trkpt lon="108.894447" lat="34.251786"><ele>369.467896</ele><time>2021-06-04T00:28:01Z</time><speed>1.4000000370873356</speed></trkpt><trkpt lon="108.89432" lat="34.251734"><ele>365.704956</ele><time>2021-06-04T00:28:09Z</time><speed>1.1400000301996875</speed></trkpt><trkpt lon="108.894206" lat="34.251655"><ele>366.489624</ele><time>2021-06-04T00:28:17Z</time><speed>1.0700000283453208</speed></trkpt><trkpt lon="108.894088" lat="34.251602"><ele>366.078491</ele><time>2021-06-04T00:28:25Z</time><speed>1.4600000386767928</speed></trkpt><trkpt lon="108.893977" lat="34.251586"><ele>367.039429</ele><time>2021-06-04T00:28:31Z</time><speed>1.3300000352329688</speed></trkpt><trkpt lon="108.893875" lat="34.251548"><ele>365.919189</ele><time>2021-06-04T00:28:39Z</time><speed>0.38000001006656253</speed></trkpt><trkpt lon="108.893752" lat="34.251536"><ele>365.290588</ele><time>2021-06-04T00:28:45Z</time><speed>1.2600000333786021</speed></trkpt><trkpt lon="108.893622" lat="34.251525"><ele>367.761597</ele><time>2021-06-04T00:28:51Z</time><speed>1.4700000389417023</speed></trkpt><trkpt lon="108.893507" lat="34.251537"><ele>368.102905</ele><time>2021-06-04T00:28:57Z</time><speed>1.500000039736431</speed></trkpt><trkpt lon="108.893391" lat="34.251489"><ele>370.060913</ele><time>2021-06-04T00:29:05Z</time><speed>1.5700000415907978</speed></trkpt><trkpt lon="108.893293" lat="34.25144"><ele>371.440186</ele><time>2021-06-04T00:29:11Z</time><speed>1.5900000421206169</speed></trkpt><trkpt lon="108.893184" lat="34.251429"><ele>370.036682</ele><time>2021-06-04T00:29:17Z</time><speed>1.3400000354978785</speed></trkpt><trkpt lon="108.893037" lat="34.251425"><ele>371.332275</ele><time>2021-06-04T00:29:25Z</time><speed>1.5100000400013405</speed></trkpt><trkpt lon="108.892896" lat="34.25138"><ele>374.218018</ele><time>2021-06-04T00:29:33Z</time><speed>1.670000044239893</speed></trkpt><trkpt lon="108.892828" lat="34.251306"><ele>372.67041</ele><time>2021-06-04T00:29:39Z</time><speed>1.430000037882064</speed></trkpt><trkpt lon="108.892749" lat="34.251242"><ele>373.308228</ele><time>2021-06-04T00:29:45Z</time><speed>1.3600000360276976</speed></trkpt><trkpt lon="108.892649" lat="34.251167"><ele>374.824097</ele><time>2021-06-04T00:29:53Z</time><speed>1.500000039736431</speed></trkpt><trkpt lon="108.892528" lat="34.251174"><ele>373.391174</ele><time>2021-06-04T00:30:01Z</time><speed>0.9400000249014967</speed></trkpt><trkpt lon="108.892391" lat="34.251184"><ele>372.937622</ele><time>2021-06-04T00:30:09Z</time><speed>1.350000035762788</speed></trkpt><trkpt lon="108.892256" lat="34.251182"><ele>373.998901</ele><time>2021-06-04T00:30:17Z</time><speed>1.350000035762788</speed></trkpt><trkpt lon="108.89213" lat="34.251182"><ele>377.477417</ele><time>2021-06-04T00:30:25Z</time><speed>1.2700000336435115</speed></trkpt><trkpt lon="108.892" lat="34.251143"><ele>376.769287</ele><time>2021-06-04T00:30:33Z</time><speed>1.5200000402662501</speed></trkpt><trkpt lon="108.891897" lat="34.251104"><ele>376.0979</ele><time>2021-06-04T00:30:41Z</time><speed>1.5400000407960692</speed></trkpt><trkpt lon="108.891822" lat="34.251021"><ele>375.601562</ele><time>2021-06-04T00:30:47Z</time><speed>1.5900000421206169</speed></trkpt><trkpt lon="108.891747" lat="34.250947"><ele>374.157471</ele><time>2021-06-04T00:30:53Z</time><speed>1.5400000407960692</speed></trkpt><trkpt lon="108.891662" lat="34.250879"><ele>373.472168</ele><time>2021-06-04T00:30:59Z</time><speed>1.7200000455644409</speed></trkpt><trkpt lon="108.891629" lat="34.250767"><ele>373.003906</ele><time>2021-06-04T00:31:07Z</time><speed>1.5900000421206169</speed></trkpt><trkpt lon="108.891538" lat="34.250712"><ele>370.488892</ele><time>2021-06-04T00:31:15Z</time><speed>1.500000039736431</speed></trkpt><trkpt lon="108.891459" lat="34.250636"><ele>369.820862</ele><time>2021-06-04T00:31:21Z</time><speed>1.0700000283453208</speed></trkpt><trkpt lon="108.891398" lat="34.250556"><ele>373.399109</ele><time>2021-06-04T00:31:27Z</time><speed>1.2900000341733306</speed></trkpt><trkpt lon="108.891328" lat="34.250453"><ele>373.193542</ele><time>2021-06-04T00:31:35Z</time><speed>1.610000042650436</speed></trkpt><trkpt lon="108.891227" lat="34.2504"><ele>369.640808</ele><time>2021-06-04T00:31:43Z</time><speed>1.430000037882064</speed></trkpt><trkpt lon="108.891131" lat="34.250346"><ele>369.83313</ele><time>2021-06-04T00:31:51Z</time><speed>1.370000036292607</speed></trkpt><trkpt lon="108.891064" lat="34.250258"><ele>373.924316</ele><time>2021-06-04T00:31:59Z</time><speed>1.6000000423855265</speed></trkpt><trkpt lon="108.891005" lat="34.250182"><ele>373.339355</ele><time>2021-06-04T00:32:05Z</time><speed>1.3200000349680594</speed></trkpt><trkpt lon="108.89091" lat="34.250108"><ele>373.405273</ele><time>2021-06-04T00:32:13Z</time><speed>1.2000000317891448</speed></trkpt><trkpt lon="108.89082" lat="34.250044"><ele>375.059692</ele><time>2021-06-04T00:32:21Z</time><speed>1.6000000423855265</speed></trkpt><trkpt lon="108.89076" lat="34.249963"><ele>374.643799</ele><time>2021-06-04T00:32:27Z</time><speed>1.3300000352329688</speed></trkpt><trkpt lon="108.890719" lat="34.249859"><ele>376.524902</ele><time>2021-06-04T00:32:33Z</time><speed>1.6000000423855265</speed></trkpt><trkpt lon="108.8907" lat="34.249741"><ele>374.90332</ele><time>2021-06-04T00:32:41Z</time><speed>1.74000004609426</speed></trkpt><trkpt lon="108.890697" lat="34.249641"><ele>373.527039</ele><time>2021-06-04T00:32:47Z</time><speed>1.670000044239893</speed></trkpt><trkpt lon="108.890704" lat="34.249529"><ele>373.871338</ele><time>2021-06-04T00:32:55Z</time><speed>1.2300000325838734</speed></trkpt><trkpt lon="108.890682" lat="34.249425"><ele>371.967468</ele><time>2021-06-04T00:33:03Z</time><speed>1.410000037352245</speed></trkpt><trkpt lon="108.890666" lat="34.249314"><ele>368.522949</ele><time>2021-06-04T00:33:11Z</time><speed>1.8200000482135363</speed></trkpt><trkpt lon="108.890676" lat="34.249221"><ele>365.552124</ele><time>2021-06-04T00:33:17Z</time><speed>1.610000042650436</speed></trkpt><trkpt lon="108.890661" lat="34.249118"><ele>369.339233</ele><time>2021-06-04T00:33:25Z</time><speed>1.4900000394715214</speed></trkpt><trkpt lon="108.890707" lat="34.249023"><ele>369.653687</ele><time>2021-06-04T00:33:31Z</time><speed>1.5200000402662501</speed></trkpt><trkpt lon="108.890789" lat="34.24893"><ele>371.778015</ele><time>2021-06-04T00:33:39Z</time><speed>1.5100000400013405</speed></trkpt><trkpt lon="108.890894" lat="34.248866"><ele>372.664612</ele><time>2021-06-04T00:33:49Z</time><speed>1.4500000384118832</speed></trkpt><trkpt lon="108.891003" lat="34.248814"><ele>373.011536</ele><time>2021-06-04T00:33:57Z</time><speed>1.6800000445048027</speed></trkpt><trkpt lon="108.891113" lat="34.248752"><ele>373.630005</ele><time>2021-06-04T00:34:06Z</time><speed>1.410000037352245</speed></trkpt><trkpt lon="108.891227" lat="34.248716"><ele>374.987915</ele><time>2021-06-04T00:34:13Z</time><speed>1.4200000376171547</speed></trkpt><trkpt lon="108.891338" lat="34.248653"><ele>374.231934</ele><time>2021-06-04T00:34:21Z</time><speed>1.3300000352329688</speed></trkpt><trkpt lon="108.891459" lat="34.248635"><ele>372.026367</ele><time>2021-06-04T00:34:28Z</time><speed>1.8000000476837172</speed></trkpt><trkpt lon="108.891596" lat="34.248624"><ele>374.634399</ele><time>2021-06-04T00:34:35Z</time><speed>1.4600000386767928</speed></trkpt><trkpt lon="108.89171" lat="34.248625"><ele>376.757019</ele><time>2021-06-04T00:34:43Z</time><speed>1.6300000431802548</speed></trkpt><trkpt lon="108.891819" lat="34.248657"><ele>372.537598</ele><time>2021-06-04T00:34:49Z</time><speed>1.4200000376171547</speed></trkpt><trkpt lon="108.89192" lat="34.24871"><ele>372.223694</ele><time>2021-06-04T00:34:55Z</time><speed>1.6800000445048027</speed></trkpt><trkpt lon="108.892018" lat="34.248751"><ele>372.894897</ele><time>2021-06-04T00:35:01Z</time><speed>1.6200000429153456</speed></trkpt><trkpt lon="108.892125" lat="34.248774"><ele>375.090576</ele><time>2021-06-04T00:35:09Z</time><speed>1.5400000407960692</speed></trkpt><trkpt lon="108.892251" lat="34.248778"><ele>373.654358</ele><time>2021-06-04T00:35:17Z</time><speed>1.5900000421206169</speed></trkpt><trkpt lon="108.892367" lat="34.248795"><ele>374.83783</ele><time>2021-06-04T00:35:35Z</time><speed>1.480000039206612</speed></trkpt><trkpt lon="108.892507" lat="34.248785"><ele>373.951233</ele><time>2021-06-04T00:35:43Z</time><speed>1.3000000344382403</speed></trkpt><trkpt lon="108.892624" lat="34.248799"><ele>373.345215</ele><time>2021-06-04T00:35:49Z</time><speed>1.5800000418557074</speed></trkpt><trkpt lon="108.892758" lat="34.248773"><ele>370.765442</ele><time>2021-06-04T00:35:57Z</time><speed>1.4200000376171547</speed></trkpt><trkpt lon="108.892847" lat="34.248853"><ele>371.996216</ele><time>2021-06-04T00:36:03Z</time><speed>1.9700000521871792</speed></trkpt><trkpt lon="108.892973" lat="34.248875"><ele>372.522888</ele><time>2021-06-04T00:36:11Z</time><speed>1.5300000405311596</speed></trkpt><trkpt lon="108.893102" lat="34.248893"><ele>375.399902</ele><time>2021-06-04T00:36:17Z</time><speed>1.8000000476837172</speed></trkpt><trkpt lon="108.893234" lat="34.24886"><ele>374.700012</ele><time>2021-06-04T00:36:25Z</time><speed>1.5700000415907978</speed></trkpt><trkpt lon="108.893315" lat="34.248792"><ele>374.485962</ele><time>2021-06-04T00:36:33Z</time><speed>1.2700000336435115</speed></trkpt><trkpt lon="108.893401" lat="34.248728"><ele>374.235107</ele><time>2021-06-04T00:36:39Z</time><speed>1.350000035762788</speed></trkpt><trkpt lon="108.893473" lat="34.248645"><ele>371.95105</ele><time>2021-06-04T00:36:47Z</time><speed>1.4000000370873356</speed></trkpt><trkpt lon="108.893569" lat="34.248581"><ele>370.396912</ele><time>2021-06-04T00:36:55Z</time><speed>1.2700000336435115</speed></trkpt><trkpt lon="108.893631" lat="34.248503"><ele>370.705139</ele><time>2021-06-04T00:37:01Z</time><speed>1.040000027550592</speed></trkpt><trkpt lon="108.89374" lat="34.24843"><ele>369.456055</ele><time>2021-06-04T00:37:09Z</time><speed>1.2600000333786021</speed></trkpt><trkpt lon="108.893864" lat="34.248398"><ele>371.704895</ele><time>2021-06-04T00:37:17Z</time><speed>1.370000036292607</speed></trkpt><trkpt lon="108.89398" lat="34.248321"><ele>369.794067</ele><time>2021-06-04T00:37:25Z</time><speed>1.870000049538084</speed></trkpt><trkpt lon="108.894099" lat="34.248322"><ele>368.979553</ele><time>2021-06-04T00:37:31Z</time><speed>1.6200000429153456</speed></trkpt><trkpt lon="108.894204" lat="34.248298"><ele>371.222351</ele><time>2021-06-04T00:37:39Z</time><speed>1.390000036822426</speed></trkpt><trkpt lon="108.894294" lat="34.248213"><ele>370.802734</ele><time>2021-06-04T00:37:47Z</time><speed>1.5800000418557074</speed></trkpt><trkpt lon="108.894342" lat="34.248131"><ele>371.048523</ele><time>2021-06-04T00:37:55Z</time><speed>1.2900000341733306</speed></trkpt><trkpt lon="108.894446" lat="34.248057"><ele>373.2948</ele><time>2021-06-04T00:38:03Z</time><speed>1.8000000476837172</speed></trkpt><trkpt lon="108.894546" lat="34.248017"><ele>371.714966</ele><time>2021-06-04T00:38:09Z</time><speed>1.4500000384118832</speed></trkpt><trkpt lon="108.894658" lat="34.247951"><ele>375.882385</ele><time>2021-06-04T00:38:19Z</time><speed>1.370000036292607</speed></trkpt><trkpt lon="108.894744" lat="34.247869"><ele>371.18396</ele><time>2021-06-04T00:38:27Z</time><speed>1.6000000423855265</speed></trkpt><trkpt lon="108.894819" lat="34.247798"><ele>373.60199</ele><time>2021-06-04T00:38:35Z</time><speed>1.170000030994416</speed></trkpt><trkpt lon="108.894873" lat="34.24771"><ele>372.128418</ele><time>2021-06-04T00:38:43Z</time><speed>1.5500000410609787</speed></trkpt><trkpt lon="108.894944" lat="34.247634"><ele>372.812988</ele><time>2021-06-04T00:38:53Z</time><speed>0.9100000241067682</speed></trkpt><trkpt lon="108.894955" lat="34.247724"><ele>372.630005</ele><time>2021-06-04T00:42:29Z</time><speed>0.0</speed></trkpt><trkpt lon="108.894869" lat="34.24779"><ele>377.334473</ele><time>2021-06-04T00:49:58Z</time><speed>0.6500000172191202</speed></trkpt><trkpt lon="108.894775" lat="34.247849"><ele>374.292114</ele><time>2021-06-04T00:50:07Z</time><speed>1.5400000407960692</speed></trkpt><trkpt lon="108.894738" lat="34.247948"><ele>375.268433</ele><time>2021-06-04T00:50:18Z</time><speed>1.0600000280804112</speed></trkpt><trkpt lon="108.894824" lat="34.248013"><ele>375.081909</ele><time>2021-06-04T00:50:28Z</time><speed>1.0600000280804112</speed></trkpt><trkpt lon="108.894895" lat="34.248095"><ele>372.740112</ele><time>2021-06-04T00:50:37Z</time><speed>0.9800000259611349</speed></trkpt><trkpt lon="108.894931" lat="34.248197"><ele>373.052856</ele><time>2021-06-04T00:50:46Z</time><speed>1.0500000278155017</speed></trkpt><trkpt lon="108.894952" lat="34.248288"><ele>371.842407</ele><time>2021-06-04T00:50:54Z</time><speed>1.2100000320540543</speed></trkpt><trkpt lon="108.894973" lat="34.248397"><ele>370.70874</ele><time>2021-06-04T00:51:04Z</time><speed>1.0700000283453208</speed></trkpt><trkpt lon="108.895004" lat="34.248504"><ele>374.424988</ele><time>2021-06-04T00:51:14Z</time><speed>1.0700000283453208</speed></trkpt><trkpt lon="108.895023" lat="34.248611"><ele>375.05249</ele><time>2021-06-04T00:51:24Z</time><speed>1.1200000296698687</speed></trkpt><trkpt lon="108.895029" lat="34.248704"><ele>376.231323</ele><time>2021-06-04T00:51:32Z</time><speed>1.1000000291400494</speed></trkpt><trkpt lon="108.894997" lat="34.248795"><ele>373.435791</ele><time>2021-06-04T00:51:40Z</time><speed>1.1300000299347779</speed></trkpt><trkpt lon="108.894976" lat="34.248884"><ele>372.526978</ele><time>2021-06-04T00:51:48Z</time><speed>1.170000030994416</speed></trkpt><trkpt lon="108.894941" lat="34.24898"><ele>371.777588</ele><time>2021-06-04T00:51:58Z</time><speed>1.170000030994416</speed></trkpt><trkpt lon="108.894954" lat="34.249087"><ele>367.018677</ele><time>2021-06-04T00:52:08Z</time><speed>1.150000030464597</speed></trkpt><trkpt lon="108.894974" lat="34.249194"><ele>366.989136</ele><time>2021-06-04T00:52:18Z</time><speed>1.0600000280804112</speed></trkpt><trkpt lon="108.894972" lat="34.249298"><ele>368.751343</ele><time>2021-06-04T00:52:26Z</time><speed>1.1800000312593257</speed></trkpt><trkpt lon="108.894942" lat="34.249403"><ele>368.459839</ele><time>2021-06-04T00:52:36Z</time><speed>1.1000000291400494</speed></trkpt><trkpt lon="108.894914" lat="34.249504"><ele>369.929382</ele><time>2021-06-04T00:52:44Z</time><speed>1.4000000370873356</speed></trkpt><trkpt lon="108.894851" lat="34.249583"><ele>369.378296</ele><time>2021-06-04T00:52:52Z</time><speed>1.150000030464597</speed></trkpt><trkpt lon="108.894794" lat="34.24967"><ele>369.230469</ele><time>2021-06-04T00:53:00Z</time><speed>1.1800000312593257</speed></trkpt><trkpt lon="108.894779" lat="34.249778"><ele>369.572205</ele><time>2021-06-04T00:53:10Z</time><speed>1.170000030994416</speed></trkpt><trkpt lon="108.894839" lat="34.249862"><ele>370.165649</ele><time>2021-06-04T00:53:18Z</time><speed>1.220000032318964</speed></trkpt><trkpt lon="108.894876" lat="34.249973"><ele>371.445801</ele><time>2021-06-04T00:53:26Z</time><speed>1.3000000344382403</speed></trkpt><trkpt lon="108.894972" lat="34.25003"><ele>371.344849</ele><time>2021-06-04T00:53:34Z</time><speed>1.6000000423855265</speed></trkpt><trkpt lon="108.895081" lat="34.250028"><ele>370.603027</ele><time>2021-06-04T00:53:44Z</time><speed>1.1800000312593257</speed></trkpt><trkpt lon="108.895219" lat="34.250012"><ele>371.989624</ele><time>2021-06-04T00:53:54Z</time><speed>1.610000042650436</speed></trkpt><trkpt lon="108.895345" lat="34.250006"><ele>373.519409</ele><time>2021-06-04T00:54:04Z</time><speed>1.170000030994416</speed></trkpt></trkseg></trk></gpx>
