# Supplementary material for: Exploring the influence of path environment factors on walking behavior in urban parks with configuration attribute control
Source: PLoS One. 2025 Jul 28;20(7):e0329278. doi: 10.1371/journal.pone.0329278 (PMC12303266; doi:10.1371/journal.pone.0329278)
Supplement: S2 File — (ZIP) [file pone.0329278.s002.zip › S2 File/Trajectory data/F66.gpx]

<?xml version="1.0" encoding="UTF-8"?><gpx xsi:schemaLocation="http://www.topografix.com/GPX/1/0 http://www.topografix.com/GPX/1/0/gpx.xsd" xmlns="http://www.topografix.com/GPX/1/0" xmlns:xsi="http://www.w3.org/2001/XMLSchema-instance" creator="SixFoot - http://www.foooooot.com/" version="1.0"><trk><trkseg><trkpt lon="108.89477875" lat="34.24618302"><ele>366.972412109375</ele><time>2021-06-04T01:04:27Z</time><speed>1.2300000325838734</speed></trkpt><trkpt lon="108.894861" lat="34.246264"><ele>372.769653</ele><time>2021-06-04T01:04:38Z</time><speed>1.3600000360276976</speed></trkpt><trkpt lon="108.894919" lat="34.246361"><ele>371.411255</ele><time>2021-06-04T01:04:48Z</time><speed>1.5600000413258883</speed></trkpt><trkpt lon="108.894969" lat="34.246458"><ele>370.285828</ele><time>2021-06-04T01:04:58Z</time><speed>1.1400000301996875</speed></trkpt><trkpt lon="108.895048" lat="34.24653"><ele>376.191284</ele><time>2021-06-04T01:05:06Z</time><speed>1.170000030994416</speed></trkpt><trkpt lon="108.895103" lat="34.246615"><ele>373.602417</ele><time>2021-06-04T01:05:16Z</time><speed>1.2000000317891448</speed></trkpt><trkpt lon="108.895184" lat="34.246701"><ele>371.064209</ele><time>2021-06-04T01:05:26Z</time><speed>1.2100000320540543</speed></trkpt><trkpt lon="108.895235" lat="34.24679"><ele>371.115845</ele><time>2021-06-04T01:05:34Z</time><speed>1.2800000339084212</speed></trkpt><trkpt lon="108.895228" lat="34.2469"><ele>372.174805</ele><time>2021-06-04T01:05:43Z</time><speed>1.2900000341733306</speed></trkpt><trkpt lon="108.895229" lat="34.247009"><ele>371.555298</ele><time>2021-06-04T01:05:53Z</time><speed>1.2000000317891448</speed></trkpt><trkpt lon="108.895278" lat="34.247118"><ele>372.690552</ele><time>2021-06-04T01:06:07Z</time><speed>1.1600000307295066</speed></trkpt><trkpt lon="108.895319" lat="34.247209"><ele>374.622498</ele><time>2021-06-04T01:06:16Z</time><speed>1.1400000301996875</speed></trkpt><trkpt lon="108.895298" lat="34.247323"><ele>375.308838</ele><time>2021-06-04T01:06:26Z</time><speed>1.2600000333786021</speed></trkpt><trkpt lon="108.895282" lat="34.247418"><ele>371.867126</ele><time>2021-06-04T01:06:34Z</time><speed>1.150000030464597</speed></trkpt><trkpt lon="108.895269" lat="34.247516"><ele>370.998413</ele><time>2021-06-04T01:06:44Z</time><speed>1.110000029404959</speed></trkpt><trkpt lon="108.895227" lat="34.247624"><ele>372.784912</ele><time>2021-06-04T01:06:54Z</time><speed>1.1400000301996875</speed></trkpt><trkpt lon="108.895112" lat="34.247675"><ele>370.72522</ele><time>2021-06-04T01:07:04Z</time><speed>1.0600000280804112</speed></trkpt><trkpt lon="108.895009" lat="34.24771"><ele>371.302917</ele><time>2021-06-04T01:07:12Z</time><speed>1.2600000333786021</speed></trkpt><trkpt lon="108.894945" lat="34.247787"><ele>372.548218</ele><time>2021-06-04T01:07:20Z</time><speed>1.3600000360276976</speed></trkpt><trkpt lon="108.894838" lat="34.247842"><ele>371.612061</ele><time>2021-06-04T01:07:30Z</time><speed>1.1600000307295066</speed></trkpt><trkpt lon="108.894758" lat="34.247917"><ele>370.716919</ele><time>2021-06-04T01:07:40Z</time><speed>1.0500000278155017</speed></trkpt><trkpt lon="108.894755" lat="34.248016"><ele>371.256104</ele><time>2021-06-04T01:07:50Z</time><speed>1.0100000267558635</speed></trkpt><trkpt lon="108.894863" lat="34.248067"><ele>374.14563</ele><time>2021-06-04T01:08:00Z</time><speed>1.09000002887514</speed></trkpt><trkpt lon="108.894933" lat="34.248146"><ele>373.200195</ele><time>2021-06-04T01:08:08Z</time><speed>1.2300000325838734</speed></trkpt><trkpt lon="108.894958" lat="34.248237"><ele>373.614014</ele><time>2021-06-04T01:08:16Z</time><speed>1.240000032848783</speed></trkpt><trkpt lon="108.894987" lat="34.24834"><ele>370.531372</ele><time>2021-06-04T01:08:26Z</time><speed>1.1600000307295066</speed></trkpt><trkpt lon="108.895012" lat="34.248439"><ele>372.22467</ele><time>2021-06-04T01:08:36Z</time><speed>1.150000030464597</speed></trkpt><trkpt lon="108.895031" lat="34.248539"><ele>368.466553</ele><time>2021-06-04T01:08:46Z</time><speed>0.9200000243716777</speed></trkpt><trkpt lon="108.895049" lat="34.248644"><ele>370.600342</ele><time>2021-06-04T01:08:58Z</time><speed>0.9700000256962253</speed></trkpt><trkpt lon="108.89502" lat="34.248737"><ele>369.984497</ele><time>2021-06-04T01:09:08Z</time><speed>1.0700000283453208</speed></trkpt><trkpt lon="108.895009" lat="34.248848"><ele>369.508606</ele><time>2021-06-04T01:09:18Z</time><speed>1.0800000286102303</speed></trkpt><trkpt lon="108.894973" lat="34.248952"><ele>366.422729</ele><time>2021-06-04T01:09:28Z</time><speed>1.0700000283453208</speed></trkpt><trkpt lon="108.894965" lat="34.249054"><ele>366.187256</ele><time>2021-06-04T01:09:38Z</time><speed>1.040000027550592</speed></trkpt><trkpt lon="108.89498" lat="34.249153"><ele>370.633118</ele><time>2021-06-04T01:09:48Z</time><speed>1.1300000299347779</speed></trkpt><trkpt lon="108.894998" lat="34.249246"><ele>370.05127</ele><time>2021-06-04T01:09:56Z</time><speed>1.1000000291400494</speed></trkpt><trkpt lon="108.894993" lat="34.249347"><ele>370.944214</ele><time>2021-06-04T01:10:06Z</time><speed>1.0300000272856826</speed></trkpt><trkpt lon="108.894968" lat="34.249449"><ele>369.425171</ele><time>2021-06-04T01:10:16Z</time><speed>0.9300000246365873</speed></trkpt><trkpt lon="108.89494" lat="34.249538"><ele>368.424683</ele><time>2021-06-04T01:10:24Z</time><speed>1.110000029404959</speed></trkpt><trkpt lon="108.894894" lat="34.249625"><ele>369.587708</ele><time>2021-06-04T01:10:32Z</time><speed>1.0600000280804112</speed></trkpt><trkpt lon="108.89482" lat="34.249713"><ele>369.745239</ele><time>2021-06-04T01:10:42Z</time><speed>1.1000000291400494</speed></trkpt><trkpt lon="108.894782" lat="34.249799"><ele>370.45874</ele><time>2021-06-04T01:10:50Z</time><speed>1.1300000299347779</speed></trkpt><trkpt lon="108.894814" lat="34.249897"><ele>371.787109</ele><time>2021-06-04T01:11:00Z</time><speed>1.1400000301996875</speed></trkpt><trkpt lon="108.894856" lat="34.250002"><ele>373.397827</ele><time>2021-06-04T01:11:10Z</time><speed>1.1600000307295066</speed></trkpt><trkpt lon="108.894893" lat="34.250087"><ele>373.669922</ele><time>2021-06-04T01:11:18Z</time><speed>1.2100000320540543</speed></trkpt><trkpt lon="108.895004" lat="34.25008"><ele>373.727478</ele><time>2021-06-04T01:11:28Z</time><speed>1.2000000317891448</speed></trkpt><trkpt lon="108.895129" lat="34.250048"><ele>374.278198</ele><time>2021-06-04T01:11:38Z</time><speed>1.220000032318964</speed></trkpt><trkpt lon="108.895265" lat="34.250029"><ele>373.12323</ele><time>2021-06-04T01:11:48Z</time><speed>1.2600000333786021</speed></trkpt><trkpt lon="108.895387" lat="34.250038"><ele>374.053833</ele><time>2021-06-04T01:11:56Z</time><speed>1.2700000336435115</speed></trkpt><trkpt lon="108.895525" lat="34.25005"><ele>374.533936</ele><time>2021-06-04T01:12:06Z</time><speed>1.2900000341733306</speed></trkpt><trkpt lon="108.895648" lat="34.250073"><ele>374.92334</ele><time>2021-06-04T01:12:14Z</time><speed>1.2800000339084212</speed></trkpt><trkpt lon="108.895752" lat="34.250141"><ele>372.091797</ele><time>2021-06-04T01:12:22Z</time><speed>1.350000035762788</speed></trkpt><trkpt lon="108.895832" lat="34.250202"><ele>371.38147</ele><time>2021-06-04T01:12:28Z</time><speed>1.370000036292607</speed></trkpt><trkpt lon="108.895897" lat="34.250302"><ele>371.448486</ele><time>2021-06-04T01:12:36Z</time><speed>1.4200000376171547</speed></trkpt><trkpt lon="108.895969" lat="34.250395"><ele>370.764282</ele><time>2021-06-04T01:12:44Z</time><speed>1.3600000360276976</speed></trkpt><trkpt lon="108.896017" lat="34.250493"><ele>370.361511</ele><time>2021-06-04T01:12:52Z</time><speed>1.2700000336435115</speed></trkpt><trkpt lon="108.896021" lat="34.250609"><ele>366.973267</ele><time>2021-06-04T01:13:01Z</time><speed>1.4900000394715214</speed></trkpt><trkpt lon="108.896012" lat="34.250704"><ele>367.529541</ele><time>2021-06-04T01:13:08Z</time><speed>1.370000036292607</speed></trkpt><trkpt lon="108.896003" lat="34.250819"><ele>367.16272</ele><time>2021-06-04T01:13:16Z</time><speed>1.410000037352245</speed></trkpt><trkpt lon="108.896009" lat="34.25093"><ele>369.333435</ele><time>2021-06-04T01:13:24Z</time><speed>1.4400000381469737</speed></trkpt><trkpt lon="108.895933" lat="34.251032"><ele>369.073242</ele><time>2021-06-04T01:13:32Z</time><speed>1.5600000413258883</speed></trkpt><trkpt lon="108.895875" lat="34.251135"><ele>368.674927</ele><time>2021-06-04T01:13:40Z</time><speed>1.3300000352329688</speed></trkpt><trkpt lon="108.895844" lat="34.251235"><ele>369.682495</ele><time>2021-06-04T01:13:48Z</time><speed>1.3100000347031497</speed></trkpt><trkpt lon="108.895855" lat="34.251335"><ele>371.377319</ele><time>2021-06-04T01:13:56Z</time><speed>1.2300000325838734</speed></trkpt><trkpt lon="108.895843" lat="34.251429"><ele>370.987061</ele><time>2021-06-04T01:14:04Z</time><speed>1.220000032318964</speed></trkpt><trkpt lon="108.895802" lat="34.251517"><ele>371.949158</ele><time>2021-06-04T01:14:12Z</time><speed>1.2800000339084212</speed></trkpt><trkpt lon="108.895682" lat="34.251542"><ele>369.362427</ele><time>2021-06-04T01:14:20Z</time><speed>1.390000036822426</speed></trkpt><trkpt lon="108.895552" lat="34.251542"><ele>373.52301</ele><time>2021-06-04T01:14:28Z</time><speed>1.3200000349680594</speed></trkpt><trkpt lon="108.895447" lat="34.251585"><ele>378.413086</ele><time>2021-06-04T01:14:34Z</time><speed>1.5800000418557074</speed></trkpt><trkpt lon="108.895334" lat="34.251583"><ele>377.335571</ele><time>2021-06-04T01:14:44Z</time><speed>0.7700000203980346</speed></trkpt><trkpt lon="108.895238" lat="34.251654"><ele>372.25061</ele><time>2021-06-04T01:14:54Z</time><speed>1.1000000291400494</speed></trkpt><trkpt lon="108.895159" lat="34.25172"><ele>373.07196</ele><time>2021-06-04T01:15:04Z</time><speed>1.110000029404959</speed></trkpt><trkpt lon="108.895053" lat="34.251742"><ele>373.692688</ele><time>2021-06-04T01:15:12Z</time><speed>1.110000029404959</speed></trkpt><trkpt lon="108.894943" lat="34.251713"><ele>371.944153</ele><time>2021-06-04T01:15:20Z</time><speed>1.4200000376171547</speed></trkpt><trkpt lon="108.894829" lat="34.251708"><ele>370.758301</ele><time>2021-06-04T01:15:30Z</time><speed>1.0300000272856826</speed></trkpt><trkpt lon="108.894709" lat="34.251737"><ele>370.005981</ele><time>2021-06-04T01:15:38Z</time><speed>1.2700000336435115</speed></trkpt><trkpt lon="108.894601" lat="34.251779"><ele>369.193359</ele><time>2021-06-04T01:15:46Z</time><speed>1.09000002887514</speed></trkpt><trkpt lon="108.894461" lat="34.251787"><ele>368.380981</ele><time>2021-06-04T01:15:56Z</time><speed>1.09000002887514</speed></trkpt><trkpt lon="108.894339" lat="34.251753"><ele>369.044556</ele><time>2021-06-04T01:16:08Z</time><speed>1.0100000267558635</speed></trkpt><trkpt lon="108.894234" lat="34.251683"><ele>371.204468</ele><time>2021-06-04T01:16:18Z</time><speed>1.110000029404959</speed></trkpt><trkpt lon="108.894142" lat="34.251616"><ele>373.15033</ele><time>2021-06-04T01:16:32Z</time><speed>1.1300000299347779</speed></trkpt><trkpt lon="108.894066" lat="34.25155"><ele>371.478271</ele><time>2021-06-04T01:16:54Z</time><speed>0.7000000185436678</speed></trkpt><trkpt lon="108.893959" lat="34.251509"><ele>370.577881</ele><time>2021-06-04T01:17:06Z</time><speed>0.9800000259611349</speed></trkpt><trkpt lon="108.893825" lat="34.251516"><ele>369.384277</ele><time>2021-06-04T01:17:18Z</time><speed>1.0700000283453208</speed></trkpt><trkpt lon="108.893703" lat="34.251515"><ele>367.368469</ele><time>2021-06-04T01:17:30Z</time><speed>0.8500000225173109</speed></trkpt><trkpt lon="108.893592" lat="34.251525"><ele>368.602051</ele><time>2021-06-04T01:17:42Z</time><speed>0.8100000214576728</speed></trkpt><trkpt lon="108.893484" lat="34.251541"><ele>367.646729</ele><time>2021-06-04T01:17:52Z</time><speed>0.8900000235769491</speed></trkpt><trkpt lon="108.893369" lat="34.251504"><ele>365.485352</ele><time>2021-06-04T01:18:02Z</time><speed>0.9100000241067682</speed></trkpt><trkpt lon="108.893282" lat="34.251446"><ele>365.475952</ele><time>2021-06-04T01:18:10Z</time><speed>0.9300000246365873</speed></trkpt><trkpt lon="108.89318" lat="34.251414"><ele>370.942627</ele><time>2021-06-04T01:18:18Z</time><speed>0.0</speed></trkpt><trkpt lon="108.893043" lat="34.25142"><ele>372.536499</ele><time>2021-06-04T01:18:30Z</time><speed>1.2100000320540543</speed></trkpt><trkpt lon="108.892929" lat="34.251428"><ele>373.056396</ele><time>2021-06-04T01:18:40Z</time><speed>0.36000000953674344</speed></trkpt><trkpt lon="108.892831" lat="34.251365"><ele>374.749634</ele><time>2021-06-04T01:18:46Z</time><speed>0.87000002304713</speed></trkpt><trkpt lon="108.892759" lat="34.251292"><ele>376.242493</ele><time>2021-06-04T01:19:00Z</time><speed>0.9000000238418586</speed></trkpt><trkpt lon="108.89272" lat="34.251185"><ele>380.016602</ele><time>2021-06-04T01:19:10Z</time><speed>1.09000002887514</speed></trkpt><trkpt lon="108.892646" lat="34.251114"><ele>379.094727</ele><time>2021-06-04T01:19:22Z</time><speed>0.8400000222524013</speed></trkpt><trkpt lon="108.892526" lat="34.251132"><ele>374.378052</ele><time>2021-06-04T01:19:34Z</time><speed>0.7600000201331251</speed></trkpt><trkpt lon="108.892414" lat="34.251151"><ele>376.904175</ele><time>2021-06-04T01:19:46Z</time><speed>0.8200000217225822</speed></trkpt><trkpt lon="108.892313" lat="34.251198"><ele>376.566772</ele><time>2021-06-04T01:19:58Z</time><speed>0.7300000193383964</speed></trkpt><trkpt lon="108.892198" lat="34.251187"><ele>376.821777</ele><time>2021-06-04T01:20:10Z</time><speed>0.740000019603306</speed></trkpt><trkpt lon="108.89209" lat="34.25117"><ele>376.691284</ele><time>2021-06-04T01:20:20Z</time><speed>0.8100000214576728</speed></trkpt><trkpt lon="108.891994" lat="34.251128"><ele>380.038086</ele><time>2021-06-04T01:20:32Z</time><speed>1.0100000267558635</speed></trkpt><trkpt lon="108.89193" lat="34.251047"><ele>383.848389</ele><time>2021-06-04T01:20:44Z</time><speed>0.7600000201331251</speed></trkpt><trkpt lon="108.891867" lat="34.250971"><ele>386.013611</ele><time>2021-06-04T01:20:56Z</time><speed>0.6800000180138488</speed></trkpt><trkpt lon="108.891722" lat="34.250875"><ele>390.731018</ele><time>2021-06-04T01:21:09Z</time><speed>0.0</speed></trkpt><trkpt lon="108.891627" lat="34.250808"><ele>388.780579</ele><time>2021-06-04T01:21:26Z</time><speed>1.2100000320540543</speed></trkpt><trkpt lon="108.891544" lat="34.250743"><ele>390.896729</ele><time>2021-06-04T01:21:36Z</time><speed>0.8200000217225822</speed></trkpt><trkpt lon="108.891462" lat="34.250671"><ele>394.476562</ele><time>2021-06-04T01:21:46Z</time><speed>0.9600000254313158</speed></trkpt><trkpt lon="108.891417" lat="34.250549"><ele>388.097656</ele><time>2021-06-04T01:21:58Z</time><speed>0.8100000214576728</speed></trkpt><trkpt lon="108.89137" lat="34.250458"><ele>386.062378</ele><time>2021-06-04T01:22:14Z</time><speed>0.7600000201331251</speed></trkpt><trkpt lon="108.891293" lat="34.25039"><ele>384.382996</ele><time>2021-06-04T01:22:26Z</time><speed>0.8500000225173109</speed></trkpt><trkpt lon="108.891194" lat="34.250333"><ele>384.179565</ele><time>2021-06-04T01:22:44Z</time><speed>0.8400000222524013</speed></trkpt><trkpt lon="108.891085" lat="34.250267"><ele>379.188965</ele><time>2021-06-04T01:22:54Z</time><speed>0.9700000256962253</speed></trkpt><trkpt lon="108.891006" lat="34.250184"><ele>384.680603</ele><time>2021-06-04T01:23:06Z</time><speed>0.7700000203980346</speed></trkpt><trkpt lon="108.890927" lat="34.250111"><ele>384.220215</ele><time>2021-06-04T01:23:18Z</time><speed>0.7500000198682155</speed></trkpt><trkpt lon="108.890848" lat="34.25004"><ele>379.866577</ele><time>2021-06-04T01:23:34Z</time><speed>0.8300000219874918</speed></trkpt><trkpt lon="108.890778" lat="34.249952"><ele>377.455994</ele><time>2021-06-04T01:23:50Z</time><speed>0.6600000174840297</speed></trkpt><trkpt lon="108.890741" lat="34.249864"><ele>375.432495</ele><time>2021-06-04T01:24:01Z</time><speed>0.740000019603306</speed></trkpt><trkpt lon="108.890702" lat="34.249764"><ele>379.227539</ele><time>2021-06-04T01:24:16Z</time><speed>0.6200000164243915</speed></trkpt><trkpt lon="108.890672" lat="34.249669"><ele>378.613708</ele><time>2021-06-04T01:24:24Z</time><speed>0.7200000190734869</speed></trkpt><trkpt lon="108.890639" lat="34.24957"><ele>378.599548</ele><time>2021-06-04T01:24:32Z</time><speed>1.1300000299347779</speed></trkpt><trkpt lon="108.890644" lat="34.249474"><ele>374.085449</ele><time>2021-06-04T01:24:42Z</time><speed>1.2600000333786021</speed></trkpt><trkpt lon="108.890634" lat="34.249379"><ele>371.447876</ele><time>2021-06-04T01:24:50Z</time><speed>1.1900000315242352</speed></trkpt><trkpt lon="108.890664" lat="34.249284"><ele>373.072693</ele><time>2021-06-04T01:24:58Z</time><speed>1.09000002887514</speed></trkpt><trkpt lon="108.890665" lat="34.249187"><ele>375.044434</ele><time>2021-06-04T01:25:06Z</time><speed>1.2000000317891448</speed></trkpt><trkpt lon="108.890671" lat="34.249086"><ele>376.763733</ele><time>2021-06-04T01:25:14Z</time><speed>1.1800000312593257</speed></trkpt><trkpt lon="108.890723" lat="34.248989"><ele>376.861694</ele><time>2021-06-04T01:25:22Z</time><speed>1.2600000333786021</speed></trkpt><trkpt lon="108.890794" lat="34.2489"><ele>377.376221</ele><time>2021-06-04T01:25:30Z</time><speed>1.2800000339084212</speed></trkpt><trkpt lon="108.890909" lat="34.248837"><ele>375.882812</ele><time>2021-06-04T01:25:38Z</time><speed>1.430000037882064</speed></trkpt><trkpt lon="108.890992" lat="34.248775"><ele>376.778931</ele><time>2021-06-04T01:25:46Z</time><speed>1.220000032318964</speed></trkpt><trkpt lon="108.891084" lat="34.248721"><ele>375.927246</ele><time>2021-06-04T01:25:54Z</time><speed>1.170000030994416</speed></trkpt><trkpt lon="108.891207" lat="34.248677"><ele>373.786377</ele><time>2021-06-04T01:26:04Z</time><speed>1.2000000317891448</speed></trkpt><trkpt lon="108.891307" lat="34.248633"><ele>374.644043</ele><time>2021-06-04T01:26:12Z</time><speed>1.2300000325838734</speed></trkpt><trkpt lon="108.891435" lat="34.24862"><ele>373.201599</ele><time>2021-06-04T01:26:20Z</time><speed>1.2600000333786021</speed></trkpt><trkpt lon="108.891571" lat="34.248622"><ele>375.062988</ele><time>2021-06-04T01:26:28Z</time><speed>1.2500000331136925</speed></trkpt><trkpt lon="108.891697" lat="34.248632"><ele>373.284668</ele><time>2021-06-04T01:26:36Z</time><speed>1.2300000325838734</speed></trkpt><trkpt lon="108.89182" lat="34.248652"><ele>375.22052</ele><time>2021-06-04T01:26:44Z</time><speed>1.2500000331136925</speed></trkpt><trkpt lon="108.891941" lat="34.248698"><ele>372.368469</ele><time>2021-06-04T01:26:52Z</time><speed>1.2800000339084212</speed></trkpt><trkpt lon="108.892052" lat="34.248722"><ele>371.83197</ele><time>2021-06-04T01:27:00Z</time><speed>1.350000035762788</speed></trkpt><trkpt lon="108.892164" lat="34.248742"><ele>372.06958</ele><time>2021-06-04T01:27:08Z</time><speed>1.2000000317891448</speed></trkpt><trkpt lon="108.892276" lat="34.248761"><ele>372.195312</ele><time>2021-06-04T01:27:16Z</time><speed>1.2600000333786021</speed></trkpt><trkpt lon="108.892396" lat="34.248785"><ele>373.066162</ele><time>2021-06-04T01:27:26Z</time><speed>1.0800000286102303</speed></trkpt><trkpt lon="108.892459" lat="34.248701"><ele>375.29248</ele><time>2021-06-04T01:27:40Z</time><speed>0.8100000214576728</speed></trkpt><trkpt lon="108.892532" lat="34.248631"><ele>375.694824</ele><time>2021-06-04T01:27:50Z</time><speed>0.9300000246365873</speed></trkpt><trkpt lon="108.892612" lat="34.248562"><ele>377.343262</ele><time>2021-06-04T01:28:00Z</time><speed>0.8400000222524013</speed></trkpt><trkpt lon="108.892736" lat="34.248544"><ele>375.858765</ele><time>2021-06-04T01:28:10Z</time><speed>1.0000000264909539</speed></trkpt><trkpt lon="108.892868" lat="34.248528"><ele>373.653687</ele><time>2021-06-04T01:28:20Z</time><speed>0.8400000222524013</speed></trkpt><trkpt lon="108.892984" lat="34.248511"><ele>376.529419</ele><time>2021-06-04T01:28:30Z</time><speed>1.110000029404959</speed></trkpt><trkpt lon="108.893096" lat="34.248511"><ele>376.070068</ele><time>2021-06-04T01:28:38Z</time><speed>1.0100000267558635</speed></trkpt><trkpt lon="108.893205" lat="34.248453"><ele>377.278931</ele><time>2021-06-04T01:28:48Z</time><speed>0.9900000262260444</speed></trkpt><trkpt lon="108.893295" lat="34.248391"><ele>379.09967</ele><time>2021-06-04T01:28:56Z</time><speed>1.0500000278155017</speed></trkpt><trkpt lon="108.89338" lat="34.248332"><ele>381.37677</ele><time>2021-06-04T01:29:04Z</time><speed>1.0700000283453208</speed></trkpt><trkpt lon="108.893513" lat="34.248304"><ele>377.63385</ele><time>2021-06-04T01:29:14Z</time><speed>1.1300000299347779</speed></trkpt><trkpt lon="108.893635" lat="34.248286"><ele>377.113647</ele><time>2021-06-04T01:29:22Z</time><speed>1.110000029404959</speed></trkpt><trkpt lon="108.893751" lat="34.248257"><ele>376.653076</ele><time>2021-06-04T01:29:30Z</time><speed>1.150000030464597</speed></trkpt><trkpt lon="108.89386" lat="34.248251"><ele>376.397156</ele><time>2021-06-04T01:29:38Z</time><speed>1.0100000267558635</speed></trkpt><trkpt lon="108.893958" lat="34.248205"><ele>377.387085</ele><time>2021-06-04T01:29:45Z</time><speed>1.3000000344382403</speed></trkpt><trkpt lon="108.894014" lat="34.248103"><ele>377.532593</ele><time>2021-06-04T01:29:54Z</time><speed>1.3300000352329688</speed></trkpt><trkpt lon="108.894077" lat="34.248029"><ele>375.905151</ele><time>2021-06-04T01:30:02Z</time><speed>1.2100000320540543</speed></trkpt><trkpt lon="108.894138" lat="34.247935"><ele>376.144287</ele><time>2021-06-04T01:30:10Z</time><speed>1.2100000320540543</speed></trkpt><trkpt lon="108.894152" lat="34.247837"><ele>378.97229</ele><time>2021-06-04T01:30:18Z</time><speed>1.150000030464597</speed></trkpt><trkpt lon="108.894262" lat="34.247795"><ele>378.897644</ele><time>2021-06-04T01:30:28Z</time><speed>1.09000002887514</speed></trkpt><trkpt lon="108.894371" lat="34.247845"><ele>377.858337</ele><time>2021-06-04T01:30:34Z</time><speed>2.1200000561608223</speed></trkpt><trkpt lon="108.89442" lat="34.247935"><ele>378.784302</ele><time>2021-06-04T01:30:42Z</time><speed>1.150000030464597</speed></trkpt><trkpt lon="108.894468" lat="34.248023"><ele>377.373718</ele><time>2021-06-04T01:30:50Z</time><speed>1.150000030464597</speed></trkpt><trkpt lon="108.894582" lat="34.24801"><ele>376.212036</ele><time>2021-06-04T01:30:58Z</time><speed>1.2000000317891448</speed></trkpt><trkpt lon="108.894688" lat="34.247953"><ele>376.044067</ele><time>2021-06-04T01:31:08Z</time><speed>1.3800000365575165</speed></trkpt><trkpt lon="108.894738" lat="34.247865"><ele>375.781494</ele><time>2021-06-04T01:31:16Z</time><speed>1.2800000339084212</speed></trkpt><trkpt lon="108.894718" lat="34.247763"><ele>374.144043</ele><time>2021-06-04T01:31:26Z</time><speed>1.1800000312593257</speed></trkpt><trkpt lon="108.894671" lat="34.247678"><ele>377.879395</ele><time>2021-06-04T01:31:34Z</time><speed>1.1400000301996875</speed></trkpt><trkpt lon="108.894605" lat="34.247584"><ele>380.65625</ele><time>2021-06-04T01:31:42Z</time><speed>2.0500000543064556</speed></trkpt><trkpt lon="108.894599" lat="34.247485"><ele>380.898804</ele><time>2021-06-04T01:31:50Z</time><speed>1.390000036822426</speed></trkpt><trkpt lon="108.894595" lat="34.247375"><ele>379.090271</ele><time>2021-06-04T01:31:59Z</time><speed>1.240000032848783</speed></trkpt><trkpt lon="108.894644" lat="34.247285"><ele>380.666992</ele><time>2021-06-04T01:32:06Z</time><speed>1.670000044239893</speed></trkpt><trkpt lon="108.894672" lat="34.24718"><ele>378.456299</ele><time>2021-06-04T01:32:14Z</time><speed>1.2000000317891448</speed></trkpt><trkpt lon="108.894719" lat="34.247083"><ele>379.894653</ele><time>2021-06-04T01:32:22Z</time><speed>1.2100000320540543</speed></trkpt><trkpt lon="108.894792" lat="34.246993"><ele>378.714233</ele><time>2021-06-04T01:32:32Z</time><speed>1.2300000325838734</speed></trkpt><trkpt lon="108.894844" lat="34.246903"><ele>381.874023</ele><time>2021-06-04T01:32:40Z</time><speed>1.3800000365575165</speed></trkpt><trkpt lon="108.894813" lat="34.246806"><ele>380.357788</ele><time>2021-06-04T01:32:54Z</time><speed>1.2000000317891448</speed></trkpt><trkpt lon="108.894741" lat="34.246718"><ele>377.796143</ele><time>2021-06-04T01:33:04Z</time><speed>1.350000035762788</speed></trkpt><trkpt lon="108.8947" lat="34.246632"><ele>377.354004</ele><time>2021-06-04T01:33:12Z</time><speed>1.430000037882064</speed></trkpt><trkpt lon="108.894648" lat="34.24653"><ele>380.572021</ele><time>2021-06-04T01:33:18Z</time><speed>1.5600000413258883</speed></trkpt><trkpt lon="108.894632" lat="34.246433"><ele>386.952881</ele><time>2021-06-04T01:33:26Z</time><speed>1.7200000455644409</speed></trkpt><trkpt lon="108.894747" lat="34.246423"><ele>382.09375</ele><time>2021-06-04T01:33:36Z</time><speed>1.0000000264909539</speed></trkpt><trkpt lon="108.89464" lat="34.246441"><ele>384.621521</ele><time>2021-06-04T01:33:41Z</time><speed>1.0100000267558635</speed></trkpt><trkpt lon="108.894712" lat="34.246359"><ele>386.383179</ele><time>2021-06-04T01:33:47Z</time><speed>0.740000019603306</speed></trkpt><trkpt lon="108.894808" lat="34.246303"><ele>381.239746</ele><time>2021-06-04T01:33:54Z</time><speed>0.8400000222524013</speed></trkpt><trkpt lon="108.894782" lat="34.246202"><ele>384.053223</ele><time>2021-06-04T01:34:02Z</time><speed>1.2000000317891448</speed></trkpt><trkpt lon="108.894713" lat="34.246106"><ele>381.628967</ele><time>2021-06-04T01:34:12Z</time><speed>1.4000000370873356</speed></trkpt></trkseg></trk></gpx>
