# Supplementary material for: Exploring the influence of path environment factors on walking behavior in urban parks with configuration attribute control
Source: PLoS One. 2025 Jul 28;20(7):e0329278. doi: 10.1371/journal.pone.0329278 (PMC12303266; doi:10.1371/journal.pone.0329278)
Supplement: S2 File — (ZIP) [file pone.0329278.s002.zip › S2 File/Trajectory data/F67.gpx]

<?xml version="1.0" encoding="UTF-8"?><gpx xsi:schemaLocation="http://www.topografix.com/GPX/1/0 http://www.topografix.com/GPX/1/0/gpx.xsd" xmlns="http://www.topografix.com/GPX/1/0" xmlns:xsi="http://www.w3.org/2001/XMLSchema-instance" creator="SixFoot - http://www.foooooot.com/" version="1.0"><trk><trkseg><trkpt lon="108.89450953" lat="34.2462062"><ele>451.5677490234375</ele><time>2021-06-04T02:08:41Z</time><speed>0.0</speed></trkpt><trkpt lon="108.8947" lat="34.246188"><ele>378.976135</ele><time>2021-06-04T02:08:45Z</time><speed>0.0</speed></trkpt><trkpt lon="108.894803" lat="34.24629"><ele>369.491333</ele><time>2021-06-04T02:09:05Z</time><speed>1.1300000299347779</speed></trkpt><trkpt lon="108.894854" lat="34.246386"><ele>363.680298</ele><time>2021-06-04T02:09:11Z</time><speed>1.4700000389417023</speed></trkpt><trkpt lon="108.894896" lat="34.246476"><ele>366.244385</ele><time>2021-06-04T02:09:18Z</time><speed>0.9000000238418586</speed></trkpt><trkpt lon="108.894811" lat="34.246603"><ele>379.506897</ele><time>2021-06-04T02:09:33Z</time><speed>0.0</speed></trkpt><trkpt lon="108.894915" lat="34.246534"><ele>373.686462</ele><time>2021-06-04T02:10:16Z</time><speed>0.0</speed></trkpt><trkpt lon="108.895055" lat="34.246541"><ele>366.384521</ele><time>2021-06-04T02:12:45Z</time><speed>0.7000000185436678</speed></trkpt><trkpt lon="108.895151" lat="34.246613"><ele>367.832092</ele><time>2021-06-04T02:12:51Z</time><speed>1.1000000291400494</speed></trkpt><trkpt lon="108.895202" lat="34.246699"><ele>369.040039</ele><time>2021-06-04T02:12:56Z</time><speed>1.240000032848783</speed></trkpt><trkpt lon="108.895226" lat="34.246791"><ele>369.788574</ele><time>2021-06-04T02:13:04Z</time><speed>1.2000000317891448</speed></trkpt><trkpt lon="108.895226" lat="34.246886"><ele>369.704712</ele><time>2021-06-04T02:13:13Z</time><speed>1.3600000360276976</speed></trkpt><trkpt lon="108.89523" lat="34.246977"><ele>370.327759</ele><time>2021-06-04T02:13:20Z</time><speed>1.170000030994416</speed></trkpt><trkpt lon="108.895248" lat="34.24707"><ele>372.739868</ele><time>2021-06-04T02:13:28Z</time><speed>1.1000000291400494</speed></trkpt><trkpt lon="108.895292" lat="34.247153"><ele>371.000732</ele><time>2021-06-04T02:13:37Z</time><speed>1.220000032318964</speed></trkpt><trkpt lon="108.895271" lat="34.247272"><ele>375.204834</ele><time>2021-06-04T02:13:46Z</time><speed>1.5600000413258883</speed></trkpt><trkpt lon="108.895264" lat="34.247382"><ele>375.968567</ele><time>2021-06-04T02:13:54Z</time><speed>1.2500000331136925</speed></trkpt><trkpt lon="108.895259" lat="34.247491"><ele>376.266968</ele><time>2021-06-04T02:14:04Z</time><speed>1.4000000370873356</speed></trkpt><trkpt lon="108.895251" lat="34.247583"><ele>375.770386</ele><time>2021-06-04T02:14:10Z</time><speed>1.3800000365575165</speed></trkpt><trkpt lon="108.895144" lat="34.247646"><ele>375.77478</ele><time>2021-06-04T02:14:19Z</time><speed>0.9700000256962253</speed></trkpt><trkpt lon="108.89504" lat="34.247693"><ele>373.180542</ele><time>2021-06-04T02:14:28Z</time><speed>1.110000029404959</speed></trkpt><trkpt lon="108.894946" lat="34.24774"><ele>372.120056</ele><time>2021-06-04T02:14:38Z</time><speed>0.0</speed></trkpt><trkpt lon="108.894852" lat="34.247819"><ele>378.583008</ele><time>2021-06-04T02:15:43Z</time><speed>1.3200000349680594</speed></trkpt><trkpt lon="108.894746" lat="34.247878"><ele>373.833008</ele><time>2021-06-04T02:15:55Z</time><speed>0.9400000249014967</speed></trkpt><trkpt lon="108.894762" lat="34.247971"><ele>368.856995</ele><time>2021-06-04T02:16:36Z</time><speed>1.0300000272856826</speed></trkpt><trkpt lon="108.894855" lat="34.248037"><ele>370.984619</ele><time>2021-06-04T02:16:44Z</time><speed>1.1300000299347779</speed></trkpt><trkpt lon="108.894917" lat="34.24812"><ele>370.900269</ele><time>2021-06-04T02:16:52Z</time><speed>1.240000032848783</speed></trkpt><trkpt lon="108.894953" lat="34.248237"><ele>370.351685</ele><time>2021-06-04T02:17:02Z</time><speed>1.5800000418557074</speed></trkpt><trkpt lon="108.894977" lat="34.24833"><ele>370.405884</ele><time>2021-06-04T02:17:11Z</time><speed>0.87000002304713</speed></trkpt><trkpt lon="108.894997" lat="34.248421"><ele>369.971069</ele><time>2021-06-04T02:17:20Z</time><speed>0.9500000251664062</speed></trkpt><trkpt lon="108.895012" lat="34.248536"><ele>371.231201</ele><time>2021-06-04T02:17:30Z</time><speed>1.1600000307295066</speed></trkpt><trkpt lon="108.895021" lat="34.248634"><ele>374.885376</ele><time>2021-06-04T02:17:39Z</time><speed>0.5600000148349343</speed></trkpt><trkpt lon="108.894991" lat="34.248721"><ele>377.922974</ele><time>2021-06-04T02:18:04Z</time><speed>1.020000027020773</speed></trkpt><trkpt lon="108.894956" lat="34.248814"><ele>379.336853</ele><time>2021-06-04T02:18:12Z</time><speed>1.0800000286102303</speed></trkpt><trkpt lon="108.894937" lat="34.248917"><ele>382.27002</ele><time>2021-06-04T02:18:22Z</time><speed>1.09000002887514</speed></trkpt><trkpt lon="108.894929" lat="34.249026"><ele>381.914307</ele><time>2021-06-04T02:18:32Z</time><speed>1.3800000365575165</speed></trkpt><trkpt lon="108.8949" lat="34.249119"><ele>382.493652</ele><time>2021-06-04T02:18:42Z</time><speed>1.0700000283453208</speed></trkpt><trkpt lon="108.894932" lat="34.249211"><ele>382.078552</ele><time>2021-06-04T02:18:50Z</time><speed>1.240000032848783</speed></trkpt><trkpt lon="108.894946" lat="34.249303"><ele>382.068237</ele><time>2021-06-04T02:19:00Z</time><speed>1.1600000307295066</speed></trkpt><trkpt lon="108.894901" lat="34.249388"><ele>380.840515</ele><time>2021-06-04T02:19:08Z</time><speed>0.5700000150998438</speed></trkpt><trkpt lon="108.894875" lat="34.249476"><ele>380.530396</ele><time>2021-06-04T02:19:17Z</time><speed>0.9000000238418586</speed></trkpt><trkpt lon="108.894814" lat="34.249566"><ele>381.189392</ele><time>2021-06-04T02:19:27Z</time><speed>0.7300000193383964</speed></trkpt><trkpt lon="108.894765" lat="34.249658"><ele>381.545166</ele><time>2021-06-04T02:19:36Z</time><speed>0.9700000256962253</speed></trkpt><trkpt lon="108.894747" lat="34.249757"><ele>382.86908</ele><time>2021-06-04T02:19:46Z</time><speed>1.2800000339084212</speed></trkpt><trkpt lon="108.894763" lat="34.24987"><ele>380.508972</ele><time>2021-06-04T02:19:59Z</time><speed>1.2700000336435115</speed></trkpt><trkpt lon="108.894787" lat="34.249975"><ele>375.867432</ele><time>2021-06-04T02:20:07Z</time><speed>1.2800000339084212</speed></trkpt><trkpt lon="108.894871" lat="34.250035"><ele>374.980835</ele><time>2021-06-04T02:20:16Z</time><speed>0.44000001165601976</speed></trkpt><trkpt lon="108.894826" lat="34.250137"><ele>379.009705</ele><time>2021-06-04T02:20:30Z</time><speed>1.240000032848783</speed></trkpt><trkpt lon="108.894753" lat="34.250217"><ele>378.691162</ele><time>2021-06-04T02:20:40Z</time><speed>0.9100000241067682</speed></trkpt><trkpt lon="108.894721" lat="34.250312"><ele>380.685791</ele><time>2021-06-04T02:20:54Z</time><speed>0.9600000254313158</speed></trkpt><trkpt lon="108.89471" lat="34.250422"><ele>373.600525</ele><time>2021-06-04T02:21:10Z</time><speed>0.5000000132454769</speed></trkpt><trkpt lon="108.894624" lat="34.250478"><ele>370.769226</ele><time>2021-06-04T02:24:12Z</time><speed>0.0</speed></trkpt><trkpt lon="108.89454" lat="34.250417"><ele>366.251465</ele><time>2021-06-04T02:31:36Z</time><speed>1.09000002887514</speed></trkpt><trkpt lon="108.894423" lat="34.250425"><ele>368.35083</ele><time>2021-06-04T02:31:52Z</time><speed>1.9800000524520889</speed></trkpt><trkpt lon="108.894305" lat="34.250478"><ele>364.992432</ele><time>2021-06-04T02:32:06Z</time><speed>1.3000000344382403</speed></trkpt><trkpt lon="108.894196" lat="34.250531"><ele>365.972534</ele><time>2021-06-04T02:32:16Z</time><speed>0.9800000259611349</speed></trkpt><trkpt lon="108.89409" lat="34.250569"><ele>367.918762</ele><time>2021-06-04T02:32:26Z</time><speed>1.0000000264909539</speed></trkpt><trkpt lon="108.893985" lat="34.250597"><ele>367.430054</ele><time>2021-06-04T02:32:36Z</time><speed>1.0300000272856826</speed></trkpt><trkpt lon="108.893867" lat="34.250624"><ele>371.245239</ele><time>2021-06-04T02:32:46Z</time><speed>1.150000030464597</speed></trkpt><trkpt lon="108.893754" lat="34.250676"><ele>370.493042</ele><time>2021-06-04T02:32:56Z</time><speed>1.3200000349680594</speed></trkpt><trkpt lon="108.893618" lat="34.2507"><ele>365.439331</ele><time>2021-06-04T02:33:09Z</time><speed>1.020000027020773</speed></trkpt><trkpt lon="108.893488" lat="34.250731"><ele>369.63916</ele><time>2021-06-04T02:33:28Z</time><speed>0.0</speed></trkpt><trkpt lon="108.893365" lat="34.250719"><ele>370.134766</ele><time>2021-06-04T02:33:34Z</time><speed>0.7700000203980346</speed></trkpt><trkpt lon="108.893326" lat="34.250635"><ele>369.846313</ele><time>2021-06-04T02:33:42Z</time><speed>0.8800000233120395</speed></trkpt><trkpt lon="108.893266" lat="34.250545"><ele>373.445312</ele><time>2021-06-04T02:33:58Z</time><speed>0.6900000182787582</speed></trkpt><trkpt lon="108.893302" lat="34.250459"><ele>370.060669</ele><time>2021-06-04T02:34:28Z</time><speed>0.0</speed></trkpt><trkpt lon="108.89323" lat="34.250528"><ele>378.374023</ele><time>2021-06-04T02:37:28Z</time><speed>0.0</speed></trkpt><trkpt lon="108.893318" lat="34.25059"><ele>374.859131</ele><time>2021-06-04T03:01:18Z</time><speed>0.0</speed></trkpt><trkpt lon="108.893426" lat="34.250587"><ele>372.698364</ele><time>2021-06-04T03:01:34Z</time><speed>0.6900000182787582</speed></trkpt><trkpt lon="108.893535" lat="34.250538"><ele>371.799438</ele><time>2021-06-04T03:01:44Z</time><speed>0.9100000241067682</speed></trkpt><trkpt lon="108.893639" lat="34.250497"><ele>372.495361</ele><time>2021-06-04T03:01:54Z</time><speed>0.9300000246365873</speed></trkpt><trkpt lon="108.893744" lat="34.250464"><ele>373.243652</ele><time>2021-06-04T03:02:04Z</time><speed>0.6500000172191202</speed></trkpt><trkpt lon="108.893832" lat="34.250405"><ele>369.365845</ele><time>2021-06-04T03:02:16Z</time><speed>0.5300000140402056</speed></trkpt><trkpt lon="108.893934" lat="34.250375"><ele>370.394897</ele><time>2021-06-04T03:02:26Z</time><speed>0.7100000188085773</speed></trkpt><trkpt lon="108.894051" lat="34.250375"><ele>369.468567</ele><time>2021-06-04T03:02:36Z</time><speed>0.7700000203980346</speed></trkpt><trkpt lon="108.894161" lat="34.250386"><ele>366.743408</ele><time>2021-06-04T03:02:48Z</time><speed>0.38000001006656253</speed></trkpt><trkpt lon="108.894266" lat="34.250419"><ele>369.518433</ele><time>2021-06-04T03:03:02Z</time><speed>0.0</speed></trkpt><trkpt lon="108.894382" lat="34.250451"><ele>371.300964</ele><time>2021-06-04T03:03:24Z</time><speed>0.8300000219874918</speed></trkpt><trkpt lon="108.894483" lat="34.250418"><ele>370.481018</ele><time>2021-06-04T03:03:38Z</time><speed>0.7900000209278537</speed></trkpt><trkpt lon="108.894604" lat="34.250379"><ele>367.826416</ele><time>2021-06-04T03:03:50Z</time><speed>0.9000000238418586</speed></trkpt><trkpt lon="108.894706" lat="34.250337"><ele>367.608887</ele><time>2021-06-04T03:04:06Z</time><speed>0.6200000164243915</speed></trkpt><trkpt lon="108.894763" lat="34.250252"><ele>369.765259</ele><time>2021-06-04T03:04:16Z</time><speed>0.6000000158945724</speed></trkpt><trkpt lon="108.894848" lat="34.250185"><ele>371.85553</ele><time>2021-06-04T03:04:30Z</time><speed>1.1800000312593257</speed></trkpt><trkpt lon="108.894934" lat="34.250111"><ele>372.232422</ele><time>2021-06-04T03:04:38Z</time><speed>1.1600000307295066</speed></trkpt><trkpt lon="108.895026" lat="34.250052"><ele>369.228516</ele><time>2021-06-04T03:04:48Z</time><speed>0.9900000262260444</speed></trkpt><trkpt lon="108.89515" lat="34.250029"><ele>368.589355</ele><time>2021-06-04T03:04:58Z</time><speed>1.1000000291400494</speed></trkpt><trkpt lon="108.895262" lat="34.250031"><ele>368.886841</ele><time>2021-06-04T03:05:08Z</time><speed>0.9600000254313158</speed></trkpt><trkpt lon="108.895155" lat="34.250059"><ele>368.222778</ele><time>2021-06-04T03:05:30Z</time><speed>0.9800000259611349</speed></trkpt><trkpt lon="108.89503" lat="34.250071"><ele>368.416992</ele><time>2021-06-04T03:05:40Z</time><speed>1.350000035762788</speed></trkpt><trkpt lon="108.894918" lat="34.250049"><ele>370.104797</ele><time>2021-06-04T03:05:52Z</time><speed>1.040000027550592</speed></trkpt><trkpt lon="108.894814" lat="34.249988"><ele>370.119324</ele><time>2021-06-04T03:06:02Z</time><speed>0.9900000262260444</speed></trkpt><trkpt lon="108.894819" lat="34.249875"><ele>372.206177</ele><time>2021-06-04T03:06:12Z</time><speed>1.2000000317891448</speed></trkpt><trkpt lon="108.894788" lat="34.24977"><ele>369.80188</ele><time>2021-06-04T03:06:22Z</time><speed>0.9900000262260444</speed></trkpt><trkpt lon="108.894793" lat="34.249671"><ele>371.016968</ele><time>2021-06-04T03:06:32Z</time><speed>0.9100000241067682</speed></trkpt><trkpt lon="108.894864" lat="34.249593"><ele>372.026611</ele><time>2021-06-04T03:06:42Z</time><speed>0.9600000254313158</speed></trkpt><trkpt lon="108.894927" lat="34.249509"><ele>371.720215</ele><time>2021-06-04T03:06:52Z</time><speed>1.0000000264909539</speed></trkpt><trkpt lon="108.894938" lat="34.249413"><ele>370.947021</ele><time>2021-06-04T03:07:02Z</time><speed>1.020000027020773</speed></trkpt><trkpt lon="108.895002" lat="34.249314"><ele>375.332275</ele><time>2021-06-04T03:07:10Z</time><speed>0.8400000222524013</speed></trkpt><trkpt lon="108.895014" lat="34.2492"><ele>375.635681</ele><time>2021-06-04T03:07:20Z</time><speed>1.500000039736431</speed></trkpt><trkpt lon="108.894977" lat="34.249114"><ele>377.089111</ele><time>2021-06-04T03:07:28Z</time><speed>1.170000030994416</speed></trkpt><trkpt lon="108.894987" lat="34.249023"><ele>375.90564</ele><time>2021-06-04T03:07:38Z</time><speed>1.2100000320540543</speed></trkpt><trkpt lon="108.894997" lat="34.248922"><ele>374.534668</ele><time>2021-06-04T03:07:48Z</time><speed>1.1600000307295066</speed></trkpt><trkpt lon="108.895026" lat="34.248829"><ele>374.494385</ele><time>2021-06-04T03:07:58Z</time><speed>1.0100000267558635</speed></trkpt><trkpt lon="108.895038" lat="34.248734"><ele>375.477173</ele><time>2021-06-04T03:08:08Z</time><speed>0.8800000233120395</speed></trkpt><trkpt lon="108.895071" lat="34.248647"><ele>371.531616</ele><time>2021-06-04T03:08:18Z</time><speed>1.1200000296698687</speed></trkpt><trkpt lon="108.895041" lat="34.248546"><ele>370.841187</ele><time>2021-06-04T03:08:28Z</time><speed>0.9800000259611349</speed></trkpt><trkpt lon="108.895005" lat="34.248459"><ele>371.580078</ele><time>2021-06-04T03:08:36Z</time><speed>1.0300000272856826</speed></trkpt><trkpt lon="108.894988" lat="34.248367"><ele>370.474854</ele><time>2021-06-04T03:08:44Z</time><speed>1.170000030994416</speed></trkpt><trkpt lon="108.894978" lat="34.248276"><ele>371.655273</ele><time>2021-06-04T03:08:52Z</time><speed>1.240000032848783</speed></trkpt><trkpt lon="108.894952" lat="34.248171"><ele>370.524902</ele><time>2021-06-04T03:09:02Z</time><speed>1.1600000307295066</speed></trkpt><trkpt lon="108.894918" lat="34.248085"><ele>371.367554</ele><time>2021-06-04T03:09:10Z</time><speed>1.170000030994416</speed></trkpt><trkpt lon="108.894924" lat="34.247994"><ele>373.586182</ele><time>2021-06-04T03:09:20Z</time><speed>0.0</speed></trkpt><trkpt lon="108.894965" lat="34.247901"><ele>374.80127</ele><time>2021-06-04T03:09:36Z</time><speed>1.09000002887514</speed></trkpt><trkpt lon="108.895002" lat="34.247804"><ele>370.578552</ele><time>2021-06-04T03:09:50Z</time><speed>0.7700000203980346</speed></trkpt><trkpt lon="108.895033" lat="34.247703"><ele>370.96582</ele><time>2021-06-04T03:10:04Z</time><speed>1.1300000299347779</speed></trkpt><trkpt lon="108.895132" lat="34.247658"><ele>371.782349</ele><time>2021-06-04T03:10:12Z</time><speed>1.110000029404959</speed></trkpt><trkpt lon="108.895233" lat="34.247618"><ele>374.217041</ele><time>2021-06-04T03:10:19Z</time><speed>1.2700000336435115</speed></trkpt><trkpt lon="108.895281" lat="34.247524"><ele>373.028442</ele><time>2021-06-04T03:10:30Z</time><speed>1.220000032318964</speed></trkpt><trkpt lon="108.895297" lat="34.247415"><ele>372.972778</ele><time>2021-06-04T03:10:40Z</time><speed>1.0000000264909539</speed></trkpt><trkpt lon="108.895306" lat="34.247322"><ele>374.480286</ele><time>2021-06-04T03:10:48Z</time><speed>0.7900000209278537</speed></trkpt><trkpt lon="108.895331" lat="34.247219"><ele>373.835815</ele><time>2021-06-04T03:10:58Z</time><speed>1.110000029404959</speed></trkpt><trkpt lon="108.895281" lat="34.247116"><ele>377.865479</ele><time>2021-06-04T03:11:08Z</time><speed>1.1600000307295066</speed></trkpt><trkpt lon="108.895238" lat="34.247018"><ele>374.36438</ele><time>2021-06-04T03:11:18Z</time><speed>1.1600000307295066</speed></trkpt><trkpt lon="108.89524" lat="34.246927"><ele>374.375793</ele><time>2021-06-04T03:11:26Z</time><speed>1.150000030464597</speed></trkpt><trkpt lon="108.895227" lat="34.246812"><ele>373.450134</ele><time>2021-06-04T03:11:37Z</time><speed>1.2600000333786021</speed></trkpt><trkpt lon="108.895162" lat="34.246731"><ele>371.342651</ele><time>2021-06-04T03:11:45Z</time><speed>0.9000000238418586</speed></trkpt><trkpt lon="108.895098" lat="34.246654"><ele>375.097595</ele><time>2021-06-04T03:11:52Z</time><speed>1.1900000315242352</speed></trkpt></trkseg></trk></gpx>
