# Supplementary material for: Exploring the influence of path environment factors on walking behavior in urban parks with configuration attribute control
Source: PLoS One. 2025 Jul 28;20(7):e0329278. doi: 10.1371/journal.pone.0329278 (PMC12303266; doi:10.1371/journal.pone.0329278)
Supplement: S2 File — (ZIP) [file pone.0329278.s002.zip › S2 File/Trajectory data/F68.gpx]

<?xml version="1.0" encoding="UTF-8"?><gpx xsi:schemaLocation="http://www.topografix.com/GPX/1/0 http://www.topografix.com/GPX/1/0/gpx.xsd" xmlns="http://www.topografix.com/GPX/1/0" xmlns:xsi="http://www.w3.org/2001/XMLSchema-instance" creator="SixFoot - http://www.foooooot.com/" version="1.0"><trk><trkseg><trkpt lon="108.89479678" lat="34.24618252"><ele>373.0972900390625</ele><time>2021-06-04T01:51:15Z</time><speed>0.0</speed></trkpt><trkpt lon="108.894859" lat="34.246269"><ele>381.599304</ele><time>2021-06-04T01:51:38Z</time><speed>1.2000000317891448</speed></trkpt><trkpt lon="108.894917" lat="34.246359"><ele>381.144287</ele><time>2021-06-04T01:51:48Z</time><speed>0.9700000256962253</speed></trkpt><trkpt lon="108.894981" lat="34.246455"><ele>380.045898</ele><time>2021-06-04T01:52:00Z</time><speed>0.9000000238418586</speed></trkpt><trkpt lon="108.895043" lat="34.246547"><ele>379.978394</ele><time>2021-06-04T01:52:12Z</time><speed>0.9400000249014967</speed></trkpt><trkpt lon="108.895112" lat="34.246617"><ele>379.822388</ele><time>2021-06-04T01:52:23Z</time><speed>0.8500000225173109</speed></trkpt><trkpt lon="108.895212" lat="34.24668"><ele>379.420105</ele><time>2021-06-04T01:52:34Z</time><speed>0.9700000256962253</speed></trkpt><trkpt lon="108.895247" lat="34.246779"><ele>377.924561</ele><time>2021-06-04T01:52:44Z</time><speed>1.0300000272856826</speed></trkpt><trkpt lon="108.895149" lat="34.246824"><ele>379.619812</ele><time>2021-06-04T01:52:54Z</time><speed>0.8600000227822204</speed></trkpt><trkpt lon="108.895051" lat="34.246878"><ele>379.050354</ele><time>2021-06-04T01:53:08Z</time><speed>0.6900000182787582</speed></trkpt><trkpt lon="108.894946" lat="34.246904"><ele>380.353271</ele><time>2021-06-04T01:53:24Z</time><speed>0.7200000190734869</speed></trkpt><trkpt lon="108.894857" lat="34.246977"><ele>381.543091</ele><time>2021-06-04T01:53:36Z</time><speed>0.8400000222524013</speed></trkpt><trkpt lon="108.894682" lat="34.247967"><ele>365.7854</ele><time>2021-06-04T01:55:53Z</time><speed>0.4500000119209293</speed></trkpt><trkpt lon="108.89503" lat="34.248734"><ele>338.71698</ele><time>2021-06-04T01:57:43Z</time><speed>1.5600000413258883</speed></trkpt><trkpt lon="108.894956" lat="34.248845"><ele>366.596802</ele><time>2021-06-04T01:57:48Z</time><speed>1.020000027020773</speed></trkpt><trkpt lon="108.894289" lat="34.248981"><ele>405.893921</ele><time>2021-06-04T02:00:38Z</time><speed>0.0</speed></trkpt><trkpt lon="108.894646" lat="34.248993"><ele>376.826294</ele><time>2021-06-04T02:00:42Z</time><speed>0.0</speed></trkpt><trkpt lon="108.894113" lat="34.249407"><ele>375.905762</ele><time>2021-06-04T02:09:28Z</time><speed>0.6800000180138488</speed></trkpt><trkpt lon="108.893822" lat="34.249415"><ele>381.804565</ele><time>2021-06-04T02:10:14Z</time><speed>0.9400000249014967</speed></trkpt><trkpt lon="108.893947" lat="34.249603"><ele>360.015991</ele><time>2021-06-04T02:13:16Z</time><speed>0.19000000503328127</speed></trkpt><trkpt lon="108.894059" lat="34.249587"><ele>374.428589</ele><time>2021-06-04T02:13:21Z</time><speed>0.0</speed></trkpt><trkpt lon="108.894544" lat="34.248724"><ele>355.737061</ele><time>2021-06-04T02:15:46Z</time><speed>0.5800000153647533</speed></trkpt><trkpt lon="108.894512" lat="34.248619"><ele>372.542236</ele><time>2021-06-04T02:16:01Z</time><speed>1.2700000336435115</speed></trkpt><trkpt lon="108.89455" lat="34.248522"><ele>371.508179</ele><time>2021-06-04T02:16:09Z</time><speed>1.2500000331136925</speed></trkpt><trkpt lon="108.894631" lat="34.248447"><ele>372.439514</ele><time>2021-06-04T02:16:17Z</time><speed>1.110000029404959</speed></trkpt><trkpt lon="108.895003" lat="34.247694"><ele>382.320129</ele><time>2021-06-04T02:17:26Z</time><speed>1.0700000283453208</speed></trkpt><trkpt lon="108.895098" lat="34.247637"><ele>379.675415</ele><time>2021-06-04T02:17:35Z</time><speed>1.09000002887514</speed></trkpt><trkpt lon="108.894961" lat="34.246421"><ele>387.197754</ele><time>2021-06-04T02:19:38Z</time><speed>0.8600000227822204</speed></trkpt><trkpt lon="108.894885" lat="34.246356"><ele>375.874146</ele><time>2021-06-04T02:19:52Z</time><speed>0.5300000140402056</speed></trkpt><trkpt lon="108.894845" lat="34.24627"><ele>377.985474</ele><time>2021-06-04T02:20:29Z</time><speed>0.8500000225173109</speed></trkpt><trkpt lon="108.894757" lat="34.246191"><ele>381.187988</ele><time>2021-06-04T02:20:41Z</time><speed>0.9700000256962253</speed></trkpt></trkseg></trk></gpx>
