# Supplementary material for: Exploring the influence of path environment factors on walking behavior in urban parks with configuration attribute control
Source: PLoS One. 2025 Jul 28;20(7):e0329278. doi: 10.1371/journal.pone.0329278 (PMC12303266; doi:10.1371/journal.pone.0329278)
Supplement: S2 File — (ZIP) [file pone.0329278.s002.zip › S2 File/Trajectory data/F69.gpx]

<?xml version="1.0" encoding="UTF-8"?><gpx xsi:schemaLocation="http://www.topografix.com/GPX/1/0 http://www.topografix.com/GPX/1/0/gpx.xsd" xmlns="http://www.topografix.com/GPX/1/0" xmlns:xsi="http://www.w3.org/2001/XMLSchema-instance" creator="SixFoot - http://www.foooooot.com/" version="1.0"><trk><trkseg><trkpt lon="108.89476061" lat="34.24619343"><ele>378.50146484375</ele><time>2021-06-04T02:24:37Z</time><speed>0.2000000052981908</speed></trkpt><trkpt lon="108.894719" lat="34.246565"><ele>388.206665</ele><time>2021-06-04T02:25:01Z</time><speed>0.4100000108612911</speed></trkpt><trkpt lon="108.894872" lat="34.246383"><ele>376.592102</ele><time>2021-06-04T02:25:05Z</time><speed>0.4800000127156579</speed></trkpt><trkpt lon="108.894959" lat="34.246453"><ele>376.381226</ele><time>2021-06-04T02:25:20Z</time><speed>1.0700000283453208</speed></trkpt><trkpt lon="108.895029" lat="34.246536"><ele>376.408325</ele><time>2021-06-04T02:25:32Z</time><speed>0.87000002304713</speed></trkpt><trkpt lon="108.895151" lat="34.246468"><ele>376.890503</ele><time>2021-06-04T02:26:15Z</time><speed>1.110000029404959</speed></trkpt><trkpt lon="108.89512" lat="34.246888"><ele>381.87854</ele><time>2021-06-04T02:26:18Z</time><speed>0.9800000259611349</speed></trkpt><trkpt lon="108.894785" lat="34.247944"><ele>379.499512</ele><time>2021-06-04T02:28:33Z</time><speed>1.09000002887514</speed></trkpt><trkpt lon="108.894848" lat="34.24803"><ele>376.04071</ele><time>2021-06-04T02:28:40Z</time><speed>1.1200000296698687</speed></trkpt><trkpt lon="108.894937" lat="34.248104"><ele>376.498047</ele><time>2021-06-04T02:28:50Z</time><speed>0.9400000249014967</speed></trkpt><trkpt lon="108.894955" lat="34.248196"><ele>376.96521</ele><time>2021-06-04T02:28:58Z</time><speed>1.0500000278155017</speed></trkpt><trkpt lon="108.894977" lat="34.248286"><ele>376.218506</ele><time>2021-06-04T02:29:06Z</time><speed>1.1000000291400494</speed></trkpt><trkpt lon="108.894858" lat="34.24918"><ele>379.008667</ele><time>2021-06-04T02:30:31Z</time><speed>1.1900000315242352</speed></trkpt><trkpt lon="108.894989" lat="34.249175"><ele>378.606873</ele><time>2021-06-04T02:30:34Z</time><speed>1.2700000336435115</speed></trkpt><trkpt lon="108.894956" lat="34.249356"><ele>377.737915</ele><time>2021-06-04T02:30:51Z</time><speed>1.2100000320540543</speed></trkpt><trkpt lon="108.894948" lat="34.249452"><ele>372.818726</ele><time>2021-06-04T02:31:00Z</time><speed>1.1800000312593257</speed></trkpt><trkpt lon="108.894908" lat="34.249549"><ele>371.73999</ele><time>2021-06-04T02:31:08Z</time><speed>1.0600000280804112</speed></trkpt><trkpt lon="108.894849" lat="34.249648"><ele>370.744873</ele><time>2021-06-04T02:31:18Z</time><speed>1.150000030464597</speed></trkpt><trkpt lon="108.894804" lat="34.24975"><ele>371.418274</ele><time>2021-06-04T02:31:28Z</time><speed>1.1000000291400494</speed></trkpt><trkpt lon="108.894828" lat="34.249851"><ele>371.922363</ele><time>2021-06-04T02:31:38Z</time><speed>1.110000029404959</speed></trkpt><trkpt lon="108.894849" lat="34.249954"><ele>371.833984</ele><time>2021-06-04T02:31:48Z</time><speed>1.1000000291400494</speed></trkpt><trkpt lon="108.894934" lat="34.250027"><ele>370.749695</ele><time>2021-06-04T02:31:58Z</time><speed>1.150000030464597</speed></trkpt><trkpt lon="108.894937" lat="34.25012"><ele>369.660278</ele><time>2021-06-04T02:32:08Z</time><speed>1.0700000283453208</speed></trkpt><trkpt lon="108.894857" lat="34.250197"><ele>370.195557</ele><time>2021-06-04T02:32:16Z</time><speed>1.1200000296698687</speed></trkpt><trkpt lon="108.894787" lat="34.250266"><ele>369.249756</ele><time>2021-06-04T02:32:24Z</time><speed>1.1800000312593257</speed></trkpt><trkpt lon="108.89471" lat="34.250331"><ele>367.841187</ele><time>2021-06-04T02:32:32Z</time><speed>1.0600000280804112</speed></trkpt><trkpt lon="108.894624" lat="34.250408"><ele>370.654663</ele><time>2021-06-04T02:32:42Z</time><speed>1.1000000291400494</speed></trkpt><trkpt lon="108.8955" lat="34.250608"><ele>351.201355</ele><time>2021-06-04T02:45:01Z</time><speed>0.0</speed></trkpt><trkpt lon="108.89558" lat="34.250524"><ele>345.279541</ele><time>2021-06-04T02:49:18Z</time><speed>0.6800000180138488</speed></trkpt><trkpt lon="108.895337" lat="34.250677"><ele>377.287598</ele><time>2021-06-04T02:49:23Z</time><speed>0.0</speed></trkpt><trkpt lon="108.895261" lat="34.250743"><ele>378.430542</ele><time>2021-06-04T02:50:00Z</time><speed>0.6200000164243915</speed></trkpt><trkpt lon="108.894911" lat="34.250864"><ele>374.332764</ele><time>2021-06-04T02:50:59Z</time><speed>0.9400000249014967</speed></trkpt><trkpt lon="108.89481" lat="34.250823"><ele>372.248779</ele><time>2021-06-04T02:51:08Z</time><speed>0.740000019603306</speed></trkpt><trkpt lon="108.894614" lat="34.250513"><ele>356.093018</ele><time>2021-06-04T02:54:00Z</time><speed>0.6400000169542106</speed></trkpt><trkpt lon="108.894783" lat="34.250778"><ele>369.551147</ele><time>2021-06-04T02:54:04Z</time><speed>0.0</speed></trkpt><trkpt lon="108.894779" lat="34.250683"><ele>372.802551</ele><time>2021-06-04T02:55:00Z</time><speed>0.6800000180138488</speed></trkpt><trkpt lon="108.894745" lat="34.250597"><ele>371.798462</ele><time>2021-06-04T02:55:12Z</time><speed>0.4000000105963816</speed></trkpt><trkpt lon="108.894681" lat="34.250504"><ele>375.900879</ele><time>2021-06-04T02:56:18Z</time><speed>0.9700000256962253</speed></trkpt><trkpt lon="108.894646" lat="34.25041"><ele>375.365967</ele><time>2021-06-04T02:56:28Z</time><speed>1.1200000296698687</speed></trkpt><trkpt lon="108.894682" lat="34.250306"><ele>373.209473</ele><time>2021-06-04T02:56:38Z</time><speed>1.0800000286102303</speed></trkpt><trkpt lon="108.894752" lat="34.250226"><ele>374.085876</ele><time>2021-06-04T02:56:48Z</time><speed>0.9200000243716777</speed></trkpt><trkpt lon="108.894839" lat="34.250151"><ele>372.99176</ele><time>2021-06-04T02:56:56Z</time><speed>1.0500000278155017</speed></trkpt><trkpt lon="108.894922" lat="34.250075"><ele>373.473267</ele><time>2021-06-04T02:57:04Z</time><speed>1.1000000291400494</speed></trkpt><trkpt lon="108.895637" lat="34.249839"><ele>408.122498</ele><time>2021-06-04T02:58:12Z</time><speed>1.1000000291400494</speed></trkpt><trkpt lon="108.895585" lat="34.249757"><ele>378.186035</ele><time>2021-06-04T02:58:26Z</time><speed>1.1600000307295066</speed></trkpt><trkpt lon="108.895632" lat="34.249651"><ele>375.156006</ele><time>2021-06-04T02:58:36Z</time><speed>1.6300000431802548</speed></trkpt><trkpt lon="108.895659" lat="34.249549"><ele>376.011169</ele><time>2021-06-04T02:58:44Z</time><speed>0.9700000256962253</speed></trkpt><trkpt lon="108.895653" lat="34.249458"><ele>376.867737</ele><time>2021-06-04T02:58:54Z</time><speed>1.5900000421206169</speed></trkpt><trkpt lon="108.895628" lat="34.24936"><ele>377.925659</ele><time>2021-06-04T02:59:04Z</time><speed>1.0500000278155017</speed></trkpt><trkpt lon="108.895728" lat="34.249291"><ele>376.986328</ele><time>2021-06-04T02:59:16Z</time><speed>1.0000000264909539</speed></trkpt><trkpt lon="108.895846" lat="34.249285"><ele>376.690308</ele><time>2021-06-04T02:59:26Z</time><speed>1.4600000386767928</speed></trkpt><trkpt lon="108.895959" lat="34.249259"><ele>367.541504</ele><time>2021-06-04T02:59:38Z</time><speed>1.0500000278155017</speed></trkpt><trkpt lon="108.895984" lat="34.24917"><ele>365.688293</ele><time>2021-06-04T02:59:48Z</time><speed>1.1200000296698687</speed></trkpt><trkpt lon="108.895944" lat="34.249071"><ele>364.317261</ele><time>2021-06-04T02:59:58Z</time><speed>1.1600000307295066</speed></trkpt><trkpt lon="108.895965" lat="34.248964"><ele>362.254456</ele><time>2021-06-04T03:00:08Z</time><speed>1.110000029404959</speed></trkpt><trkpt lon="108.895913" lat="34.24887"><ele>363.424255</ele><time>2021-06-04T03:00:18Z</time><speed>1.240000032848783</speed></trkpt><trkpt lon="108.895894" lat="34.248777"><ele>368.07251</ele><time>2021-06-04T03:00:26Z</time><speed>1.3800000365575165</speed></trkpt><trkpt lon="108.89591" lat="34.248675"><ele>368.629028</ele><time>2021-06-04T03:00:36Z</time><speed>1.480000039206612</speed></trkpt><trkpt lon="108.895905" lat="34.248577"><ele>370.123169</ele><time>2021-06-04T03:00:44Z</time><speed>1.2600000333786021</speed></trkpt><trkpt lon="108.895895" lat="34.248669"><ele>373.231079</ele><time>2021-06-04T03:01:12Z</time><speed>1.2300000325838734</speed></trkpt><trkpt lon="108.895877" lat="34.248762"><ele>370.595581</ele><time>2021-06-04T03:01:26Z</time><speed>1.1600000307295066</speed></trkpt><trkpt lon="108.895916" lat="34.248864"><ele>373.471436</ele><time>2021-06-04T03:01:42Z</time><speed>1.4000000370873356</speed></trkpt></trkseg></trk></gpx>
