# Supplementary material for: Exploring the influence of path environment factors on walking behavior in urban parks with configuration attribute control
Source: PLoS One. 2025 Jul 28;20(7):e0329278. doi: 10.1371/journal.pone.0329278 (PMC12303266; doi:10.1371/journal.pone.0329278)
Supplement: S2 File — (ZIP) [file pone.0329278.s002.zip › S2 File/Trajectory data/F7.gpx]

<?xml version="1.0" encoding="UTF-8"?>
<gpx xmlns:xsi="http://www.w3.org/2001/XMLSchema-instance" xmlns="http://www.topografix.com/GPX/1/1" xsi:schemaLocation="http://www.topografix.com/GPX/1/1 http://www.topografix.com/GPX/1/1/gpx.xsd" version="1.1" creator="foooooot.com">
<metadata>
         <copyright author="foooooot.com"> <license>foooooot.com</license></copyright>
         <time>1622739425.0</time>
         <name>1904 FQ 03 02</name>
</metadata>
<trk>
    <name>1904 FQ 03 02</name>
    <type>trip#track</type>
    <src>手机客户端软件/六只脚iPhone版</src>
    <trkseg> 
<trkpt lat="34.24885779" lon="108.89557848">
   <ele>444.1539306640625</ele>
   <time>2021-06-04T00:57:16.000Z</time>
</trkpt>  
<trkpt lat="34.248899" lon="108.896014">
   <ele>413.045776</ele>
   <time>2021-06-04T00:57:20.000Z</time>
</trkpt>  
<trkpt lat="34.248983" lon="108.895967">
   <ele>380.077271</ele>
   <time>2021-06-04T00:58:10.000Z</time>
</trkpt>  
<trkpt lat="34.249072" lon="108.896072">
   <ele>377.627258</ele>
   <time>2021-06-04T00:58:21.000Z</time>
</trkpt>  
<trkpt lat="34.249267" lon="108.896028">
   <ele>373.883911</ele>
   <time>2021-06-04T00:58:25.000Z</time>
</trkpt>  
<trkpt lat="34.249467" lon="108.895839">
   <ele>362.553101</ele>
   <time>2021-06-04T00:58:30.000Z</time>
</trkpt>  
<trkpt lat="34.249565" lon="108.895773">
   <ele>366.823975</ele>
   <time>2021-06-04T00:58:36.000Z</time>
</trkpt>  
<trkpt lat="34.249658" lon="108.895832">
   <ele>371.740723</ele>
   <time>2021-06-04T00:58:39.000Z</time>
</trkpt>  
<trkpt lat="34.249781" lon="108.895876">
   <ele>372.265137</ele>
   <time>2021-06-04T00:58:44.000Z</time>
</trkpt>  
<trkpt lat="34.249845" lon="108.895798">
   <ele>376.736145</ele>
   <time>2021-06-04T00:58:55.000Z</time>
</trkpt>  
<trkpt lat="34.249829" lon="108.895678">
   <ele>375.867249</ele>
   <time>2021-06-04T00:59:02.000Z</time>
</trkpt>  
<trkpt lat="34.249922" lon="108.895666">
   <ele>374.449707</ele>
   <time>2021-06-04T00:59:10.000Z</time>
</trkpt>  
<trkpt lat="34.250026" lon="108.895713">
   <ele>375.575806</ele>
   <time>2021-06-04T00:59:21.000Z</time>
</trkpt>  
<trkpt lat="34.250107" lon="108.895792">
   <ele>378.395386</ele>
   <time>2021-06-04T00:59:30.000Z</time>
</trkpt>  
<trkpt lat="34.250196" lon="108.89586">
   <ele>378.384033</ele>
   <time>2021-06-04T00:59:36.000Z</time>
</trkpt>  
<trkpt lat="34.250275" lon="108.895785">
   <ele>375.432983</ele>
   <time>2021-06-04T00:59:50.000Z</time>
</trkpt>  
<trkpt lat="34.250325" lon="108.895638">
   <ele>375.030273</ele>
   <time>2021-06-04T00:59:58.000Z</time>
</trkpt>  
<trkpt lat="34.25032" lon="108.895506">
   <ele>372.408447</ele>
   <time>2021-06-04T01:00:04.000Z</time>
</trkpt>  
<trkpt lat="34.250344" lon="108.895397">
   <ele>372.050903</ele>
   <time>2021-06-04T01:00:10.000Z</time>
</trkpt>  
<trkpt lat="34.250332" lon="108.895276">
   <ele>372.810486</ele>
   <time>2021-06-04T01:00:19.000Z</time>
</trkpt>  
<trkpt lat="34.250368" lon="108.895167">
   <ele>372.499146</ele>
   <time>2021-06-04T01:01:09.000Z</time>
</trkpt>  
<trkpt lat="34.250396" lon="108.895271">
   <ele>373.862549</ele>
   <time>2021-06-04T01:06:40.000Z</time>
</trkpt>  
<trkpt lat="34.250362" lon="108.895398">
   <ele>372.690063</ele>
   <time>2021-06-04T01:06:48.000Z</time>
</trkpt>  
<trkpt lat="34.250335" lon="108.895516">
   <ele>372.236145</ele>
   <time>2021-06-04T01:06:56.000Z</time>
</trkpt>  
<trkpt lat="34.250335" lon="108.89563">
   <ele>371.081543</ele>
   <time>2021-06-04T01:07:03.000Z</time>
</trkpt>  
<trkpt lat="34.250323" lon="108.895738">
   <ele>373.512085</ele>
   <time>2021-06-04T01:07:10.000Z</time>
</trkpt>  
<trkpt lat="34.250299" lon="108.895863">
   <ele>373.593506</ele>
   <time>2021-06-04T01:07:19.000Z</time>
</trkpt>  
<trkpt lat="34.250226" lon="108.895942">
   <ele>372.950684</ele>
   <time>2021-06-04T01:07:26.000Z</time>
</trkpt>  
<trkpt lat="34.250131" lon="108.896011">
   <ele>377.499268</ele>
   <time>2021-06-04T01:07:35.000Z</time>
</trkpt>  
<trkpt lat="34.250062" lon="108.89609">
   <ele>375.321655</ele>
   <time>2021-06-04T01:07:45.000Z</time>
</trkpt>  
<trkpt lat="34.249927" lon="108.896069">
   <ele>375.480469</ele>
   <time>2021-06-04T01:07:54.000Z</time>
</trkpt>  
<trkpt lat="34.249861" lon="108.895983">
   <ele>372.820312</ele>
   <time>2021-06-04T01:08:01.000Z</time>
</trkpt>  
<trkpt lat="34.249698" lon="108.895925">
   <ele>372.075989</ele>
   <time>2021-06-04T01:08:14.000Z</time>
</trkpt>  
<trkpt lat="34.249589" lon="108.895895">
   <ele>369.970825</ele>
   <time>2021-06-04T01:08:22.000Z</time>
</trkpt>  
<trkpt lat="34.249479" lon="108.89589">
   <ele>370.216431</ele>
   <time>2021-06-04T01:08:31.000Z</time>
</trkpt>  
<trkpt lat="34.249361" lon="108.895865">
   <ele>369.831055</ele>
   <time>2021-06-04T01:08:40.000Z</time>
</trkpt>  
<trkpt lat="34.249268" lon="108.895897">
   <ele>368.882324</ele>
   <time>2021-06-04T01:08:47.000Z</time>
</trkpt>  
<trkpt lat="34.249182" lon="108.895959">
   <ele>368.739868</ele>
   <time>2021-06-04T01:08:53.000Z</time>
</trkpt>  
<trkpt lat="34.249083" lon="108.895919">
   <ele>367.933228</ele>
   <time>2021-06-04T01:09:05.000Z</time>
</trkpt>  
<trkpt lat="34.248985" lon="108.895951">
   <ele>367.740845</ele>
   <time>2021-06-04T01:09:10.000Z</time>
</trkpt>  
<trkpt lat="34.248946" lon="108.896072">
   <ele>368.245483</ele>
   <time>2021-06-04T01:09:20.000Z</time>
</trkpt>  
<trkpt lat="34.248883" lon="108.895975">
   <ele>370.578125</ele>
   <time>2021-06-04T01:10:33.000Z</time>
</trkpt>  
<trkpt lat="34.248968" lon="108.89601">
   <ele>380.571838</ele>
   <time>2021-06-04T01:14:55.000Z</time>
</trkpt>  
<trkpt lat="34.248914" lon="108.896159">
   <ele>382.145508</ele>
   <time>2021-06-04T01:17:32.000Z</time>
</trkpt>  
<trkpt lat="34.248935" lon="108.895996">
   <ele>376.364014</ele>
   <time>2021-06-04T01:17:37.000Z</time>
</trkpt>  
<trkpt lat="34.248938" lon="108.896106">
   <ele>370.938782</ele>
   <time>2021-06-04T01:20:50.000Z</time>
</trkpt>  
<trkpt lat="34.248991" lon="108.896199">
   <ele>365.220154</ele>
   <time>2021-06-04T01:21:19.000Z</time>
</trkpt>  
<trkpt lat="34.248961" lon="108.896092">
   <ele>366.032471</ele>
   <time>2021-06-04T01:21:41.000Z</time>
</trkpt>  
<trkpt lat="34.248945" lon="108.89598">
   <ele>368.483643</ele>
   <time>2021-06-04T01:23:09.000Z</time>
</trkpt>  
<trkpt lat="34.24904" lon="108.895929">
   <ele>373.208008</ele>
   <time>2021-06-04T01:31:22.000Z</time>
</trkpt>  
<trkpt lat="34.248897" lon="108.895846">
   <ele>377.80188</ele>
   <time>2021-06-04T01:31:31.000Z</time>
</trkpt>  
<trkpt lat="34.24882" lon="108.895929">
   <ele>376.002563</ele>
   <time>2021-06-04T01:31:39.000Z</time>
</trkpt>  
<trkpt lat="34.248842" lon="108.896041">
   <ele>366.591797</ele>
   <time>2021-06-04T01:44:11.000Z</time>
</trkpt>  
<trkpt lat="34.24881" lon="108.896143">
   <ele>356.813354</ele>
   <time>2021-06-04T01:47:36.000Z</time>
</trkpt>  
<trkpt lat="34.248739" lon="108.896336">
   <ele>357.0</ele>
   <time>2021-06-04T01:47:40.000Z</time>
</trkpt>  
<trkpt lat="34.248721" lon="108.896177">
   <ele>360.835938</ele>
   <time>2021-06-04T01:47:51.000Z</time>
</trkpt>  
       </trkseg>
   </trk>
</gpx>
