# Supplementary material for: Exploring the influence of path environment factors on walking behavior in urban parks with configuration attribute control
Source: PLoS One. 2025 Jul 28;20(7):e0329278. doi: 10.1371/journal.pone.0329278 (PMC12303266; doi:10.1371/journal.pone.0329278)
Supplement: S2 File — (ZIP) [file pone.0329278.s002.zip › S2 File/Trajectory data/F70.gpx]

<?xml version="1.0" encoding="UTF-8"?><gpx xsi:schemaLocation="http://www.topografix.com/GPX/1/0 http://www.topografix.com/GPX/1/0/gpx.xsd" xmlns="http://www.topografix.com/GPX/1/0" xmlns:xsi="http://www.w3.org/2001/XMLSchema-instance" creator="SixFoot - http://www.foooooot.com/" version="1.0"><trk><trkseg><trkpt lon="108.89490012" lat="34.24643307"><ele>271.1414794921875</ele><time>2021-06-04T00:04:04Z</time><speed>0.699999988079071</speed></trkpt><trkpt lon="108.89475484" lat="34.24616882"><ele>380.5858154296875</ele><time>2021-06-04T00:17:11Z</time><speed>1.0299999713897705</speed></trkpt><trkpt lon="108.89484447" lat="34.24624497"><ele>377.8292236328125</ele><time>2021-06-04T00:17:22Z</time><speed>1.1100000143051147</speed></trkpt><trkpt lon="108.89488498" lat="34.24633014"><ele>378.353271484375</ele><time>2021-06-04T00:17:30Z</time><speed>1.4700000286102295</speed></trkpt><trkpt lon="108.89492527" lat="34.24642447"><ele>382.75140380859375</ele><time>2021-06-04T00:17:39Z</time><speed>1.4299999475479126</speed></trkpt><trkpt lon="108.89498884" lat="34.24650917"><ele>384.042236328125</ele><time>2021-06-04T00:17:48Z</time><speed>1.2899999618530273</speed></trkpt><trkpt lon="108.89505178" lat="34.24659608"><ele>384.0146484375</ele><time>2021-06-04T00:17:58Z</time><speed>1.0800000429153442</speed></trkpt><trkpt lon="108.89512831" lat="34.24668991"><ele>383.985595703125</ele><time>2021-06-04T00:18:08Z</time><speed>1.3600000143051147</speed></trkpt><trkpt lon="108.89520093" lat="34.24677246"><ele>383.0509033203125</ele><time>2021-06-04T00:18:16Z</time><speed>1.6699999570846558</speed></trkpt><trkpt lon="108.89518276" lat="34.24686478"><ele>381.4722900390625</ele><time>2021-06-04T00:18:26Z</time><speed>1.2899999618530273</speed></trkpt><trkpt lon="108.89508745" lat="34.24690826"><ele>379.572998046875</ele><time>2021-06-04T00:18:36Z</time><speed>1.090000033378601</speed></trkpt><trkpt lon="108.89497182" lat="34.24693362"><ele>379.55035400390625</ele><time>2021-06-04T00:18:46Z</time><speed>0.8899999856948853</speed></trkpt><trkpt lon="108.89486372" lat="34.24697844"><ele>380.1802978515625</ele><time>2021-06-04T00:18:56Z</time><speed>0.8700000047683716</speed></trkpt><trkpt lon="108.89477487" lat="34.24704458"><ele>379.0311279296875</ele><time>2021-06-04T00:19:08Z</time><speed>1.1399999856948853</speed></trkpt><trkpt lon="108.89470763" lat="34.24712338"><ele>375.9210205078125</ele><time>2021-06-04T00:19:16Z</time><speed>1.4299999475479126</speed></trkpt><trkpt lon="108.89462793" lat="34.24718864"><ele>374.3990478515625</ele><time>2021-06-04T00:19:26Z</time><speed>1.2699999809265137</speed></trkpt><trkpt lon="108.89450909" lat="34.24721877"><ele>372.51983642578125</ele><time>2021-06-04T00:19:33Z</time><speed>1.2100000381469727</speed></trkpt><trkpt lon="108.89444959" lat="34.24730666"><ele>379.35369873046875</ele><time>2021-06-04T00:19:43Z</time><speed>0.7799999713897705</speed></trkpt><trkpt lon="108.89448245" lat="34.24740521"><ele>371.8653564453125</ele><time>2021-06-04T00:19:51Z</time><speed>1.0</speed></trkpt><trkpt lon="108.8945362" lat="34.24748665"><ele>369.0814208984375</ele><time>2021-06-04T00:19:58Z</time><speed>1.2300000190734863</speed></trkpt><trkpt lon="108.89462044" lat="34.24758053"><ele>368.9036865234375</ele><time>2021-06-04T00:20:05Z</time><speed>1.5</speed></trkpt><trkpt lon="108.89466912" lat="34.24769053"><ele>373.620849609375</ele><time>2021-06-04T00:20:13Z</time><speed>0.7099999785423279</speed></trkpt><trkpt lon="108.89474299" lat="34.24777188"><ele>372.6273193359375</ele><time>2021-06-04T00:20:22Z</time><speed>0.9900000095367432</speed></trkpt><trkpt lon="108.89476138" lat="34.24786951"><ele>374.9830322265625</ele><time>2021-06-04T00:20:32Z</time><speed>1.159999966621399</speed></trkpt><trkpt lon="108.8947318" lat="34.2479703"><ele>374.7080078125</ele><time>2021-06-04T00:20:44Z</time><speed>1.090000033378601</speed></trkpt><trkpt lon="108.89482624" lat="34.24803356"><ele>375.02899169921875</ele><time>2021-06-04T00:21:02Z</time><speed>1.5399999618530273</speed></trkpt><trkpt lon="108.89491392" lat="34.24810648"><ele>375.038330078125</ele><time>2021-06-04T00:21:10Z</time><speed>0.9300000071525574</speed></trkpt><trkpt lon="108.89495298" lat="34.24819959"><ele>372.2657470703125</ele><time>2021-06-04T00:21:18Z</time><speed>2.119999885559082</speed></trkpt><trkpt lon="108.89495078" lat="34.24829194"><ele>376.458251953125</ele><time>2021-06-04T00:21:38Z</time><speed>1.3899999856948853</speed></trkpt><trkpt lon="108.89497213" lat="34.24838895"><ele>378.9217529296875</ele><time>2021-06-04T00:21:52Z</time><speed>0.8799999952316284</speed></trkpt><trkpt lon="108.8949933" lat="34.2484895"><ele>373.3255615234375</ele><time>2021-06-04T00:22:02Z</time><speed>1.1799999475479126</speed></trkpt><trkpt lon="108.8950203" lat="34.24858477"><ele>369.6949462890625</ele><time>2021-06-04T00:22:12Z</time><speed>1.0399999618530273</speed></trkpt><trkpt lon="108.89504092" lat="34.24868165"><ele>371.55712890625</ele><time>2021-06-04T00:22:20Z</time><speed>0.9300000071525574</speed></trkpt><trkpt lon="108.89500925" lat="34.24878019"><ele>378.4677734375</ele><time>2021-06-04T00:22:28Z</time><speed>1.0</speed></trkpt><trkpt lon="108.89498314" lat="34.24886963"><ele>372.0361328125</ele><time>2021-06-04T00:22:36Z</time><speed>0.9599999785423279</speed></trkpt><trkpt lon="108.8948464" lat="34.24890329"><ele>369.40777587890625</ele><time>2021-06-04T00:22:54Z</time><speed>1.25</speed></trkpt><trkpt lon="108.89472162" lat="34.24894068"><ele>369.0</ele><time>2021-06-04T00:23:02Z</time><speed>0.9800000190734863</speed></trkpt><trkpt lon="108.89458587" lat="34.24895768"><ele>369.8349609375</ele><time>2021-06-04T00:23:26Z</time><speed>1.659999966621399</speed></trkpt><trkpt lon="108.89445372" lat="34.24893528"><ele>370.5433349609375</ele><time>2021-06-04T00:23:34Z</time><speed>1.5199999809265137</speed></trkpt><trkpt lon="108.89441566" lat="34.24903121"><ele>369.88818359375</ele><time>2021-06-04T00:23:46Z</time><speed>0.8899999856948853</speed></trkpt><trkpt lon="108.89433214" lat="34.24908951"><ele>370.406494140625</ele><time>2021-06-04T00:24:00Z</time><speed>1.5199999809265137</speed></trkpt><trkpt lon="108.89425566" lat="34.24916539"><ele>368.1732177734375</ele><time>2021-06-04T00:24:12Z</time><speed>1.2200000286102295</speed></trkpt><trkpt lon="108.8942321" lat="34.24925432"><ele>369.3758544921875</ele><time>2021-06-04T00:24:24Z</time><speed>1.0</speed></trkpt><trkpt lon="108.89422" lat="34.24934613"><ele>373.9134521484375</ele><time>2021-06-04T00:24:34Z</time><speed>1.2000000476837158</speed></trkpt><trkpt lon="108.89416133" lat="34.24943343"><ele>369.09808349609375</ele><time>2021-06-04T00:24:48Z</time><speed>0.4399999976158142</speed></trkpt><trkpt lon="108.89404672" lat="34.2494718"><ele>368.35125732421875</ele><time>2021-06-04T00:25:06Z</time><speed>1.4199999570846558</speed></trkpt><trkpt lon="108.89394656" lat="34.24942827"><ele>372.366455078125</ele><time>2021-06-04T00:25:38Z</time><speed>0.9800000190734863</speed></trkpt><trkpt lon="108.89382755" lat="34.24943203"><ele>371.59716796875</ele><time>2021-06-04T00:25:48Z</time><speed>0.30000001192092896</speed></trkpt><trkpt lon="108.89374018" lat="34.24949182"><ele>373.3880615234375</ele><time>2021-06-04T00:32:20Z</time><speed>0.49000000953674316</speed></trkpt><trkpt lon="108.89385737" lat="34.24952297"><ele>370.61077880859375</ele><time>2021-06-04T00:33:08Z</time><speed>2.390000104904175</speed></trkpt><trkpt lon="108.8939323" lat="34.24945368"><ele>371.2352294921875</ele><time>2021-06-04T00:33:57Z</time><speed>0.7200000286102295</speed></trkpt><trkpt lon="108.89406303" lat="34.24944899"><ele>368.9656982421875</ele><time>2021-06-04T00:35:14Z</time><speed>2.9700000286102295</speed></trkpt><trkpt lon="108.89416108" lat="34.24940231"><ele>367.34942626953125</ele><time>2021-06-04T00:35:35Z</time><speed>1.4800000190734863</speed></trkpt><trkpt lon="108.89422267" lat="34.2493082"><ele>371.5128173828125</ele><time>2021-06-04T00:35:44Z</time><speed>1.1399999856948853</speed></trkpt><trkpt lon="108.89423453" lat="34.24921784"><ele>370.8963623046875</ele><time>2021-06-04T00:35:56Z</time><speed>0.8500000238418579</speed></trkpt><trkpt lon="108.89425546" lat="34.24912833"><ele>369.7196044921875</ele><time>2021-06-04T00:36:10Z</time><speed>1.3600000143051147</speed></trkpt><trkpt lon="108.8943756" lat="34.24910737"><ele>372.545166015625</ele><time>2021-06-04T00:36:30Z</time><speed>2.7200000286102295</speed></trkpt><trkpt lon="108.89444821" lat="34.24903824"><ele>372.26220703125</ele><time>2021-06-04T00:36:46Z</time><speed>0.9700000286102295</speed></trkpt><trkpt lon="108.89452365" lat="34.24896929"><ele>371.7314453125</ele><time>2021-06-04T00:36:58Z</time><speed>0.7699999809265137</speed></trkpt><trkpt lon="108.89466026" lat="34.24894146"><ele>372.07049560546875</ele><time>2021-06-04T00:37:08Z</time><speed>2.25</speed></trkpt><trkpt lon="108.89478913" lat="34.24891262"><ele>369.5748291015625</ele><time>2021-06-04T00:37:18Z</time><speed>2.3299999237060547</speed></trkpt><trkpt lon="108.8948974" lat="34.24894996"><ele>368.1129150390625</ele><time>2021-06-04T00:37:24Z</time><speed>1.059999942779541</speed></trkpt><trkpt lon="108.89498719" lat="34.24900158"><ele>367.38079833984375</ele><time>2021-06-04T00:37:34Z</time><speed>0.5699999928474426</speed></trkpt><trkpt lon="108.89499479" lat="34.24909325"><ele>371.2381591796875</ele><time>2021-06-04T00:37:50Z</time><speed>1.6799999475479126</speed></trkpt><trkpt lon="108.89497488" lat="34.24918667"><ele>370.4373779296875</ele><time>2021-06-04T00:38:00Z</time><speed>0.3199999928474426</speed></trkpt><trkpt lon="108.89498506" lat="34.24927805"><ele>372.931640625</ele><time>2021-06-04T00:38:18Z</time><speed>1.059999942779541</speed></trkpt><trkpt lon="108.89494209" lat="34.24937662"><ele>376.09063720703125</ele><time>2021-06-04T00:38:27Z</time><speed>0.7799999713897705</speed></trkpt><trkpt lon="108.89488989" lat="34.24946595"><ele>363.6888427734375</ele><time>2021-06-04T00:38:36Z</time><speed>0.3100000023841858</speed></trkpt><trkpt lon="108.89485525" lat="34.24955883"><ele>365.9150390625</ele><time>2021-06-04T00:38:45Z</time><speed>1.1799999475479126</speed></trkpt><trkpt lon="108.89478619" lat="34.24963399"><ele>368.7694091796875</ele><time>2021-06-04T00:38:52Z</time><speed>1.2599999904632568</speed></trkpt><trkpt lon="108.89477889" lat="34.24973616"><ele>369.28076171875</ele><time>2021-06-04T00:39:03Z</time><speed>0.8899999856948853</speed></trkpt><trkpt lon="108.8947978" lat="34.24983525"><ele>370.72509765625</ele><time>2021-06-04T00:39:12Z</time><speed>1.5399999618530273</speed></trkpt><trkpt lon="108.89481516" lat="34.24993178"><ele>371.05615234375</ele><time>2021-06-04T00:39:20Z</time><speed>1.0800000429153442</speed></trkpt><trkpt lon="108.8948898" lat="34.25002172"><ele>372.05206298828125</ele><time>2021-06-04T00:39:30Z</time><speed>1.1299999952316284</speed></trkpt><trkpt lon="108.89498894" lat="34.25006779"><ele>371.59228515625</ele><time>2021-06-04T00:39:40Z</time><speed>0.49000000953674316</speed></trkpt><trkpt lon="108.89493411" lat="34.2501495"><ele>375.3502197265625</ele><time>2021-06-04T00:39:58Z</time><speed>1.2000000476837158</speed></trkpt><trkpt lon="108.89484437" lat="34.25020895"><ele>369.277587890625</ele><time>2021-06-04T00:40:06Z</time><speed>1.0399999618530273</speed></trkpt><trkpt lon="108.8947869" lat="34.25029099"><ele>367.6195068359375</ele><time>2021-06-04T00:40:15Z</time><speed>1.3300000429153442</speed></trkpt><trkpt lon="108.89474639" lat="34.25038013"><ele>363.958251953125</ele><time>2021-06-04T00:40:40Z</time><speed>0.8500000238418579</speed></trkpt><trkpt lon="108.89483742" lat="34.25043104"><ele>366.226318359375</ele><time>2021-06-04T00:40:54Z</time><speed>0.7099999785423279</speed></trkpt><trkpt lon="108.89495949" lat="34.25040389"><ele>364.4287109375</ele><time>2021-06-04T00:41:13Z</time><speed>0.7900000214576721</speed></trkpt><trkpt lon="108.89506898" lat="34.25037755"><ele>365.553466796875</ele><time>2021-06-04T00:41:28Z</time><speed>1.399999976158142</speed></trkpt><trkpt lon="108.89517917" lat="34.25037385"><ele>364.7176513671875</ele><time>2021-06-04T00:41:37Z</time><speed>0.8500000238418579</speed></trkpt><trkpt lon="108.89529046" lat="34.25037433"><ele>362.6417236328125</ele><time>2021-06-04T00:41:46Z</time><speed>0.949999988079071</speed></trkpt><trkpt lon="108.89541755" lat="34.25038687"><ele>364.92730712890625</ele><time>2021-06-04T00:41:58Z</time><speed>0.6600000262260437</speed></trkpt><trkpt lon="108.89553399" lat="34.25037851"><ele>362.20458984375</ele><time>2021-06-04T00:42:04Z</time><speed>1.1299999952316284</speed></trkpt><trkpt lon="108.89565222" lat="34.25034761"><ele>363.26788330078125</ele><time>2021-06-04T00:42:14Z</time><speed>1.340000033378601</speed></trkpt><trkpt lon="108.89578359" lat="34.25033918"><ele>361.4432373046875</ele><time>2021-06-04T00:42:23Z</time><speed>1.190000057220459</speed></trkpt><trkpt lon="108.89590893" lat="34.25033753"><ele>366.9305419921875</ele><time>2021-06-04T00:42:32Z</time><speed>1.6799999475479126</speed></trkpt><trkpt lon="108.89599952" lat="34.25042093"><ele>365.2830810546875</ele><time>2021-06-04T00:42:41Z</time><speed>0.8700000047683716</speed></trkpt><trkpt lon="108.89602851" lat="34.25053036"><ele>368.0386962890625</ele><time>2021-06-04T00:42:51Z</time><speed>1.2400000095367432</speed></trkpt><trkpt lon="108.89602973" lat="34.25063415"><ele>368.464599609375</ele><time>2021-06-04T00:43:00Z</time><speed>1.4700000286102295</speed></trkpt><trkpt lon="108.8960351" lat="34.25073206"><ele>367.5386962890625</ele><time>2021-06-04T00:43:10Z</time><speed>0.9200000166893005</speed></trkpt></trkseg></trk></gpx>
