# Supplementary material for: Exploring the influence of path environment factors on walking behavior in urban parks with configuration attribute control
Source: PLoS One. 2025 Jul 28;20(7):e0329278. doi: 10.1371/journal.pone.0329278 (PMC12303266; doi:10.1371/journal.pone.0329278)
Supplement: S2 File — (ZIP) [file pone.0329278.s002.zip › S2 File/Trajectory data/F71.gpx]

<?xml version="1.0" encoding="UTF-8"?><gpx xsi:schemaLocation="http://www.topografix.com/GPX/1/0 http://www.topografix.com/GPX/1/0/gpx.xsd" xmlns="http://www.topografix.com/GPX/1/0" xmlns:xsi="http://www.w3.org/2001/XMLSchema-instance" creator="SixFoot - http://www.foooooot.com/" version="1.0"><trk><trkseg><trkpt lon="108.89469572" lat="34.2460643"><ele>380.03338623046875</ele><time>2021-06-04T00:59:07Z</time><speed>0.0</speed></trkpt><trkpt lon="108.89476398" lat="34.24613627"><ele>377.90234375</ele><time>2021-06-04T00:59:18Z</time><speed>1.440000057220459</speed></trkpt><trkpt lon="108.89482494" lat="34.24622203"><ele>376.0595703125</ele><time>2021-06-04T00:59:27Z</time><speed>0.7900000214576721</speed></trkpt><trkpt lon="108.89488142" lat="34.24631463"><ele>377.3724365234375</ele><time>2021-06-04T00:59:40Z</time><speed>0.9800000190734863</speed></trkpt><trkpt lon="108.89494461" lat="34.24640659"><ele>378.498046875</ele><time>2021-06-04T00:59:54Z</time><speed>0.0</speed></trkpt><trkpt lon="108.89498419" lat="34.24649445"><ele>380.149169921875</ele><time>2021-06-04T01:05:44Z</time><speed>0.0</speed></trkpt><trkpt lon="108.89499816" lat="34.24658848"><ele>370.745361328125</ele><time>2021-06-04T01:09:47Z</time><speed>1.5199999809265137</speed></trkpt><trkpt lon="108.895082" lat="34.24665108"><ele>372.37908935546875</ele><time>2021-06-04T01:10:01Z</time><speed>0.0</speed></trkpt><trkpt lon="108.89513533" lat="34.24673414"><ele>378.386962890625</ele><time>2021-06-04T01:10:11Z</time><speed>1.190000057220459</speed></trkpt><trkpt lon="108.89522253" lat="34.24678999"><ele>373.710205078125</ele><time>2021-06-04T01:10:47Z</time><speed>0.44999998807907104</speed></trkpt><trkpt lon="108.89520533" lat="34.2468801"><ele>371.602294921875</ele><time>2021-06-04T01:10:57Z</time><speed>0.8700000047683716</speed></trkpt><trkpt lon="108.89519847" lat="34.24698064"><ele>373.6171875</ele><time>2021-06-04T01:11:11Z</time><speed>1.2100000381469727</speed></trkpt><trkpt lon="108.89522753" lat="34.2470698"><ele>378.753173828125</ele><time>2021-06-04T01:11:21Z</time><speed>1.2699999809265137</speed></trkpt><trkpt lon="108.89528567" lat="34.24716274"><ele>380.2093505859375</ele><time>2021-06-04T01:11:35Z</time><speed>0.8399999737739563</speed></trkpt><trkpt lon="108.89526697" lat="34.24725375"><ele>378.68505859375</ele><time>2021-06-04T01:11:47Z</time><speed>0.6899999976158142</speed></trkpt><trkpt lon="108.89526503" lat="34.24734502"><ele>376.80157470703125</ele><time>2021-06-04T01:11:59Z</time><speed>0.6899999976158142</speed></trkpt><trkpt lon="108.89525659" lat="34.24744202"><ele>376.98040771484375</ele><time>2021-06-04T01:12:09Z</time><speed>0.9599999785423279</speed></trkpt><trkpt lon="108.8952745" lat="34.24755388"><ele>374.7470703125</ele><time>2021-06-04T01:12:25Z</time><speed>0.8600000143051147</speed></trkpt><trkpt lon="108.89517277" lat="34.24762309"><ele>374.04248046875</ele><time>2021-06-04T01:12:35Z</time><speed>1.1100000143051147</speed></trkpt><trkpt lon="108.89506156" lat="34.2476543"><ele>374.315185546875</ele><time>2021-06-04T01:12:47Z</time><speed>0.6200000047683716</speed></trkpt><trkpt lon="108.8949918" lat="34.24773301"><ele>378.837158203125</ele><time>2021-06-04T01:14:17Z</time><speed>0.8199999928474426</speed></trkpt><trkpt lon="108.89491862" lat="34.24780301"><ele>373.91583251953125</ele><time>2021-06-04T01:15:05Z</time><speed>0.0</speed></trkpt><trkpt lon="108.89485306" lat="34.24772092"><ele>373.241943359375</ele><time>2021-06-04T01:17:34Z</time><speed>0.9599999785423279</speed></trkpt><trkpt lon="108.89497159" lat="34.2477407"><ele>372.7877197265625</ele><time>2021-06-04T01:21:05Z</time><speed>1.0</speed></trkpt><trkpt lon="108.89493951" lat="34.24784422"><ele>377.65155029296875</ele><time>2021-06-04T01:21:22Z</time><speed>1.5</speed></trkpt><trkpt lon="108.89492215" lat="34.2479382"><ele>378.497802734375</ele><time>2021-06-04T01:21:29Z</time><speed>1.340000033378601</speed></trkpt><trkpt lon="108.8949264" lat="34.24802861"><ele>378.986328125</ele><time>2021-06-04T01:21:37Z</time><speed>0.0</speed></trkpt><trkpt lon="108.89497099" lat="34.24813433"><ele>370.947998046875</ele><time>2021-06-04T01:21:50Z</time><speed>2.490000009536743</speed></trkpt><trkpt lon="108.89497584" lat="34.24823818"><ele>376.0673828125</ele><time>2021-06-04T01:22:00Z</time><speed>1.0499999523162842</speed></trkpt><trkpt lon="108.89496963" lat="34.24833256"><ele>365.86297607421875</ele><time>2021-06-04T01:22:11Z</time><speed>1.340000033378601</speed></trkpt><trkpt lon="108.89497803" lat="34.24842248"><ele>367.8359375</ele><time>2021-06-04T01:22:20Z</time><speed>0.5899999737739563</speed></trkpt><trkpt lon="108.89499669" lat="34.2485292"><ele>370.2786865234375</ele><time>2021-06-04T01:22:30Z</time><speed>1.0099999904632568</speed></trkpt><trkpt lon="108.89500694" lat="34.24862391"><ele>367.76904296875</ele><time>2021-06-04T01:22:41Z</time><speed>0.6800000071525574</speed></trkpt><trkpt lon="108.89500739" lat="34.24872175"><ele>367.7091064453125</ele><time>2021-06-04T01:22:53Z</time><speed>0.8100000023841858</speed></trkpt><trkpt lon="108.89498842" lat="34.24881278"><ele>368.1024169921875</ele><time>2021-06-04T01:23:03Z</time><speed>1.409999966621399</speed></trkpt><trkpt lon="108.89497761" lat="34.24893644"><ele>368.9542236328125</ele><time>2021-06-04T01:23:16Z</time><speed>1.090000033378601</speed></trkpt><trkpt lon="108.89485655" lat="34.24892973"><ele>369.98370361328125</ele><time>2021-06-04T01:23:28Z</time><speed>0.8399999737739563</speed></trkpt><trkpt lon="108.89474235" lat="34.24892909"><ele>373.3409423828125</ele><time>2021-06-04T01:23:41Z</time><speed>0.8700000047683716</speed></trkpt><trkpt lon="108.89461669" lat="34.24894979"><ele>371.0052490234375</ele><time>2021-06-04T01:23:55Z</time><speed>1.190000057220459</speed></trkpt><trkpt lon="108.89453661" lat="34.24901577"><ele>368.9327392578125</ele><time>2021-06-04T01:26:43Z</time><speed>0.5400000214576721</speed></trkpt><trkpt lon="108.89442849" lat="34.2490263"><ele>372.0899658203125</ele><time>2021-06-04T01:26:57Z</time><speed>0.3100000023841858</speed></trkpt><trkpt lon="108.89434877" lat="34.2490967"><ele>372.072509765625</ele><time>2021-06-04T01:27:09Z</time><speed>0.4000000059604645</speed></trkpt><trkpt lon="108.89428382" lat="34.24917057"><ele>372.2552490234375</ele><time>2021-06-04T01:27:33Z</time><speed>0.949999988079071</speed></trkpt><trkpt lon="108.89423089" lat="34.24926175"><ele>370.875244140625</ele><time>2021-06-04T01:27:49Z</time><speed>0.7900000214576721</speed></trkpt><trkpt lon="108.89421881" lat="34.24935528"><ele>370.20330810546875</ele><time>2021-06-04T01:28:11Z</time><speed>0.7300000190734863</speed></trkpt><trkpt lon="108.89415621" lat="34.24943887"><ele>369.677490234375</ele><time>2021-06-04T01:28:21Z</time><speed>0.8399999737739563</speed></trkpt><trkpt lon="108.89403323" lat="34.2494483"><ele>369.1959228515625</ele><time>2021-06-04T01:28:37Z</time><speed>0.7200000286102295</speed></trkpt><trkpt lon="108.89394419" lat="34.24953448"><ele>370.214599609375</ele><time>2021-06-04T01:29:41Z</time><speed>2.3499999046325684</speed></trkpt><trkpt lon="108.89383478" lat="34.24954606"><ele>365.21575927734375</ele><time>2021-06-04T01:29:57Z</time><speed>0.0</speed></trkpt><trkpt lon="108.89374708" lat="34.24947713"><ele>369.017822265625</ele><time>2021-06-04T01:33:40Z</time><speed>0.0</speed></trkpt><trkpt lon="108.89383044" lat="34.24955457"><ele>369.26220703125</ele><time>2021-06-04T01:39:07Z</time><speed>0.8799999952316284</speed></trkpt><trkpt lon="108.89394279" lat="34.24954239"><ele>367.519287109375</ele><time>2021-06-04T01:39:27Z</time><speed>0.5899999737739563</speed></trkpt><trkpt lon="108.89404071" lat="34.2494801"><ele>369.58465576171875</ele><time>2021-06-04T01:39:49Z</time><speed>0.7300000190734863</speed></trkpt><trkpt lon="108.8941648" lat="34.24941374"><ele>369.8375244140625</ele><time>2021-06-04T01:40:06Z</time><speed>0.8799999952316284</speed></trkpt><trkpt lon="108.89423843" lat="34.24932432"><ele>373.16552734375</ele><time>2021-06-04T01:40:18Z</time><speed>0.6800000071525574</speed></trkpt><trkpt lon="108.89423064" lat="34.24922916"><ele>378.1947021484375</ele><time>2021-06-04T01:40:33Z</time><speed>0.5899999737739563</speed></trkpt><trkpt lon="108.8942393" lat="34.24913098"><ele>373.0474853515625</ele><time>2021-06-04T01:46:17Z</time><speed>1.2000000476837158</speed></trkpt><trkpt lon="108.89432674" lat="34.24907269"><ele>368.78826904296875</ele><time>2021-06-04T01:46:27Z</time><speed>1.2699999809265137</speed></trkpt><trkpt lon="108.89443211" lat="34.24903888"><ele>369.23455810546875</ele><time>2021-06-04T01:46:43Z</time><speed>0.6299999952316284</speed></trkpt><trkpt lon="108.89453514" lat="34.24900406"><ele>370.389404296875</ele><time>2021-06-04T01:46:55Z</time><speed>0.8199999928474426</speed></trkpt><trkpt lon="108.89463809" lat="34.24895472"><ele>374.37860107421875</ele><time>2021-06-04T01:47:19Z</time><speed>0.5</speed></trkpt><trkpt lon="108.8947423" lat="34.24899252"><ele>369.9775390625</ele><time>2021-06-04T01:47:47Z</time><speed>0.0</speed></trkpt><trkpt lon="108.89475705" lat="34.24908914"><ele>370.5677490234375</ele><time>2021-06-04T01:51:47Z</time><speed>0.6499999761581421</speed></trkpt><trkpt lon="108.89478739" lat="34.24917944"><ele>371.6351318359375</ele><time>2021-06-04T01:52:03Z</time><speed>0.9300000071525574</speed></trkpt><trkpt lon="108.8948028" lat="34.24927115"><ele>378.199951171875</ele><time>2021-06-04T01:52:13Z</time><speed>1.25</speed></trkpt><trkpt lon="108.89478121" lat="34.24937693"><ele>380.7760009765625</ele><time>2021-06-04T01:52:25Z</time><speed>0.9200000166893005</speed></trkpt><trkpt lon="108.89471173" lat="34.24947233"><ele>377.4461669921875</ele><time>2021-06-04T01:52:37Z</time><speed>1.6299999952316284</speed></trkpt><trkpt lon="108.89461329" lat="34.24953431"><ele>373.13079833984375</ele><time>2021-06-04T01:52:47Z</time><speed>1.1100000143051147</speed></trkpt><trkpt lon="108.8945399" lat="34.24960872"><ele>370.3126220703125</ele><time>2021-06-04T01:52:59Z</time><speed>0.0</speed></trkpt><trkpt lon="108.89451416" lat="34.24970715"><ele>370.386962890625</ele><time>2021-06-04T01:53:07Z</time><speed>1.4600000381469727</speed></trkpt><trkpt lon="108.89457749" lat="34.24978553"><ele>364.4912109375</ele><time>2021-06-04T01:53:25Z</time><speed>0.8999999761581421</speed></trkpt><trkpt lon="108.8946436" lat="34.24985983"><ele>364.07720947265625</ele><time>2021-06-04T01:53:39Z</time><speed>0.7599999904632568</speed></trkpt><trkpt lon="108.89475341" lat="34.2498941"><ele>368.31292724609375</ele><time>2021-06-04T01:54:01Z</time><speed>0.4699999988079071</speed></trkpt><trkpt lon="108.89480577" lat="34.24998681"><ele>364.8580322265625</ele><time>2021-06-04T01:54:13Z</time><speed>0.9800000190734863</speed></trkpt><trkpt lon="108.89489988" lat="34.25005741"><ele>365.3807373046875</ele><time>2021-06-04T01:54:23Z</time><speed>1.440000057220459</speed></trkpt><trkpt lon="108.89489345" lat="34.25015701"><ele>364.896240234375</ele><time>2021-06-04T01:54:35Z</time><speed>0.9100000262260437</speed></trkpt><trkpt lon="108.89479954" lat="34.25022121"><ele>365.0753173828125</ele><time>2021-06-04T01:54:47Z</time><speed>0.5699999928474426</speed></trkpt><trkpt lon="108.89474594" lat="34.25032518"><ele>366.9974365234375</ele><time>2021-06-04T01:54:58Z</time><speed>1.149999976158142</speed></trkpt><trkpt lon="108.8947171" lat="34.25042483"><ele>368.05078125</ele><time>2021-06-04T01:55:09Z</time><speed>0.7300000190734863</speed></trkpt><trkpt lon="108.89473805" lat="34.25051964"><ele>368.19732666015625</ele><time>2021-06-04T01:55:24Z</time><speed>0.6600000262260437</speed></trkpt><trkpt lon="108.89477931" lat="34.25062166"><ele>369.52606201171875</ele><time>2021-06-04T01:55:48Z</time><speed>0.5400000214576721</speed></trkpt><trkpt lon="108.8948008" lat="34.25071335"><ele>370.057373046875</ele><time>2021-06-04T01:56:06Z</time><speed>0.0</speed></trkpt><trkpt lon="108.89490791" lat="34.25067399"><ele>364.8646240234375</ele><time>2021-06-04T01:56:42Z</time><speed>1.1299999952316284</speed></trkpt><trkpt lon="108.89504421" lat="34.25068715"><ele>365.8328857421875</ele><time>2021-06-04T01:56:51Z</time><speed>1.409999966621399</speed></trkpt><trkpt lon="108.89519995" lat="34.25067938"><ele>367.6495361328125</ele><time>2021-06-04T01:57:00Z</time><speed>1.440000057220459</speed></trkpt></trkseg></trk></gpx>
