# Supplementary material for: Exploring the influence of path environment factors on walking behavior in urban parks with configuration attribute control
Source: PLoS One. 2025 Jul 28;20(7):e0329278. doi: 10.1371/journal.pone.0329278 (PMC12303266; doi:10.1371/journal.pone.0329278)
Supplement: S2 File — (ZIP) [file pone.0329278.s002.zip › S2 File/Trajectory data/F72.gpx]

<?xml version="1.0" encoding="UTF-8"?>
<gpx xmlns:xsi="http://www.w3.org/2001/XMLSchema-instance" xmlns="http://www.topografix.com/GPX/1/1" xsi:schemaLocation="http://www.topografix.com/GPX/1/1 http://www.topografix.com/GPX/1/1/gpx.xsd" version="1.1" creator="foooooot.com">
<metadata>
         <copyright author="foooooot.com"> <license>foooooot.com</license></copyright>
         <time>1622765947.783396</time>
         <name>1905FQ1001</name>
</metadata>
<trk>
    <name>1905FQ1001</name>
    <type>trip#track</type>
    <src>手机客户端软件/六只脚iPhone版</src>
    <trkseg> 
<trkpt lat="34.24619948892219" lon="108.89456740580522">
   <ele>409.22646049875766</ele>
   <time>2021-06-04T00:19:08.000Z</time>
</trkpt>  
<trkpt lat="34.246223670588314" lon="108.89458303113209">
   <ele>408.7414636956528</ele>
   <time>2021-06-04T00:19:18.000Z</time>
</trkpt>  
<trkpt lat="34.24623913683595" lon="108.89461350497426">
   <ele>410.25117532815784</ele>
   <time>2021-06-04T00:19:23.000Z</time>
</trkpt>  
<trkpt lat="34.2462487041545" lon="108.89465374298761">
   <ele>410.2415147945285</ele>
   <time>2021-06-04T00:19:27.000Z</time>
</trkpt>  
<trkpt lat="34.24626014082377" lon="108.89469332481576">
   <ele>409.50665924325585</ele>
   <time>2021-06-04T00:19:31.000Z</time>
</trkpt>  
<trkpt lat="34.24627155596832" lon="108.8947241870538">
   <ele>409.26301136799157</ele>
   <time>2021-06-04T00:19:34.000Z</time>
</trkpt>  
<trkpt lat="34.24628721945819" lon="108.8947560937771">
   <ele>409.27657547499985</ele>
   <time>2021-06-04T00:19:37.000Z</time>
</trkpt>  
<trkpt lat="34.246305743684324" lon="108.89478945806479">
   <ele>408.91244881693274</ele>
   <time>2021-06-04T00:19:40.000Z</time>
</trkpt>  
<trkpt lat="34.24632799631906" lon="108.89482006244293">
   <ele>408.7395451553166</ele>
   <time>2021-06-04T00:19:43.000Z</time>
</trkpt>  
<trkpt lat="34.24635344115969" lon="108.89484735734715">
   <ele>408.3596748439595</ele>
   <time>2021-06-04T00:19:46.000Z</time>
</trkpt>  
<trkpt lat="34.24638136416107" lon="108.89487469228993">
   <ele>408.08841697406024</ele>
   <time>2021-06-04T00:19:49.000Z</time>
</trkpt>  
<trkpt lat="34.24640971874701" lon="108.89490209138825">
   <ele>408.6558632059023</ele>
   <time>2021-06-04T00:19:52.000Z</time>
</trkpt>  
<trkpt lat="34.24644247891791" lon="108.89493206980421">
   <ele>407.91746299155056</ele>
   <time>2021-06-04T00:19:55.000Z</time>
</trkpt>  
<trkpt lat="34.24646791524037" lon="108.89495550900345">
   <ele>408.03691476676613</ele>
   <time>2021-06-04T00:19:57.000Z</time>
</trkpt>  
<trkpt lat="34.246493527161604" lon="108.89498285074586">
   <ele>408.237802750431</ele>
   <time>2021-06-04T00:19:59.000Z</time>
</trkpt>  
<trkpt lat="34.24652095728906" lon="108.8950082055301">
   <ele>408.51002337411046</ele>
   <time>2021-06-04T00:20:01.000Z</time>
</trkpt>  
<trkpt lat="34.24654613699309" lon="108.89503226298528">
   <ele>408.36499588843435</ele>
   <time>2021-06-04T00:20:03.000Z</time>
</trkpt>  
<trkpt lat="34.24656966870694" lon="108.89505478318357">
   <ele>408.4424566561356</ele>
   <time>2021-06-04T00:20:05.000Z</time>
</trkpt>  
<trkpt lat="34.246594750834134" lon="108.89507673458782">
   <ele>408.2792834220454</ele>
   <time>2021-06-04T00:20:07.000Z</time>
</trkpt>  
<trkpt lat="34.24661822371816" lon="108.89509644893346">
   <ele>408.600284634158</ele>
   <time>2021-06-04T00:20:09.000Z</time>
</trkpt>  
<trkpt lat="34.2466439017129" lon="108.89511728948283">
   <ele>408.33379228040576</ele>
   <time>2021-06-04T00:20:11.000Z</time>
</trkpt>  
<trkpt lat="34.246669055148644" lon="108.8951362589578">
   <ele>408.66796246822923</ele>
   <time>2021-06-04T00:20:13.000Z</time>
</trkpt>  
<trkpt lat="34.24669507445324" lon="108.8951519451285">
   <ele>408.49423578567803</ele>
   <time>2021-06-04T00:20:15.000Z</time>
</trkpt>  
<trkpt lat="34.24672203715237" lon="108.89516727007415">
   <ele>408.44193913042545</ele>
   <time>2021-06-04T00:20:17.000Z</time>
</trkpt>  
<trkpt lat="34.246750584458795" lon="108.8951802846814">
   <ele>408.33749305829406</ele>
   <time>2021-06-04T00:20:19.000Z</time>
</trkpt>  
<trkpt lat="34.24677711621671" lon="108.89519080646821">
   <ele>408.6482388181612</ele>
   <time>2021-06-04T00:20:21.000Z</time>
</trkpt>  
<trkpt lat="34.24681372323507" lon="108.89520147349076">
   <ele>408.00374399498105</ele>
   <time>2021-06-04T00:20:24.000Z</time>
</trkpt>  
<trkpt lat="34.24684277013381" lon="108.89520625581744">
   <ele>408.6834154445678</ele>
   <time>2021-06-04T00:20:26.000Z</time>
</trkpt>  
<trkpt lat="34.246870932265196" lon="108.89520924502274">
   <ele>408.8525702180341</ele>
   <time>2021-06-04T00:20:28.000Z</time>
</trkpt>  
<trkpt lat="34.246905876889535" lon="108.89521539828654">
   <ele>409.01161570381373</ele>
   <time>2021-06-04T00:20:31.000Z</time>
</trkpt>  
<trkpt lat="34.24693273054767" lon="108.8952204735371">
   <ele>409.46272797416896</ele>
   <time>2021-06-04T00:20:33.000Z</time>
</trkpt>  
<trkpt lat="34.24696159608464" lon="108.89522734321305">
   <ele>408.7853735918179</ele>
   <time>2021-06-04T00:20:35.000Z</time>
</trkpt>  
<trkpt lat="34.246997763901234" lon="108.89523961755656">
   <ele>408.47276047524065</ele>
   <time>2021-06-04T00:20:38.000Z</time>
</trkpt>  
<trkpt lat="34.247030872768995" lon="108.8952555162685">
   <ele>408.39797557517886</ele>
   <time>2021-06-04T00:20:41.000Z</time>
</trkpt>  
<trkpt lat="34.247061209474175" lon="108.8952681445235">
   <ele>408.14195376541466</ele>
   <time>2021-06-04T00:20:44.000Z</time>
</trkpt>  
<trkpt lat="34.24712910743289" lon="108.89528995542456">
   <ele>407.957910772413</ele>
   <time>2021-06-04T00:20:46.000Z</time>
</trkpt>  
<trkpt lat="34.24715629502812" lon="108.89528610142482">
   <ele>407.8104766532779</ele>
   <time>2021-06-04T00:20:50.000Z</time>
</trkpt>  
<trkpt lat="34.24718124848187" lon="108.89527259184753">
   <ele>407.5365002118051</ele>
   <time>2021-06-04T00:20:55.000Z</time>
</trkpt>  
<trkpt lat="34.24721727878214" lon="108.89527400025297">
   <ele>408.00591204408556</ele>
   <time>2021-06-04T00:20:58.000Z</time>
</trkpt>  
<trkpt lat="34.247248795250584" lon="108.89527745480886">
   <ele>408.0137950386852</ele>
   <time>2021-06-04T00:21:00.000Z</time>
</trkpt>  
<trkpt lat="34.24728328037095" lon="108.8952836987796">
   <ele>408.1085112867877</ele>
   <time>2021-06-04T00:21:02.000Z</time>
</trkpt>  
<trkpt lat="34.24731860263774" lon="108.89528959870981">
   <ele>407.7390403514728</ele>
   <time>2021-06-04T00:21:04.000Z</time>
</trkpt>  
<trkpt lat="34.24735008181423" lon="108.89529458821816">
   <ele>407.8922334369272</ele>
   <time>2021-06-04T00:21:06.000Z</time>
</trkpt>  
<trkpt lat="34.24738249923313" lon="108.89529855882913">
   <ele>407.8430988229811</ele>
   <time>2021-06-04T00:21:08.000Z</time>
</trkpt>  
<trkpt lat="34.24741946549735" lon="108.89530027425133">
   <ele>408.5679899509996</ele>
   <time>2021-06-04T00:21:10.000Z</time>
</trkpt>  
<trkpt lat="34.247454945685604" lon="108.8953023813685">
   <ele>408.4305869285017</ele>
   <time>2021-06-04T00:21:12.000Z</time>
</trkpt>  
<trkpt lat="34.247485387583495" lon="108.89530017742416">
   <ele>407.96457408741117</ele>
   <time>2021-06-04T00:21:14.000Z</time>
</trkpt>  
<trkpt lat="34.24751985442107" lon="108.89528955008652">
   <ele>408.3601707778871</ele>
   <time>2021-06-04T00:21:17.000Z</time>
</trkpt>  
<trkpt lat="34.247547132763124" lon="108.89527316206434">
   <ele>408.079662008211</ele>
   <time>2021-06-04T00:21:20.000Z</time>
</trkpt>  
<trkpt lat="34.24756852680445" lon="108.89524969256072">
   <ele>407.935812426731</ele>
   <time>2021-06-04T00:21:23.000Z</time>
</trkpt>  
<trkpt lat="34.247592198230755" lon="108.89521971255765">
   <ele>408.19164968375117</ele>
   <time>2021-06-04T00:21:26.000Z</time>
</trkpt>  
<trkpt lat="34.24761994867199" lon="108.89518341219119">
   <ele>408.0698954574764</ele>
   <time>2021-06-04T00:21:29.000Z</time>
</trkpt>  
<trkpt lat="34.24763857188731" lon="108.89515038609993">
   <ele>407.9895801646635</ele>
   <time>2021-06-04T00:21:32.000Z</time>
</trkpt>  
<trkpt lat="34.24765678087948" lon="108.89512447007058">
   <ele>408.5267544519156</ele>
   <time>2021-06-04T00:21:35.000Z</time>
</trkpt>  
<trkpt lat="34.24767953449804" lon="108.89509566085411">
   <ele>408.27912154141814</ele>
   <time>2021-06-04T00:21:39.000Z</time>
</trkpt>  
<trkpt lat="34.24771113506946" lon="108.89505176991781">
   <ele>408.52063058223575</ele>
   <time>2021-06-04T00:21:41.000Z</time>
</trkpt>  
<trkpt lat="34.247731203717755" lon="108.8950291659123">
   <ele>408.1429931856692</ele>
   <time>2021-06-04T00:21:57.000Z</time>
</trkpt>  
<trkpt lat="34.24776426398228" lon="108.8950491087093">
   <ele>408.37057358026505</ele>
   <time>2021-06-04T00:21:59.000Z</time>
</trkpt>  
<trkpt lat="34.24778201796667" lon="108.89507872720439">
   <ele>408.3278520461172</ele>
   <time>2021-06-04T00:22:07.000Z</time>
</trkpt>  
<trkpt lat="34.247752651100484" lon="108.89506230305285">
   <ele>408.35710181482136</ele>
   <time>2021-06-04T00:22:12.000Z</time>
</trkpt>  
<trkpt lat="34.247731013783266" lon="108.8950397165006">
   <ele>408.3996231565252</ele>
   <time>2021-06-04T00:22:15.000Z</time>
</trkpt>  
<trkpt lat="34.247709687995176" lon="108.89501950193376">
   <ele>408.1772252842784</ele>
   <time>2021-06-04T00:22:18.000Z</time>
</trkpt>  
<trkpt lat="34.24768277937695" lon="108.89501712289864">
   <ele>408.10323154274374</ele>
   <time>2021-06-04T00:22:23.000Z</time>
</trkpt>  
<trkpt lat="34.24765281020936" lon="108.89501628335252">
   <ele>408.17206430993974</ele>
   <time>2021-06-04T00:22:29.000Z</time>
</trkpt>  
<trkpt lat="34.24766809944204" lon="108.89498839430406">
   <ele>408.082534044981</ele>
   <time>2021-06-04T00:22:37.000Z</time>
</trkpt>  
<trkpt lat="34.247685882381255" lon="108.89496379973087">
   <ele>407.7776631116867</ele>
   <time>2021-06-04T00:22:43.000Z</time>
</trkpt>  
<trkpt lat="34.24771132997141" lon="108.89494944581439">
   <ele>408.233679914847</ele>
   <time>2021-06-04T00:23:00.000Z</time>
</trkpt>  
<trkpt lat="34.24773769752167" lon="108.89493970103028">
   <ele>408.36308148223907</ele>
   <time>2021-06-04T00:23:05.000Z</time>
</trkpt>  
<trkpt lat="34.24776022781418" lon="108.89495871942026">
   <ele>408.0437923045829</ele>
   <time>2021-06-04T00:23:11.000Z</time>
</trkpt>  
<trkpt lat="34.24778798573103" lon="108.89496309032299">
   <ele>408.10319118667394</ele>
   <time>2021-06-04T00:23:59.000Z</time>
</trkpt>  
<trkpt lat="34.24781920488617" lon="108.89497121374418">
   <ele>408.1189588997513</ele>
   <time>2021-06-04T00:24:01.000Z</time>
</trkpt>  
<trkpt lat="34.247819057823776" lon="108.89493766581666">
   <ele>408.3107056124136</ele>
   <time>2021-06-04T00:26:01.000Z</time>
</trkpt>  
<trkpt lat="34.247830812070376" lon="108.89489901482997">
   <ele>408.10746708884835</ele>
   <time>2021-06-04T00:26:04.000Z</time>
</trkpt>  
<trkpt lat="34.247845713495316" lon="108.89486465223148">
   <ele>408.5954328663647</ele>
   <time>2021-06-04T00:26:07.000Z</time>
</trkpt>  
<trkpt lat="34.247860128318045" lon="108.89483618258923">
   <ele>408.4893481079489</ele>
   <time>2021-06-04T00:26:09.000Z</time>
</trkpt>  
<trkpt lat="34.24788023919286" lon="108.8948135271674">
   <ele>408.7477433839813</ele>
   <time>2021-06-04T00:26:11.000Z</time>
</trkpt>  
<trkpt lat="34.24791236517765" lon="108.89478266046443">
   <ele>408.6612504478544</ele>
   <time>2021-06-04T00:26:14.000Z</time>
</trkpt>  
<trkpt lat="34.247939967407355" lon="108.89475168716574">
   <ele>408.4289356311783</ele>
   <time>2021-06-04T00:26:17.000Z</time>
</trkpt>  
<trkpt lat="34.247963610159296" lon="108.89471746484062">
   <ele>408.3792605083436</ele>
   <time>2021-06-04T00:26:20.000Z</time>
</trkpt>  
<trkpt lat="34.2479793221812" lon="108.8946895196484">
   <ele>408.91411050222814</ele>
   <time>2021-06-04T00:26:22.000Z</time>
</trkpt>  
<trkpt lat="34.247991429753434" lon="108.89465048434309">
   <ele>408.67647993844</ele>
   <time>2021-06-04T00:26:25.000Z</time>
</trkpt>  
<trkpt lat="34.2479921325131" lon="108.89460772618946">
   <ele>408.34710828214884</ele>
   <time>2021-06-04T00:26:29.000Z</time>
</trkpt>  
<trkpt lat="34.24799828388787" lon="108.89456251730581">
   <ele>407.98820378351957</ele>
   <time>2021-06-04T00:26:33.000Z</time>
</trkpt>  
<trkpt lat="34.248001836307" lon="108.89452156031304">
   <ele>408.10902423318475</ele>
   <time>2021-06-04T00:26:36.000Z</time>
</trkpt>  
<trkpt lat="34.2479913893289" lon="108.89449091615215">
   <ele>408.2023913739249</ele>
   <time>2021-06-04T00:26:38.000Z</time>
</trkpt>  
<trkpt lat="34.24797602926041" lon="108.89446406877359">
   <ele>408.4747245768085</ele>
   <time>2021-06-04T00:26:40.000Z</time>
</trkpt>  
<trkpt lat="34.24795402426128" lon="108.89443862121021">
   <ele>408.5446933750063</ele>
   <time>2021-06-04T00:26:43.000Z</time>
</trkpt>  
<trkpt lat="34.247933500262626" lon="108.89441347238005">
   <ele>408.435415096581</ele>
   <time>2021-06-04T00:26:46.000Z</time>
</trkpt>  
<trkpt lat="34.24790621963811" lon="108.89438363479198">
   <ele>408.58010691497475</ele>
   <time>2021-06-04T00:26:50.000Z</time>
</trkpt>  
<trkpt lat="34.24788709332266" lon="108.89435526435969">
   <ele>408.9323662975803</ele>
   <time>2021-06-04T00:26:53.000Z</time>
</trkpt>  
<trkpt lat="34.247865922307994" lon="108.89432779356008">
   <ele>408.60623177327216</ele>
   <time>2021-06-04T00:26:56.000Z</time>
</trkpt>  
<trkpt lat="34.24783890247439" lon="108.89429688896466">
   <ele>408.92016277555376</ele>
   <time>2021-06-04T00:26:58.000Z</time>
</trkpt>  
<trkpt lat="34.24781379275984" lon="108.8942746325866">
   <ele>408.4497206006199</ele>
   <time>2021-06-04T00:27:00.000Z</time>
</trkpt>  
<trkpt lat="34.24779058841957" lon="108.89425710063011">
   <ele>408.86002365499735</ele>
   <time>2021-06-04T00:27:03.000Z</time>
</trkpt>  
<trkpt lat="34.247764012220536" lon="108.89425025338701">
   <ele>408.6578354071826</ele>
   <time>2021-06-04T00:27:06.000Z</time>
</trkpt>  
<trkpt lat="34.24772741769159" lon="108.89424000455577">
   <ele>408.83635079395026</ele>
   <time>2021-06-04T00:27:09.000Z</time>
</trkpt>  
<trkpt lat="34.24769199382591" lon="108.89422284994683">
   <ele>408.89367497339845</ele>
   <time>2021-06-04T00:27:10.000Z</time>
</trkpt>  
<trkpt lat="34.24766059642957" lon="108.89421407903983">
   <ele>409.0617554076016</ele>
   <time>2021-06-04T00:27:13.000Z</time>
</trkpt>  
<trkpt lat="34.24762559010855" lon="108.89420565391104">
   <ele>409.1892939750105</ele>
   <time>2021-06-04T00:27:17.000Z</time>
</trkpt>  
<trkpt lat="34.24759683187497" lon="108.8942025951219">
   <ele>409.37579424586147</ele>
   <time>2021-06-04T00:27:19.000Z</time>
</trkpt>  
<trkpt lat="34.24756954006422" lon="108.89420676894383">
   <ele>409.2305195443332</ele>
   <time>2021-06-04T00:27:22.000Z</time>
</trkpt>  
<trkpt lat="34.247541166728226" lon="108.8942051078148">
   <ele>409.25200608652085</ele>
   <time>2021-06-04T00:27:29.000Z</time>
</trkpt>  
<trkpt lat="34.247557980574165" lon="108.89423125670672">
   <ele>408.6231129337102</ele>
   <time>2021-06-04T00:27:53.000Z</time>
</trkpt>  
<trkpt lat="34.2475328744439" lon="108.89421414776673">
   <ele>408.9881913429126</ele>
   <time>2021-06-04T00:28:30.000Z</time>
</trkpt>  
<trkpt lat="34.247495341296215" lon="108.89418461777072">
   <ele>409.18665200751275</ele>
   <time>2021-06-04T00:28:32.000Z</time>
</trkpt>  
<trkpt lat="34.24750408700372" lon="108.89415326337505">
   <ele>409.02133434731513</ele>
   <time>2021-06-04T00:28:40.000Z</time>
</trkpt>  
<trkpt lat="34.247529259950724" lon="108.89413670228281">
   <ele>409.1926775854081</ele>
   <time>2021-06-04T00:28:43.000Z</time>
</trkpt>  
<trkpt lat="34.247502496044525" lon="108.89414949252051">
   <ele>409.27892717160285</ele>
   <time>2021-06-04T00:29:10.000Z</time>
</trkpt>  
<trkpt lat="34.247488759856175" lon="108.89417795102149">
   <ele>409.70721268374473</ele>
   <time>2021-06-04T00:29:14.000Z</time>
</trkpt>  
<trkpt lat="34.24745993521376" lon="108.89419415285764">
   <ele>409.47286351118237</ele>
   <time>2021-06-04T00:29:16.000Z</time>
</trkpt>  
<trkpt lat="34.247435270968865" lon="108.89420856760958">
   <ele>409.2601126143709</ele>
   <time>2021-06-04T00:29:36.000Z</time>
</trkpt>  
<trkpt lat="34.24740132624916" lon="108.89420884810262">
   <ele>409.12326906528324</ele>
   <time>2021-06-04T00:29:38.000Z</time>
</trkpt>  
<trkpt lat="34.24741352275224" lon="108.89424148349586">
   <ele>408.91050090733916</ele>
   <time>2021-06-04T00:29:54.000Z</time>
</trkpt>  
<trkpt lat="34.24746213960199" lon="108.89429731872112">
   <ele>408.9129889989272</ele>
   <time>2021-06-04T00:29:56.000Z</time>
</trkpt>  
<trkpt lat="34.24743245046853" lon="108.8942976955561">
   <ele>409.1776708262041</ele>
   <time>2021-06-04T00:30:42.000Z</time>
</trkpt>  
<trkpt lat="34.24734050554844" lon="108.89420543884137">
   <ele>409.0651226071641</ele>
   <time>2021-06-04T00:30:44.000Z</time>
</trkpt>  
<trkpt lat="34.247369642980644" lon="108.89421311860286">
   <ele>409.21293002553284</ele>
   <time>2021-06-04T00:30:52.000Z</time>
</trkpt>  
<trkpt lat="34.247351301883626" lon="108.8941891685901">
   <ele>409.0946219889447</ele>
   <time>2021-06-04T00:31:24.000Z</time>
</trkpt>  
<trkpt lat="34.24729784375207" lon="108.89417152603622">
   <ele>409.1544271418825</ele>
   <time>2021-06-04T00:31:28.000Z</time>
</trkpt>  
<trkpt lat="34.24726227755154" lon="108.89414582221112">
   <ele>409.36722526792437</ele>
   <time>2021-06-04T00:31:29.000Z</time>
</trkpt>  
<trkpt lat="34.24723670001167" lon="108.89411801962082">
   <ele>409.4951259084046</ele>
   <time>2021-06-04T00:31:42.000Z</time>
</trkpt>  
<trkpt lat="34.24718543167501" lon="108.89404177720135">
   <ele>409.4951259084046</ele>
   <time>2021-06-04T00:31:44.000Z</time>
</trkpt>  
<trkpt lat="34.247156596092594" lon="108.89404924023106">
   <ele>409.320540859364</ele>
   <time>2021-06-04T00:32:29.000Z</time>
</trkpt>  
<trkpt lat="34.247055654409166" lon="108.89405241365743">
   <ele>409.320540859364</ele>
   <time>2021-06-04T00:32:31.000Z</time>
</trkpt>  
<trkpt lat="34.24701363672833" lon="108.89404055744939">
   <ele>409.548421299085</ele>
   <time>2021-06-04T00:32:50.000Z</time>
</trkpt>  
<trkpt lat="34.24691289823122" lon="108.89401231625509">
   <ele>409.5450345138088</ele>
   <time>2021-06-04T00:32:52.000Z</time>
</trkpt>  
<trkpt lat="34.246942588897745" lon="108.89402713302576">
   <ele>409.2740499852225</ele>
   <time>2021-06-04T00:33:08.000Z</time>
</trkpt>  
<trkpt lat="34.24697765970097" lon="108.89403898037082">
   <ele>409.19118842016906</ele>
   <time>2021-06-04T00:33:10.000Z</time>
</trkpt>  
<trkpt lat="34.24702023219336" lon="108.89406354850414">
   <ele>409.3999042324722</ele>
   <time>2021-06-04T00:33:15.000Z</time>
</trkpt>  
<trkpt lat="34.247068251856874" lon="108.8941064605773">
   <ele>409.3675213623792</ele>
   <time>2021-06-04T00:33:17.000Z</time>
</trkpt>  
<trkpt lat="34.24709092759452" lon="108.89414515800495">
   <ele>409.1155858626589</ele>
   <time>2021-06-04T00:33:19.000Z</time>
</trkpt>  
<trkpt lat="34.24711868715763" lon="108.8941732024797">
   <ele>408.88260155916214</ele>
   <time>2021-06-04T00:33:23.000Z</time>
</trkpt>  
<trkpt lat="34.24717430709498" lon="108.89419370235623">
   <ele>408.9276979798451</ele>
   <time>2021-06-04T00:33:25.000Z</time>
</trkpt>  
<trkpt lat="34.24721163597957" lon="108.89419087123979">
   <ele>408.93846349138767</ele>
   <time>2021-06-04T00:33:27.000Z</time>
</trkpt>  
<trkpt lat="34.24725201888057" lon="108.89420183432004">
   <ele>408.64626991096884</ele>
   <time>2021-06-04T00:33:29.000Z</time>
</trkpt>  
<trkpt lat="34.24728963429544" lon="108.89421439364449">
   <ele>408.5610176837072</ele>
   <time>2021-06-04T00:33:31.000Z</time>
</trkpt>  
<trkpt lat="34.24731864701837" lon="108.89422146510607">
   <ele>408.69857965316623</ele>
   <time>2021-06-04T00:33:33.000Z</time>
</trkpt>  
<trkpt lat="34.247346869920385" lon="108.8942318602007">
   <ele>408.9372406359762</ele>
   <time>2021-06-04T00:33:40.000Z</time>
</trkpt>  
<trkpt lat="34.24738345520623" lon="108.8942497661384">
   <ele>408.89270223118365</ele>
   <time>2021-06-04T00:33:42.000Z</time>
</trkpt>  
<trkpt lat="34.2474085773351" lon="108.89426802104794">
   <ele>408.88763030525297</ele>
   <time>2021-06-04T00:33:44.000Z</time>
</trkpt>  
<trkpt lat="34.2473806644688" lon="108.89423387806904">
   <ele>408.990487777628</ele>
   <time>2021-06-04T00:33:58.000Z</time>
</trkpt>  
<trkpt lat="34.2473170333088" lon="108.89418415887798">
   <ele>409.0825964268297</ele>
   <time>2021-06-04T00:34:00.000Z</time>
</trkpt>  
<trkpt lat="34.24732128448304" lon="108.89415149955846">
   <ele>409.3770672157407</ele>
   <time>2021-06-04T00:34:12.000Z</time>
</trkpt>  
<trkpt lat="34.247292134845516" lon="108.89414656647195">
   <ele>409.3017495460808</ele>
   <time>2021-06-04T00:34:16.000Z</time>
</trkpt>  
<trkpt lat="34.247319499422474" lon="108.89413822413496">
   <ele>409.26606626808643</ele>
   <time>2021-06-04T00:34:26.000Z</time>
</trkpt>  
<trkpt lat="34.24735016515459" lon="108.89415247806697">
   <ele>409.21295334678143</ele>
   <time>2021-06-04T00:34:31.000Z</time>
</trkpt>  
<trkpt lat="34.24736836098861" lon="108.89419563675891">
   <ele>409.21295334678143</ele>
   <time>2021-06-04T00:34:33.000Z</time>
</trkpt>  
<trkpt lat="34.247366343301785" lon="108.89423333500388">
   <ele>409.1311340369284</ele>
   <time>2021-06-04T00:34:39.000Z</time>
</trkpt>  
<trkpt lat="34.24735387050973" lon="108.89427370871901">
   <ele>408.9407407203689</ele>
   <time>2021-06-04T00:34:41.000Z</time>
</trkpt>  
<trkpt lat="34.247383636868115" lon="108.89429855504356">
   <ele>408.90793783124536</ele>
   <time>2021-06-04T00:34:44.000Z</time>
</trkpt>  
<trkpt lat="34.24740773516202" lon="108.89431366194111">
   <ele>408.8841265728697</ele>
   <time>2021-06-04T00:34:50.000Z</time>
</trkpt>  
<trkpt lat="34.24740134070225" lon="108.89426376536571">
   <ele>408.6728812996298</ele>
   <time>2021-06-04T00:34:52.000Z</time>
</trkpt>  
<trkpt lat="34.24737812068996" lon="108.89423589860796">
   <ele>408.80891769658774</ele>
   <time>2021-06-04T00:34:54.000Z</time>
</trkpt>  
<trkpt lat="34.24735353211335" lon="108.8942044941944">
   <ele>408.8772023906931</ele>
   <time>2021-06-04T00:34:56.000Z</time>
</trkpt>  
<trkpt lat="34.247334614098634" lon="108.89411796748328">
   <ele>408.79189177881926</ele>
   <time>2021-06-04T00:34:58.000Z</time>
</trkpt>  
<trkpt lat="34.24733379373867" lon="108.89408522774458">
   <ele>408.9622352421284</ele>
   <time>2021-06-04T00:35:03.000Z</time>
</trkpt>  
<trkpt lat="34.24733703119183" lon="108.89405242100293">
   <ele>409.02443615719676</ele>
   <time>2021-06-04T00:35:16.000Z</time>
</trkpt>  
<trkpt lat="34.24736612097799" lon="108.89406871707396">
   <ele>409.1804576879367</ele>
   <time>2021-06-04T00:35:21.000Z</time>
</trkpt>  
<trkpt lat="34.247391812899394" lon="108.89409360353078">
   <ele>409.2358534410596</ele>
   <time>2021-06-04T00:35:23.000Z</time>
</trkpt>  
<trkpt lat="34.24736338125165" lon="108.89408936481628">
   <ele>409.5074998047203</ele>
   <time>2021-06-04T00:35:53.000Z</time>
</trkpt>  
<trkpt lat="34.24732107362922" lon="108.89411500693387">
   <ele>409.5228469753638</ele>
   <time>2021-06-04T00:35:54.000Z</time>
</trkpt>  
<trkpt lat="34.247337694246454" lon="108.89415230468377">
   <ele>409.60201675165445</ele>
   <time>2021-06-04T00:36:01.000Z</time>
</trkpt>  
<trkpt lat="34.24738194166378" lon="108.89419881417425">
   <ele>409.601179972291</ele>
   <time>2021-06-04T00:36:03.000Z</time>
</trkpt>  
<trkpt lat="34.24735226861574" lon="108.89420646940235">
   <ele>409.54990410711616</ele>
   <time>2021-06-04T00:36:20.000Z</time>
</trkpt>  
<trkpt lat="34.24732138767738" lon="108.8941659804851">
   <ele>409.1069050990045</ele>
   <time>2021-06-04T00:36:22.000Z</time>
</trkpt>  
<trkpt lat="34.247314082426676" lon="108.89412938395107">
   <ele>408.9913664152846</ele>
   <time>2021-06-04T00:36:24.000Z</time>
</trkpt>  
<trkpt lat="34.24735552143613" lon="108.89415788761745">
   <ele>409.17837069556117</ele>
   <time>2021-06-04T00:36:26.000Z</time>
</trkpt>  
<trkpt lat="34.24738140165405" lon="108.89417496055665">
   <ele>409.1892867870629</ele>
   <time>2021-06-04T00:36:28.000Z</time>
</trkpt>  
<trkpt lat="34.24740739433342" lon="108.89415411351224">
   <ele>409.19393076375127</ele>
   <time>2021-06-04T00:36:38.000Z</time>
</trkpt>  
<trkpt lat="34.2474158650222" lon="108.8941933990969">
   <ele>409.2198173906654</ele>
   <time>2021-06-04T00:36:55.000Z</time>
</trkpt>  
<trkpt lat="34.24742531522084" lon="108.89428542776918">
   <ele>409.00610877294093</ele>
   <time>2021-06-04T00:36:57.000Z</time>
</trkpt>  
<trkpt lat="34.24743318043424" lon="108.89431849192388">
   <ele>408.60021558683366</ele>
   <time>2021-06-04T00:37:05.000Z</time>
</trkpt>  
<trkpt lat="34.247442036704854" lon="108.89428706346347">
   <ele>409.1315564131364</ele>
   <time>2021-06-04T00:38:04.000Z</time>
</trkpt>  
<trkpt lat="34.24746541975021" lon="108.89427075478613">
   <ele>409.0737716779113</ele>
   <time>2021-06-04T00:38:07.000Z</time>
</trkpt>  
<trkpt lat="34.247471140319185" lon="108.89430587667024">
   <ele>408.7848437167704</ele>
   <time>2021-06-04T00:38:10.000Z</time>
</trkpt>  
<trkpt lat="34.24747750536521" lon="108.89434012776336">
   <ele>408.66242528986186</ele>
   <time>2021-06-04T00:38:12.000Z</time>
</trkpt>  
<trkpt lat="34.24745837029855" lon="108.89431531918561">
   <ele>408.9219531426206</ele>
   <time>2021-06-04T00:38:27.000Z</time>
</trkpt>  
<trkpt lat="34.24745745209953" lon="108.89427744764534">
   <ele>408.6497811358422</ele>
   <time>2021-06-04T00:38:31.000Z</time>
</trkpt>  
<trkpt lat="34.24744330565974" lon="108.89424620093115">
   <ele>409.08037480991334</ele>
   <time>2021-06-04T00:39:19.000Z</time>
</trkpt>  
<trkpt lat="34.24742980004335" lon="108.89417574745488">
   <ele>409.10235865134746</ele>
   <time>2021-06-04T00:39:21.000Z</time>
</trkpt>  
<trkpt lat="34.24745969162705" lon="108.89417834326977">
   <ele>409.1829728009179</ele>
   <time>2021-06-04T00:39:28.000Z</time>
</trkpt>  
<trkpt lat="34.24743677465151" lon="108.89419666456457">
   <ele>408.9646151550114</ele>
   <time>2021-06-04T00:39:39.000Z</time>
</trkpt>  
<trkpt lat="34.247445593485665" lon="108.89422885543249">
   <ele>409.0291896555573</ele>
   <time>2021-06-04T00:39:50.000Z</time>
</trkpt>  
<trkpt lat="34.24746606876696" lon="108.894257205483">
   <ele>409.0118909245357</ele>
   <time>2021-06-04T00:39:55.000Z</time>
</trkpt>  
<trkpt lat="34.24747684308123" lon="108.8942909956482">
   <ele>408.7363850213587</ele>
   <time>2021-06-04T00:40:01.000Z</time>
</trkpt>  
<trkpt lat="34.24747881443178" lon="108.89425793413889">
   <ele>408.86760380864143</ele>
   <time>2021-06-04T00:40:33.000Z</time>
</trkpt>  
<trkpt lat="34.2474522104278" lon="108.89424927330981">
   <ele>409.0786574790254</ele>
   <time>2021-06-04T00:41:00.000Z</time>
</trkpt>  
<trkpt lat="34.24742612614298" lon="108.89423831348678">
   <ele>408.8982726726681</ele>
   <time>2021-06-04T00:41:08.000Z</time>
</trkpt>  
<trkpt lat="34.24741925088721" lon="108.8942062202633">
   <ele>409.0845901751891</ele>
   <time>2021-06-04T00:42:05.000Z</time>
</trkpt>  
<trkpt lat="34.24734048172553" lon="108.89405160427825">
   <ele>409.15943462587893</ele>
   <time>2021-06-04T00:42:07.000Z</time>
</trkpt>  
<trkpt lat="34.24734644337224" lon="108.89408419926977">
   <ele>409.29753069300205</ele>
   <time>2021-06-04T00:42:38.000Z</time>
</trkpt>  
<trkpt lat="34.24738197077368" lon="108.89413381890961">
   <ele>409.2218621689826</ele>
   <time>2021-06-04T00:42:40.000Z</time>
</trkpt>  
<trkpt lat="34.24739579866712" lon="108.89416358837823">
   <ele>409.3040170054883</ele>
   <time>2021-06-04T00:43:04.000Z</time>
</trkpt>  
<trkpt lat="34.24739613591147" lon="108.89423338456255">
   <ele>409.3599758390337</ele>
   <time>2021-06-04T00:43:06.000Z</time>
</trkpt>  
<trkpt lat="34.247403648204475" lon="108.89426845426811">
   <ele>408.86713031027466</ele>
   <time>2021-06-04T00:43:15.000Z</time>
</trkpt>  
<trkpt lat="34.24740860569587" lon="108.89430642683355">
   <ele>408.8953860234469</ele>
   <time>2021-06-04T00:43:17.000Z</time>
</trkpt>  
<trkpt lat="34.24738374006649" lon="108.89432084824831">
   <ele>408.8392146648839</ele>
   <time>2021-06-04T00:43:22.000Z</time>
</trkpt>  
<trkpt lat="34.247357732520015" lon="108.89434594703876">
   <ele>408.7194036282599</ele>
   <time>2021-06-04T00:43:26.000Z</time>
</trkpt>  
<trkpt lat="34.24735634270189" lon="108.89438192208746">
   <ele>408.70162300392985</ele>
   <time>2021-06-04T00:43:29.000Z</time>
</trkpt>  
<trkpt lat="34.247372504537346" lon="108.89434949488921">
   <ele>408.48935740534216</ele>
   <time>2021-06-04T00:43:48.000Z</time>
</trkpt>  
<trkpt lat="34.24739985525356" lon="108.89428126197187">
   <ele>408.636933863163</ele>
   <time>2021-06-04T00:43:50.000Z</time>
</trkpt>  
<trkpt lat="34.24737049126971" lon="108.89427765511009">
   <ele>408.7525227582082</ele>
   <time>2021-06-04T00:44:39.000Z</time>
</trkpt>  
<trkpt lat="34.24732295912151" lon="108.89430191430795">
   <ele>408.557345546782</ele>
   <time>2021-06-04T00:44:41.000Z</time>
</trkpt>  
<trkpt lat="34.24732968613862" lon="108.8942689282095">
   <ele>408.6098093148321</ele>
   <time>2021-06-04T00:44:43.000Z</time>
</trkpt>  
<trkpt lat="34.24735088451702" lon="108.89424816039758">
   <ele>408.55389544088393</ele>
   <time>2021-06-04T00:44:45.000Z</time>
</trkpt>  
<trkpt lat="34.24737581021677" lon="108.89423090644232">
   <ele>409.1155756758526</ele>
   <time>2021-06-04T00:44:50.000Z</time>
</trkpt>  
<trkpt lat="34.24740133769523" lon="108.89424383917104">
   <ele>409.09018447995186</ele>
   <time>2021-06-04T00:44:55.000Z</time>
</trkpt>  
<trkpt lat="34.24742283251828" lon="108.89427358594278">
   <ele>409.0944530609995</ele>
   <time>2021-06-04T00:45:17.000Z</time>
</trkpt>  
<trkpt lat="34.24745242168531" lon="108.89432128070827">
   <ele>409.0944530609995</ele>
   <time>2021-06-04T00:45:18.000Z</time>
</trkpt>  
<trkpt lat="34.24742600441317" lon="108.89429397270953">
   <ele>408.9979536421597</ele>
   <time>2021-06-04T00:45:31.000Z</time>
</trkpt>  
<trkpt lat="34.24738921193083" lon="108.89424041227997">
   <ele>408.9677953161299</ele>
   <time>2021-06-04T00:45:33.000Z</time>
</trkpt>  
<trkpt lat="34.24738114603701" lon="108.89420777808927">
   <ele>409.03686735685915</ele>
   <time>2021-06-04T00:45:38.000Z</time>
</trkpt>  
<trkpt lat="34.24738817700508" lon="108.89416911964797">
   <ele>408.9924662178382</ele>
   <time>2021-06-04T00:45:44.000Z</time>
</trkpt>  
<trkpt lat="34.247370164968515" lon="108.89413583375577">
   <ele>408.9678802890703</ele>
   <time>2021-06-04T00:46:09.000Z</time>
</trkpt>  
<trkpt lat="34.24729273900956" lon="108.89409092468019">
   <ele>408.9678802890703</ele>
   <time>2021-06-04T00:46:11.000Z</time>
</trkpt>  
<trkpt lat="34.24726559845095" lon="108.89410762783638">
   <ele>408.5351980216801</ele>
   <time>2021-06-04T00:46:25.000Z</time>
</trkpt>  
<trkpt lat="34.2472361962705" lon="108.8941165256983">
   <ele>408.6962791169062</ele>
   <time>2021-06-04T00:46:26.000Z</time>
</trkpt>  
<trkpt lat="34.247221982616075" lon="108.89408441323125">
   <ele>409.30970199685544</ele>
   <time>2021-06-04T00:46:30.000Z</time>
</trkpt>  
<trkpt lat="34.24722175565627" lon="108.89404509266892">
   <ele>409.1169719127938</ele>
   <time>2021-06-04T00:46:31.000Z</time>
</trkpt>  
<trkpt lat="34.24720465694889" lon="108.89400654482893">
   <ele>409.10760171711445</ele>
   <time>2021-06-04T00:46:34.000Z</time>
</trkpt>  
<trkpt lat="34.247192973857715" lon="108.89396428912119">
   <ele>409.11138788517565</ele>
   <time>2021-06-04T00:46:37.000Z</time>
</trkpt>  
<trkpt lat="34.247221653237254" lon="108.89398354646946">
   <ele>409.27592998649925</ele>
   <time>2021-06-04T00:46:44.000Z</time>
</trkpt>  
<trkpt lat="34.2472496531092" lon="108.89399533540573">
   <ele>409.21748985536397</ele>
   <time>2021-06-04T00:46:48.000Z</time>
</trkpt>  
<trkpt lat="34.24727110828073" lon="108.8940166305366">
   <ele>409.2299469038844</ele>
   <time>2021-06-04T00:46:51.000Z</time>
</trkpt>  
<trkpt lat="34.24730626655791" lon="108.89403779806533">
   <ele>409.18891364056617</ele>
   <time>2021-06-04T00:46:54.000Z</time>
</trkpt>  
<trkpt lat="34.2473365639929" lon="108.89406257555726">
   <ele>409.4052362833172</ele>
   <time>2021-06-04T00:46:56.000Z</time>
</trkpt>  
<trkpt lat="34.24735824387045" lon="108.89408781706985">
   <ele>409.1350097358227</ele>
   <time>2021-06-04T00:46:59.000Z</time>
</trkpt>  
<trkpt lat="34.24738517517042" lon="108.89410927495791">
   <ele>409.25072521716356</ele>
   <time>2021-06-04T00:47:04.000Z</time>
</trkpt>  
<trkpt lat="34.24741178940099" lon="108.89413180297068">
   <ele>409.7466630283743</ele>
   <time>2021-06-04T00:47:08.000Z</time>
</trkpt>  
<trkpt lat="34.24743584536686" lon="108.89414847437372">
   <ele>409.434594781138</ele>
   <time>2021-06-04T00:47:15.000Z</time>
</trkpt>  
<trkpt lat="34.247434729469056" lon="108.89418120194696">
   <ele>409.53476455807686</ele>
   <time>2021-06-04T00:47:23.000Z</time>
</trkpt>  
<trkpt lat="34.24741979167939" lon="108.89421045966941">
   <ele>409.2709934944287</ele>
   <time>2021-06-04T00:47:31.000Z</time>
</trkpt>  
<trkpt lat="34.247423363732224" lon="108.89424719570151">
   <ele>409.2345116799697</ele>
   <time>2021-06-04T00:47:33.000Z</time>
</trkpt>  
<trkpt lat="34.24741072002102" lon="108.89421598001456">
   <ele>409.6764737982303</ele>
   <time>2021-06-04T00:47:50.000Z</time>
</trkpt>  
<trkpt lat="34.247357844744485" lon="108.89415348382754">
   <ele>409.71402492560446</ele>
   <time>2021-06-04T00:47:52.000Z</time>
</trkpt>  
<trkpt lat="34.24733531352258" lon="108.89413464429978">
   <ele>409.57946873642504</ele>
   <time>2021-06-04T00:47:55.000Z</time>
</trkpt>  
<trkpt lat="34.247307165855055" lon="108.89413083341307">
   <ele>409.63265865202993</ele>
   <time>2021-06-04T00:48:14.000Z</time>
</trkpt>  
<trkpt lat="34.247294839295336" lon="108.89409015009433">
   <ele>409.31290517840534</ele>
   <time>2021-06-04T00:48:24.000Z</time>
</trkpt>  
<trkpt lat="34.24728793338576" lon="108.89405026848203">
   <ele>409.4016478685662</ele>
   <time>2021-06-04T00:48:26.000Z</time>
</trkpt>  
<trkpt lat="34.247291737540884" lon="108.89408406734803">
   <ele>409.46936528012156</ele>
   <time>2021-06-04T00:48:33.000Z</time>
</trkpt>  
<trkpt lat="34.247309078575576" lon="108.8941127011926">
   <ele>409.31394631322473</ele>
   <time>2021-06-04T00:48:37.000Z</time>
</trkpt>  
<trkpt lat="34.24731165577071" lon="108.89414956613382">
   <ele>409.4339377991855</ele>
   <time>2021-06-04T00:48:41.000Z</time>
</trkpt>  
<trkpt lat="34.247324083287" lon="108.89418100981574">
   <ele>409.5614628661424</ele>
   <time>2021-06-04T00:48:44.000Z</time>
</trkpt>  
<trkpt lat="34.2473546703607" lon="108.89418487769682">
   <ele>409.24883552920073</ele>
   <time>2021-06-04T00:48:51.000Z</time>
</trkpt>  
<trkpt lat="34.24738227499299" lon="108.8941781022145">
   <ele>409.542831200175</ele>
   <time>2021-06-04T00:48:54.000Z</time>
</trkpt>  
<trkpt lat="34.24738257251793" lon="108.89421192281293">
   <ele>409.51422298606485</ele>
   <time>2021-06-04T00:49:09.000Z</time>
</trkpt>  
<trkpt lat="34.247365659794845" lon="108.89423875094442">
   <ele>409.12203191407025</ele>
   <time>2021-06-04T00:49:15.000Z</time>
</trkpt>  
<trkpt lat="34.24734281695021" lon="108.89421362414241">
   <ele>409.1215148996562</ele>
   <time>2021-06-04T00:49:22.000Z</time>
</trkpt>  
<trkpt lat="34.24734621198112" lon="108.8941797539349">
   <ele>409.0452262405306</ele>
   <time>2021-06-04T00:49:42.000Z</time>
</trkpt>  
<trkpt lat="34.247372237976045" lon="108.89417100617021">
   <ele>409.5718543175608</ele>
   <time>2021-06-04T00:49:58.000Z</time>
</trkpt>  
<trkpt lat="34.24740805413662" lon="108.89417569699128">
   <ele>409.5440897112712</ele>
   <time>2021-06-04T00:50:01.000Z</time>
</trkpt>  
<trkpt lat="34.2474329560642" lon="108.89419854584798">
   <ele>409.25926464796066</ele>
   <time>2021-06-04T00:50:13.000Z</time>
</trkpt>  
<trkpt lat="34.24744367989011" lon="108.89423353574708">
   <ele>409.0263146329671</ele>
   <time>2021-06-04T00:50:16.000Z</time>
</trkpt>  
<trkpt lat="34.24746397822896" lon="108.89425571847241">
   <ele>408.8997350363061</ele>
   <time>2021-06-04T00:50:44.000Z</time>
</trkpt>  
<trkpt lat="34.247463372800325" lon="108.8942949261247">
   <ele>409.18936030194163</ele>
   <time>2021-06-04T00:50:46.000Z</time>
</trkpt>  
<trkpt lat="34.24745616086117" lon="108.894333710385">
   <ele>408.7022587750107</ele>
   <time>2021-06-04T00:50:49.000Z</time>
</trkpt>  
<trkpt lat="34.24742688510347" lon="108.89432499836393">
   <ele>408.68204991333187</ele>
   <time>2021-06-04T00:50:51.000Z</time>
</trkpt>  
<trkpt lat="34.247397126506165" lon="108.8942908827335">
   <ele>408.8407381242141</ele>
   <time>2021-06-04T00:50:54.000Z</time>
</trkpt>  
<trkpt lat="34.247370310910185" lon="108.89428560250029">
   <ele>408.760514610447</ele>
   <time>2021-06-04T00:50:56.000Z</time>
</trkpt>  
<trkpt lat="34.247343716911544" lon="108.89427968748906">
   <ele>409.0575250014663</ele>
   <time>2021-06-04T00:50:59.000Z</time>
</trkpt>  
<trkpt lat="34.24732051719625" lon="108.89425637937703">
   <ele>409.2678227080032</ele>
   <time>2021-06-04T00:51:02.000Z</time>
</trkpt>  
<trkpt lat="34.24735301574014" lon="108.8942592495616">
   <ele>409.51871358510107</ele>
   <time>2021-06-04T00:51:09.000Z</time>
</trkpt>  
<trkpt lat="34.24738532859411" lon="108.89425467032177">
   <ele>409.6317381300032</ele>
   <time>2021-06-04T00:51:11.000Z</time>
</trkpt>  
<trkpt lat="34.247412609302074" lon="108.89424110463959">
   <ele>409.35674346331507</ele>
   <time>2021-06-04T00:51:13.000Z</time>
</trkpt>  
<trkpt lat="34.24743785798926" lon="108.89425792703973">
   <ele>408.15097113046795</ele>
   <time>2021-06-04T00:51:19.000Z</time>
</trkpt>  
<trkpt lat="34.24742129330625" lon="108.8942310378449">
   <ele>409.1519618202001</ele>
   <time>2021-06-04T00:51:56.000Z</time>
</trkpt>  
<trkpt lat="34.247427060057724" lon="108.89418104877937">
   <ele>409.1519618202001</ele>
   <time>2021-06-04T00:51:57.000Z</time>
</trkpt>  
<trkpt lat="34.24743773509223" lon="108.89414896103867">
   <ele>409.4034920744598</ele>
   <time>2021-06-04T00:52:32.000Z</time>
</trkpt>  
<trkpt lat="34.24744173002979" lon="108.8940946710504">
   <ele>409.2850671391934</ele>
   <time>2021-06-04T00:52:33.000Z</time>
</trkpt>  
<trkpt lat="34.24743583538201" lon="108.89412688563647">
   <ele>408.97884066961706</ele>
   <time>2021-06-04T00:52:46.000Z</time>
</trkpt>  
<trkpt lat="34.24744411744802" lon="108.89417490312043">
   <ele>409.29187224339694</ele>
   <time>2021-06-04T00:52:49.000Z</time>
</trkpt>  
<trkpt lat="34.24741655716286" lon="108.89416718045848">
   <ele>409.24840432871133</ele>
   <time>2021-06-04T00:53:04.000Z</time>
</trkpt>  
<trkpt lat="34.24738987075639" lon="108.89414804515032">
   <ele>409.2251637065783</ele>
   <time>2021-06-04T00:53:07.000Z</time>
</trkpt>  
<trkpt lat="34.247366868754774" lon="108.89412498959862">
   <ele>409.27723670657724</ele>
   <time>2021-06-04T00:53:09.000Z</time>
</trkpt>  
<trkpt lat="34.24739645793186" lon="108.8941439528041">
   <ele>409.25608387216926</ele>
   <time>2021-06-04T00:53:17.000Z</time>
</trkpt>  
<trkpt lat="34.24744600991091" lon="108.89418262034862">
   <ele>409.36734526604414</ele>
   <time>2021-06-04T00:53:19.000Z</time>
</trkpt>  
<trkpt lat="34.247448710089415" lon="108.89414773129171">
   <ele>409.6261531515047</ele>
   <time>2021-06-04T00:53:23.000Z</time>
</trkpt>  
<trkpt lat="34.24741949529575" lon="108.89416080496518">
   <ele>409.24402000941336</ele>
   <time>2021-06-04T00:53:34.000Z</time>
</trkpt>  
<trkpt lat="34.24740453322971" lon="108.89419862170134">
   <ele>409.04277217853814</ele>
   <time>2021-06-04T00:53:37.000Z</time>
</trkpt>  
<trkpt lat="34.24737925035806" lon="108.89421854202105">
   <ele>409.1436395691708</ele>
   <time>2021-06-04T00:53:41.000Z</time>
</trkpt>  
<trkpt lat="34.24740702920841" lon="108.89421289710052">
   <ele>409.17706924583763</ele>
   <time>2021-06-04T00:54:03.000Z</time>
</trkpt>  
<trkpt lat="34.247437495413266" lon="108.8942018292658">
   <ele>409.05811778921634</ele>
   <time>2021-06-04T00:54:23.000Z</time>
</trkpt>  
<trkpt lat="34.24747796914986" lon="108.89420320930617">
   <ele>408.98195398505777</ele>
   <time>2021-06-04T00:54:24.000Z</time>
</trkpt>  
<trkpt lat="34.247456738415536" lon="108.89417128225531">
   <ele>409.29978011362255</ele>
   <time>2021-06-04T00:54:30.000Z</time>
</trkpt>  
<trkpt lat="34.24743569473693" lon="108.89415051537131">
   <ele>408.95633607544005</ele>
   <time>2021-06-04T00:54:31.000Z</time>
</trkpt>  
<trkpt lat="34.2474434634318" lon="108.89418983540969">
   <ele>409.34738363325596</ele>
   <time>2021-06-04T00:54:43.000Z</time>
</trkpt>  
<trkpt lat="34.247445055830255" lon="108.89422519630288">
   <ele>409.47629850450903</ele>
   <time>2021-06-04T00:54:47.000Z</time>
</trkpt>  
<trkpt lat="34.24741761924807" lon="108.89423053932201">
   <ele>409.24103371053934</ele>
   <time>2021-06-04T00:55:00.000Z</time>
</trkpt>  
<trkpt lat="34.24740873881519" lon="108.89426352955833">
   <ele>409.1118632275611</ele>
   <time>2021-06-04T00:55:13.000Z</time>
</trkpt>  
<trkpt lat="34.24742151345249" lon="108.89429681898979">
   <ele>409.1181043451652</ele>
   <time>2021-06-04T00:55:15.000Z</time>
</trkpt>  
<trkpt lat="34.2474281206429" lon="108.8942646180036">
   <ele>408.8903633086011</ele>
   <time>2021-06-04T00:57:17.000Z</time>
</trkpt>  
<trkpt lat="34.24742427830601" lon="108.89423196461163">
   <ele>408.8903633086011</ele>
   <time>2021-06-04T00:57:20.000Z</time>
</trkpt>  
<trkpt lat="34.24745765872914" lon="108.89423624035906">
   <ele>408.9486303990707</ele>
   <time>2021-06-04T00:57:29.000Z</time>
</trkpt>  
<trkpt lat="34.24749466895347" lon="108.8942447296015">
   <ele>408.97557526268065</ele>
   <time>2021-06-04T00:57:32.000Z</time>
</trkpt>  
<trkpt lat="34.247461800356675" lon="108.89424170593409">
   <ele>408.8532807137817</ele>
   <time>2021-06-04T00:57:44.000Z</time>
</trkpt>  
<trkpt lat="34.247421770195324" lon="108.89424562959849">
   <ele>408.8532807137817</ele>
   <time>2021-06-04T00:57:45.000Z</time>
</trkpt>  
<trkpt lat="34.2473894355008" lon="108.894242074338">
   <ele>408.93154265452176</ele>
   <time>2021-06-04T00:58:18.000Z</time>
</trkpt>  
<trkpt lat="34.24734787273218" lon="108.89421600859264">
   <ele>408.93154265452176</ele>
   <time>2021-06-04T00:58:19.000Z</time>
</trkpt>  
<trkpt lat="34.24733338399464" lon="108.89418671594146">
   <ele>409.0270178746432</ele>
   <time>2021-06-04T00:58:31.000Z</time>
</trkpt>  
<trkpt lat="34.247330306337176" lon="108.8941524643848">
   <ele>409.45879822876304</ele>
   <time>2021-06-04T00:59:08.000Z</time>
</trkpt>  
<trkpt lat="34.24730209352133" lon="108.89410834461486">
   <ele>409.54626375529915</ele>
   <time>2021-06-04T00:59:10.000Z</time>
</trkpt>  
<trkpt lat="34.24734408477118" lon="108.8941335899845">
   <ele>409.6591047681868</ele>
   <time>2021-06-04T00:59:12.000Z</time>
</trkpt>  
<trkpt lat="34.24736698530366" lon="108.8941579268022">
   <ele>409.1741483621299</ele>
   <time>2021-06-04T00:59:29.000Z</time>
</trkpt>  
<trkpt lat="34.24739346240687" lon="108.89420444375145">
   <ele>409.18753572553396</ele>
   <time>2021-06-04T00:59:31.000Z</time>
</trkpt>  
<trkpt lat="34.247415777566054" lon="108.8942258110799">
   <ele>409.0216596154496</ele>
   <time>2021-06-04T00:59:34.000Z</time>
</trkpt>  
<trkpt lat="34.24744842327956" lon="108.89425104371122">
   <ele>408.88109628483653</ele>
   <time>2021-06-04T00:59:37.000Z</time>
</trkpt>  
<trkpt lat="34.24743409242513" lon="108.89422120611061">
   <ele>408.80723694339395</ele>
   <time>2021-06-04T00:59:42.000Z</time>
</trkpt>  
<trkpt lat="34.24744860103369" lon="108.89424963381784">
   <ele>409.02816822286695</ele>
   <time>2021-06-04T00:59:52.000Z</time>
</trkpt>  
<trkpt lat="34.247434030214514" lon="108.89421676900305">
   <ele>409.279836663045</ele>
   <time>2021-06-04T01:00:02.000Z</time>
</trkpt>  
<trkpt lat="34.247420041863165" lon="108.8941855585043">
   <ele>409.279836663045</ele>
   <time>2021-06-04T01:00:04.000Z</time>
</trkpt>  
<trkpt lat="34.2473926481927" lon="108.89415931214968">
   <ele>409.4788606725633</ele>
   <time>2021-06-04T01:00:06.000Z</time>
</trkpt>  
<trkpt lat="34.24740002360349" lon="108.89419214719042">
   <ele>409.2468057461083</ele>
   <time>2021-06-04T01:00:18.000Z</time>
</trkpt>  
<trkpt lat="34.247408682631004" lon="108.8942346021841">
   <ele>409.20890752226114</ele>
   <time>2021-06-04T01:00:21.000Z</time>
</trkpt>  
<trkpt lat="34.24743120483804" lon="108.89425520578337">
   <ele>408.6982671255246</ele>
   <time>2021-06-04T01:01:51.000Z</time>
</trkpt>  
<trkpt lat="34.247431109083166" lon="108.89430142098678">
   <ele>409.0696911076084</ele>
   <time>2021-06-04T01:01:53.000Z</time>
</trkpt>  
<trkpt lat="34.24739679772469" lon="108.89427530007623">
   <ele>408.9292906979099</ele>
   <time>2021-06-04T01:01:57.000Z</time>
</trkpt>  
<trkpt lat="34.247375432138895" lon="108.89425522743534">
   <ele>409.1079661156982</ele>
   <time>2021-06-04T01:02:00.000Z</time>
</trkpt>  
<trkpt lat="34.24736571904962" lon="108.89422295411416">
   <ele>409.128789274022</ele>
   <time>2021-06-04T01:02:02.000Z</time>
</trkpt>  
<trkpt lat="34.247398889005396" lon="108.89419748857115">
   <ele>409.16585584543645</ele>
   <time>2021-06-04T01:02:44.000Z</time>
</trkpt>  
<trkpt lat="34.2474473292082" lon="108.89420383458226">
   <ele>409.10415102541447</ele>
   <time>2021-06-04T01:02:46.000Z</time>
</trkpt>  
<trkpt lat="34.24745568865231" lon="108.89423905010852">
   <ele>408.6944767748937</ele>
   <time>2021-06-04T01:02:52.000Z</time>
</trkpt>  
<trkpt lat="34.247429786465645" lon="108.89424971612239">
   <ele>408.7038020901382</ele>
   <time>2021-06-04T01:03:50.000Z</time>
</trkpt>  
<trkpt lat="34.24740995092663" lon="108.89428720398547">
   <ele>408.7497488288209</ele>
   <time>2021-06-04T01:03:52.000Z</time>
</trkpt>  
<trkpt lat="34.247437212059204" lon="108.89429369262743">
   <ele>408.642118036747</ele>
   <time>2021-06-04T01:04:23.000Z</time>
</trkpt>  
<trkpt lat="34.2474658329435" lon="108.89429507371369">
   <ele>408.78025549277663</ele>
   <time>2021-06-04T01:04:25.000Z</time>
</trkpt>  
<trkpt lat="34.247471004338394" lon="108.89426049463597">
   <ele>408.62544882670045</ele>
   <time>2021-06-04T01:04:33.000Z</time>
</trkpt>  
<trkpt lat="34.247493806780206" lon="108.89423289499476">
   <ele>409.009121960029</ele>
   <time>2021-06-04T01:04:37.000Z</time>
</trkpt>  
<trkpt lat="34.247465146983544" lon="108.89423391408816">
   <ele>408.7670084955171</ele>
   <time>2021-06-04T01:05:08.000Z</time>
</trkpt>  
<trkpt lat="34.24741885860637" lon="108.8942187863329">
   <ele>408.8292134478688</ele>
   <time>2021-06-04T01:05:09.000Z</time>
</trkpt>  
<trkpt lat="34.247389254763256" lon="108.89420346099224">
   <ele>408.89820405934006</ele>
   <time>2021-06-04T01:05:12.000Z</time>
</trkpt>  
<trkpt lat="34.2473636809983" lon="108.89418981359806">
   <ele>408.91498207487166</ele>
   <time>2021-06-04T01:05:14.000Z</time>
</trkpt>  
<trkpt lat="34.24739184841965" lon="108.89419670867267">
   <ele>409.209278752096</ele>
   <time>2021-06-04T01:05:27.000Z</time>
</trkpt>  
<trkpt lat="34.247418943369546" lon="108.89419296020327">
   <ele>409.3307293644175</ele>
   <time>2021-06-04T01:05:57.000Z</time>
</trkpt>  
<trkpt lat="34.24743134058607" lon="108.89422397136278">
   <ele>409.2458662446588</ele>
   <time>2021-06-04T01:06:08.000Z</time>
</trkpt>  
<trkpt lat="34.247455198727764" lon="108.8942472196016">
   <ele>409.3093019267544</ele>
   <time>2021-06-04T01:06:13.000Z</time>
</trkpt>  
<trkpt lat="34.247422007203525" lon="108.89424667958207">
   <ele>409.02664992026985</ele>
   <time>2021-06-04T01:06:22.000Z</time>
</trkpt>  
<trkpt lat="34.247400327530286" lon="108.89422485985875">
   <ele>409.06946357060224</ele>
   <time>2021-06-04T01:06:26.000Z</time>
</trkpt>  
<trkpt lat="34.247375096621354" lon="108.8942367406592">
   <ele>409.0001653749496</ele>
   <time>2021-06-04T01:06:52.000Z</time>
</trkpt>  
<trkpt lat="34.247375478973915" lon="108.89427590343197">
   <ele>408.97873012628406</ele>
   <time>2021-06-04T01:06:53.000Z</time>
</trkpt>  
<trkpt lat="34.247395843176136" lon="108.89430749945775">
   <ele>408.9725574068725</ele>
   <time>2021-06-04T01:06:55.000Z</time>
</trkpt>  
<trkpt lat="34.24741452294277" lon="108.89427945588537">
   <ele>408.9437491791323</ele>
   <time>2021-06-04T01:07:04.000Z</time>
</trkpt>  
<trkpt lat="34.247390642987526" lon="108.89424140979378">
   <ele>409.1199961742386</ele>
   <time>2021-06-04T01:07:07.000Z</time>
</trkpt>  
<trkpt lat="34.24737429987811" lon="108.89421510841535">
   <ele>409.4574006302282</ele>
   <time>2021-06-04T01:07:10.000Z</time>
</trkpt>  
<trkpt lat="34.24740445095373" lon="108.89421767914826">
   <ele>408.9467369373888</ele>
   <time>2021-06-04T01:07:43.000Z</time>
</trkpt>  
<trkpt lat="34.24743359672176" lon="108.89423837970004">
   <ele>409.0481111397967</ele>
   <time>2021-06-04T01:07:47.000Z</time>
</trkpt>  
<trkpt lat="34.24746305208438" lon="108.89423881830935">
   <ele>408.9484428195283</ele>
   <time>2021-06-04T01:07:55.000Z</time>
</trkpt>  
<trkpt lat="34.24744124546024" lon="108.89421531535064">
   <ele>408.92759443912655</ele>
   <time>2021-06-04T01:07:59.000Z</time>
</trkpt>  
<trkpt lat="34.247437878104584" lon="108.89425264019098">
   <ele>408.7149694832042</ele>
   <time>2021-06-04T01:08:05.000Z</time>
</trkpt>  
<trkpt lat="34.24741007549643" lon="108.89425000306423">
   <ele>409.0222378289327</ele>
   <time>2021-06-04T01:09:48.000Z</time>
</trkpt>  
<trkpt lat="34.24739236506146" lon="108.89421094966445">
   <ele>408.9505930021405</ele>
   <time>2021-06-04T01:09:53.000Z</time>
</trkpt>  
<trkpt lat="34.24734822396522" lon="108.8941776447181">
   <ele>409.08534425031394</ele>
   <time>2021-06-04T01:09:55.000Z</time>
</trkpt>  
<trkpt lat="34.2473223632786" lon="108.89415252430726">
   <ele>409.35917079169303</ele>
   <time>2021-06-04T01:09:57.000Z</time>
</trkpt>  
<trkpt lat="34.24734822237083" lon="108.89417611985027">
   <ele>409.1742274938151</ele>
   <time>2021-06-04T01:10:03.000Z</time>
</trkpt>  
<trkpt lat="34.247367281691524" lon="108.89420094882666">
   <ele>409.12016813550144</ele>
   <time>2021-06-04T01:10:11.000Z</time>
</trkpt>  
<trkpt lat="34.247333068460264" lon="108.89418510384716">
   <ele>409.12098558153957</ele>
   <time>2021-06-04T01:10:16.000Z</time>
</trkpt>  
<trkpt lat="34.247305574784946" lon="108.89418855647016">
   <ele>409.32780102826655</ele>
   <time>2021-06-04T01:10:23.000Z</time>
</trkpt>  
<trkpt lat="34.24733655525081" lon="108.8942047643541">
   <ele>409.42602916341275</ele>
   <time>2021-06-04T01:10:30.000Z</time>
</trkpt>  
<trkpt lat="34.24737665982539" lon="108.89422784457454">
   <ele>409.2609457280487</ele>
   <time>2021-06-04T01:10:32.000Z</time>
</trkpt>  
<trkpt lat="34.247403554243796" lon="108.89423951525343">
   <ele>408.9733458198607</ele>
   <time>2021-06-04T01:10:42.000Z</time>
</trkpt>  
<trkpt lat="34.24743540094653" lon="108.8942473983808">
   <ele>408.7965392228216</ele>
   <time>2021-06-04T01:10:46.000Z</time>
</trkpt>  
<trkpt lat="34.247415584942125" lon="108.89422005903567">
   <ele>409.1037667412311</ele>
   <time>2021-06-04T01:11:03.000Z</time>
</trkpt>  
<trkpt lat="34.24739256138127" lon="108.89417968607206">
   <ele>409.16497934423387</ele>
   <time>2021-06-04T01:11:04.000Z</time>
</trkpt>  
<trkpt lat="34.24737764216636" lon="108.89415116520388">
   <ele>409.16699730604887</ele>
   <time>2021-06-04T01:11:12.000Z</time>
</trkpt>  
<trkpt lat="34.24741008335586" lon="108.89416842852806">
   <ele>409.2456019865349</ele>
   <time>2021-06-04T01:11:19.000Z</time>
</trkpt>  
<trkpt lat="34.24744713598391" lon="108.89419465896148">
   <ele>409.16015628166497</ele>
   <time>2021-06-04T01:11:21.000Z</time>
</trkpt>  
<trkpt lat="34.247411724293244" lon="108.89415810416938">
   <ele>409.1630338234827</ele>
   <time>2021-06-04T01:11:25.000Z</time>
</trkpt>  
<trkpt lat="34.247407569711655" lon="108.89412484202106">
   <ele>409.2927836496383</ele>
   <time>2021-06-04T01:11:29.000Z</time>
</trkpt>  
<trkpt lat="34.24741327874501" lon="108.89415684895424">
   <ele>409.1672042282298</ele>
   <time>2021-06-04T01:11:51.000Z</time>
</trkpt>  
<trkpt lat="34.24738564169084" lon="108.89414506513323">
   <ele>409.4300804743543</ele>
   <time>2021-06-04T01:12:08.000Z</time>
</trkpt>  
<trkpt lat="34.2473791738331" lon="108.89418762435778">
   <ele>409.1818285090849</ele>
   <time>2021-06-04T01:12:12.000Z</time>
</trkpt>  
<trkpt lat="34.24739524840769" lon="108.89422308917295">
   <ele>408.9955232180655</ele>
   <time>2021-06-04T01:12:15.000Z</time>
</trkpt>  
<trkpt lat="34.24740245309066" lon="108.8942608835835">
   <ele>408.9892933545634</ele>
   <time>2021-06-04T01:12:19.000Z</time>
</trkpt>  
<trkpt lat="34.24740200403064" lon="108.89429505879492">
   <ele>408.78898575063795</ele>
   <time>2021-06-04T01:12:26.000Z</time>
</trkpt>  
<trkpt lat="34.2474211447602" lon="108.89432569176518">
   <ele>408.7606825456023</ele>
   <time>2021-06-04T01:12:30.000Z</time>
</trkpt>  
<trkpt lat="34.24744550480775" lon="108.89435086602589">
   <ele>408.6845918316394</ele>
   <time>2021-06-04T01:12:32.000Z</time>
</trkpt>  
<trkpt lat="34.24747051700485" lon="108.894377793249">
   <ele>408.46419552434236</ele>
   <time>2021-06-04T01:12:35.000Z</time>
</trkpt>  
<trkpt lat="34.24743875951748" lon="108.89435940824666">
   <ele>408.457569565624</ele>
   <time>2021-06-04T01:12:49.000Z</time>
</trkpt>  
<trkpt lat="34.24741862359788" lon="108.89433296355922">
   <ele>408.5460265930742</ele>
   <time>2021-06-04T01:12:52.000Z</time>
</trkpt>  
<trkpt lat="34.247445592053424" lon="108.89433177505333">
   <ele>408.59655781276524</ele>
   <time>2021-06-04T01:13:05.000Z</time>
</trkpt>  
<trkpt lat="34.24746129495948" lon="108.89430417503951">
   <ele>408.81306774169207</ele>
   <time>2021-06-04T01:13:13.000Z</time>
</trkpt>  
<trkpt lat="34.24742774417482" lon="108.89430393071636">
   <ele>408.4525612182915</ele>
   <time>2021-06-04T01:13:39.000Z</time>
</trkpt>  
<trkpt lat="34.247376881241685" lon="108.89430742966321">
   <ele>408.4502839334309</ele>
   <time>2021-06-04T01:13:40.000Z</time>
</trkpt>  
<trkpt lat="34.24740205584854" lon="108.89433017393166">
   <ele>408.7347432486713</ele>
   <time>2021-06-04T01:13:54.000Z</time>
</trkpt>  
<trkpt lat="34.24742667903283" lon="108.89434944790864">
   <ele>408.3772299475968</ele>
   <time>2021-06-04T01:13:56.000Z</time>
</trkpt>  
<trkpt lat="34.24744922867106" lon="108.89437610100941">
   <ele>408.62158542871475</ele>
   <time>2021-06-04T01:14:09.000Z</time>
</trkpt>  
<trkpt lat="34.247445531574826" lon="108.89433850339486">
   <ele>408.86515199486166</ele>
   <time>2021-06-04T01:14:21.000Z</time>
</trkpt>  
<trkpt lat="34.24744194788219" lon="108.89430410526462">
   <ele>408.77489237114787</ele>
   <time>2021-06-04T01:14:26.000Z</time>
</trkpt>  
<trkpt lat="34.24745723615923" lon="108.8942756975614">
   <ele>408.8105664970353</ele>
   <time>2021-06-04T01:14:37.000Z</time>
</trkpt>  
<trkpt lat="34.247475101274496" lon="108.89424854092772">
   <ele>408.9568973556161</ele>
   <time>2021-06-04T01:14:48.000Z</time>
</trkpt>  
<trkpt lat="34.247501098045376" lon="108.89425861422892">
   <ele>408.94375072140247</ele>
   <time>2021-06-04T01:14:54.000Z</time>
</trkpt>  
<trkpt lat="34.24747184371314" lon="108.8942570797166">
   <ele>408.7137917438522</ele>
   <time>2021-06-04T01:15:05.000Z</time>
</trkpt>  
<trkpt lat="34.247411809657564" lon="108.8942269861579">
   <ele>408.59162903390825</ele>
   <time>2021-06-04T01:15:07.000Z</time>
</trkpt>  
<trkpt lat="34.2473843451064" lon="108.89421912422246">
   <ele>408.9850620152429</ele>
   <time>2021-06-04T01:15:14.000Z</time>
</trkpt>  
<trkpt lat="34.24739642541025" lon="108.89425124700487">
   <ele>409.0162485036999</ele>
   <time>2021-06-04T01:15:29.000Z</time>
</trkpt>  
<trkpt lat="34.247415547167584" lon="108.89427450161796">
   <ele>408.7593754446134</ele>
   <time>2021-06-04T01:15:33.000Z</time>
</trkpt>  
<trkpt lat="34.2474429520435" lon="108.89428570594202">
   <ele>408.7492035301402</ele>
   <time>2021-06-04T01:15:36.000Z</time>
</trkpt>  
<trkpt lat="34.2474699564444" lon="108.89431247447122">
   <ele>408.6763912048191</ele>
   <time>2021-06-04T01:15:39.000Z</time>
</trkpt>  
<trkpt lat="34.247503015397896" lon="108.8943118340511">
   <ele>408.5905540259555</ele>
   <time>2021-06-04T01:15:44.000Z</time>
</trkpt>  
<trkpt lat="34.24754182291204" lon="108.89431344501342">
   <ele>408.434606583789</ele>
   <time>2021-06-04T01:15:46.000Z</time>
</trkpt>  
<trkpt lat="34.24751125896221" lon="108.89428678698692">
   <ele>408.80842057801783</ele>
   <time>2021-06-04T01:15:53.000Z</time>
</trkpt>  
<trkpt lat="34.247477001994426" lon="108.89426738858475">
   <ele>408.70399444457144</ele>
   <time>2021-06-04T01:15:54.000Z</time>
</trkpt>  
<trkpt lat="34.24743447290601" lon="108.89425041997123">
   <ele>408.74174305517226</ele>
   <time>2021-06-04T01:15:58.000Z</time>
</trkpt>  
<trkpt lat="34.247408134603006" lon="108.89424052087459">
   <ele>408.71194126084447</ele>
   <time>2021-06-04T01:16:01.000Z</time>
</trkpt>  
<trkpt lat="34.247387224071026" lon="108.89420229265833">
   <ele>408.9964685207233</ele>
   <time>2021-06-04T01:16:10.000Z</time>
</trkpt>  
<trkpt lat="34.24735855421475" lon="108.89418856063068">
   <ele>409.28301140572876</ele>
   <time>2021-06-04T01:16:12.000Z</time>
</trkpt>  
<trkpt lat="34.24733217889175" lon="108.89420291500387">
   <ele>409.3822261868045</ele>
   <time>2021-06-04T01:16:21.000Z</time>
</trkpt>  
<trkpt lat="34.24730235586863" lon="108.89421662775806">
   <ele>408.9527836954221</ele>
   <time>2021-06-04T01:16:23.000Z</time>
</trkpt>  
<trkpt lat="34.24726285953746" lon="108.89423891308802">
   <ele>409.2494019344449</ele>
   <time>2021-06-04T01:16:25.000Z</time>
</trkpt>  
<trkpt lat="34.24729325434433" lon="108.89428479633334">
   <ele>408.84488096740097</ele>
   <time>2021-06-04T01:16:28.000Z</time>
</trkpt>  
<trkpt lat="34.24725824129513" lon="108.89431736774769">
   <ele>408.97476284205914</ele>
   <time>2021-06-04T01:16:35.000Z</time>
</trkpt>  
<trkpt lat="34.24726215840639" lon="108.8942839851172">
   <ele>409.0323794428259</ele>
   <time>2021-06-04T01:16:49.000Z</time>
</trkpt>  
<trkpt lat="34.247230702455774" lon="108.89428199198417">
   <ele>408.7941009029746</ele>
   <time>2021-06-04T01:17:01.000Z</time>
</trkpt>  
<trkpt lat="34.247268847470934" lon="108.89431630805872">
   <ele>408.8162536704913</ele>
   <time>2021-06-04T01:17:02.000Z</time>
</trkpt>  
<trkpt lat="34.24732469772066" lon="108.89434178728324">
   <ele>408.8124888865277</ele>
   <time>2021-06-04T01:17:05.000Z</time>
</trkpt>  
<trkpt lat="34.24739041688354" lon="108.89436600914271">
   <ele>408.64412512257695</ele>
   <time>2021-06-04T01:17:07.000Z</time>
</trkpt>  
<trkpt lat="34.24736909754726" lon="108.89433315811306">
   <ele>408.59319777972996</ele>
   <time>2021-06-04T01:17:08.000Z</time>
</trkpt>  
<trkpt lat="34.247340913234495" lon="108.89431791686735">
   <ele>408.7068247972056</ele>
   <time>2021-06-04T01:17:11.000Z</time>
</trkpt>  
<trkpt lat="34.247378612041175" lon="108.89430700255086">
   <ele>408.5719196135178</ele>
   <time>2021-06-04T01:17:17.000Z</time>
</trkpt>  
<trkpt lat="34.247419182544306" lon="108.89432886316844">
   <ele>408.747564740479</ele>
   <time>2021-06-04T01:17:19.000Z</time>
</trkpt>  
<trkpt lat="34.24739366050933" lon="108.89431726664192">
   <ele>408.73768145311624</ele>
   <time>2021-06-04T01:17:25.000Z</time>
</trkpt>  
<trkpt lat="34.24734022269071" lon="108.8943017881288">
   <ele>408.975559883751</ele>
   <time>2021-06-04T01:17:27.000Z</time>
</trkpt>  
<trkpt lat="34.24730334982069" lon="108.89428768873647">
   <ele>408.5214499766007</ele>
   <time>2021-06-04T01:17:29.000Z</time>
</trkpt>  
<trkpt lat="34.24727682813221" lon="108.89427665258928">
   <ele>408.51550140138716</ele>
   <time>2021-06-04T01:17:31.000Z</time>
</trkpt>  
<trkpt lat="34.24724764711833" lon="108.89426107691467">
   <ele>408.73975629825145</ele>
   <time>2021-06-04T01:17:34.000Z</time>
</trkpt>  
<trkpt lat="34.24727429387963" lon="108.89425518798288">
   <ele>409.0898800715804</ele>
   <time>2021-06-04T01:17:41.000Z</time>
</trkpt>  
<trkpt lat="34.24729513708192" lon="108.8942760966861">
   <ele>408.96333352383226</ele>
   <time>2021-06-04T01:17:44.000Z</time>
</trkpt>  
<trkpt lat="34.24725407372401" lon="108.89427872705589">
   <ele>408.6543837506324</ele>
   <time>2021-06-04T01:18:06.000Z</time>
</trkpt>  
<trkpt lat="34.247170773001606" lon="108.89423547093027">
   <ele>408.5673594130203</ele>
   <time>2021-06-04T01:18:08.000Z</time>
</trkpt>  
<trkpt lat="34.24719606637866" lon="108.89421898493619">
   <ele>409.03547128569335</ele>
   <time>2021-06-04T01:18:19.000Z</time>
</trkpt>  
<trkpt lat="34.2472675037882" lon="108.89419311448351">
   <ele>409.0943663744256</ele>
   <time>2021-06-04T01:18:21.000Z</time>
</trkpt>  
<trkpt lat="34.24729223414399" lon="108.89421108409199">
   <ele>409.3855404527858</ele>
   <time>2021-06-04T01:18:22.000Z</time>
</trkpt>  
<trkpt lat="34.24731935803736" lon="108.89422438840525">
   <ele>408.6255231332034</ele>
   <time>2021-06-04T01:19:20.000Z</time>
</trkpt>  
<trkpt lat="34.24746777310332" lon="108.89424120413192">
   <ele>408.6484811119735</ele>
   <time>2021-06-04T01:19:22.000Z</time>
</trkpt>  
<trkpt lat="34.247447279753565" lon="108.894262763667">
   <ele>408.75510655809194</ele>
   <time>2021-06-04T01:20:06.000Z</time>
</trkpt>  
<trkpt lat="34.24741996526669" lon="108.89427549692608">
   <ele>408.6945327511057</ele>
   <time>2021-06-04T01:20:24.000Z</time>
</trkpt>  
<trkpt lat="34.247447414048146" lon="108.89430935593825">
   <ele>408.8418603762984</ele>
   <time>2021-06-04T01:20:29.000Z</time>
</trkpt>  
<trkpt lat="34.247477764327975" lon="108.89432812805396">
   <ele>408.65190442092717</ele>
   <time>2021-06-04T01:20:31.000Z</time>
</trkpt>  
<trkpt lat="34.247505677820875" lon="108.89434878880368">
   <ele>408.71401650831103</ele>
   <time>2021-06-04T01:20:47.000Z</time>
</trkpt>  
<trkpt lat="34.24753585620874" lon="108.89435322492677">
   <ele>408.52842355240136</ele>
   <time>2021-06-04T01:20:53.000Z</time>
</trkpt>  
<trkpt lat="34.24759447228011" lon="108.89437253429807">
   <ele>408.3678665207699</ele>
   <time>2021-06-04T01:20:56.000Z</time>
</trkpt>  
<trkpt lat="34.24762439141045" lon="108.89437617999508">
   <ele>408.4646117174998</ele>
   <time>2021-06-04T01:20:58.000Z</time>
</trkpt>  
<trkpt lat="34.24759990731559" lon="108.89434452547681">
   <ele>408.2468103263527</ele>
   <time>2021-06-04T01:21:05.000Z</time>
</trkpt>  
<trkpt lat="34.24753207290559" lon="108.89431699080595">
   <ele>408.31354289874434</ele>
   <time>2021-06-04T01:21:07.000Z</time>
</trkpt>  
<trkpt lat="34.24750461310324" lon="108.89430716681886">
   <ele>409.04740526061505</ele>
   <time>2021-06-04T01:21:16.000Z</time>
</trkpt>  
<trkpt lat="34.24753232800133" lon="108.89431068996359">
   <ele>408.1579382503405</ele>
   <time>2021-06-04T01:21:24.000Z</time>
</trkpt>  
<trkpt lat="34.24749672315756" lon="108.89427464887174">
   <ele>408.6772216921672</ele>
   <time>2021-06-04T01:22:12.000Z</time>
</trkpt>  
<trkpt lat="34.24745254799762" lon="108.89422037958259">
   <ele>408.7002226486802</ele>
   <time>2021-06-04T01:22:14.000Z</time>
</trkpt>  
<trkpt lat="34.24746779789823" lon="108.89425511033411">
   <ele>408.73538165260106</ele>
   <time>2021-06-04T01:22:25.000Z</time>
</trkpt>  
<trkpt lat="34.247451263775154" lon="108.89428162856191">
   <ele>408.4619629951194</ele>
   <time>2021-06-04T01:22:28.000Z</time>
</trkpt>  
<trkpt lat="34.24747919089455" lon="108.89427355162314">
   <ele>408.86589278467</ele>
   <time>2021-06-04T01:22:42.000Z</time>
</trkpt>  
<trkpt lat="34.24746410757781" lon="108.89424177744644">
   <ele>408.81713665649295</ele>
   <time>2021-06-04T01:22:47.000Z</time>
</trkpt>  
<trkpt lat="34.24749737145499" lon="108.89424303275611">
   <ele>408.8173942407593</ele>
   <time>2021-06-04T01:23:04.000Z</time>
</trkpt>  
<trkpt lat="34.24751996170626" lon="108.89422302316602">
   <ele>409.29297229554504</ele>
   <time>2021-06-04T01:23:12.000Z</time>
</trkpt>  
<trkpt lat="34.24748807391766" lon="108.89421763046475">
   <ele>409.41205826215446</ele>
   <time>2021-06-04T01:23:23.000Z</time>
</trkpt>  
<trkpt lat="34.24751430428644" lon="108.89423506506523">
   <ele>409.1370012834668</ele>
   <time>2021-06-04T01:23:43.000Z</time>
</trkpt>  
<trkpt lat="34.2475538894651" lon="108.89424176594534">
   <ele>409.12530087772757</ele>
   <time>2021-06-04T01:23:45.000Z</time>
</trkpt>  
<trkpt lat="34.24752757865566" lon="108.8942327908058">
   <ele>408.8824380878359</ele>
   <time>2021-06-04T01:24:31.000Z</time>
</trkpt>  
<trkpt lat="34.24750044008462" lon="108.89423981906252">
   <ele>408.8791643381119</ele>
   <time>2021-06-04T01:25:01.000Z</time>
</trkpt>  
<trkpt lat="34.24747301479906" lon="108.89426466435289">
   <ele>408.7762355338782</ele>
   <time>2021-06-04T01:25:03.000Z</time>
</trkpt>  
<trkpt lat="34.2474415442092" lon="108.8942656371022">
   <ele>408.7919586542994</ele>
   <time>2021-06-04T01:25:06.000Z</time>
</trkpt>  
<trkpt lat="34.24740309609833" lon="108.89426005392029">
   <ele>408.8021263657138</ele>
   <time>2021-06-04T01:25:08.000Z</time>
</trkpt>  
<trkpt lat="34.247369140267985" lon="108.89425419740581">
   <ele>408.79916405305266</ele>
   <time>2021-06-04T01:25:10.000Z</time>
</trkpt>  
<trkpt lat="34.24740283145667" lon="108.89425193225459">
   <ele>408.76094433572143</ele>
   <time>2021-06-04T01:25:18.000Z</time>
</trkpt>  
<trkpt lat="34.24744848574142" lon="108.8942571592723">
   <ele>408.88133510388434</ele>
   <time>2021-06-04T01:25:20.000Z</time>
</trkpt>  
<trkpt lat="34.24745723005576" lon="108.894223352252">
   <ele>408.78758160583675</ele>
   <time>2021-06-04T01:25:28.000Z</time>
</trkpt>  
<trkpt lat="34.24741618050127" lon="108.89411950765425">
   <ele>408.8557481812313</ele>
   <time>2021-06-04T01:25:30.000Z</time>
</trkpt>  
<trkpt lat="34.247442567391914" lon="108.89414251314433">
   <ele>409.17755740880966</ele>
   <time>2021-06-04T01:25:34.000Z</time>
</trkpt>  
<trkpt lat="34.24747301686721" lon="108.89416167476884">
   <ele>409.07504642847925</ele>
   <time>2021-06-04T01:25:37.000Z</time>
</trkpt>  
<trkpt lat="34.247502969952414" lon="108.89417824749438">
   <ele>408.879966233857</ele>
   <time>2021-06-04T01:25:41.000Z</time>
</trkpt>  
<trkpt lat="34.24762704636429" lon="108.89419252358623">
   <ele>409.0695960139856</ele>
   <time>2021-06-04T01:25:48.000Z</time>
</trkpt>  
<trkpt lat="34.24765708122173" lon="108.89419757055603">
   <ele>408.83653615321964</ele>
   <time>2021-06-04T01:25:50.000Z</time>
</trkpt>  
<trkpt lat="34.247615459277604" lon="108.89419608520335">
   <ele>408.5864791609347</ele>
   <time>2021-06-04T01:25:55.000Z</time>
</trkpt>  
<trkpt lat="34.2475966342356" lon="108.89423041540677">
   <ele>408.85155877657235</ele>
   <time>2021-06-04T01:25:57.000Z</time>
</trkpt>  
<trkpt lat="34.247549474401374" lon="108.89422756943888">
   <ele>408.8436539117247</ele>
   <time>2021-06-04T01:25:59.000Z</time>
</trkpt>  
<trkpt lat="34.247509932760416" lon="108.89421062664901">
   <ele>408.85193137731403</ele>
   <time>2021-06-04T01:26:01.000Z</time>
</trkpt>  
<trkpt lat="34.24744570395228" lon="108.89418594031774">
   <ele>408.6403245590627</ele>
   <time>2021-06-04T01:26:03.000Z</time>
</trkpt>  
<trkpt lat="34.2474812447234" lon="108.89420699965682">
   <ele>409.35168780665845</ele>
   <time>2021-06-04T01:26:09.000Z</time>
</trkpt>  
<trkpt lat="34.24745517441777" lon="108.89419218792548">
   <ele>409.0059726210311</ele>
   <time>2021-06-04T01:26:17.000Z</time>
</trkpt>  
<trkpt lat="34.24741103789164" lon="108.89418283601965">
   <ele>408.88855594955385</ele>
   <time>2021-06-04T01:26:19.000Z</time>
</trkpt>  
<trkpt lat="34.247416174791994" lon="108.89422086165088">
   <ele>408.97637064848095</ele>
   <time>2021-06-04T01:26:25.000Z</time>
</trkpt>  
<trkpt lat="34.24744244371958" lon="108.8942513467692">
   <ele>408.7955315634608</ele>
   <time>2021-06-04T01:26:27.000Z</time>
</trkpt>  
<trkpt lat="34.24741856716652" lon="108.89423356583116">
   <ele>408.84871757030487</ele>
   <time>2021-06-04T01:26:36.000Z</time>
</trkpt>  
<trkpt lat="34.24744873121272" lon="108.89421787707892">
   <ele>409.4371738350019</ele>
   <time>2021-06-04T01:26:45.000Z</time>
</trkpt>  
<trkpt lat="34.247481187422096" lon="108.89421362303831">
   <ele>409.03984698373824</ele>
   <time>2021-06-04T01:26:47.000Z</time>
</trkpt>  
<trkpt lat="34.247480358650954" lon="108.89425059806857">
   <ele>408.7686224896461</ele>
   <time>2021-06-04T01:26:56.000Z</time>
</trkpt>  
<trkpt lat="34.2474935391432" lon="108.89428492872608">
   <ele>408.5741227148101</ele>
   <time>2021-06-04T01:27:01.000Z</time>
</trkpt>  
<trkpt lat="34.24752639965838" lon="108.8943230325385">
   <ele>408.55419337842613</ele>
   <time>2021-06-04T01:27:03.000Z</time>
</trkpt>  
<trkpt lat="34.247459151007085" lon="108.89424592126471">
   <ele>408.4950662450865</ele>
   <time>2021-06-04T01:27:05.000Z</time>
</trkpt>  
<trkpt lat="34.247410122010535" lon="108.89419111812653">
   <ele>408.57981969229877</ele>
   <time>2021-06-04T01:27:07.000Z</time>
</trkpt>  
<trkpt lat="34.24737345905976" lon="108.89415019653471">
   <ele>408.73057663813233</ele>
   <time>2021-06-04T01:27:09.000Z</time>
</trkpt>  
<trkpt lat="34.24741269351574" lon="108.89418914455635">
   <ele>409.2901682984084</ele>
   <time>2021-06-04T01:27:22.000Z</time>
</trkpt>  
<trkpt lat="34.2474440370236" lon="108.89421083718679">
   <ele>409.00526706594974</ele>
   <time>2021-06-04T01:27:24.000Z</time>
</trkpt>  
<trkpt lat="34.247424242823804" lon="108.8942405602847">
   <ele>409.21404262445867</ele>
   <time>2021-06-04T01:27:26.000Z</time>
</trkpt>  
<trkpt lat="34.24744819279145" lon="108.89427654871912">
   <ele>409.0892451675609</ele>
   <time>2021-06-04T01:27:29.000Z</time>
</trkpt>  
<trkpt lat="34.247393572170246" lon="108.89426579146442">
   <ele>408.9648147299886</ele>
   <time>2021-06-04T01:27:33.000Z</time>
</trkpt>  
<trkpt lat="34.24733031766557" lon="108.89424097128628">
   <ele>408.95347214397043</ele>
   <time>2021-06-04T01:27:35.000Z</time>
</trkpt>  
<trkpt lat="34.24735863107997" lon="108.89423536751524">
   <ele>409.0934498915449</ele>
   <time>2021-06-04T01:27:39.000Z</time>
</trkpt>  
<trkpt lat="34.24737026999842" lon="108.89420401243156">
   <ele>409.05018197745085</ele>
   <time>2021-06-04T01:27:46.000Z</time>
</trkpt>  
<trkpt lat="34.24739569203715" lon="108.89418506231603">
   <ele>409.2230429025367</ele>
   <time>2021-06-04T01:27:48.000Z</time>
</trkpt>  
<trkpt lat="34.247432688985995" lon="108.89421166225058">
   <ele>409.2319389106706</ele>
   <time>2021-06-04T01:27:50.000Z</time>
</trkpt>  
<trkpt lat="34.2474227043201" lon="108.89417517977493">
   <ele>409.34818595834076</ele>
   <time>2021-06-04T01:28:12.000Z</time>
</trkpt>  
<trkpt lat="34.24745543530514" lon="108.89419874427843">
   <ele>408.9363004313782</ele>
   <time>2021-06-04T01:28:23.000Z</time>
</trkpt>  
<trkpt lat="34.24746627014692" lon="108.89423293933565">
   <ele>409.0233193123713</ele>
   <time>2021-06-04T01:28:25.000Z</time>
</trkpt>  
<trkpt lat="34.247428541090784" lon="108.89425450226003">
   <ele>408.7755645001307</ele>
   <time>2021-06-04T01:28:29.000Z</time>
</trkpt>  
<trkpt lat="34.247401701523216" lon="108.89425937794361">
   <ele>408.6759909829125</ele>
   <time>2021-06-04T01:28:31.000Z</time>
</trkpt>  
<trkpt lat="34.247367868297694" lon="108.89425265099673">
   <ele>408.84331253450364</ele>
   <time>2021-06-04T01:28:34.000Z</time>
</trkpt>  
<trkpt lat="34.247408346994575" lon="108.89426115532582">
   <ele>408.92304833512753</ele>
   <time>2021-06-04T01:28:39.000Z</time>
</trkpt>  
<trkpt lat="34.24745011255312" lon="108.89428026952818">
   <ele>409.08632752485573</ele>
   <time>2021-06-04T01:28:41.000Z</time>
</trkpt>  
<trkpt lat="34.247504104089046" lon="108.89429431696605">
   <ele>408.72314659226686</ele>
   <time>2021-06-04T01:28:43.000Z</time>
</trkpt>  
<trkpt lat="34.24753139034838" lon="108.89429174684645">
   <ele>408.75513873808086</ele>
   <time>2021-06-04T01:28:48.000Z</time>
</trkpt>  
<trkpt lat="34.24751875047983" lon="108.89426242693418">
   <ele>408.65895455144346</ele>
   <time>2021-06-04T01:28:51.000Z</time>
</trkpt>  
<trkpt lat="34.24747929824514" lon="108.89424638862988">
   <ele>408.9414957985282</ele>
   <time>2021-06-04T01:28:53.000Z</time>
</trkpt>  
<trkpt lat="34.24745809144619" lon="108.8942705162973">
   <ele>408.98338692914695</ele>
   <time>2021-06-04T01:29:18.000Z</time>
</trkpt>  
<trkpt lat="34.24743381381115" lon="108.89428668195305">
   <ele>408.7936748759821</ele>
   <time>2021-06-04T01:29:21.000Z</time>
</trkpt>  
<trkpt lat="34.24741805634223" lon="108.89426002985125">
   <ele>408.4454075144604</ele>
   <time>2021-06-04T01:29:37.000Z</time>
</trkpt>  
<trkpt lat="34.247442927874594" lon="108.89424237250712">
   <ele>408.6923422617838</ele>
   <time>2021-06-04T01:29:41.000Z</time>
</trkpt>  
<trkpt lat="34.24744923075266" lon="108.89421042988393">
   <ele>408.724140371196</ele>
   <time>2021-06-04T01:29:46.000Z</time>
</trkpt>  
<trkpt lat="34.247421426270996" lon="108.8941948315643">
   <ele>408.92227953858674</ele>
   <time>2021-06-04T01:29:53.000Z</time>
</trkpt>  
<trkpt lat="34.247380087102634" lon="108.89416952760087">
   <ele>408.9774146890268</ele>
   <time>2021-06-04T01:29:55.000Z</time>
</trkpt>  
<trkpt lat="34.24738586187065" lon="108.89420174624287">
   <ele>409.0114563405514</ele>
   <time>2021-06-04T01:30:00.000Z</time>
</trkpt>  
<trkpt lat="34.24738004233544" lon="108.89423654876913">
   <ele>408.8476799046621</ele>
   <time>2021-06-04T01:30:05.000Z</time>
</trkpt>  
<trkpt lat="34.247399109586624" lon="108.89426097425911">
   <ele>409.04193839617074</ele>
   <time>2021-06-04T01:30:21.000Z</time>
</trkpt>  
<trkpt lat="34.247429029946474" lon="108.89427743503374">
   <ele>408.7664351761341</ele>
   <time>2021-06-04T01:30:31.000Z</time>
</trkpt>  
<trkpt lat="34.24745225598418" lon="108.89429588546012">
   <ele>408.5854080077261</ele>
   <time>2021-06-04T01:30:34.000Z</time>
</trkpt>  
<trkpt lat="34.2474795231622" lon="108.89428743854978">
   <ele>408.9481264697388</ele>
   <time>2021-06-04T01:30:56.000Z</time>
</trkpt>  
<trkpt lat="34.247460394144966" lon="108.89426026105814">
   <ele>409.05955074355006</ele>
   <time>2021-06-04T01:31:14.000Z</time>
</trkpt>  
<trkpt lat="34.24744735872908" lon="108.8942314214133">
   <ele>409.2038044985384</ele>
   <time>2021-06-04T01:31:18.000Z</time>
</trkpt>  
<trkpt lat="34.24743766598639" lon="108.89419381501364">
   <ele>409.2835470037535</ele>
   <time>2021-06-04T01:31:21.000Z</time>
</trkpt>  
<trkpt lat="34.24740795789388" lon="108.89416364129212">
   <ele>409.35996686294675</ele>
   <time>2021-06-04T01:31:25.000Z</time>
</trkpt>  
<trkpt lat="34.24744298347117" lon="108.89417566055535">
   <ele>409.40869142953306</ele>
   <time>2021-06-04T01:31:29.000Z</time>
</trkpt>  
<trkpt lat="34.247466930223055" lon="108.89420579567236">
   <ele>409.38793778046966</ele>
   <time>2021-06-04T01:31:30.000Z</time>
</trkpt>  
<trkpt lat="34.24743795939776" lon="108.8941914280178">
   <ele>409.24744664970785</ele>
   <time>2021-06-04T01:31:34.000Z</time>
</trkpt>  
<trkpt lat="34.24740738769247" lon="108.89416442404703">
   <ele>409.1632702751085</ele>
   <time>2021-06-04T01:31:36.000Z</time>
</trkpt>  
<trkpt lat="34.2474139944434" lon="108.89419835925007">
   <ele>409.1744771869853</ele>
   <time>2021-06-04T01:31:44.000Z</time>
</trkpt>  
<trkpt lat="34.24739946286542" lon="108.89423039310321">
   <ele>408.8123364970088</ele>
   <time>2021-06-04T01:31:49.000Z</time>
</trkpt>  
<trkpt lat="34.247419243764114" lon="108.89425429254932">
   <ele>408.5327519616112</ele>
   <time>2021-06-04T01:31:55.000Z</time>
</trkpt>  
<trkpt lat="34.24745470408185" lon="108.89425154145721">
   <ele>408.359997311607</ele>
   <time>2021-06-04T01:31:57.000Z</time>
</trkpt>  
<trkpt lat="34.247483079759796" lon="108.89424703212444">
   <ele>408.2071959087625</ele>
   <time>2021-06-04T01:32:00.000Z</time>
</trkpt>  
<trkpt lat="34.247518982838805" lon="108.89423898786917">
   <ele>408.34441197291017</ele>
   <time>2021-06-04T01:32:03.000Z</time>
</trkpt>  
<trkpt lat="34.247497849981755" lon="108.89421379385084">
   <ele>408.5752876698971</ele>
   <time>2021-06-04T01:32:10.000Z</time>
</trkpt>  
<trkpt lat="34.24747007985344" lon="108.89420601007495">
   <ele>408.7565547451377</ele>
   <time>2021-06-04T01:32:13.000Z</time>
</trkpt>  
<trkpt lat="34.24747849546207" lon="108.89424912250594">
   <ele>408.6564489323646</ele>
   <time>2021-06-04T01:32:19.000Z</time>
</trkpt>  
<trkpt lat="34.24750440950144" lon="108.89425918465476">
   <ele>409.1882167942822</ele>
   <time>2021-06-04T01:32:28.000Z</time>
</trkpt>  
<trkpt lat="34.24753521977468" lon="108.89428567611357">
   <ele>409.15332587994635</ele>
   <time>2021-06-04T01:32:31.000Z</time>
</trkpt>  
<trkpt lat="34.247549875123006" lon="108.8943178914315">
   <ele>408.8714324301109</ele>
   <time>2021-06-04T01:32:35.000Z</time>
</trkpt>  
<trkpt lat="34.24751885986211" lon="108.89432459608571">
   <ele>408.70960290078074</ele>
   <time>2021-06-04T01:32:41.000Z</time>
</trkpt>  
<trkpt lat="34.2474971400063" lon="108.8942972740558">
   <ele>408.8373149866238</ele>
   <time>2021-06-04T01:32:47.000Z</time>
</trkpt>  
<trkpt lat="34.24747116424383" lon="108.89427738514073">
   <ele>408.7602694472298</ele>
   <time>2021-06-04T01:32:50.000Z</time>
</trkpt>  
<trkpt lat="34.24744552708837" lon="108.89426619545269">
   <ele>408.534405936487</ele>
   <time>2021-06-04T01:32:53.000Z</time>
</trkpt>  
<trkpt lat="34.24747399692576" lon="108.89428715809017">
   <ele>408.5163662182167</ele>
   <time>2021-06-04T01:32:57.000Z</time>
</trkpt>  
<trkpt lat="34.247499639183246" lon="108.89427667507525">
   <ele>408.7092930972576</ele>
   <time>2021-06-04T01:33:32.000Z</time>
</trkpt>  
<trkpt lat="34.24747241981651" lon="108.89427851139621">
   <ele>408.7946695741266</ele>
   <time>2021-06-04T01:34:22.000Z</time>
</trkpt>  
<trkpt lat="34.24744435975319" lon="108.89429342547477">
   <ele>408.86396758817136</ele>
   <time>2021-06-04T01:34:25.000Z</time>
</trkpt>  
<trkpt lat="34.24740935739374" lon="108.8943042515189">
   <ele>408.5269357608631</ele>
   <time>2021-06-04T01:34:28.000Z</time>
</trkpt>  
<trkpt lat="34.24738109324774" lon="108.89432074439375">
   <ele>408.6605432946235</ele>
   <time>2021-06-04T01:34:30.000Z</time>
</trkpt>  
<trkpt lat="34.24735354738499" lon="108.89433348082393">
   <ele>408.5875806864351</ele>
   <time>2021-06-04T01:34:33.000Z</time>
</trkpt>  
<trkpt lat="34.24732676155627" lon="108.89434687725245">
   <ele>408.7689904579893</ele>
   <time>2021-06-04T01:34:35.000Z</time>
</trkpt>  
<trkpt lat="34.24729858009089" lon="108.89436697736464">
   <ele>408.771163915284</ele>
   <time>2021-06-04T01:34:38.000Z</time>
</trkpt>  
<trkpt lat="34.2472601409723" lon="108.89437277505996">
   <ele>408.57740629371256</ele>
   <time>2021-06-04T01:34:41.000Z</time>
</trkpt>  
<trkpt lat="34.24723808074189" lon="108.89439748405545">
   <ele>408.4345852378756</ele>
   <time>2021-06-04T01:34:45.000Z</time>
</trkpt>  
<trkpt lat="34.24723893570291" lon="108.89443463991252">
   <ele>408.37604766804725</ele>
   <time>2021-06-04T01:34:48.000Z</time>
</trkpt>  
<trkpt lat="34.24720847047511" lon="108.89444480490131">
   <ele>408.3248778320849</ele>
   <time>2021-06-04T01:34:51.000Z</time>
</trkpt>  
<trkpt lat="34.2471915284631" lon="108.89448108637737">
   <ele>408.16840986162424</ele>
   <time>2021-06-04T01:34:55.000Z</time>
</trkpt>  
<trkpt lat="34.247190006582265" lon="108.89452172307774">
   <ele>408.16461210977286</ele>
   <time>2021-06-04T01:34:57.000Z</time>
</trkpt>  
<trkpt lat="34.24720786550619" lon="108.89455926559084">
   <ele>408.35098971799016</ele>
   <time>2021-06-04T01:34:59.000Z</time>
</trkpt>  
<trkpt lat="34.24721166381121" lon="108.89460501239812">
   <ele>408.50387999322265</ele>
   <time>2021-06-04T01:35:01.000Z</time>
</trkpt>  
<trkpt lat="34.24721788162738" lon="108.89463874101509">
   <ele>408.68699917942286</ele>
   <time>2021-06-04T01:35:04.000Z</time>
</trkpt>  
<trkpt lat="34.24719163138745" lon="108.8946810706471">
   <ele>408.2488697823137</ele>
   <time>2021-06-04T01:35:07.000Z</time>
</trkpt>  
<trkpt lat="34.24715583527602" lon="108.8946886602315">
   <ele>408.0685677547008</ele>
   <time>2021-06-04T01:35:09.000Z</time>
</trkpt>  
<trkpt lat="34.247119349570454" lon="108.89469747936673">
   <ele>408.1538002723828</ele>
   <time>2021-06-04T01:35:11.000Z</time>
</trkpt>  
<trkpt lat="34.2470890818383" lon="108.89471937698086">
   <ele>408.3672196408734</ele>
   <time>2021-06-04T01:35:13.000Z</time>
</trkpt>  
<trkpt lat="34.247059954706494" lon="108.89474389820901">
   <ele>408.21442496590316</ele>
   <time>2021-06-04T01:35:16.000Z</time>
</trkpt>  
<trkpt lat="34.24702711896349" lon="108.89477420179668">
   <ele>408.3507430655882</ele>
   <time>2021-06-04T01:35:19.000Z</time>
</trkpt>  
<trkpt lat="34.247004991444854" lon="108.89479383336575">
   <ele>408.29728768765926</ele>
   <time>2021-06-04T01:35:21.000Z</time>
</trkpt>  
<trkpt lat="34.246978672681394" lon="108.8948174977507">
   <ele>408.24011970311403</ele>
   <time>2021-06-04T01:35:25.000Z</time>
</trkpt>  
<trkpt lat="34.24696643092324" lon="108.89484831442324">
   <ele>408.32492173090577</ele>
   <time>2021-06-04T01:35:27.000Z</time>
</trkpt>  
<trkpt lat="34.24693188774773" lon="108.8948809473009">
   <ele>407.9925689417869</ele>
   <time>2021-06-04T01:35:29.000Z</time>
</trkpt>  
<trkpt lat="34.246908419767614" lon="108.89490665228067">
   <ele>408.2074379324913</ele>
   <time>2021-06-04T01:35:33.000Z</time>
</trkpt>  
<trkpt lat="34.24687671269556" lon="108.89493132950754">
   <ele>408.09307472314686</ele>
   <time>2021-06-04T01:35:36.000Z</time>
</trkpt>  
<trkpt lat="34.24687635844519" lon="108.89497296550782">
   <ele>408.37610728573054</ele>
   <time>2021-06-04T01:35:39.000Z</time>
</trkpt>  
<trkpt lat="34.24686321979032" lon="108.89501762738544">
   <ele>408.2696552751586</ele>
   <time>2021-06-04T01:35:42.000Z</time>
</trkpt>  
<trkpt lat="34.246861625468945" lon="108.89505236358542">
   <ele>408.0844769375399</ele>
   <time>2021-06-04T01:35:44.000Z</time>
</trkpt>  
<trkpt lat="34.24685315256857" lon="108.89509639648281">
   <ele>407.9009864246473</ele>
   <time>2021-06-04T01:35:47.000Z</time>
</trkpt>  
<trkpt lat="34.24684253801663" lon="108.8951378447909">
   <ele>407.92790116369724</ele>
   <time>2021-06-04T01:35:50.000Z</time>
</trkpt>  
<trkpt lat="34.246844928450436" lon="108.89518241746056">
   <ele>408.32519861124456</ele>
   <time>2021-06-04T01:35:53.000Z</time>
</trkpt>  
<trkpt lat="34.246849747961164" lon="108.89521574807851">
   <ele>408.1461094180122</ele>
   <time>2021-06-04T01:35:56.000Z</time>
</trkpt>  
<trkpt lat="34.246805212255936" lon="108.89521359525112">
   <ele>408.02101519797</ele>
   <time>2021-06-04T01:35:58.000Z</time>
</trkpt>  
<trkpt lat="34.24677315564009" lon="108.89520969007765">
   <ele>408.2225182829425</ele>
   <time>2021-06-04T01:36:01.000Z</time>
</trkpt>  
<trkpt lat="34.24673650190755" lon="108.89520294422854">
   <ele>408.29909980203956</ele>
   <time>2021-06-04T01:36:04.000Z</time>
</trkpt>  
<trkpt lat="34.24668341308677" lon="108.89518297538869">
   <ele>408.18835469149053</ele>
   <time>2021-06-04T01:36:06.000Z</time>
</trkpt>  
<trkpt lat="34.24665626602418" lon="108.895166568842">
   <ele>408.1422097599134</ele>
   <time>2021-06-04T01:36:09.000Z</time>
</trkpt>  
<trkpt lat="34.2466338952214" lon="108.89514818326994">
   <ele>408.1766544356942</ele>
   <time>2021-06-04T01:36:11.000Z</time>
</trkpt>  
<trkpt lat="34.246604318091094" lon="108.89513234786851">
   <ele>408.32438833639026</ele>
   <time>2021-06-04T01:36:14.000Z</time>
</trkpt>  
<trkpt lat="34.246578260495454" lon="108.89510867150223">
   <ele>408.139066436328</ele>
   <time>2021-06-04T01:36:17.000Z</time>
</trkpt>  
<trkpt lat="34.24655014853168" lon="108.89510912004211">
   <ele>407.9140140581876</ele>
   <time>2021-06-04T01:36:21.000Z</time>
</trkpt>  
<trkpt lat="34.2465133853376" lon="108.89508324080212">
   <ele>407.871488426812</ele>
   <time>2021-06-04T01:36:23.000Z</time>
</trkpt>  
<trkpt lat="34.24649081443146" lon="108.89505759801845">
   <ele>408.10206537600607</ele>
   <time>2021-06-04T01:36:25.000Z</time>
</trkpt>  
<trkpt lat="34.24645163842294" lon="108.8950338853447">
   <ele>407.9704150054604</ele>
   <time>2021-06-04T01:36:28.000Z</time>
</trkpt>  
<trkpt lat="34.24642592511613" lon="108.89501152584364">
   <ele>407.9264029422775</ele>
   <time>2021-06-04T01:36:31.000Z</time>
</trkpt>  
<trkpt lat="34.24640513535935" lon="108.89498855614086">
   <ele>407.95033694058657</ele>
   <time>2021-06-04T01:36:34.000Z</time>
</trkpt>  
<trkpt lat="34.24642285751127" lon="108.89495955742393">
   <ele>408.14459605980664</ele>
   <time>2021-06-04T01:36:41.000Z</time>
</trkpt>  
<trkpt lat="34.24645165812147" lon="108.89494106717774">
   <ele>408.19797664973885</ele>
   <time>2021-06-04T01:36:46.000Z</time>
</trkpt>  
<trkpt lat="34.246481837714335" lon="108.89492053467335">
   <ele>408.10068877227604</ele>
   <time>2021-06-04T01:36:49.000Z</time>
</trkpt>  
<trkpt lat="34.24651618941902" lon="108.89488912192375">
   <ele>408.2771908296272</ele>
   <time>2021-06-04T01:36:51.000Z</time>
</trkpt>  
<trkpt lat="34.24654209211875" lon="108.89486622763553">
   <ele>408.4835785543546</ele>
   <time>2021-06-04T01:36:54.000Z</time>
</trkpt>  
<trkpt lat="34.24649939946601" lon="108.89488517856833">
   <ele>408.60904457140714</ele>
   <time>2021-06-04T01:36:57.000Z</time>
</trkpt>  
       </trkseg>
   </trk>
</gpx>
