# Supplementary material for: Exploring the influence of path environment factors on walking behavior in urban parks with configuration attribute control
Source: PLoS One. 2025 Jul 28;20(7):e0329278. doi: 10.1371/journal.pone.0329278 (PMC12303266; doi:10.1371/journal.pone.0329278)
Supplement: S2 File — (ZIP) [file pone.0329278.s002.zip › S2 File/Trajectory data/F73.gpx]

<?xml version="1.0" encoding="UTF-8"?>
<gpx xmlns:xsi="http://www.w3.org/2001/XMLSchema-instance" xmlns="http://www.topografix.com/GPX/1/1" xsi:schemaLocation="http://www.topografix.com/GPX/1/1 http://www.topografix.com/GPX/1/1/gpx.xsd" version="1.1" creator="foooooot.com">
<metadata>
         <copyright author="foooooot.com"> <license>foooooot.com</license></copyright>
         <time>1622770841.57111</time>
         <name>1905FQ1002</name>
</metadata>
<trk>
    <name>1905FQ1002</name>
    <type>trip#track</type>
    <src>手机客户端软件/六只脚iPhone版</src>
    <trkseg> 
<trkpt lat="34.245918629889125" lon="108.89463315410964">
   <ele>409.1805932563427</ele>
   <time>2021-06-04T01:40:44.985Z</time>
</trkpt>  
<trkpt lat="34.24595513669308" lon="108.89465298146374">
   <ele>409.2018978372962</ele>
   <time>2021-06-04T01:40:47.985Z</time>
</trkpt>  
<trkpt lat="34.24606257456282" lon="108.89461115779555">
   <ele>409.15527136601133</ele>
   <time>2021-06-04T01:40:50.934Z</time>
</trkpt>  
<trkpt lat="34.246124764434754" lon="108.8946154349737">
   <ele>409.1247123985113</ele>
   <time>2021-06-04T01:40:52.834Z</time>
</trkpt>  
<trkpt lat="34.246171710315934" lon="108.89462114753384">
   <ele>409.08527834620327</ele>
   <time>2021-06-04T01:40:54.734Z</time>
</trkpt>  
<trkpt lat="34.246213042225826" lon="108.89461694367468">
   <ele>409.0517807332799</ele>
   <time>2021-06-04T01:40:56.634Z</time>
</trkpt>  
<trkpt lat="34.24624848356035" lon="108.8946176271125">
   <ele>409.0515452902764</ele>
   <time>2021-06-04T01:40:58.534Z</time>
</trkpt>  
<trkpt lat="34.246277179705615" lon="108.89462103134282">
   <ele>408.9983268873766</ele>
   <time>2021-06-04T01:41:00.434Z</time>
</trkpt>  
<trkpt lat="34.2463048800125" lon="108.89462366939841">
   <ele>408.9095668513328</ele>
   <time>2021-06-04T01:41:02.334Z</time>
</trkpt>  
<trkpt lat="34.246342008000006" lon="108.8946262194979">
   <ele>408.7928437171504</ele>
   <time>2021-06-04T01:41:05.184Z</time>
</trkpt>  
<trkpt lat="34.24637428160471" lon="108.89463044417728">
   <ele>408.65820018574595</ele>
   <time>2021-06-04T01:41:08.034Z</time>
</trkpt>  
<trkpt lat="34.24640522794807" lon="108.89463700574214">
   <ele>408.5580948041752</ele>
   <time>2021-06-04T01:41:11.000Z</time>
</trkpt>  
<trkpt lat="34.24643590852798" lon="108.89464292314466">
   <ele>408.31600022129714</ele>
   <time>2021-06-04T01:41:14.000Z</time>
</trkpt>  
<trkpt lat="34.246493183323814" lon="108.89465023051284">
   <ele>408.59308761078864</ele>
   <time>2021-06-04T01:41:17.000Z</time>
</trkpt>  
<trkpt lat="34.246547776703494" lon="108.89466028495315">
   <ele>408.7300656326115</ele>
   <time>2021-06-04T01:41:19.000Z</time>
</trkpt>  
<trkpt lat="34.2465818041123" lon="108.89466842502523">
   <ele>408.09235136955976</ele>
   <time>2021-06-04T01:41:21.000Z</time>
</trkpt>  
<trkpt lat="34.2466090546796" lon="108.89469686021599">
   <ele>408.1333640506491</ele>
   <time>2021-06-04T01:41:24.000Z</time>
</trkpt>  
<trkpt lat="34.2466142660125" lon="108.89475563908869">
   <ele>408.37920498661697</ele>
   <time>2021-06-04T01:41:27.000Z</time>
</trkpt>  
<trkpt lat="34.246613635426854" lon="108.89480193052417">
   <ele>408.19802035577595</ele>
   <time>2021-06-04T01:41:29.000Z</time>
</trkpt>  
<trkpt lat="34.24661146260715" lon="108.89483802081197">
   <ele>408.5712834428996</ele>
   <time>2021-06-04T01:41:31.000Z</time>
</trkpt>  
<trkpt lat="34.2466061444019" lon="108.89488514770221">
   <ele>408.8071316946298</ele>
   <time>2021-06-04T01:41:34.000Z</time>
</trkpt>  
<trkpt lat="34.24660479205812" lon="108.89492463393589">
   <ele>408.7024814672768</ele>
   <time>2021-06-04T01:41:37.000Z</time>
</trkpt>  
<trkpt lat="34.246609374573154" lon="108.89495967147566">
   <ele>407.54376041702926</ele>
   <time>2021-06-04T01:41:40.000Z</time>
</trkpt>  
<trkpt lat="34.24662005594847" lon="108.8949970437323">
   <ele>407.9770062752068</ele>
   <time>2021-06-04T01:41:44.000Z</time>
</trkpt>  
<trkpt lat="34.24663522336897" lon="108.89503466829072">
   <ele>407.5887076156214</ele>
   <time>2021-06-04T01:41:48.000Z</time>
</trkpt>  
<trkpt lat="34.24665096109411" lon="108.89506718754446">
   <ele>407.68556276429445</ele>
   <time>2021-06-04T01:41:51.000Z</time>
</trkpt>  
<trkpt lat="34.246664385753114" lon="108.89509687992664">
   <ele>407.89867724478245</ele>
   <time>2021-06-04T01:41:53.000Z</time>
</trkpt>  
<trkpt lat="34.24669412135368" lon="108.89515561439325">
   <ele>407.98241509124637</ele>
   <time>2021-06-04T01:41:56.000Z</time>
</trkpt>  
<trkpt lat="34.24672540987306" lon="108.8952399540195">
   <ele>408.2707338184118</ele>
   <time>2021-06-04T01:41:58.000Z</time>
</trkpt>  
<trkpt lat="34.246745990836345" lon="108.89526663718983">
   <ele>408.111071921885</ele>
   <time>2021-06-04T01:42:01.000Z</time>
</trkpt>  
<trkpt lat="34.24677485220677" lon="108.89526595854709">
   <ele>408.46996735129505</ele>
   <time>2021-06-04T01:42:06.000Z</time>
</trkpt>  
<trkpt lat="34.24680390200604" lon="108.8952589358832">
   <ele>408.43609461095184</ele>
   <time>2021-06-04T01:42:10.000Z</time>
</trkpt>  
<trkpt lat="34.246839072709534" lon="108.89525188874447">
   <ele>408.507835845463</ele>
   <time>2021-06-04T01:42:14.000Z</time>
</trkpt>  
<trkpt lat="34.24686775524794" lon="108.89524327263142">
   <ele>408.6631041485816</ele>
   <time>2021-06-04T01:42:18.000Z</time>
</trkpt>  
<trkpt lat="34.24690143596757" lon="108.89524182752531">
   <ele>408.1597628770396</ele>
   <time>2021-06-04T01:42:22.000Z</time>
</trkpt>  
<trkpt lat="34.24693329417518" lon="108.89524325033659">
   <ele>408.4182217931375</ele>
   <time>2021-06-04T01:42:26.000Z</time>
</trkpt>  
<trkpt lat="34.24696786780955" lon="108.89523811957903">
   <ele>408.4542273012921</ele>
   <time>2021-06-04T01:42:28.000Z</time>
</trkpt>  
<trkpt lat="34.24699497136533" lon="108.89523822468485">
   <ele>408.5870596189052</ele>
   <time>2021-06-04T01:42:31.000Z</time>
</trkpt>  
<trkpt lat="34.247027379026285" lon="108.89524515354098">
   <ele>408.2047085920349</ele>
   <time>2021-06-04T01:42:36.000Z</time>
</trkpt>  
<trkpt lat="34.24705253873502" lon="108.89525887083752">
   <ele>408.136074420996</ele>
   <time>2021-06-04T01:42:39.000Z</time>
</trkpt>  
<trkpt lat="34.24708133467151" lon="108.89527566404863">
   <ele>408.3838525470346</ele>
   <time>2021-06-04T01:42:42.000Z</time>
</trkpt>  
<trkpt lat="34.24711358317697" lon="108.89528852466617">
   <ele>408.2391917677596</ele>
   <time>2021-06-04T01:42:46.000Z</time>
</trkpt>  
<trkpt lat="34.24714602097858" lon="108.89529910294911">
   <ele>408.31762258708477</ele>
   <time>2021-06-04T01:42:49.000Z</time>
</trkpt>  
<trkpt lat="34.24717987667134" lon="108.89530172129344">
   <ele>407.79776295181364</ele>
   <time>2021-06-04T01:42:52.000Z</time>
</trkpt>  
<trkpt lat="34.24721002458314" lon="108.89530213827102">
   <ele>408.19995358306915</ele>
   <time>2021-06-04T01:42:55.000Z</time>
</trkpt>  
<trkpt lat="34.2472396724166" lon="108.89530283096893">
   <ele>408.25970398262143</ele>
   <time>2021-06-04T01:42:58.000Z</time>
</trkpt>  
<trkpt lat="34.24727516075236" lon="108.89530355501749">
   <ele>407.8411390846595</ele>
   <time>2021-06-04T01:43:02.000Z</time>
</trkpt>  
<trkpt lat="34.2473132113544" lon="108.89529677922403">
   <ele>408.1429706066847</ele>
   <time>2021-06-04T01:43:05.000Z</time>
</trkpt>  
<trkpt lat="34.24734082515127" lon="108.89529332150616">
   <ele>408.0624058013782</ele>
   <time>2021-06-04T01:43:07.000Z</time>
</trkpt>  
<trkpt lat="34.247369105845884" lon="108.89529061364081">
   <ele>408.0241914149374</ele>
   <time>2021-06-04T01:43:09.000Z</time>
</trkpt>  
<trkpt lat="34.24740031659335" lon="108.89528861638107">
   <ele>408.1928813913837</ele>
   <time>2021-06-04T01:43:11.000Z</time>
</trkpt>  
<trkpt lat="34.2474375960338" lon="108.89528454349761">
   <ele>408.1444971486926</ele>
   <time>2021-06-04T01:43:13.000Z</time>
</trkpt>  
<trkpt lat="34.24748291576897" lon="108.89528080331445">
   <ele>408.33898112829775</ele>
   <time>2021-06-04T01:43:15.000Z</time>
</trkpt>  
<trkpt lat="34.247510170156126" lon="108.89526152087186">
   <ele>408.3213438987732</ele>
   <time>2021-06-04T01:43:20.000Z</time>
</trkpt>  
<trkpt lat="34.247541767925995" lon="108.89524943615775">
   <ele>408.44157468434423</ele>
   <time>2021-06-04T01:43:24.000Z</time>
</trkpt>  
<trkpt lat="34.24757541149783" lon="108.89523957372717">
   <ele>408.383622338064</ele>
   <time>2021-06-04T01:43:28.000Z</time>
</trkpt>  
<trkpt lat="34.24760501272116" lon="108.89522791860692">
   <ele>408.46818827465177</ele>
   <time>2021-06-04T01:43:31.000Z</time>
</trkpt>  
<trkpt lat="34.24762815471804" lon="108.89519630510608">
   <ele>408.5924514858052</ele>
   <time>2021-06-04T01:43:36.000Z</time>
</trkpt>  
<trkpt lat="34.24763971371353" lon="108.89515770522372">
   <ele>408.5837926277891</ele>
   <time>2021-06-04T01:43:40.000Z</time>
</trkpt>  
<trkpt lat="34.2476514444505" lon="108.89512452967199">
   <ele>408.47628122288734</ele>
   <time>2021-06-04T01:43:43.000Z</time>
</trkpt>  
<trkpt lat="34.247670596265436" lon="108.89509129230359">
   <ele>408.57476184424013</ele>
   <time>2021-06-04T01:43:46.000Z</time>
</trkpt>  
<trkpt lat="34.24769031855203" lon="108.89506778644079">
   <ele>408.41248862072825</ele>
   <time>2021-06-04T01:43:47.000Z</time>
</trkpt>  
<trkpt lat="34.247709458384605" lon="108.89503568473515">
   <ele>408.3852491369471</ele>
   <time>2021-06-04T01:43:50.000Z</time>
</trkpt>  
<trkpt lat="34.24773422253003" lon="108.89502145391596">
   <ele>408.18001492507756</ele>
   <time>2021-06-04T01:43:55.000Z</time>
</trkpt>  
<trkpt lat="34.24776100853889" lon="108.89499424477282">
   <ele>408.23453871626407</ele>
   <time>2021-06-04T01:44:01.000Z</time>
</trkpt>  
<trkpt lat="34.24778378004969" lon="108.89497489257619">
   <ele>407.9164238423109</ele>
   <time>2021-06-04T01:44:04.000Z</time>
</trkpt>  
<trkpt lat="34.247798047347665" lon="108.8949394467072">
   <ele>408.1068704724312</ele>
   <time>2021-06-04T01:44:08.000Z</time>
</trkpt>  
<trkpt lat="34.24780535124931" lon="108.89490734308315">
   <ele>408.12874495983124</ele>
   <time>2021-06-04T01:44:11.000Z</time>
</trkpt>  
<trkpt lat="34.247816276237984" lon="108.89486984212019">
   <ele>408.25778318196535</ele>
   <time>2021-06-04T01:44:15.000Z</time>
</trkpt>  
<trkpt lat="34.24783473173748" lon="108.89484447693175">
   <ele>408.1380500346422</ele>
   <time>2021-06-04T01:44:18.000Z</time>
</trkpt>  
<trkpt lat="34.24785680113168" lon="108.89481897764975">
   <ele>408.58674157224596</ele>
   <time>2021-06-04T01:44:21.000Z</time>
</trkpt>  
<trkpt lat="34.24788324974121" lon="108.8947953953195">
   <ele>408.4087197035551</ele>
   <time>2021-06-04T01:44:24.000Z</time>
</trkpt>  
<trkpt lat="34.24791316274519" lon="108.89477003384206">
   <ele>408.5129724945873</ele>
   <time>2021-06-04T01:44:26.000Z</time>
</trkpt>  
<trkpt lat="34.24793213380762" lon="108.89474336538362">
   <ele>408.3015991579741</ele>
   <time>2021-06-04T01:44:28.000Z</time>
</trkpt>  
<trkpt lat="34.247961125304" lon="108.8947334654217">
   <ele>408.1675991965458</ele>
   <time>2021-06-04T01:44:32.000Z</time>
</trkpt>  
<trkpt lat="34.247989611691644" lon="108.89475527577225">
   <ele>408.0092179412022</ele>
   <time>2021-06-04T01:44:37.000Z</time>
</trkpt>  
<trkpt lat="34.248009513820364" lon="108.89479231929836">
   <ele>408.10485249664634</ele>
   <time>2021-06-04T01:44:41.000Z</time>
</trkpt>  
<trkpt lat="34.24803230915896" lon="108.89483000406416">
   <ele>408.05276147741824</ele>
   <time>2021-06-04T01:44:44.000Z</time>
</trkpt>  
<trkpt lat="34.24808243091652" lon="108.89489074974618">
   <ele>408.0532686719671</ele>
   <time>2021-06-04T01:44:46.000Z</time>
</trkpt>  
<trkpt lat="34.24810919679124" lon="108.89490750794671">
   <ele>408.11117019690573</ele>
   <time>2021-06-04T01:44:48.000Z</time>
</trkpt>  
<trkpt lat="34.24813835484006" lon="108.89491853098465">
   <ele>408.1248206505552</ele>
   <time>2021-06-04T01:44:53.000Z</time>
</trkpt>  
<trkpt lat="34.24816742060576" lon="108.8949263446491">
   <ele>408.1134946271777</ele>
   <time>2021-06-04T01:44:58.000Z</time>
</trkpt>  
<trkpt lat="34.24820030345628" lon="108.89494330224686">
   <ele>408.0298537481576</ele>
   <time>2021-06-04T01:45:01.000Z</time>
</trkpt>  
<trkpt lat="34.24823727247935" lon="108.89496358122699">
   <ele>408.19303328264505</ele>
   <time>2021-06-04T01:45:04.000Z</time>
</trkpt>  
<trkpt lat="34.248269467224205" lon="108.89498407522665">
   <ele>408.03337423224</ele>
   <time>2021-06-04T01:45:07.000Z</time>
</trkpt>  
<trkpt lat="34.248299200192626" lon="108.89499798351756">
   <ele>408.15133294276893</ele>
   <time>2021-06-04T01:45:10.000Z</time>
</trkpt>  
<trkpt lat="34.2483284172927" lon="108.89500394434782">
   <ele>408.1320967208594</ele>
   <time>2021-06-04T01:45:14.000Z</time>
</trkpt>  
<trkpt lat="34.24836776640543" lon="108.89501529353845">
   <ele>407.9628351526335</ele>
   <time>2021-06-04T01:45:16.000Z</time>
</trkpt>  
<trkpt lat="34.24839502320569" lon="108.89501964610216">
   <ele>408.4652122268453</ele>
   <time>2021-06-04T01:45:19.000Z</time>
</trkpt>  
<trkpt lat="34.24842984676211" lon="108.89501859467426">
   <ele>408.42874680645764</ele>
   <time>2021-06-04T01:45:23.000Z</time>
</trkpt>  
<trkpt lat="34.24846309872615" lon="108.8950225842974">
   <ele>408.2005542907864</ele>
   <time>2021-06-04T01:45:26.000Z</time>
</trkpt>  
<trkpt lat="34.2484972242892" lon="108.89502822017485">
   <ele>408.31112115550786</ele>
   <time>2021-06-04T01:45:30.000Z</time>
</trkpt>  
<trkpt lat="34.24852594366956" lon="108.89503686557262">
   <ele>408.33749463409185</ele>
   <time>2021-06-04T01:45:33.000Z</time>
</trkpt>  
<trkpt lat="34.24855552985815" lon="108.89504416971572">
   <ele>408.65837097447366</ele>
   <time>2021-06-04T01:45:35.000Z</time>
</trkpt>  
<trkpt lat="34.24859017126419" lon="108.8950551206882">
   <ele>408.47662592772394</ele>
   <time>2021-06-04T01:45:37.000Z</time>
</trkpt>  
<trkpt lat="34.248623675369345" lon="108.89506510196773">
   <ele>408.07063841074705</ele>
   <time>2021-06-04T01:45:41.000Z</time>
</trkpt>  
<trkpt lat="34.2486505749382" lon="108.89506899856266">
   <ele>407.9830726478249</ele>
   <time>2021-06-04T01:45:45.000Z</time>
</trkpt>  
<trkpt lat="34.24868071643167" lon="108.89506744034257">
   <ele>407.9441097015515</ele>
   <time>2021-06-04T01:45:49.000Z</time>
</trkpt>  
<trkpt lat="34.24871292999684" lon="108.89506103281984">
   <ele>407.7978924801573</ele>
   <time>2021-06-04T01:45:52.000Z</time>
</trkpt>  
<trkpt lat="34.248740042015775" lon="108.89506126622">
   <ele>407.7135666748509</ele>
   <time>2021-06-04T01:45:54.000Z</time>
</trkpt>  
<trkpt lat="34.24877097258321" lon="108.89505055690368">
   <ele>407.70507613848895</ele>
   <time>2021-06-04T01:45:57.000Z</time>
</trkpt>  
<trkpt lat="34.24879782463332" lon="108.89504576255146">
   <ele>407.76846666727215</ele>
   <time>2021-06-04T01:45:59.000Z</time>
</trkpt>  
<trkpt lat="34.248831308812804" lon="108.89504321788228">
   <ele>407.4510357566178</ele>
   <time>2021-06-04T01:46:02.000Z</time>
</trkpt>  
<trkpt lat="34.24886550877867" lon="108.89504841565805">
   <ele>406.82737847510725</ele>
   <time>2021-06-04T01:46:05.000Z</time>
</trkpt>  
<trkpt lat="34.24889581894006" lon="108.8950453974493">
   <ele>406.9789337981492</ele>
   <time>2021-06-04T01:46:08.000Z</time>
</trkpt>  
<trkpt lat="34.248912281402326" lon="108.89501912948684">
   <ele>406.74814723897725</ele>
   <time>2021-06-04T01:46:12.000Z</time>
</trkpt>  
<trkpt lat="34.248930882181924" lon="108.89499407379643">
   <ele>406.719409446232</ele>
   <time>2021-06-04T01:46:15.000Z</time>
</trkpt>  
<trkpt lat="34.24895381850005" lon="108.8949751152404">
   <ele>406.66103647183627</ele>
   <time>2021-06-04T01:46:19.000Z</time>
</trkpt>  
<trkpt lat="34.24897566285965" lon="108.89494489061326">
   <ele>406.52743295859545</ele>
   <time>2021-06-04T01:46:24.000Z</time>
</trkpt>  
<trkpt lat="34.24899347490275" lon="108.89491599597217">
   <ele>406.7845171093941</ele>
   <time>2021-06-04T01:46:27.000Z</time>
</trkpt>  
<trkpt lat="34.24898163328226" lon="108.89488542995078">
   <ele>406.23102882597595</ele>
   <time>2021-06-04T01:46:32.000Z</time>
</trkpt>  
<trkpt lat="34.24896063154339" lon="108.89486252252908">
   <ele>406.38610847014934</ele>
   <time>2021-06-04T01:46:37.000Z</time>
</trkpt>  
<trkpt lat="34.248952437406764" lon="108.89482828229163">
   <ele>406.3365760212764</ele>
   <time>2021-06-04T01:46:42.000Z</time>
</trkpt>  
<trkpt lat="34.24895172743804" lon="108.8947919820882">
   <ele>406.14615769684315</ele>
   <time>2021-06-04T01:46:46.000Z</time>
</trkpt>  
<trkpt lat="34.248958643332415" lon="108.89475528871812">
   <ele>406.07699442468584</ele>
   <time>2021-06-04T01:46:50.000Z</time>
</trkpt>  
<trkpt lat="34.24898920744231" lon="108.89474037318548">
   <ele>406.4568291474134</ele>
   <time>2021-06-04T01:46:56.000Z</time>
</trkpt>  
<trkpt lat="34.24901850118697" lon="108.89474367465382">
   <ele>406.1737324586138</ele>
   <time>2021-06-04T01:47:01.000Z</time>
</trkpt>  
<trkpt lat="34.24904786882429" lon="108.89475709364638">
   <ele>405.98851627949625</ele>
   <time>2021-06-04T01:47:06.000Z</time>
</trkpt>  
<trkpt lat="34.2490808491983" lon="108.89476636882883">
   <ele>406.174225486815</ele>
   <time>2021-06-04T01:47:10.000Z</time>
</trkpt>  
<trkpt lat="34.249115092625146" lon="108.89477954876577">
   <ele>406.1156731080264</ele>
   <time>2021-06-04T01:47:14.000Z</time>
</trkpt>  
<trkpt lat="34.24914604070525" lon="108.8947873055526">
   <ele>406.31096728052944</ele>
   <time>2021-06-04T01:47:17.000Z</time>
</trkpt>  
<trkpt lat="34.24917747098876" lon="108.89479445283683">
   <ele>406.3384829200804</ele>
   <time>2021-06-04T01:47:19.000Z</time>
</trkpt>  
<trkpt lat="34.24920846665749" lon="108.89480322821603">
   <ele>406.26748849172145</ele>
   <time>2021-06-04T01:47:21.000Z</time>
</trkpt>  
<trkpt lat="34.2492400804389" lon="108.89480374456066">
   <ele>406.0049288254231</ele>
   <time>2021-06-04T01:47:24.000Z</time>
</trkpt>  
<trkpt lat="34.249268057465386" lon="108.89480418719212">
   <ele>406.5421150363982</ele>
   <time>2021-06-04T01:47:27.000Z</time>
</trkpt>  
<trkpt lat="34.249303602930134" lon="108.89480546157748">
   <ele>406.29869222454727</ele>
   <time>2021-06-04T01:47:31.000Z</time>
</trkpt>  
<trkpt lat="34.24934273263447" lon="108.89480851790296">
   <ele>406.1982365194708</ele>
   <time>2021-06-04T01:47:34.000Z</time>
</trkpt>  
<trkpt lat="34.24936937863353" lon="108.89479938171617">
   <ele>406.45438344497234</ele>
   <time>2021-06-04T01:47:37.000Z</time>
</trkpt>  
<trkpt lat="34.24940028547434" lon="108.8947825072952">
   <ele>405.84517300035805</ele>
   <time>2021-06-04T01:47:41.000Z</time>
</trkpt>  
<trkpt lat="34.24943033879832" lon="108.89476461639053">
   <ele>406.3716928213835</ele>
   <time>2021-06-04T01:47:45.000Z</time>
</trkpt>  
<trkpt lat="34.249460750954434" lon="108.89475341803954">
   <ele>406.391604013741</ele>
   <time>2021-06-04T01:47:48.000Z</time>
</trkpt>  
<trkpt lat="34.24948358807275" lon="108.89473467210279">
   <ele>406.2480343701318</ele>
   <time>2021-06-04T01:47:51.000Z</time>
</trkpt>  
<trkpt lat="34.24950859637575" lon="108.89470728019826">
   <ele>405.3985555320978</ele>
   <time>2021-06-04T01:47:55.000Z</time>
</trkpt>  
<trkpt lat="34.24953118341874" lon="108.89467545619209">
   <ele>405.86480222735554</ele>
   <time>2021-06-04T01:47:59.000Z</time>
</trkpt>  
<trkpt lat="34.24955551896914" lon="108.89464355639926">
   <ele>405.2751601189375</ele>
   <time>2021-06-04T01:48:03.000Z</time>
</trkpt>  
<trkpt lat="34.249577261457134" lon="108.89461701306706">
   <ele>405.0421647783369</ele>
   <time>2021-06-04T01:48:06.000Z</time>
</trkpt>  
<trkpt lat="34.24960106297274" lon="108.89458708356076">
   <ele>405.3504258589819</ele>
   <time>2021-06-04T01:48:10.000Z</time>
</trkpt>  
<trkpt lat="34.24962525168041" lon="108.89456164983939">
   <ele>405.0205846140161</ele>
   <time>2021-06-04T01:48:13.000Z</time>
</trkpt>  
<trkpt lat="34.2496523865683" lon="108.89454023700398">
   <ele>405.38924053125083</ele>
   <time>2021-06-04T01:48:16.000Z</time>
</trkpt>  
<trkpt lat="34.24967868799146" lon="108.8945241735053">
   <ele>405.175525886938</ele>
   <time>2021-06-04T01:48:19.000Z</time>
</trkpt>  
<trkpt lat="34.249706236612454" lon="108.89450523800673">
   <ele>405.1489996314049</ele>
   <time>2021-06-04T01:48:22.000Z</time>
</trkpt>  
<trkpt lat="34.24973528489144" lon="108.89448373372403">
   <ele>404.9391530305147</ele>
   <time>2021-06-04T01:48:26.000Z</time>
</trkpt>  
<trkpt lat="34.24975365927159" lon="108.89445381983771">
   <ele>404.91718153096735</ele>
   <time>2021-06-04T01:48:33.000Z</time>
</trkpt>  
<trkpt lat="34.24978147758643" lon="108.89445358867303">
   <ele>404.9413574822247</ele>
   <time>2021-06-04T01:48:37.000Z</time>
</trkpt>  
<trkpt lat="34.249810455933435" lon="108.89443714502949">
   <ele>404.84478000178933</ele>
   <time>2021-06-04T01:48:44.000Z</time>
</trkpt>  
<trkpt lat="34.249834191691406" lon="108.89442134099626">
   <ele>405.43643486406654</ele>
   <time>2021-06-04T01:48:47.000Z</time>
</trkpt>  
<trkpt lat="34.24986077022559" lon="108.8944115003712">
   <ele>405.2533837510273</ele>
   <time>2021-06-04T01:48:50.000Z</time>
</trkpt>  
<trkpt lat="34.249891154826244" lon="108.89440524547814">
   <ele>405.87393828853965</ele>
   <time>2021-06-04T01:48:53.000Z</time>
</trkpt>  
<trkpt lat="34.24992751970766" lon="108.89439813552148">
   <ele>405.85642363131046</ele>
   <time>2021-06-04T01:48:57.000Z</time>
</trkpt>  
<trkpt lat="34.24996144980204" lon="108.89439105103924">
   <ele>405.44567547086626</ele>
   <time>2021-06-04T01:49:00.000Z</time>
</trkpt>  
<trkpt lat="34.24999479094045" lon="108.8943870933245">
   <ele>405.9420438371599</ele>
   <time>2021-06-04T01:49:03.000Z</time>
</trkpt>  
<trkpt lat="34.25002966090648" lon="108.89438448701038">
   <ele>406.1945057846606</ele>
   <time>2021-06-04T01:49:07.000Z</time>
</trkpt>  
<trkpt lat="34.25005741529345" lon="108.89438165988943">
   <ele>405.5998560814187</ele>
   <time>2021-06-04T01:49:10.000Z</time>
</trkpt>  
<trkpt lat="34.25008919878576" lon="108.8943691534701">
   <ele>405.8386481590569</ele>
   <time>2021-06-04T01:49:14.000Z</time>
</trkpt>  
<trkpt lat="34.25011246688752" lon="108.89434996539896">
   <ele>405.5781966028735</ele>
   <time>2021-06-04T01:49:17.000Z</time>
</trkpt>  
<trkpt lat="34.25013540652099" lon="108.89432832455043">
   <ele>405.7719485955313</ele>
   <time>2021-06-04T01:49:20.000Z</time>
</trkpt>  
<trkpt lat="34.25015563791272" lon="108.8943032470599">
   <ele>405.79170442186296</ele>
   <time>2021-06-04T01:49:23.000Z</time>
</trkpt>  
<trkpt lat="34.25017905742947" lon="108.89427529892781">
   <ele>405.69816587120295</ele>
   <time>2021-06-04T01:49:27.000Z</time>
</trkpt>  
<trkpt lat="34.25020317109795" lon="108.8942464105245">
   <ele>405.68896680977196</ele>
   <time>2021-06-04T01:49:31.000Z</time>
</trkpt>  
<trkpt lat="34.25022197488287" lon="108.8942111086471">
   <ele>406.20307806972414</ele>
   <time>2021-06-04T01:49:34.000Z</time>
</trkpt>  
<trkpt lat="34.25022678460002" lon="108.894168929916">
   <ele>405.94720701966435</ele>
   <time>2021-06-04T01:49:38.000Z</time>
</trkpt>  
<trkpt lat="34.25022538514953" lon="108.89413039496546">
   <ele>406.2683993913233</ele>
   <time>2021-06-04T01:49:42.000Z</time>
</trkpt>  
<trkpt lat="34.2502221307119" lon="108.89409229354023">
   <ele>406.3692166339606</ele>
   <time>2021-06-04T01:49:46.000Z</time>
</trkpt>  
<trkpt lat="34.2502094757331" lon="108.89405875841439">
   <ele>406.5578176956624</ele>
   <time>2021-06-04T01:49:51.000Z</time>
</trkpt>  
<trkpt lat="34.2501964369751" lon="108.89401913298678">
   <ele>407.1357398554683</ele>
   <time>2021-06-04T01:49:55.000Z</time>
</trkpt>  
<trkpt lat="34.25019112367874" lon="108.89398678092657">
   <ele>406.9739753007889</ele>
   <time>2021-06-04T01:49:58.000Z</time>
</trkpt>  
<trkpt lat="34.25019866845864" lon="108.89394775423555">
   <ele>407.15741644240916</ele>
   <time>2021-06-04T01:50:02.000Z</time>
</trkpt>  
<trkpt lat="34.25021010618342" lon="108.89390831385131">
   <ele>407.13752816058695</ele>
   <time>2021-06-04T01:50:06.000Z</time>
</trkpt>  
<trkpt lat="34.25021998419957" lon="108.89386768613419">
   <ele>406.9014915302396</ele>
   <time>2021-06-04T01:50:10.000Z</time>
</trkpt>  
<trkpt lat="34.25022560009392" lon="108.89382450010555">
   <ele>407.95002212561667</ele>
   <time>2021-06-04T01:50:13.000Z</time>
</trkpt>  
<trkpt lat="34.250232152368625" lon="108.89378812178013">
   <ele>407.532678950578</ele>
   <time>2021-06-04T01:50:17.000Z</time>
</trkpt>  
<trkpt lat="34.2502417550963" lon="108.89375716555261">
   <ele>406.7199942143634</ele>
   <time>2021-06-04T01:50:21.000Z</time>
</trkpt>  
<trkpt lat="34.250250479604844" lon="108.89372299635531">
   <ele>407.1082453420386</ele>
   <time>2021-06-04T01:50:25.000Z</time>
</trkpt>  
<trkpt lat="34.25025804233709" lon="108.8936867041861">
   <ele>407.2398835057393</ele>
   <time>2021-06-04T01:50:30.000Z</time>
</trkpt>  
<trkpt lat="34.25026651923771" lon="108.89365156892421">
   <ele>407.4003178505227</ele>
   <time>2021-06-04T01:50:35.000Z</time>
</trkpt>  
<trkpt lat="34.25026757967256" lon="108.89361214690666">
   <ele>407.16480996645987</ele>
   <time>2021-06-04T01:50:40.000Z</time>
</trkpt>  
<trkpt lat="34.25026834215789" lon="108.89357476496558">
   <ele>407.76890507899225</ele>
   <time>2021-06-04T01:50:44.000Z</time>
</trkpt>  
<trkpt lat="34.25026471648619" lon="108.89353453118261">
   <ele>407.24950753711164</ele>
   <time>2021-06-04T01:50:49.000Z</time>
</trkpt>  
<trkpt lat="34.250261857408105" lon="108.89350113520464">
   <ele>406.9578047366813</ele>
   <time>2021-06-04T01:50:54.000Z</time>
</trkpt>  
<trkpt lat="34.25026125889985" lon="108.89346453626051">
   <ele>406.85198783967644</ele>
   <time>2021-06-04T01:50:58.000Z</time>
</trkpt>  
<trkpt lat="34.250266950543306" lon="108.89342934217373">
   <ele>406.97234632074833</ele>
   <time>2021-06-04T01:51:01.000Z</time>
</trkpt>  
<trkpt lat="34.25028300401711" lon="108.89339394285389">
   <ele>407.2701699985191</ele>
   <time>2021-06-04T01:51:04.000Z</time>
</trkpt>  
<trkpt lat="34.25030209238986" lon="108.89336191696175">
   <ele>407.1249892441556</ele>
   <time>2021-06-04T01:51:06.000Z</time>
</trkpt>  
<trkpt lat="34.25031925577937" lon="108.89333471273571">
   <ele>407.0960911260918</ele>
   <time>2021-06-04T01:51:08.000Z</time>
</trkpt>  
<trkpt lat="34.25034295672304" lon="108.89329760002917">
   <ele>406.9966212986037</ele>
   <time>2021-06-04T01:51:11.000Z</time>
</trkpt>  
<trkpt lat="34.25036994509574" lon="108.89325880351073">
   <ele>406.6620862381533</ele>
   <time>2021-06-04T01:51:14.000Z</time>
</trkpt>  
<trkpt lat="34.250396953012824" lon="108.89323121391794">
   <ele>406.4360565589741</ele>
   <time>2021-06-04T01:51:17.000Z</time>
</trkpt>  
<trkpt lat="34.25041862008535" lon="108.89320867240875">
   <ele>407.0502727078274</ele>
   <time>2021-06-04T01:51:20.000Z</time>
</trkpt>  
<trkpt lat="34.2504423164528" lon="108.89318153099045">
   <ele>406.7250543879345</ele>
   <time>2021-06-04T01:51:23.000Z</time>
</trkpt>  
<trkpt lat="34.250460771149626" lon="108.89315273056305">
   <ele>407.1745782820508</ele>
   <time>2021-06-04T01:51:26.000Z</time>
</trkpt>  
<trkpt lat="34.25047760405512" lon="108.89312102635597">
   <ele>407.0365077331662</ele>
   <time>2021-06-04T01:51:31.000Z</time>
</trkpt>  
<trkpt lat="34.2504931785222" lon="108.89308578364485">
   <ele>407.1910240519792</ele>
   <time>2021-06-04T01:51:37.000Z</time>
</trkpt>  
<trkpt lat="34.25050374905819" lon="108.89304734528744">
   <ele>407.0753997359425</ele>
   <time>2021-06-04T01:51:41.000Z</time>
</trkpt>  
<trkpt lat="34.25051064611557" lon="108.89300796830491">
   <ele>407.0170035036281</ele>
   <time>2021-06-04T01:51:44.000Z</time>
</trkpt>  
<trkpt lat="34.25051652787532" lon="108.89297576373521">
   <ele>407.2948474129662</ele>
   <time>2021-06-04T01:51:48.000Z</time>
</trkpt>  
<trkpt lat="34.25052564013879" lon="108.89294400371526">
   <ele>407.2926860759035</ele>
   <time>2021-06-04T01:51:53.000Z</time>
</trkpt>  
<trkpt lat="34.25054217882434" lon="108.8929106825613">
   <ele>407.07752363942564</ele>
   <time>2021-06-04T01:51:57.000Z</time>
</trkpt>  
<trkpt lat="34.25053704265475" lon="108.89286550739486">
   <ele>406.9634089777246</ele>
   <time>2021-06-04T01:52:00.000Z</time>
</trkpt>  
<trkpt lat="34.250528639526294" lon="108.89282379330078">
   <ele>407.6918701287359</ele>
   <time>2021-06-04T01:52:03.000Z</time>
</trkpt>  
<trkpt lat="34.2505166709198" lon="108.89278674616462">
   <ele>406.5898395217955</ele>
   <time>2021-06-04T01:52:07.000Z</time>
</trkpt>  
<trkpt lat="34.250505091572755" lon="108.89275670065783">
   <ele>407.12823349330574</ele>
   <time>2021-06-04T01:52:10.000Z</time>
</trkpt>  
<trkpt lat="34.250494221005106" lon="108.8927241753006">
   <ele>407.27800506260246</ele>
   <time>2021-06-04T01:52:13.000Z</time>
</trkpt>  
<trkpt lat="34.25048816337985" lon="108.89268738792312">
   <ele>406.8578656753525</ele>
   <time>2021-06-04T01:52:16.000Z</time>
</trkpt>  
<trkpt lat="34.250476897260135" lon="108.89265615618459">
   <ele>406.66229790076613</ele>
   <time>2021-06-04T01:52:19.000Z</time>
</trkpt>  
<trkpt lat="34.250464225684006" lon="108.89262423219826">
   <ele>406.8189879730344</ele>
   <time>2021-06-04T01:52:23.000Z</time>
</trkpt>  
<trkpt lat="34.25045490651018" lon="108.89259281892957">
   <ele>406.72913256287575</ele>
   <time>2021-06-04T01:52:26.000Z</time>
</trkpt>  
<trkpt lat="34.25044607884439" lon="108.89255690102978">
   <ele>406.5079174572602</ele>
   <time>2021-06-04T01:52:30.000Z</time>
</trkpt>  
<trkpt lat="34.25043788614314" lon="108.8925223768901">
   <ele>406.5959260351956</ele>
   <time>2021-06-04T01:52:33.000Z</time>
</trkpt>  
<trkpt lat="34.250424595398655" lon="108.89249124060169">
   <ele>406.4755676817149</ele>
   <time>2021-06-04T01:52:36.000Z</time>
</trkpt>  
<trkpt lat="34.250404429564156" lon="108.89245684355411">
   <ele>406.7583419987932</ele>
   <time>2021-06-04T01:52:41.000Z</time>
</trkpt>  
<trkpt lat="34.25038108943928" lon="108.89242637807585">
   <ele>406.8633806416765</ele>
   <time>2021-06-04T01:52:45.000Z</time>
</trkpt>  
<trkpt lat="34.250359929142846" lon="108.89239899622916">
   <ele>406.8412566073239</ele>
   <time>2021-06-04T01:52:49.000Z</time>
</trkpt>  
<trkpt lat="34.25034239182162" lon="108.89237286497718">
   <ele>406.15497926436365</ele>
   <time>2021-06-04T01:52:52.000Z</time>
</trkpt>  
<trkpt lat="34.25032651462439" lon="108.89234523784647">
   <ele>406.25545401126146</ele>
   <time>2021-06-04T01:52:55.000Z</time>
</trkpt>  
<trkpt lat="34.250314127848284" lon="108.8923161887909">
   <ele>406.44761864095926</ele>
   <time>2021-06-04T01:52:58.000Z</time>
</trkpt>  
<trkpt lat="34.25029783688891" lon="108.8922820457142">
   <ele>406.4464497230947</ele>
   <time>2021-06-04T01:53:02.000Z</time>
</trkpt>  
<trkpt lat="34.25027895890145" lon="108.89225354611915">
   <ele>406.41952281538397</ele>
   <time>2021-06-04T01:53:06.000Z</time>
</trkpt>  
<trkpt lat="34.25025878550947" lon="108.89222894855038">
   <ele>406.31426021363586</ele>
   <time>2021-06-04T01:53:09.000Z</time>
</trkpt>  
<trkpt lat="34.25023491552703" lon="108.89221077711623">
   <ele>406.4451338974759</ele>
   <time>2021-06-04T01:53:13.000Z</time>
</trkpt>  
<trkpt lat="34.25021124547198" lon="108.8921939418269">
   <ele>406.0238208286464</ele>
   <time>2021-06-04T01:53:16.000Z</time>
</trkpt>  
<trkpt lat="34.250181517061456" lon="108.89217880842172">
   <ele>406.66374074388295</ele>
   <time>2021-06-04T01:53:20.000Z</time>
</trkpt>  
<trkpt lat="34.2501508522767" lon="108.89216495318776">
   <ele>406.29446766898036</ele>
   <time>2021-06-04T01:53:24.000Z</time>
</trkpt>  
<trkpt lat="34.25012218480309" lon="108.89214171783335">
   <ele>406.62350342515856</ele>
   <time>2021-06-04T01:53:29.000Z</time>
</trkpt>  
<trkpt lat="34.2500974408785" lon="108.89212392426428">
   <ele>405.8195708747953</ele>
   <time>2021-06-04T01:53:32.000Z</time>
</trkpt>  
<trkpt lat="34.25006899273726" lon="108.89210455988513">
   <ele>405.9163773730397</ele>
   <time>2021-06-04T01:53:36.000Z</time>
</trkpt>  
<trkpt lat="34.25003986121007" lon="108.89208078591959">
   <ele>405.6497771013528</ele>
   <time>2021-06-04T01:53:39.000Z</time>
</trkpt>  
<trkpt lat="34.25001794903736" lon="108.89206007007239">
   <ele>405.6337777916342</ele>
   <time>2021-06-04T01:53:42.000Z</time>
</trkpt>  
<trkpt lat="34.24999274098726" lon="108.89203942503714">
   <ele>405.9309450937435</ele>
   <time>2021-06-04T01:53:45.000Z</time>
</trkpt>  
<trkpt lat="34.24996541465893" lon="108.89201717208415">
   <ele>405.78244591876864</ele>
   <time>2021-06-04T01:53:48.000Z</time>
</trkpt>  
<trkpt lat="34.24994984161787" lon="108.89198398966172">
   <ele>405.94870653003454</ele>
   <time>2021-06-04T01:53:52.000Z</time>
</trkpt>  
<trkpt lat="34.24994584432515" lon="108.89194825700707">
   <ele>405.6058528739959</ele>
   <time>2021-06-04T01:53:55.000Z</time>
</trkpt>  
<trkpt lat="34.24993956035803" lon="108.89189810397147">
   <ele>405.5288707045838</ele>
   <time>2021-06-04T01:53:58.000Z</time>
</trkpt>  
<trkpt lat="34.249936175975854" lon="108.89185566005925">
   <ele>405.5394735308364</ele>
   <time>2021-06-04T01:54:01.000Z</time>
</trkpt>  
<trkpt lat="34.24993251456204" lon="108.8918171679345">
   <ele>405.80148575268686</ele>
   <time>2021-06-04T01:54:04.000Z</time>
</trkpt>  
<trkpt lat="34.249929311574945" lon="108.89177516468209">
   <ele>406.24404869787395</ele>
   <time>2021-06-04T01:54:08.000Z</time>
</trkpt>  
<trkpt lat="34.24993014428058" lon="108.89174048650702">
   <ele>406.0445781359449</ele>
   <time>2021-06-04T01:54:11.000Z</time>
</trkpt>  
<trkpt lat="34.249927432076156" lon="108.89170207301629">
   <ele>406.365514697507</ele>
   <time>2021-06-04T01:54:14.000Z</time>
</trkpt>  
<trkpt lat="34.24992298026486" lon="108.89166722774917">
   <ele>406.5825153943151</ele>
   <time>2021-06-04T01:54:17.000Z</time>
</trkpt>  
<trkpt lat="34.24991467297602" lon="108.89162863433735">
   <ele>406.52612730581313</ele>
   <time>2021-06-04T01:54:20.000Z</time>
</trkpt>  
<trkpt lat="34.249905206249764" lon="108.89158694245643">
   <ele>406.6723256222904</ele>
   <time>2021-06-04T01:54:24.000Z</time>
</trkpt>  
<trkpt lat="34.24989610402831" lon="108.89155307373309">
   <ele>406.8147716941312</ele>
   <time>2021-06-04T01:54:27.000Z</time>
</trkpt>  
<trkpt lat="34.249886140374514" lon="108.89151830827056">
   <ele>406.9384816158563</ele>
   <time>2021-06-04T01:54:30.000Z</time>
</trkpt>  
<trkpt lat="34.24986906148615" lon="108.89147841421607">
   <ele>407.3798703420907</ele>
   <time>2021-06-04T01:54:35.000Z</time>
</trkpt>  
<trkpt lat="34.24985159250037" lon="108.89144454229357">
   <ele>407.39681933261454</ele>
   <time>2021-06-04T01:54:38.000Z</time>
</trkpt>  
<trkpt lat="34.2498333740909" lon="108.89140579072325">
   <ele>407.57425284944475</ele>
   <time>2021-06-04T01:54:41.000Z</time>
</trkpt>  
<trkpt lat="34.24981403434074" lon="108.89137111411242">
   <ele>407.6306053576991</ele>
   <time>2021-06-04T01:54:45.000Z</time>
</trkpt>  
<trkpt lat="34.24979246716887" lon="108.89134367059192">
   <ele>407.3021736294031</ele>
   <time>2021-06-04T01:54:49.000Z</time>
</trkpt>  
<trkpt lat="34.24976637162389" lon="108.89131847827825">
   <ele>407.474697499536</ele>
   <time>2021-06-04T01:54:53.000Z</time>
</trkpt>  
<trkpt lat="34.24974210642783" lon="108.89130373064104">
   <ele>407.49062244128436</ele>
   <time>2021-06-04T01:54:57.000Z</time>
</trkpt>  
<trkpt lat="34.24971602765386" lon="108.89129444734412">
   <ele>406.98991353437304</ele>
   <time>2021-06-04T01:55:03.000Z</time>
</trkpt>  
<trkpt lat="34.249685570405944" lon="108.8912898205521">
   <ele>406.37686857860535</ele>
   <time>2021-06-04T01:55:06.000Z</time>
</trkpt>  
<trkpt lat="34.24965422820644" lon="108.89129407874793">
   <ele>406.3401154782623</ele>
   <time>2021-06-04T01:55:09.001Z</time>
</trkpt>  
<trkpt lat="34.24962010688065" lon="108.89130227945235">
   <ele>406.56304205488414</ele>
   <time>2021-06-04T01:55:13.000Z</time>
</trkpt>  
<trkpt lat="34.24958542343202" lon="108.89131224789973">
   <ele>406.5138394208625</ele>
   <time>2021-06-04T01:55:17.000Z</time>
</trkpt>  
<trkpt lat="34.2495511841766" lon="108.89132024253526">
   <ele>406.05441892612725</ele>
   <time>2021-06-04T01:55:19.000Z</time>
</trkpt>  
<trkpt lat="34.24952337763704" lon="108.89133515363484">
   <ele>405.9779157657176</ele>
   <time>2021-06-04T01:55:22.000Z</time>
</trkpt>  
<trkpt lat="34.24949923588057" lon="108.89135434995353">
   <ele>406.11625511944294</ele>
   <time>2021-06-04T01:55:25.000Z</time>
</trkpt>  
<trkpt lat="34.249474628100145" lon="108.89137536731258">
   <ele>405.75772225111723</ele>
   <time>2021-06-04T01:55:28.000Z</time>
</trkpt>  
<trkpt lat="34.249453078299624" lon="108.89140621389713">
   <ele>405.9578995425254</ele>
   <time>2021-06-04T01:55:32.000Z</time>
</trkpt>  
<trkpt lat="34.24944164977829" lon="108.89143933795854">
   <ele>405.0442967507988</ele>
   <time>2021-06-04T01:55:35.000Z</time>
</trkpt>  
<trkpt lat="34.249424359215624" lon="108.89147688139992">
   <ele>404.61582573410124</ele>
   <time>2021-06-04T01:55:38.000Z</time>
</trkpt>  
<trkpt lat="34.24939763212794" lon="108.89150588322191">
   <ele>404.8467195192352</ele>
   <time>2021-06-04T01:55:41.000Z</time>
</trkpt>  
<trkpt lat="34.249369992210134" lon="108.89152820771174">
   <ele>404.2477318216115</ele>
   <time>2021-06-04T01:55:44.000Z</time>
</trkpt>  
<trkpt lat="34.249345158568126" lon="108.8915565034318">
   <ele>404.11093364842236</ele>
   <time>2021-06-04T01:55:47.000Z</time>
</trkpt>  
<trkpt lat="34.2493262955642" lon="108.89158928656937">
   <ele>403.84577372670174</ele>
   <time>2021-06-04T01:55:50.000Z</time>
</trkpt>  
<trkpt lat="34.249300479127015" lon="108.89161362521145">
   <ele>404.6352278571576</ele>
   <time>2021-06-04T01:55:53.000Z</time>
</trkpt>  
<trkpt lat="34.24927371989631" lon="108.89163309372005">
   <ele>404.1437150593847</ele>
   <time>2021-06-04T01:55:56.000Z</time>
</trkpt>  
<trkpt lat="34.24924676368542" lon="108.89165168722356">
   <ele>404.04673285316676</ele>
   <time>2021-06-04T01:56:00.000Z</time>
</trkpt>  
<trkpt lat="34.24921103889088" lon="108.89167087243521">
   <ele>403.88206298463047</ele>
   <time>2021-06-04T01:56:04.000Z</time>
</trkpt>  
<trkpt lat="34.249188841335226" lon="108.89169117419696">
   <ele>404.29432117845863</ele>
   <time>2021-06-04T01:56:09.000Z</time>
</trkpt>  
<trkpt lat="34.24914949236014" lon="108.89170407752614">
   <ele>404.07450823206455</ele>
   <time>2021-06-04T01:56:13.000Z</time>
</trkpt>  
<trkpt lat="34.2491197649116" lon="108.89170491462085">
   <ele>404.12411662656814</ele>
   <time>2021-06-04T01:56:15.000Z</time>
</trkpt>  
<trkpt lat="34.249092574442386" lon="108.89171485514406">
   <ele>404.1589361773804</ele>
   <time>2021-06-04T01:56:19.000Z</time>
</trkpt>  
<trkpt lat="34.24905798907336" lon="108.89172592516533">
   <ele>404.35014647245407</ele>
   <time>2021-06-04T01:56:22.000Z</time>
</trkpt>  
<trkpt lat="34.24902420234543" lon="108.89173677148635">
   <ele>404.2709779869765</ele>
   <time>2021-06-04T01:56:25.000Z</time>
</trkpt>  
<trkpt lat="34.24899836087037" lon="108.89176461904879">
   <ele>404.86705565918237</ele>
   <time>2021-06-04T01:56:29.000Z</time>
</trkpt>  
<trkpt lat="34.24898142136414" lon="108.89179403025653">
   <ele>404.9970298483968</ele>
   <time>2021-06-04T01:56:31.000Z</time>
</trkpt>  
<trkpt lat="34.24895917305548" lon="108.89181593797188">
   <ele>404.9906283961609</ele>
   <time>2021-06-04T01:56:34.000Z</time>
</trkpt>  
<trkpt lat="34.24894695767292" lon="108.89185438914413">
   <ele>404.73702930565923</ele>
   <time>2021-06-04T01:56:38.000Z</time>
</trkpt>  
<trkpt lat="34.24894214101536" lon="108.89189459941146">
   <ele>404.93977304920554</ele>
   <time>2021-06-04T01:56:42.000Z</time>
</trkpt>  
<trkpt lat="34.24893165424988" lon="108.89192748429979">
   <ele>405.5278771650046</ele>
   <time>2021-06-04T01:56:48.000Z</time>
</trkpt>  
<trkpt lat="34.24893699808735" lon="108.89196761685378">
   <ele>405.1845952561125</ele>
   <time>2021-06-04T01:56:52.000Z</time>
</trkpt>  
<trkpt lat="34.248948475488454" lon="108.8919999519546">
   <ele>405.11302346084267</ele>
   <time>2021-06-04T01:56:55.000Z</time>
</trkpt>  
<trkpt lat="34.24895907404614" lon="108.89203649358099">
   <ele>405.2443365249783</ele>
   <time>2021-06-04T01:56:58.000Z</time>
</trkpt>  
<trkpt lat="34.24896808337626" lon="108.89207706002023">
   <ele>405.23895646538585</ele>
   <time>2021-06-04T01:57:02.000Z</time>
</trkpt>  
<trkpt lat="34.24897121886315" lon="108.89210996268746">
   <ele>405.1614250326529</ele>
   <time>2021-06-04T01:57:09.000Z</time>
</trkpt>  
<trkpt lat="34.248976701252445" lon="108.89207661107486">
   <ele>405.20089433994144</ele>
   <time>2021-06-04T02:00:42.000Z</time>
</trkpt>  
<trkpt lat="34.2489703706693" lon="108.89203616161436">
   <ele>405.209717605263</ele>
   <time>2021-06-04T02:00:46.000Z</time>
</trkpt>  
<trkpt lat="34.24896422447134" lon="108.89200331607256">
   <ele>405.1010404918343</ele>
   <time>2021-06-04T02:01:01.000Z</time>
</trkpt>  
<trkpt lat="34.24898841204567" lon="108.89198450033695">
   <ele>405.2873168550432</ele>
   <time>2021-06-04T02:01:58.000Z</time>
</trkpt>  
<trkpt lat="34.2490169326959" lon="108.89196307939885">
   <ele>405.33032960724086</ele>
   <time>2021-06-04T02:02:00.000Z</time>
</trkpt>  
<trkpt lat="34.24899772395308" lon="108.89198776934354">
   <ele>404.56055516097695</ele>
   <time>2021-06-04T02:02:15.000Z</time>
</trkpt>  
<trkpt lat="34.2489921112367" lon="108.89201979654011">
   <ele>405.34427658002824</ele>
   <time>2021-06-04T02:03:44.000Z</time>
</trkpt>  
<trkpt lat="34.248991716167176" lon="108.892057775982">
   <ele>405.60041598044336</ele>
   <time>2021-06-04T02:03:46.000Z</time>
</trkpt>  
<trkpt lat="34.24898841181713" lon="108.89210168903215">
   <ele>405.537147147581</ele>
   <time>2021-06-04T02:03:48.000Z</time>
</trkpt>  
<trkpt lat="34.24898570594664" lon="108.89214744751004">
   <ele>405.62520000711083</ele>
   <time>2021-06-04T02:03:50.000Z</time>
</trkpt>  
<trkpt lat="34.24898204604144" lon="108.89218259570094">
   <ele>405.7339301845059</ele>
   <time>2021-06-04T02:03:52.000Z</time>
</trkpt>  
<trkpt lat="34.24898447387838" lon="108.89221889470859">
   <ele>405.8760610977188</ele>
   <time>2021-06-04T02:03:54.000Z</time>
</trkpt>  
<trkpt lat="34.248985180000446" lon="108.89225224520249">
   <ele>405.4804248586297</ele>
   <time>2021-06-04T02:03:56.000Z</time>
</trkpt>  
<trkpt lat="34.24896520870529" lon="108.89228042928713">
   <ele>406.24172293767333</ele>
   <time>2021-06-04T02:04:00.000Z</time>
</trkpt>  
<trkpt lat="34.24893620908285" lon="108.89229527001397">
   <ele>406.33444677386433</ele>
   <time>2021-06-04T02:04:04.000Z</time>
</trkpt>  
<trkpt lat="34.24890973383555" lon="108.8923127936093">
   <ele>406.6855340870097</ele>
   <time>2021-06-04T02:04:08.000Z</time>
</trkpt>  
<trkpt lat="34.24889511857878" lon="108.89234949619649">
   <ele>405.6688730418682</ele>
   <time>2021-06-04T02:04:12.000Z</time>
</trkpt>  
<trkpt lat="34.24887070614756" lon="108.8923880622153">
   <ele>406.1947884047404</ele>
   <time>2021-06-04T02:04:15.000Z</time>
</trkpt>  
<trkpt lat="34.24884589165362" lon="108.89241993122602">
   <ele>406.6494361264631</ele>
   <time>2021-06-04T02:04:18.000Z</time>
</trkpt>  
<trkpt lat="34.24882316264764" lon="108.89244484001551">
   <ele>406.9101671380922</ele>
   <time>2021-06-04T02:04:22.000Z</time>
</trkpt>  
<trkpt lat="34.24881601339535" lon="108.89248418332073">
   <ele>406.6950654890388</ele>
   <time>2021-06-04T02:04:25.000Z</time>
</trkpt>  
<trkpt lat="34.24881260590891" lon="108.89251662663247">
   <ele>406.7207665685564</ele>
   <time>2021-06-04T02:04:28.000Z</time>
</trkpt>  
<trkpt lat="34.24881400143235" lon="108.89255453744335">
   <ele>407.16726968437433</ele>
   <time>2021-06-04T02:04:31.000Z</time>
</trkpt>  
<trkpt lat="34.248808853927194" lon="108.89259477153854">
   <ele>407.1022886559367</ele>
   <time>2021-06-04T02:04:34.000Z</time>
</trkpt>  
<trkpt lat="34.248817497024" lon="108.89263714323256">
   <ele>407.2141786441207</ele>
   <time>2021-06-04T02:04:38.000Z</time>
</trkpt>  
<trkpt lat="34.248831546161" lon="108.89268950097807">
   <ele>407.3529651351273</ele>
   <time>2021-06-04T02:04:41.000Z</time>
</trkpt>  
<trkpt lat="34.248829716235214" lon="108.89272947772166">
   <ele>407.46809665486217</ele>
   <time>2021-06-04T02:04:43.000Z</time>
</trkpt>  
<trkpt lat="34.24883820700836" lon="108.89277017822751">
   <ele>407.460835496895</ele>
   <time>2021-06-04T02:04:46.000Z</time>
</trkpt>  
<trkpt lat="34.24885464868677" lon="108.89281302838715">
   <ele>407.8485046643764</ele>
   <time>2021-06-04T02:04:49.000Z</time>
</trkpt>  
<trkpt lat="34.248855261700974" lon="108.89284603861792">
   <ele>407.6623370787129</ele>
   <time>2021-06-04T02:04:52.000Z</time>
</trkpt>  
<trkpt lat="34.248873746081834" lon="108.89288448280355">
   <ele>407.5663077170029</ele>
   <time>2021-06-04T02:04:55.000Z</time>
</trkpt>  
<trkpt lat="34.24889398506943" lon="108.8929220352488">
   <ele>407.32040910981596</ele>
   <time>2021-06-04T02:04:57.000Z</time>
</trkpt>  
<trkpt lat="34.24890442787322" lon="108.89297276957161">
   <ele>407.89480717107654</ele>
   <time>2021-06-04T02:05:00.000Z</time>
</trkpt>  
<trkpt lat="34.248902622955974" lon="108.89301208752265">
   <ele>407.53630575351417</ele>
   <time>2021-06-04T02:05:03.000Z</time>
</trkpt>  
<trkpt lat="34.248892492306624" lon="108.8930530063668">
   <ele>407.9241569666192</ele>
   <time>2021-06-04T02:05:06.000Z</time>
</trkpt>  
<trkpt lat="34.24888187494772" lon="108.89308663263485">
   <ele>408.2350888289511</ele>
   <time>2021-06-04T02:05:09.000Z</time>
</trkpt>  
<trkpt lat="34.248874778015654" lon="108.89312542955872">
   <ele>408.5910607278347</ele>
   <time>2021-06-04T02:05:13.000Z</time>
</trkpt>  
<trkpt lat="34.24886757742203" lon="108.89316278145091">
   <ele>408.6322136307135</ele>
   <time>2021-06-04T02:05:15.000Z</time>
</trkpt>  
<trkpt lat="34.248869264757936" lon="108.89321586958239">
   <ele>408.9153448101133</ele>
   <time>2021-06-04T02:05:18.000Z</time>
</trkpt>  
<trkpt lat="34.24886726879103" lon="108.89325370115138">
   <ele>408.352540243417</ele>
   <time>2021-06-04T02:05:21.000Z</time>
</trkpt>  
<trkpt lat="34.24886011273034" lon="108.89328790760878">
   <ele>408.5448746830225</ele>
   <time>2021-06-04T02:05:23.000Z</time>
</trkpt>  
<trkpt lat="34.24884102459545" lon="108.8933186905374">
   <ele>408.5438589109108</ele>
   <time>2021-06-04T02:05:26.000Z</time>
</trkpt>  
<trkpt lat="34.24882220243755" lon="108.89335180537454">
   <ele>409.06779401004314</ele>
   <time>2021-06-04T02:05:30.000Z</time>
</trkpt>  
<trkpt lat="34.24879615040114" lon="108.89337439263072">
   <ele>409.2431723475456</ele>
   <time>2021-06-04T02:05:33.000Z</time>
</trkpt>  
<trkpt lat="34.24876030145444" lon="108.89338972658561">
   <ele>409.4392254790291</ele>
   <time>2021-06-04T02:05:35.000Z</time>
</trkpt>  
<trkpt lat="34.2487293815089" lon="108.89340083862781">
   <ele>409.1595672313124</ele>
   <time>2021-06-04T02:05:37.000Z</time>
</trkpt>  
<trkpt lat="34.24870522430654" lon="108.89341806460922">
   <ele>409.55758237838745</ele>
   <time>2021-06-04T02:05:39.000Z</time>
</trkpt>  
<trkpt lat="34.248676284389845" lon="108.89344015822738">
   <ele>409.004553203471</ele>
   <time>2021-06-04T02:05:42.000Z</time>
</trkpt>  
<trkpt lat="34.248660527384075" lon="108.89347084933415">
   <ele>408.9972901381552</ele>
   <time>2021-06-04T02:05:45.000Z</time>
</trkpt>  
<trkpt lat="34.248639104098174" lon="108.89349534126657">
   <ele>409.54092896543443</ele>
   <time>2021-06-04T02:05:48.000Z</time>
</trkpt>  
<trkpt lat="34.24861776762399" lon="108.89352225660258">
   <ele>409.5876981187612</ele>
   <time>2021-06-04T02:05:51.000Z</time>
</trkpt>  
<trkpt lat="34.248607894735386" lon="108.8935553137541">
   <ele>409.32085791788995</ele>
   <time>2021-06-04T02:05:53.000Z</time>
</trkpt>  
<trkpt lat="34.24858830402275" lon="108.89358527741621">
   <ele>409.0292060384527</ele>
   <time>2021-06-04T02:05:56.000Z</time>
</trkpt>  
<trkpt lat="34.2485717697141" lon="108.89361832196421">
   <ele>408.96100685652345</ele>
   <time>2021-06-04T02:05:59.000Z</time>
</trkpt>  
<trkpt lat="34.248551164097684" lon="108.8936476609832">
   <ele>409.2574656242505</ele>
   <time>2021-06-04T02:06:02.000Z</time>
</trkpt>  
<trkpt lat="34.24852545951161" lon="108.89368757411972">
   <ele>409.3417249340564</ele>
   <time>2021-06-04T02:06:05.000Z</time>
</trkpt>  
<trkpt lat="34.24850538092785" lon="108.8937157282103">
   <ele>409.2521309722215</ele>
   <time>2021-06-04T02:06:07.000Z</time>
</trkpt>  
<trkpt lat="34.248482672423194" lon="108.89375430050603">
   <ele>409.1665291171521</ele>
   <time>2021-06-04T02:06:11.000Z</time>
</trkpt>  
<trkpt lat="34.24847328487259" lon="108.89378792914985">
   <ele>409.29309841711074</ele>
   <time>2021-06-04T02:06:13.000Z</time>
</trkpt>  
<trkpt lat="34.24846842969057" lon="108.89382080100133">
   <ele>409.5307968808338</ele>
   <time>2021-06-04T02:06:16.000Z</time>
</trkpt>  
<trkpt lat="34.24845443905308" lon="108.89385141685325">
   <ele>409.2688706731424</ele>
   <time>2021-06-04T02:06:18.000Z</time>
</trkpt>  
<trkpt lat="34.24843727060413" lon="108.89388606606765">
   <ele>409.24121537059546</ele>
   <time>2021-06-04T02:06:20.000Z</time>
</trkpt>  
<trkpt lat="34.248439310794815" lon="108.89392656990864">
   <ele>409.5555565748364</ele>
   <time>2021-06-04T02:06:23.000Z</time>
</trkpt>  
<trkpt lat="34.24843102258596" lon="108.89396967804367">
   <ele>409.89124560169876</ele>
   <time>2021-06-04T02:06:27.000Z</time>
</trkpt>  
<trkpt lat="34.248416900518514" lon="108.89401556461887">
   <ele>409.2150928210467</ele>
   <time>2021-06-04T02:06:30.000Z</time>
</trkpt>  
<trkpt lat="34.24839805554823" lon="108.89404469008322">
   <ele>408.9455812256783</ele>
   <time>2021-06-04T02:06:32.000Z</time>
</trkpt>  
<trkpt lat="34.24836896871752" lon="108.89407827174688">
   <ele>408.8020789809525</ele>
   <time>2021-06-04T02:06:34.000Z</time>
</trkpt>  
<trkpt lat="34.2483391418225" lon="108.89410327713392">
   <ele>409.28209546674043</ele>
   <time>2021-06-04T02:06:36.000Z</time>
</trkpt>  
<trkpt lat="34.24831670292902" lon="108.89412181316743">
   <ele>409.32800773344934</ele>
   <time>2021-06-04T02:06:39.000Z</time>
</trkpt>  
<trkpt lat="34.24830442482966" lon="108.89415395651118">
   <ele>408.5923932362348</ele>
   <time>2021-06-04T02:06:43.000Z</time>
</trkpt>  
<trkpt lat="34.24830987617492" lon="108.89418602050937">
   <ele>409.14056355599314</ele>
   <time>2021-06-04T02:06:45.000Z</time>
</trkpt>  
<trkpt lat="34.24831475432457" lon="108.89421855713852">
   <ele>408.9160865396261</ele>
   <time>2021-06-04T02:06:47.000Z</time>
</trkpt>  
<trkpt lat="34.248303223107925" lon="108.89425088166409">
   <ele>408.2624528352171</ele>
   <time>2021-06-04T02:06:50.000Z</time>
</trkpt>  
<trkpt lat="34.2482777749159" lon="108.89427609057716">
   <ele>408.1567199509591</ele>
   <time>2021-06-04T02:06:52.000Z</time>
</trkpt>  
<trkpt lat="34.248254556534526" lon="108.89429330923257">
   <ele>408.5327667174861</ele>
   <time>2021-06-04T02:06:54.000Z</time>
</trkpt>  
<trkpt lat="34.248231100432086" lon="108.89431118803681">
   <ele>408.24641427770257</ele>
   <time>2021-06-04T02:06:56.000Z</time>
</trkpt>  
<trkpt lat="34.24820830660846" lon="108.89433370369879">
   <ele>408.3642544625327</ele>
   <time>2021-06-04T02:06:58.000Z</time>
</trkpt>  
<trkpt lat="34.24818316265616" lon="108.894348417789">
   <ele>408.06824179086834</ele>
   <time>2021-06-04T02:07:00.000Z</time>
</trkpt>  
<trkpt lat="34.24816290210942" lon="108.89437218057856">
   <ele>408.4008477386087</ele>
   <time>2021-06-04T02:07:04.000Z</time>
</trkpt>  
<trkpt lat="34.248129896468384" lon="108.89439074533371">
   <ele>408.3758595744148</ele>
   <time>2021-06-04T02:07:07.000Z</time>
</trkpt>  
<trkpt lat="34.24809490199197" lon="108.89441127947394">
   <ele>408.1706312149763</ele>
   <time>2021-06-04T02:07:09.000Z</time>
</trkpt>  
<trkpt lat="34.2480689327923" lon="108.89443327081113">
   <ele>408.2887680726126</ele>
   <time>2021-06-04T02:07:12.000Z</time>
</trkpt>  
<trkpt lat="34.248039190623366" lon="108.89445576154338">
   <ele>407.99182501155883</ele>
   <time>2021-06-04T02:07:15.000Z</time>
</trkpt>  
<trkpt lat="34.24802061487218" lon="108.89447977402442">
   <ele>408.220208466053</ele>
   <time>2021-06-04T02:07:17.000Z</time>
</trkpt>  
<trkpt lat="34.2480096442409" lon="108.89451281288962">
   <ele>408.1857746653259</ele>
   <time>2021-06-04T02:07:19.000Z</time>
</trkpt>  
<trkpt lat="34.24799685733192" lon="108.89456164948422">
   <ele>408.1135378293693</ele>
   <time>2021-06-04T02:07:22.000Z</time>
</trkpt>  
<trkpt lat="34.247983638003824" lon="108.89459879929588">
   <ele>408.05361195094883</ele>
   <time>2021-06-04T02:07:24.000Z</time>
</trkpt>  
<trkpt lat="34.247969790968455" lon="108.8946451269821">
   <ele>408.17312739696354</ele>
   <time>2021-06-04T02:07:27.000Z</time>
</trkpt>  
<trkpt lat="34.247964021813054" lon="108.89468520234993">
   <ele>407.9037193711847</ele>
   <time>2021-06-04T02:07:29.000Z</time>
</trkpt>  
<trkpt lat="34.247970054674255" lon="108.89472276669707">
   <ele>407.7979739420116</ele>
   <time>2021-06-04T02:07:31.000Z</time>
</trkpt>  
<trkpt lat="34.24797968550535" lon="108.89476697116173">
   <ele>407.79339941684157</ele>
   <time>2021-06-04T02:07:35.000Z</time>
</trkpt>  
<trkpt lat="34.247996627774945" lon="108.89479741026868">
   <ele>407.8389073032886</ele>
   <time>2021-06-04T02:07:38.000Z</time>
</trkpt>  
<trkpt lat="34.24801226183735" lon="108.89482761140454">
   <ele>407.9215874252841</ele>
   <time>2021-06-04T02:07:41.000Z</time>
</trkpt>  
<trkpt lat="34.248027532243036" lon="108.89486603369909">
   <ele>407.92025220021605</ele>
   <time>2021-06-04T02:07:44.000Z</time>
</trkpt>  
<trkpt lat="34.248007708882874" lon="108.89489424867095">
   <ele>408.04450375493616</ele>
   <time>2021-06-04T02:07:49.000Z</time>
</trkpt>  
<trkpt lat="34.24797960367567" lon="108.89491055180046">
   <ele>408.29205199331045</ele>
   <time>2021-06-04T02:07:52.000Z</time>
</trkpt>  
<trkpt lat="34.247949613715235" lon="108.8949210541134">
   <ele>407.98826356232166</ele>
   <time>2021-06-04T02:07:57.000Z</time>
</trkpt>  
<trkpt lat="34.247918683493715" lon="108.89492765173176">
   <ele>408.5292711863294</ele>
   <time>2021-06-04T02:08:00.000Z</time>
</trkpt>  
<trkpt lat="34.24790539042808" lon="108.89496069933593">
   <ele>408.50942804664373</ele>
   <time>2021-06-04T02:08:05.000Z</time>
</trkpt>  
<trkpt lat="34.2478759432302" lon="108.8949633374404">
   <ele>408.46999315544963</ele>
   <time>2021-06-04T02:08:07.000Z</time>
</trkpt>  
<trkpt lat="34.247841779576916" lon="108.89496513476935">
   <ele>408.33331389166415</ele>
   <time>2021-06-04T02:08:09.000Z</time>
</trkpt>  
<trkpt lat="34.24780250542968" lon="108.89496894459656">
   <ele>408.4001618511975</ele>
   <time>2021-06-04T02:08:12.000Z</time>
</trkpt>  
<trkpt lat="34.2477897839702" lon="108.89492566108481">
   <ele>408.1441710386425</ele>
   <time>2021-06-04T02:08:15.000Z</time>
</trkpt>  
<trkpt lat="34.24777860772573" lon="108.89489519349348">
   <ele>407.95557972602546</ele>
   <time>2021-06-04T02:08:20.000Z</time>
</trkpt>  
<trkpt lat="34.247750964059534" lon="108.89489881970248">
   <ele>408.5398777620867</ele>
   <time>2021-06-04T02:08:44.000Z</time>
</trkpt>  
<trkpt lat="34.24772120006433" lon="108.89488559270433">
   <ele>408.30607831384987</ele>
   <time>2021-06-04T02:08:47.000Z</time>
</trkpt>  
<trkpt lat="34.24774688924348" lon="108.89490628574487">
   <ele>408.1987420897931</ele>
   <time>2021-06-04T02:09:05.000Z</time>
</trkpt>  
<trkpt lat="34.24778177365368" lon="108.89491996301196">
   <ele>408.15857141371816</ele>
   <time>2021-06-04T02:09:07.000Z</time>
</trkpt>  
<trkpt lat="34.24779338377927" lon="108.8949503203968">
   <ele>407.70284925587475</ele>
   <time>2021-06-04T02:09:19.000Z</time>
</trkpt>  
<trkpt lat="34.247766901774874" lon="108.89496713477105">
   <ele>408.0418091388419</ele>
   <time>2021-06-04T02:09:29.000Z</time>
</trkpt>  
<trkpt lat="34.247746331792705" lon="108.89494578325245">
   <ele>408.6160250194371</ele>
   <time>2021-06-04T02:09:35.000Z</time>
</trkpt>  
<trkpt lat="34.247769856629525" lon="108.8949271549513">
   <ele>408.23027812782675</ele>
   <time>2021-06-04T02:09:50.000Z</time>
</trkpt>  
<trkpt lat="34.24780093226801" lon="108.89491371831046">
   <ele>408.06105559691787</ele>
   <time>2021-06-04T02:09:52.000Z</time>
</trkpt>  
<trkpt lat="34.24783003641669" lon="108.89491170953983">
   <ele>407.75856602564454</ele>
   <time>2021-06-04T02:10:26.000Z</time>
</trkpt>  
<trkpt lat="34.24784010436688" lon="108.89487550529229">
   <ele>408.18718196917325</ele>
   <time>2021-06-04T02:10:31.000Z</time>
</trkpt>  
<trkpt lat="34.24787065841037" lon="108.89486333817243">
   <ele>408.39334992226213</ele>
   <time>2021-06-04T02:10:37.000Z</time>
</trkpt>  
<trkpt lat="34.247878792360474" lon="108.89482676980492">
   <ele>408.1661648163572</ele>
   <time>2021-06-04T02:10:41.000Z</time>
</trkpt>  
<trkpt lat="34.24787169751147" lon="108.8948584310992">
   <ele>407.97821078263223</ele>
   <time>2021-06-04T02:10:45.000Z</time>
</trkpt>  
<trkpt lat="34.24785391305427" lon="108.89489070567906">
   <ele>408.01969328988343</ele>
   <time>2021-06-04T02:10:48.000Z</time>
</trkpt>  
<trkpt lat="34.24782405550133" lon="108.89491617351614">
   <ele>407.8666063863784</ele>
   <time>2021-06-04T02:10:51.000Z</time>
</trkpt>  
<trkpt lat="34.247793022420545" lon="108.89493164889399">
   <ele>407.8473813487217</ele>
   <time>2021-06-04T02:10:54.000Z</time>
</trkpt>  
<trkpt lat="34.24776683318386" lon="108.89494693259758">
   <ele>408.21889134217054</ele>
   <time>2021-06-04T02:11:02.000Z</time>
</trkpt>  
<trkpt lat="34.24773763330101" lon="108.89494646135057">
   <ele>407.79870786424726</ele>
   <time>2021-06-04T02:11:13.000Z</time>
</trkpt>  
<trkpt lat="34.247709655106476" lon="108.89491965792675">
   <ele>407.9672227073461</ele>
   <time>2021-06-04T02:11:15.000Z</time>
</trkpt>  
<trkpt lat="34.24773249223003" lon="108.89493754333316">
   <ele>408.07460711710155</ele>
   <time>2021-06-04T02:11:25.000Z</time>
</trkpt>  
<trkpt lat="34.24776191335378" lon="108.89493753812232">
   <ele>408.07756965700537</ele>
   <time>2021-06-04T02:11:53.000Z</time>
</trkpt>  
<trkpt lat="34.2477923690857" lon="108.89491329848417">
   <ele>408.21474192105234</ele>
   <time>2021-06-04T02:11:55.000Z</time>
</trkpt>  
<trkpt lat="34.24785003217546" lon="108.89492816850267">
   <ele>408.5431788265705</ele>
   <time>2021-06-04T02:11:58.000Z</time>
</trkpt>  
<trkpt lat="34.24782868192508" lon="108.89490142770255">
   <ele>408.2746138628572</ele>
   <time>2021-06-04T02:12:20.000Z</time>
</trkpt>  
<trkpt lat="34.247802900883634" lon="108.89488554189572">
   <ele>408.1152075640857</ele>
   <time>2021-06-04T02:12:24.000Z</time>
</trkpt>  
<trkpt lat="34.247788951976354" lon="108.89492292119462">
   <ele>407.9737072242424</ele>
   <time>2021-06-04T02:12:27.000Z</time>
</trkpt>  
<trkpt lat="34.24780309181389" lon="108.89495243568494">
   <ele>408.23842005152255</ele>
   <time>2021-06-04T02:12:49.000Z</time>
</trkpt>  
<trkpt lat="34.247778984983206" lon="108.89496800368632">
   <ele>408.20526478253305</ele>
   <time>2021-06-04T02:12:59.000Z</time>
</trkpt>  
<trkpt lat="34.24780704584113" lon="108.89498675472402">
   <ele>407.64590500760823</ele>
   <time>2021-06-04T02:13:04.000Z</time>
</trkpt>  
<trkpt lat="34.24782637788873" lon="108.89501011852907">
   <ele>408.2026832578704</ele>
   <time>2021-06-04T02:13:16.000Z</time>
</trkpt>  
<trkpt lat="34.247845260657236" lon="108.89503362657132">
   <ele>408.2229616958648</ele>
   <time>2021-06-04T02:13:24.000Z</time>
</trkpt>  
<trkpt lat="34.24782038965527" lon="108.89502074359531">
   <ele>408.0795926190913</ele>
   <time>2021-06-04T02:13:49.000Z</time>
</trkpt>  
<trkpt lat="34.24779295553974" lon="108.89500017185026">
   <ele>408.4337439406663</ele>
   <time>2021-06-04T02:13:50.000Z</time>
</trkpt>  
<trkpt lat="34.2477747949654" lon="108.8949745516698">
   <ele>407.9707215251401</ele>
   <time>2021-06-04T02:14:00.000Z</time>
</trkpt>  
<trkpt lat="34.24780388105135" lon="108.8949734108167">
   <ele>407.95627066120505</ele>
   <time>2021-06-04T02:14:12.000Z</time>
</trkpt>  
<trkpt lat="34.24783213924459" lon="108.89497462197384">
   <ele>407.9452549945563</ele>
   <time>2021-06-04T02:14:24.000Z</time>
</trkpt>  
<trkpt lat="34.24780603690097" lon="108.89496259063479">
   <ele>408.06878149230033</ele>
   <time>2021-06-04T02:15:27.000Z</time>
</trkpt>  
<trkpt lat="34.24778077731584" lon="108.8949895460169">
   <ele>408.32247163075954</ele>
   <time>2021-06-04T02:15:29.000Z</time>
</trkpt>  
<trkpt lat="34.24781453765129" lon="108.89498501057264">
   <ele>408.3681315779686</ele>
   <time>2021-06-04T02:15:51.000Z</time>
</trkpt>  
<trkpt lat="34.24785465529" lon="108.89495950576237">
   <ele>408.12632359098643</ele>
   <time>2021-06-04T02:15:52.000Z</time>
</trkpt>  
<trkpt lat="34.247861879890465" lon="108.89491372947441">
   <ele>407.96994915418327</ele>
   <time>2021-06-04T02:15:54.000Z</time>
</trkpt>  
<trkpt lat="34.24788122282402" lon="108.89487809543213">
   <ele>408.0307643339038</ele>
   <time>2021-06-04T02:16:00.000Z</time>
</trkpt>  
<trkpt lat="34.24791147790866" lon="108.89485777315097">
   <ele>408.44585299212486</ele>
   <time>2021-06-04T02:16:02.000Z</time>
</trkpt>  
<trkpt lat="34.24793149421075" lon="108.89482707220962">
   <ele>408.4294981956482</ele>
   <time>2021-06-04T02:16:04.000Z</time>
</trkpt>  
<trkpt lat="34.247915461474456" lon="108.8947923832058">
   <ele>407.70386170595884</ele>
   <time>2021-06-04T02:16:08.000Z</time>
</trkpt>  
<trkpt lat="34.24792390548418" lon="108.89476109931448">
   <ele>408.1477519813925</ele>
   <time>2021-06-04T02:16:11.000Z</time>
</trkpt>  
<trkpt lat="34.247910179235575" lon="108.89473208241864">
   <ele>407.8861777577549</ele>
   <time>2021-06-04T02:16:14.000Z</time>
</trkpt>  
<trkpt lat="34.247926503432" lon="108.8947014914879">
   <ele>407.9510557819158</ele>
   <time>2021-06-04T02:16:19.000Z</time>
</trkpt>  
<trkpt lat="34.247950956576666" lon="108.89467204819894">
   <ele>408.2731341160834</ele>
   <time>2021-06-04T02:16:22.000Z</time>
</trkpt>  
<trkpt lat="34.24796834702434" lon="108.89464522022598">
   <ele>407.7584269884974</ele>
   <time>2021-06-04T02:16:25.000Z</time>
</trkpt>  
<trkpt lat="34.24799969502256" lon="108.89461291503666">
   <ele>408.4574644509703</ele>
   <time>2021-06-04T02:16:31.000Z</time>
</trkpt>  
<trkpt lat="34.2480206866737" lon="108.89458498086766">
   <ele>408.57262340933084</ele>
   <time>2021-06-04T02:16:34.000Z</time>
</trkpt>  
<trkpt lat="34.24802035396376" lon="108.89455210365739">
   <ele>408.44706093054265</ele>
   <time>2021-06-04T02:16:37.000Z</time>
</trkpt>  
<trkpt lat="34.24800888311869" lon="108.89451085483533">
   <ele>407.79444489907473</ele>
   <time>2021-06-04T02:16:41.000Z</time>
</trkpt>  
<trkpt lat="34.24800142757421" lon="108.89447475524412">
   <ele>408.2996251350269</ele>
   <time>2021-06-04T02:16:45.000Z</time>
</trkpt>  
<trkpt lat="34.24799185426248" lon="108.89444321083432">
   <ele>408.04227740317583</ele>
   <time>2021-06-04T02:16:50.000Z</time>
</trkpt>  
<trkpt lat="34.24797607838589" lon="108.89441131789201">
   <ele>408.0157907968387</ele>
   <time>2021-06-04T02:16:55.000Z</time>
</trkpt>  
<trkpt lat="34.24795131906049" lon="108.89439170594771">
   <ele>408.1031629201025</ele>
   <time>2021-06-04T02:16:57.000Z</time>
</trkpt>  
<trkpt lat="34.247979353969306" lon="108.89442686368443">
   <ele>408.0146240182221</ele>
   <time>2021-06-04T02:17:02.000Z</time>
</trkpt>  
<trkpt lat="34.24799600795574" lon="108.8944558752958">
   <ele>408.0766924582422</ele>
   <time>2021-06-04T02:17:03.000Z</time>
</trkpt>  
<trkpt lat="34.24800070386105" lon="108.89449141602775">
   <ele>408.2948572821915</ele>
   <time>2021-06-04T02:17:07.000Z</time>
</trkpt>  
<trkpt lat="34.247995305811834" lon="108.89452748986925">
   <ele>408.39426790736616</ele>
   <time>2021-06-04T02:17:10.000Z</time>
</trkpt>  
<trkpt lat="34.24799264855976" lon="108.89456594558654">
   <ele>408.4566531991586</ele>
   <time>2021-06-04T02:17:13.000Z</time>
</trkpt>  
<trkpt lat="34.247985934299344" lon="108.89460121077698">
   <ele>408.16187043115497</ele>
   <time>2021-06-04T02:17:17.000Z</time>
</trkpt>  
<trkpt lat="34.24797344998644" lon="108.894631566056">
   <ele>408.09916695114225</ele>
   <time>2021-06-04T02:17:20.000Z</time>
</trkpt>  
<trkpt lat="34.24795337512054" lon="108.8946601235127">
   <ele>407.7220149440691</ele>
   <time>2021-06-04T02:17:24.000Z</time>
</trkpt>  
<trkpt lat="34.24793083909874" lon="108.8946877160635">
   <ele>407.75608075316995</ele>
   <time>2021-06-04T02:17:27.000Z</time>
</trkpt>  
<trkpt lat="34.247909094045696" lon="108.89471283495658">
   <ele>407.7877688454464</ele>
   <time>2021-06-04T02:17:30.000Z</time>
</trkpt>  
<trkpt lat="34.24788851112623" lon="108.8947591396595">
   <ele>407.9895779937506</ele>
   <time>2021-06-04T02:17:33.000Z</time>
</trkpt>  
<trkpt lat="34.247860343500264" lon="108.89477768891747">
   <ele>408.3938318127766</ele>
   <time>2021-06-04T02:17:38.000Z</time>
</trkpt>  
<trkpt lat="34.247833529270224" lon="108.89475908959173">
   <ele>408.2549779592082</ele>
   <time>2021-06-04T02:17:47.000Z</time>
</trkpt>  
<trkpt lat="34.24780255876772" lon="108.89474636953625">
   <ele>408.27278558630496</ele>
   <time>2021-06-04T02:17:49.000Z</time>
</trkpt>  
<trkpt lat="34.24776808576289" lon="108.89473082338591">
   <ele>408.1001859381795</ele>
   <time>2021-06-04T02:17:52.000Z</time>
</trkpt>  
<trkpt lat="34.24773599950346" lon="108.89471860963057">
   <ele>408.40350886434317</ele>
   <time>2021-06-04T02:17:55.000Z</time>
</trkpt>  
<trkpt lat="34.247695976221884" lon="108.8946955627939">
   <ele>408.0905785486102</ele>
   <time>2021-06-04T02:17:58.000Z</time>
</trkpt>  
<trkpt lat="34.247660583593834" lon="108.89467293513991">
   <ele>408.40402475651354</ele>
   <time>2021-06-04T02:18:01.000Z</time>
</trkpt>  
<trkpt lat="34.247631111782496" lon="108.89466635074172">
   <ele>408.47660486306995</ele>
   <time>2021-06-04T02:18:03.000Z</time>
</trkpt>  
<trkpt lat="34.24759596892388" lon="108.89465356600557">
   <ele>408.2884036246687</ele>
   <time>2021-06-04T02:18:05.000Z</time>
</trkpt>  
<trkpt lat="34.24755667673379" lon="108.89464013984183">
   <ele>408.05724332947284</ele>
   <time>2021-06-04T02:18:08.000Z</time>
</trkpt>  
<trkpt lat="34.247528487314895" lon="108.8946291230898">
   <ele>408.20481684152037</ele>
   <time>2021-06-04T02:18:10.000Z</time>
</trkpt>  
<trkpt lat="34.247493898107685" lon="108.89461422350922">
   <ele>408.238154347986</ele>
   <time>2021-06-04T02:18:13.000Z</time>
</trkpt>  
<trkpt lat="34.247461409779326" lon="108.89462110609114">
   <ele>408.03906023781747</ele>
   <time>2021-06-04T02:18:16.000Z</time>
</trkpt>  
<trkpt lat="34.24742418412896" lon="108.89461377582187">
   <ele>408.1261573480442</ele>
   <time>2021-06-04T02:18:19.000Z</time>
</trkpt>  
<trkpt lat="34.24739416542437" lon="108.89461729005704">
   <ele>408.13540710601956</ele>
   <time>2021-06-04T02:18:22.000Z</time>
</trkpt>  
<trkpt lat="34.24736245686733" lon="108.89462414772663">
   <ele>408.29744148254395</ele>
   <time>2021-06-04T02:18:26.000Z</time>
</trkpt>  
<trkpt lat="34.24732939489479" lon="108.89463490302509">
   <ele>408.27310477383435</ele>
   <time>2021-06-04T02:18:29.000Z</time>
</trkpt>  
<trkpt lat="34.24729553357418" lon="108.89465492725938">
   <ele>408.0230813259259</ele>
   <time>2021-06-04T02:18:33.000Z</time>
</trkpt>  
<trkpt lat="34.24725844007331" lon="108.89465434126602">
   <ele>408.06070362590253</ele>
   <time>2021-06-04T02:18:35.000Z</time>
</trkpt>  
<trkpt lat="34.247229139627244" lon="108.89466376236058">
   <ele>407.92073372844607</ele>
   <time>2021-06-04T02:18:37.000Z</time>
</trkpt>  
<trkpt lat="34.247204491521806" lon="108.89468518705377">
   <ele>407.83725437056273</ele>
   <time>2021-06-04T02:18:39.000Z</time>
</trkpt>  
<trkpt lat="34.247178256956445" lon="108.8947145981629">
   <ele>408.1186446165666</ele>
   <time>2021-06-04T02:18:42.000Z</time>
</trkpt>  
<trkpt lat="34.24714444617014" lon="108.89473687038725">
   <ele>407.86127656698227</ele>
   <time>2021-06-04T02:18:46.000Z</time>
</trkpt>  
<trkpt lat="34.24712148611246" lon="108.89476114684915">
   <ele>408.3041095081717</ele>
   <time>2021-06-04T02:18:48.000Z</time>
</trkpt>  
<trkpt lat="34.24708980783694" lon="108.8947849788993">
   <ele>408.1425849730149</ele>
   <time>2021-06-04T02:18:52.000Z</time>
</trkpt>  
<trkpt lat="34.24705332283211" lon="108.89480119640767">
   <ele>407.9035565946251</ele>
   <time>2021-06-04T02:18:55.000Z</time>
</trkpt>  
<trkpt lat="34.24702582731353" lon="108.8948078933879">
   <ele>407.99007007014006</ele>
   <time>2021-06-04T02:18:57.000Z</time>
</trkpt>  
<trkpt lat="34.24700091532852" lon="108.89483256334933">
   <ele>408.22948379907757</ele>
   <time>2021-06-04T02:19:02.000Z</time>
</trkpt>  
<trkpt lat="34.24697729222864" lon="108.89484902677518">
   <ele>408.2447891505435</ele>
   <time>2021-06-04T02:19:06.000Z</time>
</trkpt>  
<trkpt lat="34.246952470557865" lon="108.8948839848585">
   <ele>408.2390071079135</ele>
   <time>2021-06-04T02:19:10.000Z</time>
</trkpt>  
<trkpt lat="34.24692769885106" lon="108.89490989051046">
   <ele>408.3181080557406</ele>
   <time>2021-06-04T02:19:13.000Z</time>
</trkpt>  
<trkpt lat="34.24691418740595" lon="108.8949510022484">
   <ele>408.15035246592015</ele>
   <time>2021-06-04T02:19:16.000Z</time>
</trkpt>  
<trkpt lat="34.24690334626731" lon="108.89498146063022">
   <ele>408.0998795153573</ele>
   <time>2021-06-04T02:19:19.000Z</time>
</trkpt>  
<trkpt lat="34.24689256550887" lon="108.89501965152772">
   <ele>408.14114554040134</ele>
   <time>2021-06-04T02:19:22.000Z</time>
</trkpt>  
<trkpt lat="34.24689873753921" lon="108.8950631578935">
   <ele>408.1773139294237</ele>
   <time>2021-06-04T02:19:25.000Z</time>
</trkpt>  
<trkpt lat="34.24687578547563" lon="108.8950886005425">
   <ele>407.74251001980156</ele>
   <time>2021-06-04T02:19:27.000Z</time>
</trkpt>  
<trkpt lat="34.246856313969715" lon="108.89511441010958">
   <ele>407.9491592133418</ele>
   <time>2021-06-04T02:19:29.000Z</time>
</trkpt>  
<trkpt lat="34.24684838714511" lon="108.89515500660504">
   <ele>407.4894028296694</ele>
   <time>2021-06-04T02:19:34.000Z</time>
</trkpt>  
<trkpt lat="34.24682715262061" lon="108.8951803227023">
   <ele>407.83889534976333</ele>
   <time>2021-06-04T02:19:37.000Z</time>
</trkpt>  
<trkpt lat="34.246801556533434" lon="108.89519514165974">
   <ele>408.0349997607991</ele>
   <time>2021-06-04T02:19:40.000Z</time>
</trkpt>  
<trkpt lat="34.24677277322933" lon="108.89518666858494">
   <ele>408.5810378883034</ele>
   <time>2021-06-04T02:19:44.000Z</time>
</trkpt>  
<trkpt lat="34.246739905325896" lon="108.89518037299574">
   <ele>408.1262604193762</ele>
   <time>2021-06-04T02:19:46.000Z</time>
</trkpt>  
<trkpt lat="34.24671275878331" lon="108.8951763310894">
   <ele>408.0032953331247</ele>
   <time>2021-06-04T02:19:49.000Z</time>
</trkpt>  
<trkpt lat="34.24668556743288" lon="108.89516996079924">
   <ele>407.90895225759596</ele>
   <time>2021-06-04T02:19:52.000Z</time>
</trkpt>  
<trkpt lat="34.246662282198386" lon="108.89513819817658">
   <ele>407.8301486214623</ele>
   <time>2021-06-04T02:19:55.000Z</time>
</trkpt>  
<trkpt lat="34.2466351555987" lon="108.89511847837846">
   <ele>407.7418088018894</ele>
   <time>2021-06-04T02:19:58.000Z</time>
</trkpt>  
<trkpt lat="34.24660177374768" lon="108.89510279153023">
   <ele>408.0902233533561</ele>
   <time>2021-06-04T02:20:01.000Z</time>
</trkpt>  
<trkpt lat="34.24656890913443" lon="108.89509628605248">
   <ele>407.8921829611063</ele>
   <time>2021-06-04T02:20:05.000Z</time>
</trkpt>  
<trkpt lat="34.246539791586684" lon="108.89508932862697">
   <ele>408.41508711408824</ele>
   <time>2021-06-04T02:20:08.000Z</time>
</trkpt>  
<trkpt lat="34.24650714260175" lon="108.89508775232257">
   <ele>407.98966535925865</ele>
   <time>2021-06-04T02:20:10.000Z</time>
</trkpt>  
<trkpt lat="34.246480806763195" lon="108.89507974660415">
   <ele>408.3036226462573</ele>
   <time>2021-06-04T02:20:13.000Z</time>
</trkpt>  
<trkpt lat="34.24646169164765" lon="108.89504609577713">
   <ele>407.96773472148925</ele>
   <time>2021-06-04T02:20:17.000Z</time>
</trkpt>  
<trkpt lat="34.246458469780386" lon="108.89501109775492">
   <ele>408.07709248550236</ele>
   <time>2021-06-04T02:20:20.000Z</time>
</trkpt>  
<trkpt lat="34.24645906670069" lon="108.89496519830996">
   <ele>408.1571172308177</ele>
   <time>2021-06-04T02:20:22.000Z</time>
</trkpt>  
<trkpt lat="34.24645000327066" lon="108.89493388596067">
   <ele>408.380788478069</ele>
   <time>2021-06-04T02:20:25.000Z</time>
</trkpt>  
       </trkseg>
   </trk>
</gpx>
