# Supplementary material for: Exploring the influence of path environment factors on walking behavior in urban parks with configuration attribute control
Source: PLoS One. 2025 Jul 28;20(7):e0329278. doi: 10.1371/journal.pone.0329278 (PMC12303266; doi:10.1371/journal.pone.0329278)
Supplement: S2 File — (ZIP) [file pone.0329278.s002.zip › S2 File/Trajectory data/F74.gpx]

<?xml version="1.0" encoding="UTF-8"?>
<gpx xmlns:xsi="http://www.w3.org/2001/XMLSchema-instance" xmlns="http://www.topografix.com/GPX/1/1" xsi:schemaLocation="http://www.topografix.com/GPX/1/1 http://www.topografix.com/GPX/1/1/gpx.xsd" version="1.1" creator="foooooot.com">
<metadata>
         <copyright author="foooooot.com"> <license>foooooot.com</license></copyright>
         <time>1622736994.898635</time>
         <name>1</name>
</metadata>
<trk>
    <name>1</name>
    <type>trip#track</type>
    <src>手机客户端软件/六只脚iPhone版</src>
    <trkseg> 
<trkpt lat="34.2462056922114" lon="108.8946959284217">
   <ele>411.51722717285156</ele>
   <time>2021-06-04T00:16:35.000Z</time>
</trkpt>  
<trkpt lat="34.24621842811071" lon="108.89472807011848">
   <ele>412.71034240722656</ele>
   <time>2021-06-04T00:16:44.000Z</time>
</trkpt>  
<trkpt lat="34.24623965410581" lon="108.89475595592388">
   <ele>414.08314514160156</ele>
   <time>2021-06-04T00:16:51.000Z</time>
</trkpt>  
<trkpt lat="34.246263450201496" lon="108.89478219288995">
   <ele>413.9234161376953</ele>
   <time>2021-06-04T00:16:57.000Z</time>
</trkpt>  
<trkpt lat="34.24628247678094" lon="108.89480942542312">
   <ele>414.76466369628906</ele>
   <time>2021-06-04T00:17:01.000Z</time>
</trkpt>  
<trkpt lat="34.24630826094758" lon="108.89483075005543">
   <ele>415.74671936035156</ele>
   <time>2021-06-04T00:17:04.000Z</time>
</trkpt>  
<trkpt lat="34.246333967928294" lon="108.8948507567475">
   <ele>416.10487365722656</ele>
   <time>2021-06-04T00:17:07.000Z</time>
</trkpt>  
<trkpt lat="34.2463624696968" lon="108.89487189619703">
   <ele>415.62538146972656</ele>
   <time>2021-06-04T00:17:10.000Z</time>
</trkpt>  
<trkpt lat="34.24639009541182" lon="108.89488897299219">
   <ele>415.71449279785156</ele>
   <time>2021-06-04T00:17:13.000Z</time>
</trkpt>  
<trkpt lat="34.246420979021195" lon="108.89490620200706">
   <ele>415.90589904785156</ele>
   <time>2021-06-04T00:17:16.000Z</time>
</trkpt>  
<trkpt lat="34.24645162677841" lon="108.89492247823914">
   <ele>415.98915100097656</ele>
   <time>2021-06-04T00:17:19.000Z</time>
</trkpt>  
<trkpt lat="34.246482943610005" lon="108.89494032837025">
   <ele>416.7349395751953</ele>
   <time>2021-06-04T00:17:22.000Z</time>
</trkpt>  
<trkpt lat="34.24651820073028" lon="108.89496466131342">
   <ele>416.97865295410156</ele>
   <time>2021-06-04T00:17:25.000Z</time>
</trkpt>  
<trkpt lat="34.24654293408374" lon="108.89498698985955">
   <ele>416.93006896972656</ele>
   <time>2021-06-04T00:17:27.000Z</time>
</trkpt>  
<trkpt lat="34.246568856357875" lon="108.89501480925745">
   <ele>416.47804260253906</ele>
   <time>2021-06-04T00:17:29.000Z</time>
</trkpt>  
<trkpt lat="34.24659526454448" lon="108.8950424026972">
   <ele>416.7041778564453</ele>
   <time>2021-06-04T00:17:31.000Z</time>
</trkpt>  
<trkpt lat="34.246620776181686" lon="108.89506703475772">
   <ele>415.97511291503906</ele>
   <time>2021-06-04T00:17:33.000Z</time>
</trkpt>  
<trkpt lat="34.246643602592286" lon="108.89508912559569">
   <ele>415.38539123535156</ele>
   <time>2021-06-04T00:17:35.000Z</time>
</trkpt>  
<trkpt lat="34.24666646649635" lon="108.89510948518776">
   <ele>415.25404357910156</ele>
   <time>2021-06-04T00:17:37.000Z</time>
</trkpt>  
<trkpt lat="34.246700772308884" lon="108.8951340283505">
   <ele>415.86976623535156</ele>
   <time>2021-06-04T00:17:40.000Z</time>
</trkpt>  
<trkpt lat="34.24673674668666" lon="108.89515547516858">
   <ele>415.75526428222656</ele>
   <time>2021-06-04T00:17:43.000Z</time>
</trkpt>  
<trkpt lat="34.24677232618777" lon="108.89517577769736">
   <ele>415.65211486816406</ele>
   <time>2021-06-04T00:17:46.000Z</time>
</trkpt>  
<trkpt lat="34.2468029991308" lon="108.8951907797118">
   <ele>416.10243225097656</ele>
   <time>2021-06-04T00:17:49.000Z</time>
</trkpt>  
<trkpt lat="34.24683593275295" lon="108.8951971910828">
   <ele>416.13648986816406</ele>
   <time>2021-06-04T00:17:52.000Z</time>
</trkpt>  
<trkpt lat="34.246864424107876" lon="108.89519399921059">
   <ele>415.97657775878906</ele>
   <time>2021-06-04T00:17:55.000Z</time>
</trkpt>  
<trkpt lat="34.246894130941094" lon="108.8951892011541">
   <ele>416.54335021972656</ele>
   <time>2021-06-04T00:17:59.000Z</time>
</trkpt>  
<trkpt lat="34.24692618412244" lon="108.89518668102872">
   <ele>416.80177307128906</ele>
   <time>2021-06-04T00:18:02.000Z</time>
</trkpt>  
<trkpt lat="34.24696221464391" lon="108.89518994563394">
   <ele>416.74623107910156</ele>
   <time>2021-06-04T00:18:05.000Z</time>
</trkpt>  
<trkpt lat="34.24699707264939" lon="108.89520002489219">
   <ele>417.35108947753906</ele>
   <time>2021-06-04T00:18:08.000Z</time>
</trkpt>  
<trkpt lat="34.24702278145363" lon="108.89521138576978">
   <ele>417.25575256347656</ele>
   <time>2021-06-04T00:18:10.000Z</time>
</trkpt>  
<trkpt lat="34.247059300913264" lon="108.89522743462233">
   <ele>417.22572326660156</ele>
   <time>2021-06-04T00:18:13.000Z</time>
</trkpt>  
<trkpt lat="34.24708607977885" lon="108.89523926554696">
   <ele>417.37489318847656</ele>
   <time>2021-06-04T00:18:15.000Z</time>
</trkpt>  
<trkpt lat="34.247113959624926" lon="108.89525218813485">
   <ele>417.77540588378906</ele>
   <time>2021-06-04T00:18:17.000Z</time>
</trkpt>  
<trkpt lat="34.24715049028893" lon="108.89526549545081">
   <ele>417.85804748535156</ele>
   <time>2021-06-04T00:18:20.000Z</time>
</trkpt>  
<trkpt lat="34.2471865666645" lon="108.89526958839978">
   <ele>417.60804748535156</ele>
   <time>2021-06-04T00:18:23.000Z</time>
</trkpt>  
<trkpt lat="34.24722238501359" lon="108.8952687089736">
   <ele>417.8233184814453</ele>
   <time>2021-06-04T00:18:26.000Z</time>
</trkpt>  
<trkpt lat="34.247258241454475" lon="108.89526637299205">
   <ele>417.6282501220703</ele>
   <time>2021-06-04T00:18:29.000Z</time>
</trkpt>  
<trkpt lat="34.2472959412866" lon="108.89526082732989">
   <ele>417.54017639160156</ele>
   <time>2021-06-04T00:18:32.000Z</time>
</trkpt>  
<trkpt lat="34.24733537168726" lon="108.89525330443117">
   <ele>417.45973205566406</ele>
   <time>2021-06-04T00:18:35.000Z</time>
</trkpt>  
<trkpt lat="34.24736444495306" lon="108.895247929688">
   <ele>417.66383361816406</ele>
   <time>2021-06-04T00:18:37.000Z</time>
</trkpt>  
<trkpt lat="34.24739199608009" lon="108.89524242962462">
   <ele>417.56349182128906</ele>
   <time>2021-06-04T00:18:39.000Z</time>
</trkpt>  
<trkpt lat="34.24741884025031" lon="108.89523535862806">
   <ele>417.64051818847656</ele>
   <time>2021-06-04T00:18:41.000Z</time>
</trkpt>  
<trkpt lat="34.24745691067953" lon="108.89522801779593">
   <ele>417.48097229003906</ele>
   <time>2021-06-04T00:18:44.000Z</time>
</trkpt>  
<trkpt lat="34.24748929884034" lon="108.89522013874962">
   <ele>417.00489807128906</ele>
   <time>2021-06-04T00:18:47.000Z</time>
</trkpt>  
<trkpt lat="34.24752008753696" lon="108.89519801366572">
   <ele>416.7630157470703</ele>
   <time>2021-06-04T00:18:50.000Z</time>
</trkpt>  
<trkpt lat="34.247545874391676" lon="108.89516797173538">
   <ele>416.21449279785156</ele>
   <time>2021-06-04T00:18:53.000Z</time>
</trkpt>  
<trkpt lat="34.247563322553376" lon="108.89513662956836">
   <ele>415.95069885253906</ele>
   <time>2021-06-04T00:18:56.000Z</time>
</trkpt>  
<trkpt lat="34.24757897070173" lon="108.89510610280419">
   <ele>415.96217346191406</ele>
   <time>2021-06-04T00:18:59.000Z</time>
</trkpt>  
<trkpt lat="34.247600043389085" lon="108.89506734904387">
   <ele>415.75099182128906</ele>
   <time>2021-06-04T00:19:02.000Z</time>
</trkpt>  
<trkpt lat="34.247624899946054" lon="108.89503186174734">
   <ele>415.91517639160156</ele>
   <time>2021-06-04T00:19:05.000Z</time>
</trkpt>  
<trkpt lat="34.24764807405581" lon="108.89500127115465">
   <ele>415.9904327392578</ele>
   <time>2021-06-04T00:19:08.000Z</time>
</trkpt>  
<trkpt lat="34.24767016511137" lon="108.89497478139164">
   <ele>415.5537872314453</ele>
   <time>2021-06-04T00:19:11.000Z</time>
</trkpt>  
<trkpt lat="34.24769347017134" lon="108.89494942627347">
   <ele>415.4475860595703</ele>
   <time>2021-06-04T00:19:14.000Z</time>
</trkpt>  
<trkpt lat="34.24771395055214" lon="108.89492237676515">
   <ele>415.34205627441406</ele>
   <time>2021-06-04T00:19:18.000Z</time>
</trkpt>  
<trkpt lat="34.24773181828536" lon="108.89489281574376">
   <ele>415.23731994628906</ele>
   <time>2021-06-04T00:19:21.000Z</time>
</trkpt>  
<trkpt lat="34.247753741798824" lon="108.89485848647709">
   <ele>415.22633361816406</ele>
   <time>2021-06-04T00:19:24.000Z</time>
</trkpt>  
<trkpt lat="34.24777094762414" lon="108.89482953958671">
   <ele>415.28736877441406</ele>
   <time>2021-06-04T00:19:27.000Z</time>
</trkpt>  
<trkpt lat="34.24778780933118" lon="108.89479510688477">
   <ele>415.14186096191406</ele>
   <time>2021-06-04T00:19:31.000Z</time>
</trkpt>  
<trkpt lat="34.24781177867018" lon="108.89477363490079">
   <ele>415.0764923095703</ele>
   <time>2021-06-04T00:19:34.000Z</time>
</trkpt>  
<trkpt lat="34.24784495263874" lon="108.89475829761723">
   <ele>414.92726135253906</ele>
   <time>2021-06-04T00:19:37.000Z</time>
</trkpt>  
<trkpt lat="34.24787754308322" lon="108.89475196684518">
   <ele>414.72547912597656</ele>
   <time>2021-06-04T00:19:40.000Z</time>
</trkpt>  
<trkpt lat="34.247915648424645" lon="108.89475646214662">
   <ele>414.39735412597656</ele>
   <time>2021-06-04T00:19:43.000Z</time>
</trkpt>  
<trkpt lat="34.24794442944474" lon="108.89478205678584">
   <ele>414.4669952392578</ele>
   <time>2021-06-04T00:19:45.999Z</time>
</trkpt>  
<trkpt lat="34.247962709537425" lon="108.89481590972149">
   <ele>414.3118438720703</ele>
   <time>2021-06-04T00:19:48.999Z</time>
</trkpt>  
<trkpt lat="34.24797864195541" lon="108.89484839922093">
   <ele>414.19520568847656</ele>
   <time>2021-06-04T00:19:51.999Z</time>
</trkpt>  
<trkpt lat="34.24799854538921" lon="108.89487840126235">
   <ele>413.9446563720703</ele>
   <time>2021-06-04T00:19:54.999Z</time>
</trkpt>  
<trkpt lat="34.24802827399866" lon="108.8949050642206">
   <ele>414.10511779785156</ele>
   <time>2021-06-04T00:19:57.999Z</time>
</trkpt>  
<trkpt lat="34.2480646320718" lon="108.8949192375709">
   <ele>413.6995391845703</ele>
   <time>2021-06-04T00:20:00.999Z</time>
</trkpt>  
<trkpt lat="34.24810275820531" lon="108.89492693754237">
   <ele>413.6571807861328</ele>
   <time>2021-06-04T00:20:03.999Z</time>
</trkpt>  
<trkpt lat="34.24812951749188" lon="108.89493183129925">
   <ele>413.43885803222656</ele>
   <time>2021-06-04T00:20:05.999Z</time>
</trkpt>  
<trkpt lat="34.24816716652757" lon="108.89493922818707">
   <ele>413.06275939941406</ele>
   <time>2021-06-04T00:20:08.999Z</time>
</trkpt>  
<trkpt lat="34.24820693065868" lon="108.8949445372008">
   <ele>412.9867706298828</ele>
   <time>2021-06-04T00:20:11.999Z</time>
</trkpt>  
<trkpt lat="34.248246689011275" lon="108.89494645635224">
   <ele>413.09437561035156</ele>
   <time>2021-06-04T00:20:14.999Z</time>
</trkpt>  
<trkpt lat="34.24828595464987" lon="108.89494627926317">
   <ele>412.6693878173828</ele>
   <time>2021-06-04T00:20:17.999Z</time>
</trkpt>  
<trkpt lat="34.24831922934147" lon="108.89495185794884">
   <ele>412.67835998535156</ele>
   <time>2021-06-04T00:20:20.999Z</time>
</trkpt>  
<trkpt lat="34.24834826366669" lon="108.89495989871116">
   <ele>412.49440002441406</ele>
   <time>2021-06-04T00:20:23.999Z</time>
</trkpt>  
<trkpt lat="34.248383297544926" lon="108.89497028677768">
   <ele>412.27796936035156</ele>
   <time>2021-06-04T00:20:26.999Z</time>
</trkpt>  
<trkpt lat="34.24841445075095" lon="108.89497950913247">
   <ele>411.9275665283203</ele>
   <time>2021-06-04T00:20:29.999Z</time>
</trkpt>  
<trkpt lat="34.248445326931915" lon="108.89498765183855">
   <ele>411.70484924316406</ele>
   <time>2021-06-04T00:20:33.999Z</time>
</trkpt>  
<trkpt lat="34.248481447877076" lon="108.89499669003372">
   <ele>411.8834991455078</ele>
   <time>2021-06-04T00:20:36.999Z</time>
</trkpt>  
<trkpt lat="34.24850853562081" lon="108.89500299973652">
   <ele>411.64039611816406</ele>
   <time>2021-06-04T00:20:38.999Z</time>
</trkpt>  
<trkpt lat="34.248541468279086" lon="108.89500622707968">
   <ele>411.23402404785156</ele>
   <time>2021-06-04T00:20:41.999Z</time>
</trkpt>  
<trkpt lat="34.24857957016836" lon="108.89500170884705">
   <ele>410.96864318847656</ele>
   <time>2021-06-04T00:20:44.999Z</time>
</trkpt>  
<trkpt lat="34.24861512364955" lon="108.89499382877001">
   <ele>410.93446350097656</ele>
   <time>2021-06-04T00:20:47.999Z</time>
</trkpt>  
<trkpt lat="34.24864626167414" lon="108.8949865512862">
   <ele>411.03627014160156</ele>
   <time>2021-06-04T00:20:50.999Z</time>
</trkpt>  
<trkpt lat="34.24868397975513" lon="108.89497881474615">
   <ele>410.79957580566406</ele>
   <time>2021-06-04T00:20:53.999Z</time>
</trkpt>  
<trkpt lat="34.248716720660916" lon="108.8949692601498">
   <ele>410.91383361816406</ele>
   <time>2021-06-04T00:20:56.999Z</time>
</trkpt>  
<trkpt lat="34.248745187142234" lon="108.89496351599924">
   <ele>410.96888732910156</ele>
   <time>2021-06-04T00:20:59.999Z</time>
</trkpt>  
<trkpt lat="34.24877852537722" lon="108.89496347737304">
   <ele>410.6750030517578</ele>
   <time>2021-06-04T00:21:02.999Z</time>
</trkpt>  
<trkpt lat="34.24880923154175" lon="108.89496443223243">
   <ele>410.14649963378906</ele>
   <time>2021-06-04T00:21:05.999Z</time>
</trkpt>  
<trkpt lat="34.248836298002324" lon="108.89496117318838">
   <ele>409.90040588378906</ele>
   <time>2021-06-04T00:21:08.999Z</time>
</trkpt>  
<trkpt lat="34.248866470925655" lon="108.89494696221189">
   <ele>409.35487365722656</ele>
   <time>2021-06-04T00:21:12.999Z</time>
</trkpt>  
<trkpt lat="34.24888316880086" lon="108.89491399521563">
   <ele>409.33436584472656</ele>
   <time>2021-06-04T00:21:16.999Z</time>
</trkpt>  
<trkpt lat="34.24888250563063" lon="108.8948723912701">
   <ele>409.12013244628906</ele>
   <time>2021-06-04T00:21:20.999Z</time>
</trkpt>  
<trkpt lat="34.24887710746027" lon="108.89483808493834">
   <ele>409.24366760253906</ele>
   <time>2021-06-04T00:21:23.999Z</time>
</trkpt>  
<trkpt lat="34.24887688961809" lon="108.89480451265548">
   <ele>408.72987365722656</ele>
   <time>2021-06-04T00:21:26.999Z</time>
</trkpt>  
<trkpt lat="34.24888383124201" lon="108.89476123756134">
   <ele>408.07191467285156</ele>
   <time>2021-06-04T00:21:30.999Z</time>
</trkpt>  
<trkpt lat="34.24889193675943" lon="108.89472429094985">
   <ele>407.27772521972656</ele>
   <time>2021-06-04T00:21:35.999Z</time>
</trkpt>  
<trkpt lat="34.24890586427147" lon="108.89469071379712">
   <ele>407.2250518798828</ele>
   <time>2021-06-04T00:21:39.999Z</time>
</trkpt>  
<trkpt lat="34.248918327041395" lon="108.89465851027232">
   <ele>406.87110900878906</ele>
   <time>2021-06-04T00:21:42.999Z</time>
</trkpt>  
<trkpt lat="34.248923535788" lon="108.89462459718963">
   <ele>406.90736389160156</ele>
   <time>2021-06-04T00:21:45.999Z</time>
</trkpt>  
<trkpt lat="34.24892656763065" lon="108.89458443311271">
   <ele>406.93617248535156</ele>
   <time>2021-06-04T00:21:49.999Z</time>
</trkpt>  
<trkpt lat="34.24893068056457" lon="108.89454570289466">
   <ele>407.17091369628906</ele>
   <time>2021-06-04T00:21:53.999Z</time>
</trkpt>  
<trkpt lat="34.24895934640789" lon="108.8945181796072">
   <ele>407.14051818847656</ele>
   <time>2021-06-04T00:21:57.999Z</time>
</trkpt>  
<trkpt lat="34.24898571547227" lon="108.89450872621443">
   <ele>407.1984405517578</ele>
   <time>2021-06-04T00:22:00.999Z</time>
</trkpt>  
<trkpt lat="34.249001590413734" lon="108.89447965753403">
   <ele>407.3416290283203</ele>
   <time>2021-06-04T00:22:04.999Z</time>
</trkpt>  
<trkpt lat="34.249010562432694" lon="108.89444782017054">
   <ele>407.49293518066406</ele>
   <time>2021-06-04T00:22:07.999Z</time>
</trkpt>  
<trkpt lat="34.24903572155174" lon="108.8944290828203">
   <ele>407.18678283691406</ele>
   <time>2021-06-04T00:22:15.999Z</time>
</trkpt>  
<trkpt lat="34.249057975393306" lon="108.89440655138361">
   <ele>406.98011779785156</ele>
   <time>2021-06-04T00:22:23.999Z</time>
</trkpt>  
<trkpt lat="34.249059374240616" lon="108.89437209705616">
   <ele>407.12965393066406</ele>
   <time>2021-06-04T00:22:28.999Z</time>
</trkpt>  
<trkpt lat="34.2490619974789" lon="108.89433573865085">
   <ele>407.0991973876953</ele>
   <time>2021-06-04T00:22:31.999Z</time>
</trkpt>  
<trkpt lat="34.24906199428976" lon="108.89430298865106">
   <ele>407.0807647705078</ele>
   <time>2021-06-04T00:22:34.999Z</time>
</trkpt>  
<trkpt lat="34.24907376944398" lon="108.89426327391894">
   <ele>407.1210479736328</ele>
   <time>2021-06-04T00:22:38.000Z</time>
</trkpt>  
<trkpt lat="34.24910204836494" lon="108.89423947064617">
   <ele>406.9815216064453</ele>
   <time>2021-06-04T00:22:41.000Z</time>
</trkpt>  
<trkpt lat="34.24913472686126" lon="108.89423219252153">
   <ele>407.26686096191406</ele>
   <time>2021-06-04T00:22:44.000Z</time>
</trkpt>  
<trkpt lat="34.24917037751141" lon="108.89423339570085">
   <ele>407.4085235595703</ele>
   <time>2021-06-04T00:22:47.000Z</time>
</trkpt>  
<trkpt lat="34.2492054308925" lon="108.89423658715243">
   <ele>407.5888214111328</ele>
   <time>2021-06-04T00:22:50.000Z</time>
</trkpt>  
<trkpt lat="34.24923401680679" lon="108.89423161688843">
   <ele>407.8520050048828</ele>
   <time>2021-06-04T00:22:53.000Z</time>
</trkpt>  
<trkpt lat="34.249263381430744" lon="108.89422218293917">
   <ele>407.69667053222656</ele>
   <time>2021-06-04T00:22:56.000Z</time>
</trkpt>  
<trkpt lat="34.24929276372369" lon="108.89421090276846">
   <ele>407.60377502441406</ele>
   <time>2021-06-04T00:22:59.000Z</time>
</trkpt>  
<trkpt lat="34.24932572572682" lon="108.89420300430687">
   <ele>407.73585510253906</ele>
   <time>2021-06-04T00:23:03.000Z</time>
</trkpt>  
<trkpt lat="34.24935890582534" lon="108.89419376044418">
   <ele>407.37294006347656</ele>
   <time>2021-06-04T00:23:07.000Z</time>
</trkpt>  
<trkpt lat="34.24938857604554" lon="108.89417379118511">
   <ele>407.76856994628906</ele>
   <time>2021-06-04T00:23:11.000Z</time>
</trkpt>  
<trkpt lat="34.24940801601223" lon="108.89414350802113">
   <ele>408.0624542236328</ele>
   <time>2021-06-04T00:23:14.000Z</time>
</trkpt>  
<trkpt lat="34.24941981553789" lon="108.89411403964999">
   <ele>407.8712921142578</ele>
   <time>2021-06-04T00:23:18.000Z</time>
</trkpt>  
<trkpt lat="34.249426600466826" lon="108.89407705849021">
   <ele>407.6316680908203</ele>
   <time>2021-06-04T00:23:22.000Z</time>
</trkpt>  
<trkpt lat="34.24942821289708" lon="108.89404123691368">
   <ele>407.74024963378906</ele>
   <time>2021-06-04T00:23:26.000Z</time>
</trkpt>  
<trkpt lat="34.24942386470739" lon="108.89400644278972">
   <ele>407.90724182128906</ele>
   <time>2021-06-04T00:23:31.000Z</time>
</trkpt>  
<trkpt lat="34.24941482560057" lon="108.89397536840957">
   <ele>408.5216827392578</ele>
   <time>2021-06-04T00:23:38.000Z</time>
</trkpt>  
<trkpt lat="34.249442412137896" lon="108.8939839048042">
   <ele>406.68299865722656</ele>
   <time>2021-06-04T00:25:50.000Z</time>
</trkpt>  
<trkpt lat="34.24946704412642" lon="108.89400694880594">
   <ele>406.8272247314453</ele>
   <time>2021-06-04T00:25:52.000Z</time>
</trkpt>  
<trkpt lat="34.24946941672862" lon="108.89397412095715">
   <ele>406.25404357910156</ele>
   <time>2021-06-04T00:26:18.000Z</time>
</trkpt>  
<trkpt lat="34.249463309288544" lon="108.89394197113486">
   <ele>405.65834045410156</ele>
   <time>2021-06-04T00:27:00.000Z</time>
</trkpt>  
<trkpt lat="34.24943239931436" lon="108.89393880097255">
   <ele>405.85072326660156</ele>
   <time>2021-06-04T00:27:06.000Z</time>
</trkpt>  
<trkpt lat="34.24941952004868" lon="108.89396799331878">
   <ele>407.0930938720703</ele>
   <time>2021-06-04T00:28:04.000Z</time>
</trkpt>  
<trkpt lat="34.249448394957156" lon="108.89396928261176">
   <ele>405.45082092285156</ele>
   <time>2021-06-04T00:28:23.000Z</time>
</trkpt>  
<trkpt lat="34.24948104415533" lon="108.89395967596019">
   <ele>405.50733947753906</ele>
   <time>2021-06-04T00:28:25.000Z</time>
</trkpt>  
<trkpt lat="34.24945377252536" lon="108.89395489433574">
   <ele>405.79261779785156</ele>
   <time>2021-06-04T00:29:01.000Z</time>
</trkpt>  
<trkpt lat="34.24944641676811" lon="108.89398694537688">
   <ele>410.4787139892578</ele>
   <time>2021-06-04T00:31:00.000Z</time>
</trkpt>  
<trkpt lat="34.24943137773788" lon="108.89395785769989">
   <ele>409.48365783691406</ele>
   <time>2021-06-04T00:34:39.000Z</time>
</trkpt>  
<trkpt lat="34.24943178868651" lon="108.8939909449038">
   <ele>408.51942443847656</ele>
   <time>2021-06-04T00:36:31.000Z</time>
</trkpt>  
<trkpt lat="34.249417098100324" lon="108.8939630786491">
   <ele>406.84754943847656</ele>
   <time>2021-06-04T00:37:22.000Z</time>
</trkpt>  
<trkpt lat="34.249442160936496" lon="108.89394650384078">
   <ele>408.90235900878906</ele>
   <time>2021-06-04T00:38:11.000Z</time>
</trkpt>  
<trkpt lat="34.24947205862535" lon="108.89395134200385">
   <ele>410.15516662597656</ele>
   <time>2021-06-04T00:38:25.000Z</time>
</trkpt>  
<trkpt lat="34.24947747198498" lon="108.89398457557692">
   <ele>406.3661651611328</ele>
   <time>2021-06-04T00:39:01.000Z</time>
</trkpt>  
<trkpt lat="34.249448900878505" lon="108.8939844198682">
   <ele>405.41529846191406</ele>
   <time>2021-06-04T00:39:25.000Z</time>
</trkpt>  
<trkpt lat="34.24941982282832" lon="108.89397653426244">
   <ele>403.05067443847656</ele>
   <time>2021-06-04T00:39:46.000Z</time>
</trkpt>  
<trkpt lat="34.24944787830918" lon="108.89398069855594">
   <ele>404.22645568847656</ele>
   <time>2021-06-04T00:42:00.000Z</time>
</trkpt>  
<trkpt lat="34.249444907601756" lon="108.89394643263594">
   <ele>404.45875549316406</ele>
   <time>2021-06-04T00:44:38.000Z</time>
</trkpt>  
<trkpt lat="34.24944409763559" lon="108.89391201525007">
   <ele>405.98475646972656</ele>
   <time>2021-06-04T00:45:04.000Z</time>
</trkpt>  
<trkpt lat="34.24946989355008" lon="108.89390114807962">
   <ele>406.63026428222656</ele>
   <time>2021-06-04T00:45:27.000Z</time>
</trkpt>  
<trkpt lat="34.24947931829993" lon="108.89386526589844">
   <ele>406.57337951660156</ele>
   <time>2021-06-04T00:46:24.000Z</time>
</trkpt>  
<trkpt lat="34.249495718194694" lon="108.89389123539924">
   <ele>406.68299865722656</ele>
   <time>2021-06-04T00:48:30.000Z</time>
</trkpt>  
<trkpt lat="34.24946862022704" lon="108.89389935090333">
   <ele>403.56373596191406</ele>
   <time>2021-06-04T00:53:16.000Z</time>
</trkpt>  
<trkpt lat="34.2494408383673" lon="108.89390397127526">
   <ele>405.2414093017578</ele>
   <time>2021-06-04T00:53:24.000Z</time>
</trkpt>  
<trkpt lat="34.24946752831716" lon="108.89390913647064">
   <ele>407.04981994628906</ele>
   <time>2021-06-04T00:54:02.000Z</time>
</trkpt>  
<trkpt lat="34.24943632026583" lon="108.89389796888877">
   <ele>407.5165557861328</ele>
   <time>2021-06-04T00:54:42.000Z</time>
</trkpt>  
<trkpt lat="34.249394950951" lon="108.89388661999986">
   <ele>406.99403381347656</ele>
   <time>2021-06-04T00:54:44.000Z</time>
</trkpt>  
<trkpt lat="34.249423984864805" lon="108.89389069928663">
   <ele>406.94374084472656</ele>
   <time>2021-06-04T00:54:55.000Z</time>
</trkpt>  
<trkpt lat="34.24945033147534" lon="108.89390380459851">
   <ele>406.3151397705078</ele>
   <time>2021-06-04T00:55:05.000Z</time>
</trkpt>  
<trkpt lat="34.24947089040143" lon="108.89388230140014">
   <ele>406.2058868408203</ele>
   <time>2021-06-04T00:55:59.000Z</time>
</trkpt>  
<trkpt lat="34.24949633355541" lon="108.89389461528505">
   <ele>406.4998321533203</ele>
   <time>2021-06-04T00:58:22.999Z</time>
</trkpt>  
<trkpt lat="34.24951294434461" lon="108.89392090565912">
   <ele>407.6864776611328</ele>
   <time>2021-06-04T01:00:50.000Z</time>
</trkpt>  
<trkpt lat="34.249512360583154" lon="108.89388695216059">
   <ele>407.61378479003906</ele>
   <time>2021-06-04T01:01:03.000Z</time>
</trkpt>  
<trkpt lat="34.249499831322744" lon="108.89385573356665">
   <ele>407.57972717285156</ele>
   <time>2021-06-04T01:01:14.000Z</time>
</trkpt>  
<trkpt lat="34.24952705855971" lon="108.8938605664533">
   <ele>409.76454162597656</ele>
   <time>2021-06-04T01:01:44.000Z</time>
</trkpt>  
<trkpt lat="34.24950040534216" lon="108.89385286176949">
   <ele>409.16493225097656</ele>
   <time>2021-06-04T01:02:26.000Z</time>
</trkpt>  
<trkpt lat="34.24950128801093" lon="108.89388939813061">
   <ele>410.12879943847656</ele>
   <time>2021-06-04T01:03:29.000Z</time>
</trkpt>  
<trkpt lat="34.24950051035436" lon="108.89392231735845">
   <ele>410.69142150878906</ele>
   <time>2021-06-04T01:04:07.000Z</time>
</trkpt>  
<trkpt lat="34.24951878498383" lon="108.89389825506304">
   <ele>409.17042541503906</ele>
   <time>2021-06-04T01:04:22.000Z</time>
</trkpt>  
<trkpt lat="34.24949193608511" lon="108.89389497083562">
   <ele>409.44129943847656</ele>
   <time>2021-06-04T01:08:45.000Z</time>
</trkpt>  
<trkpt lat="34.24946920192829" lon="108.89387214014224">
   <ele>410.54078674316406</ele>
   <time>2021-06-04T01:09:50.000Z</time>
</trkpt>  
<trkpt lat="34.24949651771925" lon="108.89389084197502">
   <ele>407.02638244628906</ele>
   <time>2021-06-04T01:10:49.000Z</time>
</trkpt>  
<trkpt lat="34.24953010954994" lon="108.89389081664524">
   <ele>407.20411682128906</ele>
   <time>2021-06-04T01:10:52.000Z</time>
</trkpt>  
<trkpt lat="34.249505536594924" lon="108.89391075080898">
   <ele>407.5089874267578</ele>
   <time>2021-06-04T01:12:02.000Z</time>
</trkpt>  
<trkpt lat="34.24947888426901" lon="108.89389806057002">
   <ele>407.28883361816406</ele>
   <time>2021-06-04T01:12:11.000Z</time>
</trkpt>  
<trkpt lat="34.24950628504545" lon="108.89390844447335">
   <ele>405.42689514160156</ele>
   <time>2021-06-04T01:13:21.000Z</time>
</trkpt>  
<trkpt lat="34.249478139386795" lon="108.89390691122085">
   <ele>406.77809143066406</ele>
   <time>2021-06-04T01:14:17.999Z</time>
</trkpt>  
<trkpt lat="34.24949327805532" lon="108.89387958917587">
   <ele>408.4103546142578</ele>
   <time>2021-06-04T01:16:54.000Z</time>
</trkpt>  
<trkpt lat="34.249520551891486" lon="108.8938818588754">
   <ele>408.8023223876953</ele>
   <time>2021-06-04T01:17:03.000Z</time>
</trkpt>  
<trkpt lat="34.249495881927494" lon="108.89386625804474">
   <ele>408.4726104736328</ele>
   <time>2021-06-04T01:17:57.000Z</time>
</trkpt>  
<trkpt lat="34.24951504376321" lon="108.89389046356898">
   <ele>407.5348663330078</ele>
   <time>2021-06-04T01:18:23.000Z</time>
</trkpt>  
<trkpt lat="34.24951236257814" lon="108.89392301968559">
   <ele>409.13893127441406</ele>
   <time>2021-06-04T01:19:56.000Z</time>
</trkpt>  
<trkpt lat="34.24951397078628" lon="108.893890191706">
   <ele>409.85914611816406</ele>
   <time>2021-06-04T01:20:31.000Z</time>
</trkpt>  
<trkpt lat="34.24954093083244" lon="108.89388719819719">
   <ele>407.52467346191406</ele>
   <time>2021-06-04T01:24:19.874Z</time>
</trkpt>  
<trkpt lat="34.249566099475665" lon="108.89387462466314">
   <ele>402.83192443847656</ele>
   <time>2021-06-04T01:25:13.874Z</time>
</trkpt>  
<trkpt lat="34.24953918600096" lon="108.89387712440785">
   <ele>403.87147521972656</ele>
   <time>2021-06-04T01:25:21.874Z</time>
</trkpt>  
<trkpt lat="34.24951312227869" lon="108.89386687105608">
   <ele>405.87110900878906</ele>
   <time>2021-06-04T01:25:48.874Z</time>
</trkpt>  
<trkpt lat="34.24948869829365" lon="108.8938911926126">
   <ele>406.81959533691406</ele>
   <time>2021-06-04T01:26:19.874Z</time>
</trkpt>  
<trkpt lat="34.24942338048952" lon="108.89393461816482">
   <ele>407.0991973876953</ele>
   <time>2021-06-04T01:26:21.874Z</time>
</trkpt>  
<trkpt lat="34.24939750642182" lon="108.89394486339081">
   <ele>406.91322326660156</ele>
   <time>2021-06-04T01:26:24.874Z</time>
</trkpt>  
<trkpt lat="34.24942171471285" lon="108.89392582321685">
   <ele>409.19972229003906</ele>
   <time>2021-06-04T01:26:34.874Z</time>
</trkpt>  
<trkpt lat="34.249449077423655" lon="108.89390873257344">
   <ele>409.47462463378906</ele>
   <time>2021-06-04T01:26:37.874Z</time>
</trkpt>  
<trkpt lat="34.24947712015353" lon="108.89389759463549">
   <ele>409.8075714111328</ele>
   <time>2021-06-04T01:26:43.874Z</time>
</trkpt>  
<trkpt lat="34.24946129229208" lon="108.89386129368268">
   <ele>409.86427307128906</ele>
   <time>2021-06-04T01:26:51.874Z</time>
</trkpt>  
<trkpt lat="34.24948920886888" lon="108.8938797505164">
   <ele>410.44337463378906</ele>
   <time>2021-06-04T01:27:09.874Z</time>
</trkpt>  
<trkpt lat="34.24951566411736" lon="108.89388673068763">
   <ele>409.3587188720703</ele>
   <time>2021-06-04T01:27:21.874Z</time>
</trkpt>  
<trkpt lat="34.24956512597387" lon="108.89391768044808">
   <ele>404.87965393066406</ele>
   <time>2021-06-04T01:27:35.874Z</time>
</trkpt>  
<trkpt lat="34.2496083611861" lon="108.89392727502778">
   <ele>405.9018096923828</ele>
   <time>2021-06-04T01:27:37.874Z</time>
</trkpt>  
<trkpt lat="34.249638376353104" lon="108.8939290677235">
   <ele>406.0034942626953</ele>
   <time>2021-06-04T01:27:39.874Z</time>
</trkpt>  
<trkpt lat="34.24959878157045" lon="108.89392361596495">
   <ele>406.37464904785156</ele>
   <time>2021-06-04T01:27:51.874Z</time>
</trkpt>  
<trkpt lat="34.24955522221509" lon="108.8939146015769">
   <ele>407.09571838378906</ele>
   <time>2021-06-04T01:27:53.874Z</time>
</trkpt>  
<trkpt lat="34.24952820339482" lon="108.89392241017798">
   <ele>407.92750549316406</ele>
   <time>2021-06-04T01:28:28.874Z</time>
</trkpt>  
<trkpt lat="34.24951421924253" lon="108.89389291925546">
   <ele>406.84901428222656</ele>
   <time>2021-06-04T01:28:59.874Z</time>
</trkpt>  
<trkpt lat="34.24948796982549" lon="108.89388323886219">
   <ele>408.41053771972656</ele>
   <time>2021-06-04T01:29:10.874Z</time>
</trkpt>  
<trkpt lat="34.249490425586174" lon="108.89391876819715">
   <ele>404.72291564941406</ele>
   <time>2021-06-04T01:29:58.874Z</time>
</trkpt>  
<trkpt lat="34.249462421313986" lon="108.89395414016123">
   <ele>405.33021545410156</ele>
   <time>2021-06-04T01:30:01.874Z</time>
</trkpt>  
<trkpt lat="34.24945603045774" lon="108.8939891237738">
   <ele>405.52345275878906</ele>
   <time>2021-06-04T01:30:03.874Z</time>
</trkpt>  
<trkpt lat="34.24945414679154" lon="108.89402742770017">
   <ele>405.45314025878906</ele>
   <time>2021-06-04T01:30:06.874Z</time>
</trkpt>  
<trkpt lat="34.2494588522948" lon="108.8940609827968">
   <ele>404.91236877441406</ele>
   <time>2021-06-04T01:30:12.874Z</time>
</trkpt>  
<trkpt lat="34.24946054332647" lon="108.89409860742563">
   <ele>404.9811553955078</ele>
   <time>2021-06-04T01:30:16.874Z</time>
</trkpt>  
<trkpt lat="34.2494488128242" lon="108.89413719622367">
   <ele>405.18836975097656</ele>
   <time>2021-06-04T01:30:21.874Z</time>
</trkpt>  
<trkpt lat="34.249432673002616" lon="108.89417311244159">
   <ele>405.10877990722656</ele>
   <time>2021-06-04T01:30:26.874Z</time>
</trkpt>  
<trkpt lat="34.249408109933746" lon="108.89419824573221">
   <ele>404.71876525878906</ele>
   <time>2021-06-04T01:30:30.874Z</time>
</trkpt>  
<trkpt lat="34.2493794987079" lon="108.89421708210828">
   <ele>404.76673889160156</ele>
   <time>2021-06-04T01:30:33.874Z</time>
</trkpt>  
<trkpt lat="34.249342923988124" lon="108.8942325469886">
   <ele>404.57923889160156</ele>
   <time>2021-06-04T01:30:36.874Z</time>
</trkpt>  
<trkpt lat="34.24931406688858" lon="108.89423037983798">
   <ele>404.81019592285156</ele>
   <time>2021-06-04T01:30:39.874Z</time>
</trkpt>  
<trkpt lat="34.249281155907426" lon="108.89423393594043">
   <ele>404.75343322753906</ele>
   <time>2021-06-04T01:30:42.874Z</time>
</trkpt>  
<trkpt lat="34.24925159861492" lon="108.89424469081864">
   <ele>404.76124572753906</ele>
   <time>2021-06-04T01:30:45.874Z</time>
</trkpt>  
<trkpt lat="34.24921406127837" lon="108.89424943698438">
   <ele>404.63233947753906</ele>
   <time>2021-06-04T01:30:49.874Z</time>
</trkpt>  
<trkpt lat="34.24918068877652" lon="108.8942530930116">
   <ele>404.50831604003906</ele>
   <time>2021-06-04T01:30:52.874Z</time>
</trkpt>  
<trkpt lat="34.249151856923085" lon="108.89425833803809">
   <ele>404.65455627441406</ele>
   <time>2021-06-04T01:30:55.874Z</time>
</trkpt>  
<trkpt lat="34.24911300659061" lon="108.8942584749727">
   <ele>405.04469299316406</ele>
   <time>2021-06-04T01:30:58.874Z</time>
</trkpt>  
<trkpt lat="34.24909837874006" lon="108.89428942705037">
   <ele>405.35316467285156</ele>
   <time>2021-06-04T01:31:03.874Z</time>
</trkpt>  
<trkpt lat="34.24910068188829" lon="108.89432248352405">
   <ele>405.4514923095703</ele>
   <time>2021-06-04T01:31:05.874Z</time>
</trkpt>  
<trkpt lat="34.24910507533364" lon="108.89436652416119">
   <ele>405.68971252441406</ele>
   <time>2021-06-04T01:31:08.874Z</time>
</trkpt>  
<trkpt lat="34.24911340817503" lon="108.89440191253243">
   <ele>405.86293029785156</ele>
   <time>2021-06-04T01:31:13.874Z</time>
</trkpt>  
<trkpt lat="34.24909306838547" lon="108.89443977222578">
   <ele>406.00953674316406</ele>
   <time>2021-06-04T01:31:16.874Z</time>
</trkpt>  
<trkpt lat="34.24905594720402" lon="108.89445650430517">
   <ele>405.9926300048828</ele>
   <time>2021-06-04T01:31:19.874Z</time>
</trkpt>  
<trkpt lat="34.24903427233361" lon="108.89448460093905">
   <ele>405.03858947753906</ele>
   <time>2021-06-04T01:31:27.874Z</time>
</trkpt>  
<trkpt lat="34.24902119831458" lon="108.89452486239351">
   <ele>405.26161193847656</ele>
   <time>2021-06-04T01:31:30.874Z</time>
</trkpt>  
<trkpt lat="34.248988198047606" lon="108.89453289252467">
   <ele>404.92347717285156</ele>
   <time>2021-06-04T01:31:33.874Z</time>
</trkpt>  
<trkpt lat="34.24896229006836" lon="108.89454585437664">
   <ele>404.83448791503906</ele>
   <time>2021-06-04T01:31:36.874Z</time>
</trkpt>  
<trkpt lat="34.248957682954476" lon="108.89459048819943">
   <ele>404.68397521972656</ele>
   <time>2021-06-04T01:31:39.874Z</time>
</trkpt>  
<trkpt lat="34.248960271492145" lon="108.8946303148858">
   <ele>404.68629455566406</ele>
   <time>2021-06-04T01:31:42.874Z</time>
</trkpt>  
<trkpt lat="34.24896426500157" lon="108.89467727350916">
   <ele>404.81642150878906</ele>
   <time>2021-06-04T01:31:45.874Z</time>
</trkpt>  
<trkpt lat="34.248956029329975" lon="108.89471463920194">
   <ele>404.8958282470703</ele>
   <time>2021-06-04T01:31:49.874Z</time>
</trkpt>  
<trkpt lat="34.24893722311955" lon="108.89475171269086">
   <ele>404.76234436035156</ele>
   <time>2021-06-04T01:31:53.874Z</time>
</trkpt>  
<trkpt lat="34.24893055625302" lon="108.8947902870313">
   <ele>404.51197814941406</ele>
   <time>2021-06-04T01:31:56.874Z</time>
</trkpt>  
<trkpt lat="34.24893303380489" lon="108.89483140826599">
   <ele>404.31434631347656</ele>
   <time>2021-06-04T01:32:00.874Z</time>
</trkpt>  
<trkpt lat="34.248953218255764" lon="108.8948740560198">
   <ele>404.22767639160156</ele>
   <time>2021-06-04T01:32:03.874Z</time>
</trkpt>  
<trkpt lat="34.2489731873789" lon="108.89490646095499">
   <ele>404.10267639160156</ele>
   <time>2021-06-04T01:32:06.874Z</time>
</trkpt>  
<trkpt lat="34.24899584779571" lon="108.89493187828525">
   <ele>404.1068878173828</ele>
   <time>2021-06-04T01:32:09.874Z</time>
</trkpt>  
<trkpt lat="34.249021943148044" lon="108.89494898688108">
   <ele>404.01039123535156</ele>
   <time>2021-06-04T01:32:12.874Z</time>
</trkpt>  
<trkpt lat="34.24905615965095" lon="108.89496488897373">
   <ele>404.24671936035156</ele>
   <time>2021-06-04T01:32:16.874Z</time>
</trkpt>  
<trkpt lat="34.249084809484884" lon="108.89497014054291">
   <ele>404.17115783691406</ele>
   <time>2021-06-04T01:32:18.874Z</time>
</trkpt>  
<trkpt lat="34.24911436844654" lon="108.89496947511462">
   <ele>404.22914123535156</ele>
   <time>2021-06-04T01:32:21.874Z</time>
</trkpt>  
<trkpt lat="34.24915206142985" lon="108.8949711718002">
   <ele>404.1453399658203</ele>
   <time>2021-06-04T01:32:25.874Z</time>
</trkpt>  
<trkpt lat="34.249185929475665" lon="108.89497401548448">
   <ele>404.36622619628906</ele>
   <time>2021-06-04T01:32:28.874Z</time>
</trkpt>  
<trkpt lat="34.24921271092388" lon="108.89496096470509">
   <ele>405.1897735595703</ele>
   <time>2021-06-04T01:32:35.874Z</time>
</trkpt>  
<trkpt lat="34.24924467780599" lon="108.89495592781839">
   <ele>405.22779846191406</ele>
   <time>2021-06-04T01:32:38.874Z</time>
</trkpt>  
<trkpt lat="34.24928885508013" lon="108.8949615758179">
   <ele>405.47914123535156</ele>
   <time>2021-06-04T01:32:41.874Z</time>
</trkpt>  
<trkpt lat="34.24931830529831" lon="108.89496953728663">
   <ele>405.81263732910156</ele>
   <time>2021-06-04T01:32:45.874Z</time>
</trkpt>  
<trkpt lat="34.24934415872648" lon="108.8949547522817">
   <ele>405.37660217285156</ele>
   <time>2021-06-04T01:32:49.874Z</time>
</trkpt>  
<trkpt lat="34.249380486690235" lon="108.89495523276659">
   <ele>405.52064514160156</ele>
   <time>2021-06-04T01:32:53.874Z</time>
</trkpt>  
<trkpt lat="34.24941819478527" lon="108.89495221830289">
   <ele>405.68702697753906</ele>
   <time>2021-06-04T01:32:56.874Z</time>
</trkpt>  
<trkpt lat="34.249445074444594" lon="108.89494384758592">
   <ele>405.69129943847656</ele>
   <time>2021-06-04T01:32:58.874Z</time>
</trkpt>  
<trkpt lat="34.24947892191772" lon="108.89493649959311">
   <ele>405.66151428222656</ele>
   <time>2021-06-04T01:33:01.874Z</time>
</trkpt>  
<trkpt lat="34.249501369954736" lon="108.89490843919101">
   <ele>406.40638732910156</ele>
   <time>2021-06-04T01:33:04.874Z</time>
</trkpt>  
<trkpt lat="34.2495349613419" lon="108.89489728850755">
   <ele>406.50672912597656</ele>
   <time>2021-06-04T01:33:08.874Z</time>
</trkpt>  
<trkpt lat="34.24956763503577" lon="108.89488225693852">
   <ele>406.7577667236328</ele>
   <time>2021-06-04T01:33:11.874Z</time>
</trkpt>  
<trkpt lat="34.249585600567386" lon="108.8948534274872">
   <ele>406.36708068847656</ele>
   <time>2021-06-04T01:33:14.874Z</time>
</trkpt>  
<trkpt lat="34.249600363363726" lon="108.89482432547776">
   <ele>406.49232482910156</ele>
   <time>2021-06-04T01:33:17.874Z</time>
</trkpt>  
<trkpt lat="34.24962625938174" lon="108.8947939385427">
   <ele>406.50648498535156</ele>
   <time>2021-06-04T01:33:23.874Z</time>
</trkpt>  
<trkpt lat="34.24965318756553" lon="108.89478280816122">
   <ele>406.14418029785156</ele>
   <time>2021-06-04T01:33:28.874Z</time>
</trkpt>  
<trkpt lat="34.24968211922532" lon="108.89477379092938">
   <ele>406.10670471191406</ele>
   <time>2021-06-04T01:33:31.874Z</time>
</trkpt>  
<trkpt lat="34.24972042506414" lon="108.89477041351545">
   <ele>406.23866271972656</ele>
   <time>2021-06-04T01:33:35.874Z</time>
</trkpt>  
<trkpt lat="34.24974708814405" lon="108.89476485760079">
   <ele>406.4585723876953</ele>
   <time>2021-06-04T01:33:39.874Z</time>
</trkpt>  
<trkpt lat="34.249782675582395" lon="108.89478071975246">
   <ele>407.01405334472656</ele>
   <time>2021-06-04T01:33:44.874Z</time>
</trkpt>  
<trkpt lat="34.249810204083246" lon="108.89479420992689">
   <ele>407.09376525878906</ele>
   <time>2021-06-04T01:33:47.874Z</time>
</trkpt>  
<trkpt lat="34.2498374735416" lon="108.89479287365604">
   <ele>407.17787170410156</ele>
   <time>2021-06-04T01:33:49.874Z</time>
</trkpt>  
<trkpt lat="34.249876078504116" lon="108.89479085551922">
   <ele>407.17982482910156</ele>
   <time>2021-06-04T01:33:53.874Z</time>
</trkpt>  
<trkpt lat="34.24990490118963" lon="108.89480538806221">
   <ele>407.2884063720703</ele>
   <time>2021-06-04T01:33:56.874Z</time>
</trkpt>  
<trkpt lat="34.24993451872272" lon="108.89482076485024">
   <ele>407.31629943847656</ele>
   <time>2021-06-04T01:33:59.874Z</time>
</trkpt>  
<trkpt lat="34.24996704719218" lon="108.89483166543583">
   <ele>407.23536682128906</ele>
   <time>2021-06-04T01:34:01.874Z</time>
</trkpt>  
<trkpt lat="34.24999758216533" lon="108.89484653065628">
   <ele>407.25282287597656</ele>
   <time>2021-06-04T01:34:04.874Z</time>
</trkpt>  
<trkpt lat="34.250020984864676" lon="108.89487447453003">
   <ele>407.15821838378906</ele>
   <time>2021-06-04T01:34:07.874Z</time>
</trkpt>  
<trkpt lat="34.25002762578145" lon="108.89490744222098">
   <ele>407.57386779785156</ele>
   <time>2021-06-04T01:34:10.874Z</time>
</trkpt>  
<trkpt lat="34.25003177067182" lon="108.89494264112287">
   <ele>407.5821075439453</ele>
   <time>2021-06-04T01:34:14.874Z</time>
</trkpt>  
<trkpt lat="34.250034701656745" lon="108.89497654501739">
   <ele>407.2647247314453</ele>
   <time>2021-06-04T01:34:18.874Z</time>
</trkpt>  
<trkpt lat="34.25005365800079" lon="108.89500627893386">
   <ele>407.00758361816406</ele>
   <time>2021-06-04T01:34:22.874Z</time>
</trkpt>  
<trkpt lat="34.25008249124703" lon="108.89500240594015">
   <ele>406.67933654785156</ele>
   <time>2021-06-04T01:34:31.874Z</time>
</trkpt>  
<trkpt lat="34.250103219391264" lon="108.89497983548976">
   <ele>406.68519592285156</ele>
   <time>2021-06-04T01:34:36.874Z</time>
</trkpt>  
<trkpt lat="34.25013100260624" lon="108.89496419581211">
   <ele>406.61256408691406</ele>
   <time>2021-06-04T01:34:42.874Z</time>
</trkpt>  
<trkpt lat="34.250156864195134" lon="108.89494112716568">
   <ele>406.7909698486328</ele>
   <time>2021-06-04T01:34:47.874Z</time>
</trkpt>  
<trkpt lat="34.25017601523505" lon="108.89490288610942">
   <ele>406.15663146972656</ele>
   <time>2021-06-04T01:34:51.874Z</time>
</trkpt>  
<trkpt lat="34.250194894986414" lon="108.89487235431929">
   <ele>405.90150451660156</ele>
   <time>2021-06-04T01:34:54.874Z</time>
</trkpt>  
<trkpt lat="34.250215802416335" lon="108.89484146078033">
   <ele>406.00953674316406</ele>
   <time>2021-06-04T01:34:57.874Z</time>
</trkpt>  
<trkpt lat="34.25023688618046" lon="108.89480622333006">
   <ele>405.54164123535156</ele>
   <time>2021-06-04T01:35:01.874Z</time>
</trkpt>  
<trkpt lat="34.25025857902774" lon="108.89478052404647">
   <ele>405.10365295410156</ele>
   <time>2021-06-04T01:35:03.874Z</time>
</trkpt>  
<trkpt lat="34.250280017724094" lon="108.89475812943317">
   <ele>405.07972717285156</ele>
   <time>2021-06-04T01:35:05.874Z</time>
</trkpt>  
<trkpt lat="34.250302680720985" lon="108.89473719506192">
   <ele>404.45887756347656</ele>
   <time>2021-06-04T01:35:08.874Z</time>
</trkpt>  
<trkpt lat="34.25032689900875" lon="108.89471433224074">
   <ele>404.38417053222656</ele>
   <time>2021-06-04T01:35:12.874Z</time>
</trkpt>  
<trkpt lat="34.250355422993465" lon="108.894693804113">
   <ele>404.33082580566406</ele>
   <time>2021-06-04T01:35:15.874Z</time>
</trkpt>  
<trkpt lat="34.25038823595471" lon="108.89469273055322">
   <ele>404.5225372314453</ele>
   <time>2021-06-04T01:35:17.874Z</time>
</trkpt>  
<trkpt lat="34.250408661186356" lon="108.89471788529816">
   <ele>404.95204162597656</ele>
   <time>2021-06-04T01:35:21.874Z</time>
</trkpt>  
<trkpt lat="34.25041628646983" lon="108.89474985533253">
   <ele>405.2099151611328</ele>
   <time>2021-06-04T01:35:23.874Z</time>
</trkpt>  
<trkpt lat="34.25041491276724" lon="108.89478381364178">
   <ele>405.59413146972656</ele>
   <time>2021-06-04T01:35:27.874Z</time>
</trkpt>  
<trkpt lat="34.25039671273852" lon="108.89481067444409">
   <ele>405.12806701660156</ele>
   <time>2021-06-04T01:35:30.874Z</time>
</trkpt>  
<trkpt lat="34.250387905099366" lon="108.89484339455805">
   <ele>405.30104064941406</ele>
   <time>2021-06-04T01:35:32.874Z</time>
</trkpt>  
<trkpt lat="34.25037721296473" lon="108.89487570068403">
   <ele>405.25904846191406</ele>
   <time>2021-06-04T01:35:36.874Z</time>
</trkpt>  
<trkpt lat="34.25036771077518" lon="108.89491456795601">
   <ele>404.93202209472656</ele>
   <time>2021-06-04T01:35:40.874Z</time>
</trkpt>  
<trkpt lat="34.25037166519985" lon="108.89495135557114">
   <ele>404.73512268066406</ele>
   <time>2021-06-04T01:35:45.874Z</time>
</trkpt>  
<trkpt lat="34.25039832071563" lon="108.89496645127294">
   <ele>404.98536682128906</ele>
   <time>2021-06-04T01:35:49.874Z</time>
</trkpt>  
<trkpt lat="34.25041964792258" lon="108.8949873546208">
   <ele>404.75245666503906</ele>
   <time>2021-06-04T01:35:58.874Z</time>
</trkpt>  
<trkpt lat="34.25040282365965" lon="108.89496144941883">
   <ele>404.06178283691406</ele>
   <time>2021-06-04T01:37:41.874Z</time>
</trkpt>  
<trkpt lat="34.250410974808446" lon="108.89492491457982">
   <ele>402.8028106689453</ele>
   <time>2021-06-04T01:38:16.873Z</time>
</trkpt>  
<trkpt lat="34.25043153462871" lon="108.89489249896985">
   <ele>402.46437072753906</ele>
   <time>2021-06-04T01:38:20.873Z</time>
</trkpt>  
<trkpt lat="34.25042871225517" lon="108.89485224149098">
   <ele>402.59852600097656</ele>
   <time>2021-06-04T01:38:29.873Z</time>
</trkpt>  
<trkpt lat="34.25043182372944" lon="108.89481059484483">
   <ele>402.3418731689453</ele>
   <time>2021-06-04T01:38:33.873Z</time>
</trkpt>  
<trkpt lat="34.25045249161631" lon="108.89478453230883">
   <ele>402.18873596191406</ele>
   <time>2021-06-04T01:38:36.873Z</time>
</trkpt>  
<trkpt lat="34.25048756114506" lon="108.89478887251362">
   <ele>402.5777130126953</ele>
   <time>2021-06-04T01:38:41.873Z</time>
</trkpt>  
<trkpt lat="34.250514334087036" lon="108.89480037210062">
   <ele>402.65174865722656</ele>
   <time>2021-06-04T01:38:45.873Z</time>
</trkpt>  
<trkpt lat="34.25054137198589" lon="108.89479959068018">
   <ele>403.26832580566406</ele>
   <time>2021-06-04T01:38:51.873Z</time>
</trkpt>  
<trkpt lat="34.25057984774967" lon="108.89480236615222">
   <ele>403.59828186035156</ele>
   <time>2021-06-04T01:38:54.873Z</time>
</trkpt>  
<trkpt lat="34.25060832924793" lon="108.89479832468102">
   <ele>403.0921173095703</ele>
   <time>2021-06-04T01:38:56.873Z</time>
</trkpt>  
<trkpt lat="34.25063890769952" lon="108.89479917411064">
   <ele>402.79066467285156</ele>
   <time>2021-06-04T01:38:59.873Z</time>
</trkpt>  
<trkpt lat="34.25067412412512" lon="108.89480628690913">
   <ele>402.8283233642578</ele>
   <time>2021-06-04T01:39:01.873Z</time>
</trkpt>  
<trkpt lat="34.25070195760963" lon="108.89480494115445">
   <ele>403.65248107910156</ele>
   <time>2021-06-04T01:39:08.873Z</time>
</trkpt>  
<trkpt lat="34.2507278298424" lon="108.894830820355">
   <ele>404.6407012939453</ele>
   <time>2021-06-04T01:39:14.873Z</time>
</trkpt>  
<trkpt lat="34.25074420291136" lon="108.89486494310684">
   <ele>404.96058654785156</ele>
   <time>2021-06-04T01:39:21.873Z</time>
</trkpt>  
<trkpt lat="34.25076247417582" lon="108.8948916548737">
   <ele>405.1686553955078</ele>
   <time>2021-06-04T01:39:26.873Z</time>
</trkpt>  
<trkpt lat="34.25077944702532" lon="108.89492835374456">
   <ele>405.8949737548828</ele>
   <time>2021-06-04T01:39:33.873Z</time>
</trkpt>  
<trkpt lat="34.25080214147766" lon="108.89495143633006">
   <ele>405.39137268066406</ele>
   <time>2021-06-04T01:39:38.873Z</time>
</trkpt>  
<trkpt lat="34.25077767583768" lon="108.89492723674022">
   <ele>405.41664123535156</ele>
   <time>2021-06-04T01:39:41.873Z</time>
</trkpt>  
<trkpt lat="34.25079395456112" lon="108.8949640398955">
   <ele>404.94837951660156</ele>
   <time>2021-06-04T01:39:48.873Z</time>
</trkpt>  
<trkpt lat="34.250817829509785" lon="108.89498044513354">
   <ele>404.90394592285156</ele>
   <time>2021-06-04T01:39:56.873Z</time>
</trkpt>  
<trkpt lat="34.250837606507275" lon="108.89500759375204">
   <ele>405.78211975097656</ele>
   <time>2021-06-04T01:40:11.873Z</time>
</trkpt>  
<trkpt lat="34.250842259447396" lon="108.89504507609429">
   <ele>405.81288146972656</ele>
   <time>2021-06-04T01:40:15.873Z</time>
</trkpt>  
<trkpt lat="34.25084695645667" lon="108.89508122363434">
   <ele>405.15956115722656</ele>
   <time>2021-06-04T01:40:19.873Z</time>
</trkpt>  
<trkpt lat="34.25082668974957" lon="108.89505967540688">
   <ele>405.15931701660156</ele>
   <time>2021-06-04T01:40:32.873Z</time>
</trkpt>  
<trkpt lat="34.25082895813518" lon="108.89502330252175">
   <ele>405.31886291503906</ele>
   <time>2021-06-04T01:40:38.873Z</time>
</trkpt>  
<trkpt lat="34.25083819216929" lon="108.89499190398838">
   <ele>406.10780334472656</ele>
   <time>2021-06-04T01:40:50.873Z</time>
</trkpt>  
<trkpt lat="34.25082939931591" lon="108.8949599213729">
   <ele>405.61439514160156</ele>
   <time>2021-06-04T01:40:59.873Z</time>
</trkpt>  
<trkpt lat="34.25080652912244" lon="108.89494194575435">
   <ele>406.21119689941406</ele>
   <time>2021-06-04T01:41:18.873Z</time>
</trkpt>  
<trkpt lat="34.25079375229695" lon="108.8949091849636">
   <ele>406.74818420410156</ele>
   <time>2021-06-04T01:41:20.873Z</time>
</trkpt>  
<trkpt lat="34.25077367191858" lon="108.89488168423195">
   <ele>406.28968811035156</ele>
   <time>2021-06-04T01:41:25.873Z</time>
</trkpt>  
<trkpt lat="34.25080057387048" lon="108.8948864349323">
   <ele>406.85060119628906</ele>
   <time>2021-06-04T01:42:28.873Z</time>
</trkpt>  
<trkpt lat="34.250793917514734" lon="108.89485354047716">
   <ele>406.38002014160156</ele>
   <time>2021-06-04T01:42:51.873Z</time>
</trkpt>  
<trkpt lat="34.25076573652816" lon="108.8948265072639">
   <ele>406.0043487548828</ele>
   <time>2021-06-04T01:42:54.873Z</time>
</trkpt>  
<trkpt lat="34.25072531984664" lon="108.89481401577784">
   <ele>405.3351593017578</ele>
   <time>2021-06-04T01:42:56.873Z</time>
</trkpt>  
<trkpt lat="34.25070325861353" lon="108.89483703124405">
   <ele>405.36097717285156</ele>
   <time>2021-06-04T01:42:59.873Z</time>
</trkpt>  
<trkpt lat="34.25070319595858" lon="108.89487549930588">
   <ele>405.09669494628906</ele>
   <time>2021-06-04T01:43:01.873Z</time>
</trkpt>  
<trkpt lat="34.25070706518983" lon="108.89491052903999">
   <ele>404.97706604003906</ele>
   <time>2021-06-04T01:43:04.873Z</time>
</trkpt>  
<trkpt lat="34.250694828342986" lon="108.89494722178229">
   <ele>404.98439025878906</ele>
   <time>2021-06-04T01:43:09.873Z</time>
</trkpt>  
<trkpt lat="34.25068910702815" lon="108.89498786660825">
   <ele>404.9839630126953</ele>
   <time>2021-06-04T01:43:12.873Z</time>
</trkpt>  
<trkpt lat="34.25068458726174" lon="108.89502790811393">
   <ele>405.05885314941406</ele>
   <time>2021-06-04T01:43:15.873Z</time>
</trkpt>  
<trkpt lat="34.250681283048465" lon="108.89506267582252">
   <ele>404.84413146972656</ele>
   <time>2021-06-04T01:43:17.873Z</time>
</trkpt>  
<trkpt lat="34.25068057390864" lon="108.89509557027792">
   <ele>404.81251525878906</ele>
   <time>2021-06-04T01:43:19.873Z</time>
</trkpt>  
<trkpt lat="34.250668326061636" lon="108.89513304219078">
   <ele>404.92152404785156</ele>
   <time>2021-06-04T01:43:23.873Z</time>
</trkpt>  
<trkpt lat="34.2506588582436" lon="108.89517679285989">
   <ele>404.99366760253906</ele>
   <time>2021-06-04T01:43:25.873Z</time>
</trkpt>  
<trkpt lat="34.25065716409375" lon="108.89521438023306">
   <ele>405.06690979003906</ele>
   <time>2021-06-04T01:43:27.873Z</time>
</trkpt>  
<trkpt lat="34.25065962187266" lon="108.89525393126125">
   <ele>405.13710021972656</ele>
   <time>2021-06-04T01:43:30.873Z</time>
</trkpt>  
<trkpt lat="34.250656118192495" lon="108.89528902705294">
   <ele>404.96058654785156</ele>
   <time>2021-06-04T01:43:35.873Z</time>
</trkpt>  
<trkpt lat="34.250644678748884" lon="108.89533855886096">
   <ele>404.89308166503906</ele>
   <time>2021-06-04T01:43:39.873Z</time>
</trkpt>  
<trkpt lat="34.25063446516961" lon="108.89538544453197">
   <ele>404.89332580566406</ele>
   <time>2021-06-04T01:43:42.873Z</time>
</trkpt>  
<trkpt lat="34.25063142062163" lon="108.89544071228296">
   <ele>404.8710479736328</ele>
   <time>2021-06-04T01:43:44.873Z</time>
</trkpt>  
<trkpt lat="34.250632752220845" lon="108.89548437699393">
   <ele>404.61244201660156</ele>
   <time>2021-06-04T01:43:47.873Z</time>
</trkpt>  
<trkpt lat="34.250642282009224" lon="108.89552199977614">
   <ele>404.5265655517578</ele>
   <time>2021-06-04T01:43:50.873Z</time>
</trkpt>  
<trkpt lat="34.25065688211293" lon="108.89555666292864">
   <ele>404.74256896972656</ele>
   <time>2021-06-04T01:43:52.873Z</time>
</trkpt>  
<trkpt lat="34.25067038622877" lon="108.89559304390743">
   <ele>404.79212951660156</ele>
   <time>2021-06-04T01:43:54.873Z</time>
</trkpt>  
<trkpt lat="34.25067485730091" lon="108.89563367031316">
   <ele>404.79408264160156</ele>
   <time>2021-06-04T01:43:56.873Z</time>
</trkpt>  
<trkpt lat="34.25067197502544" lon="108.89567101878025">
   <ele>404.9978790283203</ele>
   <time>2021-06-04T01:43:58.873Z</time>
</trkpt>  
<trkpt lat="34.250683591936834" lon="108.89571337705421">
   <ele>404.96839904785156</ele>
   <time>2021-06-04T01:44:03.071Z</time>
</trkpt>  
<trkpt lat="34.25070648312531" lon="108.89573553017398">
   <ele>405.2235870361328</ele>
   <time>2021-06-04T01:44:05.069Z</time>
</trkpt>  
<trkpt lat="34.25073014183468" lon="108.89575223856414">
   <ele>405.60267639160156</ele>
   <time>2021-06-04T01:44:07.068Z</time>
</trkpt>  
<trkpt lat="34.2507570727528" lon="108.89578584184146">
   <ele>405.51991271972656</ele>
   <time>2021-06-04T01:44:10.073Z</time>
</trkpt>  
<trkpt lat="34.25077700726517" lon="108.89581753018211">
   <ele>405.77821350097656</ele>
   <time>2021-06-04T01:44:13.065Z</time>
</trkpt>  
<trkpt lat="34.25074693633699" lon="108.89578210735039">
   <ele>406.67298889160156</ele>
   <time>2021-06-04T01:44:24.068Z</time>
</trkpt>  
<trkpt lat="34.250728009959126" lon="108.89574836992115">
   <ele>407.42823791503906</ele>
   <time>2021-06-04T01:44:31.070Z</time>
</trkpt>  
<trkpt lat="34.25072319751364" lon="108.89571290222699">
   <ele>407.40077209472656</ele>
   <time>2021-06-04T01:44:35.069Z</time>
</trkpt>  
<trkpt lat="34.25072128637961" lon="108.89567902374242">
   <ele>407.40065002441406</ele>
   <time>2021-06-04T01:44:37.069Z</time>
</trkpt>  
<trkpt lat="34.25072474915153" lon="108.89563096654712">
   <ele>407.26063537597656</ele>
   <time>2021-06-04T01:44:40.073Z</time>
</trkpt>  
<trkpt lat="34.25071107167444" lon="108.89559403999971">
   <ele>406.76490783691406</ele>
   <time>2021-06-04T01:44:44.072Z</time>
</trkpt>  
<trkpt lat="34.25069492136666" lon="108.89555478476437">
   <ele>406.67237854003906</ele>
   <time>2021-06-04T01:44:48.069Z</time>
</trkpt>  
<trkpt lat="34.250698031386534" lon="108.89551707936855">
   <ele>406.4367218017578</ele>
   <time>2021-06-04T01:44:51.070Z</time>
</trkpt>  
<trkpt lat="34.25071213317866" lon="108.8954795685598">
   <ele>406.20790100097656</ele>
   <time>2021-06-04T01:44:54.072Z</time>
</trkpt>  
<trkpt lat="34.25070751355075" lon="108.89543347351122">
   <ele>406.2987823486328</ele>
   <time>2021-06-04T01:44:58.070Z</time>
</trkpt>  
<trkpt lat="34.25070474759578" lon="108.89539538150824">
   <ele>406.49684143066406</ele>
   <time>2021-06-04T01:45:00.070Z</time>
</trkpt>  
<trkpt lat="34.2507081272834" lon="108.89535034586733">
   <ele>406.63307189941406</ele>
   <time>2021-06-04T01:45:03.070Z</time>
</trkpt>  
<trkpt lat="34.25071534146699" lon="108.8953124739482">
   <ele>406.73841857910156</ele>
   <time>2021-06-04T01:45:08.074Z</time>
</trkpt>  
<trkpt lat="34.250717413925855" lon="108.89527583252186">
   <ele>406.2768096923828</ele>
   <time>2021-06-04T01:45:30.074Z</time>
</trkpt>  
<trkpt lat="34.25071480922843" lon="108.8952355213436">
   <ele>407.09645080566406</ele>
   <time>2021-06-04T01:45:39.076Z</time>
</trkpt>  
<trkpt lat="34.25068548483237" lon="108.8952347480635">
   <ele>407.56654357910156</ele>
   <time>2021-06-04T01:45:45.076Z</time>
</trkpt>  
<trkpt lat="34.25065822121531" lon="108.89524852169097">
   <ele>407.68824768066406</ele>
   <time>2021-06-04T01:45:57.074Z</time>
</trkpt>  
<trkpt lat="34.250631133597906" lon="108.8952526940386">
   <ele>408.3462677001953</ele>
   <time>2021-06-04T01:46:17.070Z</time>
</trkpt>  
<trkpt lat="34.25065888552844" lon="108.89527165509995">
   <ele>405.85328674316406</ele>
   <time>2021-06-04T01:51:09.059Z</time>
</trkpt>  
<trkpt lat="34.25068849978435" lon="108.89527359432279">
   <ele>406.8721466064453</ele>
   <time>2021-06-04T01:51:13.062Z</time>
</trkpt>  
<trkpt lat="34.25066583985581" lon="108.89525382808748">
   <ele>406.92054748535156</ele>
   <time>2021-06-04T01:51:38.070Z</time>
</trkpt>  
<trkpt lat="34.25063324854954" lon="108.89525755698357">
   <ele>406.56336975097656</ele>
   <time>2021-06-04T01:51:44.073Z</time>
</trkpt>  
<trkpt lat="34.250603174256945" lon="108.8952444593127">
   <ele>406.32484436035156</ele>
   <time>2021-06-04T01:51:49.069Z</time>
</trkpt>  
<trkpt lat="34.250577172816904" lon="108.89523181663672">
   <ele>406.03041076660156</ele>
   <time>2021-06-04T01:52:27.066Z</time>
</trkpt>  
<trkpt lat="34.25060399627145" lon="108.89524350850034">
   <ele>406.7497100830078</ele>
   <time>2021-06-04T01:52:39.073Z</time>
</trkpt>  
<trkpt lat="34.250632674914215" lon="108.89523422853162">
   <ele>408.61598205566406</ele>
   <time>2021-06-04T01:52:54.057Z</time>
</trkpt>  
<trkpt lat="34.250609342814485" lon="108.89521685270029">
   <ele>408.60682678222656</ele>
   <time>2021-06-04T01:54:29.052Z</time>
</trkpt>  
<trkpt lat="34.2506265789439" lon="108.89525540910623">
   <ele>410.92530822753906</ele>
   <time>2021-06-04T01:57:57.072Z</time>
</trkpt>  
<trkpt lat="34.25065221158064" lon="108.8952306245703">
   <ele>413.7229766845703</ele>
   <time>2021-06-04T01:58:37.076Z</time>
</trkpt>  
<trkpt lat="34.25067894448943" lon="108.89521745359006">
   <ele>412.5847930908203</ele>
   <time>2021-06-04T01:58:43.062Z</time>
</trkpt>  
<trkpt lat="34.250710669653664" lon="108.89519997466574">
   <ele>412.66737365722656</ele>
   <time>2021-06-04T01:58:47.068Z</time>
</trkpt>  
<trkpt lat="34.25070458622021" lon="108.8952327406963">
   <ele>409.40614318847656</ele>
   <time>2021-06-04T01:59:37.087Z</time>
</trkpt>  
<trkpt lat="34.250724218249104" lon="108.89525621414506">
   <ele>409.57203674316406</ele>
   <time>2021-06-04T01:59:49.072Z</time>
</trkpt>  
<trkpt lat="34.25074821424178" lon="108.8952934423724">
   <ele>410.38685607910156</ele>
   <time>2021-06-04T01:59:56.074Z</time>
</trkpt>  
<trkpt lat="34.25077319841467" lon="108.89527861567387">
   <ele>410.43739318847656</ele>
   <time>2021-06-04T02:00:07.068Z</time>
</trkpt>  
<trkpt lat="34.25076235841451" lon="108.89524692512985">
   <ele>410.30519104003906</ele>
   <time>2021-06-04T02:00:27.071Z</time>
</trkpt>  
<trkpt lat="34.25073351828576" lon="108.89524874154762">
   <ele>410.94679260253906</ele>
   <time>2021-06-04T02:00:53.065Z</time>
</trkpt>  
<trkpt lat="34.250736525775615" lon="108.8952158205484">
   <ele>410.95423889160156</ele>
   <time>2021-06-04T02:01:38.059Z</time>
</trkpt>  
<trkpt lat="34.25070798917909" lon="108.89522834943185">
   <ele>407.43800354003906</ele>
   <time>2021-06-04T02:02:52.073Z</time>
</trkpt>  
<trkpt lat="34.25068059673931" lon="108.89522374369244">
   <ele>406.31410217285156</ele>
   <time>2021-06-04T02:02:56.078Z</time>
</trkpt>  
<trkpt lat="34.250644064260904" lon="108.89524130051488">
   <ele>406.0868682861328</ele>
   <time>2021-06-04T02:03:06.077Z</time>
</trkpt>  
<trkpt lat="34.25062126711704" lon="108.895263150004">
   <ele>406.40101623535156</ele>
   <time>2021-06-04T02:03:10.072Z</time>
</trkpt>  
<trkpt lat="34.25065060273039" lon="108.8952645641076">
   <ele>407.00575256347656</ele>
   <time>2021-06-04T02:03:31.061Z</time>
</trkpt>  
<trkpt lat="34.250673006295635" lon="108.89524376612424">
   <ele>406.89588928222656</ele>
   <time>2021-06-04T02:03:48.070Z</time>
</trkpt>  
<trkpt lat="34.25065200504392" lon="108.89526531810516">
   <ele>407.96339416503906</ele>
   <time>2021-06-04T02:04:13.077Z</time>
</trkpt>  
<trkpt lat="34.250673449472" lon="108.8952413202876">
   <ele>407.5824737548828</ele>
   <time>2021-06-04T02:04:44.072Z</time>
</trkpt>  
<trkpt lat="34.25069379343331" lon="108.89521864932571">
   <ele>407.8024444580078</ele>
   <time>2021-06-04T02:04:53.061Z</time>
</trkpt>  
<trkpt lat="34.25066398985746" lon="108.89522926231257">
   <ele>406.0573272705078</ele>
   <time>2021-06-04T02:05:31.072Z</time>
</trkpt>  
<trkpt lat="34.25069345097812" lon="108.89523061979213">
   <ele>408.45753479003906</ele>
   <time>2021-06-04T02:05:46.065Z</time>
</trkpt>  
<trkpt lat="34.250662424357884" lon="108.89523420023232">
   <ele>407.71302795410156</ele>
   <time>2021-06-04T02:05:51.066Z</time>
</trkpt>  
<trkpt lat="34.250632572335945" lon="108.89523548144051">
   <ele>408.6125030517578</ele>
   <time>2021-06-04T02:05:56.075Z</time>
</trkpt>  
<trkpt lat="34.25065857959543" lon="108.89525485951074">
   <ele>407.8759307861328</ele>
   <time>2021-06-04T02:06:33.067Z</time>
</trkpt>  
<trkpt lat="34.250662072276356" lon="108.89528857683874">
   <ele>407.5345001220703</ele>
   <time>2021-06-04T02:06:40.076Z</time>
</trkpt>  
<trkpt lat="34.25065879978892" lon="108.89532577968505">
   <ele>407.35585021972656</ele>
   <time>2021-06-04T02:06:45.070Z</time>
</trkpt>  
<trkpt lat="34.250665380644584" lon="108.895357786599">
   <ele>407.25367736816406</ele>
   <time>2021-06-04T02:06:49.072Z</time>
</trkpt>  
<trkpt lat="34.250668941059395" lon="108.89539123973563">
   <ele>407.31788635253906</ele>
   <time>2021-06-04T02:07:00.077Z</time>
</trkpt>  
<trkpt lat="34.25068084874362" lon="108.89535828926108">
   <ele>406.3017120361328</ele>
   <time>2021-06-04T02:07:44.079Z</time>
</trkpt>  
<trkpt lat="34.25068151145029" lon="108.8953915868236">
   <ele>406.15516662597656</ele>
   <time>2021-06-04T02:08:04.077Z</time>
</trkpt>  
<trkpt lat="34.25070473409043" lon="108.89537387035834">
   <ele>406.03456115722656</ele>
   <time>2021-06-04T02:08:47.063Z</time>
</trkpt>  
<trkpt lat="34.25070581366881" lon="108.89541563444659">
   <ele>406.29896545410156</ele>
   <time>2021-06-04T02:09:57.079Z</time>
</trkpt>  
<trkpt lat="34.250698382933535" lon="108.89545066177517">
   <ele>406.0546417236328</ele>
   <time>2021-06-04T02:09:59.081Z</time>
</trkpt>  
<trkpt lat="34.250697422983436" lon="108.89549397765924">
   <ele>406.88905334472656</ele>
   <time>2021-06-04T02:10:02.082Z</time>
</trkpt>  
<trkpt lat="34.250706653366265" lon="108.89552665336471">
   <ele>407.03114318847656</ele>
   <time>2021-06-04T02:10:05.079Z</time>
</trkpt>  
<trkpt lat="34.25071216145555" lon="108.89555916859615">
   <ele>406.88356018066406</ele>
   <time>2021-06-04T02:10:08.077Z</time>
</trkpt>  
<trkpt lat="34.25072202161077" lon="108.89560264634503">
   <ele>405.95130920410156</ele>
   <time>2021-06-04T02:10:11.078Z</time>
</trkpt>  
<trkpt lat="34.25072697057024" lon="108.89564626557163">
   <ele>405.72499084472656</ele>
   <time>2021-06-04T02:10:13.076Z</time>
</trkpt>  
<trkpt lat="34.2507363913262" lon="108.89569018278908">
   <ele>406.72633361816406</ele>
   <time>2021-06-04T02:10:16.070Z</time>
</trkpt>  
<trkpt lat="34.25075302527304" lon="108.89572296626113">
   <ele>407.12477111816406</ele>
   <time>2021-06-04T02:10:18.073Z</time>
</trkpt>  
<trkpt lat="34.25076773773427" lon="108.89576031823769">
   <ele>407.52369689941406</ele>
   <time>2021-06-04T02:10:21.078Z</time>
</trkpt>  
<trkpt lat="34.250779159945196" lon="108.89579656944427">
   <ele>407.81117248535156</ele>
   <time>2021-06-04T02:10:23.080Z</time>
</trkpt>  
<trkpt lat="34.25078651873559" lon="108.89584740384718">
   <ele>408.02369689941406</ele>
   <time>2021-06-04T02:10:26.076Z</time>
</trkpt>  
<trkpt lat="34.2507856262559" lon="108.89588666443717">
   <ele>407.87867736816406</ele>
   <time>2021-06-04T02:10:29.075Z</time>
</trkpt>  
<trkpt lat="34.250775053959266" lon="108.8959310806722">
   <ele>407.66835021972656</ele>
   <time>2021-06-04T02:10:32.074Z</time>
</trkpt>  
<trkpt lat="34.25077870009858" lon="108.89596494898832">
   <ele>407.5086212158203</ele>
   <time>2021-06-04T02:10:37.078Z</time>
</trkpt>  
<trkpt lat="34.25077945274117" lon="108.89600130259666">
   <ele>406.30543518066406</ele>
   <time>2021-06-04T02:10:48.059Z</time>
</trkpt>  
<trkpt lat="34.250804004735016" lon="108.89601818794551">
   <ele>405.66224670410156</ele>
   <time>2021-06-04T02:10:53.057Z</time>
</trkpt>  
       </trkseg>
   </trk>
</gpx>
