# Supplementary material for: Exploring the influence of path environment factors on walking behavior in urban parks with configuration attribute control
Source: PLoS One. 2025 Jul 28;20(7):e0329278. doi: 10.1371/journal.pone.0329278 (PMC12303266; doi:10.1371/journal.pone.0329278)
Supplement: S2 File — (ZIP) [file pone.0329278.s002.zip › S2 File/Trajectory data/F75.gpx]

<?xml version="1.0" encoding="UTF-8"?>
<gpx xmlns:xsi="http://www.w3.org/2001/XMLSchema-instance" xmlns="http://www.topografix.com/GPX/1/1" xsi:schemaLocation="http://www.topografix.com/GPX/1/1 http://www.topografix.com/GPX/1/1/gpx.xsd" version="1.1" creator="foooooot.com">
<metadata>
         <copyright author="foooooot.com"> <license>foooooot.com</license></copyright>
         <time>1622744327.0980659</time>
         <name>2021-06-04-徒步</name>
</metadata>
<trk>
    <name>2021-06-04-徒步</name>
    <type>trip#track</type>
    <src>手机客户端软件/六只脚iPhone版</src>
    <trkseg> 
<trkpt lat="34.24624371649658" lon="108.89486984625822">
   <ele>429.57936096191406</ele>
   <time>2021-06-04T02:19:04.129Z</time>
</trkpt>  
<trkpt lat="34.246636127002425" lon="108.89505411709808">
   <ele>414.3324737548828</ele>
   <time>2021-06-04T02:19:31.065Z</time>
</trkpt>  
<trkpt lat="34.24666834817273" lon="108.89508428653279">
   <ele>414.6421661376953</ele>
   <time>2021-06-04T02:19:35.065Z</time>
</trkpt>  
<trkpt lat="34.24669046880701" lon="108.8951065573445">
   <ele>414.50672912597656</ele>
   <time>2021-06-04T02:19:37.064Z</time>
</trkpt>  
<trkpt lat="34.24671740400321" lon="108.89512797300151">
   <ele>414.71473693847656</ele>
   <time>2021-06-04T02:19:40.071Z</time>
</trkpt>  
<trkpt lat="34.24675145181124" lon="108.89514171194469">
   <ele>415.22731018066406</ele>
   <time>2021-06-04T02:19:44.065Z</time>
</trkpt>  
<trkpt lat="34.246781603359416" lon="108.89514274523256">
   <ele>414.33631896972656</ele>
   <time>2021-06-04T02:19:47.060Z</time>
</trkpt>  
<trkpt lat="34.246811340076604" lon="108.89513938327192">
   <ele>412.8877716064453</ele>
   <time>2021-06-04T02:19:51.076Z</time>
</trkpt>  
<trkpt lat="34.24683696249755" lon="108.89512779493148">
   <ele>412.27381896972656</ele>
   <time>2021-06-04T02:19:55.061Z</time>
</trkpt>  
<trkpt lat="34.24685869090536" lon="108.89510769698647">
   <ele>411.7913360595703</ele>
   <time>2021-06-04T02:19:58.062Z</time>
</trkpt>  
<trkpt lat="34.24687777637306" lon="108.89507940541938">
   <ele>411.33265686035156</ele>
   <time>2021-06-04T02:20:01.064Z</time>
</trkpt>  
<trkpt lat="34.246893141168464" lon="108.89504501264314">
   <ele>410.9422149658203</ele>
   <time>2021-06-04T02:20:04.065Z</time>
</trkpt>  
<trkpt lat="34.2469082184999" lon="108.89500639773655">
   <ele>410.55946350097656</ele>
   <time>2021-06-04T02:20:07.074Z</time>
</trkpt>  
<trkpt lat="34.246922549066895" lon="108.89497075817609">
   <ele>409.9361114501953</ele>
   <time>2021-06-04T02:20:10.058Z</time>
</trkpt>  
<trkpt lat="34.24693738696919" lon="108.89493577985111">
   <ele>409.62550354003906</ele>
   <time>2021-06-04T02:20:13.065Z</time>
</trkpt>  
<trkpt lat="34.24695268534015" lon="108.8949059507433">
   <ele>409.36305236816406</ele>
   <time>2021-06-04T02:20:16.064Z</time>
</trkpt>  
<trkpt lat="34.246971600622366" lon="108.89488036223355">
   <ele>409.22303771972656</ele>
   <time>2021-06-04T02:20:19.060Z</time>
</trkpt>  
<trkpt lat="34.24699184507211" lon="108.8948571610317">
   <ele>409.18336486816406</ele>
   <time>2021-06-04T02:20:22.057Z</time>
</trkpt>  
<trkpt lat="34.247011897207386" lon="108.89482836989886">
   <ele>408.94532775878906</ele>
   <time>2021-06-04T02:20:26.062Z</time>
</trkpt>  
<trkpt lat="34.247034631298455" lon="108.89480027511296">
   <ele>408.6833038330078</ele>
   <time>2021-06-04T02:20:30.062Z</time>
</trkpt>  
<trkpt lat="34.24705719929261" lon="108.89477779353969">
   <ele>408.43238830566406</ele>
   <time>2021-06-04T02:20:33.062Z</time>
</trkpt>  
<trkpt lat="34.24708410857996" lon="108.89475426493311">
   <ele>408.19996643066406</ele>
   <time>2021-06-04T02:20:36.063Z</time>
</trkpt>  
<trkpt lat="34.24710942342727" lon="108.89473053479436">
   <ele>408.01490783691406</ele>
   <time>2021-06-04T02:20:39.065Z</time>
</trkpt>  
<trkpt lat="34.247135604342084" lon="108.89470180666461">
   <ele>407.88880920410156</ele>
   <time>2021-06-04T02:20:43.065Z</time>
</trkpt>  
<trkpt lat="34.247158566662456" lon="108.8946790526696">
   <ele>407.9566192626953</ele>
   <time>2021-06-04T02:20:46.061Z</time>
</trkpt>  
<trkpt lat="34.24718640235373" lon="108.89465620547115">
   <ele>407.75379943847656</ele>
   <time>2021-06-04T02:20:50.071Z</time>
</trkpt>  
<trkpt lat="34.247209243907406" lon="108.89463802748202">
   <ele>407.99562072753906</ele>
   <time>2021-06-04T02:20:53.065Z</time>
</trkpt>  
<trkpt lat="34.247241837749314" lon="108.89461960662592">
   <ele>407.99623107910156</ele>
   <time>2021-06-04T02:20:57.055Z</time>
</trkpt>  
<trkpt lat="34.247275652895105" lon="108.89460125141824">
   <ele>407.92298889160156</ele>
   <time>2021-06-04T02:21:00.063Z</time>
</trkpt>  
<trkpt lat="34.24731229793267" lon="108.89458336585845">
   <ele>407.87049865722656</ele>
   <time>2021-06-04T02:21:03.061Z</time>
</trkpt>  
<trkpt lat="34.24734590783556" lon="108.89457159313847">
   <ele>407.96217346191406</ele>
   <time>2021-06-04T02:21:06.058Z</time>
</trkpt>  
<trkpt lat="34.24738250146709" lon="108.89456656845086">
   <ele>408.26722717285156</ele>
   <time>2021-06-04T02:21:09.059Z</time>
</trkpt>  
<trkpt lat="34.24741070165532" lon="108.89456747159433">
   <ele>408.55201721191406</ele>
   <time>2021-06-04T02:21:11.059Z</time>
</trkpt>  
<trkpt lat="34.2474452330823" lon="108.89457284394153">
   <ele>408.89710998535156</ele>
   <time>2021-06-04T02:21:14.063Z</time>
</trkpt>  
<trkpt lat="34.247479250851136" lon="108.89458218670504">
   <ele>409.40467834472656</ele>
   <time>2021-06-04T02:21:18.060Z</time>
</trkpt>  
<trkpt lat="34.247512612702145" lon="108.89459442186234">
   <ele>409.91273498535156</ele>
   <time>2021-06-04T02:21:22.063Z</time>
</trkpt>  
<trkpt lat="34.24753784655301" lon="108.89460717526251">
   <ele>410.3877716064453</ele>
   <time>2021-06-04T02:21:25.066Z</time>
</trkpt>  
<trkpt lat="34.24756918707407" lon="108.89462562264542">
   <ele>410.4972686767578</ele>
   <time>2021-06-04T02:21:28.063Z</time>
</trkpt>  
<trkpt lat="34.24759406332748" lon="108.8946418348913">
   <ele>410.64649963378906</ele>
   <time>2021-06-04T02:21:30.063Z</time>
</trkpt>  
<trkpt lat="34.24762010462798" lon="108.89465924130405">
   <ele>410.70472717285156</ele>
   <time>2021-06-04T02:21:32.062Z</time>
</trkpt>  
<trkpt lat="34.24764465839791" lon="108.8946770859522">
   <ele>410.71437072753906</ele>
   <time>2021-06-04T02:21:34.061Z</time>
</trkpt>  
<trkpt lat="34.24767710910547" lon="108.89470549802313">
   <ele>410.67323303222656</ele>
   <time>2021-06-04T02:21:37.063Z</time>
</trkpt>  
<trkpt lat="34.24769917455788" lon="108.89472579762632">
   <ele>410.77003479003906</ele>
   <time>2021-06-04T02:21:39.071Z</time>
</trkpt>  
<trkpt lat="34.24772375264899" lon="108.89474211559498">
   <ele>410.56263732910156</ele>
   <time>2021-06-04T02:21:41.063Z</time>
</trkpt>  
<trkpt lat="34.247758051289125" lon="108.89475414982117">
   <ele>410.1697540283203</ele>
   <time>2021-06-04T02:21:44.063Z</time>
</trkpt>  
<trkpt lat="34.24778520342179" lon="108.8947546192601">
   <ele>409.83802795410156</ele>
   <time>2021-06-04T02:21:46.061Z</time>
</trkpt>  
<trkpt lat="34.247812648559545" lon="108.89474935500607">
   <ele>409.5063018798828</ele>
   <time>2021-06-04T02:21:48.064Z</time>
</trkpt>  
<trkpt lat="34.24784674587744" lon="108.89473691309439">
   <ele>408.98731994628906</ele>
   <time>2021-06-04T02:21:51.057Z</time>
</trkpt>  
<trkpt lat="34.247872781114545" lon="108.89472433673286">
   <ele>408.50721740722656</ele>
   <time>2021-06-04T02:21:54.062Z</time>
</trkpt>  
<trkpt lat="34.247901089803605" lon="108.8947147624614">
   <ele>408.56776428222656</ele>
   <time>2021-06-04T02:21:57.060Z</time>
</trkpt>  
<trkpt lat="34.247931115621235" lon="108.89471485149137">
   <ele>408.89247131347656</ele>
   <time>2021-06-04T02:22:00.063Z</time>
</trkpt>  
<trkpt lat="34.247954973769644" lon="108.89473080815587">
   <ele>408.94068908691406</ele>
   <time>2021-06-04T02:22:03.054Z</time>
</trkpt>  
<trkpt lat="34.2479757497873" lon="108.89476549338426">
   <ele>409.15711975097656</ele>
   <time>2021-06-04T02:22:07.063Z</time>
</trkpt>  
<trkpt lat="34.24798941339333" lon="108.89479614436023">
   <ele>409.0133819580078</ele>
   <time>2021-06-04T02:22:10.065Z</time>
</trkpt>  
<trkpt lat="34.24801059857991" lon="108.8948326494106">
   <ele>409.41310119628906</ele>
   <time>2021-06-04T02:22:14.072Z</time>
</trkpt>  
<trkpt lat="34.24803056782866" lon="108.89485826318297">
   <ele>409.59938049316406</ele>
   <time>2021-06-04T02:22:16.065Z</time>
</trkpt>  
<trkpt lat="34.24805557840683" lon="108.89488005454103">
   <ele>409.83021545410156</ele>
   <time>2021-06-04T02:22:18.068Z</time>
</trkpt>  
<trkpt lat="34.248080662505465" lon="108.89489475891483">
   <ele>409.91883850097656</ele>
   <time>2021-06-04T02:22:20.064Z</time>
</trkpt>  
<trkpt lat="34.248113666725665" lon="108.89490594851003">
   <ele>409.89796447753906</ele>
   <time>2021-06-04T02:22:23.062Z</time>
</trkpt>  
<trkpt lat="34.24814616984217" lon="108.89491215240398">
   <ele>409.72474670410156</ele>
   <time>2021-06-04T02:22:27.064Z</time>
</trkpt>  
<trkpt lat="34.2481730550505" lon="108.89491700744423">
   <ele>409.48255920410156</ele>
   <time>2021-06-04T02:22:32.063Z</time>
</trkpt>  
<trkpt lat="34.248205881300876" lon="108.89492121104495">
   <ele>409.65052795410156</ele>
   <time>2021-06-04T02:22:37.064Z</time>
</trkpt>  
<trkpt lat="34.248235854229506" lon="108.89492321968014">
   <ele>409.64601135253906</ele>
   <time>2021-06-04T02:22:40.063Z</time>
</trkpt>  
<trkpt lat="34.248270850948" lon="108.89492548712897">
   <ele>409.59999084472656</ele>
   <time>2021-06-04T02:22:43.069Z</time>
</trkpt>  
<trkpt lat="34.24830213387102" lon="108.89492738046204">
   <ele>409.69276428222656</ele>
   <time>2021-06-04T02:22:45.061Z</time>
</trkpt>  
<trkpt lat="34.24833919610753" lon="108.89493031232614">
   <ele>409.67481994628906</ele>
   <time>2021-06-04T02:22:47.064Z</time>
</trkpt>  
<trkpt lat="34.24837324599846" lon="108.89493436088952">
   <ele>409.51625061035156</ele>
   <time>2021-06-04T02:22:49.063Z</time>
</trkpt>  
<trkpt lat="34.248402703528654" lon="108.89493843377448">
   <ele>409.52699279785156</ele>
   <time>2021-06-04T02:22:51.070Z</time>
</trkpt>  
<trkpt lat="34.248431376868815" lon="108.89494392740092">
   <ele>409.31825256347656</ele>
   <time>2021-06-04T02:22:53.073Z</time>
</trkpt>  
<trkpt lat="34.248458349506734" lon="108.89495069052357">
   <ele>409.30946350097656</ele>
   <time>2021-06-04T02:22:55.062Z</time>
</trkpt>  
<trkpt lat="34.248485639356076" lon="108.89495637102591">
   <ele>408.78785705566406</ele>
   <time>2021-06-04T02:22:57.063Z</time>
</trkpt>  
<trkpt lat="34.248521937251965" lon="108.89496175491536">
   <ele>408.5489044189453</ele>
   <time>2021-06-04T02:23:00.064Z</time>
</trkpt>  
<trkpt lat="34.24854925217146" lon="108.8949626490794">
   <ele>408.5143585205078</ele>
   <time>2021-06-04T02:23:02.069Z</time>
</trkpt>  
<trkpt lat="34.24857755261332" lon="108.89496010684574">
   <ele>408.36427307128906</ele>
   <time>2021-06-04T02:23:04.063Z</time>
</trkpt>  
<trkpt lat="34.248607736955684" lon="108.8949605621637">
   <ele>408.2913360595703</ele>
   <time>2021-06-04T02:23:06.077Z</time>
</trkpt>  
<trkpt lat="34.24864361185579" lon="108.89496375587642">
   <ele>408.47816467285156</ele>
   <time>2021-06-04T02:23:09.065Z</time>
</trkpt>  
<trkpt lat="34.2486717284262" lon="108.89496546656228">
   <ele>408.37525939941406</ele>
   <time>2021-06-04T02:23:12.063Z</time>
</trkpt>  
<trkpt lat="34.24869956514788" lon="108.89495912932092">
   <ele>408.05726623535156</ele>
   <time>2021-06-04T02:23:15.068Z</time>
</trkpt>  
<trkpt lat="34.248735642366135" lon="108.89494258896676">
   <ele>407.68031311035156</ele>
   <time>2021-06-04T02:23:18.063Z</time>
</trkpt>  
<trkpt lat="34.24876308333468" lon="108.89493602100296">
   <ele>407.61549377441406</ele>
   <time>2021-06-04T02:23:20.062Z</time>
</trkpt>  
<trkpt lat="34.24879168073221" lon="108.89493288946285">
   <ele>407.54249572753906</ele>
   <time>2021-06-04T02:23:22.053Z</time>
</trkpt>  
<trkpt lat="34.24882201500028" lon="108.89493377917486">
   <ele>407.23487854003906</ele>
   <time>2021-06-04T02:23:24.071Z</time>
</trkpt>  
<trkpt lat="34.2488492167961" lon="108.8949378643696">
   <ele>407.19825744628906</ele>
   <time>2021-06-04T02:23:26.050Z</time>
</trkpt>  
<trkpt lat="34.24888830342946" lon="108.89494269376333">
   <ele>407.3445587158203</ele>
   <time>2021-06-04T02:23:29.062Z</time>
</trkpt>  
<trkpt lat="34.248927996489854" lon="108.89494086384762">
   <ele>407.26832580566406</ele>
   <time>2021-06-04T02:23:32.065Z</time>
</trkpt>  
<trkpt lat="34.24895710180459" lon="108.89493723860534">
   <ele>407.20436096191406</ele>
   <time>2021-06-04T02:23:34.059Z</time>
</trkpt>  
<trkpt lat="34.24898873973313" lon="108.8949351712134">
   <ele>407.00184631347656</ele>
   <time>2021-06-04T02:23:36.062Z</time>
</trkpt>  
<trkpt lat="34.2490261224888" lon="108.89493664085177">
   <ele>407.1339874267578</ele>
   <time>2021-06-04T02:23:39.059Z</time>
</trkpt>  
<trkpt lat="34.24905818985663" lon="108.89494193639375">
   <ele>407.2246856689453</ele>
   <time>2021-06-04T02:23:42.065Z</time>
</trkpt>  
<trkpt lat="34.24909566698304" lon="108.89494515615955">
   <ele>407.1408233642578</ele>
   <time>2021-06-04T02:23:46.067Z</time>
</trkpt>  
<trkpt lat="34.24913094652482" lon="108.89494267491203">
   <ele>406.97779846191406</ele>
   <time>2021-06-04T02:23:48.062Z</time>
</trkpt>  
<trkpt lat="34.24916475547444" lon="108.89493880316661">
   <ele>406.97169494628906</ele>
   <time>2021-06-04T02:23:51.063Z</time>
</trkpt>  
<trkpt lat="34.24919441565334" lon="108.89494333403925">
   <ele>407.20143127441406</ele>
   <time>2021-06-04T02:23:54.063Z</time>
</trkpt>  
<trkpt lat="34.24923102880893" lon="108.89494886049943">
   <ele>407.25453186035156</ele>
   <time>2021-06-04T02:23:57.062Z</time>
</trkpt>  
<trkpt lat="34.24926117867495" lon="108.89494832139039">
   <ele>406.94337463378906</ele>
   <time>2021-06-04T02:24:00.069Z</time>
</trkpt>  
<trkpt lat="34.24929461957062" lon="108.89494657053814">
   <ele>407.12098693847656</ele>
   <time>2021-06-04T02:24:04.060Z</time>
</trkpt>  
<trkpt lat="34.24932234725168" lon="108.89495214230482">
   <ele>407.19398498535156</ele>
   <time>2021-06-04T02:24:08.063Z</time>
</trkpt>  
<trkpt lat="34.24934798555798" lon="108.89496321570297">
   <ele>407.07826232910156</ele>
   <time>2021-06-04T02:24:11.071Z</time>
</trkpt>  
<trkpt lat="34.24937515631395" lon="108.8949771788049">
   <ele>407.4253692626953</ele>
   <time>2021-06-04T02:24:14.064Z</time>
</trkpt>  
<trkpt lat="34.249409746609096" lon="108.89498178993627">
   <ele>407.6786651611328</ele>
   <time>2021-06-04T02:24:18.062Z</time>
</trkpt>  
<trkpt lat="34.24943809539293" lon="108.8949810264544">
   <ele>407.6707305908203</ele>
   <time>2021-06-04T02:24:22.064Z</time>
</trkpt>  
<trkpt lat="34.24947007038458" lon="108.8949608171744">
   <ele>407.9650421142578</ele>
   <time>2021-06-04T02:24:26.071Z</time>
</trkpt>  
<trkpt lat="34.24949538587496" lon="108.89493926992883">
   <ele>407.84437561035156</ele>
   <time>2021-06-04T02:24:29.069Z</time>
</trkpt>  
<trkpt lat="34.24952417594964" lon="108.89491103087457">
   <ele>408.04566955566406</ele>
   <time>2021-06-04T02:24:32.065Z</time>
</trkpt>  
<trkpt lat="34.249548134076136" lon="108.89488837713975">
   <ele>408.39869689941406</ele>
   <time>2021-06-04T02:24:34.070Z</time>
</trkpt>  
<trkpt lat="34.24957967393969" lon="108.89486260221119">
   <ele>407.99061584472656</ele>
   <time>2021-06-04T02:24:37.061Z</time>
</trkpt>  
<trkpt lat="34.24960828928411" lon="108.89484488966242">
   <ele>407.78504943847656</ele>
   <time>2021-06-04T02:24:40.069Z</time>
</trkpt>  
<trkpt lat="34.24963548585528" lon="108.89483240574573">
   <ele>407.8395538330078</ele>
   <time>2021-06-04T02:24:43.062Z</time>
</trkpt>  
<trkpt lat="34.249668335881616" lon="108.89481716616883">
   <ele>407.81288146972656</ele>
   <time>2021-06-04T02:24:47.063Z</time>
</trkpt>  
<trkpt lat="34.24970812349563" lon="108.89480168655459">
   <ele>407.88880920410156</ele>
   <time>2021-06-04T02:24:50.063Z</time>
</trkpt>  
<trkpt lat="34.24974661064948" lon="108.89480006108953">
   <ele>407.76283264160156</ele>
   <time>2021-06-04T02:24:52.061Z</time>
</trkpt>  
<trkpt lat="34.249784171733985" lon="108.89480625867782">
   <ele>407.92189025878906</ele>
   <time>2021-06-04T02:24:55.064Z</time>
</trkpt>  
<trkpt lat="34.249815809260845" lon="108.89481746130103">
   <ele>407.81446838378906</ele>
   <time>2021-06-04T02:24:58.061Z</time>
</trkpt>  
<trkpt lat="34.24985307609782" lon="108.89482982934909">
   <ele>407.90406799316406</ele>
   <time>2021-06-04T02:25:01.057Z</time>
</trkpt>  
<trkpt lat="34.249880667730494" lon="108.89483623097401">
   <ele>407.76820373535156</ele>
   <time>2021-06-04T02:25:03.063Z</time>
</trkpt>  
<trkpt lat="34.24991335344958" lon="108.89484113918323">
   <ele>407.6045684814453</ele>
   <time>2021-06-04T02:25:06.056Z</time>
</trkpt>  
<trkpt lat="34.24994192546101" lon="108.89484224877829">
   <ele>407.5879669189453</ele>
   <time>2021-06-04T02:25:09.001Z</time>
</trkpt>  
<trkpt lat="34.24997849245952" lon="108.8948494502795">
   <ele>407.39247131347656</ele>
   <time>2021-06-04T02:25:12.001Z</time>
</trkpt>  
<trkpt lat="34.250006305583454" lon="108.89486317510583">
   <ele>407.47877502441406</ele>
   <time>2021-06-04T02:25:15.000Z</time>
</trkpt>  
<trkpt lat="34.25002786595277" lon="108.89488964882544">
   <ele>407.23658752441406</ele>
   <time>2021-06-04T02:25:19.000Z</time>
</trkpt>  
<trkpt lat="34.25004292304242" lon="108.894917305363">
   <ele>406.89405822753906</ele>
   <time>2021-06-04T02:25:22.000Z</time>
</trkpt>  
<trkpt lat="34.25005006280577" lon="108.89495475675284">
   <ele>406.75050354003906</ele>
   <time>2021-06-04T02:25:26.000Z</time>
</trkpt>  
<trkpt lat="34.25004956343199" lon="108.8949941438079">
   <ele>406.78358459472656</ele>
   <time>2021-06-04T02:25:29.000Z</time>
</trkpt>  
<trkpt lat="34.2500409277963" lon="108.89503767451036">
   <ele>406.61366271972656</ele>
   <time>2021-06-04T02:25:32.000Z</time>
</trkpt>  
<trkpt lat="34.25003340225562" lon="108.89507863001434">
   <ele>406.50013732910156</ele>
   <time>2021-06-04T02:25:35.000Z</time>
</trkpt>  
<trkpt lat="34.25003591707315" lon="108.89511998816384">
   <ele>406.44361877441406</ele>
   <time>2021-06-04T02:25:38.000Z</time>
</trkpt>  
<trkpt lat="34.25004083431918" lon="108.89515381047471">
   <ele>406.3811798095703</ele>
   <time>2021-06-04T02:25:40.000Z</time>
</trkpt>  
<trkpt lat="34.250042565891974" lon="108.89518846312073">
   <ele>406.30079650878906</ele>
   <time>2021-06-04T02:25:42.000Z</time>
</trkpt>  
<trkpt lat="34.250042617660846" lon="108.89522172965984">
   <ele>406.52760314941406</ele>
   <time>2021-06-04T02:25:44.000Z</time>
</trkpt>  
<trkpt lat="34.25004464111834" lon="108.89526089958473">
   <ele>406.76930236816406</ele>
   <time>2021-06-04T02:25:47.000Z</time>
</trkpt>  
<trkpt lat="34.25004782745658" lon="108.89530390126872">
   <ele>406.58253479003906</ele>
   <time>2021-06-04T02:25:51.000Z</time>
</trkpt>  
<trkpt lat="34.25004853514469" lon="108.89533757879143">
   <ele>406.77748107910156</ele>
   <time>2021-06-04T02:25:53.000Z</time>
</trkpt>  
<trkpt lat="34.25005015042858" lon="108.89537362893647">
   <ele>406.69728088378906</ele>
   <time>2021-06-04T02:25:56.000Z</time>
</trkpt>  
<trkpt lat="34.250057859462885" lon="108.89541084225989">
   <ele>406.6552276611328</ele>
   <time>2021-06-04T02:25:59.000Z</time>
</trkpt>  
<trkpt lat="34.25006885275371" lon="108.89544702012985">
   <ele>406.53236389160156</ele>
   <time>2021-06-04T02:26:02.000Z</time>
</trkpt>  
<trkpt lat="34.2500780231616" lon="108.89548469666686">
   <ele>406.55274963378906</ele>
   <time>2021-06-04T02:26:05.000Z</time>
</trkpt>  
<trkpt lat="34.25007442746474" lon="108.89552357861488">
   <ele>406.52967834472656</ele>
   <time>2021-06-04T02:26:09.000Z</time>
</trkpt>  
<trkpt lat="34.25006696076872" lon="108.8955800336651">
   <ele>406.49195861816406</ele>
   <time>2021-06-04T02:26:11.000Z</time>
</trkpt>  
<trkpt lat="34.25006860929732" lon="108.89562935628588">
   <ele>406.37159729003906</ele>
   <time>2021-06-04T02:26:13.000Z</time>
</trkpt>  
<trkpt lat="34.25008222448156" lon="108.89566701596435">
   <ele>406.19386291503906</ele>
   <time>2021-06-04T02:26:16.000Z</time>
</trkpt>  
<trkpt lat="34.25010202280825" lon="108.8956996460223">
   <ele>406.3097686767578</ele>
   <time>2021-06-04T02:26:19.000Z</time>
</trkpt>  
<trkpt lat="34.25012286318302" lon="108.8957324107643">
   <ele>405.79920959472656</ele>
   <time>2021-06-04T02:26:22.000Z</time>
</trkpt>  
<trkpt lat="34.25013515741081" lon="108.89577091947616">
   <ele>405.06581115722656</ele>
   <time>2021-06-04T02:26:25.000Z</time>
</trkpt>  
<trkpt lat="34.25014757874702" lon="108.89580392830167">
   <ele>405.0281524658203</ele>
   <time>2021-06-04T02:26:28.000Z</time>
</trkpt>  
<trkpt lat="34.25016383975365" lon="108.89583400026623">
   <ele>405.29713439941406</ele>
   <time>2021-06-04T02:26:32.000Z</time>
</trkpt>  
<trkpt lat="34.25018697189849" lon="108.89586649791381">
   <ele>405.4971466064453</ele>
   <time>2021-06-04T02:26:35.000Z</time>
</trkpt>  
<trkpt lat="34.25021708801228" lon="108.89589233145418">
   <ele>405.61561584472656</ele>
   <time>2021-06-04T02:26:38.000Z</time>
</trkpt>  
<trkpt lat="34.2502422220351" lon="108.89591149830437">
   <ele>405.47682189941406</ele>
   <time>2021-06-04T02:26:41.000Z</time>
</trkpt>  
<trkpt lat="34.25026364140301" lon="108.89593224828336">
   <ele>405.60877990722656</ele>
   <time>2021-06-04T02:26:44.000Z</time>
</trkpt>  
<trkpt lat="34.2502866725594" lon="108.89595436328722">
   <ele>405.29615783691406</ele>
   <time>2021-06-04T02:26:47.000Z</time>
</trkpt>  
<trkpt lat="34.25031951324104" lon="108.89597664930783">
   <ele>405.24916076660156</ele>
   <time>2021-06-04T02:26:50.000Z</time>
</trkpt>  
<trkpt lat="34.25035128296081" lon="108.89599499785628">
   <ele>405.4992218017578</ele>
   <time>2021-06-04T02:26:53.000Z</time>
</trkpt>  
<trkpt lat="34.25038482958113" lon="108.89600111886033">
   <ele>405.48890686035156</ele>
   <time>2021-06-04T02:26:58.000Z</time>
</trkpt>  
<trkpt lat="34.25041632801192" lon="108.8960215388191">
   <ele>405.50599670410156</ele>
   <time>2021-06-04T02:27:01.000Z</time>
</trkpt>  
<trkpt lat="34.25044456911062" lon="108.89604292528136">
   <ele>405.25648498535156</ele>
   <time>2021-06-04T02:27:04.000Z</time>
</trkpt>  
<trkpt lat="34.250479098576335" lon="108.8960583285396">
   <ele>405.5539093017578</ele>
   <time>2021-06-04T02:27:07.000Z</time>
</trkpt>  
<trkpt lat="34.25051432812277" lon="108.89606069494252">
   <ele>405.32069396972656</ele>
   <time>2021-06-04T02:27:10.000Z</time>
</trkpt>  
<trkpt lat="34.2505514581664" lon="108.89605641256252">
   <ele>405.54188537597656</ele>
   <time>2021-06-04T02:27:13.000Z</time>
</trkpt>  
<trkpt lat="34.250586649215144" lon="108.89605383554877">
   <ele>405.75465393066406</ele>
   <time>2021-06-04T02:27:15.999Z</time>
</trkpt>  
<trkpt lat="34.25062229977693" lon="108.8960546383247">
   <ele>405.8838653564453</ele>
   <time>2021-06-04T02:27:18.999Z</time>
</trkpt>  
<trkpt lat="34.25065376752542" lon="108.89605369018145">
   <ele>406.1388702392578</ele>
   <time>2021-06-04T02:27:21.999Z</time>
</trkpt>  
<trkpt lat="34.25069083874741" lon="108.8960491052991">
   <ele>406.4348907470703</ele>
   <time>2021-06-04T02:27:24.999Z</time>
</trkpt>  
<trkpt lat="34.25072415239321" lon="108.8960455842889">
   <ele>406.54981994628906</ele>
   <time>2021-06-04T02:27:26.999Z</time>
</trkpt>  
<trkpt lat="34.25075987751778" lon="108.89604195054284">
   <ele>406.6220245361328</ele>
   <time>2021-06-04T02:27:28.999Z</time>
</trkpt>  
<trkpt lat="34.25078850826248" lon="108.89604017010356">
   <ele>406.80775451660156</ele>
   <time>2021-06-04T02:27:30.999Z</time>
</trkpt>  
<trkpt lat="34.25081545658501" lon="108.89603627845037">
   <ele>406.91322326660156</ele>
   <time>2021-06-04T02:27:33.999Z</time>
</trkpt>  
<trkpt lat="34.25084604148387" lon="108.89603784930793">
   <ele>406.98719787597656</ele>
   <time>2021-06-04T02:27:36.999Z</time>
</trkpt>  
<trkpt lat="34.25087882561873" lon="108.89603542002347">
   <ele>407.03370666503906</ele>
   <time>2021-06-04T02:27:39.999Z</time>
</trkpt>  
<trkpt lat="34.25091322058884" lon="108.89601944796475">
   <ele>407.1393585205078</ele>
   <time>2021-06-04T02:27:42.999Z</time>
</trkpt>  
<trkpt lat="34.250939259193906" lon="108.89600617018212">
   <ele>407.2129669189453</ele>
   <time>2021-06-04T02:27:44.999Z</time>
</trkpt>  
<trkpt lat="34.25096396631897" lon="108.89598531535913">
   <ele>407.3720245361328</ele>
   <time>2021-06-04T02:27:47.999Z</time>
</trkpt>  
<trkpt lat="34.250987616038366" lon="108.8959607705047">
   <ele>407.47401428222656</ele>
   <time>2021-06-04T02:27:50.999Z</time>
</trkpt>  
<trkpt lat="34.25101727481329" lon="108.89593660462364">
   <ele>407.89466857910156</ele>
   <time>2021-06-04T02:27:53.999Z</time>
</trkpt>  
<trkpt lat="34.25104307428864" lon="108.8959254003993">
   <ele>408.18434143066406</ele>
   <time>2021-06-04T02:27:56.999Z</time>
</trkpt>  
<trkpt lat="34.25107233806886" lon="108.89591851544473">
   <ele>408.54505920410156</ele>
   <time>2021-06-04T02:28:00.999Z</time>
</trkpt>  
<trkpt lat="34.25110037408613" lon="108.8958955538244">
   <ele>408.41810607910156</ele>
   <time>2021-06-04T02:28:05.999Z</time>
</trkpt>  
<trkpt lat="34.25112910922492" lon="108.8958744796277">
   <ele>408.28431701660156</ele>
   <time>2021-06-04T02:28:08.999Z</time>
</trkpt>  
<trkpt lat="34.251158427925944" lon="108.8958639412973">
   <ele>408.0460968017578</ele>
   <time>2021-06-04T02:28:10.999Z</time>
</trkpt>  
<trkpt lat="34.25118441280654" lon="108.89585429008329">
   <ele>407.92079162597656</ele>
   <time>2021-06-04T02:28:12.999Z</time>
</trkpt>  
<trkpt lat="34.251201792954916" lon="108.89581997099812">
   <ele>407.82118225097656</ele>
   <time>2021-06-04T02:28:16.999Z</time>
</trkpt>  
<trkpt lat="34.251212003424484" lon="108.89578478618901">
   <ele>407.56190490722656</ele>
   <time>2021-06-04T02:28:19.999Z</time>
</trkpt>  
<trkpt lat="34.251224607154555" lon="108.8957530571759">
   <ele>407.3462677001953</ele>
   <time>2021-06-04T02:28:22.999Z</time>
</trkpt>  
<trkpt lat="34.25124129298523" lon="108.89572619915545">
   <ele>407.34181213378906</ele>
   <time>2021-06-04T02:28:25.999Z</time>
</trkpt>  
<trkpt lat="34.25125377358558" lon="108.89569333251065">
   <ele>407.65150451660156</ele>
   <time>2021-06-04T02:28:28.999Z</time>
</trkpt>  
<trkpt lat="34.25126457695103" lon="108.89565988604568">
   <ele>407.39576721191406</ele>
   <time>2021-06-04T02:28:31.999Z</time>
</trkpt>  
<trkpt lat="34.25127962653794" lon="108.89562548381554">
   <ele>407.66822814941406</ele>
   <time>2021-06-04T02:28:34.999Z</time>
</trkpt>  
<trkpt lat="34.251293422527816" lon="108.89559345392037">
   <ele>407.6219024658203</ele>
   <time>2021-06-04T02:28:37.999Z</time>
</trkpt>  
<trkpt lat="34.25130305554693" lon="108.89556065071717">
   <ele>407.3041534423828</ele>
   <time>2021-06-04T02:28:44.999Z</time>
</trkpt>  
<trkpt lat="34.251314730142155" lon="108.89552956923926">
   <ele>407.11708068847656</ele>
   <time>2021-06-04T02:28:48.999Z</time>
</trkpt>  
<trkpt lat="34.25133226303971" lon="108.89550056449885">
   <ele>406.6912384033203</ele>
   <time>2021-06-04T02:28:51.999Z</time>
</trkpt>  
<trkpt lat="34.251347450125216" lon="108.8954718363346">
   <ele>406.4324493408203</ele>
   <time>2021-06-04T02:28:53.999Z</time>
</trkpt>  
<trkpt lat="34.2513588287687" lon="108.89543514591729">
   <ele>406.14088439941406</ele>
   <time>2021-06-04T02:28:57.999Z</time>
</trkpt>  
<trkpt lat="34.251355348367916" lon="108.89539857764454">
   <ele>405.51551818847656</ele>
   <time>2021-06-04T02:29:00.999Z</time>
</trkpt>  
<trkpt lat="34.25134780914398" lon="108.89536619160263">
   <ele>405.43226623535156</ele>
   <time>2021-06-04T02:29:02.999Z</time>
</trkpt>  
<trkpt lat="34.25134743053139" lon="108.89532880827218">
   <ele>406.0703887939453</ele>
   <time>2021-06-04T02:29:07.999Z</time>
</trkpt>  
<trkpt lat="34.25133821428657" lon="108.89529512802288">
   <ele>405.53663635253906</ele>
   <time>2021-06-04T02:29:18.999Z</time>
</trkpt>  
<trkpt lat="34.25133713214031" lon="108.89525453869702">
   <ele>405.82862854003906</ele>
   <time>2021-06-04T02:29:23.999Z</time>
</trkpt>  
<trkpt lat="34.25133112499335" lon="108.89522243621053">
   <ele>405.91798400878906</ele>
   <time>2021-06-04T02:29:26.999Z</time>
</trkpt>  
<trkpt lat="34.25130401243068" lon="108.89521460289261">
   <ele>405.97389221191406</ele>
   <time>2021-06-04T02:29:31.999Z</time>
</trkpt>  
<trkpt lat="34.251275416648056" lon="108.89523025723341">
   <ele>406.24989318847656</ele>
   <time>2021-06-04T02:29:35.999Z</time>
</trkpt>  
<trkpt lat="34.25124393134001" lon="108.89524506440598">
   <ele>406.35194396972656</ele>
   <time>2021-06-04T02:29:39.999Z</time>
</trkpt>  
<trkpt lat="34.25121751934844" lon="108.89526575583527">
   <ele>406.26759338378906</ele>
   <time>2021-06-04T02:29:42.999Z</time>
</trkpt>  
<trkpt lat="34.251187643791155" lon="108.89528318727129">
   <ele>406.21180725097656</ele>
   <time>2021-06-04T02:29:44.999Z</time>
</trkpt>  
<trkpt lat="34.25115815813797" lon="108.8952941525775">
   <ele>407.00929260253906</ele>
   <time>2021-06-04T02:29:48.999Z</time>
</trkpt>  
<trkpt lat="34.25112625966096" lon="108.89530286899424">
   <ele>406.9657745361328</ele>
   <time>2021-06-04T02:29:51.999Z</time>
</trkpt>  
<trkpt lat="34.251098659354376" lon="108.89531487789687">
   <ele>407.03993225097656</ele>
   <time>2021-06-04T02:29:54.999Z</time>
</trkpt>  
<trkpt lat="34.2510637843531" lon="108.89531595088135">
   <ele>407.41651916503906</ele>
   <time>2021-06-04T02:29:58.999Z</time>
</trkpt>  
<trkpt lat="34.251035986423986" lon="108.89530909017888">
   <ele>407.5291290283203</ele>
   <time>2021-06-04T02:30:01.999Z</time>
</trkpt>  
<trkpt lat="34.251005085371915" lon="108.89530752005355">
   <ele>407.68690490722656</ele>
   <time>2021-06-04T02:30:04.999Z</time>
</trkpt>  
<trkpt lat="34.250975355239795" lon="108.89530183339062">
   <ele>407.78273010253906</ele>
   <time>2021-06-04T02:30:07.999Z</time>
</trkpt>  
<trkpt lat="34.2509506452548" lon="108.89528231482895">
   <ele>407.99586486816406</ele>
   <time>2021-06-04T02:30:10.999Z</time>
</trkpt>  
<trkpt lat="34.25092858033216" lon="108.8952576277686">
   <ele>408.58326721191406</ele>
   <time>2021-06-04T02:30:16.999Z</time>
</trkpt>  
<trkpt lat="34.25094615398747" lon="108.89521804880039">
   <ele>409.7371368408203</ele>
   <time>2021-06-04T02:31:28.998Z</time>
</trkpt>  
<trkpt lat="34.250950734572015" lon="108.89518349013055">
   <ele>409.9550323486328</ele>
   <time>2021-06-04T02:31:30.998Z</time>
</trkpt>  
<trkpt lat="34.25095121505145" lon="108.89514242275706">
   <ele>409.77015686035156</ele>
   <time>2021-06-04T02:31:33.998Z</time>
</trkpt>  
<trkpt lat="34.25094832272183" lon="108.8951076641416">
   <ele>409.0952911376953</ele>
   <time>2021-06-04T02:31:36.998Z</time>
</trkpt>  
<trkpt lat="34.25094825655485" lon="108.89507111505816">
   <ele>408.62025451660156</ele>
   <time>2021-06-04T02:31:40.998Z</time>
</trkpt>  
<trkpt lat="34.25094429870361" lon="108.89503194100257">
   <ele>408.07728576660156</ele>
   <time>2021-06-04T02:31:44.998Z</time>
</trkpt>  
<trkpt lat="34.250932847926" lon="108.89500221234324">
   <ele>408.10548400878906</ele>
   <time>2021-06-04T02:31:47.998Z</time>
</trkpt>  
<trkpt lat="34.25091940841266" lon="108.89496677472094">
   <ele>407.05421447753906</ele>
   <time>2021-06-04T02:31:50.998Z</time>
</trkpt>  
<trkpt lat="34.250906777234526" lon="108.89493674665427">
   <ele>407.23622131347656</ele>
   <time>2021-06-04T02:31:53.998Z</time>
</trkpt>  
<trkpt lat="34.25088909241961" lon="108.89490575586318">
   <ele>407.18666076660156</ele>
   <time>2021-06-04T02:31:56.998Z</time>
</trkpt>  
<trkpt lat="34.2508672138751" lon="108.89488187213071">
   <ele>406.89295959472656</ele>
   <time>2021-06-04T02:31:59.998Z</time>
</trkpt>  
<trkpt lat="34.25084070096575" lon="108.89486192013665">
   <ele>406.95802307128906</ele>
   <time>2021-06-04T02:32:02.998Z</time>
</trkpt>  
<trkpt lat="34.250815176455156" lon="108.89484647363562">
   <ele>406.92018127441406</ele>
   <time>2021-06-04T02:32:05.998Z</time>
</trkpt>  
<trkpt lat="34.25078421159898" lon="108.89483429311304">
   <ele>406.79566955566406</ele>
   <time>2021-06-04T02:32:08.998Z</time>
</trkpt>  
<trkpt lat="34.25077896039334" lon="108.89480169352284">
   <ele>407.3278350830078</ele>
   <time>2021-06-04T02:33:21.000Z</time>
</trkpt>  
<trkpt lat="34.25075376241226" lon="108.8947878124984">
   <ele>407.40028381347656</ele>
   <time>2021-06-04T02:41:24.000Z</time>
</trkpt>  
<trkpt lat="34.25072448041561" lon="108.89478739141968">
   <ele>406.95570373535156</ele>
   <time>2021-06-04T02:41:33.000Z</time>
</trkpt>  
<trkpt lat="34.25069902741501" lon="108.89479958590216">
   <ele>405.7710723876953</ele>
   <time>2021-06-04T02:41:51.000Z</time>
</trkpt>  
<trkpt lat="34.250672472634996" lon="108.89479379113867">
   <ele>404.66688537597656</ele>
   <time>2021-06-04T02:43:14.999Z</time>
</trkpt>  
<trkpt lat="34.250695703240396" lon="108.8948110678623">
   <ele>404.5484161376953</ele>
   <time>2021-06-04T02:52:47.000Z</time>
</trkpt>  
<trkpt lat="34.25067029195605" lon="108.89479597466044">
   <ele>402.3655548095703</ele>
   <time>2021-06-04T02:53:35.999Z</time>
</trkpt>  
<trkpt lat="34.25069786712209" lon="108.89478917175045">
   <ele>402.09107971191406</ele>
   <time>2021-06-04T02:54:53.999Z</time>
</trkpt>  
<trkpt lat="34.25067116332815" lon="108.89476385229942">
   <ele>400.06959533691406</ele>
   <time>2021-06-04T02:55:03.999Z</time>
</trkpt>  
<trkpt lat="34.25064692164008" lon="108.89474918570447">
   <ele>399.96546936035156</ele>
   <time>2021-06-04T02:55:07.999Z</time>
</trkpt>  
<trkpt lat="34.25062407006099" lon="108.89472684883962">
   <ele>399.86585998535156</ele>
   <time>2021-06-04T02:55:10.999Z</time>
</trkpt>  
<trkpt lat="34.250604084810966" lon="108.89470246335554">
   <ele>399.66200256347656</ele>
   <time>2021-06-04T02:55:12.999Z</time>
</trkpt>  
<trkpt lat="34.250581259179334" lon="108.89467386111913">
   <ele>399.77455139160156</ele>
   <time>2021-06-04T02:55:15.999Z</time>
</trkpt>  
<trkpt lat="34.250554546092886" lon="108.89465687702211">
   <ele>399.82948303222656</ele>
   <time>2021-06-04T02:55:17.999Z</time>
</trkpt>  
<trkpt lat="34.250525235604464" lon="108.89464519759309">
   <ele>399.7329864501953</ele>
   <time>2021-06-04T02:55:19.999Z</time>
</trkpt>  
<trkpt lat="34.25050017763159" lon="108.89462608621274">
   <ele>399.98768615722656</ele>
   <time>2021-06-04T02:55:21.999Z</time>
</trkpt>  
<trkpt lat="34.25048204670398" lon="108.89459869001638">
   <ele>400.21473693847656</ele>
   <time>2021-06-04T02:55:23.999Z</time>
</trkpt>  
<trkpt lat="34.25047011826221" lon="108.89456513292147">
   <ele>400.2294464111328</ele>
   <time>2021-06-04T02:55:27.999Z</time>
</trkpt>  
<trkpt lat="34.25045480909133" lon="108.89453325832467">
   <ele>400.28297424316406</ele>
   <time>2021-06-04T02:55:29.999Z</time>
</trkpt>  
<trkpt lat="34.250453596216396" lon="108.89447669492188">
   <ele>400.3653106689453</ele>
   <time>2021-06-04T02:55:31.999Z</time>
</trkpt>  
<trkpt lat="34.250477542986864" lon="108.89441528639898">
   <ele>400.42018127441406</ele>
   <time>2021-06-04T02:55:33.999Z</time>
</trkpt>  
<trkpt lat="34.25049850875787" lon="108.89437479012724">
   <ele>400.48793029785156</ele>
   <time>2021-06-04T02:55:35.999Z</time>
</trkpt>  
<trkpt lat="34.25051289048948" lon="108.89434628200677">
   <ele>400.72377014160156</ele>
   <time>2021-06-04T02:55:37.999Z</time>
</trkpt>  
<trkpt lat="34.250527499365056" lon="108.89431695283098">
   <ele>401.05043029785156</ele>
   <time>2021-06-04T02:55:39.999Z</time>
</trkpt>  
<trkpt lat="34.250544729926474" lon="108.89428670880532">
   <ele>401.17372131347656</ele>
   <time>2021-06-04T02:55:41.999Z</time>
</trkpt>  
<trkpt lat="34.25055816793708" lon="108.89425023740782">
   <ele>401.29493713378906</ele>
   <time>2021-06-04T02:55:43.999Z</time>
</trkpt>  
<trkpt lat="34.25057091226053" lon="108.89420842183269">
   <ele>401.53358459472656</ele>
   <time>2021-06-04T02:55:46.999Z</time>
</trkpt>  
<trkpt lat="34.25058548301983" lon="108.89417191790575">
   <ele>401.47645568847656</ele>
   <time>2021-06-04T02:55:49.999Z</time>
</trkpt>  
<trkpt lat="34.250599161134986" lon="108.89413341067541">
   <ele>402.29127502441406</ele>
   <time>2021-06-04T02:55:54.999Z</time>
</trkpt>  
<trkpt lat="34.25061218431947" lon="108.89410255950011">
   <ele>402.48915100097656</ele>
   <time>2021-06-04T02:55:56.999Z</time>
</trkpt>  
<trkpt lat="34.250624114199795" lon="108.8940703656687">
   <ele>402.52064514160156</ele>
   <time>2021-06-04T02:55:58.999Z</time>
</trkpt>  
<trkpt lat="34.25063297134764" lon="108.89403312707863">
   <ele>402.6186065673828</ele>
   <time>2021-06-04T02:56:00.999Z</time>
</trkpt>  
<trkpt lat="34.25064421454454" lon="108.8939942557716">
   <ele>403.08363342285156</ele>
   <time>2021-06-04T02:56:02.999Z</time>
</trkpt>  
<trkpt lat="34.25065508767812" lon="108.89394874663361">
   <ele>402.97450256347656</ele>
   <time>2021-06-04T02:56:04.999Z</time>
</trkpt>  
<trkpt lat="34.25066588635027" lon="108.89390861108335">
   <ele>403.0885772705078</ele>
   <time>2021-06-04T02:56:06.999Z</time>
</trkpt>  
<trkpt lat="34.250674021869905" lon="108.89386986370234">
   <ele>403.07740783691406</ele>
   <time>2021-06-04T02:56:09.999Z</time>
</trkpt>  
<trkpt lat="34.25067772125966" lon="108.89381999622039">
   <ele>403.5729522705078</ele>
   <time>2021-06-04T02:56:12.999Z</time>
</trkpt>  
<trkpt lat="34.250680663473474" lon="108.8937805846525">
   <ele>403.82447814941406</ele>
   <time>2021-06-04T02:56:14.999Z</time>
</trkpt>  
<trkpt lat="34.25068740887701" lon="108.89374207710813">
   <ele>404.31666564941406</ele>
   <time>2021-06-04T02:56:16.999Z</time>
</trkpt>  
<trkpt lat="34.25069980643573" lon="108.89369810144196">
   <ele>404.77113342285156</ele>
   <time>2021-06-04T02:56:19.999Z</time>
</trkpt>  
<trkpt lat="34.25071080805619" lon="108.89366451908737">
   <ele>405.0974884033203</ele>
   <time>2021-06-04T02:56:21.999Z</time>
</trkpt>  
<trkpt lat="34.250724244714405" lon="108.89362814610419">
   <ele>405.67457580566406</ele>
   <time>2021-06-04T02:56:24.999Z</time>
</trkpt>  
<trkpt lat="34.2507478648179" lon="108.89359442949106">
   <ele>405.53956604003906</ele>
   <time>2021-06-04T02:56:27.999Z</time>
</trkpt>  
<trkpt lat="34.250761880589316" lon="108.89355724228267">
   <ele>405.5954132080078</ele>
   <time>2021-06-04T02:56:29.999Z</time>
</trkpt>  
<trkpt lat="34.25077116926026" lon="108.89351853427472">
   <ele>405.82215881347656</ele>
   <time>2021-06-04T02:56:31.999Z</time>
</trkpt>  
<trkpt lat="34.25078388899944" lon="108.89347993080425">
   <ele>405.75563049316406</ele>
   <time>2021-06-04T02:56:33.999Z</time>
</trkpt>  
<trkpt lat="34.25079936464215" lon="108.89344424312549">
   <ele>405.55982971191406</ele>
   <time>2021-06-04T02:56:35.999Z</time>
</trkpt>  
<trkpt lat="34.25081017206701" lon="108.89340218266899">
   <ele>405.33204650878906</ele>
   <time>2021-06-04T02:56:37.999Z</time>
</trkpt>  
<trkpt lat="34.25081335132501" lon="108.89335704707608">
   <ele>405.21974182128906</ele>
   <time>2021-06-04T02:56:39.999Z</time>
</trkpt>  
<trkpt lat="34.25081678678362" lon="108.8933108831464">
   <ele>405.3800811767578</ele>
   <time>2021-06-04T02:56:41.999Z</time>
</trkpt>  
<trkpt lat="34.2508170479899" lon="108.89327424497999">
   <ele>405.70448303222656</ele>
   <time>2021-06-04T02:56:43.999Z</time>
</trkpt>  
<trkpt lat="34.25082155246921" lon="108.89323682012457">
   <ele>406.11671447753906</ele>
   <time>2021-06-04T02:56:45.999Z</time>
</trkpt>  
<trkpt lat="34.25083145128146" lon="108.89318946145677">
   <ele>405.83607482910156</ele>
   <time>2021-06-04T02:56:48.999Z</time>
</trkpt>  
<trkpt lat="34.25082565281894" lon="108.89315016621657">
   <ele>405.96131896972656</ele>
   <time>2021-06-04T02:56:50.999Z</time>
</trkpt>  
<trkpt lat="34.250817828024225" lon="108.8931104310727">
   <ele>406.22254943847656</ele>
   <time>2021-06-04T02:56:52.999Z</time>
</trkpt>  
<trkpt lat="34.250810431182956" lon="108.89307024434557">
   <ele>406.2567901611328</ele>
   <time>2021-06-04T02:56:54.999Z</time>
</trkpt>  
<trkpt lat="34.25079738563928" lon="108.89302783947734">
   <ele>406.50965881347656</ele>
   <time>2021-06-04T02:56:56.999Z</time>
</trkpt>  
<trkpt lat="34.25078647925283" lon="108.89299533826788">
   <ele>406.69874572753906</ele>
   <time>2021-06-04T02:56:58.999Z</time>
</trkpt>  
<trkpt lat="34.25078246439732" lon="108.89295848950367">
   <ele>406.36134338378906</ele>
   <time>2021-06-04T02:57:01.999Z</time>
</trkpt>  
<trkpt lat="34.25078150185264" lon="108.89292165720131">
   <ele>406.34461975097656</ele>
   <time>2021-06-04T02:57:03.999Z</time>
</trkpt>  
<trkpt lat="34.25077305003647" lon="108.89287595110272">
   <ele>405.79347229003906</ele>
   <time>2021-06-04T02:57:05.999Z</time>
</trkpt>  
<trkpt lat="34.25076388497168" lon="108.89283928423025">
   <ele>406.3208770751953</ele>
   <time>2021-06-04T02:57:07.999Z</time>
</trkpt>  
<trkpt lat="34.25076054447386" lon="108.89280070362541">
   <ele>406.92274475097656</ele>
   <time>2021-06-04T02:57:10.999Z</time>
</trkpt>  
<trkpt lat="34.250756533837354" lon="108.89276828522699">
   <ele>407.13209533691406</ele>
   <time>2021-06-04T02:57:12.999Z</time>
</trkpt>  
<trkpt lat="34.25074834574474" lon="108.89272448555359">
   <ele>406.9744415283203</ele>
   <time>2021-06-04T02:57:14.999Z</time>
</trkpt>  
<trkpt lat="34.250741477829024" lon="108.89268716799207">
   <ele>406.9813995361328</ele>
   <time>2021-06-04T02:57:16.999Z</time>
</trkpt>  
<trkpt lat="34.250735146796124" lon="108.89265171640743">
   <ele>407.0762481689453</ele>
   <time>2021-06-04T02:57:18.998Z</time>
</trkpt>  
<trkpt lat="34.250723569210194" lon="108.89260409394961">
   <ele>406.81300354003906</ele>
   <time>2021-06-04T02:57:20.998Z</time>
</trkpt>  
<trkpt lat="34.250712166513374" lon="108.8925611554913">
   <ele>406.91981506347656</ele>
   <time>2021-06-04T02:57:22.998Z</time>
</trkpt>  
<trkpt lat="34.25070012457576" lon="108.89252476428267">
   <ele>407.02223205566406</ele>
   <time>2021-06-04T02:57:25.998Z</time>
</trkpt>  
<trkpt lat="34.25069836804398" lon="108.89256426691217">
   <ele>407.10768127441406</ele>
   <time>2021-06-04T02:57:28.998Z</time>
</trkpt>  
<trkpt lat="34.25070114377109" lon="108.89264598094141">
   <ele>407.2708282470703</ele>
   <time>2021-06-04T02:57:31.000Z</time>
</trkpt>  
<trkpt lat="34.25070316366077" lon="108.89268439172668">
   <ele>407.39503479003906</ele>
   <time>2021-06-04T02:57:32.000Z</time>
</trkpt>  
<trkpt lat="34.25070739135355" lon="108.89271796255213">
   <ele>407.4391632080078</ele>
   <time>2021-06-04T02:57:33.000Z</time>
</trkpt>  
<trkpt lat="34.25070546638417" lon="108.89276953517916">
   <ele>407.4726104736328</ele>
   <time>2021-06-04T02:57:35.000Z</time>
</trkpt>  
<trkpt lat="34.250662767870615" lon="108.89281861532054">
   <ele>407.38490295410156</ele>
   <time>2021-06-04T02:57:37.000Z</time>
</trkpt>  
<trkpt lat="34.25063395896825" lon="108.89284278619617">
   <ele>407.49232482910156</ele>
   <time>2021-06-04T02:57:38.000Z</time>
</trkpt>  
<trkpt lat="34.25058694695056" lon="108.89288394441253">
   <ele>407.16676330566406</ele>
   <time>2021-06-04T02:57:40.000Z</time>
</trkpt>  
<trkpt lat="34.250544868487644" lon="108.89287855451184">
   <ele>406.98756408691406</ele>
   <time>2021-06-04T02:57:43.000Z</time>
</trkpt>  
<trkpt lat="34.250520029777846" lon="108.89282042765883">
   <ele>407.02821350097656</ele>
   <time>2021-06-04T02:57:45.000Z</time>
</trkpt>  
<trkpt lat="34.25051701952064" lon="108.89271068371633">
   <ele>406.84413146972656</ele>
   <time>2021-06-04T02:57:47.000Z</time>
</trkpt>  
<trkpt lat="34.25052608028078" lon="108.89261509891722">
   <ele>406.71961975097656</ele>
   <time>2021-06-04T02:57:49.000Z</time>
</trkpt>  
<trkpt lat="34.25051725365652" lon="108.89253328862823">
   <ele>406.7600860595703</ele>
   <time>2021-06-04T02:57:51.000Z</time>
</trkpt>  
<trkpt lat="34.250485711569006" lon="108.8924557687449">
   <ele>406.7993927001953</ele>
   <time>2021-06-04T02:57:53.000Z</time>
</trkpt>  
<trkpt lat="34.25045581683355" lon="108.89240905572092">
   <ele>406.91371154785156</ele>
   <time>2021-06-04T02:57:55.000Z</time>
</trkpt>  
<trkpt lat="34.250424388011155" lon="108.89236346032763">
   <ele>406.85560607910156</ele>
   <time>2021-06-04T02:57:57.000Z</time>
</trkpt>  
<trkpt lat="34.25040344808425" lon="108.8923406971441">
   <ele>406.8089141845703</ele>
   <time>2021-06-04T02:57:59.000Z</time>
</trkpt>  
<trkpt lat="34.25038105685187" lon="108.89231807754254">
   <ele>406.30384826660156</ele>
   <time>2021-06-04T02:58:02.000Z</time>
</trkpt>  
<trkpt lat="34.25036387335387" lon="108.8922908798924">
   <ele>405.81959533691406</ele>
   <time>2021-06-04T02:58:04.000Z</time>
</trkpt>  
<trkpt lat="34.25034335716167" lon="108.89226004088799">
   <ele>405.67530822753906</ele>
   <time>2021-06-04T02:58:06.000Z</time>
</trkpt>  
<trkpt lat="34.25032257846478" lon="108.89223067423477">
   <ele>405.32716369628906</ele>
   <time>2021-06-04T02:58:09.000Z</time>
</trkpt>  
<trkpt lat="34.25029419974832" lon="108.89219498495359">
   <ele>405.26380920410156</ele>
   <time>2021-06-04T02:58:12.000Z</time>
</trkpt>  
<trkpt lat="34.25026590046408" lon="108.89216348646531">
   <ele>405.28407287597656</ele>
   <time>2021-06-04T02:58:14.000Z</time>
</trkpt>  
<trkpt lat="34.25024425651075" lon="108.89214165588928">
   <ele>405.55030822753906</ele>
   <time>2021-06-04T02:58:16.000Z</time>
</trkpt>  
<trkpt lat="34.25021864268232" lon="108.8921241342373">
   <ele>405.17897033691406</ele>
   <time>2021-06-04T02:58:19.000Z</time>
</trkpt>  
<trkpt lat="34.25019273006383" lon="108.89211337859744">
   <ele>405.06690979003906</ele>
   <time>2021-06-04T02:58:21.000Z</time>
</trkpt>  
<trkpt lat="34.25015482559687" lon="108.89209727598987">
   <ele>405.4206085205078</ele>
   <time>2021-06-04T02:58:24.000Z</time>
</trkpt>  
<trkpt lat="34.25011879294644" lon="108.89207238242872">
   <ele>405.67897033691406</ele>
   <time>2021-06-04T02:58:27.000Z</time>
</trkpt>  
<trkpt lat="34.25009683992816" lon="108.89205200401702">
   <ele>405.8783721923828</ele>
   <time>2021-06-04T02:58:29.000Z</time>
</trkpt>  
<trkpt lat="34.25006221529413" lon="108.89202618177916">
   <ele>405.85328674316406</ele>
   <time>2021-06-04T02:58:32.000Z</time>
</trkpt>  
<trkpt lat="34.25003707031505" lon="108.8920091559325">
   <ele>405.33412170410156</ele>
   <time>2021-06-04T02:58:34.000Z</time>
</trkpt>  
<trkpt lat="34.25000517285725" lon="108.89198250630119">
   <ele>405.29261779785156</ele>
   <time>2021-06-04T02:58:37.000Z</time>
</trkpt>  
<trkpt lat="34.24998992455746" lon="108.89195089370183">
   <ele>405.40296936035156</ele>
   <time>2021-06-04T02:58:43.000Z</time>
</trkpt>  
<trkpt lat="34.24997696607645" lon="108.89192105012584">
   <ele>405.12745666503906</ele>
   <time>2021-06-04T02:58:47.000Z</time>
</trkpt>  
<trkpt lat="34.24997383543441" lon="108.89188858749385">
   <ele>405.03334045410156</ele>
   <time>2021-06-04T02:58:50.000Z</time>
</trkpt>  
<trkpt lat="34.2499832271428" lon="108.89185306581122">
   <ele>405.2052764892578</ele>
   <time>2021-06-04T02:58:55.000Z</time>
</trkpt>  
<trkpt lat="34.24999028164675" lon="108.89181970471249">
   <ele>405.29286193847656</ele>
   <time>2021-06-04T02:59:00.000Z</time>
</trkpt>  
<trkpt lat="34.24998667650017" lon="108.89178543464142">
   <ele>405.56068420410156</ele>
   <time>2021-06-04T02:59:06.000Z</time>
</trkpt>  
<trkpt lat="34.2499742599927" lon="108.89174497874453">
   <ele>405.08668518066406</ele>
   <time>2021-06-04T02:59:13.000Z</time>
</trkpt>  
<trkpt lat="34.24997223437202" lon="108.89170201576087">
   <ele>404.97462463378906</ele>
   <time>2021-06-04T02:59:16.000Z</time>
</trkpt>  
<trkpt lat="34.24997142318842" lon="108.89166294751222">
   <ele>404.88099670410156</ele>
   <time>2021-06-04T02:59:19.000Z</time>
</trkpt>  
<trkpt lat="34.24996733222319" lon="108.89162092128731">
   <ele>404.96363830566406</ele>
   <time>2021-06-04T02:59:22.000Z</time>
</trkpt>  
<trkpt lat="34.24996031200432" lon="108.89157875675852">
   <ele>405.1320343017578</ele>
   <time>2021-06-04T02:59:25.000Z</time>
</trkpt>  
<trkpt lat="34.24995302656652" lon="108.8915418690868">
   <ele>404.5061798095703</ele>
   <time>2021-06-04T02:59:27.000Z</time>
</trkpt>  
<trkpt lat="34.24994420651636" lon="108.89150790186065">
   <ele>404.41041564941406</ele>
   <time>2021-06-04T02:59:30.000Z</time>
</trkpt>  
<trkpt lat="34.24993659679356" lon="108.89147403524252">
   <ele>404.26588439941406</ele>
   <time>2021-06-04T02:59:33.000Z</time>
</trkpt>  
<trkpt lat="34.24991974775769" lon="108.89143706030171">
   <ele>404.20692443847656</ele>
   <time>2021-06-04T02:59:37.000Z</time>
</trkpt>  
<trkpt lat="34.24990834071918" lon="108.89140293243894">
   <ele>403.9383087158203</ele>
   <time>2021-06-04T02:59:42.000Z</time>
</trkpt>  
<trkpt lat="34.249894933186816" lon="108.89137223845543">
   <ele>404.31141662597656</ele>
   <time>2021-06-04T02:59:45.000Z</time>
</trkpt>  
<trkpt lat="34.24987840777447" lon="108.89133805277993">
   <ele>404.4541778564453</ele>
   <time>2021-06-04T02:59:50.000Z</time>
</trkpt>  
<trkpt lat="34.24985439317671" lon="108.89131825608862">
   <ele>404.80775451660156</ele>
   <time>2021-06-04T02:59:55.000Z</time>
</trkpt>  
<trkpt lat="34.24982491784647" lon="108.89131306635018">
   <ele>405.21705627441406</ele>
   <time>2021-06-04T03:00:37.999Z</time>
</trkpt>  
<trkpt lat="34.249797087691874" lon="108.8913033495787">
   <ele>405.81629943847656</ele>
   <time>2021-06-04T03:00:41.999Z</time>
</trkpt>  
<trkpt lat="34.24976179012516" lon="108.89129160795363">
   <ele>405.61341857910156</ele>
   <time>2021-06-04T03:00:44.999Z</time>
</trkpt>  
<trkpt lat="34.24973005121459" lon="108.8912774480581">
   <ele>405.07179260253906</ele>
   <time>2021-06-04T03:00:47.999Z</time>
</trkpt>  
<trkpt lat="34.24970228283965" lon="108.89125908287524">
   <ele>405.32313537597656</ele>
   <time>2021-06-04T03:00:50.999Z</time>
</trkpt>  
<trkpt lat="34.24967596090759" lon="108.89123688599496">
   <ele>404.92640686035156</ele>
   <time>2021-06-04T03:00:53.999Z</time>
</trkpt>  
<trkpt lat="34.24964637523431" lon="108.8912291263957">
   <ele>404.42774963378906</ele>
   <time>2021-06-04T03:00:57.999Z</time>
</trkpt>  
<trkpt lat="34.24961543572252" lon="108.8912381616573">
   <ele>404.3563995361328</ele>
   <time>2021-06-04T03:01:02.999Z</time>
</trkpt>  
<trkpt lat="34.24958462221123" lon="108.89123951091806">
   <ele>404.77552795410156</ele>
   <time>2021-06-04T03:01:05.999Z</time>
</trkpt>  
<trkpt lat="34.249554239320965" lon="108.89125143266412">
   <ele>404.59327697753906</ele>
   <time>2021-06-04T03:01:09.999Z</time>
</trkpt>  
<trkpt lat="34.249527514653174" lon="108.89126925824725">
   <ele>404.78004455566406</ele>
   <time>2021-06-04T03:01:13.999Z</time>
</trkpt>  
<trkpt lat="34.24949779768926" lon="108.89128125062874">
   <ele>404.92335510253906</ele>
   <time>2021-06-04T03:01:16.999Z</time>
</trkpt>  
<trkpt lat="34.24947119207414" lon="108.89130027046058">
   <ele>404.7089385986328</ele>
   <time>2021-06-04T03:01:19.999Z</time>
</trkpt>  
<trkpt lat="34.249450514885055" lon="108.89132505798105">
   <ele>404.69764709472656</ele>
   <time>2021-06-04T03:01:22.999Z</time>
</trkpt>  
<trkpt lat="34.249431994261876" lon="108.8913490427753">
   <ele>404.7500762939453</ele>
   <time>2021-06-04T03:01:25.999Z</time>
</trkpt>  
<trkpt lat="34.24941662339951" lon="108.89138188569895">
   <ele>404.69776916503906</ele>
   <time>2021-06-04T03:01:28.999Z</time>
</trkpt>  
<trkpt lat="34.249400951606795" lon="108.8914184882932">
   <ele>405.15455627441406</ele>
   <time>2021-06-04T03:01:33.999Z</time>
</trkpt>  
<trkpt lat="34.24938715440649" lon="108.89145668115437">
   <ele>405.28407287597656</ele>
   <time>2021-06-04T03:01:37.999Z</time>
</trkpt>  
<trkpt lat="34.2493652209089" lon="108.89148876016945">
   <ele>405.76429748535156</ele>
   <time>2021-06-04T03:01:42.999Z</time>
</trkpt>  
<trkpt lat="34.24933990308514" lon="108.89150497615174">
   <ele>405.72315979003906</ele>
   <time>2021-06-04T03:01:45.999Z</time>
</trkpt>  
<trkpt lat="34.249316679239904" lon="108.89152338772472">
   <ele>406.01954650878906</ele>
   <time>2021-06-04T03:01:48.999Z</time>
</trkpt>  
<trkpt lat="34.249295882957995" lon="108.89154477413857">
   <ele>406.09974670410156</ele>
   <time>2021-06-04T03:01:51.999Z</time>
</trkpt>  
<trkpt lat="34.249269542454115" lon="108.89157080648818">
   <ele>406.06117248535156</ele>
   <time>2021-06-04T03:01:55.999Z</time>
</trkpt>  
<trkpt lat="34.249237739063524" lon="108.89158900523012">
   <ele>406.3412628173828</ele>
   <time>2021-06-04T03:01:58.999Z</time>
</trkpt>  
<trkpt lat="34.249207419315475" lon="108.89160531918783">
   <ele>406.7094268798828</ele>
   <time>2021-06-04T03:02:02.999Z</time>
</trkpt>  
<trkpt lat="34.24918201683291" lon="108.8916205906737">
   <ele>406.59376525878906</ele>
   <time>2021-06-04T03:02:06.999Z</time>
</trkpt>  
<trkpt lat="34.24914743656337" lon="108.89162465236458">
   <ele>406.4441680908203</ele>
   <time>2021-06-04T03:02:09.999Z</time>
</trkpt>  
<trkpt lat="34.24911799190404" lon="108.89162885435888">
   <ele>406.37086486816406</ele>
   <time>2021-06-04T03:02:12.999Z</time>
</trkpt>  
<trkpt lat="34.249088161603225" lon="108.89163106238023">
   <ele>406.15345764160156</ele>
   <time>2021-06-04T03:02:15.999Z</time>
</trkpt>  
<trkpt lat="34.249057871936856" lon="108.89163780398253">
   <ele>406.43775939941406</ele>
   <time>2021-06-04T03:02:19.999Z</time>
</trkpt>  
<trkpt lat="34.24902885734886" lon="108.89164375827478">
   <ele>406.4591827392578</ele>
   <time>2021-06-04T03:02:21.999Z</time>
</trkpt>  
<trkpt lat="34.2490022476949" lon="108.89165936595988">
   <ele>406.4457550048828</ele>
   <time>2021-06-04T03:02:24.999Z</time>
</trkpt>  
<trkpt lat="34.24898386725454" lon="108.89169578969114">
   <ele>406.22694396972656</ele>
   <time>2021-06-04T03:02:28.999Z</time>
</trkpt>  
<trkpt lat="34.24896908253212" lon="108.89172434124526">
   <ele>405.88014221191406</ele>
   <time>2021-06-04T03:02:31.999Z</time>
</trkpt>  
<trkpt lat="34.248950544533805" lon="108.89175010981465">
   <ele>405.90321350097656</ele>
   <time>2021-06-04T03:02:35.999Z</time>
</trkpt>  
<trkpt lat="34.24893176498964" lon="108.89177457197943">
   <ele>405.92115783691406</ele>
   <time>2021-06-04T03:02:40.999Z</time>
</trkpt>  
<trkpt lat="34.24891439404839" lon="108.89180397630292">
   <ele>405.9120635986328</ele>
   <time>2021-06-04T03:02:43.999Z</time>
</trkpt>  
<trkpt lat="34.24887970630035" lon="108.89182280467757">
   <ele>405.71278381347656</ele>
   <time>2021-06-04T03:02:47.999Z</time>
</trkpt>  
<trkpt lat="34.24885319045379" lon="108.89181171101944">
   <ele>405.72792053222656</ele>
   <time>2021-06-04T03:02:50.999Z</time>
</trkpt>  
<trkpt lat="34.24882407838111" lon="108.89179483650572">
   <ele>406.0673370361328</ele>
   <time>2021-06-04T03:02:54.999Z</time>
</trkpt>  
<trkpt lat="34.248788339938756" lon="108.89180084038556">
   <ele>406.00965881347656</ele>
   <time>2021-06-04T03:02:58.999Z</time>
</trkpt>  
<trkpt lat="34.24875805923799" lon="108.89182580044542">
   <ele>405.87867736816406</ele>
   <time>2021-06-04T03:03:01.999Z</time>
</trkpt>  
<trkpt lat="34.24873458930367" lon="108.89184906852128">
   <ele>406.01441955566406</ele>
   <time>2021-06-04T03:03:05.999Z</time>
</trkpt>  
<trkpt lat="34.24870741336028" lon="108.89188368501968">
   <ele>406.31654357910156</ele>
   <time>2021-06-04T03:03:09.999Z</time>
</trkpt>  
<trkpt lat="34.2486935768675" lon="108.89191736814536">
   <ele>406.69752502441406</ele>
   <time>2021-06-04T03:03:11.999Z</time>
</trkpt>  
<trkpt lat="34.24869871928331" lon="108.89195651008289">
   <ele>407.0055694580078</ele>
   <time>2021-06-04T03:03:14.999Z</time>
</trkpt>  
<trkpt lat="34.24871598017614" lon="108.89199845866366">
   <ele>407.26429748535156</ele>
   <time>2021-06-04T03:03:18.999Z</time>
</trkpt>  
<trkpt lat="34.24872409283423" lon="108.8920391307646">
   <ele>407.00221252441406</ele>
   <time>2021-06-04T03:03:21.999Z</time>
</trkpt>  
<trkpt lat="34.24872394691841" lon="108.89208036091011">
   <ele>407.11561584472656</ele>
   <time>2021-06-04T03:03:24.999Z</time>
</trkpt>  
<trkpt lat="34.2487299962428" lon="108.89212004959425">
   <ele>406.92066955566406</ele>
   <time>2021-06-04T03:03:28.999Z</time>
</trkpt>  
<trkpt lat="34.2487310127585" lon="108.89215953106536">
   <ele>406.90773010253906</ele>
   <time>2021-06-04T03:03:33.999Z</time>
</trkpt>  
<trkpt lat="34.24874381010318" lon="108.8921888510132">
   <ele>406.7615509033203</ele>
   <time>2021-06-04T03:03:36.999Z</time>
</trkpt>  
<trkpt lat="34.248761683298945" lon="108.89222310551995">
   <ele>406.5672149658203</ele>
   <time>2021-06-04T03:03:39.999Z</time>
</trkpt>  
<trkpt lat="34.24878143784182" lon="108.89225223747435">
   <ele>406.84254455566406</ele>
   <time>2021-06-04T03:03:43.999Z</time>
</trkpt>  
<trkpt lat="34.24879272800435" lon="108.89228547049291">
   <ele>406.49171447753906</ele>
   <time>2021-06-04T03:03:46.999Z</time>
</trkpt>  
<trkpt lat="34.248806317540215" lon="108.89231656780244">
   <ele>405.78797912597656</ele>
   <time>2021-06-04T03:03:52.999Z</time>
</trkpt>  
<trkpt lat="34.248806683731665" lon="108.89235528755725">
   <ele>405.30885314941406</ele>
   <time>2021-06-04T03:03:56.999Z</time>
</trkpt>  
<trkpt lat="34.248805354931505" lon="108.89239524862835">
   <ele>405.2345733642578</ele>
   <time>2021-06-04T03:03:59.999Z</time>
</trkpt>  
<trkpt lat="34.2487917360505" lon="108.89244110502337">
   <ele>405.37562561035156</ele>
   <time>2021-06-04T03:04:02.999Z</time>
</trkpt>  
<trkpt lat="34.248779450697256" lon="108.89247038829548">
   <ele>405.50990295410156</ele>
   <time>2021-06-04T03:04:04.999Z</time>
</trkpt>  
<trkpt lat="34.248774059141" lon="108.8925071587631">
   <ele>405.52162170410156</ele>
   <time>2021-06-04T03:04:07.999Z</time>
</trkpt>  
<trkpt lat="34.248783313977064" lon="108.89253818094619">
   <ele>405.07972717285156</ele>
   <time>2021-06-04T03:04:17.999Z</time>
</trkpt>  
<trkpt lat="34.24878041317651" lon="108.89258011179078">
   <ele>406.08082580566406</ele>
   <time>2021-06-04T03:04:28.999Z</time>
</trkpt>  
<trkpt lat="34.248786582762456" lon="108.89261797524343">
   <ele>406.14259338378906</ele>
   <time>2021-06-04T03:04:31.999Z</time>
</trkpt>  
<trkpt lat="34.248797214086316" lon="108.89264825801752">
   <ele>406.16883850097656</ele>
   <time>2021-06-04T03:04:35.999Z</time>
</trkpt>  
<trkpt lat="34.24880579435262" lon="108.8926928925477">
   <ele>405.8120880126953</ele>
   <time>2021-06-04T03:04:38.999Z</time>
</trkpt>  
<trkpt lat="34.24880537612009" lon="108.89272691200559">
   <ele>405.47169494628906</ele>
   <time>2021-06-04T03:04:44.001Z</time>
</trkpt>  
<trkpt lat="34.248809775246485" lon="108.89276609294126">
   <ele>405.12648010253906</ele>
   <time>2021-06-04T03:04:49.000Z</time>
</trkpt>  
<trkpt lat="34.24881142064318" lon="108.89280849048897">
   <ele>405.19642639160156</ele>
   <time>2021-06-04T03:04:53.000Z</time>
</trkpt>  
<trkpt lat="34.24880148529852" lon="108.89283959776805">
   <ele>405.28468322753906</ele>
   <time>2021-06-04T03:04:56.000Z</time>
</trkpt>  
<trkpt lat="34.248816197595204" lon="108.89287830533178">
   <ele>405.72621154785156</ele>
   <time>2021-06-04T03:05:01.000Z</time>
</trkpt>  
<trkpt lat="34.24883253756701" lon="108.89291568657607">
   <ele>405.70765686035156</ele>
   <time>2021-06-04T03:05:05.000Z</time>
</trkpt>  
<trkpt lat="34.24884354518096" lon="108.89294590537689">
   <ele>405.81886291503906</ele>
   <time>2021-06-04T03:05:08.000Z</time>
</trkpt>  
<trkpt lat="34.24884585846369" lon="108.89297903341746">
   <ele>405.84791564941406</ele>
   <time>2021-06-04T03:05:12.000Z</time>
</trkpt>  
<trkpt lat="34.24885291957303" lon="108.89301638718169">
   <ele>405.9966583251953</ele>
   <time>2021-06-04T03:05:16.000Z</time>
</trkpt>  
<trkpt lat="34.24885123699377" lon="108.89305243898372">
   <ele>406.2001495361328</ele>
   <time>2021-06-04T03:05:21.000Z</time>
</trkpt>  
<trkpt lat="34.24884010085471" lon="108.89309137332482">
   <ele>406.60768127441406</ele>
   <time>2021-06-04T03:05:25.000Z</time>
</trkpt>  
<trkpt lat="34.248829572098195" lon="108.89312333412236">
   <ele>406.58692932128906</ele>
   <time>2021-06-04T03:05:27.000Z</time>
</trkpt>  
<trkpt lat="34.248824259507685" lon="108.89316358862833">
   <ele>406.3385772705078</ele>
   <time>2021-06-04T03:05:31.000Z</time>
</trkpt>  
<trkpt lat="34.24882433450936" lon="108.8932070654807">
   <ele>406.2487335205078</ele>
   <time>2021-06-04T03:05:35.000Z</time>
</trkpt>  
<trkpt lat="34.24882250274171" lon="108.89324371498738">
   <ele>406.31373596191406</ele>
   <time>2021-06-04T03:05:39.000Z</time>
</trkpt>  
<trkpt lat="34.248814751375896" lon="108.89327899815547">
   <ele>406.76100158691406</ele>
   <time>2021-06-04T03:05:43.000Z</time>
</trkpt>  
<trkpt lat="34.248795411036404" lon="108.89330338319313">
   <ele>406.30860900878906</ele>
   <time>2021-06-04T03:05:45.000Z</time>
</trkpt>  
<trkpt lat="34.24876669527727" lon="108.89332714659841">
   <ele>406.4063262939453</ele>
   <time>2021-06-04T03:05:48.000Z</time>
</trkpt>  
<trkpt lat="34.248740218610834" lon="108.89334708454489">
   <ele>406.46705627441406</ele>
   <time>2021-06-04T03:05:51.000Z</time>
</trkpt>  
<trkpt lat="34.24871641825641" lon="108.89336664671357">
   <ele>406.54652404785156</ele>
   <time>2021-06-04T03:05:55.000Z</time>
</trkpt>  
<trkpt lat="34.24868405139327" lon="108.8933981459628">
   <ele>406.30592346191406</ele>
   <time>2021-06-04T03:06:00.000Z</time>
</trkpt>  
<trkpt lat="34.24865300021709" lon="108.89341177456907">
   <ele>406.34205627441406</ele>
   <time>2021-06-04T03:06:03.000Z</time>
</trkpt>  
<trkpt lat="34.24862219598743" lon="108.89343278308165">
   <ele>406.6635284423828</ele>
   <time>2021-06-04T03:06:05.000Z</time>
</trkpt>  
<trkpt lat="34.248600634607484" lon="108.8934569440312">
   <ele>406.60121154785156</ele>
   <time>2021-06-04T03:06:07.000Z</time>
</trkpt>  
<trkpt lat="34.24857965641558" lon="108.89348828279688">
   <ele>406.58290100097656</ele>
   <time>2021-06-04T03:06:11.000Z</time>
</trkpt>  
<trkpt lat="34.24855497626321" lon="108.89352046918705">
   <ele>406.56373596191406</ele>
   <time>2021-06-04T03:06:14.000Z</time>
</trkpt>  
<trkpt lat="34.24853203437767" lon="108.89354787561668">
   <ele>406.8192901611328</ele>
   <time>2021-06-04T03:06:20.000Z</time>
</trkpt>  
<trkpt lat="34.24850654417892" lon="108.89355969869828">
   <ele>407.0517120361328</ele>
   <time>2021-06-04T03:06:23.000Z</time>
</trkpt>  
<trkpt lat="34.24848853339173" lon="108.89359344503232">
   <ele>407.4201202392578</ele>
   <time>2021-06-04T03:06:27.000Z</time>
</trkpt>  
<trkpt lat="34.24846805846812" lon="108.89361562139172">
   <ele>407.5634307861328</ele>
   <time>2021-06-04T03:06:32.000Z</time>
</trkpt>  
<trkpt lat="34.2484423048849" lon="108.89363630428251">
   <ele>407.25257873535156</ele>
   <time>2021-06-04T03:06:37.000Z</time>
</trkpt>  
<trkpt lat="34.248425523713806" lon="108.8936631779289">
   <ele>407.50672912597656</ele>
   <time>2021-06-04T03:06:39.999Z</time>
</trkpt>  
<trkpt lat="34.24841397286179" lon="108.89370685830963">
   <ele>407.61134338378906</ele>
   <time>2021-06-04T03:06:43.999Z</time>
</trkpt>  
<trkpt lat="34.248409261032165" lon="108.8937437295631">
   <ele>407.7188262939453</ele>
   <time>2021-06-04T03:06:47.999Z</time>
</trkpt>  
<trkpt lat="34.248396541674374" lon="108.89377425448205">
   <ele>407.8369903564453</ele>
   <time>2021-06-04T03:06:50.999Z</time>
</trkpt>  
<trkpt lat="34.24837982708878" lon="108.89380364475079">
   <ele>408.18153381347656</ele>
   <time>2021-06-04T03:06:53.999Z</time>
</trkpt>  
<trkpt lat="34.24836031395739" lon="108.89383034789039">
   <ele>408.71400451660156</ele>
   <time>2021-06-04T03:06:56.999Z</time>
</trkpt>  
<trkpt lat="34.24835008312066" lon="108.89386315802551">
   <ele>409.1713409423828</ele>
   <time>2021-06-04T03:07:03.999Z</time>
</trkpt>  
<trkpt lat="34.24833919363075" lon="108.89390000750696">
   <ele>408.8859405517578</ele>
   <time>2021-06-04T03:07:06.999Z</time>
</trkpt>  
<trkpt lat="34.24832713923203" lon="108.89393323842484">
   <ele>409.2951202392578</ele>
   <time>2021-06-04T03:07:09.999Z</time>
</trkpt>  
<trkpt lat="34.24831707754497" lon="108.89396628884803">
   <ele>408.9889678955078</ele>
   <time>2021-06-04T03:07:12.999Z</time>
</trkpt>  
<trkpt lat="34.24830511477954" lon="108.89399732772465">
   <ele>409.66114807128906</ele>
   <time>2021-06-04T03:07:15.999Z</time>
</trkpt>  
<trkpt lat="34.2483145923704" lon="108.8940351498139">
   <ele>410.21412658691406</ele>
   <time>2021-06-04T03:07:19.999Z</time>
</trkpt>  
<trkpt lat="34.248319535337664" lon="108.89408141647233">
   <ele>410.27162170410156</ele>
   <time>2021-06-04T03:07:22.999Z</time>
</trkpt>  
<trkpt lat="34.24831037924914" lon="108.89411237667443">
   <ele>410.14637756347656</ele>
   <time>2021-06-04T03:07:25.999Z</time>
</trkpt>  
<trkpt lat="34.24829565516817" lon="108.89414082027129">
   <ele>410.55531311035156</ele>
   <time>2021-06-04T03:07:31.999Z</time>
</trkpt>  
<trkpt lat="34.248273296100145" lon="108.89417599366618">
   <ele>410.22828674316406</ele>
   <time>2021-06-04T03:07:34.999Z</time>
</trkpt>  
<trkpt lat="34.24825470580994" lon="108.8942051076735">
   <ele>410.23988342285156</ele>
   <time>2021-06-04T03:07:36.999Z</time>
</trkpt>  
<trkpt lat="34.248232286698574" lon="108.89423873080594">
   <ele>410.24244689941406</ele>
   <time>2021-06-04T03:07:39.999Z</time>
</trkpt>  
<trkpt lat="34.248212850137506" lon="108.89427424432283">
   <ele>410.11549377441406</ele>
   <time>2021-06-04T03:07:42.999Z</time>
</trkpt>  
<trkpt lat="34.24819137992753" lon="108.89431046905283">
   <ele>410.3853302001953</ele>
   <time>2021-06-04T03:07:45.999Z</time>
</trkpt>  
<trkpt lat="34.248169644669574" lon="108.89433823564221">
   <ele>410.77308654785156</ele>
   <time>2021-06-04T03:07:48.999Z</time>
</trkpt>  
<trkpt lat="34.248144554303266" lon="108.89435842562004">
   <ele>410.80580139160156</ele>
   <time>2021-06-04T03:07:52.999Z</time>
</trkpt>  
<trkpt lat="34.248113264184745" lon="108.89436916247416">
   <ele>410.74476623535156</ele>
   <time>2021-06-04T03:07:56.999Z</time>
</trkpt>  
<trkpt lat="34.248089362374145" lon="108.89439338242327">
   <ele>411.03334045410156</ele>
   <time>2021-06-04T03:08:00.999Z</time>
</trkpt>  
<trkpt lat="34.24806299976231" lon="108.8944196962264">
   <ele>410.47633361816406</ele>
   <time>2021-06-04T03:08:03.999Z</time>
</trkpt>  
<trkpt lat="34.24804033273198" lon="108.89445359762878">
   <ele>410.69740295410156</ele>
   <time>2021-06-04T03:08:06.999Z</time>
</trkpt>  
<trkpt lat="34.248026875811405" lon="108.89449018280655">
   <ele>410.48719787597656</ele>
   <time>2021-06-04T03:08:10.999Z</time>
</trkpt>  
<trkpt lat="34.248016265474355" lon="108.89452473252241">
   <ele>410.74830627441406</ele>
   <time>2021-06-04T03:08:12.999Z</time>
</trkpt>  
<trkpt lat="34.248005576480125" lon="108.8945651261547">
   <ele>410.55494689941406</ele>
   <time>2021-06-04T03:08:14.999Z</time>
</trkpt>  
<trkpt lat="34.247994415392405" lon="108.89459757814497">
   <ele>410.5755157470703</ele>
   <time>2021-06-04T03:08:17.999Z</time>
</trkpt>  
<trkpt lat="34.24797912303469" lon="108.8946261871927">
   <ele>410.54713439941406</ele>
   <time>2021-06-04T03:08:21.999Z</time>
</trkpt>  
<trkpt lat="34.247953099140695" lon="108.89465366241397">
   <ele>410.30995178222656</ele>
   <time>2021-06-04T03:08:24.999Z</time>
</trkpt>  
<trkpt lat="34.24793138376696" lon="108.89467482857187">
   <ele>410.48158264160156</ele>
   <time>2021-06-04T03:08:27.999Z</time>
</trkpt>  
<trkpt lat="34.247907067266524" lon="108.8947072571605">
   <ele>410.48817443847656</ele>
   <time>2021-06-04T03:08:31.999Z</time>
</trkpt>  
<trkpt lat="34.24788538012682" lon="108.89472987986117">
   <ele>410.42713928222656</ele>
   <time>2021-06-04T03:08:34.999Z</time>
</trkpt>  
<trkpt lat="34.24785597909089" lon="108.8947452942359">
   <ele>410.4301300048828</ele>
   <time>2021-06-04T03:08:37.999Z</time>
</trkpt>  
<trkpt lat="34.24782581374604" lon="108.89476473705022">
   <ele>410.87745666503906</ele>
   <time>2021-06-04T03:08:41.999Z</time>
</trkpt>  
<trkpt lat="34.24780392066163" lon="108.89478862623211">
   <ele>410.99244689941406</ele>
   <time>2021-06-04T03:08:45.999Z</time>
</trkpt>  
<trkpt lat="34.24778926627534" lon="108.89481635243699">
   <ele>411.01991271972656</ele>
   <time>2021-06-04T03:08:48.999Z</time>
</trkpt>  
<trkpt lat="34.24777079670854" lon="108.89485012225366">
   <ele>411.14503479003906</ele>
   <time>2021-06-04T03:08:53.999Z</time>
</trkpt>  
<trkpt lat="34.24774662049022" lon="108.89487997833895">
   <ele>411.03919982910156</ele>
   <time>2021-06-04T03:08:57.999Z</time>
</trkpt>  
<trkpt lat="34.24772572560614" lon="108.89490483996408">
   <ele>409.96083068847656</ele>
   <time>2021-06-04T03:09:01.999Z</time>
</trkpt>  
<trkpt lat="34.24770558619499" lon="108.8949376604251">
   <ele>408.63734436035156</ele>
   <time>2021-06-04T03:09:06.999Z</time>
</trkpt>  
<trkpt lat="34.24768484071988" lon="108.89496388157855">
   <ele>408.57972717285156</ele>
   <time>2021-06-04T03:09:09.999Z</time>
</trkpt>  
<trkpt lat="34.247660975955206" lon="108.89500260989699">
   <ele>409.16529846191406</ele>
   <time>2021-06-04T03:09:13.999Z</time>
</trkpt>  
<trkpt lat="34.24764256798142" lon="108.89504098798605">
   <ele>408.96058654785156</ele>
   <time>2021-06-04T03:09:16.999Z</time>
</trkpt>  
<trkpt lat="34.24763807548289" lon="108.89507483067781">
   <ele>408.53334045410156</ele>
   <time>2021-06-04T03:09:18.999Z</time>
</trkpt>  
<trkpt lat="34.247633267358424" lon="108.89511523674837">
   <ele>408.36708068847656</ele>
   <time>2021-06-04T03:09:21.999Z</time>
</trkpt>  
<trkpt lat="34.24762378958322" lon="108.89514713302786">
   <ele>408.1621856689453</ele>
   <time>2021-06-04T03:09:24.999Z</time>
</trkpt>  
<trkpt lat="34.247606799027054" lon="108.89518618283117">
   <ele>408.46559143066406</ele>
   <time>2021-06-04T03:09:29.999Z</time>
</trkpt>  
<trkpt lat="34.247604084698985" lon="108.89522167866069">
   <ele>408.6640167236328</ele>
   <time>2021-06-04T03:09:38.999Z</time>
</trkpt>  
<trkpt lat="34.247584189128155" lon="108.89524410097984">
   <ele>408.28089904785156</ele>
   <time>2021-06-04T03:10:02.998Z</time>
</trkpt>  
<trkpt lat="34.247546581529754" lon="108.89523731371132">
   <ele>408.46229553222656</ele>
   <time>2021-06-04T03:10:04.998Z</time>
</trkpt>  
<trkpt lat="34.247501596169094" lon="108.89523287551805">
   <ele>408.58717346191406</ele>
   <time>2021-06-04T03:10:06.998Z</time>
</trkpt>  
<trkpt lat="34.24746823286129" lon="108.89523539134687">
   <ele>408.69960021972656</ele>
   <time>2021-06-04T03:10:08.998Z</time>
</trkpt>  
<trkpt lat="34.247435478559176" lon="108.89523782718396">
   <ele>408.74403381347656</ele>
   <time>2021-06-04T03:10:10.998Z</time>
</trkpt>  
<trkpt lat="34.24740180924153" lon="108.89524273792202">
   <ele>408.7598419189453</ele>
   <time>2021-06-04T03:10:12.998Z</time>
</trkpt>  
<trkpt lat="34.24737078522713" lon="108.89524718432817">
   <ele>408.50099182128906</ele>
   <time>2021-06-04T03:10:14.998Z</time>
</trkpt>  
<trkpt lat="34.24733862001795" lon="108.89525284918602">
   <ele>408.51771545410156</ele>
   <time>2021-06-04T03:10:17.998Z</time>
</trkpt>  
<trkpt lat="34.247304263620464" lon="108.89526693461634">
   <ele>408.91395568847656</ele>
   <time>2021-06-04T03:10:20.998Z</time>
</trkpt>  
<trkpt lat="34.24727047467794" lon="108.89527264044887">
   <ele>409.13294982910156</ele>
   <time>2021-06-04T03:10:22.998Z</time>
</trkpt>  
<trkpt lat="34.24724279778131" lon="108.89527435288122">
   <ele>409.19703674316406</ele>
   <time>2021-06-04T03:10:24.998Z</time>
</trkpt>  
<trkpt lat="34.24721427958229" lon="108.89527400504247">
   <ele>409.02809143066406</ele>
   <time>2021-06-04T03:10:26.998Z</time>
</trkpt>  
<trkpt lat="34.24718608486095" lon="108.89526423742737">
   <ele>408.95924377441406</ele>
   <time>2021-06-04T03:10:28.998Z</time>
</trkpt>  
<trkpt lat="34.24714866034143" lon="108.89524610768213">
   <ele>408.8457794189453</ele>
   <time>2021-06-04T03:10:32.998Z</time>
</trkpt>  
<trkpt lat="34.24711936092604" lon="108.89522811508053">
   <ele>408.8562774658203</ele>
   <time>2021-06-04T03:10:34.998Z</time>
</trkpt>  
<trkpt lat="34.24708764700072" lon="108.89521237729002">
   <ele>408.8006134033203</ele>
   <time>2021-06-04T03:10:37.998Z</time>
</trkpt>  
<trkpt lat="34.24705609568039" lon="108.89520416069195">
   <ele>408.9643096923828</ele>
   <time>2021-06-04T03:10:40.998Z</time>
</trkpt>  
<trkpt lat="34.24702135704482" lon="108.8952065406342">
   <ele>409.4008331298828</ele>
   <time>2021-06-04T03:10:42.998Z</time>
</trkpt>  
<trkpt lat="34.24698899462269" lon="108.89521061930002">
   <ele>409.53834533691406</ele>
   <time>2021-06-04T03:10:44.998Z</time>
</trkpt>  
<trkpt lat="34.24695498416251" lon="108.89522096678549">
   <ele>409.60829162597656</ele>
   <time>2021-06-04T03:10:46.998Z</time>
</trkpt>  
<trkpt lat="34.246926299301904" lon="108.89523144354818">
   <ele>409.49940490722656</ele>
   <time>2021-06-04T03:10:48.998Z</time>
</trkpt>  
<trkpt lat="34.24689314101901" lon="108.8952425908447">
   <ele>409.51405334472656</ele>
   <time>2021-06-04T03:10:50.998Z</time>
</trkpt>  
<trkpt lat="34.246865059425815" lon="108.89524599252663">
   <ele>409.61659240722656</ele>
   <time>2021-06-04T03:10:52.998Z</time>
</trkpt>  
<trkpt lat="34.246837510318585" lon="108.89524836326247">
   <ele>409.46607971191406</ele>
   <time>2021-06-04T03:10:54.998Z</time>
</trkpt>  
<trkpt lat="34.24680744849739" lon="108.89525086172897">
   <ele>409.46278381347656</ele>
   <time>2021-06-04T03:10:56.998Z</time>
</trkpt>  
<trkpt lat="34.24677388656698" lon="108.89524667292757">
   <ele>409.51380920410156</ele>
   <time>2021-06-04T03:10:58.998Z</time>
</trkpt>  
<trkpt lat="34.246746389969815" lon="108.89522707051933">
   <ele>409.0930938720703</ele>
   <time>2021-06-04T03:11:01.998Z</time>
</trkpt>  
<trkpt lat="34.24671986709859" lon="108.89520427478607">
   <ele>409.19288635253906</ele>
   <time>2021-06-04T03:11:04.998Z</time>
</trkpt>  
<trkpt lat="34.246694066651465" lon="108.89518548554595">
   <ele>409.30580139160156</ele>
   <time>2021-06-04T03:11:06.998Z</time>
</trkpt>  
<trkpt lat="34.24666239442062" lon="108.89516084544071">
   <ele>409.48414611816406</ele>
   <time>2021-06-04T03:11:09.998Z</time>
</trkpt>  
<trkpt lat="34.2466328529857" lon="108.89512671832904">
   <ele>409.46681213378906</ele>
   <time>2021-06-04T03:11:12.998Z</time>
</trkpt>  
<trkpt lat="34.24660818477702" lon="108.89510227367977">
   <ele>409.2368927001953</ele>
   <time>2021-06-04T03:11:14.998Z</time>
</trkpt>  
<trkpt lat="34.246584124521135" lon="108.89508372713175">
   <ele>409.36671447753906</ele>
   <time>2021-06-04T03:11:16.998Z</time>
</trkpt>  
<trkpt lat="34.24654993600724" lon="108.89506791541376">
   <ele>409.38319396972656</ele>
   <time>2021-06-04T03:11:19.998Z</time>
</trkpt>  
<trkpt lat="34.246523005867395" lon="108.89504474099778">
   <ele>409.8062286376953</ele>
   <time>2021-06-04T03:11:22.998Z</time>
</trkpt>  
<trkpt lat="34.2464920937399" lon="108.89502083843719">
   <ele>410.29530334472656</ele>
   <time>2021-06-04T03:11:25.998Z</time>
</trkpt>  
<trkpt lat="34.246465216140514" lon="108.89498877440458">
   <ele>410.3148956298828</ele>
   <time>2021-06-04T03:11:28.998Z</time>
</trkpt>  
<trkpt lat="34.246439673444996" lon="108.8949592008015">
   <ele>410.52552795410156</ele>
   <time>2021-06-04T03:11:31.998Z</time>
</trkpt>  
<trkpt lat="34.24641270174859" lon="108.89494567804343">
   <ele>410.53822326660156</ele>
   <time>2021-06-04T03:11:35.998Z</time>
</trkpt>  
<trkpt lat="34.246384423684376" lon="108.89494257964334">
   <ele>409.4839630126953</ele>
   <time>2021-06-04T03:11:41.998Z</time>
</trkpt>  
<trkpt lat="34.24637799564749" lon="108.89490992196744">
   <ele>408.14772033691406</ele>
   <time>2021-06-04T03:11:57.000Z</time>
</trkpt>  
<trkpt lat="34.24635299700109" lon="108.8948943484937">
   <ele>407.00086975097656</ele>
   <time>2021-06-04T03:12:07.000Z</time>
</trkpt>  
<trkpt lat="34.24637600792254" lon="108.89491148449765">
   <ele>408.35243225097656</ele>
   <time>2021-06-04T03:13:30.000Z</time>
</trkpt>  
<trkpt lat="34.246348864438026" lon="108.89490025366675">
   <ele>408.39137268066406</ele>
   <time>2021-06-04T03:13:57.999Z</time>
</trkpt>  
<trkpt lat="34.24632779603279" lon="108.894869037459">
   <ele>408.39942932128906</ele>
   <time>2021-06-04T03:14:01.999Z</time>
</trkpt>  
<trkpt lat="34.2463047210173" lon="108.89484624537396">
   <ele>408.87989807128906</ele>
   <time>2021-06-04T03:14:05.999Z</time>
</trkpt>  
<trkpt lat="34.24628424130477" lon="108.89482330415925">
   <ele>409.41590881347656</ele>
   <time>2021-06-04T03:14:09.999Z</time>
</trkpt>  
<trkpt lat="34.24625522577237" lon="108.89480598296545">
   <ele>409.6452178955078</ele>
   <time>2021-06-04T03:14:15.999Z</time>
</trkpt>  
<trkpt lat="34.2462263807926" lon="108.89477947220793">
   <ele>410.66285705566406</ele>
   <time>2021-06-04T03:14:19.999Z</time>
</trkpt>  
<trkpt lat="34.24620871381813" lon="108.8947520842864">
   <ele>410.60585021972656</ele>
   <time>2021-06-04T03:14:22.999Z</time>
</trkpt>  
<trkpt lat="34.24618883796895" lon="108.89472623248244">
   <ele>409.87855529785156</ele>
   <time>2021-06-04T03:14:26.999Z</time>
</trkpt>  
<trkpt lat="34.246156670265144" lon="108.89471982276552">
   <ele>410.36390686035156</ele>
   <time>2021-06-04T03:14:30.999Z</time>
</trkpt>  
<trkpt lat="34.246128514885974" lon="108.89472647284057">
   <ele>410.27674865722656</ele>
   <time>2021-06-04T03:14:36.999Z</time>
</trkpt>  
<trkpt lat="34.24609927476598" lon="108.8947198427272">
   <ele>410.96266174316406</ele>
   <time>2021-06-04T03:14:40.999Z</time>
</trkpt>  
       </trkseg>
   </trk>
</gpx>
