# Supplementary material for: Exploring the influence of path environment factors on walking behavior in urban parks with configuration attribute control
Source: PLoS One. 2025 Jul 28;20(7):e0329278. doi: 10.1371/journal.pone.0329278 (PMC12303266; doi:10.1371/journal.pone.0329278)
Supplement: S2 File — (ZIP) [file pone.0329278.s002.zip › S2 File/Trajectory data/F76.gpx]

<?xml version="1.0" encoding="UTF-8"?>
<gpx xmlns:xsi="http://www.w3.org/2001/XMLSchema-instance" xmlns="http://www.topografix.com/GPX/1/1" xsi:schemaLocation="http://www.topografix.com/GPX/1/1 http://www.topografix.com/GPX/1/1/gpx.xsd" version="1.1" creator="foooooot.com">
<metadata>
         <copyright author="foooooot.com"> <license>foooooot.com</license></copyright>
         <time>1622743066.803111</time>
         <name>2</name>
</metadata>
<trk>
    <name>2</name>
    <type>trip#track</type>
    <src>手机客户端软件/六只脚iPhone版</src>
    <trkseg> 
<trkpt lat="34.24595880325348" lon="108.89467069889315">
   <ele>408.91639709472656</ele>
   <time>2021-06-04T01:57:46.995Z</time>
</trkpt>  
<trkpt lat="34.24597272006133" lon="108.8946302701325">
   <ele>409.5382843017578</ele>
   <time>2021-06-04T01:57:48.996Z</time>
</trkpt>  
<trkpt lat="34.24599767993039" lon="108.89461688736444">
   <ele>409.93812561035156</ele>
   <time>2021-06-04T01:57:50.996Z</time>
</trkpt>  
<trkpt lat="34.24603334812974" lon="108.8946325855587">
   <ele>410.71217346191406</ele>
   <time>2021-06-04T01:57:52.997Z</time>
</trkpt>  
<trkpt lat="34.24605954264614" lon="108.89464291306562">
   <ele>410.9600372314453</ele>
   <time>2021-06-04T01:57:54.997Z</time>
</trkpt>  
<trkpt lat="34.246096060270084" lon="108.89465325525923">
   <ele>410.49586486816406</ele>
   <time>2021-06-04T01:57:57.997Z</time>
</trkpt>  
<trkpt lat="34.24612454350184" lon="108.8946613220244">
   <ele>410.4619903564453</ele>
   <time>2021-06-04T01:57:59.998Z</time>
</trkpt>  
<trkpt lat="34.246152155399216" lon="108.89466914201809">
   <ele>410.58094787597656</ele>
   <time>2021-06-04T01:58:03.998Z</time>
</trkpt>  
<trkpt lat="34.246175213953165" lon="108.89468995529411">
   <ele>410.9595489501953</ele>
   <time>2021-06-04T01:58:11.999Z</time>
</trkpt>  
<trkpt lat="34.246203564415346" lon="108.89470467654048">
   <ele>410.76820373535156</ele>
   <time>2021-06-04T01:58:17.999Z</time>
</trkpt>  
<trkpt lat="34.24623158005185" lon="108.89470861560555">
   <ele>410.5252227783203</ele>
   <time>2021-06-04T01:58:21.999Z</time>
</trkpt>  
<trkpt lat="34.246264680483065" lon="108.89470439727776">
   <ele>410.58876037597656</ele>
   <time>2021-06-04T01:58:25.999Z</time>
</trkpt>  
<trkpt lat="34.246301041293194" lon="108.89470474030497">
   <ele>410.18995666503906</ele>
   <time>2021-06-04T01:58:29.999Z</time>
</trkpt>  
<trkpt lat="34.24632961272749" lon="108.89470611106948">
   <ele>410.61915588378906</ele>
   <time>2021-06-04T01:58:32.999Z</time>
</trkpt>  
<trkpt lat="34.24635692029493" lon="108.89470843414065">
   <ele>410.91871643066406</ele>
   <time>2021-06-04T01:58:35.999Z</time>
</trkpt>  
<trkpt lat="34.24639074101734" lon="108.89471298061697">
   <ele>411.15162658691406</ele>
   <time>2021-06-04T01:58:38.999Z</time>
</trkpt>  
<trkpt lat="34.24642312256905" lon="108.89472050120267">
   <ele>410.67848205566406</ele>
   <time>2021-06-04T01:58:41.999Z</time>
</trkpt>  
<trkpt lat="34.24645338760258" lon="108.89473031155092">
   <ele>409.68751525878906</ele>
   <time>2021-06-04T01:58:44.999Z</time>
</trkpt>  
<trkpt lat="34.24648197097689" lon="108.89474234516281">
   <ele>410.19313049316406</ele>
   <time>2021-06-04T01:58:47.999Z</time>
</trkpt>  
<trkpt lat="34.24651005552986" lon="108.8947586388582">
   <ele>409.61891174316406</ele>
   <time>2021-06-04T01:58:50.999Z</time>
</trkpt>  
<trkpt lat="34.246535810348135" lon="108.89477512379787">
   <ele>409.49647521972656</ele>
   <time>2021-06-04T01:58:52.999Z</time>
</trkpt>  
<trkpt lat="34.24656449604096" lon="108.89479581150405">
   <ele>410.00294494628906</ele>
   <time>2021-06-04T01:58:54.999Z</time>
</trkpt>  
<trkpt lat="34.246591245487956" lon="108.89481857628715">
   <ele>410.5131378173828</ele>
   <time>2021-06-04T01:58:56.999Z</time>
</trkpt>  
<trkpt lat="34.24661753879434" lon="108.89484477476917">
   <ele>409.8634796142578</ele>
   <time>2021-06-04T01:58:58.998Z</time>
</trkpt>  
<trkpt lat="34.24664175668856" lon="108.89487169064205">
   <ele>409.66725158691406</ele>
   <time>2021-06-04T01:59:00.998Z</time>
</trkpt>  
<trkpt lat="34.2466663422452" lon="108.89490087720279">
   <ele>409.6593780517578</ele>
   <time>2021-06-04T01:59:02.998Z</time>
</trkpt>  
<trkpt lat="34.246688546019186" lon="108.89493091531494">
   <ele>409.66249084472656</ele>
   <time>2021-06-04T01:59:04.998Z</time>
</trkpt>  
<trkpt lat="34.24670995127219" lon="108.89496225581352">
   <ele>410.21095275878906</ele>
   <time>2021-06-04T01:59:06.998Z</time>
</trkpt>  
<trkpt lat="34.24673053561284" lon="108.89499297586683">
   <ele>410.19361877441406</ele>
   <time>2021-06-04T01:59:08.998Z</time>
</trkpt>  
<trkpt lat="34.246751239568376" lon="108.89502237635902">
   <ele>410.44276428222656</ele>
   <time>2021-06-04T01:59:10.998Z</time>
</trkpt>  
<trkpt lat="34.24677124645802" lon="108.89504827860914">
   <ele>410.68812561035156</ele>
   <time>2021-06-04T01:59:12.998Z</time>
</trkpt>  
<trkpt lat="34.24679220172928" lon="108.89507343486164">
   <ele>410.6906280517578</ele>
   <time>2021-06-04T01:59:15.998Z</time>
</trkpt>  
<trkpt lat="34.24681228394195" lon="108.89509734214138">
   <ele>409.71022033691406</ele>
   <time>2021-06-04T01:59:17.998Z</time>
</trkpt>  
<trkpt lat="34.24683484538958" lon="108.8951308438978">
   <ele>409.04969787597656</ele>
   <time>2021-06-04T01:59:19.998Z</time>
</trkpt>  
<trkpt lat="34.246832591565415" lon="108.8951640653515">
   <ele>409.08241271972656</ele>
   <time>2021-06-04T01:59:31.998Z</time>
</trkpt>  
<trkpt lat="34.246858666716115" lon="108.8951836894122">
   <ele>409.95399475097656</ele>
   <time>2021-06-04T01:59:42.997Z</time>
</trkpt>  
<trkpt lat="34.246886819162135" lon="108.89518941740087">
   <ele>410.69935607910156</ele>
   <time>2021-06-04T01:59:50.997Z</time>
</trkpt>  
<trkpt lat="34.24691669207387" lon="108.89518541074857">
   <ele>410.94654846191406</ele>
   <time>2021-06-04T01:59:57.997Z</time>
</trkpt>  
<trkpt lat="34.24695449415936" lon="108.8951915418271">
   <ele>410.7296905517578</ele>
   <time>2021-06-04T02:00:01.997Z</time>
</trkpt>  
<trkpt lat="34.24698018958745" lon="108.89520230369357">
   <ele>411.01344299316406</ele>
   <time>2021-06-04T02:00:03.997Z</time>
</trkpt>  
<trkpt lat="34.24701096708453" lon="108.89521714292815">
   <ele>410.84889221191406</ele>
   <time>2021-06-04T02:00:06.997Z</time>
</trkpt>  
<trkpt lat="34.24703887609724" lon="108.8952321279707">
   <ele>411.66224670410156</ele>
   <time>2021-06-04T02:00:09.997Z</time>
</trkpt>  
<trkpt lat="34.247067189588876" lon="108.89524553158563">
   <ele>412.0890655517578</ele>
   <time>2021-06-04T02:00:12.997Z</time>
</trkpt>  
<trkpt lat="34.24709254018772" lon="108.89525773406524">
   <ele>412.3178253173828</ele>
   <time>2021-06-04T02:00:15.997Z</time>
</trkpt>  
<trkpt lat="34.247124646959605" lon="108.89527112622307">
   <ele>412.73561096191406</ele>
   <time>2021-06-04T02:00:18.996Z</time>
</trkpt>  
<trkpt lat="34.24715957803751" lon="108.89527828690946">
   <ele>412.84864807128906</ele>
   <time>2021-06-04T02:00:21.996Z</time>
</trkpt>  
<trkpt lat="34.247194862857754" lon="108.89527676347686">
   <ele>413.0808868408203</ele>
   <time>2021-06-04T02:00:24.996Z</time>
</trkpt>  
<trkpt lat="34.247228451201416" lon="108.89527374226219">
   <ele>412.58448791503906</ele>
   <time>2021-06-04T02:00:27.996Z</time>
</trkpt>  
<trkpt lat="34.24725706701287" lon="108.89526919361124">
   <ele>412.06910705566406</ele>
   <time>2021-06-04T02:00:30.996Z</time>
</trkpt>  
<trkpt lat="34.24728751025341" lon="108.89526591765849">
   <ele>411.54737854003906</ele>
   <time>2021-06-04T02:00:34.996Z</time>
</trkpt>  
<trkpt lat="34.2473229502264" lon="108.895265949939">
   <ele>411.25001525878906</ele>
   <time>2021-06-04T02:00:38.996Z</time>
</trkpt>  
<trkpt lat="34.24736449209409" lon="108.89527115384521">
   <ele>411.51551818847656</ele>
   <time>2021-06-04T02:00:41.996Z</time>
</trkpt>  
<trkpt lat="34.2473964136562" lon="108.89526851138284">
   <ele>411.47731018066406</ele>
   <time>2021-06-04T02:00:44.996Z</time>
</trkpt>  
<trkpt lat="34.24742621345808" lon="108.89525727740849">
   <ele>410.7863311767578</ele>
   <time>2021-06-04T02:00:49.996Z</time>
</trkpt>  
<trkpt lat="34.24745899832093" lon="108.8952539621818">
   <ele>410.59083557128906</ele>
   <time>2021-06-04T02:00:53.996Z</time>
</trkpt>  
<trkpt lat="34.247496104863224" lon="108.89524802762996">
   <ele>411.10133361816406</ele>
   <time>2021-06-04T02:00:57.995Z</time>
</trkpt>  
<trkpt lat="34.247529055891036" lon="108.89524279179567">
   <ele>411.3145294189453</ele>
   <time>2021-06-04T02:01:00.995Z</time>
</trkpt>  
<trkpt lat="34.24755850567776" lon="108.89523066970479">
   <ele>411.6646270751953</ele>
   <time>2021-06-04T02:01:03.995Z</time>
</trkpt>  
<trkpt lat="34.24758541826462" lon="108.89520605911567">
   <ele>411.55482482910156</ele>
   <time>2021-06-04T02:01:07.995Z</time>
</trkpt>  
<trkpt lat="34.24760203463728" lon="108.89517164618962">
   <ele>411.23426818847656</ele>
   <time>2021-06-04T02:01:11.995Z</time>
</trkpt>  
<trkpt lat="34.24761767127638" lon="108.89514041062574">
   <ele>410.7857208251953</ele>
   <time>2021-06-04T02:01:15.995Z</time>
</trkpt>  
<trkpt lat="34.24763726183527" lon="108.89511297679292">
   <ele>410.64515686035156</ele>
   <time>2021-06-04T02:01:19.995Z</time>
</trkpt>  
<trkpt lat="34.247654839587476" lon="108.89508240599275">
   <ele>410.97901916503906</ele>
   <time>2021-06-04T02:01:23.995Z</time>
</trkpt>  
<trkpt lat="34.247673812168024" lon="108.89505846218555">
   <ele>411.0835723876953</ele>
   <time>2021-06-04T02:01:27.995Z</time>
</trkpt>  
<trkpt lat="34.24770088136208" lon="108.89503679626931">
   <ele>410.43763732910156</ele>
   <time>2021-06-04T02:01:31.995Z</time>
</trkpt>  
<trkpt lat="34.24772520421239" lon="108.89501472476299">
   <ele>410.74598693847656</ele>
   <time>2021-06-04T02:01:35.994Z</time>
</trkpt>  
<trkpt lat="34.24774438151773" lon="108.89498586846436">
   <ele>410.13502502441406</ele>
   <time>2021-06-04T02:01:40.994Z</time>
</trkpt>  
<trkpt lat="34.247769053634215" lon="108.89493959923674">
   <ele>409.97010803222656</ele>
   <time>2021-06-04T02:01:42.994Z</time>
</trkpt>  
<trkpt lat="34.24777284100089" lon="108.89490712439259">
   <ele>408.7294464111328</ele>
   <time>2021-06-04T02:02:19.993Z</time>
</trkpt>  
<trkpt lat="34.24774555387611" lon="108.89491130258148">
   <ele>407.30335998535156</ele>
   <time>2021-06-04T02:02:54.992Z</time>
</trkpt>  
<trkpt lat="34.247716266357195" lon="108.89491636928254">
   <ele>407.39503479003906</ele>
   <time>2021-06-04T02:02:56.992Z</time>
</trkpt>  
<trkpt lat="34.247712006280935" lon="108.89494884280998">
   <ele>408.31385803222656</ele>
   <time>2021-06-04T02:05:27.988Z</time>
</trkpt>  
<trkpt lat="34.24773441340605" lon="108.89496727186084">
   <ele>408.3616485595703</ele>
   <time>2021-06-04T02:05:39.988Z</time>
</trkpt>  
<trkpt lat="34.2477508313915" lon="108.89494108992696">
   <ele>408.6702423095703</ele>
   <time>2021-06-04T02:07:41.000Z</time>
</trkpt>  
<trkpt lat="34.24777133253774" lon="108.89491451657932">
   <ele>408.71839904785156</ele>
   <time>2021-06-04T02:07:52.999Z</time>
</trkpt>  
<trkpt lat="34.247784835327444" lon="108.89488101575465">
   <ele>408.34071350097656</ele>
   <time>2021-06-04T02:08:02.999Z</time>
</trkpt>  
<trkpt lat="34.24779465342567" lon="108.89484964833805">
   <ele>408.9148712158203</ele>
   <time>2021-06-04T02:10:18.998Z</time>
</trkpt>  
<trkpt lat="34.24778062712419" lon="108.89481867448214">
   <ele>408.88783264160156</ele>
   <time>2021-06-04T02:10:28.998Z</time>
</trkpt>  
<trkpt lat="34.24780520471495" lon="108.89480427586814">
   <ele>409.09315490722656</ele>
   <time>2021-06-04T02:10:31.998Z</time>
</trkpt>  
<trkpt lat="34.24783320751206" lon="108.89479242278655">
   <ele>408.74537658691406</ele>
   <time>2021-06-04T02:10:34.998Z</time>
</trkpt>  
<trkpt lat="34.247857815811166" lon="108.89476513603638">
   <ele>408.5045928955078</ele>
   <time>2021-06-04T02:10:38.998Z</time>
</trkpt>  
<trkpt lat="34.24786667051653" lon="108.8947261714187">
   <ele>408.35902404785156</ele>
   <time>2021-06-04T02:10:41.998Z</time>
</trkpt>  
<trkpt lat="34.24788082874696" lon="108.894695577048">
   <ele>408.3455352783203</ele>
   <time>2021-06-04T02:10:45.998Z</time>
</trkpt>  
<trkpt lat="34.247904475641235" lon="108.89467912776522">
   <ele>408.15675354003906</ele>
   <time>2021-06-04T02:10:49.998Z</time>
</trkpt>  
<trkpt lat="34.247945058046334" lon="108.8947016641894">
   <ele>408.31886291503906</ele>
   <time>2021-06-04T02:10:53.998Z</time>
</trkpt>  
<trkpt lat="34.24798107635536" lon="108.89473456668593">
   <ele>408.5537872314453</ele>
   <time>2021-06-04T02:10:55.998Z</time>
</trkpt>  
<trkpt lat="34.24801319891047" lon="108.89476836008542">
   <ele>408.81959533691406</ele>
   <time>2021-06-04T02:10:57.998Z</time>
</trkpt>  
<trkpt lat="34.248039704767024" lon="108.89479851750482">
   <ele>408.9365997314453</ele>
   <time>2021-06-04T02:10:59.998Z</time>
</trkpt>  
<trkpt lat="34.248064239590335" lon="108.89481987168936">
   <ele>409.3069610595703</ele>
   <time>2021-06-04T02:11:01.998Z</time>
</trkpt>  
<trkpt lat="34.24809489033992" lon="108.89484081253217">
   <ele>409.2017364501953</ele>
   <time>2021-06-04T02:11:04.997Z</time>
</trkpt>  
<trkpt lat="34.2481232666071" lon="108.89485820024979">
   <ele>408.8825225830078</ele>
   <time>2021-06-04T02:11:07.997Z</time>
</trkpt>  
<trkpt lat="34.24815122130899" lon="108.89487391175751">
   <ele>409.1415557861328</ele>
   <time>2021-06-04T02:11:09.997Z</time>
</trkpt>  
<trkpt lat="34.248177674887664" lon="108.89488631792673">
   <ele>408.72023010253906</ele>
   <time>2021-06-04T02:11:11.997Z</time>
</trkpt>  
<trkpt lat="34.24820358669187" lon="108.89490482168586">
   <ele>408.59242248535156</ele>
   <time>2021-06-04T02:11:14.997Z</time>
</trkpt>  
<trkpt lat="34.24822909540741" lon="108.89492528737821">
   <ele>408.68910217285156</ele>
   <time>2021-06-04T02:11:17.997Z</time>
</trkpt>  
<trkpt lat="34.24826046300005" lon="108.89494092174134">
   <ele>409.20265197753906</ele>
   <time>2021-06-04T02:11:20.997Z</time>
</trkpt>  
<trkpt lat="34.248294048348825" lon="108.89494264419247">
   <ele>409.4589385986328</ele>
   <time>2021-06-04T02:11:24.997Z</time>
</trkpt>  
<trkpt lat="34.2483264162514" lon="108.8949365065593">
   <ele>408.44374084472656</ele>
   <time>2021-06-04T02:11:29.997Z</time>
</trkpt>  
<trkpt lat="34.248357092698654" lon="108.89494056807855">
   <ele>408.62428283691406</ele>
   <time>2021-06-04T02:11:32.997Z</time>
</trkpt>  
<trkpt lat="34.248388980129924" lon="108.89494455715405">
   <ele>408.49794006347656</ele>
   <time>2021-06-04T02:11:35.997Z</time>
</trkpt>  
<trkpt lat="34.24843032297493" lon="108.89495717338124">
   <ele>408.51905822753906</ele>
   <time>2021-06-04T02:11:37.997Z</time>
</trkpt>  
<trkpt lat="34.248470879435196" lon="108.89497741226769">
   <ele>408.72181701660156</ele>
   <time>2021-06-04T02:11:39.997Z</time>
</trkpt>  
<trkpt lat="34.24850436735318" lon="108.89499028021211">
   <ele>408.9627227783203</ele>
   <time>2021-06-04T02:11:41.997Z</time>
</trkpt>  
<trkpt lat="34.24853927015462" lon="108.89499471867458">
   <ele>408.66761779785156</ele>
   <time>2021-06-04T02:11:44.997Z</time>
</trkpt>  
<trkpt lat="34.24856652191376" lon="108.89500021497796">
   <ele>408.0017852783203</ele>
   <time>2021-06-04T02:11:48.997Z</time>
</trkpt>  
<trkpt lat="34.24860137536573" lon="108.89499340855724">
   <ele>407.41236877441406</ele>
   <time>2021-06-04T02:11:53.997Z</time>
</trkpt>  
<trkpt lat="34.24862872261422" lon="108.89498324371667">
   <ele>406.89588928222656</ele>
   <time>2021-06-04T02:11:56.997Z</time>
</trkpt>  
<trkpt lat="34.24865856145062" lon="108.89496683843547">
   <ele>406.8791046142578</ele>
   <time>2021-06-04T02:11:59.997Z</time>
</trkpt>  
<trkpt lat="34.248691621412924" lon="108.89494227115419">
   <ele>406.43104553222656</ele>
   <time>2021-06-04T02:12:02.997Z</time>
</trkpt>  
<trkpt lat="34.24872403536863" lon="108.89493951157147">
   <ele>406.18666076660156</ele>
   <time>2021-06-04T02:12:05.997Z</time>
</trkpt>  
<trkpt lat="34.2487639884874" lon="108.89494043029445">
   <ele>405.39137268066406</ele>
   <time>2021-06-04T02:12:08.997Z</time>
</trkpt>  
<trkpt lat="34.24879691347546" lon="108.8949470790817">
   <ele>405.4127960205078</ele>
   <time>2021-06-04T02:12:10.997Z</time>
</trkpt>  
<trkpt lat="34.2488239358376" lon="108.8949553131074">
   <ele>404.9627227783203</ele>
   <time>2021-06-04T02:12:12.997Z</time>
</trkpt>  
<trkpt lat="34.24885257065698" lon="108.89496289702592">
   <ele>405.3175811767578</ele>
   <time>2021-06-04T02:12:15.997Z</time>
</trkpt>  
<trkpt lat="34.24888333216573" lon="108.89497121292445">
   <ele>405.5260772705078</ele>
   <time>2021-06-04T02:12:18.997Z</time>
</trkpt>  
<trkpt lat="34.24891521120584" lon="108.89497345321662">
   <ele>404.87403869628906</ele>
   <time>2021-06-04T02:12:21.997Z</time>
</trkpt>  
<trkpt lat="34.24894269233155" lon="108.89496897920118">
   <ele>405.0908966064453</ele>
   <time>2021-06-04T02:12:24.997Z</time>
</trkpt>  
<trkpt lat="34.24897200908652" lon="108.89496476297258">
   <ele>405.03480529785156</ele>
   <time>2021-06-04T02:12:27.997Z</time>
</trkpt>  
<trkpt lat="34.24900560535395" lon="108.8949730749495">
   <ele>404.49391174316406</ele>
   <time>2021-06-04T02:12:30.997Z</time>
</trkpt>  
<trkpt lat="34.249032829835336" lon="108.89498421427591">
   <ele>405.0557403564453</ele>
   <time>2021-06-04T02:12:33.997Z</time>
</trkpt>  
<trkpt lat="34.24906031360919" lon="108.89499167031283">
   <ele>404.95997619628906</ele>
   <time>2021-06-04T02:12:36.997Z</time>
</trkpt>  
<trkpt lat="34.249092619974846" lon="108.89499333615183">
   <ele>404.56044006347656</ele>
   <time>2021-06-04T02:12:40.997Z</time>
</trkpt>  
<trkpt lat="34.24912712415909" lon="108.89499166327687">
   <ele>404.0697784423828</ele>
   <time>2021-06-04T02:12:44.996Z</time>
</trkpt>  
<trkpt lat="34.249158794670166" lon="108.89499169285202">
   <ele>404.26283264160156</ele>
   <time>2021-06-04T02:12:48.996Z</time>
</trkpt>  
<trkpt lat="34.24918723059658" lon="108.89499534248421">
   <ele>404.66981506347656</ele>
   <time>2021-06-04T02:12:52.996Z</time>
</trkpt>  
<trkpt lat="34.24921800244064" lon="108.89499839948581">
   <ele>404.72120666503906</ele>
   <time>2021-06-04T02:12:55.996Z</time>
</trkpt>  
<trkpt lat="34.24925151873022" lon="108.89499513525162">
   <ele>404.76148986816406</ele>
   <time>2021-06-04T02:12:58.996Z</time>
</trkpt>  
<trkpt lat="34.249278163310315" lon="108.89498762508491">
   <ele>404.7527618408203</ele>
   <time>2021-06-04T02:13:00.996Z</time>
</trkpt>  
<trkpt lat="34.24930481791551" lon="108.8949783517788">
   <ele>404.98011779785156</ele>
   <time>2021-06-04T02:13:03.996Z</time>
</trkpt>  
<trkpt lat="34.24933878894981" lon="108.8949755508028">
   <ele>405.58583068847656</ele>
   <time>2021-06-04T02:13:07.996Z</time>
</trkpt>  
<trkpt lat="34.2493773349836" lon="108.89497060337527">
   <ele>406.3214874267578</ele>
   <time>2021-06-04T02:13:10.996Z</time>
</trkpt>  
<trkpt lat="34.24940932915605" lon="108.8949646642503">
   <ele>406.9167022705078</ele>
   <time>2021-06-04T02:13:13.996Z</time>
</trkpt>  
<trkpt lat="34.24944700642734" lon="108.89495875084499">
   <ele>406.8664093017578</ele>
   <time>2021-06-04T02:13:16.996Z</time>
</trkpt>  
<trkpt lat="34.249482420825906" lon="108.8949500812203">
   <ele>407.2538604736328</ele>
   <time>2021-06-04T02:13:19.996Z</time>
</trkpt>  
<trkpt lat="34.249511599529164" lon="108.89494181288947">
   <ele>407.27906799316406</ele>
   <time>2021-06-04T02:13:22.996Z</time>
</trkpt>  
<trkpt lat="34.249539304171066" lon="108.89493202789464">
   <ele>406.99696350097656</ele>
   <time>2021-06-04T02:13:25.997Z</time>
</trkpt>  
<trkpt lat="34.24956605274825" lon="108.89491357838448">
   <ele>406.8987579345703</ele>
   <time>2021-06-04T02:13:29.998Z</time>
</trkpt>  
<trkpt lat="34.24958587764428" lon="108.89489130615128">
   <ele>406.74769592285156</ele>
   <time>2021-06-04T02:13:32.998Z</time>
</trkpt>  
<trkpt lat="34.24960522044195" lon="108.89486450098339">
   <ele>406.45582580566406</ele>
   <time>2021-06-04T02:13:35.998Z</time>
</trkpt>  
<trkpt lat="34.24962126237094" lon="108.8948353385419">
   <ele>406.59352111816406</ele>
   <time>2021-06-04T02:13:39.999Z</time>
</trkpt>  
<trkpt lat="34.24964479929568" lon="108.8948108635973">
   <ele>406.5412139892578</ele>
   <time>2021-06-04T02:13:43.999Z</time>
</trkpt>  
<trkpt lat="34.24966826464831" lon="108.8947924801236">
   <ele>406.80250549316406</ele>
   <time>2021-06-04T02:13:53.999Z</time>
</trkpt>  
<trkpt lat="34.24970217170124" lon="108.89477212464597">
   <ele>406.83277893066406</ele>
   <time>2021-06-04T02:13:56.999Z</time>
</trkpt>  
<trkpt lat="34.249726947520735" lon="108.89475838002565">
   <ele>406.72377014160156</ele>
   <time>2021-06-04T02:13:58.999Z</time>
</trkpt>  
<trkpt lat="34.24976118951502" lon="108.89474436921269">
   <ele>406.48402404785156</ele>
   <time>2021-06-04T02:14:01.999Z</time>
</trkpt>  
<trkpt lat="34.24979914167767" lon="108.8947377496176">
   <ele>406.80787658691406</ele>
   <time>2021-06-04T02:14:04.999Z</time>
</trkpt>  
<trkpt lat="34.249835299711854" lon="108.8947553708787">
   <ele>406.6073760986328</ele>
   <time>2021-06-04T02:14:07.999Z</time>
</trkpt>  
<trkpt lat="34.24986111833669" lon="108.8947779576189">
   <ele>406.87037658691406</ele>
   <time>2021-06-04T02:14:09.999Z</time>
</trkpt>  
<trkpt lat="34.24989393613006" lon="108.89479759616337">
   <ele>406.8279571533203</ele>
   <time>2021-06-04T02:14:11.999Z</time>
</trkpt>  
<trkpt lat="34.249927463679875" lon="108.89481504107202">
   <ele>406.9856719970703</ele>
   <time>2021-06-04T02:14:13.999Z</time>
</trkpt>  
<trkpt lat="34.24996011728262" lon="108.89483076318484">
   <ele>406.96363830566406</ele>
   <time>2021-06-04T02:14:17.999Z</time>
</trkpt>  
<trkpt lat="34.249989887327786" lon="108.89483585077224">
   <ele>407.24098205566406</ele>
   <time>2021-06-04T02:14:20.999Z</time>
</trkpt>  
<trkpt lat="34.250018280909075" lon="108.89484478648858">
   <ele>407.39393615722656</ele>
   <time>2021-06-04T02:14:22.999Z</time>
</trkpt>  
<trkpt lat="34.25004683420075" lon="108.89486596217131">
   <ele>407.08338928222656</ele>
   <time>2021-06-04T02:14:25.999Z</time>
</trkpt>  
<trkpt lat="34.250064040530155" lon="108.89489191966922">
   <ele>406.70423889160156</ele>
   <time>2021-06-04T02:14:27.999Z</time>
</trkpt>  
<trkpt lat="34.25008093665213" lon="108.8949183006418">
   <ele>406.86708068847656</ele>
   <time>2021-06-04T02:14:30.999Z</time>
</trkpt>  
<trkpt lat="34.250094083951794" lon="108.89494781800498">
   <ele>407.00978088378906</ele>
   <time>2021-06-04T02:14:33.999Z</time>
</trkpt>  
<trkpt lat="34.25009592828904" lon="108.89498129721558">
   <ele>407.1571807861328</ele>
   <time>2021-06-04T02:14:36.999Z</time>
</trkpt>  
<trkpt lat="34.250090717136295" lon="108.8950167831592">
   <ele>407.1198272705078</ele>
   <time>2021-06-04T02:14:39.999Z</time>
</trkpt>  
<trkpt lat="34.25008039887217" lon="108.89504996879276">
   <ele>407.28785705566406</ele>
   <time>2021-06-04T02:14:42.999Z</time>
</trkpt>  
<trkpt lat="34.25007508776262" lon="108.89508655566088">
   <ele>406.42970275878906</ele>
   <time>2021-06-04T02:14:46.999Z</time>
</trkpt>  
<trkpt lat="34.25007920588675" lon="108.89512788045951">
   <ele>406.13856506347656</ele>
   <time>2021-06-04T02:14:49.999Z</time>
</trkpt>  
<trkpt lat="34.250091832215524" lon="108.8951657585952">
   <ele>405.98341369628906</ele>
   <time>2021-06-04T02:14:53.999Z</time>
</trkpt>  
<trkpt lat="34.25009910233869" lon="108.89520574808736">
   <ele>406.0784454345703</ele>
   <time>2021-06-04T02:14:56.999Z</time>
</trkpt>  
<trkpt lat="34.250104656457026" lon="108.89523887756026">
   <ele>405.74903869628906</ele>
   <time>2021-06-04T02:14:58.999Z</time>
</trkpt>  
<trkpt lat="34.250110277826245" lon="108.89527757432488">
   <ele>406.13941955566406</ele>
   <time>2021-06-04T02:15:02.999Z</time>
</trkpt>  
<trkpt lat="34.250108960297105" lon="108.8953229485747">
   <ele>405.8124542236328</ele>
   <time>2021-06-04T02:15:06.999Z</time>
</trkpt>  
<trkpt lat="34.25011522493547" lon="108.89536790091269">
   <ele>406.9334259033203</ele>
   <time>2021-06-04T02:15:09.999Z</time>
</trkpt>  
<trkpt lat="34.25012818312907" lon="108.89539705051685">
   <ele>406.92115783691406</ele>
   <time>2021-06-04T02:15:11.999Z</time>
</trkpt>  
<trkpt lat="34.25014420491578" lon="108.89543142231578">
   <ele>407.29103088378906</ele>
   <time>2021-06-04T02:15:14.999Z</time>
</trkpt>  
<trkpt lat="34.25015438030853" lon="108.89546258588943">
   <ele>407.10414123535156</ele>
   <time>2021-06-04T02:15:18.999Z</time>
</trkpt>  
<trkpt lat="34.250146545856" lon="108.89549406720553">
   <ele>407.78981018066406</ele>
   <time>2021-06-04T02:15:28.998Z</time>
</trkpt>  
<trkpt lat="34.250152085984816" lon="108.89552805648553">
   <ele>407.3526153564453</ele>
   <time>2021-06-04T02:15:32.998Z</time>
</trkpt>  
<trkpt lat="34.25015688692392" lon="108.89556480503306">
   <ele>406.87977600097656</ele>
   <time>2021-06-04T02:15:35.998Z</time>
</trkpt>  
<trkpt lat="34.250154220599384" lon="108.89560551842193">
   <ele>406.77748107910156</ele>
   <time>2021-06-04T02:15:38.998Z</time>
</trkpt>  
<trkpt lat="34.2501534462616" lon="108.89564146988965">
   <ele>406.53517150878906</ele>
   <time>2021-06-04T02:15:41.998Z</time>
</trkpt>  
<trkpt lat="34.25016975271056" lon="108.89568370886808">
   <ele>406.69752502441406</ele>
   <time>2021-06-04T02:15:44.998Z</time>
</trkpt>  
<trkpt lat="34.25018687051923" lon="108.89571091673497">
   <ele>406.81178283691406</ele>
   <time>2021-06-04T02:15:47.998Z</time>
</trkpt>  
<trkpt lat="34.250204347928694" lon="108.89574806842977">
   <ele>406.40431213378906</ele>
   <time>2021-06-04T02:15:51.998Z</time>
</trkpt>  
<trkpt lat="34.25022250189883" lon="108.89578345482263">
   <ele>406.37196350097656</ele>
   <time>2021-06-04T02:15:54.998Z</time>
</trkpt>  
<trkpt lat="34.25023882540793" lon="108.89581292738481">
   <ele>406.4654083251953</ele>
   <time>2021-06-04T02:15:57.998Z</time>
</trkpt>  
<trkpt lat="34.250260481176596" lon="108.89583549318866">
   <ele>407.04872131347656</ele>
   <time>2021-06-04T02:16:01.998Z</time>
</trkpt>  
<trkpt lat="34.25028794051267" lon="108.89584401714903">
   <ele>407.19618225097656</ele>
   <time>2021-06-04T02:16:05.998Z</time>
</trkpt>  
<trkpt lat="34.25031545350218" lon="108.89584239357218">
   <ele>407.93873596191406</ele>
   <time>2021-06-04T02:16:08.998Z</time>
</trkpt>  
<trkpt lat="34.25033136449146" lon="108.89581447402709">
   <ele>407.95375061035156</ele>
   <time>2021-06-04T02:16:11.998Z</time>
</trkpt>  
<trkpt lat="34.25032867722715" lon="108.89577613137267">
   <ele>408.03102111816406</ele>
   <time>2021-06-04T02:16:13.998Z</time>
</trkpt>  
<trkpt lat="34.250316375174684" lon="108.89573167604091">
   <ele>406.9181671142578</ele>
   <time>2021-06-04T02:16:15.998Z</time>
</trkpt>  
<trkpt lat="34.25029842329371" lon="108.89569874694159">
   <ele>406.92604064941406</ele>
   <time>2021-06-04T02:16:18.998Z</time>
</trkpt>  
<trkpt lat="34.25028195218696" lon="108.89566772666039">
   <ele>407.35389709472656</ele>
   <time>2021-06-04T02:16:23.997Z</time>
</trkpt>  
<trkpt lat="34.25029699361466" lon="108.89562972406864">
   <ele>406.5231475830078</ele>
   <time>2021-06-04T02:16:27.997Z</time>
</trkpt>  
<trkpt lat="34.2503042174879" lon="108.89558583402638">
   <ele>405.5128936767578</ele>
   <time>2021-06-04T02:16:30.997Z</time>
</trkpt>  
<trkpt lat="34.250308430399734" lon="108.89555288010236">
   <ele>405.3883819580078</ele>
   <time>2021-06-04T02:16:32.997Z</time>
</trkpt>  
<trkpt lat="34.250317242167476" lon="108.89551590159182">
   <ele>405.64491271972656</ele>
   <time>2021-06-04T02:16:36.997Z</time>
</trkpt>  
<trkpt lat="34.250311082247656" lon="108.89548390274017">
   <ele>405.38966369628906</ele>
   <time>2021-06-04T02:18:33.995Z</time>
</trkpt>  
<trkpt lat="34.2503356642921" lon="108.8954702603393">
   <ele>404.72682189941406</ele>
   <time>2021-06-04T02:19:33.994Z</time>
</trkpt>  
<trkpt lat="34.2503541151121" lon="108.89543940059565">
   <ele>405.2752227783203</ele>
   <time>2021-06-04T02:19:41.994Z</time>
</trkpt>  
<trkpt lat="34.250372741700964" lon="108.89541500238222">
   <ele>404.37281799316406</ele>
   <time>2021-06-04T02:20:37.993Z</time>
</trkpt>  
<trkpt lat="34.250393111299225" lon="108.89538324498899">
   <ele>404.26930236816406</ele>
   <time>2021-06-04T02:20:42.993Z</time>
</trkpt>  
<trkpt lat="34.250392959028616" lon="108.89534564412618">
   <ele>404.54359436035156</ele>
   <time>2021-06-04T02:20:46.993Z</time>
</trkpt>  
<trkpt lat="34.25038942640583" lon="108.89531101147855">
   <ele>404.92005920410156</ele>
   <time>2021-06-04T02:20:50.993Z</time>
</trkpt>  
<trkpt lat="34.250386175727805" lon="108.89527602150582">
   <ele>404.98243713378906</ele>
   <time>2021-06-04T02:20:53.993Z</time>
</trkpt>  
<trkpt lat="34.25039039421883" lon="108.89524355680217">
   <ele>405.10560607910156</ele>
   <time>2021-06-04T02:20:55.993Z</time>
</trkpt>  
<trkpt lat="34.25039709189466" lon="108.89521108790463">
   <ele>404.91688537597656</ele>
   <time>2021-06-04T02:20:57.993Z</time>
</trkpt>  
<trkpt lat="34.25040701563122" lon="108.89517050123148">
   <ele>404.1028594970703</ele>
   <time>2021-06-04T02:21:00.993Z</time>
</trkpt>  
<trkpt lat="34.25041225224974" lon="108.8951343036003">
   <ele>402.63722229003906</ele>
   <time>2021-06-04T02:21:04.993Z</time>
</trkpt>  
<trkpt lat="34.25041961751518" lon="108.895096281765">
   <ele>402.56324768066406</ele>
   <time>2021-06-04T02:21:07.994Z</time>
</trkpt>  
<trkpt lat="34.25042714622221" lon="108.89506154729978">
   <ele>403.01820373535156</ele>
   <time>2021-06-04T02:21:10.995Z</time>
</trkpt>  
<trkpt lat="34.25043115906051" lon="108.89502156142717">
   <ele>402.98597717285156</ele>
   <time>2021-06-04T02:21:14.996Z</time>
</trkpt>  
<trkpt lat="34.250424202063286" lon="108.8949852685419">
   <ele>402.97377014160156</ele>
   <time>2021-06-04T02:21:17.997Z</time>
</trkpt>  
<trkpt lat="34.25042531762643" lon="108.89494927832756">
   <ele>402.9107208251953</ele>
   <time>2021-06-04T02:21:20.997Z</time>
</trkpt>  
<trkpt lat="34.25041870926531" lon="108.89490338863266">
   <ele>403.05519104003906</ele>
   <time>2021-06-04T02:21:24.998Z</time>
</trkpt>  
<trkpt lat="34.25040559299813" lon="108.89487231531501">
   <ele>403.69911193847656</ele>
   <time>2021-06-04T02:21:28.998Z</time>
</trkpt>  
<trkpt lat="34.25041458474086" lon="108.89483559762023">
   <ele>404.08460998535156</ele>
   <time>2021-06-04T02:21:32.999Z</time>
</trkpt>  
<trkpt lat="34.25041753539637" lon="108.89480163958879">
   <ele>404.34523010253906</ele>
   <time>2021-06-04T02:21:35.999Z</time>
</trkpt>  
<trkpt lat="34.25041929728525" lon="108.89476169416199">
   <ele>404.16517639160156</ele>
   <time>2021-06-04T02:21:38.999Z</time>
</trkpt>  
<trkpt lat="34.25041568312844" lon="108.89472506184198">
   <ele>404.05799865722656</ele>
   <time>2021-06-04T02:21:41.999Z</time>
</trkpt>  
<trkpt lat="34.25042237361063" lon="108.89469254664989">
   <ele>404.46669006347656</ele>
   <time>2021-06-04T02:21:44.999Z</time>
</trkpt>  
<trkpt lat="34.25043061746143" lon="108.89465672354554">
   <ele>404.50819396972656</ele>
   <time>2021-06-04T02:21:48.999Z</time>
</trkpt>  
<trkpt lat="34.250428138353975" lon="108.89462230756267">
   <ele>403.79017639160156</ele>
   <time>2021-06-04T02:21:56.999Z</time>
</trkpt>  
<trkpt lat="34.25043025310345" lon="108.8945789796316">
   <ele>403.90602111816406</ele>
   <time>2021-06-04T02:22:00.999Z</time>
</trkpt>  
<trkpt lat="34.25044006667002" lon="108.89454714123171">
   <ele>404.12501525878906</ele>
   <time>2021-06-04T02:22:03.999Z</time>
</trkpt>  
<trkpt lat="34.25045234906598" lon="108.89450734254552">
   <ele>405.0551300048828</ele>
   <time>2021-06-04T02:22:07.999Z</time>
</trkpt>  
<trkpt lat="34.2504644268314" lon="108.8944759987511">
   <ele>405.56288146972656</ele>
   <time>2021-06-04T02:22:11.999Z</time>
</trkpt>  
<trkpt lat="34.25046939527483" lon="108.89443295734293">
   <ele>405.73512268066406</ele>
   <time>2021-06-04T02:22:16.999Z</time>
</trkpt>  
<trkpt lat="34.25047433996053" lon="108.89439256727493">
   <ele>405.75062561035156</ele>
   <time>2021-06-04T02:22:19.999Z</time>
</trkpt>  
<trkpt lat="34.25049095320091" lon="108.8943500081285">
   <ele>405.60267639160156</ele>
   <time>2021-06-04T02:22:22.999Z</time>
</trkpt>  
<trkpt lat="34.25051144997648" lon="108.89432100841668">
   <ele>405.4568634033203</ele>
   <time>2021-06-04T02:22:24.999Z</time>
</trkpt>  
<trkpt lat="34.25052873688801" lon="108.89429372647174">
   <ele>405.75550842285156</ele>
   <time>2021-06-04T02:22:27.999Z</time>
</trkpt>  
<trkpt lat="34.25053961542837" lon="108.89426131019505">
   <ele>405.9319610595703</ele>
   <time>2021-06-04T02:22:30.999Z</time>
</trkpt>  
<trkpt lat="34.25054864204854" lon="108.89422715914904">
   <ele>406.2044219970703</ele>
   <time>2021-06-04T02:22:33.999Z</time>
</trkpt>  
<trkpt lat="34.25056042961623" lon="108.89419561074403">
   <ele>406.27699279785156</ele>
   <time>2021-06-04T02:22:36.999Z</time>
</trkpt>  
<trkpt lat="34.25058501364105" lon="108.89418003084354">
   <ele>406.1515655517578</ele>
   <time>2021-06-04T02:22:49.999Z</time>
</trkpt>  
<trkpt lat="34.25061173114792" lon="108.89418642608612">
   <ele>406.51808166503906</ele>
   <time>2021-06-04T02:22:53.999Z</time>
</trkpt>  
<trkpt lat="34.25063862750255" lon="108.89420148750162">
   <ele>406.9402618408203</ele>
   <time>2021-06-04T02:22:58.999Z</time>
</trkpt>  
<trkpt lat="34.250663569957425" lon="108.89422821156738">
   <ele>406.53895568847656</ele>
   <time>2021-06-04T02:23:02.998Z</time>
</trkpt>  
<trkpt lat="34.25069010913592" lon="108.89425067618627">
   <ele>406.75343322753906</ele>
   <time>2021-06-04T02:23:05.998Z</time>
</trkpt>  
<trkpt lat="34.25071643694807" lon="108.89426680653473">
   <ele>406.73011779785156</ele>
   <time>2021-06-04T02:23:08.998Z</time>
</trkpt>  
<trkpt lat="34.250745332347606" lon="108.89428199297187">
   <ele>406.89393615722656</ele>
   <time>2021-06-04T02:23:11.998Z</time>
</trkpt>  
<trkpt lat="34.25077623778513" lon="108.89429282559922">
   <ele>406.8824005126953</ele>
   <time>2021-06-04T02:23:14.998Z</time>
</trkpt>  
<trkpt lat="34.250805527562754" lon="108.89430529450696">
   <ele>406.80677795410156</ele>
   <time>2021-06-04T02:23:17.998Z</time>
</trkpt>  
<trkpt lat="34.25083456527836" lon="108.89431856336563">
   <ele>406.99732971191406</ele>
   <time>2021-06-04T02:23:21.998Z</time>
</trkpt>  
<trkpt lat="34.250871205775525" lon="108.89431694613559">
   <ele>406.98060607910156</ele>
   <time>2021-06-04T02:23:24.998Z</time>
</trkpt>  
<trkpt lat="34.25090535673669" lon="108.89431045813029">
   <ele>406.73768615722656</ele>
   <time>2021-06-04T02:23:27.998Z</time>
</trkpt>  
<trkpt lat="34.250933188613104" lon="108.89430017238297">
   <ele>406.92591857910156</ele>
   <time>2021-06-04T02:23:30.998Z</time>
</trkpt>  
<trkpt lat="34.2509578209019" lon="108.89428152146117">
   <ele>407.2873077392578</ele>
   <time>2021-06-04T02:23:33.998Z</time>
</trkpt>  
<trkpt lat="34.25098344645924" lon="108.89425774800098">
   <ele>408.00917053222656</ele>
   <time>2021-06-04T02:23:36.998Z</time>
</trkpt>  
<trkpt lat="34.25101283085761" lon="108.89423801015725">
   <ele>407.9199981689453</ele>
   <time>2021-06-04T02:23:38.998Z</time>
</trkpt>  
<trkpt lat="34.25103568520211" lon="108.8942192259733">
   <ele>408.30958557128906</ele>
   <time>2021-06-04T02:23:40.998Z</time>
</trkpt>  
<trkpt lat="34.25106344374313" lon="108.89419342008584">
   <ele>408.2124786376953</ele>
   <time>2021-06-04T02:23:43.998Z</time>
</trkpt>  
<trkpt lat="34.25109041202446" lon="108.89417505848682">
   <ele>408.21412658691406</ele>
   <time>2021-06-04T02:23:46.998Z</time>
</trkpt>  
<trkpt lat="34.251118821309106" lon="108.89415821731802">
   <ele>408.19862365722656</ele>
   <time>2021-06-04T02:23:49.998Z</time>
</trkpt>  
<trkpt lat="34.251152065066876" lon="108.89414523499583">
   <ele>408.26661682128906</ele>
   <time>2021-06-04T02:23:53.998Z</time>
</trkpt>  
<trkpt lat="34.25119432487178" lon="108.89414430458456">
   <ele>407.9046173095703</ele>
   <time>2021-06-04T02:23:56.998Z</time>
</trkpt>  
<trkpt lat="34.25122296500163" lon="108.89413947396135">
   <ele>407.70997619628906</ele>
   <time>2021-06-04T02:23:58.998Z</time>
</trkpt>  
<trkpt lat="34.25125248213523" lon="108.8941337000715">
   <ele>407.5833282470703</ele>
   <time>2021-06-04T02:24:01.998Z</time>
</trkpt>  
<trkpt lat="34.251287985091984" lon="108.89412939111315">
   <ele>407.66835021972656</ele>
   <time>2021-06-04T02:24:05.997Z</time>
</trkpt>  
<trkpt lat="34.25131613807227" lon="108.89412848578087">
   <ele>407.7196807861328</ele>
   <time>2021-06-04T02:24:07.997Z</time>
</trkpt>  
<trkpt lat="34.251344227755176" lon="108.89411712822087">
   <ele>407.9682159423828</ele>
   <time>2021-06-04T02:24:11.997Z</time>
</trkpt>  
<trkpt lat="34.25136579436231" lon="108.89409690971588">
   <ele>407.88429260253906</ele>
   <time>2021-06-04T02:24:14.997Z</time>
</trkpt>  
<trkpt lat="34.25138928130699" lon="108.89407737088418">
   <ele>407.70509338378906</ele>
   <time>2021-06-04T02:24:17.997Z</time>
</trkpt>  
<trkpt lat="34.25141583809002" lon="108.8940526290705">
   <ele>408.19483947753906</ele>
   <time>2021-06-04T02:24:21.997Z</time>
</trkpt>  
<trkpt lat="34.251444475464176" lon="108.89402802256238">
   <ele>408.05628967285156</ele>
   <time>2021-06-04T02:24:24.997Z</time>
</trkpt>  
<trkpt lat="34.25146505380237" lon="108.89400279237402">
   <ele>407.9403839111328</ele>
   <time>2021-06-04T02:24:27.997Z</time>
</trkpt>  
<trkpt lat="34.251473239477754" lon="108.89396886346718">
   <ele>408.04872131347656</ele>
   <time>2021-06-04T02:24:30.997Z</time>
</trkpt>  
<trkpt lat="34.25148091043697" lon="108.89393133815665">
   <ele>408.58644104003906</ele>
   <time>2021-06-04T02:24:33.997Z</time>
</trkpt>  
<trkpt lat="34.25149123757369" lon="108.89388859516235">
   <ele>408.3844757080078</ele>
   <time>2021-06-04T02:24:37.997Z</time>
</trkpt>  
<trkpt lat="34.25149935779805" lon="108.89385414913724">
   <ele>408.5636749267578</ele>
   <time>2021-06-04T02:24:40.997Z</time>
</trkpt>  
<trkpt lat="34.25151471469622" lon="108.8938120564971">
   <ele>408.68128967285156</ele>
   <time>2021-06-04T02:24:44.997Z</time>
</trkpt>  
<trkpt lat="34.25152321569921" lon="108.89377864691517">
   <ele>408.55372619628906</ele>
   <time>2021-06-04T02:24:46.997Z</time>
</trkpt>  
<trkpt lat="34.25152856436609" lon="108.89373284144511">
   <ele>408.8378448486328</ele>
   <time>2021-06-04T02:24:48.997Z</time>
</trkpt>  
<trkpt lat="34.2515322436972" lon="108.89368897149825">
   <ele>408.82118225097656</ele>
   <time>2021-06-04T02:24:51.997Z</time>
</trkpt>  
<trkpt lat="34.25152746503653" lon="108.89365673012448">
   <ele>408.67323303222656</ele>
   <time>2021-06-04T02:24:54.997Z</time>
</trkpt>  
<trkpt lat="34.25152356038096" lon="108.89361048885644">
   <ele>408.79493713378906</ele>
   <time>2021-06-04T02:24:57.997Z</time>
</trkpt>  
<trkpt lat="34.2515191648853" lon="108.89357515158054">
   <ele>408.81422424316406</ele>
   <time>2021-06-04T02:25:01.997Z</time>
</trkpt>  
<trkpt lat="34.25151394419648" lon="108.89354289949864">
   <ele>408.6579132080078</ele>
   <time>2021-06-04T02:25:04.996Z</time>
</trkpt>  
<trkpt lat="34.251517098802864" lon="108.89350398827257">
   <ele>408.39784240722656</ele>
   <time>2021-06-04T02:25:07.996Z</time>
</trkpt>  
<trkpt lat="34.25152324331863" lon="108.89346892175655">
   <ele>408.5645294189453</ele>
   <time>2021-06-04T02:25:11.996Z</time>
</trkpt>  
<trkpt lat="34.25152584088418" lon="108.89343635951704">
   <ele>408.0473175048828</ele>
   <time>2021-06-04T02:25:27.996Z</time>
</trkpt>  
<trkpt lat="34.25151547533814" lon="108.89340447665818">
   <ele>407.97377014160156</ele>
   <time>2021-06-04T02:25:29.996Z</time>
</trkpt>  
<trkpt lat="34.25148919180413" lon="108.89337369752835">
   <ele>408.06922912597656</ele>
   <time>2021-06-04T02:25:32.996Z</time>
</trkpt>  
<trkpt lat="34.25146922064362" lon="108.89333196887515">
   <ele>408.3106231689453</ele>
   <time>2021-06-04T02:25:35.996Z</time>
</trkpt>  
<trkpt lat="34.25145641617507" lon="108.89329174574392">
   <ele>408.15040588378906</ele>
   <time>2021-06-04T02:25:38.996Z</time>
</trkpt>  
<trkpt lat="34.25144922640691" lon="108.893258021033">
   <ele>408.34327697753906</ele>
   <time>2021-06-04T02:25:41.996Z</time>
</trkpt>  
<trkpt lat="34.2514451223245" lon="108.89321170800517">
   <ele>408.69837951660156</ele>
   <time>2021-06-04T02:25:44.996Z</time>
</trkpt>  
<trkpt lat="34.25144571168619" lon="108.89317798490988">
   <ele>408.60975646972656</ele>
   <time>2021-06-04T02:25:47.996Z</time>
</trkpt>  
<trkpt lat="34.251442605043444" lon="108.89313633762467">
   <ele>408.2188262939453</ele>
   <time>2021-06-04T02:25:50.996Z</time>
</trkpt>  
<trkpt lat="34.251426791201446" lon="108.89310274629742">
   <ele>407.8714141845703</ele>
   <time>2021-06-04T02:25:53.996Z</time>
</trkpt>  
<trkpt lat="34.251405500389154" lon="108.89306853522547">
   <ele>407.29042053222656</ele>
   <time>2021-06-04T02:25:56.996Z</time>
</trkpt>  
<trkpt lat="34.25139549050265" lon="108.8930375677842">
   <ele>406.90480041503906</ele>
   <time>2021-06-04T02:25:58.996Z</time>
</trkpt>  
<trkpt lat="34.25139053239813" lon="108.89300282818884">
   <ele>406.88124084472656</ele>
   <time>2021-06-04T02:26:00.996Z</time>
</trkpt>  
<trkpt lat="34.25138761158074" lon="108.89295873389977">
   <ele>407.04957580566406</ele>
   <time>2021-06-04T02:26:03.995Z</time>
</trkpt>  
<trkpt lat="34.25138498959713" lon="108.89292458961262">
   <ele>406.56410217285156</ele>
   <time>2021-06-04T02:26:06.995Z</time>
</trkpt>  
<trkpt lat="34.25138176853168" lon="108.89289150084838">
   <ele>406.78700256347656</ele>
   <time>2021-06-04T02:26:16.995Z</time>
</trkpt>  
<trkpt lat="34.251362876977616" lon="108.89286060106907">
   <ele>406.94337463378906</ele>
   <time>2021-06-04T02:26:20.995Z</time>
</trkpt>  
<trkpt lat="34.251353126486904" lon="108.89282308499253">
   <ele>407.28688049316406</ele>
   <time>2021-06-04T02:26:25.995Z</time>
</trkpt>  
<trkpt lat="34.251332385346345" lon="108.89279467533427">
   <ele>406.67823791503906</ele>
   <time>2021-06-04T02:26:30.995Z</time>
</trkpt>  
<trkpt lat="34.25129549706899" lon="108.89277299425999">
   <ele>406.82838439941406</ele>
   <time>2021-06-04T02:26:33.995Z</time>
</trkpt>  
<trkpt lat="34.251263887888236" lon="108.89275712121152">
   <ele>407.0988311767578</ele>
   <time>2021-06-04T02:26:36.995Z</time>
</trkpt>  
<trkpt lat="34.25123157051494" lon="108.89274707508709">
   <ele>407.41127014160156</ele>
   <time>2021-06-04T02:26:38.995Z</time>
</trkpt>  
<trkpt lat="34.251204900168425" lon="108.89273782538876">
   <ele>408.03968811035156</ele>
   <time>2021-06-04T02:26:42.995Z</time>
</trkpt>  
<trkpt lat="34.25117188176212" lon="108.89273329449486">
   <ele>408.3942413330078</ele>
   <time>2021-06-04T02:26:47.995Z</time>
</trkpt>  
<trkpt lat="34.25114288117027" lon="108.89275807097378">
   <ele>408.62196350097656</ele>
   <time>2021-06-04T02:26:51.995Z</time>
</trkpt>  
<trkpt lat="34.25112368704817" lon="108.8927917322647">
   <ele>409.55409240722656</ele>
   <time>2021-06-04T02:26:54.995Z</time>
</trkpt>  
<trkpt lat="34.25110921441091" lon="108.89282497269369">
   <ele>409.93348693847656</ele>
   <time>2021-06-04T02:26:57.995Z</time>
</trkpt>  
<trkpt lat="34.25109259036332" lon="108.89285273844358">
   <ele>410.9503936767578</ele>
   <time>2021-06-04T02:27:00.995Z</time>
</trkpt>  
<trkpt lat="34.251078370435074" lon="108.8928805197236">
   <ele>411.34657287597656</ele>
   <time>2021-06-04T02:27:03.994Z</time>
</trkpt>  
<trkpt lat="34.251067486944386" lon="108.8929155599539">
   <ele>409.25160217285156</ele>
   <time>2021-06-04T02:27:06.994Z</time>
</trkpt>  
<trkpt lat="34.251057052825516" lon="108.89296023968889">
   <ele>409.28797912597656</ele>
   <time>2021-06-04T02:27:09.994Z</time>
</trkpt>  
<trkpt lat="34.2510449146849" lon="108.89300367476852">
   <ele>409.55018615722656</ele>
   <time>2021-06-04T02:27:12.994Z</time>
</trkpt>  
<trkpt lat="34.25102912891785" lon="108.89304250709637">
   <ele>409.88294982910156</ele>
   <time>2021-06-04T02:27:15.994Z</time>
</trkpt>  
<trkpt lat="34.25100884060932" lon="108.89307325638822">
   <ele>409.34376525878906</ele>
   <time>2021-06-04T02:27:18.994Z</time>
</trkpt>  
<trkpt lat="34.25098763126179" lon="108.89310130321535">
   <ele>409.58558654785156</ele>
   <time>2021-06-04T02:27:23.994Z</time>
</trkpt>  
<trkpt lat="34.25097045670556" lon="108.89313350511021">
   <ele>408.81398010253906</ele>
   <time>2021-06-04T02:27:29.994Z</time>
</trkpt>  
<trkpt lat="34.25094989242406" lon="108.89315641082764">
   <ele>409.61354064941406</ele>
   <time>2021-06-04T02:27:33.994Z</time>
</trkpt>  
<trkpt lat="34.25092621287209" lon="108.89317382296866">
   <ele>408.9088897705078</ele>
   <time>2021-06-04T02:27:38.994Z</time>
</trkpt>  
<trkpt lat="34.2509139358164" lon="108.89320361722592">
   <ele>408.9909210205078</ele>
   <time>2021-06-04T02:27:43.994Z</time>
</trkpt>  
<trkpt lat="34.250911325487245" lon="108.89323742773732">
   <ele>409.2201690673828</ele>
   <time>2021-06-04T02:27:50.994Z</time>
</trkpt>  
<trkpt lat="34.25088978287236" lon="108.89326203818676">
   <ele>408.34730529785156</ele>
   <time>2021-06-04T02:28:00.994Z</time>
</trkpt>  
<trkpt lat="34.250862825534874" lon="108.89327469030611">
   <ele>408.45631408691406</ele>
   <time>2021-06-04T02:28:03.993Z</time>
</trkpt>  
<trkpt lat="34.250834691232086" lon="108.89327726588569">
   <ele>409.04676818847656</ele>
   <time>2021-06-04T02:28:08.993Z</time>
</trkpt>  
<trkpt lat="34.25085378503091" lon="108.89330046255817">
   <ele>408.6455841064453</ele>
   <time>2021-06-04T02:28:35.998Z</time>
</trkpt>  
<trkpt lat="34.2508753921316" lon="108.89327600925124">
   <ele>408.5760040283203</ele>
   <time>2021-06-04T02:28:45.999Z</time>
</trkpt>  
<trkpt lat="34.25090265085824" lon="108.89325113114039">
   <ele>408.96205139160156</ele>
   <time>2021-06-04T02:28:55.999Z</time>
</trkpt>  
<trkpt lat="34.25089774199505" lon="108.89321508033872">
   <ele>407.42970275878906</ele>
   <time>2021-06-04T02:29:04.999Z</time>
</trkpt>  
<trkpt lat="34.25086557191323" lon="108.8932015330186">
   <ele>407.47352600097656</ele>
   <time>2021-06-04T02:29:08.000Z</time>
</trkpt>  
<trkpt lat="34.25082977095501" lon="108.893184571899">
   <ele>408.06239318847656</ele>
   <time>2021-06-04T02:29:11.000Z</time>
</trkpt>  
<trkpt lat="34.25080717851362" lon="108.89316650384052">
   <ele>408.4246368408203</ele>
   <time>2021-06-04T02:29:14.000Z</time>
</trkpt>  
<trkpt lat="34.25078677665044" lon="108.89313059619651">
   <ele>408.64186096191406</ele>
   <time>2021-06-04T02:29:18.000Z</time>
</trkpt>  
<trkpt lat="34.25079322784999" lon="108.89309705525164">
   <ele>408.68165588378906</ele>
   <time>2021-06-04T02:29:21.000Z</time>
</trkpt>  
<trkpt lat="34.25079683242689" lon="108.89306019118496">
   <ele>408.6830596923828</ele>
   <time>2021-06-04T02:29:24.000Z</time>
</trkpt>  
<trkpt lat="34.250794017234284" lon="108.89302043072593">
   <ele>408.82423400878906</ele>
   <time>2021-06-04T02:29:27.000Z</time>
</trkpt>  
<trkpt lat="34.25078693062345" lon="108.89297939738093">
   <ele>408.54444885253906</ele>
   <time>2021-06-04T02:29:30.000Z</time>
</trkpt>  
<trkpt lat="34.25077392951825" lon="108.89294255058523">
   <ele>408.53761291503906</ele>
   <time>2021-06-04T02:29:32.999Z</time>
</trkpt>  
<trkpt lat="34.25076129005106" lon="108.89291149617391">
   <ele>407.81520080566406</ele>
   <time>2021-06-04T02:29:36.999Z</time>
</trkpt>  
<trkpt lat="34.2507554067117" lon="108.89286904396302">
   <ele>408.26844787597656</ele>
   <time>2021-06-04T02:29:40.999Z</time>
</trkpt>  
<trkpt lat="34.25075058201287" lon="108.89283502613168">
   <ele>408.45301818847656</ele>
   <time>2021-06-04T02:29:43.999Z</time>
</trkpt>  
<trkpt lat="34.25074443204497" lon="108.89279431074638">
   <ele>408.99830627441406</ele>
   <time>2021-06-04T02:29:47.999Z</time>
</trkpt>  
<trkpt lat="34.250733803729396" lon="108.89274997226757">
   <ele>408.91944885253906</ele>
   <time>2021-06-04T02:29:50.999Z</time>
</trkpt>  
<trkpt lat="34.25072984243677" lon="108.89271131658899">
   <ele>409.02931213378906</ele>
   <time>2021-06-04T02:29:53.999Z</time>
</trkpt>  
<trkpt lat="34.250725749832824" lon="108.89267315462304">
   <ele>408.9848175048828</ele>
   <time>2021-06-04T02:29:56.999Z</time>
</trkpt>  
<trkpt lat="34.250711358450005" lon="108.89263230468464">
   <ele>409.14418029785156</ele>
   <time>2021-06-04T02:29:58.999Z</time>
</trkpt>  
<trkpt lat="34.25069914412374" lon="108.89259737723256">
   <ele>408.95301818847656</ele>
   <time>2021-06-04T02:30:01.999Z</time>
</trkpt>  
<trkpt lat="34.250684477133134" lon="108.8925578534197">
   <ele>408.81849670410156</ele>
   <time>2021-06-04T02:30:04.999Z</time>
</trkpt>  
<trkpt lat="34.25067046196387" lon="108.89252842211226">
   <ele>408.87928771972656</ele>
   <time>2021-06-04T02:30:07.999Z</time>
</trkpt>  
<trkpt lat="34.25065557328904" lon="108.89249564360765">
   <ele>409.3000030517578</ele>
   <time>2021-06-04T02:30:10.999Z</time>
</trkpt>  
<trkpt lat="34.250638694681065" lon="108.8924573011543">
   <ele>409.15052795410156</ele>
   <time>2021-06-04T02:30:13.999Z</time>
</trkpt>  
<trkpt lat="34.25062615485129" lon="108.89241905602849">
   <ele>409.12660217285156</ele>
   <time>2021-06-04T02:30:16.999Z</time>
</trkpt>  
<trkpt lat="34.250608012477116" lon="108.89237844340786">
   <ele>409.0198516845703</ele>
   <time>2021-06-04T02:30:20.999Z</time>
</trkpt>  
<trkpt lat="34.25059151678344" lon="108.89234833887838">
   <ele>408.87196350097656</ele>
   <time>2021-06-04T02:30:23.999Z</time>
</trkpt>  
<trkpt lat="34.25056999662917" lon="108.8923272279601">
   <ele>409.08241271972656</ele>
   <time>2021-06-04T02:30:26.999Z</time>
</trkpt>  
<trkpt lat="34.25055199850783" lon="108.89230123415135">
   <ele>409.35890197753906</ele>
   <time>2021-06-04T02:30:32.999Z</time>
</trkpt>  
<trkpt lat="34.250550439359316" lon="108.8922586177698">
   <ele>409.05104064941406</ele>
   <time>2021-06-04T02:30:41.999Z</time>
</trkpt>  
<trkpt lat="34.25054847984073" lon="108.89221961886321">
   <ele>409.12013244628906</ele>
   <time>2021-06-04T02:30:44.999Z</time>
</trkpt>  
<trkpt lat="34.250544650141535" lon="108.89218452683014">
   <ele>409.00013732910156</ele>
   <time>2021-06-04T02:30:47.999Z</time>
</trkpt>  
<trkpt lat="34.250540821727455" lon="108.89215124516606">
   <ele>409.41847229003906</ele>
   <time>2021-06-04T02:30:51.999Z</time>
</trkpt>  
<trkpt lat="34.25053211350073" lon="108.8921129858662">
   <ele>409.4003448486328</ele>
   <time>2021-06-04T02:30:54.999Z</time>
</trkpt>  
<trkpt lat="34.2505249286295" lon="108.89207460747988">
   <ele>409.31971740722656</ele>
   <time>2021-06-04T02:30:57.999Z</time>
</trkpt>  
<trkpt lat="34.250514690640564" lon="108.89204085326267">
   <ele>408.92945861816406</ele>
   <time>2021-06-04T02:31:06.999Z</time>
</trkpt>  
<trkpt lat="34.250518650813845" lon="108.89200724961297">
   <ele>408.77699279785156</ele>
   <time>2021-06-04T02:31:08.999Z</time>
</trkpt>  
<trkpt lat="34.25052098293552" lon="108.89197066394489">
   <ele>408.5268096923828</ele>
   <time>2021-06-04T02:31:10.999Z</time>
</trkpt>  
<trkpt lat="34.25051998352357" lon="108.8919317699024">
   <ele>408.6482696533203</ele>
   <time>2021-06-04T02:31:13.999Z</time>
</trkpt>  
<trkpt lat="34.250521286932994" lon="108.89188372022625">
   <ele>408.25807189941406</ele>
   <time>2021-06-04T02:31:16.999Z</time>
</trkpt>  
<trkpt lat="34.25052283347522" lon="108.89184201489303">
   <ele>407.96034240722656</ele>
   <time>2021-06-04T02:31:19.999Z</time>
</trkpt>  
<trkpt lat="34.250522303145516" lon="108.89179386956019">
   <ele>408.28773498535156</ele>
   <time>2021-06-04T02:31:22.998Z</time>
</trkpt>  
<trkpt lat="34.25052159069717" lon="108.89175779075282">
   <ele>408.28700256347656</ele>
   <time>2021-06-04T02:31:25.998Z</time>
</trkpt>  
<trkpt lat="34.25052019011339" lon="108.89171515148657">
   <ele>408.0692901611328</ele>
   <time>2021-06-04T02:31:28.998Z</time>
</trkpt>  
<trkpt lat="34.25051408308696" lon="108.89167721947514">
   <ele>408.26222229003906</ele>
   <time>2021-06-04T02:31:31.998Z</time>
</trkpt>  
<trkpt lat="34.25050803250369" lon="108.8916322151094">
   <ele>408.19813537597656</ele>
   <time>2021-06-04T02:31:35.998Z</time>
</trkpt>  
<trkpt lat="34.250500112618056" lon="108.89159088183433">
   <ele>408.2572784423828</ele>
   <time>2021-06-04T02:31:39.998Z</time>
</trkpt>  
<trkpt lat="34.25049461175494" lon="108.89155027100922">
   <ele>408.22914123535156</ele>
   <time>2021-06-04T02:31:42.998Z</time>
</trkpt>  
<trkpt lat="34.250486404060496" lon="108.89151862053062">
   <ele>408.01063537597656</ele>
   <time>2021-06-04T02:31:47.998Z</time>
</trkpt>  
<trkpt lat="34.25049195719719" lon="108.89148276435424">
   <ele>408.32008361816406</ele>
   <time>2021-06-04T02:32:01.998Z</time>
</trkpt>  
<trkpt lat="34.25048708995962" lon="108.89144700150557">
   <ele>408.47071838378906</ele>
   <time>2021-06-04T02:32:04.998Z</time>
</trkpt>  
<trkpt lat="34.250477597783366" lon="108.89140450611798">
   <ele>408.16334533691406</ele>
   <time>2021-06-04T02:32:07.998Z</time>
</trkpt>  
<trkpt lat="34.25046246445472" lon="108.89137182219932">
   <ele>408.52333068847656</ele>
   <time>2021-06-04T02:32:10.998Z</time>
</trkpt>  
<trkpt lat="34.250448154793936" lon="108.89134411509161">
   <ele>408.1114044189453</ele>
   <time>2021-06-04T02:32:13.998Z</time>
</trkpt>  
<trkpt lat="34.25043159534594" lon="108.89131143341304">
   <ele>408.39466857910156</ele>
   <time>2021-06-04T02:32:17.998Z</time>
</trkpt>  
<trkpt lat="34.25041535077583" lon="108.89127779144378">
   <ele>408.58045959472656</ele>
   <time>2021-06-04T02:32:21.998Z</time>
</trkpt>  
<trkpt lat="34.25039769849371" lon="108.89124719660015">
   <ele>409.0857696533203</ele>
   <time>2021-06-04T02:32:24.998Z</time>
</trkpt>  
<trkpt lat="34.25036952633577" lon="108.89122490325194">
   <ele>409.10206604003906</ele>
   <time>2021-06-04T02:32:28.998Z</time>
</trkpt>  
<trkpt lat="34.250341215876304" lon="108.89119873841841">
   <ele>409.20484924316406</ele>
   <time>2021-06-04T02:32:32.998Z</time>
</trkpt>  
<trkpt lat="34.25032082094527" lon="108.89117357357036">
   <ele>409.57557678222656</ele>
   <time>2021-06-04T02:32:34.998Z</time>
</trkpt>  
<trkpt lat="34.25028705960631" lon="108.89115569201392">
   <ele>409.32240295410156</ele>
   <time>2021-06-04T02:32:37.998Z</time>
</trkpt>  
<trkpt lat="34.25025714510417" lon="108.89113344325726">
   <ele>409.50929260253906</ele>
   <time>2021-06-04T02:32:40.998Z</time>
</trkpt>  
<trkpt lat="34.250235548650174" lon="108.89110358620296">
   <ele>409.47352600097656</ele>
   <time>2021-06-04T02:32:42.998Z</time>
</trkpt>  
<trkpt lat="34.25022310599747" lon="108.89107153353399">
   <ele>409.42384338378906</ele>
   <time>2021-06-04T02:32:45.998Z</time>
</trkpt>  
<trkpt lat="34.25020378811225" lon="108.8910373303501">
   <ele>409.1374053955078</ele>
   <time>2021-06-04T02:32:48.998Z</time>
</trkpt>  
<trkpt lat="34.25018062263638" lon="108.89099968578299">
   <ele>410.05189514160156</ele>
   <time>2021-06-04T02:32:51.998Z</time>
</trkpt>  
<trkpt lat="34.250163864705875" lon="108.89096863973504">
   <ele>409.24696350097656</ele>
   <time>2021-06-04T02:32:55.998Z</time>
</trkpt>  
<trkpt lat="34.25014529857768" lon="108.89093850328746">
   <ele>409.26588439941406</ele>
   <time>2021-06-04T02:32:58.998Z</time>
</trkpt>  
<trkpt lat="34.25012815940788" lon="108.89091314707457">
   <ele>409.29347229003906</ele>
   <time>2021-06-04T02:33:00.998Z</time>
</trkpt>  
<trkpt lat="34.25010585950682" lon="108.89088987011198">
   <ele>409.50587463378906</ele>
   <time>2021-06-04T02:33:03.997Z</time>
</trkpt>  
<trkpt lat="34.250074033772506" lon="108.89086727530949">
   <ele>409.83485412597656</ele>
   <time>2021-06-04T02:33:06.997Z</time>
</trkpt>  
<trkpt lat="34.25004646352742" lon="108.89084981787089">
   <ele>409.44837951660156</ele>
   <time>2021-06-04T02:33:09.997Z</time>
</trkpt>  
<trkpt lat="34.25001713433748" lon="108.89083637493509">
   <ele>409.31739807128906</ele>
   <time>2021-06-04T02:33:12.997Z</time>
</trkpt>  
<trkpt lat="34.24998015203225" lon="108.89083411250508">
   <ele>409.20899963378906</ele>
   <time>2021-06-04T02:33:15.997Z</time>
</trkpt>  
<trkpt lat="34.24994973204362" lon="108.89082352948107">
   <ele>409.33241271972656</ele>
   <time>2021-06-04T02:33:19.997Z</time>
</trkpt>  
<trkpt lat="34.24991948153709" lon="108.89080323602658">
   <ele>409.33741760253906</ele>
   <time>2021-06-04T02:33:22.997Z</time>
</trkpt>  
<trkpt lat="34.24988639944445" lon="108.89078378352984">
   <ele>409.44654846191406</ele>
   <time>2021-06-04T02:33:25.997Z</time>
</trkpt>  
<trkpt lat="34.249852976281474" lon="108.89076575987227">
   <ele>409.92994689941406</ele>
   <time>2021-06-04T02:33:29.997Z</time>
</trkpt>  
<trkpt lat="34.249813354800835" lon="108.8907579245691">
   <ele>409.5247344970703</ele>
   <time>2021-06-04T02:33:32.997Z</time>
</trkpt>  
<trkpt lat="34.2497756068086" lon="108.89075551487957">
   <ele>409.73756408691406</ele>
   <time>2021-06-04T02:33:35.997Z</time>
</trkpt>  
<trkpt lat="34.2497452183223" lon="108.89075972568939">
   <ele>409.89723205566406</ele>
   <time>2021-06-04T02:33:39.997Z</time>
</trkpt>  
<trkpt lat="34.2497156070367" lon="108.89075425975743">
   <ele>409.70472717285156</ele>
   <time>2021-06-04T02:33:41.997Z</time>
</trkpt>  
<trkpt lat="34.24968488262715" lon="108.89074341113513">
   <ele>409.88319396972656</ele>
   <time>2021-06-04T02:33:43.997Z</time>
</trkpt>  
<trkpt lat="34.24964791097271" lon="108.89072772139984">
   <ele>409.83607482910156</ele>
   <time>2021-06-04T02:33:46.997Z</time>
</trkpt>  
<trkpt lat="34.24961378288416" lon="108.89070296522381">
   <ele>409.8393096923828</ele>
   <time>2021-06-04T02:33:49.997Z</time>
</trkpt>  
<trkpt lat="34.24959273015273" lon="108.89067983620731">
   <ele>409.8656768798828</ele>
   <time>2021-06-04T02:33:51.997Z</time>
</trkpt>  
<trkpt lat="34.24957176594401" lon="108.89064969711222">
   <ele>410.04750061035156</ele>
   <time>2021-06-04T02:33:53.997Z</time>
</trkpt>  
<trkpt lat="34.24954929548016" lon="108.89061688804726">
   <ele>410.0529327392578</ele>
   <time>2021-06-04T02:33:55.997Z</time>
</trkpt>  
<trkpt lat="34.24951727794224" lon="108.89057127623606">
   <ele>410.03565979003906</ele>
   <time>2021-06-04T02:33:57.997Z</time>
</trkpt>  
<trkpt lat="34.249483925511264" lon="108.89052390421571">
   <ele>410.14881896972656</ele>
   <time>2021-06-04T02:33:59.997Z</time>
</trkpt>  
<trkpt lat="34.24946869402435" lon="108.89049514231759">
   <ele>409.34889221191406</ele>
   <time>2021-06-04T02:34:02.997Z</time>
</trkpt>  
<trkpt lat="34.249472506717844" lon="108.8904589632172">
   <ele>408.1497344970703</ele>
   <time>2021-06-04T02:34:14.997Z</time>
</trkpt>  
<trkpt lat="34.249489077288246" lon="108.8904314816859">
   <ele>407.78504943847656</ele>
   <time>2021-06-04T02:34:17.997Z</time>
</trkpt>  
<trkpt lat="34.249508022783694" lon="108.89039733247553">
   <ele>407.59352111816406</ele>
   <time>2021-06-04T02:34:20.997Z</time>
</trkpt>  
<trkpt lat="34.24953285591804" lon="108.89035689634191">
   <ele>407.6330108642578</ele>
   <time>2021-06-04T02:34:22.997Z</time>
</trkpt>  
       </trkseg>
   </trk>
</gpx>
