# Supplementary material for: Exploring the influence of path environment factors on walking behavior in urban parks with configuration attribute control
Source: PLoS One. 2025 Jul 28;20(7):e0329278. doi: 10.1371/journal.pone.0329278 (PMC12303266; doi:10.1371/journal.pone.0329278)
Supplement: S2 File — (ZIP) [file pone.0329278.s002.zip › S2 File/Trajectory data/F78.gpx]

<?xml version="1.0" encoding="UTF-8"?><gpx xsi:schemaLocation="http://www.topografix.com/GPX/1/0 http://www.topografix.com/GPX/1/0/gpx.xsd" xmlns="http://www.topografix.com/GPX/1/0" xmlns:xsi="http://www.w3.org/2001/XMLSchema-instance" creator="SixFoot - http://www.foooooot.com/" version="1.0"><trk><trkseg><trkpt lon="108.89494833333335" lat="34.24594166666667"><ele>393.1</ele><time>2021-06-04T00:13:52Z</time><speed>0.28206777572631836</speed></trkpt><trkpt lon="108.894855" lat="34.24614166666667"><ele>405.4</ele><time>2021-06-04T00:13:56Z</time><speed>0.9872372150421143</speed></trkpt><trkpt lon="108.89483" lat="34.24623999999999"><ele>398.9</ele><time>2021-06-04T00:14:02Z</time><speed>0.33714306354522705</speed></trkpt><trkpt lon="108.89488333333333" lat="34.246338333333334"><ele>397.2</ele><time>2021-06-04T00:14:19Z</time><speed>0.6845805644989014</speed></trkpt><trkpt lon="108.89492" lat="34.246431666666666"><ele>399.1</ele><time>2021-06-04T00:14:39Z</time><speed>0.5245019197463989</speed></trkpt><trkpt lon="108.89498" lat="34.24651166666667"><ele>398.2</ele><time>2021-06-04T00:14:57Z</time><speed>0.45964694023132324</speed></trkpt><trkpt lon="108.89506833333334" lat="34.246595"><ele>399.1</ele><time>2021-06-04T00:15:14Z</time><speed>0.6794333457946777</speed></trkpt><trkpt lon="108.89513000000001" lat="34.246676666666666"><ele>400.2</ele><time>2021-06-04T00:15:25Z</time><speed>0.6557561159133911</speed></trkpt><trkpt lon="108.89517499999998" lat="34.24677666666666"><ele>399.9</ele><time>2021-06-04T00:15:41Z</time><speed>0.749435544013977</speed></trkpt><trkpt lon="108.89517333333333" lat="34.246885"><ele>399.2</ele><time>2021-06-04T00:15:58Z</time><speed>0.669653594493866</speed></trkpt><trkpt lon="108.895195" lat="34.24697666666667"><ele>399.1</ele><time>2021-06-04T00:16:06Z</time><speed>0.7396558523178101</speed></trkpt><trkpt lon="108.89524833333334" lat="34.247078333333334"><ele>401.6</ele><time>2021-06-04T00:16:19Z</time><speed>0.7900986075401306</speed></trkpt><trkpt lon="108.89529833333333" lat="34.247165"><ele>404.2</ele><time>2021-06-04T00:16:31Z</time><speed>0.8467180728912354</speed></trkpt><trkpt lon="108.89528999999999" lat="34.247258333333335"><ele>402.6</ele><time>2021-06-04T00:16:43Z</time><speed>0.642888069152832</speed></trkpt><trkpt lon="108.89526666666667" lat="34.247346666666665"><ele>400.9</ele><time>2021-06-04T00:16:53Z</time><speed>0.8235555291175842</speed></trkpt><trkpt lon="108.89525666666665" lat="34.24744166666667"><ele>397.5</ele><time>2021-06-04T00:17:03Z</time><speed>0.956868588924408</speed></trkpt><trkpt lon="108.89523499999999" lat="34.24753166666667"><ele>396.9</ele><time>2021-06-04T00:17:19Z</time><speed>0.7406852841377258</speed></trkpt><trkpt lon="108.89516499999999" lat="34.24760333333334"><ele>396.2</ele><time>2021-06-04T00:17:29Z</time><speed>0.54766446352005</speed></trkpt><trkpt lon="108.89506000000002" lat="34.24765"><ele>396.8</ele><time>2021-06-04T00:17:37Z</time><speed>1.147830605506897</speed></trkpt><trkpt lon="108.89496833333332" lat="34.24771833333333"><ele>395.5</ele><time>2021-06-04T00:17:51Z</time><speed>0.4647941589355469</speed></trkpt><trkpt lon="108.89489166666665" lat="34.247798333333336"><ele>395.3</ele><time>2021-06-04T00:18:02Z</time><speed>0.749435544013977</speed></trkpt><trkpt lon="108.894795" lat="34.247854999999994"><ele>397.2</ele><time>2021-06-04T00:18:13Z</time><speed>0.8554683327674866</speed></trkpt><trkpt lon="108.89472666666667" lat="34.24795166666667"><ele>398.0</ele><time>2021-06-04T00:18:27Z</time><speed>0.7957605719566345</speed></trkpt><trkpt lon="108.89471333333334" lat="34.24805"><ele>397.6</ele><time>2021-06-04T00:18:49Z</time><speed>0.9990758299827576</speed></trkpt><trkpt lon="108.89471" lat="34.24815666666667"><ele>401.4</ele><time>2021-06-04T00:19:29Z</time><speed>0.2805235981941223</speed></trkpt><trkpt lon="108.89472499999998" lat="34.248261666666664"><ele>403.0</ele><time>2021-06-04T00:19:43Z</time><speed>0.5991366505622864</speed></trkpt><trkpt lon="108.89471" lat="34.24836333333334"><ele>402.8</ele><time>2021-06-04T00:19:55Z</time><speed>0.7612741589546204</speed></trkpt><trkpt lon="108.89462999999999" lat="34.24844333333333"><ele>400.4</ele><time>2021-06-04T00:20:07Z</time><speed>0.5939894318580627</speed></trkpt><trkpt lon="108.89454666666667" lat="34.24851833333333"><ele>398.7</ele><time>2021-06-04T00:20:17Z</time><speed>0.8235555291175842</speed></trkpt><trkpt lon="108.89449833333335" lat="34.24860833333333"><ele>399.5</ele><time>2021-06-04T00:20:29Z</time><speed>0.8863516449928284</speed></trkpt><trkpt lon="108.89450833333333" lat="34.248705"><ele>399.5</ele><time>2021-06-04T00:20:41Z</time><speed>0.7787747383117676</speed></trkpt><trkpt lon="108.89456333333334" lat="34.248783333333336"><ele>398.7</ele><time>2021-06-04T00:20:51Z</time><speed>0.8292174935340881</speed></trkpt><trkpt lon="108.89462999999999" lat="34.248870000000004"><ele>397.5</ele><time>2021-06-04T00:21:03Z</time><speed>0.8009077906608582</speed></trkpt><trkpt lon="108.89459000000001" lat="34.248958333333334"><ele>395.9</ele><time>2021-06-04T00:21:23Z</time><speed>0.6943602561950684</speed></trkpt><trkpt lon="108.89449166666667" lat="34.249015"><ele>394.2</ele><time>2021-06-04T00:21:39Z</time><speed>0.7468619346618652</speed></trkpt><trkpt lon="108.89442666666667" lat="34.2491"><ele>395.4</ele><time>2021-06-04T00:21:55Z</time><speed>0.708257794380188</speed></trkpt><trkpt lon="108.89433666666667" lat="34.24916333333333"><ele>394.6</ele><time>2021-06-04T00:22:17Z</time><speed>0.622813880443573</speed></trkpt><trkpt lon="108.89426166666665" lat="34.24923666666667"><ele>394.3</ele><time>2021-06-04T00:22:31Z</time><speed>1.0417977571487427</speed></trkpt><trkpt lon="108.89422666666665" lat="34.24933"><ele>394.7</ele><time>2021-06-04T00:22:43Z</time><speed>0.9172350168228149</speed></trkpt><trkpt lon="108.89415833333332" lat="34.24942"><ele>394.6</ele><time>2021-06-04T00:22:55Z</time><speed>1.0505480766296387</speed></trkpt><trkpt lon="108.89403333333333" lat="34.24944"><ele>395.1</ele><time>2021-06-04T00:23:07Z</time><speed>0.8184083104133606</speed></trkpt><trkpt lon="108.89392333333332" lat="34.24943666666666"><ele>396.9</ele><time>2021-06-04T00:23:18Z</time><speed>0.6902425289154053</speed></trkpt><trkpt lon="108.89380833333334" lat="34.24941333333334"><ele>399.0</ele><time>2021-06-04T00:24:29Z</time><speed>0.7612741589546204</speed></trkpt><trkpt lon="108.893845" lat="34.249235"><ele>405.8</ele><time>2021-06-04T00:38:24Z</time><speed>0.0</speed></trkpt><trkpt lon="108.89385166666668" lat="34.249415"><ele>405.3</ele><time>2021-06-04T00:38:28Z</time><speed>0.18529999256134033</speed></trkpt><trkpt lon="108.89414833333333" lat="34.249271666666665"><ele>400.4</ele><time>2021-06-04T00:40:13Z</time><speed>0.0</speed></trkpt><trkpt lon="108.89431" lat="34.2495"><ele>402.3</ele><time>2021-06-04T00:40:17Z</time><speed>0.37677666544914246</speed></trkpt><trkpt lon="108.89403333333333" lat="34.24945833333334"><ele>402.6</ele><time>2021-06-04T00:40:22Z</time><speed>0.4364844560623169</speed></trkpt><trkpt lon="108.89397" lat="34.249575"><ele>403.0</ele><time>2021-06-04T00:40:28Z</time><speed>0.0</speed></trkpt><trkpt lon="108.89404333333331" lat="34.24944"><ele>402.3</ele><time>2021-06-04T00:40:32Z</time><speed>0.30934804677963257</speed></trkpt><trkpt lon="108.89389166666666" lat="34.249469999999995"><ele>402.5</ele><time>2021-06-04T00:40:51Z</time><speed>0.35309943556785583</speed></trkpt><trkpt lon="108.89377833333334" lat="34.249514999999995"><ele>394.4</ele><time>2021-06-04T00:49:41Z</time><speed>0.516266405582428</speed></trkpt><trkpt lon="108.89378666666668" lat="34.24942333333333"><ele>404.3</ele><time>2021-06-04T01:02:13Z</time><speed>0.0</speed></trkpt><trkpt lon="108.89388666666667" lat="34.249469999999995"><ele>405.8</ele><time>2021-06-04T01:10:39Z</time><speed>0.0</speed></trkpt><trkpt lon="108.89400833333333" lat="34.24945833333334"><ele>396.1</ele><time>2021-06-04T01:40:34Z</time><speed>0.40096861124038696</speed></trkpt><trkpt lon="108.89413333333331" lat="34.24945"><ele>397.1</ele><time>2021-06-04T01:40:48Z</time><speed>0.624358057975769</speed></trkpt><trkpt lon="108.89420833333334" lat="34.24937166666667"><ele>397.3</ele><time>2021-06-04T01:41:02Z</time><speed>0.6789186000823975</speed></trkpt><trkpt lon="108.89423000000001" lat="34.24927"><ele>401.6</ele><time>2021-06-04T01:41:17Z</time><speed>0.6233286261558533</speed></trkpt><trkpt lon="108.89425666666666" lat="34.249181666666665"><ele>401.0</ele><time>2021-06-04T01:41:38Z</time><speed>0.5157516598701477</speed></trkpt><trkpt lon="108.89430833333333" lat="34.249098333333336"><ele>400.5</ele><time>2021-06-04T01:41:54Z</time><speed>0.60428386926651</speed></trkpt><trkpt lon="108.894415" lat="34.249080000000006"><ele>398.8</ele><time>2021-06-04T01:42:13Z</time><speed>0.6084016561508179</speed></trkpt><trkpt lon="108.89450166666666" lat="34.24901166666667"><ele>398.9</ele><time>2021-06-04T01:42:32Z</time><speed>0.6629621982574463</speed></trkpt><trkpt lon="108.89460166666667" lat="34.248958333333334"><ele>398.4</ele><time>2021-06-04T01:42:54Z</time><speed>0.5142074823379517</speed></trkpt><trkpt lon="108.89470666666666" lat="34.24892166666667"><ele>397.9</ele><time>2021-06-04T01:43:08Z</time><speed>0.5538411140441895</speed></trkpt><trkpt lon="108.89477666666669" lat="34.249005000000004"><ele>398.8</ele><time>2021-06-04T01:44:12Z</time><speed>0.339201956987381</speed></trkpt><trkpt lon="108.89476" lat="34.248911666666665"><ele>403.0</ele><time>2021-06-04T01:45:14Z</time><speed>0.4035422205924988</speed></trkpt><trkpt lon="108.89487833333332" lat="34.24889666666666"><ele>402.8</ele><time>2021-06-04T01:45:32Z</time><speed>0.5378847122192383</speed></trkpt><trkpt lon="108.89497000000001" lat="34.24883166666667"><ele>404.0</ele><time>2021-06-04T01:45:49Z</time><speed>0.5430319309234619</speed></trkpt><trkpt lon="108.89499499999998" lat="34.248733333333334"><ele>403.0</ele><time>2021-06-04T01:45:58Z</time><speed>0.814805269241333</speed></trkpt><trkpt lon="108.89500833333335" lat="34.24863166666667"><ele>402.6</ele><time>2021-06-04T01:46:10Z</time><speed>0.843114972114563</speed></trkpt><trkpt lon="108.89498166666665" lat="34.24852666666666"><ele>402.2</ele><time>2021-06-04T01:46:22Z</time><speed>0.6974486112594604</speed></trkpt><trkpt lon="108.89496166666667" lat="34.24843333333333"><ele>400.8</ele><time>2021-06-04T01:46:32Z</time><speed>0.8673069477081299</speed></trkpt><trkpt lon="108.89495666666666" lat="34.24833"><ele>401.0</ele><time>2021-06-04T01:46:45Z</time><speed>0.8065696954727173</speed></trkpt><trkpt lon="108.89491666666666" lat="34.24822833333334"><ele>400.7</ele><time>2021-06-04T01:46:57Z</time><speed>0.8173788785934448</speed></trkpt><trkpt lon="108.89489833333333" lat="34.24813833333334"><ele>400.5</ele><time>2021-06-04T01:47:08Z</time><speed>0.8776013851165771</speed></trkpt><trkpt lon="108.89488000000001" lat="34.248039999999996"><ele>401.8</ele><time>2021-06-04T01:47:24Z</time><speed>0.48383888602256775</speed></trkpt><trkpt lon="108.89492" lat="34.247944999999994"><ele>402.1</ele><time>2021-06-04T01:47:42Z</time><speed>0.6670799851417542</speed></trkpt><trkpt lon="108.89494166666667" lat="34.24784"><ele>402.6</ele><time>2021-06-04T01:47:57Z</time><speed>0.4488377869129181</speed></trkpt><trkpt lon="108.89497833333334" lat="34.247745"><ele>402.5</ele><time>2021-06-04T01:48:08Z</time><speed>0.7144344449043274</speed></trkpt><trkpt lon="108.895065" lat="34.247674999999994"><ele>401.7</ele><time>2021-06-04T01:48:20Z</time><speed>0.8302469253540039</speed></trkpt><trkpt lon="108.89517499999998" lat="34.24762333333333"><ele>399.8</ele><time>2021-06-04T01:48:32Z</time><speed>0.7973047494888306</speed></trkpt><trkpt lon="108.89525833333333" lat="34.24756333333333"><ele>397.4</ele><time>2021-06-04T01:48:45Z</time><speed>0.7437736392021179</speed></trkpt><trkpt lon="108.89526499999998" lat="34.24745666666667"><ele>400.0</ele><time>2021-06-04T01:49:08Z</time><speed>0.8734835982322693</speed></trkpt><trkpt lon="108.89526833333333" lat="34.247346666666665"><ele>401.7</ele><time>2021-06-04T01:49:21Z</time><speed>0.7890691757202148</speed></trkpt><trkpt lon="108.89525166666665" lat="34.247245"><ele>399.8</ele><time>2021-06-04T01:49:40Z</time><speed>0.5878127813339233</speed></trkpt><trkpt lon="108.89520833333333" lat="34.247139999999995"><ele>399.7</ele><time>2021-06-04T01:49:52Z</time><speed>0.7273024916648865</speed></trkpt><trkpt lon="108.89517666666667" lat="34.247053333333334"><ele>400.7</ele><time>2021-06-04T01:50:00Z</time><speed>1.008340835571289</speed></trkpt><trkpt lon="108.89523" lat="34.24695666666666"><ele>400.8</ele><time>2021-06-04T01:50:12Z</time><speed>0.7396558523178101</speed></trkpt><trkpt lon="108.895245" lat="34.246856666666666"><ele>401.1</ele><time>2021-06-04T01:50:24Z</time><speed>0.8389972448348999</speed></trkpt><trkpt lon="108.89521166666667" lat="34.24676"><ele>399.2</ele><time>2021-06-04T01:50:34Z</time><speed>0.9512066841125488</speed></trkpt><trkpt lon="108.89516" lat="34.246674999999996"><ele>399.9</ele><time>2021-06-04T01:50:44Z</time><speed>0.7931869626045227</speed></trkpt><trkpt lon="108.89508" lat="34.24661166666667"><ele>401.4</ele><time>2021-06-04T01:50:52Z</time><speed>0.9141466617584229</speed></trkpt><trkpt lon="108.89502666666667" lat="34.24652833333334"><ele>400.6</ele><time>2021-06-04T01:51:04Z</time><speed>0.7175227999687195</speed></trkpt><trkpt lon="108.89496666666668" lat="34.246446666666664"><ele>400.9</ele><time>2021-06-04T01:51:14Z</time><speed>0.822011411190033</speed></trkpt><trkpt lon="108.89491666666666" lat="34.246363333333335"><ele>401.5</ele><time>2021-06-04T01:51:24Z</time><speed>0.7813483476638794</speed></trkpt><trkpt lon="108.89487" lat="34.24628166666666"><ele>402.0</ele><time>2021-06-04T01:51:36Z</time><speed>0.80348140001297</speed></trkpt><trkpt lon="108.89481666666667" lat="34.24620166666667"><ele>402.8</ele><time>2021-06-04T01:51:46Z</time><speed>0.8328205347061157</speed></trkpt><trkpt lon="108.89475333333333" lat="34.246125"><ele>403.9</ele><time>2021-06-04T01:51:58Z</time><speed>0.0</speed></trkpt></trkseg></trk></gpx>
