# Supplementary material for: Exploring the influence of path environment factors on walking behavior in urban parks with configuration attribute control
Source: PLoS One. 2025 Jul 28;20(7):e0329278. doi: 10.1371/journal.pone.0329278 (PMC12303266; doi:10.1371/journal.pone.0329278)
Supplement: S2 File — (ZIP) [file pone.0329278.s002.zip › S2 File/Trajectory data/F79.gpx]

<?xml version="1.0" encoding="UTF-8"?><gpx xsi:schemaLocation="http://www.topografix.com/GPX/1/0 http://www.topografix.com/GPX/1/0/gpx.xsd" xmlns="http://www.topografix.com/GPX/1/0" xmlns:xsi="http://www.w3.org/2001/XMLSchema-instance" creator="SixFoot - http://www.foooooot.com/" version="1.0"><trk><trkseg><trkpt lon="108.89473166666667" lat="34.24608833333333"><ele>401.0</ele><time>2021-06-04T01:56:34Z</time><speed>1.2363628149032593</speed></trkpt><trkpt lon="108.89472499999998" lat="34.246269999999996"><ele>400.7</ele><time>2021-06-04T01:56:39Z</time><speed>1.8828538656234741</speed></trkpt><trkpt lon="108.89482833333335" lat="34.24633333333334"><ele>399.9</ele><time>2021-06-04T01:56:47Z</time><speed>0.911573052406311</speed></trkpt><trkpt lon="108.89485" lat="34.24643666666667"><ele>398.0</ele><time>2021-06-04T01:56:58Z</time><speed>1.0345916748046875</speed></trkpt><trkpt lon="108.89491833333335" lat="34.246523333333336"><ele>396.8</ele><time>2021-06-04T01:57:08Z</time><speed>1.0670192241668701</speed></trkpt><trkpt lon="108.89499333333333" lat="34.24660333333334"><ele>396.1</ele><time>2021-06-04T01:57:18Z</time><speed>1.0263561010360718</speed></trkpt><trkpt lon="108.89507833333333" lat="34.24668666666666"><ele>398.6</ele><time>2021-06-04T01:57:28Z</time><speed>0.9779722094535828</speed></trkpt><trkpt lon="108.89513666666666" lat="34.24677166666667"><ele>399.2</ele><time>2021-06-04T01:57:36Z</time><speed>1.045400857925415</speed></trkpt><trkpt lon="108.89510333333334" lat="34.24686166666667"><ele>399.5</ele><time>2021-06-04T01:57:48Z</time><speed>0.8590713739395142</speed></trkpt><trkpt lon="108.89501" lat="34.24694"><ele>399.9</ele><time>2021-06-04T01:57:58Z</time><speed>1.0376800298690796</speed></trkpt><trkpt lon="108.89491500000001" lat="34.24700833333333"><ele>399.8</ele><time>2021-06-04T01:58:10Z</time><speed>0.7834072113037109</speed></trkpt><trkpt lon="108.89482333333332" lat="34.247085"><ele>399.7</ele><time>2021-06-04T01:58:20Z</time><speed>0.7756863832473755</speed></trkpt><trkpt lon="108.89475499999999" lat="34.24715833333333"><ele>398.6</ele><time>2021-06-04T01:58:30Z</time><speed>0.7200964093208313</speed></trkpt><trkpt lon="108.89471666666668" lat="34.247255"><ele>400.6</ele><time>2021-06-04T01:58:40Z</time><speed>0.863189160823822</speed></trkpt><trkpt lon="108.89468000000001" lat="34.24735833333333"><ele>401.4</ele><time>2021-06-04T01:58:51Z</time><speed>0.7437736392021179</speed></trkpt><trkpt lon="108.89466166666668" lat="34.24745"><ele>402.7</ele><time>2021-06-04T01:59:06Z</time><speed>0.0</speed></trkpt><trkpt lon="108.89467666666665" lat="34.247544999999995"><ele>402.7</ele><time>2021-06-04T01:59:18Z</time><speed>0.37986499071121216</speed></trkpt><trkpt lon="108.89475666666667" lat="34.24765166666667"><ele>402.4</ele><time>2021-06-04T01:59:25Z</time><speed>0.8678216934204102</speed></trkpt><trkpt lon="108.89477166666666" lat="34.24776166666666"><ele>402.1</ele><time>2021-06-04T01:59:34Z</time><speed>0.8292174935340881</speed></trkpt><trkpt lon="108.89475499999999" lat="34.247856666666664"><ele>403.7</ele><time>2021-06-04T01:59:48Z</time><speed>0.49619221687316895</speed></trkpt><trkpt lon="108.89483999999999" lat="34.24793833333333"><ele>406.0</ele><time>2021-06-04T01:59:58Z</time><speed>0.7185522317886353</speed></trkpt><trkpt lon="108.89491166666667" lat="34.24801166666667"><ele>407.4</ele><time>2021-06-04T02:00:06Z</time><speed>0.0</speed></trkpt><trkpt lon="108.894945" lat="34.24810166666667"><ele>408.1</ele><time>2021-06-04T02:00:16Z</time><speed>0.756641685962677</speed></trkpt><trkpt lon="108.89496166666667" lat="34.248195"><ele>409.0</ele><time>2021-06-04T02:00:24Z</time><speed>0.814805269241333</speed></trkpt><trkpt lon="108.89500166666667" lat="34.24828166666667"><ele>410.3</ele><time>2021-06-04T02:00:32Z</time><speed>0.8842927813529968</speed></trkpt><trkpt lon="108.89500000000001" lat="34.248376666666665"><ele>411.0</ele><time>2021-06-04T02:00:40Z</time><speed>0.8353941440582275</speed></trkpt><trkpt lon="108.895015" lat="34.24847333333333"><ele>409.6</ele><time>2021-06-04T02:00:47Z</time><speed>0.9105436205863953</speed></trkpt><trkpt lon="108.89503500000001" lat="34.24859166666667"><ele>405.5</ele><time>2021-06-04T02:00:56Z</time><speed>0.8776013851165771</speed></trkpt><trkpt lon="108.89500333333332" lat="34.2487"><ele>403.6</ele><time>2021-06-04T02:01:05Z</time><speed>0.6439175009727478</speed></trkpt><trkpt lon="108.89498999999999" lat="34.24882"><ele>400.2</ele><time>2021-06-04T02:01:08Z</time><speed>0.6655358076095581</speed></trkpt><trkpt lon="108.89498" lat="34.24892833333333"><ele>399.2</ele><time>2021-06-04T02:01:14Z</time><speed>1.4288688898086548</speed></trkpt><trkpt lon="108.89498" lat="34.249021666666664"><ele>398.5</ele><time>2021-06-04T02:01:22Z</time><speed>1.4211480617523193</speed></trkpt><trkpt lon="108.89499666666667" lat="34.24912833333334"><ele>398.7</ele><time>2021-06-04T02:01:32Z</time><speed>0.7823777794837952</speed></trkpt><trkpt lon="108.89502333333333" lat="34.249244999999995"><ele>397.8</ele><time>2021-06-04T02:01:38Z</time><speed>1.6810827255249023</speed></trkpt><trkpt lon="108.895015" lat="34.24934"><ele>396.4</ele><time>2021-06-04T02:01:47Z</time><speed>1.5709322690963745</speed></trkpt><trkpt lon="108.89499499999998" lat="34.249431666666666"><ele>395.0</ele><time>2021-06-04T02:02:00Z</time><speed>0.6125194430351257</speed></trkpt><trkpt lon="108.89490166666668" lat="34.249563333333334"><ele>396.8</ele><time>2021-06-04T02:02:07Z</time><speed>1.651228904724121</speed></trkpt><trkpt lon="108.89485333333332" lat="34.24964833333333"><ele>397.5</ele><time>2021-06-04T02:02:12Z</time><speed>2.1247732639312744</speed></trkpt><trkpt lon="108.89482166666667" lat="34.24973833333333"><ele>397.9</ele><time>2021-06-04T02:02:20Z</time><speed>1.7644678354263306</speed></trkpt><trkpt lon="108.89485833333335" lat="34.24985166666667"><ele>399.5</ele><time>2021-06-04T02:02:34Z</time><speed>0.6197255849838257</speed></trkpt><trkpt lon="108.89490333333333" lat="34.24998333333333"><ele>404.9</ele><time>2021-06-04T02:02:41Z</time><speed>1.6857153177261353</speed></trkpt><trkpt lon="108.89501333333334" lat="34.25002166666666"><ele>400.4</ele><time>2021-06-04T02:02:58Z</time><speed>0.6830363869667053</speed></trkpt><trkpt lon="108.89513666666666" lat="34.250005"><ele>397.9</ele><time>2021-06-04T02:03:06Z</time><speed>1.0361357927322388</speed></trkpt><trkpt lon="108.89528" lat="34.25000166666667"><ele>399.8</ele><time>2021-06-04T02:03:12Z</time><speed>1.8643238544464111</speed></trkpt><trkpt lon="108.89538833333333" lat="34.249993333333336"><ele>397.5</ele><time>2021-06-04T02:03:18Z</time><speed>2.387796401977539</speed></trkpt><trkpt lon="108.895495" lat="34.25003666666667"><ele>395.1</ele><time>2021-06-04T02:03:32Z</time><speed>0.7046546936035156</speed></trkpt><trkpt lon="108.895605" lat="34.250051666666664"><ele>395.5</ele><time>2021-06-04T02:03:36Z</time><speed>1.5652703046798706</speed></trkpt><trkpt lon="108.89573166666666" lat="34.25006666666666"><ele>398.0</ele><time>2021-06-04T02:03:42Z</time><speed>2.258601188659668</speed></trkpt><trkpt lon="108.895825" lat="34.25014833333333"><ele>400.4</ele><time>2021-06-04T02:03:55Z</time><speed>0.6011955738067627</speed></trkpt><trkpt lon="108.89591" lat="34.25022166666667"><ele>400.8</ele><time>2021-06-04T02:04:02Z</time><speed>1.051062822341919</speed></trkpt><trkpt lon="108.89595833333333" lat="34.25031333333333"><ele>401.8</ele><time>2021-06-04T02:04:08Z</time><speed>1.8694710731506348</speed></trkpt><trkpt lon="108.896035" lat="34.25040666666666"><ele>400.7</ele><time>2021-06-04T02:04:22Z</time><speed>0.7587005496025085</speed></trkpt><trkpt lon="108.89606333333334" lat="34.25051"><ele>398.4</ele><time>2021-06-04T02:04:28Z</time><speed>1.5838003158569336</speed></trkpt><trkpt lon="108.896065" lat="34.250615"><ele>396.3</ele><time>2021-06-04T02:04:34Z</time><speed>2.2910284996032715</speed></trkpt><trkpt lon="108.89605666666667" lat="34.250710000000005"><ele>394.1</ele><time>2021-06-04T02:04:46Z</time><speed>0.8065696954727173</speed></trkpt><trkpt lon="108.89606" lat="34.25080333333334"><ele>395.6</ele><time>2021-06-04T02:04:54Z</time><speed>1.504533052444458</speed></trkpt><trkpt lon="108.89601333333333" lat="34.25091333333333"><ele>395.9</ele><time>2021-06-04T02:05:06Z</time><speed>1.0387094020843506</speed></trkpt><trkpt lon="108.89597333333334" lat="34.250998333333335"><ele>396.4</ele><time>2021-06-04T02:05:10Z</time><speed>1.9554296731948853</speed></trkpt><trkpt lon="108.89593166666667" lat="34.25109166666667"><ele>396.9</ele><time>2021-06-04T02:05:22Z</time><speed>0.5914158225059509</speed></trkpt><trkpt lon="108.89587666666667" lat="34.251176666666666"><ele>399.1</ele><time>2021-06-04T02:05:28Z</time><speed>1.1179766654968262</speed></trkpt><trkpt lon="108.89588" lat="34.25127666666666"><ele>399.8</ele><time>2021-06-04T02:05:40Z</time><speed>0.893043041229248</speed></trkpt><trkpt lon="108.89587000000002" lat="34.25136666666666"><ele>399.8</ele><time>2021-06-04T02:05:44Z</time><speed>1.7124807834625244</speed></trkpt><trkpt lon="108.89582666666665" lat="34.25145333333333"><ele>401.1</ele><time>2021-06-04T02:05:56Z</time><speed>0.6907572150230408</speed></trkpt><trkpt lon="108.89567833333334" lat="34.251506666666664"><ele>401.2</ele><time>2021-06-04T02:06:04Z</time><speed>1.0119439363479614</speed></trkpt><trkpt lon="108.89553166666668" lat="34.251535"><ele>402.7</ele><time>2021-06-04T02:06:10Z</time><speed>2.008446216583252</speed></trkpt><trkpt lon="108.89543" lat="34.251576666666665"><ele>401.8</ele><time>2021-06-04T02:06:17Z</time><speed>1.8282933235168457</speed></trkpt><trkpt lon="108.89531833333334" lat="34.25161666666667"><ele>399.7</ele><time>2021-06-04T02:06:30Z</time><speed>0.594504177570343</speed></trkpt><trkpt lon="108.89517666666667" lat="34.25168833333333"><ele>398.4</ele><time>2021-06-04T02:06:36Z</time><speed>1.9260905981063843</speed></trkpt><trkpt lon="108.89505833333332" lat="34.251731666666664"><ele>405.1</ele><time>2021-06-04T02:06:44Z</time><speed>2.450077772140503</speed></trkpt><trkpt lon="108.89494333333332" lat="34.251740000000005"><ele>404.2</ele><time>2021-06-04T02:06:58Z</time><speed>0.7422294616699219</speed></trkpt><trkpt lon="108.89480166666665" lat="34.25171666666667"><ele>401.6</ele><time>2021-06-04T02:07:06Z</time><speed>1.3079091310501099</speed></trkpt><trkpt lon="108.89468666666669" lat="34.25174166666667"><ele>398.3</ele><time>2021-06-04T02:07:18Z</time><speed>0.0</speed></trkpt><trkpt lon="108.894565" lat="34.251785000000005"><ele>397.7</ele><time>2021-06-04T02:07:24Z</time><speed>0.8420855402946472</speed></trkpt><trkpt lon="108.89441000000001" lat="34.2518"><ele>398.7</ele><time>2021-06-04T02:07:30Z</time><speed>2.1582303047180176</speed></trkpt><trkpt lon="108.89430499999999" lat="34.25176666666667"><ele>400.4</ele><time>2021-06-04T02:07:40Z</time><speed>1.2538633346557617</speed></trkpt><trkpt lon="108.89420333333334" lat="34.251668333333335"><ele>401.0</ele><time>2021-06-04T02:07:50Z</time><speed>1.0078260898590088</speed></trkpt><trkpt lon="108.89412499999999" lat="34.25158333333333"><ele>401.9</ele><time>2021-06-04T02:07:54Z</time><speed>1.9343260526657104</speed></trkpt><trkpt lon="108.89401666666666" lat="34.251535"><ele>401.7</ele><time>2021-06-04T02:08:06Z</time><speed>0.8765719532966614</speed></trkpt><trkpt lon="108.89388666666667" lat="34.251533333333334"><ele>399.7</ele><time>2021-06-04T02:08:12Z</time><speed>1.8334405422210693</speed></trkpt><trkpt lon="108.89375" lat="34.251551666666664"><ele>396.7</ele><time>2021-06-04T02:08:30Z</time><speed>0.4359697103500366</speed></trkpt><trkpt lon="108.89363499999999" lat="34.25154833333333"><ele>396.7</ele><time>2021-06-04T02:08:34Z</time><speed>1.2394511699676514</speed></trkpt><trkpt lon="108.893515" lat="34.25155666666667"><ele>396.8</ele><time>2021-06-04T02:08:38Z</time><speed>2.2225706577301025</speed></trkpt><trkpt lon="108.89340333333332" lat="34.251560000000005"><ele>399.9</ele><time>2021-06-04T02:08:50Z</time><speed>0.9774575233459473</speed></trkpt><trkpt lon="108.89329000000001" lat="34.251506666666664"><ele>401.5</ele><time>2021-06-04T02:09:00Z</time><speed>0.6650211215019226</speed></trkpt><trkpt lon="108.89318" lat="34.25148166666667"><ele>403.7</ele><time>2021-06-04T02:09:06Z</time><speed>0.9733397364616394</speed></trkpt><trkpt lon="108.89305166666666" lat="34.251470000000005"><ele>406.6</ele><time>2021-06-04T02:09:12Z</time><speed>1.5961536169052124</speed></trkpt><trkpt lon="108.89294333333333" lat="34.251446666666666"><ele>408.3</ele><time>2021-06-04T02:09:22Z</time><speed>0.9635599851608276</speed></trkpt><trkpt lon="108.89284500000001" lat="34.251401666666666"><ele>410.5</ele><time>2021-06-04T02:09:34Z</time><speed>0.4272194504737854</speed></trkpt><trkpt lon="108.89274666666667" lat="34.251306666666665"><ele>411.1</ele><time>2021-06-04T02:09:38Z</time><speed>1.2765110731124878</speed></trkpt><trkpt lon="108.89266500000001" lat="34.25121333333333"><ele>410.1</ele><time>2021-06-04T02:09:42Z</time><speed>2.383678674697876</speed></trkpt><trkpt lon="108.89258" lat="34.251135"><ele>409.0</ele><time>2021-06-04T02:09:48Z</time><speed>2.549933910369873</speed></trkpt><trkpt lon="108.89246999999999" lat="34.25120666666667"><ele>406.9</ele><time>2021-06-04T02:10:04Z</time><speed>0.7175227999687195</speed></trkpt><trkpt lon="108.89232666666666" lat="34.25122666666667"><ele>407.1</ele><time>2021-06-04T02:10:10Z</time><speed>1.4885766506195068</speed></trkpt><trkpt lon="108.89221" lat="34.251223333333336"><ele>407.2</ele><time>2021-06-04T02:10:16Z</time><speed>1.9456499814987183</speed></trkpt><trkpt lon="108.89209000000001" lat="34.25121"><ele>408.5</ele><time>2021-06-04T02:10:24Z</time><speed>1.8365288972854614</speed></trkpt><trkpt lon="108.89198333333334" lat="34.25114833333334"><ele>408.2</ele><time>2021-06-04T02:10:38Z</time><speed>0.0</speed></trkpt><trkpt lon="108.89187166666667" lat="34.25106666666667"><ele>409.7</ele><time>2021-06-04T02:10:44Z</time><speed>1.1287858486175537</speed></trkpt><trkpt lon="108.89179" lat="34.25100666666666"><ele>412.7</ele><time>2021-06-04T02:10:48Z</time><speed>1.9075605869293213</speed></trkpt><trkpt lon="108.891705" lat="34.250931666666666"><ele>418.3</ele><time>2021-06-04T02:11:00Z</time><speed>0.8106874823570251</speed></trkpt><trkpt lon="108.89162333333334" lat="34.25086833333333"><ele>419.5</ele><time>2021-06-04T02:11:10Z</time><speed>1.0407683849334717</speed></trkpt><trkpt lon="108.89156333333334" lat="34.25078166666666"><ele>418.3</ele><time>2021-06-04T02:11:16Z</time><speed>1.244598388671875</speed></trkpt><trkpt lon="108.89148500000002" lat="34.25071666666667"><ele>416.2</ele><time>2021-06-04T02:11:23Z</time><speed>1.7891744375228882</speed></trkpt><trkpt lon="108.89140666666665" lat="34.25063166666666"><ele>414.8</ele><time>2021-06-04T02:11:34Z</time><speed>0.7967900037765503</speed></trkpt><trkpt lon="108.89136500000001" lat="34.25052166666667"><ele>412.3</ele><time>2021-06-04T02:11:42Z</time><speed>1.4252657890319824</speed></trkpt><trkpt lon="108.89130500000002" lat="34.250440000000005"><ele>409.0</ele><time>2021-06-04T02:11:50Z</time><speed>1.110770583152771</speed></trkpt><trkpt lon="108.89120666666668" lat="34.250366666666665"><ele>405.1</ele><time>2021-06-04T02:11:59Z</time><speed>1.211656093597412</speed></trkpt><trkpt lon="108.891105" lat="34.25028"><ele>405.1</ele><time>2021-06-04T02:12:11Z</time><speed>1.1015055179595947</speed></trkpt><trkpt lon="108.89100833333332" lat="34.25020833333333"><ele>403.8</ele><time>2021-06-04T02:12:22Z</time><speed>0.6351672410964966</speed></trkpt><trkpt lon="108.890895" lat="34.250125000000004"><ele>403.8</ele><time>2021-06-04T02:12:28Z</time><speed>1.7541732788085938</speed></trkpt><trkpt lon="108.89081333333334" lat="34.250056666666666"><ele>403.6</ele><time>2021-06-04T02:12:40Z</time><speed>0.6717125177383423</speed></trkpt><trkpt lon="108.89075999999999" lat="34.24996333333333"><ele>403.2</ele><time>2021-06-04T02:12:46Z</time><speed>1.394897222518921</speed></trkpt><trkpt lon="108.89070166666667" lat="34.24988333333333"><ele>402.9</ele><time>2021-06-04T02:12:52Z</time><speed>2.1422739028930664</speed></trkpt><trkpt lon="108.89067833333333" lat="34.249784999999996"><ele>403.3</ele><time>2021-06-04T02:13:04Z</time><speed>0.6104605793952942</speed></trkpt><trkpt lon="108.89068666666665" lat="34.24969166666666"><ele>403.7</ele><time>2021-06-04T02:13:10Z</time><speed>1.2126855850219727</speed></trkpt><trkpt lon="108.89069333333333" lat="34.24959666666667"><ele>403.0</ele><time>2021-06-04T02:13:19Z</time><speed>1.1715078353881836</speed></trkpt><trkpt lon="108.89066166666667" lat="34.249475"><ele>403.0</ele><time>2021-06-04T02:13:26Z</time><speed>1.383573293685913</speed></trkpt><trkpt lon="108.89066166666667" lat="34.24935166666667"><ele>402.3</ele><time>2021-06-04T02:13:40Z</time><speed>0.7818630337715149</speed></trkpt><trkpt lon="108.89067166666668" lat="34.249244999999995"><ele>401.2</ele><time>2021-06-04T02:13:46Z</time><speed>1.868956446647644</speed></trkpt><trkpt lon="108.89066833333332" lat="34.249138333333335"><ele>401.9</ele><time>2021-06-04T02:14:00Z</time><speed>0.5399436354637146</speed></trkpt><trkpt lon="108.89071666666665" lat="34.24903"><ele>402.4</ele><time>2021-06-04T02:14:06Z</time><speed>1.5338722467422485</speed></trkpt><trkpt lon="108.89077333333334" lat="34.24892166666667"><ele>403.1</ele><time>2021-06-04T02:14:14Z</time><speed>1.9049869775772095</speed></trkpt><trkpt lon="108.89086833333334" lat="34.24885333333334"><ele>402.8</ele><time>2021-06-04T02:14:20Z</time><speed>2.145876884460449</speed></trkpt><trkpt lon="108.89096999999998" lat="34.248781666666666"><ele>403.2</ele><time>2021-06-04T02:14:34Z</time><speed>0.9517213702201843</speed></trkpt><trkpt lon="108.89109166666667" lat="34.24874166666667"><ele>404.7</ele><time>2021-06-04T02:14:40Z</time><speed>1.6872594356536865</speed></trkpt><trkpt lon="108.891195" lat="34.24870666666666"><ele>404.7</ele><time>2021-06-04T02:14:46Z</time><speed>1.8313816785812378</speed></trkpt><trkpt lon="108.89129333333334" lat="34.248666666666665"><ele>405.3</ele><time>2021-06-04T02:14:59Z</time><speed>0.5522969365119934</speed></trkpt><trkpt lon="108.89140833333335" lat="34.248643333333334"><ele>405.2</ele><time>2021-06-04T02:15:06Z</time><speed>0.8014224767684937</speed></trkpt><trkpt lon="108.89154500000001" lat="34.24861333333333"><ele>404.2</ele><time>2021-06-04T02:15:13Z</time><speed>1.6126247644424438</speed></trkpt><trkpt lon="108.89165666666668" lat="34.24863666666667"><ele>403.2</ele><time>2021-06-04T02:15:28Z</time><speed>0.42876359820365906</speed></trkpt><trkpt lon="108.89180333333334" lat="34.248671666666674"><ele>405.9</ele><time>2021-06-04T02:15:36Z</time><speed>1.213200330734253</speed></trkpt><trkpt lon="108.89196666666666" lat="34.248705"><ele>404.2</ele><time>2021-06-04T02:15:41Z</time><speed>1.9343260526657104</speed></trkpt><trkpt lon="108.89209166666666" lat="34.24871666666666"><ele>405.1</ele><time>2021-06-04T02:15:51Z</time><speed>1.1195207834243774</speed></trkpt><trkpt lon="108.89221500000001" lat="34.248735"><ele>404.2</ele><time>2021-06-04T02:16:00Z</time><speed>1.0351064205169678</speed></trkpt><trkpt lon="108.89233666666665" lat="34.24875"><ele>402.8</ele><time>2021-06-04T02:16:12Z</time><speed>0.6670799851417542</speed></trkpt><trkpt lon="108.89246" lat="34.24874833333333"><ele>403.4</ele><time>2021-06-04T02:16:18Z</time><speed>1.4211480617523193</speed></trkpt><trkpt lon="108.892585" lat="34.248751666666664"><ele>404.4</ele><time>2021-06-04T02:16:24Z</time><speed>2.3342652320861816</speed></trkpt><trkpt lon="108.89270499999999" lat="34.24875333333333"><ele>404.5</ele><time>2021-06-04T02:16:36Z</time><speed>0.8884105682373047</speed></trkpt><trkpt lon="108.89282499999999" lat="34.248780000000004"><ele>403.8</ele><time>2021-06-04T02:16:44Z</time><speed>0.9095141887664795</speed></trkpt><trkpt lon="108.89294333333333" lat="34.24880333333333"><ele>403.9</ele><time>2021-06-04T02:16:50Z</time><speed>1.62086021900177</speed></trkpt><trkpt lon="108.89306499999999" lat="34.248821666666664"><ele>405.0</ele><time>2021-06-04T02:17:02Z</time><speed>0.8374530673027039</speed></trkpt><trkpt lon="108.89317833333334" lat="34.24879166666666"><ele>403.8</ele><time>2021-06-04T02:17:10Z</time><speed>1.1143735647201538</speed></trkpt><trkpt lon="108.893265" lat="34.248731666666664"><ele>402.1</ele><time>2021-06-04T02:17:20Z</time><speed>0.6722272038459778</speed></trkpt><trkpt lon="108.89334666666667" lat="34.24867"><ele>402.8</ele><time>2021-06-04T02:17:24Z</time><speed>1.542622447013855</speed></trkpt><trkpt lon="108.89342833333333" lat="34.24861"><ele>403.3</ele><time>2021-06-04T02:17:30Z</time><speed>2.2714691162109375</speed></trkpt><trkpt lon="108.89351666666668" lat="34.248525"><ele>402.2</ele><time>2021-06-04T02:17:46Z</time><speed>0.5898716449737549</speed></trkpt><trkpt lon="108.89361500000001" lat="34.248439999999995"><ele>402.7</ele><time>2021-06-04T02:17:52Z</time><speed>1.9291788339614868</speed></trkpt><trkpt lon="108.89369833333333" lat="34.24838166666667"><ele>403.2</ele><time>2021-06-04T02:18:03Z</time><speed>0.8292174935340881</speed></trkpt><trkpt lon="108.89381999999999" lat="34.248349999999995"><ele>402.6</ele><time>2021-06-04T02:18:14Z</time><speed>0.3484669327735901</speed></trkpt><trkpt lon="108.89395" lat="34.24832833333333"><ele>402.3</ele><time>2021-06-04T02:18:20Z</time><speed>1.1823168992996216</speed></trkpt><trkpt lon="108.89409833333333" lat="34.24829666666667"><ele>402.5</ele><time>2021-06-04T02:18:26Z</time><speed>2.0640361309051514</speed></trkpt><trkpt lon="108.89423666666669" lat="34.24825166666667"><ele>402.2</ele><time>2021-06-04T02:18:38Z</time><speed>1.0495185852050781</speed></trkpt><trkpt lon="108.89426999999999" lat="34.24816"><ele>401.6</ele><time>2021-06-04T02:18:48Z</time><speed>1.1632722616195679</speed></trkpt><trkpt lon="108.89434333333332" lat="34.248081666666664"><ele>401.5</ele><time>2021-06-04T02:19:00Z</time><speed>0.546120285987854</speed></trkpt><trkpt lon="108.89441833333333" lat="34.247998333333335"><ele>399.6</ele><time>2021-06-04T02:19:06Z</time><speed>1.3526899814605713</speed></trkpt><trkpt lon="108.89453333333334" lat="34.247976666666666"><ele>395.2</ele><time>2021-06-04T02:19:12Z</time><speed>1.7011569738388062</speed></trkpt><trkpt lon="108.89464166666667" lat="34.247949999999996"><ele>393.8</ele><time>2021-06-04T02:19:20Z</time><speed>1.4901208877563477</speed></trkpt><trkpt lon="108.894745" lat="34.24785833333333"><ele>393.4</ele><time>2021-06-04T02:19:26Z</time><speed>2.1973490715026855</speed></trkpt><trkpt lon="108.89479333333333" lat="34.24773666666667"><ele>396.1</ele><time>2021-06-04T02:19:32Z</time><speed>3.017301559448242</speed></trkpt><trkpt lon="108.89489166666665" lat="34.24764666666667"><ele>401.3</ele><time>2021-06-04T02:19:38Z</time><speed>3.2427499294281006</speed></trkpt><trkpt lon="108.89499666666667" lat="34.24760833333333"><ele>405.2</ele><time>2021-06-04T02:19:44Z</time><speed>2.934431314468384</speed></trkpt><trkpt lon="108.89510333333334" lat="34.24758833333333"><ele>405.1</ele><time>2021-06-04T02:19:54Z</time><speed>1.945135235786438</speed></trkpt><trkpt lon="108.89521500000001" lat="34.24753666666666"><ele>403.6</ele><time>2021-06-04T02:20:02Z</time><speed>2.055285930633545</speed></trkpt><trkpt lon="108.89528999999999" lat="34.24744666666666"><ele>400.4</ele><time>2021-06-04T02:20:10Z</time><speed>2.4140472412109375</speed></trkpt><trkpt lon="108.89525333333334" lat="34.24735666666666"><ele>400.9</ele><time>2021-06-04T02:20:16Z</time><speed>2.442357063293457</speed></trkpt><trkpt lon="108.89525" lat="34.247256666666665"><ele>402.3</ele><time>2021-06-04T02:20:28Z</time><speed>0.9697366952896118</speed></trkpt><trkpt lon="108.89523166666667" lat="34.247146666666666"><ele>404.0</ele><time>2021-06-04T02:20:36Z</time><speed>1.4813705682754517</speed></trkpt><trkpt lon="108.89517166666668" lat="34.247035"><ele>406.2</ele><time>2021-06-04T02:20:44Z</time><speed>1.9554296731948853</speed></trkpt><trkpt lon="108.89517166666668" lat="34.24693833333333"><ele>407.7</ele><time>2021-06-04T02:20:54Z</time><speed>1.6188013553619385</speed></trkpt><trkpt lon="108.89517666666667" lat="34.24684166666667"><ele>409.4</ele><time>2021-06-04T02:21:04Z</time><speed>0.8436297178268433</speed></trkpt><trkpt lon="108.89514666666668" lat="34.246725"><ele>409.9</ele><time>2021-06-04T02:21:12Z</time><speed>1.1874641180038452</speed></trkpt><trkpt lon="108.89508333333333" lat="34.24664666666667"><ele>410.1</ele><time>2021-06-04T02:21:18Z</time><speed>1.8442497253417969</speed></trkpt><trkpt lon="108.89500500000001" lat="34.24655833333334"><ele>409.8</ele><time>2021-06-04T02:21:24Z</time><speed>2.1659510135650635</speed></trkpt><trkpt lon="108.89494166666667" lat="34.246478333333336"><ele>410.2</ele><time>2021-06-04T02:21:30Z</time><speed>2.3630897998809814</speed></trkpt><trkpt lon="108.89487499999998" lat="34.246385000000004"><ele>409.8</ele><time>2021-06-04T02:21:38Z</time><speed>2.2555127143859863</speed></trkpt><trkpt lon="108.89479000000001" lat="34.246296666666666"><ele>407.4</ele><time>2021-06-04T02:21:44Z</time><speed>2.656996011734009</speed></trkpt><trkpt lon="108.89471999999999" lat="34.24622166666666"><ele>402.6</ele><time>2021-06-04T02:21:50Z</time><speed>2.6811881065368652</speed></trkpt><trkpt lon="108.89467666666665" lat="34.24613166666666"><ele>393.9</ele><time>2021-06-04T02:22:05Z</time><speed>0.8621597290039062</speed></trkpt></trkseg></trk></gpx>
