# Supplementary material for: Exploring the influence of path environment factors on walking behavior in urban parks with configuration attribute control
Source: PLoS One. 2025 Jul 28;20(7):e0329278. doi: 10.1371/journal.pone.0329278 (PMC12303266; doi:10.1371/journal.pone.0329278)
Supplement: S2 File — (ZIP) [file pone.0329278.s002.zip › S2 File/Trajectory data/F8.gpx]

<?xml version="1.0" encoding="UTF-8"?>
<gpx xmlns:xsi="http://www.w3.org/2001/XMLSchema-instance" xmlns="http://www.topografix.com/GPX/1/1" xsi:schemaLocation="http://www.topografix.com/GPX/1/1 http://www.topografix.com/GPX/1/1/gpx.xsd" version="1.1" creator="foooooot.com">
<metadata>
         <copyright author="foooooot.com"> <license>foooooot.com</license></copyright>
         <time>1622743006.0</time>
         <name>1904 FQ 0303</name>
</metadata>
<trk>
    <name>1904 FQ 0303</name>
    <type>trip#track</type>
    <src>手机客户端软件/六只脚iPhone版</src>
    <trkseg> 
<trkpt lat="34.24901394" lon="108.89597155">
   <ele>327.3277587890625</ele>
   <time>2021-06-04T01:57:19.000Z</time>
</trkpt>  
<trkpt lat="34.249069" lon="108.896075">
   <ele>336.00769</ele>
   <time>2021-06-04T01:57:33.000Z</time>
</trkpt>  
<trkpt lat="34.249182" lon="108.896109">
   <ele>336.079468</ele>
   <time>2021-06-04T01:57:37.000Z</time>
</trkpt>  
<trkpt lat="34.249293" lon="108.89598">
   <ele>337.88678</ele>
   <time>2021-06-04T01:57:42.000Z</time>
</trkpt>  
<trkpt lat="34.249391" lon="108.895919">
   <ele>345.765747</ele>
   <time>2021-06-04T01:57:48.000Z</time>
</trkpt>  
<trkpt lat="34.2495" lon="108.895944">
   <ele>336.206543</ele>
   <time>2021-06-04T01:57:55.000Z</time>
</trkpt>  
<trkpt lat="34.249591" lon="108.89584">
   <ele>356.188354</ele>
   <time>2021-06-04T01:58:10.000Z</time>
</trkpt>  
<trkpt lat="34.249667" lon="108.895748">
   <ele>361.806763</ele>
   <time>2021-06-04T01:58:26.000Z</time>
</trkpt>  
<trkpt lat="34.249756" lon="108.895661">
   <ele>364.51593</ele>
   <time>2021-06-04T01:58:34.000Z</time>
</trkpt>  
<trkpt lat="34.249853" lon="108.895648">
   <ele>361.127686</ele>
   <time>2021-06-04T01:58:44.000Z</time>
</trkpt>  
<trkpt lat="34.249951" lon="108.895652">
   <ele>364.654907</ele>
   <time>2021-06-04T01:58:52.000Z</time>
</trkpt>  
<trkpt lat="34.250048" lon="108.895659">
   <ele>366.394531</ele>
   <time>2021-06-04T01:59:00.000Z</time>
</trkpt>  
<trkpt lat="34.250098" lon="108.895563">
   <ele>367.932861</ele>
   <time>2021-06-04T01:59:08.000Z</time>
</trkpt>  
<trkpt lat="34.250099" lon="108.895673">
   <ele>368.73999</ele>
   <time>2021-06-04T01:59:23.000Z</time>
</trkpt>  
<trkpt lat="34.250157" lon="108.895757">
   <ele>366.216553</ele>
   <time>2021-06-04T01:59:35.000Z</time>
</trkpt>  
<trkpt lat="34.250232" lon="108.895852">
   <ele>365.505981</ele>
   <time>2021-06-04T01:59:46.000Z</time>
</trkpt>  
<trkpt lat="34.25031" lon="108.895793">
   <ele>368.663208</ele>
   <time>2021-06-04T01:59:57.000Z</time>
</trkpt>  
<trkpt lat="34.250341" lon="108.895654">
   <ele>367.466797</ele>
   <time>2021-06-04T02:00:08.000Z</time>
</trkpt>  
<trkpt lat="34.250366" lon="108.89553">
   <ele>367.737244</ele>
   <time>2021-06-04T02:00:15.000Z</time>
</trkpt>  
<trkpt lat="34.250392" lon="108.895409">
   <ele>365.27478</ele>
   <time>2021-06-04T02:00:24.000Z</time>
</trkpt>  
<trkpt lat="34.250394" lon="108.895295">
   <ele>365.256714</ele>
   <time>2021-06-04T02:00:32.000Z</time>
</trkpt>  
<trkpt lat="34.250423" lon="108.895178">
   <ele>359.469849</ele>
   <time>2021-06-04T02:00:41.000Z</time>
</trkpt>  
<trkpt lat="34.250418" lon="108.895069">
   <ele>359.280029</ele>
   <time>2021-06-04T02:00:49.000Z</time>
</trkpt>  
<trkpt lat="34.250436" lon="108.894937">
   <ele>362.107056</ele>
   <time>2021-06-04T02:00:58.000Z</time>
</trkpt>  
<trkpt lat="34.250449" lon="108.894818">
   <ele>360.28656</ele>
   <time>2021-06-04T02:01:07.000Z</time>
</trkpt>  
<trkpt lat="34.250434" lon="108.8947">
   <ele>367.540161</ele>
   <time>2021-06-04T02:01:14.000Z</time>
</trkpt>  
<trkpt lat="34.250412" lon="108.894577">
   <ele>367.845337</ele>
   <time>2021-06-04T02:01:23.000Z</time>
</trkpt>  
<trkpt lat="34.250404" lon="108.894452">
   <ele>368.824585</ele>
   <time>2021-06-04T02:01:35.000Z</time>
</trkpt>  
<trkpt lat="34.250431" lon="108.894343">
   <ele>370.008362</ele>
   <time>2021-06-04T02:01:45.000Z</time>
</trkpt>  
<trkpt lat="34.250391" lon="108.894232">
   <ele>366.289612</ele>
   <time>2021-06-04T02:01:55.000Z</time>
</trkpt>  
<trkpt lat="34.250356" lon="108.894117">
   <ele>365.449097</ele>
   <time>2021-06-04T02:02:05.000Z</time>
</trkpt>  
<trkpt lat="34.250279" lon="108.894033">
   <ele>367.190063</ele>
   <time>2021-06-04T02:02:15.000Z</time>
</trkpt>  
<trkpt lat="34.250251" lon="108.893924">
   <ele>364.151001</ele>
   <time>2021-06-04T02:02:27.000Z</time>
</trkpt>  
<trkpt lat="34.250272" lon="108.893785">
   <ele>360.239563</ele>
   <time>2021-06-04T02:02:37.000Z</time>
</trkpt>  
<trkpt lat="34.250276" lon="108.893673">
   <ele>359.622314</ele>
   <time>2021-06-04T02:02:47.000Z</time>
</trkpt>  
<trkpt lat="34.250262" lon="108.893562">
   <ele>362.622192</ele>
   <time>2021-06-04T02:03:00.000Z</time>
</trkpt>  
<trkpt lat="34.250275" lon="108.893435">
   <ele>368.925903</ele>
   <time>2021-06-04T02:03:16.000Z</time>
</trkpt>  
<trkpt lat="34.250297" lon="108.893323">
   <ele>367.762817</ele>
   <time>2021-06-04T02:03:27.000Z</time>
</trkpt>  
<trkpt lat="34.250395" lon="108.89331">
   <ele>366.310913</ele>
   <time>2021-06-04T02:03:40.000Z</time>
</trkpt>  
<trkpt lat="34.250432" lon="108.893409">
   <ele>369.757507</ele>
   <time>2021-06-04T02:04:00.000Z</time>
</trkpt>  
<trkpt lat="34.250412" lon="108.893296">
   <ele>375.682251</ele>
   <time>2021-06-04T02:16:59.000Z</time>
</trkpt>  
<trkpt lat="34.2504" lon="108.893404">
   <ele>367.116577</ele>
   <time>2021-06-04T02:28:09.000Z</time>
</trkpt>  
<trkpt lat="34.250468" lon="108.893321">
   <ele>368.762939</ele>
   <time>2021-06-04T02:32:45.000Z</time>
</trkpt>  
<trkpt lat="34.250386" lon="108.893416">
   <ele>374.537231</ele>
   <time>2021-06-04T02:36:14.000Z</time>
</trkpt>  
<trkpt lat="34.250307" lon="108.893363">
   <ele>370.0625</ele>
   <time>2021-06-04T02:36:42.000Z</time>
</trkpt>  
<trkpt lat="34.250406" lon="108.893351">
   <ele>370.110779</ele>
   <time>2021-06-04T02:37:28.000Z</time>
</trkpt>  
<trkpt lat="34.250502" lon="108.8933">
   <ele>372.962646</ele>
   <time>2021-06-04T02:37:36.000Z</time>
</trkpt>  
<trkpt lat="34.250425" lon="108.893208">
   <ele>367.307678</ele>
   <time>2021-06-04T02:43:47.000Z</time>
</trkpt>  
<trkpt lat="34.250502" lon="108.89327">
   <ele>367.281494</ele>
   <time>2021-06-04T02:43:59.000Z</time>
</trkpt>  
<trkpt lat="34.250471" lon="108.893372">
   <ele>368.659668</ele>
   <time>2021-06-04T02:47:47.000Z</time>
</trkpt>  
<trkpt lat="34.250369" lon="108.893403">
   <ele>370.79895</ele>
   <time>2021-06-04T02:48:34.000Z</time>
</trkpt>  
<trkpt lat="34.250423" lon="108.893303">
   <ele>368.880737</ele>
   <time>2021-06-04T02:49:37.000Z</time>
</trkpt>  
<trkpt lat="34.250503" lon="108.893358">
   <ele>371.735962</ele>
   <time>2021-06-04T02:50:11.000Z</time>
</trkpt>  
<trkpt lat="34.250401" lon="108.893349">
   <ele>367.248352</ele>
   <time>2021-06-04T02:50:29.000Z</time>
</trkpt>  
<trkpt lat="34.250501" lon="108.893336">
   <ele>371.675171</ele>
   <time>2021-06-04T02:56:42.000Z</time>
</trkpt>  
<trkpt lat="34.25042" lon="108.893278">
   <ele>367.851929</ele>
   <time>2021-06-04T03:03:52.000Z</time>
</trkpt>  
<trkpt lat="34.25048" lon="108.893175">
   <ele>368.760742</ele>
   <time>2021-06-04T03:04:04.000Z</time>
</trkpt>  
<trkpt lat="34.250545" lon="108.893066">
   <ele>369.269653</ele>
   <time>2021-06-04T03:04:14.000Z</time>
</trkpt>  
<trkpt lat="34.250572" lon="108.892951">
   <ele>369.190796</ele>
   <time>2021-06-04T03:04:22.000Z</time>
</trkpt>  
<trkpt lat="34.250666" lon="108.892899">
   <ele>371.783691</ele>
   <time>2021-06-04T03:04:38.000Z</time>
</trkpt>  
<trkpt lat="34.250724" lon="108.892816">
   <ele>372.744385</ele>
   <time>2021-06-04T03:04:52.000Z</time>
</trkpt>  
<trkpt lat="34.250766" lon="108.892696">
   <ele>370.151123</ele>
   <time>2021-06-04T03:05:02.000Z</time>
</trkpt>  
<trkpt lat="34.250723" lon="108.892591">
   <ele>370.001282</ele>
   <time>2021-06-04T03:05:09.000Z</time>
</trkpt>  
<trkpt lat="34.250688" lon="108.892471">
   <ele>369.341064</ele>
   <time>2021-06-04T03:05:16.000Z</time>
</trkpt>  
<trkpt lat="34.25065" lon="108.892313">
   <ele>372.766357</ele>
   <time>2021-06-04T03:05:25.000Z</time>
</trkpt>  
<trkpt lat="34.250614" lon="108.892195">
   <ele>374.612305</ele>
   <time>2021-06-04T03:05:32.000Z</time>
</trkpt>  
<trkpt lat="34.250591" lon="108.892079">
   <ele>378.172363</ele>
   <time>2021-06-04T03:05:38.000Z</time>
</trkpt>  
<trkpt lat="34.250597" lon="108.891955">
   <ele>374.65332</ele>
   <time>2021-06-04T03:05:44.000Z</time>
</trkpt>  
<trkpt lat="34.250589" lon="108.891842">
   <ele>374.247559</ele>
   <time>2021-06-04T03:05:50.000Z</time>
</trkpt>  
<trkpt lat="34.250556" lon="108.891704">
   <ele>376.589417</ele>
   <time>2021-06-04T03:05:58.000Z</time>
</trkpt>  
<trkpt lat="34.250518" lon="108.891588">
   <ele>372.984985</ele>
   <time>2021-06-04T03:06:06.000Z</time>
</trkpt>  
<trkpt lat="34.250501" lon="108.89146">
   <ele>374.974365</ele>
   <time>2021-06-04T03:06:14.000Z</time>
</trkpt>  
<trkpt lat="34.250481" lon="108.891347">
   <ele>373.888855</ele>
   <time>2021-06-04T03:06:21.000Z</time>
</trkpt>  
<trkpt lat="34.25039" lon="108.891271">
   <ele>374.065308</ele>
   <time>2021-06-04T03:06:30.000Z</time>
</trkpt>  
<trkpt lat="34.25032" lon="108.891186">
   <ele>374.018433</ele>
   <time>2021-06-04T03:06:36.000Z</time>
</trkpt>  
<trkpt lat="34.250272" lon="108.891083">
   <ele>372.998291</ele>
   <time>2021-06-04T03:06:43.000Z</time>
</trkpt>  
<trkpt lat="34.250199" lon="108.890996">
   <ele>374.750122</ele>
   <time>2021-06-04T03:06:50.000Z</time>
</trkpt>  
<trkpt lat="34.250124" lon="108.890907">
   <ele>374.89502</ele>
   <time>2021-06-04T03:06:58.000Z</time>
</trkpt>  
<trkpt lat="34.25004" lon="108.890836">
   <ele>377.436829</ele>
   <time>2021-06-04T03:07:05.000Z</time>
</trkpt>  
<trkpt lat="34.249917" lon="108.890801">
   <ele>375.768066</ele>
   <time>2021-06-04T03:07:13.000Z</time>
</trkpt>  
<trkpt lat="34.24983" lon="108.890761">
   <ele>374.431213</ele>
   <time>2021-06-04T03:07:19.000Z</time>
</trkpt>  
<trkpt lat="34.249729" lon="108.890732">
   <ele>372.422241</ele>
   <time>2021-06-04T03:07:23.000Z</time>
</trkpt>  
<trkpt lat="34.249646" lon="108.890666">
   <ele>373.513306</ele>
   <time>2021-06-04T03:07:28.000Z</time>
</trkpt>  
<trkpt lat="34.249552" lon="108.890596">
   <ele>375.984375</ele>
   <time>2021-06-04T03:07:35.000Z</time>
</trkpt>  
       </trkseg>
   </trk>
</gpx>
