# Supplementary material for: Exploring the influence of path environment factors on walking behavior in urban parks with configuration attribute control
Source: PLoS One. 2025 Jul 28;20(7):e0329278. doi: 10.1371/journal.pone.0329278 (PMC12303266; doi:10.1371/journal.pone.0329278)
Supplement: S2 File — (ZIP) [file pone.0329278.s002.zip › S2 File/Trajectory data/F80.gpx]

<?xml version="1.0" encoding="UTF-8"?><gpx xsi:schemaLocation="http://www.topografix.com/GPX/1/0 http://www.topografix.com/GPX/1/0/gpx.xsd" xmlns="http://www.topografix.com/GPX/1/0" xmlns:xsi="http://www.w3.org/2001/XMLSchema-instance" creator="SixFoot - http://www.foooooot.com/" version="1.0"><trk><trkseg><trkpt lon="108.89480388763285" lat="34.24608710420378"><ele>365.12041631154716</ele><time>2021-06-04T00:13:45Z</time><speed>0.34359633922576904</speed></trkpt><trkpt lon="108.89478487695987" lat="34.24623461765177"><ele>361.3525406848639</ele><time>2021-06-04T00:13:49Z</time><speed>0.5005471110343933</speed></trkpt><trkpt lon="108.89485614236689" lat="34.24632599157491"><ele>364.8357258234173</ele><time>2021-06-04T00:14:07Z</time><speed>0.15698614716529846</speed></trkpt><trkpt lon="108.89487279599076" lat="34.24642005093487"><ele>374.9338728681037</ele><time>2021-06-04T00:14:18Z</time><speed>0.7434863448143005</speed></trkpt><trkpt lon="108.89494401520182" lat="34.24650258584811"><ele>375.5006563418229</ele><time>2021-06-04T00:14:29Z</time><speed>0.8689906001091003</speed></trkpt><trkpt lon="108.89499127157879" lat="34.246589123191924"><ele>373.50016038142246</ele><time>2021-06-04T00:14:45Z</time><speed>0.9003875255584717</speed></trkpt><trkpt lon="108.89508011946431" lat="34.24664794142128"><ele>373.0280349580532</ele><time>2021-06-04T00:14:55Z</time><speed>0.4907268285751343</speed></trkpt><trkpt lon="108.89516844918518" lat="34.24672811631723"><ele>374.6429486292002</ele><time>2021-06-04T00:15:10Z</time><speed>0.689095675945282</speed></trkpt><trkpt lon="108.89525359943475" lat="34.246791989924674"><ele>373.11440430083525</ele><time>2021-06-04T00:15:26Z</time><speed>0.783000111579895</speed></trkpt><trkpt lon="108.89522500874983" lat="34.24689272579453"><ele>373.35976074700295</ele><time>2021-06-04T00:15:39Z</time><speed>0.6348736882209778</speed></trkpt><trkpt lon="108.89519847145283" lat="34.24698667866632"><ele>374.0475003384197</ele><time>2021-06-04T00:15:50Z</time><speed>0.5259519219398499</speed></trkpt><trkpt lon="108.895216162843" lat="34.247080523949066"><ele>374.326354459253</ele><time>2021-06-04T00:16:02Z</time><speed>0.7691512703895569</speed></trkpt><trkpt lon="108.89527460118715" lat="34.24715777536476"><ele>376.1735803580354</ele><time>2021-06-04T00:16:13Z</time><speed>0.46444836258888245</speed></trkpt><trkpt lon="108.89528446238334" lat="34.2472566120389"><ele>375.31960513257513</ele><time>2021-06-04T00:16:28Z</time><speed>0.65880286693573</speed></trkpt><trkpt lon="108.89524990681231" lat="34.247353399137324"><ele>374.8458890603561</ele><time>2021-06-04T00:16:40Z</time><speed>0.4616553485393524</speed></trkpt><trkpt lon="108.89525546120957" lat="34.24746078624723"><ele>373.84942864339376</ele><time>2021-06-04T00:16:52Z</time><speed>0.6022632718086243</speed></trkpt><trkpt lon="108.89526462994533" lat="34.24755455264326"><ele>374.951918017981</ele><time>2021-06-04T00:17:04Z</time><speed>0.5683216452598572</speed></trkpt><trkpt lon="108.89520337944353" lat="34.24764153524414"><ele>375.65350106357204</ele><time>2021-06-04T00:17:16Z</time><speed>0.8191059231758118</speed></trkpt><trkpt lon="108.89509988086981" lat="34.24768587604001"><ele>373.9474444745383</ele><time>2021-06-04T00:17:30Z</time><speed>0.7348635792732239</speed></trkpt><trkpt lon="108.89498317206322" lat="34.24769517154483"><ele>373.0228032545723</ele><time>2021-06-04T00:17:42Z</time><speed>0.7897838950157166</speed></trkpt><trkpt lon="108.89489110818188" lat="34.247770635749546"><ele>373.15390311125634</ele><time>2021-06-04T00:17:56Z</time><speed>0.7403475046157837</speed></trkpt><trkpt lon="108.89482929592268" lat="34.24785131171214"><ele>373.33653527966294</ele><time>2021-06-04T00:18:10Z</time><speed>1.0609573125839233</speed></trkpt><trkpt lon="108.8947493197039" lat="34.24792694763855"><ele>372.4283311477993</ele><time>2021-06-04T00:18:21Z</time><speed>0.7859679460525513</speed></trkpt><trkpt lon="108.89477134216563" lat="34.2480180797307"><ele>372.54598157466273</ele><time>2021-06-04T00:18:34Z</time><speed>0.6501375436782837</speed></trkpt><trkpt lon="108.89487649044104" lat="34.24807024588968"><ele>372.62664645425485</ele><time>2021-06-04T00:18:48Z</time><speed>0.9496894478797913</speed></trkpt><trkpt lon="108.89491697277992" lat="34.24816241753116"><ele>371.848391268253</ele><time>2021-06-04T00:18:57Z</time><speed>0.6547819375991821</speed></trkpt><trkpt lon="108.89495514586308" lat="34.24826690831787"><ele>372.79470534785486</ele><time>2021-06-04T00:19:12Z</time><speed>0.6256399750709534</speed></trkpt><trkpt lon="108.894953343598" lat="34.24835901392367"><ele>372.8810283722449</ele><time>2021-06-04T00:19:22Z</time><speed>0.7004643678665161</speed></trkpt><trkpt lon="108.89497554278194" lat="34.24845572876479"><ele>373.76772034317037</ele><time>2021-06-04T00:19:34Z</time><speed>0.47991397976875305</speed></trkpt><trkpt lon="108.89497703459159" lat="34.24855417252384"><ele>375.5474801688929</ele><time>2021-06-04T00:19:48Z</time><speed>0.7865526080131531</speed></trkpt><trkpt lon="108.89500364330213" lat="34.24865713355507"><ele>375.18908747979634</ele><time>2021-06-04T00:20:00Z</time><speed>0.8227588534355164</speed></trkpt><trkpt lon="108.89497317175241" lat="34.248762849003285"><ele>375.8176799936555</ele><time>2021-06-04T00:20:12Z</time><speed>0.7115724682807922</speed></trkpt><trkpt lon="108.89493862574726" lat="34.24885040982868"><ele>376.1380382417024</ele><time>2021-06-04T00:20:26Z</time><speed>0.9768748879432678</speed></trkpt><trkpt lon="108.89491492184277" lat="34.24895373758635"><ele>373.4130416429953</ele><time>2021-06-04T00:20:38Z</time><speed>0.8417268395423889</speed></trkpt><trkpt lon="108.89492567829939" lat="34.24905233973667"><ele>372.5425566456001</ele><time>2021-06-04T00:20:52Z</time><speed>0.6295060515403748</speed></trkpt><trkpt lon="108.8949415185954" lat="34.24915008397783"><ele>372.7014763399366</ele><time>2021-06-04T00:21:02Z</time><speed>0.8281192183494568</speed></trkpt><trkpt lon="108.89495092841763" lat="34.24924387714616"><ele>374.7102159152635</ele><time>2021-06-04T00:21:14Z</time><speed>0.667872428894043</speed></trkpt><trkpt lon="108.89493928395218" lat="34.24934799167672"><ele>373.2281866033194</ele><time>2021-06-04T00:21:26Z</time><speed>0.8276835083961487</speed></trkpt><trkpt lon="108.89490090958606" lat="34.249433672638055"><ele>372.30226744096956</ele><time>2021-06-04T00:21:42Z</time><speed>0.638205885887146</speed></trkpt><trkpt lon="108.89488746144885" lat="34.249532888912576"><ele>372.14677072841295</ele><time>2021-06-04T00:21:54Z</time><speed>0.6042835712432861</speed></trkpt><trkpt lon="108.89482295377351" lat="34.24961163299598"><ele>373.5957606097541</ele><time>2021-06-04T00:22:10Z</time><speed>0.6954551935195923</speed></trkpt><trkpt lon="108.89477213065761" lat="34.24970455513976"><ele>373.74386924074616</ele><time>2021-06-04T00:22:22Z</time><speed>0.6058609485626221</speed></trkpt><trkpt lon="108.89477173769316" lat="34.24980071033461"><ele>373.29283731155317</ele><time>2021-06-04T00:22:34Z</time><speed>0.7188844084739685</speed></trkpt><trkpt lon="108.89479868128626" lat="34.249895611074066"><ele>374.20374879555914</ele><time>2021-06-04T00:22:46Z</time><speed>0.8653977513313293</speed></trkpt><trkpt lon="108.89483195468111" lat="34.24998813920325"><ele>374.427006077668</ele><time>2021-06-04T00:23:00Z</time><speed>0.7132379412651062</speed></trkpt><trkpt lon="108.8948952762734" lat="34.25006943577892"><ele>375.2649121038498</ele><time>2021-06-04T00:23:14Z</time><speed>0.8049572110176086</speed></trkpt><trkpt lon="108.89485691651466" lat="34.25015422772948"><ele>374.13353199567666</ele><time>2021-06-04T00:23:34Z</time><speed>0.658066987991333</speed></trkpt><trkpt lon="108.89478331751245" lat="34.25023470084672"><ele>372.972287626013</ele><time>2021-06-04T00:23:48Z</time><speed>0.5493002533912659</speed></trkpt><trkpt lon="108.89470320647149" lat="34.25030808394974"><ele>372.39938190534195</ele><time>2021-06-04T00:24:00Z</time><speed>0.7165051102638245</speed></trkpt><trkpt lon="108.89460144315693" lat="34.2503493826554"><ele>371.2839522935743</ele><time>2021-06-04T00:24:14Z</time><speed>0.8476834893226624</speed></trkpt><trkpt lon="108.89449822429452" lat="34.25038752251012"><ele>368.8505602339509</ele><time>2021-06-04T00:24:28Z</time><speed>0.4448937475681305</speed></trkpt><trkpt lon="108.89437133617479" lat="34.25044486637376"><ele>369.1173237929714</ele><time>2021-06-04T00:24:45Z</time><speed>0.48208266496658325</speed></trkpt><trkpt lon="108.89425710857358" lat="34.25051222670298"><ele>366.46031488997784</ele><time>2021-06-04T00:25:00Z</time><speed>0.49871551990509033</speed></trkpt><trkpt lon="108.89413864777607" lat="34.25057418022514"><ele>374.77806108013203</ele><time>2021-06-04T00:31:48Z</time><speed>0.737569272518158</speed></trkpt><trkpt lon="108.89402194772774" lat="34.25060801080229"><ele>374.0496051093934</ele><time>2021-06-04T00:32:04Z</time><speed>0.6017742156982422</speed></trkpt><trkpt lon="108.89390588282102" lat="34.250616263024206"><ele>376.60596886040065</ele><time>2021-06-04T00:32:14Z</time><speed>0.4359372854232788</speed></trkpt><trkpt lon="108.89379626000682" lat="34.250619685703"><ele>374.5243929765371</ele><time>2021-06-04T00:32:28Z</time><speed>0.4618932902812958</speed></trkpt><trkpt lon="108.8937201029875" lat="34.250703501798014"><ele>374.87284381046544</ele><time>2021-06-04T00:32:44Z</time><speed>1.075236201286316</speed></trkpt><trkpt lon="108.89362225953161" lat="34.25075239281325"><ele>373.49829236024095</ele><time>2021-06-04T00:33:02Z</time><speed>0.5736596584320068</speed></trkpt><trkpt lon="108.89351383493431" lat="34.25077498830928"><ele>372.64623070753964</ele><time>2021-06-04T00:33:16Z</time><speed>0.6311278939247131</speed></trkpt><trkpt lon="108.89339824128098" lat="34.25078846740644"><ele>370.8577602053002</ele><time>2021-06-04T00:33:26Z</time><speed>0.5802196860313416</speed></trkpt><trkpt lon="108.89328173071883" lat="34.25078843430247"><ele>373.43423546329075</ele><time>2021-06-04T00:33:38Z</time><speed>0.5090346932411194</speed></trkpt><trkpt lon="108.89324976020065" lat="34.25087936834589"><ele>373.4042111256771</ele><time>2021-06-04T00:33:58Z</time><speed>0.5413169264793396</speed></trkpt><trkpt lon="108.89316735016001" lat="34.25094934853757"><ele>372.4519650976028</ele><time>2021-06-04T00:34:14Z</time><speed>0.7924672961235046</speed></trkpt><trkpt lon="108.89307242960979" lat="34.25100135643788"><ele>371.65825414544804</ele><time>2021-06-04T00:34:31Z</time><speed>0.7898983955383301</speed></trkpt><trkpt lon="108.89292894174272" lat="34.25102745905637"><ele>359.30921884076076</ele><time>2021-06-04T00:34:45Z</time><speed>0.9314344525337219</speed></trkpt><trkpt lon="108.89282006073547" lat="34.25103398894766"><ele>359.9809205667443</ele><time>2021-06-04T00:34:54Z</time><speed>1.0968279838562012</speed></trkpt><trkpt lon="108.89275174259062" lat="34.25111587633375"><ele>366.6428022447546</ele><time>2021-06-04T00:35:01Z</time><speed>0.7496243119239807</speed></trkpt><trkpt lon="108.89275710054463" lat="34.25121232329528"><ele>365.0492589758715</ele><time>2021-06-04T00:35:16Z</time><speed>0.9690903425216675</speed></trkpt><trkpt lon="108.89279922115826" lat="34.25129710534899"><ele>364.6893986214608</ele><time>2021-06-04T00:35:26Z</time><speed>0.7201153635978699</speed></trkpt><trkpt lon="108.89288761542085" lat="34.25137427529603"><ele>366.0043440409355</ele><time>2021-06-04T00:35:37Z</time><speed>0.7582029700279236</speed></trkpt><trkpt lon="108.89302090526023" lat="34.251382064494095"><ele>363.8716283628787</ele><time>2021-06-04T00:35:53Z</time><speed>0.7379143238067627</speed></trkpt><trkpt lon="108.89313331712646" lat="34.25138392805334"><ele>364.51608235968996</ele><time>2021-06-04T00:36:06Z</time><speed>0.5441465973854065</speed></trkpt><trkpt lon="108.89325321978282" lat="34.2514076145577"><ele>364.9144722093937</ele><time>2021-06-04T00:36:20Z</time><speed>0.6957919597625732</speed></trkpt><trkpt lon="108.89335559107546" lat="34.25144068892927"><ele>363.25798012517225</ele><time>2021-06-04T00:36:35Z</time><speed>0.5523901581764221</speed></trkpt><trkpt lon="108.89345942489398" lat="34.25148898361273"><ele>363.9877622836719</ele><time>2021-06-04T00:36:56Z</time><speed>0.5398262739181519</speed></trkpt><trkpt lon="108.89358103396702" lat="34.25149379596244"><ele>363.7878662742243</ele><time>2021-06-04T00:37:10Z</time><speed>0.8479617834091187</speed></trkpt><trkpt lon="108.89368901943584" lat="34.251483672215855"><ele>364.73141298138984</ele><time>2021-06-04T00:37:24Z</time><speed>0.4931773841381073</speed></trkpt><trkpt lon="108.89379814707067" lat="34.251468125535"><ele>364.8735631838128</ele><time>2021-06-04T00:37:36Z</time><speed>0.8908809423446655</speed></trkpt><trkpt lon="108.8939147498361" lat="34.25147532898068"><ele>365.2384772339067</ele><time>2021-06-04T00:37:44Z</time><speed>0.8781641125679016</speed></trkpt><trkpt lon="108.8940228374226" lat="34.25148576273948"><ele>364.61305108833307</ele><time>2021-06-04T00:37:54Z</time><speed>0.7940565943717957</speed></trkpt><trkpt lon="108.89414806378213" lat="34.25152892552677"><ele>365.10749778411235</ele><time>2021-06-04T00:38:07Z</time><speed>0.829192578792572</speed></trkpt><trkpt lon="108.89423303805725" lat="34.251612054601516"><ele>369.4939961127809</ele><time>2021-06-04T00:38:21Z</time><speed>0.7325122952461243</speed></trkpt><trkpt lon="108.89431708892558" lat="34.251669460888664"><ele>369.81376606444337</ele><time>2021-06-04T00:38:34Z</time><speed>0.3303162455558777</speed></trkpt><trkpt lon="108.8944131719775" lat="34.251723414617274"><ele>368.2537544538327</ele><time>2021-06-04T00:38:52Z</time><speed>0.4498288333415985</speed></trkpt><trkpt lon="108.89450291539379" lat="34.251784424405415"><ele>369.58653233075995</ele><time>2021-06-04T00:39:02Z</time><speed>0.5438203811645508</speed></trkpt><trkpt lon="108.894602139355" lat="34.25172099797763"><ele>369.6756540076163</ele><time>2021-06-04T00:39:12Z</time><speed>0.8641130924224854</speed></trkpt><trkpt lon="108.89471507340214" lat="34.251679874362196"><ele>371.67882233881846</ele><time>2021-06-04T00:39:26Z</time><speed>0.916441023349762</speed></trkpt><trkpt lon="108.8948250162557" lat="34.25165928273485"><ele>369.83020203382483</ele><time>2021-06-04T00:39:38Z</time><speed>0.9322466254234314</speed></trkpt><trkpt lon="108.89493571527883" lat="34.251678998569254"><ele>367.0592169753103</ele><time>2021-06-04T00:39:50Z</time><speed>0.8268365859985352</speed></trkpt><trkpt lon="108.89505210511669" lat="34.25168283239447"><ele>366.5636559735313</ele><time>2021-06-04T00:40:02Z</time><speed>0.41313108801841736</speed></trkpt><trkpt lon="108.89516599393654" lat="34.25171045881089"><ele>366.40951745819774</ele><time>2021-06-04T00:40:14Z</time><speed>0.7784125208854675</speed></trkpt><trkpt lon="108.89526077128828" lat="34.25166097533496"><ele>366.24398403973976</ele><time>2021-06-04T00:40:30Z</time><speed>0.5444402098655701</speed></trkpt><trkpt lon="108.89535297991372" lat="34.2515925499955"><ele>368.49805940669756</ele><time>2021-06-04T00:40:42Z</time><speed>0.6214140057563782</speed></trkpt><trkpt lon="108.89546149314025" lat="34.25156543130113"><ele>369.254954658827</ele><time>2021-06-04T00:41:00Z</time><speed>0.44351738691329956</speed></trkpt><trkpt lon="108.89555762061435" lat="34.25152133832809"><ele>367.74243613490665</ele><time>2021-06-04T00:41:10Z</time><speed>0.7702498435974121</speed></trkpt><trkpt lon="108.89567362884388" lat="34.25151810239352"><ele>366.40171848469083</ele><time>2021-06-04T00:41:28Z</time><speed>0.7850825786590576</speed></trkpt><trkpt lon="108.89578226276475" lat="34.25148285861113"><ele>368.00664331795645</ele><time>2021-06-04T00:41:38Z</time><speed>0.7627554535865784</speed></trkpt><trkpt lon="108.89588396753136" lat="34.251449820777026"><ele>367.72755313173656</ele><time>2021-06-04T00:41:52Z</time><speed>1.1217414140701294</speed></trkpt><trkpt lon="108.89599951220805" lat="34.2514410060879"><ele>367.2727775558524</ele><time>2021-06-04T00:42:04Z</time><speed>0.8959388732910156</speed></trkpt><trkpt lon="108.89611293533409" lat="34.25143769993323"><ele>368.33657965414176</ele><time>2021-06-04T00:42:16Z</time><speed>0.8138501644134521</speed></trkpt></trkseg></trk></gpx>
