# Supplementary material for: Exploring the influence of path environment factors on walking behavior in urban parks with configuration attribute control
Source: PLoS One. 2025 Jul 28;20(7):e0329278. doi: 10.1371/journal.pone.0329278 (PMC12303266; doi:10.1371/journal.pone.0329278)
Supplement: S2 File — (ZIP) [file pone.0329278.s002.zip › S2 File/Trajectory data/F81.gpx]

<?xml version="1.0" encoding="UTF-8"?><gpx xsi:schemaLocation="http://www.topografix.com/GPX/1/0 http://www.topografix.com/GPX/1/0/gpx.xsd" xmlns="http://www.topografix.com/GPX/1/0" xmlns:xsi="http://www.w3.org/2001/XMLSchema-instance" creator="SixFoot - http://www.foooooot.com/" version="1.0"><trk><trkseg><trkpt lon="108.89470612752866" lat="34.24617982922046"><ele>379.502871081233</ele><time>2021-06-04T00:51:22Z</time><speed>1.1187853813171387</speed></trkpt><trkpt lon="108.89488764109322" lat="34.24614049068663"><ele>379.74605875927955</ele><time>2021-06-04T00:51:27Z</time><speed>0.3407205045223236</speed></trkpt><trkpt lon="108.8948066507711" lat="34.246210011672154"><ele>377.2492724226693</ele><time>2021-06-04T00:51:31Z</time><speed>0.976393461227417</speed></trkpt><trkpt lon="108.89484209846037" lat="34.246297789754294"><ele>375.9697796480137</ele><time>2021-06-04T00:51:38Z</time><speed>0.7883269786834717</speed></trkpt><trkpt lon="108.89494085255453" lat="34.24636854870851"><ele>375.0630668589351</ele><time>2021-06-04T00:52:03Z</time><speed>0.5930230021476746</speed></trkpt><trkpt lon="108.89503357532251" lat="34.24644233326198"><ele>378.7353933139006</ele><time>2021-06-04T00:52:23Z</time><speed>0.48509594798088074</speed></trkpt><trkpt lon="108.89507785242505" lat="34.24653264110958"><ele>378.24509951884085</ele><time>2021-06-04T00:52:38Z</time><speed>0.5507326722145081</speed></trkpt><trkpt lon="108.89519603328834" lat="34.24657219186642"><ele>376.79733263852484</ele><time>2021-06-04T00:52:54Z</time><speed>0.6060850620269775</speed></trkpt><trkpt lon="108.89523598377451" lat="34.24670281902782"><ele>374.23484464975587</ele><time>2021-06-04T00:53:06Z</time><speed>0.8153101205825806</speed></trkpt><trkpt lon="108.89517715744107" lat="34.24677874228756"><ele>374.2367045969653</ele><time>2021-06-04T00:53:13Z</time><speed>0.9746614098548889</speed></trkpt><trkpt lon="108.8950968893987" lat="34.24684432187639"><ele>374.2443029636982</ele><time>2021-06-04T00:53:22Z</time><speed>0.5938653945922852</speed></trkpt><trkpt lon="108.89499472935591" lat="34.246878256433064"><ele>372.61172182565906</ele><time>2021-06-04T00:53:36Z</time><speed>0.9418848156929016</speed></trkpt><trkpt lon="108.89489025698572" lat="34.24690965538937"><ele>370.25133346129473</ele><time>2021-06-04T00:53:50Z</time><speed>1.1856868267059326</speed></trkpt><trkpt lon="108.89481332074521" lat="34.246986903716845"><ele>368.76281445737106</ele><time>2021-06-04T00:54:05Z</time><speed>0.8973456025123596</speed></trkpt><trkpt lon="108.8947418898186" lat="34.24705851267482"><ele>367.7259095824726</ele><time>2021-06-04T00:54:16Z</time><speed>0.49226614832878113</speed></trkpt><trkpt lon="108.89468533270602" lat="34.247147722269766"><ele>371.3909133151021</ele><time>2021-06-04T00:54:26Z</time><speed>0.6574190855026245</speed></trkpt><trkpt lon="108.89465074622281" lat="34.247248967006406"><ele>373.7722236563131</ele><time>2021-06-04T00:54:40Z</time><speed>0.7884886860847473</speed></trkpt><trkpt lon="108.89461411533539" lat="34.247351557976316"><ele>375.4416693852889</ele><time>2021-06-04T00:54:53Z</time><speed>0.732589066028595</speed></trkpt><trkpt lon="108.89461844584538" lat="34.24744874196728"><ele>375.35954669205023</ele><time>2021-06-04T00:55:04Z</time><speed>0.7946066856384277</speed></trkpt><trkpt lon="108.89462369346627" lat="34.247547120569756"><ele>377.14306806419063</ele><time>2021-06-04T00:55:12Z</time><speed>0.8199478387832642</speed></trkpt><trkpt lon="108.89468991363273" lat="34.247629088656446"><ele>378.84183872099555</ele><time>2021-06-04T00:56:25Z</time><speed>0.4617392420768738</speed></trkpt><trkpt lon="108.89473173541167" lat="34.24771242686826"><ele>376.67085890254907</ele><time>2021-06-04T00:56:54Z</time><speed>0.17708204686641693</speed></trkpt><trkpt lon="108.89480324779379" lat="34.24779404129159"><ele>377.5762292490394</ele><time>2021-06-04T00:57:10Z</time><speed>0.6201604604721069</speed></trkpt><trkpt lon="108.8947709083132" lat="34.24788178907197"><ele>376.5556088719538</ele><time>2021-06-04T00:57:31Z</time><speed>0.533037006855011</speed></trkpt><trkpt lon="108.89475382143193" lat="34.24797308996151"><ele>375.7751678300594</ele><time>2021-06-04T00:58:11Z</time><speed>0.37169554829597473</speed></trkpt><trkpt lon="108.89485238286267" lat="34.24801230597461"><ele>374.8580330284095</ele><time>2021-06-04T00:58:21Z</time><speed>0.6457116007804871</speed></trkpt><trkpt lon="108.89495719400323" lat="34.24807352852075"><ele>372.8965989980697</ele><time>2021-06-04T00:58:30Z</time><speed>0.9400746822357178</speed></trkpt><trkpt lon="108.89497867436636" lat="34.24817893019889"><ele>371.59287360720475</ele><time>2021-06-04T00:58:45Z</time><speed>0.5393548607826233</speed></trkpt><trkpt lon="108.89498850897108" lat="34.248293252009006"><ele>373.89772285486026</ele><time>2021-06-04T00:58:56Z</time><speed>0.6448542475700378</speed></trkpt><trkpt lon="108.89500703387532" lat="34.248384750681055"><ele>373.9811937422248</ele><time>2021-06-04T00:59:09Z</time><speed>0.8879883885383606</speed></trkpt><trkpt lon="108.89503422949156" lat="34.24848610154775"><ele>374.15347871805733</ele><time>2021-06-04T00:59:21Z</time><speed>0.6331517696380615</speed></trkpt><trkpt lon="108.8950428160618" lat="34.24857660730792"><ele>373.54593000638863</ele><time>2021-06-04T00:59:35Z</time><speed>0.6596840023994446</speed></trkpt><trkpt lon="108.89505103665597" lat="34.248666871330435"><ele>372.3723676646976</ele><time>2021-06-04T00:59:45Z</time><speed>0.5008033514022827</speed></trkpt><trkpt lon="108.89499735687602" lat="34.24876572020385"><ele>370.43320786007985</ele><time>2021-06-04T01:00:01Z</time><speed>0.8311970233917236</speed></trkpt><trkpt lon="108.8949741708862" lat="34.248865325521756"><ele>368.3387523187506</ele><time>2021-06-04T01:00:15Z</time><speed>0.7297332286834717</speed></trkpt><trkpt lon="108.89494785840694" lat="34.24895487295393"><ele>366.9322746589863</ele><time>2021-06-04T01:00:31Z</time><speed>0.749101459980011</speed></trkpt><trkpt lon="108.89491909896704" lat="34.24906155597602"><ele>368.1181885327709</ele><time>2021-06-04T01:00:41Z</time><speed>0.7891950011253357</speed></trkpt><trkpt lon="108.89492890172563" lat="34.24915134808112"><ele>368.4480986758358</ele><time>2021-06-04T01:00:53Z</time><speed>1.064355492591858</speed></trkpt><trkpt lon="108.89493405637995" lat="34.2492441100248"><ele>368.7447539396608</ele><time>2021-06-04T01:01:05Z</time><speed>0.8901791572570801</speed></trkpt><trkpt lon="108.8949581178693" lat="34.24934438484207"><ele>367.44805833978904</ele><time>2021-06-04T01:01:21Z</time><speed>0.5188192129135132</speed></trkpt><trkpt lon="108.89491993787645" lat="34.24943561902545"><ele>366.39466459987085</ele><time>2021-06-04T01:01:31Z</time><speed>0.5572245717048645</speed></trkpt><trkpt lon="108.89489549532806" lat="34.24952514582419"><ele>366.19571189291884</ele><time>2021-06-04T01:01:45Z</time><speed>0.2365410029888153</speed></trkpt><trkpt lon="108.89483189466716" lat="34.24960558332308"><ele>366.91685971379786</ele><time>2021-06-04T01:02:05Z</time><speed>0.6382214426994324</speed></trkpt><trkpt lon="108.89478621730368" lat="34.24969443665172"><ele>366.5853980530902</ele><time>2021-06-04T01:02:19Z</time><speed>0.8346930742263794</speed></trkpt><trkpt lon="108.89479889081643" lat="34.24979303319853"><ele>367.48126077359</ele><time>2021-06-04T01:02:33Z</time><speed>0.5340133905410767</speed></trkpt><trkpt lon="108.89479940651496" lat="34.24988416572309"><ele>368.4818169539428</ele><time>2021-06-04T01:02:45Z</time><speed>0.9016940593719482</speed></trkpt><trkpt lon="108.8948164189664" lat="34.2499858393287"><ele>368.00325597848905</ele><time>2021-06-04T01:02:57Z</time><speed>0.8060097694396973</speed></trkpt><trkpt lon="108.8949252721888" lat="34.249985629820706"><ele>367.0790943740134</ele><time>2021-06-04T01:03:15Z</time><speed>0.46737971901893616</speed></trkpt><trkpt lon="108.89496919271612" lat="34.250088183522756"><ele>367.2376301591806</ele><time>2021-06-04T01:03:37Z</time><speed>0.745580792427063</speed></trkpt><trkpt lon="108.89489591590764" lat="34.250163974415194"><ele>370.50865826421557</ele><time>2021-06-04T01:03:58Z</time><speed>0.8381311297416687</speed></trkpt><trkpt lon="108.89481532702354" lat="34.25024233401874"><ele>371.04307543859835</ele><time>2021-06-04T01:04:11Z</time><speed>0.8452698588371277</speed></trkpt><trkpt lon="108.89471888259446" lat="34.25029237971511"><ele>370.24540237940806</ele><time>2021-06-04T01:04:27Z</time><speed>0.58415287733078</speed></trkpt><trkpt lon="108.89470176642052" lat="34.250383898843495"><ele>370.68388488041745</ele><time>2021-06-04T01:05:27Z</time><speed>0.5025594234466553</speed></trkpt><trkpt lon="108.8945868741348" lat="34.25042616117363"><ele>368.6276878492541</ele><time>2021-06-04T01:11:25Z</time><speed>0.5387542843818665</speed></trkpt><trkpt lon="108.8944794823358" lat="34.25044889816916"><ele>369.57629755397124</ele><time>2021-06-04T01:11:39Z</time><speed>0.6020984053611755</speed></trkpt><trkpt lon="108.89436963655238" lat="34.25047749666506"><ele>370.25403293766567</ele><time>2021-06-04T01:11:59Z</time><speed>0.9356033205986023</speed></trkpt><trkpt lon="108.8942761649933" lat="34.25053131205125"><ele>368.3794731997101</ele><time>2021-06-04T01:12:23Z</time><speed>0.61586594581604</speed></trkpt><trkpt lon="108.89417541797081" lat="34.250584379113896"><ele>369.13768703674344</ele><time>2021-06-04T01:12:41Z</time><speed>0.5642104744911194</speed></trkpt><trkpt lon="108.8940665229297" lat="34.250620063280365"><ele>364.9406792961533</ele><time>2021-06-04T01:12:57Z</time><speed>0.42771419882774353</speed></trkpt><trkpt lon="108.89395240931788" lat="34.25066613160993"><ele>365.395357448039</ele><time>2021-06-04T01:13:15Z</time><speed>0.8244572877883911</speed></trkpt><trkpt lon="108.89383167906063" lat="34.25069351138061"><ele>370.1789854817731</ele><time>2021-06-04T01:13:29Z</time><speed>0.4888267517089844</speed></trkpt><trkpt lon="108.89370413218235" lat="34.25073336097884"><ele>367.1394250564151</ele><time>2021-06-04T01:13:43Z</time><speed>0.5817775726318359</speed></trkpt><trkpt lon="108.89358498720863" lat="34.25076740610266"><ele>367.72996941528316</ele><time>2021-06-04T01:13:59Z</time><speed>1.218181848526001</speed></trkpt><trkpt lon="108.8934792274142" lat="34.2507948597383"><ele>367.9402802244475</ele><time>2021-06-04T01:14:11Z</time><speed>0.8194960951805115</speed></trkpt><trkpt lon="108.89335159263634" lat="34.25077680637534"><ele>366.5368396070544</ele><time>2021-06-04T01:14:23Z</time><speed>0.6320695281028748</speed></trkpt><trkpt lon="108.89334133547364" lat="34.250659530818204"><ele>363.5290901899492</ele><time>2021-06-04T01:14:39Z</time><speed>0.8566150665283203</speed></trkpt><trkpt lon="108.89323151788756" lat="34.250637756260524"><ele>362.3953374947179</ele><time>2021-06-04T01:14:59Z</time><speed>0.8931392431259155</speed></trkpt><trkpt lon="108.89312306698507" lat="34.2506424313909"><ele>362.9348889368978</ele><time>2021-06-04T01:15:11Z</time><speed>0.8196641206741333</speed></trkpt><trkpt lon="108.89300288065061" lat="34.25064744559761"><ele>362.70222150455913</ele><time>2021-06-04T01:15:23Z</time><speed>0.4825246334075928</speed></trkpt><trkpt lon="108.89288842080695" lat="34.25063389491239"><ele>362.45987796967006</ele><time>2021-06-04T01:15:39Z</time><speed>0.4309716820716858</speed></trkpt><trkpt lon="108.89281136474696" lat="34.25070891310341"><ele>365.00824763591146</ele><time>2021-06-04T01:15:53Z</time><speed>0.24276310205459595</speed></trkpt><trkpt lon="108.89270186752368" lat="34.250712180223246"><ele>367.8360271697749</ele><time>2021-06-04T01:20:09Z</time><speed>0.5875935554504395</speed></trkpt><trkpt lon="108.89259379447068" lat="34.250701405288616"><ele>367.71066273726615</ele><time>2021-06-04T01:20:23Z</time><speed>0.1307307630777359</speed></trkpt><trkpt lon="108.89248074760269" lat="34.25065989363211"><ele>367.3995976738279</ele><time>2021-06-04T01:21:19Z</time><speed>0.6741594672203064</speed></trkpt><trkpt lon="108.89236951622283" lat="34.250609412294715"><ele>369.72208631485313</ele><time>2021-06-04T01:21:31Z</time><speed>0.8278437256813049</speed></trkpt><trkpt lon="108.89226691798747" lat="34.25057448903572"><ele>368.5189059014651</ele><time>2021-06-04T01:21:41Z</time><speed>0.8666403889656067</speed></trkpt><trkpt lon="108.89211241728391" lat="34.25055913110963"><ele>369.76897180247715</ele><time>2021-06-04T01:21:53Z</time><speed>0.8881069421768188</speed></trkpt><trkpt lon="108.89201602646469" lat="34.25051267040257"><ele>367.9938436590135</ele><time>2021-06-04T01:22:09Z</time><speed>0.8674940466880798</speed></trkpt><trkpt lon="108.89189296845699" lat="34.25049140299442"><ele>367.96490036491997</ele><time>2021-06-04T01:22:19Z</time><speed>0.5065770149230957</speed></trkpt><trkpt lon="108.8917761914763" lat="34.250502680052904"><ele>367.74300208168705</ele><time>2021-06-04T01:22:37Z</time><speed>0.46966758370399475</speed></trkpt><trkpt lon="108.89166136470676" lat="34.25050692653166"><ele>368.91889049414317</ele><time>2021-06-04T01:22:51Z</time><speed>0.6714657545089722</speed></trkpt><trkpt lon="108.89155090480718" lat="34.250522545167755"><ele>365.98989496658737</ele><time>2021-06-04T01:23:07Z</time><speed>0.5782309174537659</speed></trkpt><trkpt lon="108.89145350187428" lat="34.250477325755575"><ele>369.02497736461845</ele><time>2021-06-04T01:24:21Z</time><speed>0.5703494548797607</speed></trkpt><trkpt lon="108.89135484197162" lat="34.25043742684931"><ele>371.04682777624726</ele><time>2021-06-04T01:24:35Z</time><speed>0.8665758967399597</speed></trkpt><trkpt lon="108.89125936846895" lat="34.25037224515749"><ele>372.84513846038635</ele><time>2021-06-04T01:24:49Z</time><speed>0.3918082118034363</speed></trkpt><trkpt lon="108.89116264363328" lat="34.25030727565998"><ele>373.1479722056538</ele><time>2021-06-04T01:25:05Z</time><speed>0.6262890696525574</speed></trkpt><trkpt lon="108.89109334031237" lat="34.25023152713422"><ele>374.42877889495406</ele><time>2021-06-04T01:25:17Z</time><speed>0.7078179717063904</speed></trkpt><trkpt lon="108.89099672501219" lat="34.25018120612564"><ele>374.2066001164994</ele><time>2021-06-04T01:25:27Z</time><speed>0.8287283182144165</speed></trkpt><trkpt lon="108.8909162015254" lat="34.25009410325383"><ele>373.8625452259039</ele><time>2021-06-04T01:25:39Z</time><speed>0.7437849640846252</speed></trkpt><trkpt lon="108.89087852783577" lat="34.250007539256956"><ele>373.635273803833</ele><time>2021-06-04T01:25:49Z</time><speed>0.7014015316963196</speed></trkpt><trkpt lon="108.89080776683839" lat="34.249919565453865"><ele>374.14382744657865</ele><time>2021-06-04T01:26:01Z</time><speed>0.8285375237464905</speed></trkpt><trkpt lon="108.89077483536924" lat="34.249823860258516"><ele>375.1906543941491</ele><time>2021-06-04T01:26:13Z</time><speed>0.8924786448478699</speed></trkpt><trkpt lon="108.89076851298277" lat="34.2497228075933"><ele>374.88834285923076</ele><time>2021-06-04T01:26:25Z</time><speed>0.9353050589561462</speed></trkpt><trkpt lon="108.89076917086471" lat="34.24963149828928"><ele>373.6576498345641</ele><time>2021-06-04T01:26:33Z</time><speed>0.8288886547088623</speed></trkpt><trkpt lon="108.89075751033972" lat="34.24954143772852"><ele>372.1806412084214</ele><time>2021-06-04T01:26:43Z</time><speed>0.8942886590957642</speed></trkpt><trkpt lon="108.89076050297648" lat="34.24944804174913"><ele>371.92382960259704</ele><time>2021-06-04T01:26:53Z</time><speed>0.767401933670044</speed></trkpt><trkpt lon="108.89074961452856" lat="34.24935450426388"><ele>372.73454248307695</ele><time>2021-06-04T01:27:07Z</time><speed>0.7304273247718811</speed></trkpt><trkpt lon="108.89073052965489" lat="34.24926177989166"><ele>371.7446268172292</ele><time>2021-06-04T01:27:17Z</time><speed>0.3151112496852875</speed></trkpt><trkpt lon="108.89085142973549" lat="34.24924599572686"><ele>372.3377381838127</ele><time>2021-06-04T01:27:47Z</time><speed>0.8982285857200623</speed></trkpt><trkpt lon="108.89095953560141" lat="34.249282273047726"><ele>372.09150060079816</ele><time>2021-06-04T01:28:01Z</time><speed>0.4649741053581238</speed></trkpt><trkpt lon="108.89104485905578" lat="34.24934998063696"><ele>371.7681748236212</ele><time>2021-06-04T01:28:27Z</time><speed>0.4748726785182953</speed></trkpt><trkpt lon="108.891117274808" lat="34.249274390074525"><ele>373.8590231490861</ele><time>2021-06-04T01:29:37Z</time><speed>0.4831099808216095</speed></trkpt><trkpt lon="108.89108129320518" lat="34.24917992715746"><ele>372.5617804214717</ele><time>2021-06-04T01:29:49Z</time><speed>0.8588758111000061</speed></trkpt><trkpt lon="108.89110664437453" lat="34.24908207757784"><ele>370.3393181758022</ele><time>2021-06-04T01:29:58Z</time><speed>0.6574134826660156</speed></trkpt><trkpt lon="108.89106993068255" lat="34.24899572716315"><ele>372.2218530399536</ele><time>2021-06-04T01:32:19Z</time><speed>0.2448815256357193</speed></trkpt><trkpt lon="108.89110022686984" lat="34.24908978459662"><ele>367.07204691698604</ele><time>2021-06-04T01:42:17Z</time><speed>0.49776774644851685</speed></trkpt><trkpt lon="108.89103822380562" lat="34.24899749573133"><ele>366.55647415380395</ele><time>2021-06-04T01:45:37Z</time><speed>1.029166579246521</speed></trkpt><trkpt lon="108.89091167246109" lat="34.24895815093904"><ele>366.35591211116196</ele><time>2021-06-04T01:45:47Z</time><speed>1.1068341732025146</speed></trkpt><trkpt lon="108.89079575825046" lat="34.24896195167486"><ele>365.9596444337869</ele><time>2021-06-04T01:45:59Z</time><speed>1.0857058763504028</speed></trkpt><trkpt lon="108.89075216326106" lat="34.24906418165034"><ele>364.45496657934564</ele><time>2021-06-04T01:46:09Z</time><speed>1.0802414417266846</speed></trkpt><trkpt lon="108.89070621110227" lat="34.249168180366844"><ele>363.79718857228556</ele><time>2021-06-04T01:46:19Z</time><speed>0.9884383082389832</speed></trkpt><trkpt lon="108.89070436557844" lat="34.24927404229441"><ele>364.6132516904655</ele><time>2021-06-04T01:46:29Z</time><speed>0.8666664361953735</speed></trkpt><trkpt lon="108.89064519154257" lat="34.249355192631825"><ele>365.252161296927</ele><time>2021-06-04T01:46:34Z</time><speed>1.2573745250701904</speed></trkpt><trkpt lon="108.89056895842455" lat="34.24942582904735"><ele>366.91385023948015</ele><time>2021-06-04T01:46:43Z</time><speed>0.9772176146507263</speed></trkpt><trkpt lon="108.89047940929483" lat="34.24948284154189"><ele>365.945742262438</ele><time>2021-06-04T01:46:53Z</time><speed>1.1460614204406738</speed></trkpt></trkseg></trk></gpx>
